# Supplementary material for: Revisiting the expression of BDNF and its receptors in mammalian development
Source: Front Mol Neurosci. 2023 Jun 22;16:1182499. doi: 10.3389/fnmol.2023.1182499 (PMC10325033; doi:10.3389/fnmol.2023.1182499)
Supplement: Supplementary file 2 [file Data_Sheet_1.XLSX]

## Sheet: Sheet 1
Data origin	Accession nr.	Organism
Cardoso-Moreira et al. (2019)	E-MTAB-6813	Rhesus macaque
Söllner et al. (2017)	E-MTAB-6081	Rat
Cardoso-Moreira et al. (2019)	E-MTAB-6811	Rat
Merkin et al. (2012)	GSE41637	Rat
Rayan, N.A. et al. (2022)	GSE194289	Rat
Yu et al. (2014)	GSE53960	Rat
Cardoso-Moreira et al. (2019)	E-MTAB-6782	Rabbit
Cardoso-Moreira et al. (2019)	E-MTAB-6833	Opossum
Keane et al. (2011)	E-MTAB-599	Mouse
Söllner et al. (2017)	E-MTAB-6081	Mouse
Keane et al. (2011)	E-MTAB-615	Mouse
Cardoso-Moreira et al. (2019)	E-MTAB-6798	Mouse
ENCODE Consortium	ENCSR508GWZ	Mouse
ENCODE Consortium	ENCSR921PRX	Mouse
ENCODE Consortium	ENCSR362AIZ	Mouse
ENCODE Consortium	ENCSR667TOX	Mouse
ENCODE Consortium	ENCSR307BCA	Mouse
ENCODE Consortium	ENCSR764OPZ	Mouse
ENCODE Consortium	ENCSR559TRB	Mouse
ENCODE Consortium	ENCSR908JWT	Mouse
ENCODE Consortium	ENCSR928OXI	Mouse
ENCODE Consortium	ENCSR557RMA	Mouse
ENCODE Consortium	ENCSR343YLB	Mouse
ENCODE Consortium	ENCSR760TOE	Mouse
ENCODE Consortium	ENCSR017JEG	Mouse
ENCODE Consortium	ENCSR080EVZ	Mouse
ENCODE Consortium	ENCSR185LWM	Mouse
ENCODE Consortium	ENCSR420QTO	Mouse
ENCODE Consortium	ENCSR719NAJ	Mouse
ENCODE Consortium	ENCSR752RGN	Mouse
ENCODE Consortium	ENCSR337FYI	Mouse
ENCODE Consortium	ENCSR647QBV	Mouse
ENCODE Consortium	ENCSR970EWM	Mouse
ENCODE Consortium	ENCSR115TWD	Mouse
ENCODE Consortium	ENCSR160IIN	Mouse
ENCODE Consortium	ENCSR943LKA	Mouse
ENCODE Consortium	ENCSR304RDL	Mouse
ENCODE Consortium	ENCSR401BSG	Mouse
ENCODE Consortium	ENCSR285WZV	Mouse
ENCODE Consortium	ENCSR004XCU	Mouse
ENCODE Consortium	ENCSR367ZPZ	Mouse
ENCODE Consortium	ENCSR792RJV	Mouse
Tabula Muris Consortium	GSE132040	Mouse
Shafik et al. (2021)	GSE144032	Mouse
Merkin et al. (2012)	GSE41637	Mouse
Vied et al. (2016)	GSE76567	Mouse
Li et al. (2017)	SRP100399	Mouse
ENCODE Consortium	ENCSR727FHP	Mouse
ENCODE Consortium	ENCSR020DGG	Mouse
ENCODE Consortium	ENCSR504GEG	Mouse
ENCODE Consortium	ENCSR526SEX	Mouse
ENCODE Consortium	ENCSR150CUE	Mouse
ENCODE Consortium	ENCSR691OPQ	Mouse
ENCODE Consortium	ENCSR611PTP	Mouse
ENCODE Consortium	ENCSR826HIQ	Mouse
ENCODE Consortium	ENCSR597UZW	Mouse
ENCODE Consortium	ENCSR173PJN	Mouse
ENCODE Consortium	ENCSR648YEP	Mouse
ENCODE Consortium	ENCSR049UJU	Mouse
ENCODE Consortium	ENCSR062VTB	Mouse
ENCODE Consortium	ENCSR284YKY	Mouse
ENCODE Consortium	ENCSR867YNV	Mouse
ENCODE Consortium	ENCSR096STK	Mouse
ENCODE Consortium	ENCSR284AMY	Mouse
ENCODE Consortium	ENCSR537GNQ	Mouse
ENCODE Consortium	ENCSR448MXQ	Mouse
Cardoso-Moreira et al. (2019)	E-MTAB-6814	Human
Fagerberg et al. (2014)	E-MTAB-1733	Human
