# Supplementary material for: Revisiting the expression of BDNF and its receptors in mammalian development
Source: Front Mol Neurosci. 2023 Jun 22;16:1182499. doi: 10.3389/fnmol.2023.1182499 (PMC10325033; doi:10.3389/fnmol.2023.1182499)
Supplement: Supplementary file 3 [file Data_Sheet_2.xlsx]

## Sheet: Mouse SAF mm10
GeneID	Chr	Start	End	Strand
long_3UTR	chr2	109724926	109727007	+
BDNF_CDS	chr2	109723403	109724152	+
NTRK2_human_ex18	chr13	58932023	58937029	+
NTRK2_human_ex21	chr13	58990302	58996034	+
NTRK2_human_ex26	chr13	59128168	59133966	+

## Sheet: Rat SAF rn6
GeneID	Chr	Start	End	Strand
long_3UTR	chr3	100817090	100819210	+
BDNF_CDS	chr3	100815580	100816329	+
NTRK2_human_ex18	chr17	6114596	6119459	-
NTRK2_human_ex21	chr17	6060562	6066322	-
NTRK2_human_ex26	chr17	5930679	5936498	-

## Sheet: Human SAF hg19
GeneID	Chr	Start	End	Strand
long_3UTR	chr11	27676440	27678608	-
BDNF_CDS	chr11	27679368	27680111	-

## Sheet: Opossum SAF ASM229v1
GeneID	Chr	Start	End	Strand
I	chr5	262751658	262752307	-
IIc	chr5	262750555	262751061	-
III	chr5	262749193	262749418	-
IV	chr5	262722607	262722930	-
V	chr5	262722307	262722370	-
VI	chr5	262721022	262721511	-
long_3UTR	chr5	262665747	262668568	-
BDNF_CDS	chr5	262669341	262670081	-

## Sheet: Rabbit SAF OryCun2.0
GeneID	Chr	Start	End	Strand
I	chr1	166704980	166705620	-
IIc	chr1	166703917	166704409	-
III	chr1	166703069	166703255	-
IV	chr1	166684936	166685309	-
VI	chr1	166683413	166683773	-
VII	chr1	166682781	166682995	-
long_3UTR	chr1	166649130	166651240	-
BDNF_CDS	chr1	166651994	166652737	-

## Sheet: Rhesus macaque SAF Mmul_10
GeneID	Chr	Start	End	Strand
VII	chr14	37750261	37750542	+
VI	chr14	37749439	37749775	+
Vh	chr14	37749040	37749264	+
V	chr14	37748887	37748969	+
IV	chr14	37748311	37748643	+
III	chr14	37729720	37730002	+
IIc	chr14	37728725	37729102	+
I	chr14	37727369	37728033	+
long_3UTR	chr14	37795463	37797625	+
BDNF_CDS	chr14	37793962	37794705	+
