# Supplementary material for: Revisiting the expression of BDNF and its receptors in mammalian development
Source: Front Mol Neurosci. 2023 Jun 22;16:1182499. doi: 10.3389/fnmol.2023.1182499 (PMC10325033; doi:10.3389/fnmol.2023.1182499)
Supplement: Supplementary file 4 [file Data_Sheet_3.XLSX]

## Sheet: Data origin
Data origin	Accession nr.	Organism
Söllner et al. (2017)	E-MTAB-6081	Rattus norvegicus
Cardoso-Moreira et al. (2019)	E-MTAB-6811	Rattus norvegicus
Merkin et al. (2012)	GSE41637	Rattus norvegicus
Keane et al. (2011)	E-MTAB-599	Mus musculus
Söllner et al. (2017)	E-MTAB-6081	Mus musculus
Keane et al. (2011)	E-MTAB-615	Mus musculus
Cardoso-Moreira et al. (2019)	E-MTAB-6798	Mus musculus
ENCODE Consortium	ENCSR508GWZ	Mus musculus
ENCODE Consortium	ENCSR921PRX	Mus musculus
ENCODE Consortium	ENCSR362AIZ	Mus musculus
ENCODE Consortium	ENCSR667TOX	Mus musculus
ENCODE Consortium	ENCSR307BCA	Mus musculus
ENCODE Consortium	ENCSR764OPZ	Mus musculus
ENCODE Consortium	ENCSR559TRB	Mus musculus
ENCODE Consortium	ENCSR908JWT	Mus musculus
ENCODE Consortium	ENCSR928OXI	Mus musculus
ENCODE Consortium	ENCSR557RMA	Mus musculus
ENCODE Consortium	ENCSR343YLB	Mus musculus
ENCODE Consortium	ENCSR760TOE	Mus musculus
ENCODE Consortium	ENCSR017JEG	Mus musculus
ENCODE Consortium	ENCSR080EVZ	Mus musculus
ENCODE Consortium	ENCSR185LWM	Mus musculus
ENCODE Consortium	ENCSR420QTO	Mus musculus
ENCODE Consortium	ENCSR719NAJ	Mus musculus
ENCODE Consortium	ENCSR752RGN	Mus musculus
ENCODE Consortium	ENCSR337FYI	Mus musculus
ENCODE Consortium	ENCSR647QBV	Mus musculus
ENCODE Consortium	ENCSR970EWM	Mus musculus
ENCODE Consortium	ENCSR115TWD	Mus musculus
ENCODE Consortium	ENCSR160IIN	Mus musculus
ENCODE Consortium	ENCSR943LKA	Mus musculus
ENCODE Consortium	ENCSR304RDL	Mus musculus
ENCODE Consortium	ENCSR401BSG	Mus musculus
ENCODE Consortium	ENCSR285WZV	Mus musculus
ENCODE Consortium	ENCSR004XCU	Mus musculus
ENCODE Consortium	ENCSR367ZPZ	Mus musculus
ENCODE Consortium	ENCSR792RJV	Mus musculus
Tabula Muris Consortium	GSE132040	Mus musculus
Shafik et al. (2021)	GSE144032	Mus musculus
Merkin et al. (2012)	GSE41637	Mus musculus
Vied et al. (2016)	GSE76567	Mus musculus
Li et al. (2017)	SRP100399	Mus musculus

## Sheet: Rat Bdnf counts
Data origin	Accession nr.	Run_ID	Organism	Tissue	Age	Gene	Exon	Norm_CPM
Söllner et al. (2017)	E-MTAB-6081	ERR2130653	Rattus norvegicus	WB	Adolescent	Bdnf	BDNF_CDS	10.3851
Söllner et al. (2017)	E-MTAB-6081	ERR2130654	Rattus norvegicus	WB	Adolescent	Bdnf	BDNF_CDS	14.2061
Cardoso-Moreira et al. (2019)	E-MTAB-6811	ERR2592347	Rattus norvegicus	WB	Embryo	Bdnf	BDNF_CDS	0.4719
Cardoso-Moreira et al. (2019)	E-MTAB-6811	ERR2592349	Rattus norvegicus	WB	Embryo	Bdnf	BDNF_CDS	1.19811
Cardoso-Moreira et al. (2019)	E-MTAB-6811	ERR2592351	Rattus norvegicus	WB	Embryo	Bdnf	BDNF_CDS	1.04052
Cardoso-Moreira et al. (2019)	E-MTAB-6811	ERR2592353	Rattus norvegicus	WB	Embryo	Bdnf	BDNF_CDS	1.55235
Cardoso-Moreira et al. (2019)	E-MTAB-6811	ERR2592355	Rattus norvegicus	WB	Embryo	Bdnf	BDNF_CDS	1.73444
Cardoso-Moreira et al. (2019)	E-MTAB-6811	ERR2592361	Rattus norvegicus	WB	Embryo	Bdnf	BDNF_CDS	1.60816
Cardoso-Moreira et al. (2019)	E-MTAB-6811	ERR2592365	Rattus norvegicus	WB	Embryo	Bdnf	BDNF_CDS	1.48063
Cardoso-Moreira et al. (2019)	E-MTAB-6811	ERR2592369	Rattus norvegicus	WB	Embryo	Bdnf	BDNF_CDS	1.1439
Cardoso-Moreira et al. (2019)	E-MTAB-6811	ERR2592373	Rattus norvegicus	WB	Embryo	Bdnf	BDNF_CDS	1.12771
Cardoso-Moreira et al. (2019)	E-MTAB-6811	ERR2592379	Rattus norvegicus	WB	Embryo	Bdnf	BDNF_CDS	1.09317
Cardoso-Moreira et al. (2019)	E-MTAB-6811	ERR2592383	Rattus norvegicus	WB	Embryo	Bdnf	BDNF_CDS	1.28272
Cardoso-Moreira et al. (2019)	E-MTAB-6811	ERR2592385	Rattus norvegicus	WB	Embryo	Bdnf	BDNF_CDS	1.04514
Cardoso-Moreira et al. (2019)	E-MTAB-6811	ERR2592389	Rattus norvegicus	WB	Embryo	Bdnf	BDNF_CDS	0.651463
Cardoso-Moreira et al. (2019)	E-MTAB-6811	ERR2592393	Rattus norvegicus	WB	Embryo	Bdnf	BDNF_CDS	1.023
Cardoso-Moreira et al. (2019)	E-MTAB-6811	ERR2592397	Rattus norvegicus	WB	Embryo	Bdnf	BDNF_CDS	0.529133
Cardoso-Moreira et al. (2019)	E-MTAB-6811	ERR2592401	Rattus norvegicus	CTX	Embryo	Bdnf	BDNF_CDS	0.383525
Cardoso-Moreira et al. (2019)	E-MTAB-6811	ERR2592402	Rattus norvegicus	CB	Embryo	Bdnf	BDNF_CDS	1.57976
Cardoso-Moreira et al. (2019)	E-MTAB-6811	ERR2592403	Rattus norvegicus	CB	Embryo	Bdnf	BDNF_CDS	1.35162
Cardoso-Moreira et al. (2019)	E-MTAB-6811	ERR2592404	Rattus norvegicus	CTX	Embryo	Bdnf	BDNF_CDS	0.431124
Cardoso-Moreira et al. (2019)	E-MTAB-6811	ERR2592405	Rattus norvegicus	CB	Embryo	Bdnf	BDNF_CDS	0.901928
Cardoso-Moreira et al. (2019)	E-MTAB-6811	ERR2592406	Rattus norvegicus	CTX	Embryo	Bdnf	BDNF_CDS	0.185617
Cardoso-Moreira et al. (2019)	E-MTAB-6811	ERR2592407	Rattus norvegicus	CB	Embryo	Bdnf	BDNF_CDS	1.17413
Cardoso-Moreira et al. (2019)	E-MTAB-6811	ERR2592413	Rattus norvegicus	WB	Embryo	Bdnf	BDNF_CDS	0.86338
Cardoso-Moreira et al. (2019)	E-MTAB-6811	ERR2592415	Rattus norvegicus	WB	Embryo	Bdnf	BDNF_CDS	0.749798
Cardoso-Moreira et al. (2019)	E-MTAB-6811	ERR2592417	Rattus norvegicus	WB	Embryo	Bdnf	BDNF_CDS	1.01094
Cardoso-Moreira et al. (2019)	E-MTAB-6811	ERR2592420	Rattus norvegicus	WB	Embryo	Bdnf	BDNF_CDS	0.474954
Cardoso-Moreira et al. (2019)	E-MTAB-6811	ERR2592425	Rattus norvegicus	CTX	Embryo	Bdnf	BDNF_CDS	0.17776
Cardoso-Moreira et al. (2019)	E-MTAB-6811	ERR2592426	Rattus norvegicus	CB	Embryo	Bdnf	BDNF_CDS	1.2886
Cardoso-Moreira et al. (2019)	E-MTAB-6811	ERR2592427	Rattus norvegicus	CTX	Embryo	Bdnf	BDNF_CDS	0.397862
Cardoso-Moreira et al. (2019)	E-MTAB-6811	ERR2592428	Rattus norvegicus	CB	Embryo	Bdnf	BDNF_CDS	1.19958
Cardoso-Moreira et al. (2019)	E-MTAB-6811	ERR2592429	Rattus norvegicus	CTX	Embryo	Bdnf	BDNF_CDS	0.652834
Cardoso-Moreira et al. (2019)	E-MTAB-6811	ERR2592430	Rattus norvegicus	CB	Embryo	Bdnf	BDNF_CDS	1.29542
Cardoso-Moreira et al. (2019)	E-MTAB-6811	ERR2592432	Rattus norvegicus	CTX	Embryo	Bdnf	BDNF_CDS	0.204692
Cardoso-Moreira et al. (2019)	E-MTAB-6811	ERR2592433	Rattus norvegicus	CB	Embryo	Bdnf	BDNF_CDS	1.99574
Cardoso-Moreira et al. (2019)	E-MTAB-6811	ERR2592440	Rattus norvegicus	WB	Embryo	Bdnf	BDNF_CDS	0.976339
Cardoso-Moreira et al. (2019)	E-MTAB-6811	ERR2592442	Rattus norvegicus	WB	Embryo	Bdnf	BDNF_CDS	0.71103
Cardoso-Moreira et al. (2019)	E-MTAB-6811	ERR2592446	Rattus norvegicus	WB	Embryo	Bdnf	BDNF_CDS	0.64574
Cardoso-Moreira et al. (2019)	E-MTAB-6811	ERR2592449	Rattus norvegicus	WB	Embryo	Bdnf	BDNF_CDS	0.485121
Cardoso-Moreira et al. (2019)	E-MTAB-6811	ERR2592454	Rattus norvegicus	CTX	Embryo	Bdnf	BDNF_CDS	0.656379
Cardoso-Moreira et al. (2019)	E-MTAB-6811	ERR2592455	Rattus norvegicus	CB	Embryo	Bdnf	BDNF_CDS	2.56929
Cardoso-Moreira et al. (2019)	E-MTAB-6811	ERR2592456	Rattus norvegicus	CTX	Embryo	Bdnf	BDNF_CDS	0.697827
Cardoso-Moreira et al. (2019)	E-MTAB-6811	ERR2592457	Rattus norvegicus	CB	Embryo	Bdnf	BDNF_CDS	3.17656
Cardoso-Moreira et al. (2019)	E-MTAB-6811	ERR2592458	Rattus norvegicus	CTX	Embryo	Bdnf	BDNF_CDS	0.905824
Cardoso-Moreira et al. (2019)	E-MTAB-6811	ERR2592459	Rattus norvegicus	CB	Embryo	Bdnf	BDNF_CDS	3.0151
Cardoso-Moreira et al. (2019)	E-MTAB-6811	ERR2592460	Rattus norvegicus	CTX	Embryo	Bdnf	BDNF_CDS	1.08647
Cardoso-Moreira et al. (2019)	E-MTAB-6811	ERR2592461	Rattus norvegicus	CB	Embryo	Bdnf	BDNF_CDS	2.58415
Cardoso-Moreira et al. (2019)	E-MTAB-6811	ERR2592469	Rattus norvegicus	CTX	Late embryo	Bdnf	BDNF_CDS	0.762589
Cardoso-Moreira et al. (2019)	E-MTAB-6811	ERR2592470	Rattus norvegicus	CB	Late embryo	Bdnf	BDNF_CDS	2.36559
Cardoso-Moreira et al. (2019)	E-MTAB-6811	ERR2592471	Rattus norvegicus	CTX	Late embryo	Bdnf	BDNF_CDS	0.621137
Cardoso-Moreira et al. (2019)	E-MTAB-6811	ERR2592472	Rattus norvegicus	CB	Late embryo	Bdnf	BDNF_CDS	1.69544
Cardoso-Moreira et al. (2019)	E-MTAB-6811	ERR2592474	Rattus norvegicus	CTX	Late embryo	Bdnf	BDNF_CDS	0.519493
Cardoso-Moreira et al. (2019)	E-MTAB-6811	ERR2592475	Rattus norvegicus	CB	Late embryo	Bdnf	BDNF_CDS	1.68923
Cardoso-Moreira et al. (2019)	E-MTAB-6811	ERR2592476	Rattus norvegicus	CTX	Late embryo	Bdnf	BDNF_CDS	0.954242
Cardoso-Moreira et al. (2019)	E-MTAB-6811	ERR2592477	Rattus norvegicus	CB	Late embryo	Bdnf	BDNF_CDS	2.49045
Cardoso-Moreira et al. (2019)	E-MTAB-6811	ERR2592486	Rattus norvegicus	CTX	Late embryo	Bdnf	BDNF_CDS	0.402289
Cardoso-Moreira et al. (2019)	E-MTAB-6811	ERR2592487	Rattus norvegicus	CB	Late embryo	Bdnf	BDNF_CDS	1.62732
Cardoso-Moreira et al. (2019)	E-MTAB-6811	ERR2592488	Rattus norvegicus	CTX	Late embryo	Bdnf	BDNF_CDS	0.592683
Cardoso-Moreira et al. (2019)	E-MTAB-6811	ERR2592489	Rattus norvegicus	CB	Late embryo	Bdnf	BDNF_CDS	1.53103
Cardoso-Moreira et al. (2019)	E-MTAB-6811	ERR2592505	Rattus norvegicus	CB	Late embryo	Bdnf	BDNF_CDS	2.86475
Cardoso-Moreira et al. (2019)	E-MTAB-6811	ERR2592506	Rattus norvegicus	CTX	Late embryo	Bdnf	BDNF_CDS	1.74611
Cardoso-Moreira et al. (2019)	E-MTAB-6811	ERR2592507	Rattus norvegicus	CTX	Late embryo	Bdnf	BDNF_CDS	0.0571536
Cardoso-Moreira et al. (2019)	E-MTAB-6811	ERR2592508	Rattus norvegicus	CB	Late embryo	Bdnf	BDNF_CDS	1.82365
Cardoso-Moreira et al. (2019)	E-MTAB-6811	ERR2592513	Rattus norvegicus	CTX	Late embryo	Bdnf	BDNF_CDS	1.15143
Cardoso-Moreira et al. (2019)	E-MTAB-6811	ERR2592514	Rattus norvegicus	CTX	Late embryo	Bdnf	BDNF_CDS	2.00868
Cardoso-Moreira et al. (2019)	E-MTAB-6811	ERR2592515	Rattus norvegicus	CTX	Late embryo	Bdnf	BDNF_CDS	1.12217
Cardoso-Moreira et al. (2019)	E-MTAB-6811	ERR2592516	Rattus norvegicus	CB	Late embryo	Bdnf	BDNF_CDS	3.88731
Cardoso-Moreira et al. (2019)	E-MTAB-6811	ERR2592517	Rattus norvegicus	CTX	Late embryo	Bdnf	BDNF_CDS	1.46544
Cardoso-Moreira et al. (2019)	E-MTAB-6811	ERR2592518	Rattus norvegicus	CB	Late embryo	Bdnf	BDNF_CDS	4.9317
Cardoso-Moreira et al. (2019)	E-MTAB-6811	ERR2592519	Rattus norvegicus	CTX	Late embryo	Bdnf	BDNF_CDS	1.58078
Cardoso-Moreira et al. (2019)	E-MTAB-6811	ERR2592520	Rattus norvegicus	CB	Late embryo	Bdnf	BDNF_CDS	5.17777
Cardoso-Moreira et al. (2019)	E-MTAB-6811	ERR2592521	Rattus norvegicus	CTX	Late embryo	Bdnf	BDNF_CDS	1.49862
Cardoso-Moreira et al. (2019)	E-MTAB-6811	ERR2592522	Rattus norvegicus	CB	Late embryo	Bdnf	BDNF_CDS	4.75594
Cardoso-Moreira et al. (2019)	E-MTAB-6811	ERR2592539	Rattus norvegicus	CTX	Late embryo	Bdnf	BDNF_CDS	2.48806
Cardoso-Moreira et al. (2019)	E-MTAB-6811	ERR2592540	Rattus norvegicus	CB	Late embryo	Bdnf	BDNF_CDS	5.20463
Cardoso-Moreira et al. (2019)	E-MTAB-6811	ERR2592541	Rattus norvegicus	CTX	Late embryo	Bdnf	BDNF_CDS	1.07072
Cardoso-Moreira et al. (2019)	E-MTAB-6811	ERR2592542	Rattus norvegicus	CB	Late embryo	Bdnf	BDNF_CDS	3.73853
Cardoso-Moreira et al. (2019)	E-MTAB-6811	ERR2592547	Rattus norvegicus	CTX	Late embryo	Bdnf	BDNF_CDS	2.22918
Cardoso-Moreira et al. (2019)	E-MTAB-6811	ERR2592548	Rattus norvegicus	CTX	Late embryo	Bdnf	BDNF_CDS	1.81371
Cardoso-Moreira et al. (2019)	E-MTAB-6811	ERR2592549	Rattus norvegicus	CB	Late embryo	Bdnf	BDNF_CDS	4.76526
Cardoso-Moreira et al. (2019)	E-MTAB-6811	ERR2592557	Rattus norvegicus	CB	Late embryo	Bdnf	BDNF_CDS	4.9147
Cardoso-Moreira et al. (2019)	E-MTAB-6811	ERR2592563	Rattus norvegicus	CTX	Postnatal	Bdnf	BDNF_CDS	4.06475
Cardoso-Moreira et al. (2019)	E-MTAB-6811	ERR2592564	Rattus norvegicus	CB	Postnatal	Bdnf	BDNF_CDS	7.48977
Cardoso-Moreira et al. (2019)	E-MTAB-6811	ERR2592568	Rattus norvegicus	CTX	Postnatal	Bdnf	BDNF_CDS	1.08074
Cardoso-Moreira et al. (2019)	E-MTAB-6811	ERR2592569	Rattus norvegicus	CB	Postnatal	Bdnf	BDNF_CDS	9.11772
Cardoso-Moreira et al. (2019)	E-MTAB-6811	ERR2592572	Rattus norvegicus	CTX	Postnatal	Bdnf	BDNF_CDS	1.97917
Cardoso-Moreira et al. (2019)	E-MTAB-6811	ERR2592573	Rattus norvegicus	CB	Postnatal	Bdnf	BDNF_CDS	6.08499
Cardoso-Moreira et al. (2019)	E-MTAB-6811	ERR2592575	Rattus norvegicus	CTX	Postnatal	Bdnf	BDNF_CDS	2.23877
Cardoso-Moreira et al. (2019)	E-MTAB-6811	ERR2592576	Rattus norvegicus	CB	Postnatal	Bdnf	BDNF_CDS	5.52848
Cardoso-Moreira et al. (2019)	E-MTAB-6811	ERR2592587	Rattus norvegicus	CB	Postnatal	Bdnf	BDNF_CDS	4.11794
Cardoso-Moreira et al. (2019)	E-MTAB-6811	ERR2592588	Rattus norvegicus	CTX	Postnatal	Bdnf	BDNF_CDS	2.66234
Cardoso-Moreira et al. (2019)	E-MTAB-6811	ERR2592589	Rattus norvegicus	CB	Postnatal	Bdnf	BDNF_CDS	4.68473
Cardoso-Moreira et al. (2019)	E-MTAB-6811	ERR2592594	Rattus norvegicus	CTX	Postnatal	Bdnf	BDNF_CDS	3.91199
Cardoso-Moreira et al. (2019)	E-MTAB-6811	ERR2592595	Rattus norvegicus	CB	Postnatal	Bdnf	BDNF_CDS	6.44333
Cardoso-Moreira et al. (2019)	E-MTAB-6811	ERR2592600	Rattus norvegicus	CTX	Postnatal	Bdnf	BDNF_CDS	2.52004
Cardoso-Moreira et al. (2019)	E-MTAB-6811	ERR2592601	Rattus norvegicus	CB	Postnatal	Bdnf	BDNF_CDS	2.67932
Cardoso-Moreira et al. (2019)	E-MTAB-6811	ERR2592606	Rattus norvegicus	CTX	Postnatal	Bdnf	BDNF_CDS	1.87053
Cardoso-Moreira et al. (2019)	E-MTAB-6811	ERR2592607	Rattus norvegicus	CB	Postnatal	Bdnf	BDNF_CDS	3.28048
Cardoso-Moreira et al. (2019)	E-MTAB-6811	ERR2592612	Rattus norvegicus	CTX	Postnatal	Bdnf	BDNF_CDS	6.94083
Cardoso-Moreira et al. (2019)	E-MTAB-6811	ERR2592613	Rattus norvegicus	CB	Postnatal	Bdnf	BDNF_CDS	2.26798
Cardoso-Moreira et al. (2019)	E-MTAB-6811	ERR2592615	Rattus norvegicus	CTX	Postnatal	Bdnf	BDNF_CDS	2.5236
Cardoso-Moreira et al. (2019)	E-MTAB-6811	ERR2592616	Rattus norvegicus	CB	Postnatal	Bdnf	BDNF_CDS	7.57927
Cardoso-Moreira et al. (2019)	E-MTAB-6811	ERR2592618	Rattus norvegicus	CTX	Postnatal	Bdnf	BDNF_CDS	2.34925
Cardoso-Moreira et al. (2019)	E-MTAB-6811	ERR2592619	Rattus norvegicus	CB	Postnatal	Bdnf	BDNF_CDS	6.73058
Cardoso-Moreira et al. (2019)	E-MTAB-6811	ERR2592621	Rattus norvegicus	CTX	Postnatal	Bdnf	BDNF_CDS	5.21074
Cardoso-Moreira et al. (2019)	E-MTAB-6811	ERR2592622	Rattus norvegicus	CB	Postnatal	Bdnf	BDNF_CDS	8.40141
Cardoso-Moreira et al. (2019)	E-MTAB-6811	ERR2592635	Rattus norvegicus	CTX	Postnatal	Bdnf	BDNF_CDS	8.68669
Cardoso-Moreira et al. (2019)	E-MTAB-6811	ERR2592636	Rattus norvegicus	CB	Postnatal	Bdnf	BDNF_CDS	5.03438
Cardoso-Moreira et al. (2019)	E-MTAB-6811	ERR2592638	Rattus norvegicus	CTX	Postnatal	Bdnf	BDNF_CDS	9.12742
Cardoso-Moreira et al. (2019)	E-MTAB-6811	ERR2592639	Rattus norvegicus	CB	Postnatal	Bdnf	BDNF_CDS	2.31986
Cardoso-Moreira et al. (2019)	E-MTAB-6811	ERR2592641	Rattus norvegicus	CTX	Postnatal	Bdnf	BDNF_CDS	9.5051
Cardoso-Moreira et al. (2019)	E-MTAB-6811	ERR2592642	Rattus norvegicus	CB	Postnatal	Bdnf	BDNF_CDS	3.51705
Cardoso-Moreira et al. (2019)	E-MTAB-6811	ERR2592644	Rattus norvegicus	CTX	Postnatal	Bdnf	BDNF_CDS	11.5838
Cardoso-Moreira et al. (2019)	E-MTAB-6811	ERR2592645	Rattus norvegicus	CB	Postnatal	Bdnf	BDNF_CDS	2.48595
Cardoso-Moreira et al. (2019)	E-MTAB-6811	ERR2592659	Rattus norvegicus	CTX	Adolescent	Bdnf	BDNF_CDS	14.8333
Cardoso-Moreira et al. (2019)	E-MTAB-6811	ERR2592660	Rattus norvegicus	CB	Adolescent	Bdnf	BDNF_CDS	6.08645
Cardoso-Moreira et al. (2019)	E-MTAB-6811	ERR2592663	Rattus norvegicus	CTX	Adolescent	Bdnf	BDNF_CDS	15.6397
Cardoso-Moreira et al. (2019)	E-MTAB-6811	ERR2592664	Rattus norvegicus	CB	Adolescent	Bdnf	BDNF_CDS	5.77165
Cardoso-Moreira et al. (2019)	E-MTAB-6811	ERR2592667	Rattus norvegicus	CTX	Adolescent	Bdnf	BDNF_CDS	15.9486
Cardoso-Moreira et al. (2019)	E-MTAB-6811	ERR2592668	Rattus norvegicus	CB	Adolescent	Bdnf	BDNF_CDS	4.3401
Cardoso-Moreira et al. (2019)	E-MTAB-6811	ERR2592671	Rattus norvegicus	CTX	Adolescent	Bdnf	BDNF_CDS	11.4247
Cardoso-Moreira et al. (2019)	E-MTAB-6811	ERR2592672	Rattus norvegicus	CB	Adolescent	Bdnf	BDNF_CDS	5.55538
Cardoso-Moreira et al. (2019)	E-MTAB-6811	ERR2592683	Rattus norvegicus	CTX	Adult	Bdnf	BDNF_CDS	9.11501
Cardoso-Moreira et al. (2019)	E-MTAB-6811	ERR2592684	Rattus norvegicus	CB	Adult	Bdnf	BDNF_CDS	5.72699
Cardoso-Moreira et al. (2019)	E-MTAB-6811	ERR2592687	Rattus norvegicus	CTX	Adult	Bdnf	BDNF_CDS	8.0961
Cardoso-Moreira et al. (2019)	E-MTAB-6811	ERR2592688	Rattus norvegicus	CB	Adult	Bdnf	BDNF_CDS	5.55568
Cardoso-Moreira et al. (2019)	E-MTAB-6811	ERR2592691	Rattus norvegicus	CTX	Adult	Bdnf	BDNF_CDS	8.30519
Cardoso-Moreira et al. (2019)	E-MTAB-6811	ERR2592692	Rattus norvegicus	CB	Adult	Bdnf	BDNF_CDS	8.51139
Cardoso-Moreira et al. (2019)	E-MTAB-6811	ERR2592695	Rattus norvegicus	CTX	Adult	Bdnf	BDNF_CDS	12.2022
Cardoso-Moreira et al. (2019)	E-MTAB-6811	ERR2592696	Rattus norvegicus	CB	Adult	Bdnf	BDNF_CDS	6.7538
Merkin et al. (2012)	GSE41637	SRR594428	Rattus norvegicus	WB	Adult	Bdnf	BDNF_CDS	20.1268
Merkin et al. (2012)	GSE41637	SRR594437	Rattus norvegicus	WB	Adult	Bdnf	BDNF_CDS	16.9209

## Sheet: Rat Bdnf count means
Tissue	Age	Exon	Organism	N	Norm_CPM	SEM
WB	Embryo	BDNF_CDS	Rattus norvegicus	23	0.995636	0.0778643
WB	Adolescent	BDNF_CDS	Rattus norvegicus	2	12.2956	1.91051
WB	Adult	BDNF_CDS	Rattus norvegicus	2	18.5238	1.60298
CTX	Embryo	BDNF_CDS	Rattus norvegicus	11	0.525446	0.0908088
CTX	Late embryo	BDNF_CDS	Rattus norvegicus	18	1.22691	0.158887
CTX	Postnatal	BDNF_CDS	Rattus norvegicus	16	4.76598	0.831516
CTX	Adolescent	BDNF_CDS	Rattus norvegicus	4	14.4616	1.03924
CTX	Adult	BDNF_CDS	Rattus norvegicus	4	9.42962	0.949943
CB	Embryo	BDNF_CDS	Rattus norvegicus	12	1.84432	0.228918
CB	Late embryo	BDNF_CDS	Rattus norvegicus	16	3.34146	0.366252
CB	Postnatal	BDNF_CDS	Rattus norvegicus	17	5.16254	0.541817
CB	Adolescent	BDNF_CDS	Rattus norvegicus	4	5.43839	0.381987
CB	Adult	BDNF_CDS	Rattus norvegicus	4	6.63696	0.678501

## Sheet: Rat Bdnf proportions
Tissue	Age	Exon	Organism	Proportion	Proportion_percent
WB	Adolescent	VI	Rattus norvegicus	0.288327	0.340271
WB	Embryo	VI	Rattus norvegicus	5.33688	0.623583
CTX	Embryo	VI	Rattus norvegicus	1.4727	0.379928
CB	Embryo	VI	Rattus norvegicus	2.12888	0.404872
CTX	Late embryo	VI	Rattus norvegicus	3.05501	0.364192
CB	Late embryo	VI	Rattus norvegicus	2.05952	0.253758
CTX	Postnatal	VI	Rattus norvegicus	1.26929	0.17609
CB	Postnatal	VI	Rattus norvegicus	1.50477	0.23844
CTX	Adolescent	VI	Rattus norvegicus	0.36509	0.277578
CB	Adolescent	VI	Rattus norvegicus	0.516669	0.380144
CTX	Adult	VI	Rattus norvegicus	0.299184	0.209436
CB	Adult	VI	Rattus norvegicus	0.504776	0.503191
WB	Adult	VI	Rattus norvegicus	0.172059	0.230224
WB	Adolescent	IV	Rattus norvegicus	0.282648	0.33357
WB	Embryo	IV	Rattus norvegicus	1.51447	0.176957
CTX	Embryo	IV	Rattus norvegicus	1.69118	0.436291
CB	Embryo	IV	Rattus norvegicus	1.77401	0.337382
CTX	Late embryo	IV	Rattus norvegicus	3.17401	0.378378
CB	Late embryo	IV	Rattus norvegicus	2.55411	0.314697
CTX	Postnatal	IV	Rattus norvegicus	2.93192	0.406748
CB	Postnatal	IV	Rattus norvegicus	0.906142	0.143583
CTX	Adolescent	IV	Rattus norvegicus	0.557287	0.423705
CB	Adolescent	IV	Rattus norvegicus	0.129128	0.0950071
CTX	Adult	IV	Rattus norvegicus	0.564819	0.395387
CB	Adult	IV	Rattus norvegicus	0.128642	0.128238
WB	Adult	IV	Rattus norvegicus	0.19411	0.259729
WB	Adolescent	I	Rattus norvegicus	0.0887431	0.104731
WB	Embryo	I	Rattus norvegicus	0.970036	0.113343
CTX	Embryo	I	Rattus norvegicus	0	0
CB	Embryo	I	Rattus norvegicus	0.471737	0.0897155
CTX	Late embryo	I	Rattus norvegicus	0.562056	0.0670035
CB	Late embryo	I	Rattus norvegicus	1.69443	0.208775
CTX	Postnatal	I	Rattus norvegicus	1.22906	0.170508
CB	Postnatal	I	Rattus norvegicus	1.84003	0.291563
CTX	Adolescent	I	Rattus norvegicus	0.151051	0.114844
CB	Adolescent	I	Rattus norvegicus	0	0
CTX	Adult	I	Rattus norvegicus	0.204329	0.143035
CB	Adult	I	Rattus norvegicus	0.0324445	0.0323426
WB	Adult	I	Rattus norvegicus	0.144727	0.193652
WB	Adolescent	III	Rattus norvegicus	0.0374981	0.0442537
WB	Embryo	III	Rattus norvegicus	0	0
CTX	Embryo	III	Rattus norvegicus	0.587134	0.151469
CB	Embryo	III	Rattus norvegicus	0.392989	0.0747391
CTX	Late embryo	III	Rattus norvegicus	0.882638	0.10522
CB	Late embryo	III	Rattus norvegicus	0.775784	0.095586
CTX	Postnatal	III	Rattus norvegicus	0.847839	0.117622
CB	Postnatal	III	Rattus norvegicus	0.722288	0.11445
CTX	Adolescent	III	Rattus norvegicus	0.12176	0.0925742
CB	Adolescent	III	Rattus norvegicus	0.388526	0.285862
CTX	Adult	III	Rattus norvegicus	0.206545	0.144587
CB	Adult	III	Rattus norvegicus	0.163102	0.16259
WB	Adult	III	Rattus norvegicus	0.0651613	0.087189
WB	Adolescent	Others	Rattus norvegicus	0	0
WB	Embryo	Others	Rattus norvegicus	0.737028	0.0861175
CTX	Embryo	Others	Rattus norvegicus	0	0
CB	Embryo	Others	Rattus norvegicus	0.237145	0.0451005
CTX	Late embryo	Others	Rattus norvegicus	0	0
CB	Late embryo	Others	Rattus norvegicus	0.0292375	0.00360241
CTX	Postnatal	Others	Rattus norvegicus	0.0260128	0.00360878
CB	Postnatal	Others	Rattus norvegicus	0	0
CTX	Adolescent	Others	Rattus norvegicus	0	0
CB	Adolescent	Others	Rattus norvegicus	0.0520255	0.0382783
CTX	Adult	Others	Rattus norvegicus	0	0
CB	Adult	Others	Rattus norvegicus	0	0
WB	Adult	Others	Rattus norvegicus	0.0609012	0.0814889
WB	Adolescent	IIc	Rattus norvegicus	0.150128	0.177175
WB	Embryo	IIc	Rattus norvegicus	0	0
CTX	Embryo	IIc	Rattus norvegicus	0.125251	0.0323122
CB	Embryo	IIc	Rattus norvegicus	0.253391	0.0481903
CTX	Late embryo	IIc	Rattus norvegicus	0.714745	0.0852058
CB	Late embryo	IIc	Rattus norvegicus	1.003	0.123582
CTX	Postnatal	IIc	Rattus norvegicus	0.90408	0.125424
CB	Postnatal	IIc	Rattus norvegicus	1.33769	0.211964
CTX	Adolescent	IIc	Rattus norvegicus	0.120081	0.0912978
CB	Adolescent	IIc	Rattus norvegicus	0.27279	0.200708
CTX	Adult	IIc	Rattus norvegicus	0.153645	0.107555
CB	Adult	IIc	Rattus norvegicus	0.174187	0.173639
WB	Adult	IIc	Rattus norvegicus	0.110398	0.147718

## Sheet: Mouse Bdnf counts
Data origin	Accession nr.	Run_ID	Organism	Tissue	Age	Gene	Exon	Norm_CPM
Keane et al. (2011)	E-MTAB-599	ERR032232	Mus musculus	HC	Adolescent	Bdnf	BDNF_CDS	26.5272
Keane et al. (2011)	E-MTAB-599	ERR032233	Mus musculus	HC	Adolescent	Bdnf	BDNF_CDS	33.4664
Keane et al. (2011)	E-MTAB-599	ERR032234	Mus musculus	HC	Adolescent	Bdnf	BDNF_CDS	32.0004
Keane et al. (2011)	E-MTAB-599	ERR032235	Mus musculus	HC	Adolescent	Bdnf	BDNF_CDS	24.8495
Keane et al. (2011)	E-MTAB-599	ERR032236	Mus musculus	HC	Adolescent	Bdnf	BDNF_CDS	25.4959
Keane et al. (2011)	E-MTAB-599	ERR032237	Mus musculus	HC	Adolescent	Bdnf	BDNF_CDS	23.8195
Söllner et al. (2017)	E-MTAB-6081	ERR2130615	Mus musculus	WB	Adolescent	Bdnf	BDNF_CDS	17.3533
Söllner et al. (2017)	E-MTAB-6081	ERR2130616	Mus musculus	WB	Adolescent	Bdnf	BDNF_CDS	17.2321
Keane et al. (2011)	E-MTAB-615	ERR032990	Mus musculus	WB	Adolescent	Bdnf	BDNF_CDS	16.0391
Keane et al. (2011)	E-MTAB-615	ERR032991	Mus musculus	WB	Adolescent	Bdnf	BDNF_CDS	19.8292
Keane et al. (2011)	E-MTAB-615	ERR032992	Mus musculus	WB	Adolescent	Bdnf	BDNF_CDS	13.5432
Keane et al. (2011)	E-MTAB-615	ERR032993	Mus musculus	WB	Adolescent	Bdnf	BDNF_CDS	13.9694
Keane et al. (2011)	E-MTAB-615	ERR032994	Mus musculus	WB	Adolescent	Bdnf	BDNF_CDS	13.6085
Keane et al. (2011)	E-MTAB-615	ERR032995	Mus musculus	WB	Adolescent	Bdnf	BDNF_CDS	16.056
Keane et al. (2011)	E-MTAB-615	ERR032996	Mus musculus	WB	Adolescent	Bdnf	BDNF_CDS	14.365
Keane et al. (2011)	E-MTAB-615	ERR032997	Mus musculus	WB	Adolescent	Bdnf	BDNF_CDS	15.2195
Keane et al. (2011)	E-MTAB-615	ERR032998	Mus musculus	WB	Adolescent	Bdnf	BDNF_CDS	14.7632
Keane et al. (2011)	E-MTAB-615	ERR032999	Mus musculus	WB	Adolescent	Bdnf	BDNF_CDS	16.288
Keane et al. (2011)	E-MTAB-615	ERR033000	Mus musculus	WB	Adolescent	Bdnf	BDNF_CDS	13.5836
Keane et al. (2011)	E-MTAB-615	ERR033001	Mus musculus	WB	Adolescent	Bdnf	BDNF_CDS	10.1716
Keane et al. (2011)	E-MTAB-615	ERR033002	Mus musculus	WB	Adolescent	Bdnf	BDNF_CDS	14.2032
Keane et al. (2011)	E-MTAB-615	ERR033003	Mus musculus	WB	Adolescent	Bdnf	BDNF_CDS	15.1852
Keane et al. (2011)	E-MTAB-615	ERR033004	Mus musculus	WB	Adolescent	Bdnf	BDNF_CDS	15.0937
Keane et al. (2011)	E-MTAB-615	ERR033005	Mus musculus	WB	Adolescent	Bdnf	BDNF_CDS	17.6153
Keane et al. (2011)	E-MTAB-615	ERR033006	Mus musculus	WB	Adolescent	Bdnf	BDNF_CDS	21.2616
Keane et al. (2011)	E-MTAB-615	ERR033007	Mus musculus	WB	Adolescent	Bdnf	BDNF_CDS	21.3982
Keane et al. (2011)	E-MTAB-615	ERR033008	Mus musculus	WB	Adolescent	Bdnf	BDNF_CDS	18.4903
Keane et al. (2011)	E-MTAB-615	ERR033009	Mus musculus	WB	Adolescent	Bdnf	BDNF_CDS	15.8098
Keane et al. (2011)	E-MTAB-615	ERR033010	Mus musculus	WB	Adolescent	Bdnf	BDNF_CDS	17.1334
Keane et al. (2011)	E-MTAB-615	ERR033011	Mus musculus	WB	Adolescent	Bdnf	BDNF_CDS	20.9391
Keane et al. (2011)	E-MTAB-615	ERR033012	Mus musculus	WB	Adolescent	Bdnf	BDNF_CDS	13.7505
Keane et al. (2011)	E-MTAB-615	ERR033013	Mus musculus	WB	Adolescent	Bdnf	BDNF_CDS	10.8674
Keane et al. (2011)	E-MTAB-615	ERR033014	Mus musculus	WB	Adolescent	Bdnf	BDNF_CDS	17.7963
Keane et al. (2011)	E-MTAB-615	ERR033015	Mus musculus	WB	Adolescent	Bdnf	BDNF_CDS	10.6116
Keane et al. (2011)	E-MTAB-615	ERR033016	Mus musculus	WB	Adolescent	Bdnf	BDNF_CDS	12.3771
Keane et al. (2011)	E-MTAB-615	ERR033017	Mus musculus	WB	Adolescent	Bdnf	BDNF_CDS	18.9966
Keane et al. (2011)	E-MTAB-615	ERR033018	Mus musculus	WB	Adolescent	Bdnf	BDNF_CDS	16.1285
Keane et al. (2011)	E-MTAB-615	ERR033019	Mus musculus	WB	Adolescent	Bdnf	BDNF_CDS	13.9277
Cardoso-Moreira et al. (2019)	E-MTAB-6798	ERR2588382	Mus musculus	WB	Embryo	Bdnf	BDNF_CDS	0.886503
Cardoso-Moreira et al. (2019)	E-MTAB-6798	ERR2588383	Mus musculus	WB	Embryo	Bdnf	BDNF_CDS	0.902145
Cardoso-Moreira et al. (2019)	E-MTAB-6798	ERR2588384	Mus musculus	WB	Embryo	Bdnf	BDNF_CDS	0.393178
Cardoso-Moreira et al. (2019)	E-MTAB-6798	ERR2588402	Mus musculus	WB	Embryo	Bdnf	BDNF_CDS	1.01836
Cardoso-Moreira et al. (2019)	E-MTAB-6798	ERR2588403	Mus musculus	WB	Embryo	Bdnf	BDNF_CDS	1.02288
Cardoso-Moreira et al. (2019)	E-MTAB-6798	ERR2588404	Mus musculus	WB	Embryo	Bdnf	BDNF_CDS	1.00666
Cardoso-Moreira et al. (2019)	E-MTAB-6798	ERR2588405	Mus musculus	WB	Embryo	Bdnf	BDNF_CDS	1.07986
Cardoso-Moreira et al. (2019)	E-MTAB-6798	ERR2588422	Mus musculus	WB	Embryo	Bdnf	BDNF_CDS	0.480945
Cardoso-Moreira et al. (2019)	E-MTAB-6798	ERR2588423	Mus musculus	WB	Embryo	Bdnf	BDNF_CDS	0.588613
Cardoso-Moreira et al. (2019)	E-MTAB-6798	ERR2588424	Mus musculus	WB	Embryo	Bdnf	BDNF_CDS	0.68838
Cardoso-Moreira et al. (2019)	E-MTAB-6798	ERR2588425	Mus musculus	WB	Embryo	Bdnf	BDNF_CDS	0.588893
Cardoso-Moreira et al. (2019)	E-MTAB-6798	ERR2588426	Mus musculus	CTX	Embryo	Bdnf	BDNF_CDS	0.366792
Cardoso-Moreira et al. (2019)	E-MTAB-6798	ERR2588427	Mus musculus	CTX	Embryo	Bdnf	BDNF_CDS	0.486495
Cardoso-Moreira et al. (2019)	E-MTAB-6798	ERR2588428	Mus musculus	CTX	Embryo	Bdnf	BDNF_CDS	0.495588
Cardoso-Moreira et al. (2019)	E-MTAB-6798	ERR2588429	Mus musculus	CTX	Embryo	Bdnf	BDNF_CDS	0.404644
Cardoso-Moreira et al. (2019)	E-MTAB-6798	ERR2588434	Mus musculus	CB	Embryo	Bdnf	BDNF_CDS	2.23151
Cardoso-Moreira et al. (2019)	E-MTAB-6798	ERR2588435	Mus musculus	CB	Embryo	Bdnf	BDNF_CDS	2.23723
Cardoso-Moreira et al. (2019)	E-MTAB-6798	ERR2588436	Mus musculus	CB	Embryo	Bdnf	BDNF_CDS	2.88095
Cardoso-Moreira et al. (2019)	E-MTAB-6798	ERR2588437	Mus musculus	CB	Embryo	Bdnf	BDNF_CDS	2.7209
Cardoso-Moreira et al. (2019)	E-MTAB-6798	ERR2588451	Mus musculus	CTX	Embryo	Bdnf	BDNF_CDS	0.836179
Cardoso-Moreira et al. (2019)	E-MTAB-6798	ERR2588452	Mus musculus	CTX	Embryo	Bdnf	BDNF_CDS	0.97033
Cardoso-Moreira et al. (2019)	E-MTAB-6798	ERR2588453	Mus musculus	CTX	Embryo	Bdnf	BDNF_CDS	0.559526
Cardoso-Moreira et al. (2019)	E-MTAB-6798	ERR2588454	Mus musculus	CTX	Embryo	Bdnf	BDNF_CDS	1.05154
Cardoso-Moreira et al. (2019)	E-MTAB-6798	ERR2588458	Mus musculus	CB	Embryo	Bdnf	BDNF_CDS	2.50029
Cardoso-Moreira et al. (2019)	E-MTAB-6798	ERR2588459	Mus musculus	CB	Embryo	Bdnf	BDNF_CDS	2.73582
Cardoso-Moreira et al. (2019)	E-MTAB-6798	ERR2588460	Mus musculus	CB	Embryo	Bdnf	BDNF_CDS	2.5524
Cardoso-Moreira et al. (2019)	E-MTAB-6798	ERR2588461	Mus musculus	CB	Embryo	Bdnf	BDNF_CDS	3.79299
Cardoso-Moreira et al. (2019)	E-MTAB-6798	ERR2588473	Mus musculus	CTX	Late embryo	Bdnf	BDNF_CDS	1.14446
Cardoso-Moreira et al. (2019)	E-MTAB-6798	ERR2588474	Mus musculus	CTX	Late embryo	Bdnf	BDNF_CDS	1.76382
Cardoso-Moreira et al. (2019)	E-MTAB-6798	ERR2588475	Mus musculus	CTX	Late embryo	Bdnf	BDNF_CDS	1.13121
Cardoso-Moreira et al. (2019)	E-MTAB-6798	ERR2588476	Mus musculus	CTX	Late embryo	Bdnf	BDNF_CDS	1.24844
Cardoso-Moreira et al. (2019)	E-MTAB-6798	ERR2588481	Mus musculus	CB	Late embryo	Bdnf	BDNF_CDS	4.32521
Cardoso-Moreira et al. (2019)	E-MTAB-6798	ERR2588482	Mus musculus	CB	Late embryo	Bdnf	BDNF_CDS	4.43524
Cardoso-Moreira et al. (2019)	E-MTAB-6798	ERR2588483	Mus musculus	CB	Late embryo	Bdnf	BDNF_CDS	3.41164
Cardoso-Moreira et al. (2019)	E-MTAB-6798	ERR2588484	Mus musculus	CB	Late embryo	Bdnf	BDNF_CDS	3.83842
Cardoso-Moreira et al. (2019)	E-MTAB-6798	ERR2588497	Mus musculus	CTX	Late embryo	Bdnf	BDNF_CDS	1.97001
Cardoso-Moreira et al. (2019)	E-MTAB-6798	ERR2588498	Mus musculus	CTX	Late embryo	Bdnf	BDNF_CDS	1.86708
Cardoso-Moreira et al. (2019)	E-MTAB-6798	ERR2588499	Mus musculus	CTX	Late embryo	Bdnf	BDNF_CDS	2.17285
Cardoso-Moreira et al. (2019)	E-MTAB-6798	ERR2588500	Mus musculus	CTX	Late embryo	Bdnf	BDNF_CDS	1.68846
Cardoso-Moreira et al. (2019)	E-MTAB-6798	ERR2588505	Mus musculus	CB	Late embryo	Bdnf	BDNF_CDS	5.49769
Cardoso-Moreira et al. (2019)	E-MTAB-6798	ERR2588506	Mus musculus	CB	Late embryo	Bdnf	BDNF_CDS	3.62781
Cardoso-Moreira et al. (2019)	E-MTAB-6798	ERR2588507	Mus musculus	CB	Late embryo	Bdnf	BDNF_CDS	4.58807
Cardoso-Moreira et al. (2019)	E-MTAB-6798	ERR2588508	Mus musculus	CB	Late embryo	Bdnf	BDNF_CDS	5.3371
Cardoso-Moreira et al. (2019)	E-MTAB-6798	ERR2588521	Mus musculus	CTX	Late embryo	Bdnf	BDNF_CDS	1.84214
Cardoso-Moreira et al. (2019)	E-MTAB-6798	ERR2588522	Mus musculus	CTX	Late embryo	Bdnf	BDNF_CDS	2.07201
Cardoso-Moreira et al. (2019)	E-MTAB-6798	ERR2588523	Mus musculus	CTX	Late embryo	Bdnf	BDNF_CDS	1.89836
Cardoso-Moreira et al. (2019)	E-MTAB-6798	ERR2588524	Mus musculus	CTX	Late embryo	Bdnf	BDNF_CDS	2.18759
Cardoso-Moreira et al. (2019)	E-MTAB-6798	ERR2588529	Mus musculus	CB	Late embryo	Bdnf	BDNF_CDS	4.79564
Cardoso-Moreira et al. (2019)	E-MTAB-6798	ERR2588530	Mus musculus	CB	Late embryo	Bdnf	BDNF_CDS	6.32999
Cardoso-Moreira et al. (2019)	E-MTAB-6798	ERR2588531	Mus musculus	CB	Late embryo	Bdnf	BDNF_CDS	8.71004
Cardoso-Moreira et al. (2019)	E-MTAB-6798	ERR2588532	Mus musculus	CB	Late embryo	Bdnf	BDNF_CDS	4.09548
Cardoso-Moreira et al. (2019)	E-MTAB-6798	ERR2588545	Mus musculus	CTX	Late embryo	Bdnf	BDNF_CDS	2.37937
Cardoso-Moreira et al. (2019)	E-MTAB-6798	ERR2588546	Mus musculus	CTX	Late embryo	Bdnf	BDNF_CDS	2.02125
Cardoso-Moreira et al. (2019)	E-MTAB-6798	ERR2588547	Mus musculus	CTX	Late embryo	Bdnf	BDNF_CDS	2.57914
Cardoso-Moreira et al. (2019)	E-MTAB-6798	ERR2588548	Mus musculus	CTX	Late embryo	Bdnf	BDNF_CDS	1.78595
Cardoso-Moreira et al. (2019)	E-MTAB-6798	ERR2588553	Mus musculus	CB	Late embryo	Bdnf	BDNF_CDS	4.16587
Cardoso-Moreira et al. (2019)	E-MTAB-6798	ERR2588554	Mus musculus	CB	Late embryo	Bdnf	BDNF_CDS	5.14752
Cardoso-Moreira et al. (2019)	E-MTAB-6798	ERR2588555	Mus musculus	CB	Late embryo	Bdnf	BDNF_CDS	6.28735
Cardoso-Moreira et al. (2019)	E-MTAB-6798	ERR2588556	Mus musculus	CB	Late embryo	Bdnf	BDNF_CDS	3.19705
Cardoso-Moreira et al. (2019)	E-MTAB-6798	ERR2588568	Mus musculus	CTX	Postnatal	Bdnf	BDNF_CDS	2.25753
Cardoso-Moreira et al. (2019)	E-MTAB-6798	ERR2588569	Mus musculus	CTX	Postnatal	Bdnf	BDNF_CDS	2.82677
Cardoso-Moreira et al. (2019)	E-MTAB-6798	ERR2588570	Mus musculus	CTX	Postnatal	Bdnf	BDNF_CDS	2.75663
Cardoso-Moreira et al. (2019)	E-MTAB-6798	ERR2588571	Mus musculus	CTX	Postnatal	Bdnf	BDNF_CDS	3.11486
Cardoso-Moreira et al. (2019)	E-MTAB-6798	ERR2588576	Mus musculus	CB	Postnatal	Bdnf	BDNF_CDS	6.66959
Cardoso-Moreira et al. (2019)	E-MTAB-6798	ERR2588577	Mus musculus	CB	Postnatal	Bdnf	BDNF_CDS	6.44653
Cardoso-Moreira et al. (2019)	E-MTAB-6798	ERR2588578	Mus musculus	CB	Postnatal	Bdnf	BDNF_CDS	6.46897
Cardoso-Moreira et al. (2019)	E-MTAB-6798	ERR2588579	Mus musculus	CB	Postnatal	Bdnf	BDNF_CDS	6.47499
Cardoso-Moreira et al. (2019)	E-MTAB-6798	ERR2588592	Mus musculus	CTX	Postnatal	Bdnf	BDNF_CDS	12.6981
Cardoso-Moreira et al. (2019)	E-MTAB-6798	ERR2588593	Mus musculus	CTX	Postnatal	Bdnf	BDNF_CDS	16.022
Cardoso-Moreira et al. (2019)	E-MTAB-6798	ERR2588594	Mus musculus	CTX	Postnatal	Bdnf	BDNF_CDS	12.1399
Cardoso-Moreira et al. (2019)	E-MTAB-6798	ERR2588595	Mus musculus	CTX	Postnatal	Bdnf	BDNF_CDS	15.2689
Cardoso-Moreira et al. (2019)	E-MTAB-6798	ERR2588600	Mus musculus	CB	Postnatal	Bdnf	BDNF_CDS	10.7344
Cardoso-Moreira et al. (2019)	E-MTAB-6798	ERR2588601	Mus musculus	CB	Postnatal	Bdnf	BDNF_CDS	11.247
Cardoso-Moreira et al. (2019)	E-MTAB-6798	ERR2588602	Mus musculus	CB	Postnatal	Bdnf	BDNF_CDS	7.8736
Cardoso-Moreira et al. (2019)	E-MTAB-6798	ERR2588615	Mus musculus	CTX	Adolescent	Bdnf	BDNF_CDS	15.2195
Cardoso-Moreira et al. (2019)	E-MTAB-6798	ERR2588616	Mus musculus	CTX	Adolescent	Bdnf	BDNF_CDS	15.4452
Cardoso-Moreira et al. (2019)	E-MTAB-6798	ERR2588617	Mus musculus	CTX	Adolescent	Bdnf	BDNF_CDS	13.6419
Cardoso-Moreira et al. (2019)	E-MTAB-6798	ERR2588618	Mus musculus	CTX	Adolescent	Bdnf	BDNF_CDS	15.4344
Cardoso-Moreira et al. (2019)	E-MTAB-6798	ERR2588623	Mus musculus	CB	Adolescent	Bdnf	BDNF_CDS	8.76264
Cardoso-Moreira et al. (2019)	E-MTAB-6798	ERR2588624	Mus musculus	CB	Adolescent	Bdnf	BDNF_CDS	5.00919
Cardoso-Moreira et al. (2019)	E-MTAB-6798	ERR2588625	Mus musculus	CB	Adolescent	Bdnf	BDNF_CDS	13.2093
Cardoso-Moreira et al. (2019)	E-MTAB-6798	ERR2588626	Mus musculus	CB	Adolescent	Bdnf	BDNF_CDS	11.4267
Cardoso-Moreira et al. (2019)	E-MTAB-6798	ERR2588639	Mus musculus	CTX	Postnatal	Bdnf	BDNF_CDS	3.38596
Cardoso-Moreira et al. (2019)	E-MTAB-6798	ERR2588640	Mus musculus	CTX	Postnatal	Bdnf	BDNF_CDS	2.62495
Cardoso-Moreira et al. (2019)	E-MTAB-6798	ERR2588641	Mus musculus	CTX	Postnatal	Bdnf	BDNF_CDS	4.0401
Cardoso-Moreira et al. (2019)	E-MTAB-6798	ERR2588642	Mus musculus	CTX	Postnatal	Bdnf	BDNF_CDS	1.80785
Cardoso-Moreira et al. (2019)	E-MTAB-6798	ERR2588647	Mus musculus	CB	Postnatal	Bdnf	BDNF_CDS	7.36717
Cardoso-Moreira et al. (2019)	E-MTAB-6798	ERR2588648	Mus musculus	CB	Postnatal	Bdnf	BDNF_CDS	7.94388
Cardoso-Moreira et al. (2019)	E-MTAB-6798	ERR2588649	Mus musculus	CB	Postnatal	Bdnf	BDNF_CDS	7.58583
Cardoso-Moreira et al. (2019)	E-MTAB-6798	ERR2588650	Mus musculus	CB	Postnatal	Bdnf	BDNF_CDS	8.744
Cardoso-Moreira et al. (2019)	E-MTAB-6798	ERR2588663	Mus musculus	CTX	Adult	Bdnf	BDNF_CDS	14.2689
Cardoso-Moreira et al. (2019)	E-MTAB-6798	ERR2588664	Mus musculus	CTX	Adult	Bdnf	BDNF_CDS	13.288
Cardoso-Moreira et al. (2019)	E-MTAB-6798	ERR2588665	Mus musculus	CTX	Adult	Bdnf	BDNF_CDS	16.4419
Cardoso-Moreira et al. (2019)	E-MTAB-6798	ERR2588666	Mus musculus	CTX	Adult	Bdnf	BDNF_CDS	11.2034
Cardoso-Moreira et al. (2019)	E-MTAB-6798	ERR2588671	Mus musculus	CB	Adult	Bdnf	BDNF_CDS	9.18684
Cardoso-Moreira et al. (2019)	E-MTAB-6798	ERR2588672	Mus musculus	CB	Adult	Bdnf	BDNF_CDS	6.18401
Cardoso-Moreira et al. (2019)	E-MTAB-6798	ERR2588673	Mus musculus	CB	Adult	Bdnf	BDNF_CDS	10.4957
Cardoso-Moreira et al. (2019)	E-MTAB-6798	ERR2588674	Mus musculus	CB	Adult	Bdnf	BDNF_CDS	7.20724
ENCODE Consortium	ENCSR921PRX	ENCFF032XDZ	Mus musculus	CB	Embryo	Bdnf	BDNF_CDS	5.6336
ENCODE Consortium	ENCSR362AIZ	ENCFF037JQC;ENCFF358MFI	Mus musculus	CTX	Postnatal	Bdnf	BDNF_CDS	10.7864
ENCODE Consortium	ENCSR667TOX	ENCFF046EJC;ENCFF085MBO;ENCFF216XBD;ENCFF957SPL	Mus musculus	NT	Postnatal	Bdnf	BDNF_CDS	13.599
ENCODE Consortium	ENCSR307BCA	ENCFF051VXS;ENCFF739QUZ	Mus musculus	MB	Embryo	Bdnf	BDNF_CDS	1.4494
ENCODE Consortium	ENCSR764OPZ	ENCFF052VGB;ENCFF819ZTA	Mus musculus	MB	Embryo	Bdnf	BDNF_CDS	3.01239
ENCODE Consortium	ENCSR764OPZ	ENCFF059FUK;ENCFF099UUS	Mus musculus	MB	Embryo	Bdnf	BDNF_CDS	2.37211
ENCODE Consortium	ENCSR559TRB	ENCFF060NTC;ENCFF275SGM	Mus musculus	CB	Embryo	Bdnf	BDNF_CDS	5.4354
ENCODE Consortium	ENCSR908JWT	ENCFF062HAD;ENCFF476UXE	Mus musculus	MB	Embryo	Bdnf	BDNF_CDS	2.6835
ENCODE Consortium	ENCSR928OXI	ENCFF064MCV;ENCFF739BEA	Mus musculus	NT	Embryo	Bdnf	BDNF_CDS	8.44365
ENCODE Consortium	ENCSR508GWZ	ENCFF090KDU;ENCFF555MUK	Mus musculus	NT	Embryo	Bdnf	BDNF_CDS	3.92811
ENCODE Consortium	ENCSR557RMA	ENCFF091YUW	Mus musculus	MB	Late embryo	Bdnf	BDNF_CDS	10.2697
ENCODE Consortium	ENCSR343YLB	ENCFF093YSD;ENCFF421QJA	Mus musculus	MB	Embryo	Bdnf	BDNF_CDS	9.46266
ENCODE Consortium	ENCSR760TOE	ENCFF094ZGK;ENCFF372TIL	Mus musculus	CB	Embryo	Bdnf	BDNF_CDS	4.22644
ENCODE Consortium	ENCSR017JEG	ENCFF104CQE;ENCFF700EWM	Mus musculus	CB	Postnatal	Bdnf	BDNF_CDS	13.2321
ENCODE Consortium	ENCSR080EVZ	ENCFF114DRT	Mus musculus	CTX	Late embryo	Bdnf	BDNF_CDS	3.14466
ENCODE Consortium	ENCSR185LWM	ENCFF126IRS;ENCFF748SRJ	Mus musculus	CTX	Embryo	Bdnf	BDNF_CDS	4.1135
ENCODE Consortium	ENCSR343YLB	ENCFF156BSL;ENCFF499UQZ	Mus musculus	MB	Embryo	Bdnf	BDNF_CDS	7.09711
ENCODE Consortium	ENCSR420QTO	ENCFF160LUK;ENCFF416EWW	Mus musculus	CB	Embryo	Bdnf	BDNF_CDS	4.61612
ENCODE Consortium	ENCSR559TRB	ENCFF167NXN;ENCFF926BFE	Mus musculus	CB	Embryo	Bdnf	BDNF_CDS	8.28284
ENCODE Consortium	ENCSR760TOE	ENCFF172XPK;ENCFF672PAZ	Mus musculus	CB	Embryo	Bdnf	BDNF_CDS	3.93997
ENCODE Consortium	ENCSR719NAJ	ENCFF173XBZ;ENCFF570CRR	Mus musculus	MB	Postnatal	Bdnf	BDNF_CDS	20.5283
ENCODE Consortium	ENCSR752RGN	ENCFF179JEC	Mus musculus	CTX	Late embryo	Bdnf	BDNF_CDS	3.67744
ENCODE Consortium	ENCSR337FYI	ENCFF198HBZ;ENCFF528JFG	Mus musculus	NT	Embryo	Bdnf	BDNF_CDS	4.38447
ENCODE Consortium	ENCSR647QBV	ENCFF203BWA;ENCFF700OLU	Mus musculus	CTX	Embryo	Bdnf	BDNF_CDS	1.15521
ENCODE Consortium	ENCSR970EWM	ENCFF235DNM	Mus musculus	CTX	Embryo	Bdnf	BDNF_CDS	1.72579
ENCODE Consortium	ENCSR115TWD	ENCFF241GLU	Mus musculus	NT	Embryo	Bdnf	BDNF_CDS	5.24391
ENCODE Consortium	ENCSR160IIN	ENCFF251LNG;ENCFF896COV	Mus musculus	CTX	Embryo	Bdnf	BDNF_CDS	1.6901
ENCODE Consortium	ENCSR185LWM	ENCFF270GKY;ENCFF460TCF	Mus musculus	CTX	Embryo	Bdnf	BDNF_CDS	3.22521
ENCODE Consortium	ENCSR943LKA	ENCFF282QML;ENCFF377BWR	Mus musculus	CB	Embryo	Bdnf	BDNF_CDS	5.67111
ENCODE Consortium	ENCSR647QBV	ENCFF294JRP;ENCFF920QAY	Mus musculus	CTX	Embryo	Bdnf	BDNF_CDS	1.10917
ENCODE Consortium	ENCSR719NAJ	ENCFF316XGF;ENCFF448ZPT	Mus musculus	MB	Postnatal	Bdnf	BDNF_CDS	19.318
ENCODE Consortium	ENCSR304RDL	ENCFF320FJX;ENCFF920CNZ	Mus musculus	CTX	Embryo	Bdnf	BDNF_CDS	2.91964
ENCODE Consortium	ENCSR928OXI	ENCFF321ZGR;ENCFF447CLP	Mus musculus	NT	Embryo	Bdnf	BDNF_CDS	7.1849
ENCODE Consortium	ENCSR307BCA	ENCFF327YJQ;ENCFF348BYM	Mus musculus	MB	Embryo	Bdnf	BDNF_CDS	1.96608
ENCODE Consortium	ENCSR160IIN	ENCFF329ACL	Mus musculus	CTX	Embryo	Bdnf	BDNF_CDS	1.23005
ENCODE Consortium	ENCSR017JEG	ENCFF336BOI;ENCFF863UFD	Mus musculus	CB	Postnatal	Bdnf	BDNF_CDS	13.2817
ENCODE Consortium	ENCSR667TOX	ENCFF378CNA;ENCFF489RVW	Mus musculus	NT	Postnatal	Bdnf	BDNF_CDS	11.8493
ENCODE Consortium	ENCSR401BSG	ENCFF378HXV	Mus musculus	CB	Late embryo	Bdnf	BDNF_CDS	8.21524
ENCODE Consortium	ENCSR115TWD	ENCFF405VKS	Mus musculus	NT	Embryo	Bdnf	BDNF_CDS	4.7005
ENCODE Consortium	ENCSR362AIZ	ENCFF447EXU;ENCFF458NWF	Mus musculus	CTX	Postnatal	Bdnf	BDNF_CDS	6.82203
ENCODE Consortium	ENCSR304RDL	ENCFF528EVC;ENCFF663SNC	Mus musculus	CTX	Embryo	Bdnf	BDNF_CDS	3.02295
ENCODE Consortium	ENCSR285WZV	ENCFF548GUA	Mus musculus	CB	Late embryo	Bdnf	BDNF_CDS	9.44724
ENCODE Consortium	ENCSR004XCU	ENCFF581SPK	Mus musculus	NT	Late embryo	Bdnf	BDNF_CDS	10.0348
ENCODE Consortium	ENCSR401BSG	ENCFF645LDN	Mus musculus	CB	Late embryo	Bdnf	BDNF_CDS	8.26249
ENCODE Consortium	ENCSR285WZV	ENCFF706XOL	Mus musculus	CB	Late embryo	Bdnf	BDNF_CDS	13.0256
ENCODE Consortium	ENCSR367ZPZ	ENCFF727ACE	Mus musculus	MB	Late embryo	Bdnf	BDNF_CDS	14.4263
ENCODE Consortium	ENCSR420QTO	ENCFF738FUB;ENCFF876NSY	Mus musculus	CB	Embryo	Bdnf	BDNF_CDS	4.30876
ENCODE Consortium	ENCSR337FYI	ENCFF758NAG;ENCFF834WRE	Mus musculus	NT	Embryo	Bdnf	BDNF_CDS	4.10972
ENCODE Consortium	ENCSR943LKA	ENCFF786VDJ;ENCFF913XMQ	Mus musculus	CB	Embryo	Bdnf	BDNF_CDS	3.55838
ENCODE Consortium	ENCSR908JWT	ENCFF810ZDM;ENCFF853SOX	Mus musculus	MB	Embryo	Bdnf	BDNF_CDS	2.12057
ENCODE Consortium	ENCSR792RJV	ENCFF819IDW	Mus musculus	MB	Embryo	Bdnf	BDNF_CDS	4.64808
ENCODE Consortium	ENCSR792RJV	ENCFF839VKV	Mus musculus	MB	Embryo	Bdnf	BDNF_CDS	5.346
ENCODE Consortium	ENCSR921PRX	ENCFF874AXO	Mus musculus	CB	Embryo	Bdnf	BDNF_CDS	5.8159
ENCODE Consortium	ENCSR557RMA	ENCFF889DNO	Mus musculus	MB	Late embryo	Bdnf	BDNF_CDS	10.9503
ENCODE Consortium	ENCSR752RGN	ENCFF891HIX	Mus musculus	CTX	Late embryo	Bdnf	BDNF_CDS	3.59286
ENCODE Consortium	ENCSR004XCU	ENCFF895DPO	Mus musculus	NT	Late embryo	Bdnf	BDNF_CDS	8.98448
ENCODE Consortium	ENCSR080EVZ	ENCFF931IVO	Mus musculus	CTX	Late embryo	Bdnf	BDNF_CDS	4.37274
ENCODE Consortium	ENCSR367ZPZ	ENCFF938RVG	Mus musculus	MB	Late embryo	Bdnf	BDNF_CDS	11.5556
ENCODE Consortium	ENCSR970EWM	ENCFF959PSX	Mus musculus	CTX	Embryo	Bdnf	BDNF_CDS	0.963027
Tabula Muris Consortium	GSE132040	SRR9125596;SRR9127462	Mus musculus	WB	Adult	BDNF	BDNF_CDS	22.6335
Tabula Muris Consortium	GSE132040	SRR9125633;SRR9127416	Mus musculus	WB	Adult	BDNF	BDNF_CDS	23.1138
Tabula Muris Consortium	GSE132040	SRR9125641;SRR9127105	Mus musculus	WB	Adult	BDNF	BDNF_CDS	18.4401
Tabula Muris Consortium	GSE132040	SRR9125643;SRR9127257	Mus musculus	WB	Adult	BDNF	BDNF_CDS	23.5162
Tabula Muris Consortium	GSE132040	SRR9125672;SRR9126906	Mus musculus	WB	Adult	BDNF	BDNF_CDS	23.787
Tabula Muris Consortium	GSE132040	SRR9125685;SRR9126877	Mus musculus	WB	Adult	BDNF	BDNF_CDS	19.6413
Tabula Muris Consortium	GSE132040	SRR9125693;SRR9127284	Mus musculus	WB	Adult	BDNF	BDNF_CDS	21.9883
Tabula Muris Consortium	GSE132040	SRR9125710;SRR9126887	Mus musculus	WB	Adult	BDNF	BDNF_CDS	34.3013
Tabula Muris Consortium	GSE132040	SRR9125736;SRR9126849	Mus musculus	WB	Adult	BDNF	BDNF_CDS	23.5156
Tabula Muris Consortium	GSE132040	SRR9125754;SRR9127073	Mus musculus	WB	Adult	BDNF	BDNF_CDS	25.0403
Tabula Muris Consortium	GSE132040	SRR9125766;SRR9127437	Mus musculus	WB	Adult	BDNF	BDNF_CDS	18.2518
Tabula Muris Consortium	GSE132040	SRR9125770;SRR9127033	Mus musculus	WB	Adult	BDNF	BDNF_CDS	24.7315
Tabula Muris Consortium	GSE132040	SRR9125771;SRR9126785	Mus musculus	WB	Adult	BDNF	BDNF_CDS	18.7462
Tabula Muris Consortium	GSE132040	SRR9125774;SRR9127444	Mus musculus	WB	Adult	BDNF	BDNF_CDS	22.0145
Tabula Muris Consortium	GSE132040	SRR9125811;SRR9127556	Mus musculus	WB	Adult	BDNF	BDNF_CDS	31.4755
Tabula Muris Consortium	GSE132040	SRR9125863;SRR9126782	Mus musculus	WB	Adult	BDNF	BDNF_CDS	19.6618
Tabula Muris Consortium	GSE132040	SRR9125870;SRR9127575	Mus musculus	WB	Adult	BDNF	BDNF_CDS	17.9458
Tabula Muris Consortium	GSE132040	SRR9125884;SRR9126699	Mus musculus	WB	Adult	BDNF	BDNF_CDS	26.3053
Tabula Muris Consortium	GSE132040	SRR9125895;SRR9127351	Mus musculus	WB	Adolescent	BDNF	BDNF_CDS	24.0776
Tabula Muris Consortium	GSE132040	SRR9125902;SRR9126879	Mus musculus	WB	Adolescent	BDNF	BDNF_CDS	18.3577
Tabula Muris Consortium	GSE132040	SRR9125920;SRR9127067	Mus musculus	WB	Adult	BDNF	BDNF_CDS	26.0784
Tabula Muris Consortium	GSE132040	SRR9125934;SRR9126921	Mus musculus	WB	Adult	BDNF	BDNF_CDS	27.5883
Tabula Muris Consortium	GSE132040	SRR9125977;SRR9127101	Mus musculus	WB	Adult	BDNF	BDNF_CDS	22.9053
Tabula Muris Consortium	GSE132040	SRR9125981;SRR9127055	Mus musculus	WB	Adult	BDNF	BDNF_CDS	21.6288
Tabula Muris Consortium	GSE132040	SRR9125982;SRR9127054	Mus musculus	WB	Adult	BDNF	BDNF_CDS	25.2591
Tabula Muris Consortium	GSE132040	SRR9125994;SRR9126976	Mus musculus	WB	Adult	BDNF	BDNF_CDS	22.904
Tabula Muris Consortium	GSE132040	SRR9126027;SRR9126779	Mus musculus	WB	Adult	BDNF	BDNF_CDS	29.8727
Tabula Muris Consortium	GSE132040	SRR9126046;SRR9127200	Mus musculus	WB	Adult	BDNF	BDNF_CDS	23.6476
Tabula Muris Consortium	GSE132040	SRR9126053;SRR9127145	Mus musculus	WB	Adult	BDNF	BDNF_CDS	25.1532
Tabula Muris Consortium	GSE132040	SRR9126096;SRR9127392	Mus musculus	WB	Adult	BDNF	BDNF_CDS	23.5553
Tabula Muris Consortium	GSE132040	SRR9126101;SRR9127403	Mus musculus	WB	Adult	BDNF	BDNF_CDS	19.8567
Tabula Muris Consortium	GSE132040	SRR9126114;SRR9127203	Mus musculus	WB	Adult	BDNF	BDNF_CDS	18.2253
Tabula Muris Consortium	GSE132040	SRR9126126;SRR9126863	Mus musculus	WB	Adult	BDNF	BDNF_CDS	16.9431
Tabula Muris Consortium	GSE132040	SRR9126149;SRR9127450	Mus musculus	WB	Adult	BDNF	BDNF_CDS	18.0433
Tabula Muris Consortium	GSE132040	SRR9126155;SRR9127408	Mus musculus	WB	Adult	BDNF	BDNF_CDS	28.8386
Tabula Muris Consortium	GSE132040	SRR9126164;SRR9127483	Mus musculus	WB	Adult	BDNF	BDNF_CDS	15.7862
Tabula Muris Consortium	GSE132040	SRR9126183;SRR9127501	Mus musculus	WB	Adult	BDNF	BDNF_CDS	25.6646
Tabula Muris Consortium	GSE132040	SRR9126203;SRR9126794	Mus musculus	WB	Adult	BDNF	BDNF_CDS	25.9037
Tabula Muris Consortium	GSE132040	SRR9126209;SRR9126802	Mus musculus	WB	Adult	BDNF	BDNF_CDS	24.9782
Tabula Muris Consortium	GSE132040	SRR9126227;SRR9126956	Mus musculus	WB	Adult	BDNF	BDNF_CDS	21.5524
Tabula Muris Consortium	GSE132040	SRR9126245;SRR9127218	Mus musculus	WB	Adult	BDNF	BDNF_CDS	23.7852
Tabula Muris Consortium	GSE132040	SRR9126273;SRR9127027	Mus musculus	WB	Adult	BDNF	BDNF_CDS	22.3166
Tabula Muris Consortium	GSE132040	SRR9126287;SRR9127387	Mus musculus	WB	Adult	BDNF	BDNF_CDS	26.0469
Tabula Muris Consortium	GSE132040	SRR9126299;SRR9127364	Mus musculus	WB	Adult	BDNF	BDNF_CDS	22.4431
Tabula Muris Consortium	GSE132040	SRR9126309;SRR9127104	Mus musculus	WB	Adolescent	BDNF	BDNF_CDS	25.5265
Tabula Muris Consortium	GSE132040	SRR9126335;SRR9127153	Mus musculus	WB	Adult	BDNF	BDNF_CDS	22.0646
Tabula Muris Consortium	GSE132040	SRR9126363;SRR9127126	Mus musculus	WB	Adult	BDNF	BDNF_CDS	23.7309
Tabula Muris Consortium	GSE132040	SRR9126375;SRR9126932	Mus musculus	WB	Adult	BDNF	BDNF_CDS	28.6809
Tabula Muris Consortium	GSE132040	SRR9126399;SRR9127551	Mus musculus	WB	Adult	BDNF	BDNF_CDS	24.9121
Tabula Muris Consortium	GSE132040	SRR9126409;SRR9126836	Mus musculus	WB	Adolescent	BDNF	BDNF_CDS	23.0812
Tabula Muris Consortium	GSE132040	SRR9126440;SRR9126673	Mus musculus	WB	Adult	BDNF	BDNF_CDS	21.0064
Tabula Muris Consortium	GSE132040	SRR9126453;SRR9127038	Mus musculus	WB	Adult	BDNF	BDNF_CDS	21.8861
Tabula Muris Consortium	GSE132040	SRR9126478;SRR9127066	Mus musculus	WB	Adolescent	BDNF	BDNF_CDS	27.1335
Tabula Muris Consortium	GSE132040	SRR9126488;SRR9126958	Mus musculus	WB	Adult	BDNF	BDNF_CDS	27.5947
Tabula Muris Consortium	GSE132040	SRR9126493;SRR9126949	Mus musculus	WB	Adult	BDNF	BDNF_CDS	27.1772
Tabula Muris Consortium	GSE132040	SRR9126504;SRR9127095	Mus musculus	WB	Adolescent	BDNF	BDNF_CDS	29.3261
Shafik et al. (2021)	GSE144032	SRR10920695	Mus musculus	CTX	Adolescent	Bdnf	BDNF_CDS	11.9566
Shafik et al. (2021)	GSE144032	SRR10920697	Mus musculus	CB	Adolescent	Bdnf	BDNF_CDS	8.208
Shafik et al. (2021)	GSE144032	SRR10920699	Mus musculus	CB	Adolescent	Bdnf	BDNF_CDS	10.0627
Shafik et al. (2021)	GSE144032	SRR10920701	Mus musculus	HTH	Adolescent	Bdnf	BDNF_CDS	10.7732
Shafik et al. (2021)	GSE144032	SRR10920703	Mus musculus	HTH	Adolescent	Bdnf	BDNF_CDS	17.3457
Shafik et al. (2021)	GSE144032	SRR10920705	Mus musculus	HC	Adolescent	Bdnf	BDNF_CDS	37.5646
Shafik et al. (2021)	GSE144032	SRR10920707	Mus musculus	HC	Adolescent	Bdnf	BDNF_CDS	27.3654
Shafik et al. (2021)	GSE144032	SRR11596810	Mus musculus	CTX	Postnatal	Bdnf	BDNF_CDS	10.9689
Shafik et al. (2021)	GSE144032	SRR11596812	Mus musculus	CTX	Postnatal	Bdnf	BDNF_CDS	14.0558
Shafik et al. (2021)	GSE144032	SRR11596814	Mus musculus	CB	Postnatal	Bdnf	BDNF_CDS	2.95077
Shafik et al. (2021)	GSE144032	SRR11596816	Mus musculus	CB	Postnatal	Bdnf	BDNF_CDS	2.64597
Shafik et al. (2021)	GSE144032	SRR11596818	Mus musculus	HTH	Postnatal	Bdnf	BDNF_CDS	16.5093
Shafik et al. (2021)	GSE144032	SRR11596820	Mus musculus	HTH	Postnatal	Bdnf	BDNF_CDS	21.054
Shafik et al. (2021)	GSE144032	SRR11596822	Mus musculus	HC	Postnatal	Bdnf	BDNF_CDS	36.5657
Shafik et al. (2021)	GSE144032	SRR11596824	Mus musculus	HC	Postnatal	Bdnf	BDNF_CDS	29.3776
Shafik et al. (2021)	GSE144032	SRR11596826	Mus musculus	CTX	Adult	Bdnf	BDNF_CDS	13.2197
Shafik et al. (2021)	GSE144032	SRR11596829	Mus musculus	CB	Adult	Bdnf	BDNF_CDS	7.08365
Merkin et al. (2012)	GSE41637	SRR594402	Mus musculus	WB	Adult	Bdnf	BDNF_CDS	21.934
Merkin et al. (2012)	GSE41637	SRR594410	Mus musculus	WB	Adult	Bdnf	BDNF_CDS	19.6288
Vied et al. (2016)	GSE76567	SRR3087148	Mus musculus	HC	Adult	Bdnf	BDNF_CDS	33.5742
Vied et al. (2016)	GSE76567	SRR3087149	Mus musculus	HC	Adult	Bdnf	BDNF_CDS	36.7877
Vied et al. (2016)	GSE76567	SRR3087150	Mus musculus	HC	Adult	Bdnf	BDNF_CDS	36.0739
Vied et al. (2016)	GSE76567	SRR3087151	Mus musculus	HC	Adult	Bdnf	BDNF_CDS	33.178
Vied et al. (2016)	GSE76567	SRR3087152	Mus musculus	HC	Adult	Bdnf	BDNF_CDS	31.9251
Vied et al. (2016)	GSE76567	SRR3087153	Mus musculus	HC	Adult	Bdnf	BDNF_CDS	25.5059
Vied et al. (2016)	GSE76567	SRR3087154	Mus musculus	HC	Adult	Bdnf	BDNF_CDS	30.677
Vied et al. (2016)	GSE76567	SRR3087155	Mus musculus	HC	Adult	Bdnf	BDNF_CDS	24.9279
Vied et al. (2016)	GSE76567	SRR3087156	Mus musculus	HC	Adult	Bdnf	BDNF_CDS	22.8398
Vied et al. (2016)	GSE76567	SRR3087157	Mus musculus	HC	Adult	Bdnf	BDNF_CDS	29.9015
Vied et al. (2016)	GSE76567	SRR3087158	Mus musculus	HC	Adult	Bdnf	BDNF_CDS	27.3205
Vied et al. (2016)	GSE76567	SRR3087159	Mus musculus	HC	Adult	Bdnf	BDNF_CDS	30.5011
Vied et al. (2016)	GSE76567	SRR3087160	Mus musculus	HC	Adult	Bdnf	BDNF_CDS	30.0128
Vied et al. (2016)	GSE76567	SRR3087161	Mus musculus	HC	Adult	Bdnf	BDNF_CDS	37.3027
Vied et al. (2016)	GSE76567	SRR3087162	Mus musculus	HC	Adult	Bdnf	BDNF_CDS	34.2694
Vied et al. (2016)	GSE76567	SRR3087163	Mus musculus	HC	Adult	Bdnf	BDNF_CDS	34.9306
Vied et al. (2016)	GSE76567	SRR3087164	Mus musculus	HC	Adult	Bdnf	BDNF_CDS	29.6841
Vied et al. (2016)	GSE76567	SRR3087165	Mus musculus	HC	Adult	Bdnf	BDNF_CDS	31.6927
Vied et al. (2016)	GSE76567	SRR3087166	Mus musculus	HC	Adult	Bdnf	BDNF_CDS	28.0936
Vied et al. (2016)	GSE76567	SRR3087167	Mus musculus	HC	Adult	Bdnf	BDNF_CDS	34.8014
Vied et al. (2016)	GSE76567	SRR3087168	Mus musculus	HC	Adult	Bdnf	BDNF_CDS	26.7082
Vied et al. (2016)	GSE76567	SRR3087169	Mus musculus	HC	Adult	Bdnf	BDNF_CDS	28.704
Vied et al. (2016)	GSE76567	SRR3087170	Mus musculus	HC	Adult	Bdnf	BDNF_CDS	27.8076
Vied et al. (2016)	GSE76567	SRR3087171	Mus musculus	HC	Adult	Bdnf	BDNF_CDS	21.8807
Vied et al. (2016)	GSE76567	SRR3087172	Mus musculus	HC	Adult	Bdnf	BDNF_CDS	24.8209
Vied et al. (2016)	GSE76567	SRR3087173	Mus musculus	HC	Adult	Bdnf	BDNF_CDS	25.2901
Vied et al. (2016)	GSE76567	SRR3087174	Mus musculus	HC	Adult	Bdnf	BDNF_CDS	26.935
Vied et al. (2016)	GSE76567	SRR3087175	Mus musculus	HC	Adult	Bdnf	BDNF_CDS	28.2311
Vied et al. (2016)	GSE76567	SRR3087176	Mus musculus	HC	Adult	Bdnf	BDNF_CDS	20.9222
Vied et al. (2016)	GSE76567	SRR3087177	Mus musculus	HC	Adult	Bdnf	BDNF_CDS	26.6021
Vied et al. (2016)	GSE76567	SRR3087178	Mus musculus	HC	Adult	Bdnf	BDNF_CDS	34.1275
Vied et al. (2016)	GSE76567	SRR3087179	Mus musculus	HC	Adult	Bdnf	BDNF_CDS	31.7522
Vied et al. (2016)	GSE76567	SRR3087180	Mus musculus	HC	Adult	Bdnf	BDNF_CDS	28.9413
Vied et al. (2016)	GSE76567	SRR3087181	Mus musculus	HC	Adult	Bdnf	BDNF_CDS	32.4271
Vied et al. (2016)	GSE76567	SRR3087182	Mus musculus	HC	Adult	Bdnf	BDNF_CDS	36.4442
Li et al. (2017)	SRP100399	SRR5273635	Mus musculus	WB	Adolescent	Bdnf	BDNF_CDS	36.1494
Li et al. (2017)	SRP100399	SRR5273637	Mus musculus	WB	Adolescent	Bdnf	BDNF_CDS	37.3292
Li et al. (2017)	SRP100399	SRR5273639	Mus musculus	WB	Adolescent	Bdnf	BDNF_CDS	36.7407
Li et al. (2017)	SRP100399	SRR5273641	Mus musculus	WB	Adolescent	Bdnf	BDNF_CDS	22.1364
Li et al. (2017)	SRP100399	SRR5273657	Mus musculus	WB	Adolescent	Bdnf	BDNF_CDS	30.0261
Li et al. (2017)	SRP100399	SRR5273673	Mus musculus	WB	Adolescent	Bdnf	BDNF_CDS	29.2161
Li et al. (2017)	SRP100399	SRR5273689	Mus musculus	WB	Adolescent	Bdnf	BDNF_CDS	26.5861
Li et al. (2017)	SRP100399	SRR5273705	Mus musculus	WB	Adolescent	Bdnf	BDNF_CDS	30.4316

## Sheet: Mouse Bdnf count means
Tissue	Age	Exon	Organism	N	Norm_CPM	SEM
WB	Embryo	BDNF_CDS	Mus musculus	11	0.786947	0.0740663
WB	Adolescent	BDNF_CDS	Mus musculus	46	19.5592	1.03461
WB	Adult	BDNF_CDS	Mus musculus	52	23.3212	0.521408
CTX	Embryo	BDNF_CDS	Mus musculus	18	1.46254	0.262983
CTX	Late embryo	BDNF_CDS	Mus musculus	20	2.22699	0.192728
CTX	Postnatal	BDNF_CDS	Mus musculus	16	7.59854	1.32878
CTX	Adolescent	BDNF_CDS	Mus musculus	5	14.3395	0.684133
CTX	Adult	BDNF_CDS	Mus musculus	5	13.6844	0.850711
HC	Postnatal	BDNF_CDS	Mus musculus	2	32.9716	3.59402
HC	Adolescent	BDNF_CDS	Mus musculus	8	28.8861	1.72859
HC	Adult	BDNF_CDS	Mus musculus	35	29.8741	0.737344
HTH	Postnatal	BDNF_CDS	Mus musculus	2	18.7816	2.27235
HTH	Adolescent	BDNF_CDS	Mus musculus	2	14.0594	3.28626
MB	Embryo	BDNF_CDS	Mus musculus	10	4.01579	0.824589
MB	Late embryo	BDNF_CDS	Mus musculus	4	11.8005	0.913834
MB	Postnatal	BDNF_CDS	Mus musculus	2	19.9232	0.605138
CB	Embryo	BDNF_CDS	Mus musculus	18	4.06337	0.383156
CB	Late embryo	BDNF_CDS	Mus musculus	20	5.83704	0.562505
CB	Postnatal	BDNF_CDS	Mus musculus	15	7.97777	0.809003
CB	Adolescent	BDNF_CDS	Mus musculus	6	9.44642	1.15687
CB	Adult	BDNF_CDS	Mus musculus	5	8.03149	0.787342
NT	Embryo	BDNF_CDS	Mus musculus	7	5.42789	0.651381
NT	Late embryo	BDNF_CDS	Mus musculus	2	9.50964	0.525161
NT	Postnatal	BDNF_CDS	Mus musculus	2	12.7242	0.874878

## Sheet: Mouse Bdnf proportions
Tissue	Age	Exon	Organism	Proportion	Proportion_percent
HC	Adolescent	I	Mus musculus	0.339423	0.0761304
WB	Adolescent	I	Mus musculus	4.85437	0.177318
WB	Embryo	I	Mus musculus	0.078125	0.0181464
CTX	Embryo	I	Mus musculus	0.744989	0.0735864
CB	Embryo	I	Mus musculus	0.495014	0.0472508
CTX	Late embryo	I	Mus musculus	1.09956	0.137655
CB	Late embryo	I	Mus musculus	1.86355	0.221933
CTX	Postnatal	I	Mus musculus	0.954809	0.155361
CB	Postnatal	I	Mus musculus	1.46174	0.257378
CTX	Adolescent	I	Mus musculus	0.351748	0.201925
CB	Adolescent	I	Mus musculus	0.170008	0.0558397
CTX	Adult	I	Mus musculus	0.225725	0.152511
CB	Adult	I	Mus musculus	0.201337	0.086529
NT	Postnatal	I	Mus musculus	0.163875	0.158129
MB	Embryo	I	Mus musculus	0.253067	0.0358385
NT	Embryo	I	Mus musculus	0.239067	0.0515278
MB	Late embryo	I	Mus musculus	0.358712	0.138565
MB	Postnatal	I	Mus musculus	0.209727	0.187499
NT	Late embryo	I	Mus musculus	0.110879	0.0878254
WB	Adult	I	Mus musculus	3.94704	0.117037
HTH	Adolescent	I	Mus musculus	0.158944	0.173567
HTH	Postnatal	I	Mus musculus	0.117877	0.176132
HC	Postnatal	I	Mus musculus	0.0536575	0.0494932
HC	Adult	I	Mus musculus	1.78003	0.106219
HC	Adolescent	Others	Mus musculus	0.128886	0.0289082
WB	Adolescent	Others	Mus musculus	0.688092	0.0251342
WB	Embryo	Others	Mus musculus	0	0
CTX	Embryo	Others	Mus musculus	0.201288	0.0198823
CB	Embryo	Others	Mus musculus	0.156265	0.014916
CTX	Late embryo	Others	Mus musculus	0.0378616	0.00473993
CB	Late embryo	Others	Mus musculus	0.0373357	0.00444638
CTX	Postnatal	Others	Mus musculus	0	0
CB	Postnatal	Others	Mus musculus	0	0
CTX	Adolescent	Others	Mus musculus	0.0651189	0.0373822
CB	Adolescent	Others	Mus musculus	0.167673	0.0550726
CTX	Adult	Others	Mus musculus	0	0
CB	Adult	Others	Mus musculus	0.0255154	0.0109658
NT	Postnatal	Others	Mus musculus	0	0
MB	Embryo	Others	Mus musculus	0.0249725	0.00353653
NT	Embryo	Others	Mus musculus	0	0
MB	Late embryo	Others	Mus musculus	0.0341857	0.0132054
MB	Postnatal	Others	Mus musculus	0.0221775	0.019827
NT	Late embryo	Others	Mus musculus	0.0249725	0.0197804
WB	Adult	Others	Mus musculus	0.425832	0.0126267
HTH	Adolescent	Others	Mus musculus	0	0
HTH	Postnatal	Others	Mus musculus	0	0
HC	Postnatal	Others	Mus musculus	0	0
HC	Adult	Others	Mus musculus	0.467003	0.0278673
HC	Adolescent	III	Mus musculus	0.0421534	0.00945475
WB	Adolescent	III	Mus musculus	0.517966	0.0189199
WB	Embryo	III	Mus musculus	0	0
CTX	Embryo	III	Mus musculus	1.16078	0.114656
CB	Embryo	III	Mus musculus	0.709336	0.0677086
CTX	Late embryo	III	Mus musculus	0.381786	0.0477961
CB	Late embryo	III	Mus musculus	0.267218	0.0318235
CTX	Postnatal	III	Mus musculus	0.220842	0.035934
CB	Postnatal	III	Mus musculus	0.5897	0.103832
CTX	Adolescent	III	Mus musculus	0	0
CB	Adolescent	III	Mus musculus	0.413637	0.13586
CTX	Adult	III	Mus musculus	0	0
CB	Adult	III	Mus musculus	0.318896	0.137052
NT	Postnatal	III	Mus musculus	0.0212916	0.020545
MB	Embryo	III	Mus musculus	0.414421	0.058689
NT	Embryo	III	Mus musculus	0.155519	0.0335201
MB	Late embryo	III	Mus musculus	0.110217	0.0425752
MB	Postnatal	III	Mus musculus	0.026102	0.0233355
NT	Late embryo	III	Mus musculus	0.07078	0.0560639
WB	Adult	III	Mus musculus	0.744571	0.0220779
HTH	Adolescent	III	Mus musculus	0.0446668	0.0487761
HTH	Postnatal	III	Mus musculus	0	0
HC	Postnatal	III	Mus musculus	0	0
HC	Adult	III	Mus musculus	0.406472	0.0242552
HC	Adolescent	IV	Mus musculus	1.1193	0.251052
WB	Adolescent	IV	Mus musculus	8.10781	0.296157
WB	Embryo	IV	Mus musculus	0.873232	0.202829
CTX	Embryo	IV	Mus musculus	1.26853	0.125299
CB	Embryo	IV	Mus musculus	1.95814	0.186911
CTX	Late embryo	IV	Mus musculus	2.98904	0.374201
CB	Late embryo	IV	Mus musculus	2.01473	0.239938
CTX	Postnatal	IV	Mus musculus	1.9128	0.311239
CB	Postnatal	IV	Mus musculus	0.89418	0.157444
CTX	Adolescent	IV	Mus musculus	0.219111	0.125783
CB	Adolescent	IV	Mus musculus	0.505242	0.165948
CTX	Adult	IV	Mus musculus	0.249967	0.16889
CB	Adult	IV	Mus musculus	0.564384	0.242556
NT	Postnatal	IV	Mus musculus	0.3214	0.31013
MB	Embryo	IV	Mus musculus	1.28034	0.181318
NT	Embryo	IV	Mus musculus	1.42917	0.30804
MB	Late embryo	IV	Mus musculus	0.803739	0.310471
MB	Postnatal	IV	Mus musculus	0.234021	0.209217
NT	Late embryo	IV	Mus musculus	0.322373	0.255347
WB	Adult	IV	Mus musculus	13.2125	0.391775
HTH	Adolescent	IV	Mus musculus	0.0491642	0.0536873
HTH	Postnatal	IV	Mus musculus	0.062602	0.09354
HC	Postnatal	IV	Mus musculus	0.128209	0.118259
HC	Adult	IV	Mus musculus	5.15846	0.307819
HC	Adolescent	IIc	Mus musculus	0.406168	0.0911009
WB	Adolescent	IIc	Mus musculus	4.61847	0.168701
WB	Embryo	IIc	Mus musculus	0	0
CTX	Embryo	IIc	Mus musculus	0.912346	0.0901172
CB	Embryo	IIc	Mus musculus	0.709562	0.0677302
CTX	Late embryo	IIc	Mus musculus	0.684778	0.0857281
CB	Late embryo	IIc	Mus musculus	1.59077	0.189448
CTX	Postnatal	IIc	Mus musculus	0.885798	0.144132
CB	Postnatal	IIc	Mus musculus	1.14291	0.201239
CTX	Adolescent	IIc	Mus musculus	0.230772	0.132477
CB	Adolescent	IIc	Mus musculus	0.383318	0.125902
CTX	Adult	IIc	Mus musculus	0.271746	0.183604
CB	Adult	IIc	Mus musculus	0.282164	0.121266
NT	Postnatal	IIc	Mus musculus	0.16623	0.160401
MB	Embryo	IIc	Mus musculus	0.375706	0.0532062
NT	Embryo	IIc	Mus musculus	0.320429	0.0690644
MB	Late embryo	IIc	Mus musculus	0.442491	0.170927
MB	Postnatal	IIc	Mus musculus	0.260561	0.232944
NT	Late embryo	IIc	Mus musculus	0.187391	0.14843
WB	Adult	IIc	Mus musculus	4.82104	0.142953
HTH	Adolescent	IIc	Mus musculus	0.152028	0.166015
HTH	Postnatal	IIc	Mus musculus	0.0811798	0.121299
HC	Postnatal	IIc	Mus musculus	0.0939838	0.0866898
HC	Adult	IIc	Mus musculus	1.86266	0.11115
HC	Adolescent	VI	Mus musculus	2.42251	0.543354
WB	Adolescent	VI	Mus musculus	8.59	0.31377
WB	Embryo	VI	Mus musculus	3.3539	0.779025
CTX	Embryo	VI	Mus musculus	5.83607	0.576459
CB	Embryo	VI	Mus musculus	6.44799	0.615483
CTX	Late embryo	VI	Mus musculus	2.79477	0.34988
CB	Late embryo	VI	Mus musculus	2.62328	0.312411
CTX	Postnatal	VI	Mus musculus	2.17151	0.353335
CB	Postnatal	VI	Mus musculus	1.59082	0.280106
CTX	Adolescent	VI	Mus musculus	0.875226	0.502433
CB	Adolescent	VI	Mus musculus	1.4047	0.461377
CTX	Adult	VI	Mus musculus	0.732624	0.494995
CB	Adult	VI	Mus musculus	0.934523	0.401631
NT	Postnatal	VI	Mus musculus	0.363543	0.350795
MB	Embryo	VI	Mus musculus	4.7128	0.667411
NT	Embryo	VI	Mus musculus	2.49538	0.537848
MB	Late embryo	VI	Mus musculus	0.839424	0.324256
MB	Postnatal	VI	Mus musculus	0.365965	0.327177
NT	Late embryo	VI	Mus musculus	0.546094	0.432554
WB	Adult	VI	Mus musculus	10.5737	0.313531
HTH	Adolescent	VI	Mus musculus	0.510948	0.557955
HTH	Postnatal	VI	Mus musculus	0.407595	0.609029
HC	Postnatal	VI	Mus musculus	0.808289	0.745558
HC	Adult	VI	Mus musculus	7.08349	0.42269

## Sheet: Rat Ntrk2 counts
Data origin	Accession nr.	Run_ID	Organism	Tissue	Age	Gene	Exon	Norm_CPM	Isoform
Söllner et al. (2017)	E-MTAB-6081	ERR2130652	Rattus norvegicus	WB	Adolescent	Ntrk2	NTRK2_human_ex18	73.8595	TrkB-T1
Söllner et al. (2017)	E-MTAB-6081	ERR2130652	Rattus norvegicus	WB	Adolescent	Ntrk2	NTRK2_human_ex21	0.884093	TrkB-Shc
Söllner et al. (2017)	E-MTAB-6081	ERR2130652	Rattus norvegicus	WB	Adolescent	Ntrk2	NTRK2_human_ex26	30.7822	TrkB-FL
Söllner et al. (2017)	E-MTAB-6081	ERR2130653	Rattus norvegicus	WB	Adolescent	Ntrk2	NTRK2_human_ex18	81.7426	TrkB-T1
Söllner et al. (2017)	E-MTAB-6081	ERR2130653	Rattus norvegicus	WB	Adolescent	Ntrk2	NTRK2_human_ex21	0.718247	TrkB-Shc
Söllner et al. (2017)	E-MTAB-6081	ERR2130653	Rattus norvegicus	WB	Adolescent	Ntrk2	NTRK2_human_ex26	35.7678	TrkB-FL
Söllner et al. (2017)	E-MTAB-6081	ERR2130654	Rattus norvegicus	WB	Adolescent	Ntrk2	NTRK2_human_ex18	93.7337	TrkB-T1
Söllner et al. (2017)	E-MTAB-6081	ERR2130654	Rattus norvegicus	WB	Adolescent	Ntrk2	NTRK2_human_ex21	0.982186	TrkB-Shc
Söllner et al. (2017)	E-MTAB-6081	ERR2130654	Rattus norvegicus	WB	Adolescent	Ntrk2	NTRK2_human_ex26	35.052	TrkB-FL
Cardoso-Moreira et al. (2019)	E-MTAB-6811	ERR2592345	Rattus norvegicus	WB	Embryo	Ntrk2	NTRK2_human_ex18	9.21278	TrkB-T1
Cardoso-Moreira et al. (2019)	E-MTAB-6811	ERR2592345	Rattus norvegicus	WB	Embryo	Ntrk2	NTRK2_human_ex21	0	TrkB-Shc
Cardoso-Moreira et al. (2019)	E-MTAB-6811	ERR2592345	Rattus norvegicus	WB	Embryo	Ntrk2	NTRK2_human_ex26	0.0853128	TrkB-FL
Cardoso-Moreira et al. (2019)	E-MTAB-6811	ERR2592347	Rattus norvegicus	WB	Embryo	Ntrk2	NTRK2_human_ex18	12.8792	TrkB-T1
Cardoso-Moreira et al. (2019)	E-MTAB-6811	ERR2592347	Rattus norvegicus	WB	Embryo	Ntrk2	NTRK2_human_ex21	0.0307173	TrkB-Shc
Cardoso-Moreira et al. (2019)	E-MTAB-6811	ERR2592347	Rattus norvegicus	WB	Embryo	Ntrk2	NTRK2_human_ex26	0.0709471	TrkB-FL
Cardoso-Moreira et al. (2019)	E-MTAB-6811	ERR2592349	Rattus norvegicus	WB	Embryo	Ntrk2	NTRK2_human_ex18	10.1954	TrkB-T1
Cardoso-Moreira et al. (2019)	E-MTAB-6811	ERR2592349	Rattus norvegicus	WB	Embryo	Ntrk2	NTRK2_human_ex21	0.0194971	TrkB-Shc
Cardoso-Moreira et al. (2019)	E-MTAB-6811	ERR2592349	Rattus norvegicus	WB	Embryo	Ntrk2	NTRK2_human_ex26	0.144746	TrkB-FL
Cardoso-Moreira et al. (2019)	E-MTAB-6811	ERR2592351	Rattus norvegicus	WB	Embryo	Ntrk2	NTRK2_human_ex18	8.21308	TrkB-T1
Cardoso-Moreira et al. (2019)	E-MTAB-6811	ERR2592351	Rattus norvegicus	WB	Embryo	Ntrk2	NTRK2_human_ex21	0.0064505	TrkB-Shc
Cardoso-Moreira et al. (2019)	E-MTAB-6811	ERR2592351	Rattus norvegicus	WB	Embryo	Ntrk2	NTRK2_human_ex26	0.0638511	TrkB-FL
Cardoso-Moreira et al. (2019)	E-MTAB-6811	ERR2592353	Rattus norvegicus	WB	Embryo	Ntrk2	NTRK2_human_ex18	18.2409	TrkB-T1
Cardoso-Moreira et al. (2019)	E-MTAB-6811	ERR2592353	Rattus norvegicus	WB	Embryo	Ntrk2	NTRK2_human_ex21	0.0297198	TrkB-Shc
Cardoso-Moreira et al. (2019)	E-MTAB-6811	ERR2592353	Rattus norvegicus	WB	Embryo	Ntrk2	NTRK2_human_ex26	0.358905	TrkB-FL
Cardoso-Moreira et al. (2019)	E-MTAB-6811	ERR2592355	Rattus norvegicus	WB	Embryo	Ntrk2	NTRK2_human_ex18	13.9275	TrkB-T1
Cardoso-Moreira et al. (2019)	E-MTAB-6811	ERR2592355	Rattus norvegicus	WB	Embryo	Ntrk2	NTRK2_human_ex21	0.0289486	TrkB-Shc
Cardoso-Moreira et al. (2019)	E-MTAB-6811	ERR2592355	Rattus norvegicus	WB	Embryo	Ntrk2	NTRK2_human_ex26	0.338131	TrkB-FL
Cardoso-Moreira et al. (2019)	E-MTAB-6811	ERR2592361	Rattus norvegicus	WB	Embryo	Ntrk2	NTRK2_human_ex18	17.8183	TrkB-T1
Cardoso-Moreira et al. (2019)	E-MTAB-6811	ERR2592361	Rattus norvegicus	WB	Embryo	Ntrk2	NTRK2_human_ex21	0.0797558	TrkB-Shc
Cardoso-Moreira et al. (2019)	E-MTAB-6811	ERR2592361	Rattus norvegicus	WB	Embryo	Ntrk2	NTRK2_human_ex26	0.483552	TrkB-FL
Cardoso-Moreira et al. (2019)	E-MTAB-6811	ERR2592365	Rattus norvegicus	WB	Embryo	Ntrk2	NTRK2_human_ex18	18.9619	TrkB-T1
Cardoso-Moreira et al. (2019)	E-MTAB-6811	ERR2592365	Rattus norvegicus	WB	Embryo	Ntrk2	NTRK2_human_ex21	0.0321261	TrkB-Shc
Cardoso-Moreira et al. (2019)	E-MTAB-6811	ERR2592365	Rattus norvegicus	WB	Embryo	Ntrk2	NTRK2_human_ex26	0.349804	TrkB-FL
Cardoso-Moreira et al. (2019)	E-MTAB-6811	ERR2592369	Rattus norvegicus	WB	Embryo	Ntrk2	NTRK2_human_ex18	16.7059	TrkB-T1
Cardoso-Moreira et al. (2019)	E-MTAB-6811	ERR2592369	Rattus norvegicus	WB	Embryo	Ntrk2	NTRK2_human_ex21	0.0425484	TrkB-Shc
Cardoso-Moreira et al. (2019)	E-MTAB-6811	ERR2592369	Rattus norvegicus	WB	Embryo	Ntrk2	NTRK2_human_ex26	0.563316	TrkB-FL
Cardoso-Moreira et al. (2019)	E-MTAB-6811	ERR2592373	Rattus norvegicus	WB	Embryo	Ntrk2	NTRK2_human_ex18	13.7805	TrkB-T1
Cardoso-Moreira et al. (2019)	E-MTAB-6811	ERR2592373	Rattus norvegicus	WB	Embryo	Ntrk2	NTRK2_human_ex21	0.0489372	TrkB-Shc
Cardoso-Moreira et al. (2019)	E-MTAB-6811	ERR2592373	Rattus norvegicus	WB	Embryo	Ntrk2	NTRK2_human_ex26	0.520742	TrkB-FL
Cardoso-Moreira et al. (2019)	E-MTAB-6811	ERR2592379	Rattus norvegicus	WB	Embryo	Ntrk2	NTRK2_human_ex18	16.1577	TrkB-T1
Cardoso-Moreira et al. (2019)	E-MTAB-6811	ERR2592379	Rattus norvegicus	WB	Embryo	Ntrk2	NTRK2_human_ex21	0.0542153	TrkB-Shc
Cardoso-Moreira et al. (2019)	E-MTAB-6811	ERR2592379	Rattus norvegicus	WB	Embryo	Ntrk2	NTRK2_human_ex26	0.503116	TrkB-FL
Cardoso-Moreira et al. (2019)	E-MTAB-6811	ERR2592383	Rattus norvegicus	WB	Embryo	Ntrk2	NTRK2_human_ex18	15.1249	TrkB-T1
Cardoso-Moreira et al. (2019)	E-MTAB-6811	ERR2592383	Rattus norvegicus	WB	Embryo	Ntrk2	NTRK2_human_ex21	0.0196461	TrkB-Shc
Cardoso-Moreira et al. (2019)	E-MTAB-6811	ERR2592383	Rattus norvegicus	WB	Embryo	Ntrk2	NTRK2_human_ex26	0.59313	TrkB-FL
Cardoso-Moreira et al. (2019)	E-MTAB-6811	ERR2592385	Rattus norvegicus	WB	Embryo	Ntrk2	NTRK2_human_ex18	18.714	TrkB-T1
Cardoso-Moreira et al. (2019)	E-MTAB-6811	ERR2592385	Rattus norvegicus	WB	Embryo	Ntrk2	NTRK2_human_ex21	0.0765347	TrkB-Shc
Cardoso-Moreira et al. (2019)	E-MTAB-6811	ERR2592385	Rattus norvegicus	WB	Embryo	Ntrk2	NTRK2_human_ex26	2.7189	TrkB-FL
Cardoso-Moreira et al. (2019)	E-MTAB-6811	ERR2592389	Rattus norvegicus	WB	Embryo	Ntrk2	NTRK2_human_ex18	20.8688	TrkB-T1
Cardoso-Moreira et al. (2019)	E-MTAB-6811	ERR2592389	Rattus norvegicus	WB	Embryo	Ntrk2	NTRK2_human_ex21	0.120149	TrkB-Shc
Cardoso-Moreira et al. (2019)	E-MTAB-6811	ERR2592389	Rattus norvegicus	WB	Embryo	Ntrk2	NTRK2_human_ex26	2.88933	TrkB-FL
Cardoso-Moreira et al. (2019)	E-MTAB-6811	ERR2592393	Rattus norvegicus	WB	Embryo	Ntrk2	NTRK2_human_ex18	17.872	TrkB-T1
Cardoso-Moreira et al. (2019)	E-MTAB-6811	ERR2592393	Rattus norvegicus	WB	Embryo	Ntrk2	NTRK2_human_ex21	0.053272	TrkB-Shc
Cardoso-Moreira et al. (2019)	E-MTAB-6811	ERR2592393	Rattus norvegicus	WB	Embryo	Ntrk2	NTRK2_human_ex26	2.90026	TrkB-FL
Cardoso-Moreira et al. (2019)	E-MTAB-6811	ERR2592397	Rattus norvegicus	WB	Embryo	Ntrk2	NTRK2_human_ex18	15.8038	TrkB-T1
Cardoso-Moreira et al. (2019)	E-MTAB-6811	ERR2592397	Rattus norvegicus	WB	Embryo	Ntrk2	NTRK2_human_ex21	0.061997	TrkB-Shc
Cardoso-Moreira et al. (2019)	E-MTAB-6811	ERR2592397	Rattus norvegicus	WB	Embryo	Ntrk2	NTRK2_human_ex26	2.70021	TrkB-FL
Cardoso-Moreira et al. (2019)	E-MTAB-6811	ERR2592401	Rattus norvegicus	CTX	Embryo	Ntrk2	NTRK2_human_ex18	35.8845	TrkB-T1
Cardoso-Moreira et al. (2019)	E-MTAB-6811	ERR2592401	Rattus norvegicus	CTX	Embryo	Ntrk2	NTRK2_human_ex21	0.199718	TrkB-Shc
Cardoso-Moreira et al. (2019)	E-MTAB-6811	ERR2592401	Rattus norvegicus	CTX	Embryo	Ntrk2	NTRK2_human_ex26	6.47445	TrkB-FL
Cardoso-Moreira et al. (2019)	E-MTAB-6811	ERR2592402	Rattus norvegicus	CB	Embryo	Ntrk2	NTRK2_human_ex18	11.4139	TrkB-T1
Cardoso-Moreira et al. (2019)	E-MTAB-6811	ERR2592402	Rattus norvegicus	CB	Embryo	Ntrk2	NTRK2_human_ex21	0.225248	TrkB-Shc
Cardoso-Moreira et al. (2019)	E-MTAB-6811	ERR2592402	Rattus norvegicus	CB	Embryo	Ntrk2	NTRK2_human_ex26	20.222	TrkB-FL
Cardoso-Moreira et al. (2019)	E-MTAB-6811	ERR2592403	Rattus norvegicus	CB	Embryo	Ntrk2	NTRK2_human_ex18	10.3894	TrkB-T1
Cardoso-Moreira et al. (2019)	E-MTAB-6811	ERR2592403	Rattus norvegicus	CB	Embryo	Ntrk2	NTRK2_human_ex21	0.105577	TrkB-Shc
Cardoso-Moreira et al. (2019)	E-MTAB-6811	ERR2592403	Rattus norvegicus	CB	Embryo	Ntrk2	NTRK2_human_ex26	17.5485	TrkB-FL
Cardoso-Moreira et al. (2019)	E-MTAB-6811	ERR2592404	Rattus norvegicus	CTX	Embryo	Ntrk2	NTRK2_human_ex18	34.989	TrkB-T1
Cardoso-Moreira et al. (2019)	E-MTAB-6811	ERR2592404	Rattus norvegicus	CTX	Embryo	Ntrk2	NTRK2_human_ex21	0.159024	TrkB-Shc
Cardoso-Moreira et al. (2019)	E-MTAB-6811	ERR2592404	Rattus norvegicus	CTX	Embryo	Ntrk2	NTRK2_human_ex26	2.70379	TrkB-FL
Cardoso-Moreira et al. (2019)	E-MTAB-6811	ERR2592405	Rattus norvegicus	CB	Embryo	Ntrk2	NTRK2_human_ex18	11.0499	TrkB-T1
Cardoso-Moreira et al. (2019)	E-MTAB-6811	ERR2592405	Rattus norvegicus	CB	Embryo	Ntrk2	NTRK2_human_ex21	0.149441	TrkB-Shc
Cardoso-Moreira et al. (2019)	E-MTAB-6811	ERR2592405	Rattus norvegicus	CB	Embryo	Ntrk2	NTRK2_human_ex26	19.6108	TrkB-FL
Cardoso-Moreira et al. (2019)	E-MTAB-6811	ERR2592406	Rattus norvegicus	CTX	Embryo	Ntrk2	NTRK2_human_ex18	22.0764	TrkB-T1
Cardoso-Moreira et al. (2019)	E-MTAB-6811	ERR2592406	Rattus norvegicus	CTX	Embryo	Ntrk2	NTRK2_human_ex21	0.193318	TrkB-Shc
Cardoso-Moreira et al. (2019)	E-MTAB-6811	ERR2592406	Rattus norvegicus	CTX	Embryo	Ntrk2	NTRK2_human_ex26	13.2117	TrkB-FL
Cardoso-Moreira et al. (2019)	E-MTAB-6811	ERR2592407	Rattus norvegicus	CB	Embryo	Ntrk2	NTRK2_human_ex18	14.0438	TrkB-T1
Cardoso-Moreira et al. (2019)	E-MTAB-6811	ERR2592407	Rattus norvegicus	CB	Embryo	Ntrk2	NTRK2_human_ex21	0.152855	TrkB-Shc
Cardoso-Moreira et al. (2019)	E-MTAB-6811	ERR2592407	Rattus norvegicus	CB	Embryo	Ntrk2	NTRK2_human_ex26	19.2914	TrkB-FL
Cardoso-Moreira et al. (2019)	E-MTAB-6811	ERR2592413	Rattus norvegicus	WB	Embryo	Ntrk2	NTRK2_human_ex18	19.6963	TrkB-T1
Cardoso-Moreira et al. (2019)	E-MTAB-6811	ERR2592413	Rattus norvegicus	WB	Embryo	Ntrk2	NTRK2_human_ex21	0.0842999	TrkB-Shc
Cardoso-Moreira et al. (2019)	E-MTAB-6811	ERR2592413	Rattus norvegicus	WB	Embryo	Ntrk2	NTRK2_human_ex26	3.28218	TrkB-FL
Cardoso-Moreira et al. (2019)	E-MTAB-6811	ERR2592415	Rattus norvegicus	WB	Embryo	Ntrk2	NTRK2_human_ex18	19.1573	TrkB-T1
Cardoso-Moreira et al. (2019)	E-MTAB-6811	ERR2592415	Rattus norvegicus	WB	Embryo	Ntrk2	NTRK2_human_ex21	0.0683291	TrkB-Shc
Cardoso-Moreira et al. (2019)	E-MTAB-6811	ERR2592415	Rattus norvegicus	WB	Embryo	Ntrk2	NTRK2_human_ex26	1.99044	TrkB-FL
Cardoso-Moreira et al. (2019)	E-MTAB-6811	ERR2592417	Rattus norvegicus	WB	Embryo	Ntrk2	NTRK2_human_ex18	16.5702	TrkB-T1
Cardoso-Moreira et al. (2019)	E-MTAB-6811	ERR2592417	Rattus norvegicus	WB	Embryo	Ntrk2	NTRK2_human_ex21	0.0789661	TrkB-Shc
Cardoso-Moreira et al. (2019)	E-MTAB-6811	ERR2592417	Rattus norvegicus	WB	Embryo	Ntrk2	NTRK2_human_ex26	1.3679	TrkB-FL
Cardoso-Moreira et al. (2019)	E-MTAB-6811	ERR2592420	Rattus norvegicus	WB	Embryo	Ntrk2	NTRK2_human_ex18	20.9453	TrkB-T1
Cardoso-Moreira et al. (2019)	E-MTAB-6811	ERR2592420	Rattus norvegicus	WB	Embryo	Ntrk2	NTRK2_human_ex21	0.111298	TrkB-Shc
Cardoso-Moreira et al. (2019)	E-MTAB-6811	ERR2592420	Rattus norvegicus	WB	Embryo	Ntrk2	NTRK2_human_ex26	3.19493	TrkB-FL
Cardoso-Moreira et al. (2019)	E-MTAB-6811	ERR2592425	Rattus norvegicus	CTX	Embryo	Ntrk2	NTRK2_human_ex18	40.8128	TrkB-T1
Cardoso-Moreira et al. (2019)	E-MTAB-6811	ERR2592425	Rattus norvegicus	CTX	Embryo	Ntrk2	NTRK2_human_ex21	0.161993	TrkB-Shc
Cardoso-Moreira et al. (2019)	E-MTAB-6811	ERR2592425	Rattus norvegicus	CTX	Embryo	Ntrk2	NTRK2_human_ex26	2.58852	TrkB-FL
Cardoso-Moreira et al. (2019)	E-MTAB-6811	ERR2592426	Rattus norvegicus	CB	Embryo	Ntrk2	NTRK2_human_ex18	12.0955	TrkB-T1
Cardoso-Moreira et al. (2019)	E-MTAB-6811	ERR2592426	Rattus norvegicus	CB	Embryo	Ntrk2	NTRK2_human_ex21	0.146787	TrkB-Shc
Cardoso-Moreira et al. (2019)	E-MTAB-6811	ERR2592426	Rattus norvegicus	CB	Embryo	Ntrk2	NTRK2_human_ex26	18.2766	TrkB-FL
Cardoso-Moreira et al. (2019)	E-MTAB-6811	ERR2592427	Rattus norvegicus	CTX	Embryo	Ntrk2	NTRK2_human_ex18	36.8702	TrkB-T1
Cardoso-Moreira et al. (2019)	E-MTAB-6811	ERR2592427	Rattus norvegicus	CTX	Embryo	Ntrk2	NTRK2_human_ex21	0.186466	TrkB-Shc
Cardoso-Moreira et al. (2019)	E-MTAB-6811	ERR2592427	Rattus norvegicus	CTX	Embryo	Ntrk2	NTRK2_human_ex26	11.2078	TrkB-FL
Cardoso-Moreira et al. (2019)	E-MTAB-6811	ERR2592428	Rattus norvegicus	CB	Embryo	Ntrk2	NTRK2_human_ex18	9.17441	TrkB-T1
Cardoso-Moreira et al. (2019)	E-MTAB-6811	ERR2592428	Rattus norvegicus	CB	Embryo	Ntrk2	NTRK2_human_ex21	0.140551	TrkB-Shc
Cardoso-Moreira et al. (2019)	E-MTAB-6811	ERR2592428	Rattus norvegicus	CB	Embryo	Ntrk2	NTRK2_human_ex26	14.4537	TrkB-FL
Cardoso-Moreira et al. (2019)	E-MTAB-6811	ERR2592429	Rattus norvegicus	CTX	Embryo	Ntrk2	NTRK2_human_ex18	30.7255	TrkB-T1
Cardoso-Moreira et al. (2019)	E-MTAB-6811	ERR2592429	Rattus norvegicus	CTX	Embryo	Ntrk2	NTRK2_human_ex21	0.372647	TrkB-Shc
Cardoso-Moreira et al. (2019)	E-MTAB-6811	ERR2592429	Rattus norvegicus	CTX	Embryo	Ntrk2	NTRK2_human_ex26	14.9748	TrkB-FL
Cardoso-Moreira et al. (2019)	E-MTAB-6811	ERR2592430	Rattus norvegicus	CB	Embryo	Ntrk2	NTRK2_human_ex18	12.0692	TrkB-T1
Cardoso-Moreira et al. (2019)	E-MTAB-6811	ERR2592430	Rattus norvegicus	CB	Embryo	Ntrk2	NTRK2_human_ex21	0.220536	TrkB-Shc
Cardoso-Moreira et al. (2019)	E-MTAB-6811	ERR2592430	Rattus norvegicus	CB	Embryo	Ntrk2	NTRK2_human_ex26	22.7546	TrkB-FL
Cardoso-Moreira et al. (2019)	E-MTAB-6811	ERR2592432	Rattus norvegicus	CTX	Embryo	Ntrk2	NTRK2_human_ex18	27.6591	TrkB-T1
Cardoso-Moreira et al. (2019)	E-MTAB-6811	ERR2592432	Rattus norvegicus	CTX	Embryo	Ntrk2	NTRK2_human_ex21	0.257597	TrkB-Shc
Cardoso-Moreira et al. (2019)	E-MTAB-6811	ERR2592432	Rattus norvegicus	CTX	Embryo	Ntrk2	NTRK2_human_ex26	12.5119	TrkB-FL
Cardoso-Moreira et al. (2019)	E-MTAB-6811	ERR2592433	Rattus norvegicus	CB	Embryo	Ntrk2	NTRK2_human_ex18	12.1246	TrkB-T1
Cardoso-Moreira et al. (2019)	E-MTAB-6811	ERR2592433	Rattus norvegicus	CB	Embryo	Ntrk2	NTRK2_human_ex21	0.193007	TrkB-Shc
Cardoso-Moreira et al. (2019)	E-MTAB-6811	ERR2592433	Rattus norvegicus	CB	Embryo	Ntrk2	NTRK2_human_ex26	23.9327	TrkB-FL
Cardoso-Moreira et al. (2019)	E-MTAB-6811	ERR2592440	Rattus norvegicus	WB	Embryo	Ntrk2	NTRK2_human_ex18	16.5021	TrkB-T1
Cardoso-Moreira et al. (2019)	E-MTAB-6811	ERR2592440	Rattus norvegicus	WB	Embryo	Ntrk2	NTRK2_human_ex21	0.107551	TrkB-Shc
Cardoso-Moreira et al. (2019)	E-MTAB-6811	ERR2592440	Rattus norvegicus	WB	Embryo	Ntrk2	NTRK2_human_ex26	13.9463	TrkB-FL
Cardoso-Moreira et al. (2019)	E-MTAB-6811	ERR2592442	Rattus norvegicus	WB	Embryo	Ntrk2	NTRK2_human_ex18	17.2129	TrkB-T1
Cardoso-Moreira et al. (2019)	E-MTAB-6811	ERR2592442	Rattus norvegicus	WB	Embryo	Ntrk2	NTRK2_human_ex21	0.293126	TrkB-Shc
Cardoso-Moreira et al. (2019)	E-MTAB-6811	ERR2592442	Rattus norvegicus	WB	Embryo	Ntrk2	NTRK2_human_ex26	13.8663	TrkB-FL
Cardoso-Moreira et al. (2019)	E-MTAB-6811	ERR2592446	Rattus norvegicus	WB	Embryo	Ntrk2	NTRK2_human_ex18	15.7177	TrkB-T1
Cardoso-Moreira et al. (2019)	E-MTAB-6811	ERR2592446	Rattus norvegicus	WB	Embryo	Ntrk2	NTRK2_human_ex21	0.0900708	TrkB-Shc
Cardoso-Moreira et al. (2019)	E-MTAB-6811	ERR2592446	Rattus norvegicus	WB	Embryo	Ntrk2	NTRK2_human_ex26	12.5118	TrkB-FL
Cardoso-Moreira et al. (2019)	E-MTAB-6811	ERR2592449	Rattus norvegicus	WB	Embryo	Ntrk2	NTRK2_human_ex18	22.9985	TrkB-T1
Cardoso-Moreira et al. (2019)	E-MTAB-6811	ERR2592449	Rattus norvegicus	WB	Embryo	Ntrk2	NTRK2_human_ex21	0.143536	TrkB-Shc
Cardoso-Moreira et al. (2019)	E-MTAB-6811	ERR2592449	Rattus norvegicus	WB	Embryo	Ntrk2	NTRK2_human_ex26	6.09243	TrkB-FL
Cardoso-Moreira et al. (2019)	E-MTAB-6811	ERR2592454	Rattus norvegicus	CTX	Embryo	Ntrk2	NTRK2_human_ex18	21.922	TrkB-T1
Cardoso-Moreira et al. (2019)	E-MTAB-6811	ERR2592454	Rattus norvegicus	CTX	Embryo	Ntrk2	NTRK2_human_ex21	0.341805	TrkB-Shc
Cardoso-Moreira et al. (2019)	E-MTAB-6811	ERR2592454	Rattus norvegicus	CTX	Embryo	Ntrk2	NTRK2_human_ex26	26.0099	TrkB-FL
Cardoso-Moreira et al. (2019)	E-MTAB-6811	ERR2592455	Rattus norvegicus	CB	Embryo	Ntrk2	NTRK2_human_ex18	18.6332	TrkB-T1
Cardoso-Moreira et al. (2019)	E-MTAB-6811	ERR2592455	Rattus norvegicus	CB	Embryo	Ntrk2	NTRK2_human_ex21	0.323336	TrkB-Shc
Cardoso-Moreira et al. (2019)	E-MTAB-6811	ERR2592455	Rattus norvegicus	CB	Embryo	Ntrk2	NTRK2_human_ex26	40.2721	TrkB-FL
Cardoso-Moreira et al. (2019)	E-MTAB-6811	ERR2592456	Rattus norvegicus	CTX	Embryo	Ntrk2	NTRK2_human_ex18	24.2747	TrkB-T1
Cardoso-Moreira et al. (2019)	E-MTAB-6811	ERR2592456	Rattus norvegicus	CTX	Embryo	Ntrk2	NTRK2_human_ex21	0.381558	TrkB-Shc
Cardoso-Moreira et al. (2019)	E-MTAB-6811	ERR2592456	Rattus norvegicus	CTX	Embryo	Ntrk2	NTRK2_human_ex26	28.9652	TrkB-FL
Cardoso-Moreira et al. (2019)	E-MTAB-6811	ERR2592457	Rattus norvegicus	CB	Embryo	Ntrk2	NTRK2_human_ex18	14.4417	TrkB-T1
Cardoso-Moreira et al. (2019)	E-MTAB-6811	ERR2592457	Rattus norvegicus	CB	Embryo	Ntrk2	NTRK2_human_ex21	0.434859	TrkB-Shc
Cardoso-Moreira et al. (2019)	E-MTAB-6811	ERR2592457	Rattus norvegicus	CB	Embryo	Ntrk2	NTRK2_human_ex26	36.2802	TrkB-FL
Cardoso-Moreira et al. (2019)	E-MTAB-6811	ERR2592458	Rattus norvegicus	CTX	Embryo	Ntrk2	NTRK2_human_ex18	21.1721	TrkB-T1
Cardoso-Moreira et al. (2019)	E-MTAB-6811	ERR2592458	Rattus norvegicus	CTX	Embryo	Ntrk2	NTRK2_human_ex21	0.461874	TrkB-Shc
Cardoso-Moreira et al. (2019)	E-MTAB-6811	ERR2592458	Rattus norvegicus	CTX	Embryo	Ntrk2	NTRK2_human_ex26	26.2545	TrkB-FL
Cardoso-Moreira et al. (2019)	E-MTAB-6811	ERR2592459	Rattus norvegicus	CB	Embryo	Ntrk2	NTRK2_human_ex18	18.0734	TrkB-T1
Cardoso-Moreira et al. (2019)	E-MTAB-6811	ERR2592459	Rattus norvegicus	CB	Embryo	Ntrk2	NTRK2_human_ex21	0.408878	TrkB-Shc
Cardoso-Moreira et al. (2019)	E-MTAB-6811	ERR2592459	Rattus norvegicus	CB	Embryo	Ntrk2	NTRK2_human_ex26	43.1445	TrkB-FL
Cardoso-Moreira et al. (2019)	E-MTAB-6811	ERR2592460	Rattus norvegicus	CTX	Embryo	Ntrk2	NTRK2_human_ex18	18.9026	TrkB-T1
Cardoso-Moreira et al. (2019)	E-MTAB-6811	ERR2592460	Rattus norvegicus	CTX	Embryo	Ntrk2	NTRK2_human_ex21	0.165016	TrkB-Shc
Cardoso-Moreira et al. (2019)	E-MTAB-6811	ERR2592460	Rattus norvegicus	CTX	Embryo	Ntrk2	NTRK2_human_ex26	21.6313	TrkB-FL
Cardoso-Moreira et al. (2019)	E-MTAB-6811	ERR2592461	Rattus norvegicus	CB	Embryo	Ntrk2	NTRK2_human_ex18	14.8044	TrkB-T1
Cardoso-Moreira et al. (2019)	E-MTAB-6811	ERR2592461	Rattus norvegicus	CB	Embryo	Ntrk2	NTRK2_human_ex21	0.375237	TrkB-Shc
Cardoso-Moreira et al. (2019)	E-MTAB-6811	ERR2592461	Rattus norvegicus	CB	Embryo	Ntrk2	NTRK2_human_ex26	35.9458	TrkB-FL
Cardoso-Moreira et al. (2019)	E-MTAB-6811	ERR2592469	Rattus norvegicus	CTX	Late embryo	Ntrk2	NTRK2_human_ex18	20.9402	TrkB-T1
Cardoso-Moreira et al. (2019)	E-MTAB-6811	ERR2592469	Rattus norvegicus	CTX	Late embryo	Ntrk2	NTRK2_human_ex21	0.289561	TrkB-Shc
Cardoso-Moreira et al. (2019)	E-MTAB-6811	ERR2592469	Rattus norvegicus	CTX	Late embryo	Ntrk2	NTRK2_human_ex26	18.0984	TrkB-FL
Cardoso-Moreira et al. (2019)	E-MTAB-6811	ERR2592470	Rattus norvegicus	CB	Late embryo	Ntrk2	NTRK2_human_ex18	12.5047	TrkB-T1
Cardoso-Moreira et al. (2019)	E-MTAB-6811	ERR2592470	Rattus norvegicus	CB	Late embryo	Ntrk2	NTRK2_human_ex21	0.300069	TrkB-Shc
Cardoso-Moreira et al. (2019)	E-MTAB-6811	ERR2592470	Rattus norvegicus	CB	Late embryo	Ntrk2	NTRK2_human_ex26	27.5454	TrkB-FL
Cardoso-Moreira et al. (2019)	E-MTAB-6811	ERR2592471	Rattus norvegicus	CTX	Late embryo	Ntrk2	NTRK2_human_ex18	22.6893	TrkB-T1
Cardoso-Moreira et al. (2019)	E-MTAB-6811	ERR2592471	Rattus norvegicus	CTX	Late embryo	Ntrk2	NTRK2_human_ex21	0.266848	TrkB-Shc
Cardoso-Moreira et al. (2019)	E-MTAB-6811	ERR2592471	Rattus norvegicus	CTX	Late embryo	Ntrk2	NTRK2_human_ex26	16.2488	TrkB-FL
Cardoso-Moreira et al. (2019)	E-MTAB-6811	ERR2592472	Rattus norvegicus	CB	Late embryo	Ntrk2	NTRK2_human_ex18	12.9668	TrkB-T1
Cardoso-Moreira et al. (2019)	E-MTAB-6811	ERR2592472	Rattus norvegicus	CB	Late embryo	Ntrk2	NTRK2_human_ex21	0.282524	TrkB-Shc
Cardoso-Moreira et al. (2019)	E-MTAB-6811	ERR2592472	Rattus norvegicus	CB	Late embryo	Ntrk2	NTRK2_human_ex26	28.8399	TrkB-FL
Cardoso-Moreira et al. (2019)	E-MTAB-6811	ERR2592474	Rattus norvegicus	CTX	Late embryo	Ntrk2	NTRK2_human_ex18	24.7718	TrkB-T1
Cardoso-Moreira et al. (2019)	E-MTAB-6811	ERR2592474	Rattus norvegicus	CTX	Late embryo	Ntrk2	NTRK2_human_ex21	0.253615	TrkB-Shc
Cardoso-Moreira et al. (2019)	E-MTAB-6811	ERR2592474	Rattus norvegicus	CTX	Late embryo	Ntrk2	NTRK2_human_ex26	17.6316	TrkB-FL
Cardoso-Moreira et al. (2019)	E-MTAB-6811	ERR2592475	Rattus norvegicus	CB	Late embryo	Ntrk2	NTRK2_human_ex18	12.8632	TrkB-T1
Cardoso-Moreira et al. (2019)	E-MTAB-6811	ERR2592475	Rattus norvegicus	CB	Late embryo	Ntrk2	NTRK2_human_ex21	0.28758	TrkB-Shc
Cardoso-Moreira et al. (2019)	E-MTAB-6811	ERR2592475	Rattus norvegicus	CB	Late embryo	Ntrk2	NTRK2_human_ex26	28.9437	TrkB-FL
Cardoso-Moreira et al. (2019)	E-MTAB-6811	ERR2592476	Rattus norvegicus	CTX	Late embryo	Ntrk2	NTRK2_human_ex18	18.3503	TrkB-T1
Cardoso-Moreira et al. (2019)	E-MTAB-6811	ERR2592476	Rattus norvegicus	CTX	Late embryo	Ntrk2	NTRK2_human_ex21	0.372686	TrkB-Shc
Cardoso-Moreira et al. (2019)	E-MTAB-6811	ERR2592476	Rattus norvegicus	CTX	Late embryo	Ntrk2	NTRK2_human_ex26	22.5649	TrkB-FL
Cardoso-Moreira et al. (2019)	E-MTAB-6811	ERR2592477	Rattus norvegicus	CB	Late embryo	Ntrk2	NTRK2_human_ex18	14.0485	TrkB-T1
Cardoso-Moreira et al. (2019)	E-MTAB-6811	ERR2592477	Rattus norvegicus	CB	Late embryo	Ntrk2	NTRK2_human_ex21	0.378258	TrkB-Shc
Cardoso-Moreira et al. (2019)	E-MTAB-6811	ERR2592477	Rattus norvegicus	CB	Late embryo	Ntrk2	NTRK2_human_ex26	34.5569	TrkB-FL
Cardoso-Moreira et al. (2019)	E-MTAB-6811	ERR2592486	Rattus norvegicus	CTX	Late embryo	Ntrk2	NTRK2_human_ex18	22.6536	TrkB-T1
Cardoso-Moreira et al. (2019)	E-MTAB-6811	ERR2592486	Rattus norvegicus	CTX	Late embryo	Ntrk2	NTRK2_human_ex21	0.28281	TrkB-Shc
Cardoso-Moreira et al. (2019)	E-MTAB-6811	ERR2592486	Rattus norvegicus	CTX	Late embryo	Ntrk2	NTRK2_human_ex26	23.5774	TrkB-FL
Cardoso-Moreira et al. (2019)	E-MTAB-6811	ERR2592487	Rattus norvegicus	CB	Late embryo	Ntrk2	NTRK2_human_ex18	11.7002	TrkB-T1
Cardoso-Moreira et al. (2019)	E-MTAB-6811	ERR2592487	Rattus norvegicus	CB	Late embryo	Ntrk2	NTRK2_human_ex21	0.417655	TrkB-Shc
Cardoso-Moreira et al. (2019)	E-MTAB-6811	ERR2592487	Rattus norvegicus	CB	Late embryo	Ntrk2	NTRK2_human_ex26	31.4679	TrkB-FL
Cardoso-Moreira et al. (2019)	E-MTAB-6811	ERR2592488	Rattus norvegicus	CTX	Late embryo	Ntrk2	NTRK2_human_ex18	19.6817	TrkB-T1
Cardoso-Moreira et al. (2019)	E-MTAB-6811	ERR2592488	Rattus norvegicus	CTX	Late embryo	Ntrk2	NTRK2_human_ex21	0.280578	TrkB-Shc
Cardoso-Moreira et al. (2019)	E-MTAB-6811	ERR2592488	Rattus norvegicus	CTX	Late embryo	Ntrk2	NTRK2_human_ex26	16.8376	TrkB-FL
Cardoso-Moreira et al. (2019)	E-MTAB-6811	ERR2592489	Rattus norvegicus	CB	Late embryo	Ntrk2	NTRK2_human_ex18	8.80564	TrkB-T1
Cardoso-Moreira et al. (2019)	E-MTAB-6811	ERR2592489	Rattus norvegicus	CB	Late embryo	Ntrk2	NTRK2_human_ex21	0.289012	TrkB-Shc
Cardoso-Moreira et al. (2019)	E-MTAB-6811	ERR2592489	Rattus norvegicus	CB	Late embryo	Ntrk2	NTRK2_human_ex26	24.386	TrkB-FL
Cardoso-Moreira et al. (2019)	E-MTAB-6811	ERR2592505	Rattus norvegicus	CB	Late embryo	Ntrk2	NTRK2_human_ex18	30.0854	TrkB-T1
Cardoso-Moreira et al. (2019)	E-MTAB-6811	ERR2592505	Rattus norvegicus	CB	Late embryo	Ntrk2	NTRK2_human_ex21	0.575639	TrkB-Shc
Cardoso-Moreira et al. (2019)	E-MTAB-6811	ERR2592505	Rattus norvegicus	CB	Late embryo	Ntrk2	NTRK2_human_ex26	46.8442	TrkB-FL
Cardoso-Moreira et al. (2019)	E-MTAB-6811	ERR2592506	Rattus norvegicus	CTX	Late embryo	Ntrk2	NTRK2_human_ex18	35.4598	TrkB-T1
Cardoso-Moreira et al. (2019)	E-MTAB-6811	ERR2592506	Rattus norvegicus	CTX	Late embryo	Ntrk2	NTRK2_human_ex21	0.62302	TrkB-Shc
Cardoso-Moreira et al. (2019)	E-MTAB-6811	ERR2592506	Rattus norvegicus	CTX	Late embryo	Ntrk2	NTRK2_human_ex26	35.9939	TrkB-FL
Cardoso-Moreira et al. (2019)	E-MTAB-6811	ERR2592507	Rattus norvegicus	CTX	Late embryo	Ntrk2	NTRK2_human_ex18	12.567	TrkB-T1
Cardoso-Moreira et al. (2019)	E-MTAB-6811	ERR2592507	Rattus norvegicus	CTX	Late embryo	Ntrk2	NTRK2_human_ex21	0.639891	TrkB-Shc
Cardoso-Moreira et al. (2019)	E-MTAB-6811	ERR2592507	Rattus norvegicus	CTX	Late embryo	Ntrk2	NTRK2_human_ex26	40.0517	TrkB-FL
Cardoso-Moreira et al. (2019)	E-MTAB-6811	ERR2592508	Rattus norvegicus	CB	Late embryo	Ntrk2	NTRK2_human_ex18	30.3067	TrkB-T1
Cardoso-Moreira et al. (2019)	E-MTAB-6811	ERR2592508	Rattus norvegicus	CB	Late embryo	Ntrk2	NTRK2_human_ex21	0.386896	TrkB-Shc
Cardoso-Moreira et al. (2019)	E-MTAB-6811	ERR2592508	Rattus norvegicus	CB	Late embryo	Ntrk2	NTRK2_human_ex26	27.7221	TrkB-FL
Cardoso-Moreira et al. (2019)	E-MTAB-6811	ERR2592513	Rattus norvegicus	CTX	Late embryo	Ntrk2	NTRK2_human_ex18	18.6017	TrkB-T1
Cardoso-Moreira et al. (2019)	E-MTAB-6811	ERR2592513	Rattus norvegicus	CTX	Late embryo	Ntrk2	NTRK2_human_ex21	0.756312	TrkB-Shc
Cardoso-Moreira et al. (2019)	E-MTAB-6811	ERR2592513	Rattus norvegicus	CTX	Late embryo	Ntrk2	NTRK2_human_ex26	39.7457	TrkB-FL
Cardoso-Moreira et al. (2019)	E-MTAB-6811	ERR2592514	Rattus norvegicus	CTX	Late embryo	Ntrk2	NTRK2_human_ex18	20.268	TrkB-T1
Cardoso-Moreira et al. (2019)	E-MTAB-6811	ERR2592514	Rattus norvegicus	CTX	Late embryo	Ntrk2	NTRK2_human_ex21	0.651459	TrkB-Shc
Cardoso-Moreira et al. (2019)	E-MTAB-6811	ERR2592514	Rattus norvegicus	CTX	Late embryo	Ntrk2	NTRK2_human_ex26	43.8638	TrkB-FL
Cardoso-Moreira et al. (2019)	E-MTAB-6811	ERR2592515	Rattus norvegicus	CTX	Late embryo	Ntrk2	NTRK2_human_ex18	15.371	TrkB-T1
Cardoso-Moreira et al. (2019)	E-MTAB-6811	ERR2592515	Rattus norvegicus	CTX	Late embryo	Ntrk2	NTRK2_human_ex21	0.426098	TrkB-Shc
Cardoso-Moreira et al. (2019)	E-MTAB-6811	ERR2592515	Rattus norvegicus	CTX	Late embryo	Ntrk2	NTRK2_human_ex26	38.0444	TrkB-FL
Cardoso-Moreira et al. (2019)	E-MTAB-6811	ERR2592516	Rattus norvegicus	CB	Late embryo	Ntrk2	NTRK2_human_ex18	23.7675	TrkB-T1
Cardoso-Moreira et al. (2019)	E-MTAB-6811	ERR2592516	Rattus norvegicus	CB	Late embryo	Ntrk2	NTRK2_human_ex21	0.429061	TrkB-Shc
Cardoso-Moreira et al. (2019)	E-MTAB-6811	ERR2592516	Rattus norvegicus	CB	Late embryo	Ntrk2	NTRK2_human_ex26	37.2766	TrkB-FL
Cardoso-Moreira et al. (2019)	E-MTAB-6811	ERR2592517	Rattus norvegicus	CTX	Late embryo	Ntrk2	NTRK2_human_ex18	16.196	TrkB-T1
Cardoso-Moreira et al. (2019)	E-MTAB-6811	ERR2592517	Rattus norvegicus	CTX	Late embryo	Ntrk2	NTRK2_human_ex21	0.556869	TrkB-Shc
Cardoso-Moreira et al. (2019)	E-MTAB-6811	ERR2592517	Rattus norvegicus	CTX	Late embryo	Ntrk2	NTRK2_human_ex26	36.5134	TrkB-FL
Cardoso-Moreira et al. (2019)	E-MTAB-6811	ERR2592518	Rattus norvegicus	CB	Late embryo	Ntrk2	NTRK2_human_ex18	22.0339	TrkB-T1
Cardoso-Moreira et al. (2019)	E-MTAB-6811	ERR2592518	Rattus norvegicus	CB	Late embryo	Ntrk2	NTRK2_human_ex21	0.530609	TrkB-Shc
Cardoso-Moreira et al. (2019)	E-MTAB-6811	ERR2592518	Rattus norvegicus	CB	Late embryo	Ntrk2	NTRK2_human_ex26	46.1152	TrkB-FL
Cardoso-Moreira et al. (2019)	E-MTAB-6811	ERR2592519	Rattus norvegicus	CTX	Late embryo	Ntrk2	NTRK2_human_ex18	16.9861	TrkB-T1
Cardoso-Moreira et al. (2019)	E-MTAB-6811	ERR2592519	Rattus norvegicus	CTX	Late embryo	Ntrk2	NTRK2_human_ex21	0.540211	TrkB-Shc
Cardoso-Moreira et al. (2019)	E-MTAB-6811	ERR2592519	Rattus norvegicus	CTX	Late embryo	Ntrk2	NTRK2_human_ex26	38.259	TrkB-FL
Cardoso-Moreira et al. (2019)	E-MTAB-6811	ERR2592520	Rattus norvegicus	CB	Late embryo	Ntrk2	NTRK2_human_ex18	22.4559	TrkB-T1
Cardoso-Moreira et al. (2019)	E-MTAB-6811	ERR2592520	Rattus norvegicus	CB	Late embryo	Ntrk2	NTRK2_human_ex21	0.731036	TrkB-Shc
Cardoso-Moreira et al. (2019)	E-MTAB-6811	ERR2592520	Rattus norvegicus	CB	Late embryo	Ntrk2	NTRK2_human_ex26	41.5755	TrkB-FL
Cardoso-Moreira et al. (2019)	E-MTAB-6811	ERR2592521	Rattus norvegicus	CTX	Late embryo	Ntrk2	NTRK2_human_ex18	17.1672	TrkB-T1
Cardoso-Moreira et al. (2019)	E-MTAB-6811	ERR2592521	Rattus norvegicus	CTX	Late embryo	Ntrk2	NTRK2_human_ex21	0.447102	TrkB-Shc
Cardoso-Moreira et al. (2019)	E-MTAB-6811	ERR2592521	Rattus norvegicus	CTX	Late embryo	Ntrk2	NTRK2_human_ex26	38.3748	TrkB-FL
Cardoso-Moreira et al. (2019)	E-MTAB-6811	ERR2592522	Rattus norvegicus	CB	Late embryo	Ntrk2	NTRK2_human_ex18	22.9492	TrkB-T1
Cardoso-Moreira et al. (2019)	E-MTAB-6811	ERR2592522	Rattus norvegicus	CB	Late embryo	Ntrk2	NTRK2_human_ex21	0.582735	TrkB-Shc
Cardoso-Moreira et al. (2019)	E-MTAB-6811	ERR2592522	Rattus norvegicus	CB	Late embryo	Ntrk2	NTRK2_human_ex26	45.7496	TrkB-FL
Cardoso-Moreira et al. (2019)	E-MTAB-6811	ERR2592539	Rattus norvegicus	CTX	Late embryo	Ntrk2	NTRK2_human_ex18	16.8508	TrkB-T1
Cardoso-Moreira et al. (2019)	E-MTAB-6811	ERR2592539	Rattus norvegicus	CTX	Late embryo	Ntrk2	NTRK2_human_ex21	0.55646	TrkB-Shc
Cardoso-Moreira et al. (2019)	E-MTAB-6811	ERR2592539	Rattus norvegicus	CTX	Late embryo	Ntrk2	NTRK2_human_ex26	44.1559	TrkB-FL
Cardoso-Moreira et al. (2019)	E-MTAB-6811	ERR2592540	Rattus norvegicus	CB	Late embryo	Ntrk2	NTRK2_human_ex18	30.6525	TrkB-T1
Cardoso-Moreira et al. (2019)	E-MTAB-6811	ERR2592540	Rattus norvegicus	CB	Late embryo	Ntrk2	NTRK2_human_ex21	0.512308	TrkB-Shc
Cardoso-Moreira et al. (2019)	E-MTAB-6811	ERR2592540	Rattus norvegicus	CB	Late embryo	Ntrk2	NTRK2_human_ex26	37.5265	TrkB-FL
Cardoso-Moreira et al. (2019)	E-MTAB-6811	ERR2592541	Rattus norvegicus	CTX	Late embryo	Ntrk2	NTRK2_human_ex18	17.3353	TrkB-T1
Cardoso-Moreira et al. (2019)	E-MTAB-6811	ERR2592541	Rattus norvegicus	CTX	Late embryo	Ntrk2	NTRK2_human_ex21	0.799183	TrkB-Shc
Cardoso-Moreira et al. (2019)	E-MTAB-6811	ERR2592541	Rattus norvegicus	CTX	Late embryo	Ntrk2	NTRK2_human_ex26	46.2046	TrkB-FL
Cardoso-Moreira et al. (2019)	E-MTAB-6811	ERR2592542	Rattus norvegicus	CB	Late embryo	Ntrk2	NTRK2_human_ex18	30.8895	TrkB-T1
Cardoso-Moreira et al. (2019)	E-MTAB-6811	ERR2592542	Rattus norvegicus	CB	Late embryo	Ntrk2	NTRK2_human_ex21	0.569351	TrkB-Shc
Cardoso-Moreira et al. (2019)	E-MTAB-6811	ERR2592542	Rattus norvegicus	CB	Late embryo	Ntrk2	NTRK2_human_ex26	37.5417	TrkB-FL
Cardoso-Moreira et al. (2019)	E-MTAB-6811	ERR2592547	Rattus norvegicus	CTX	Late embryo	Ntrk2	NTRK2_human_ex18	17.129	TrkB-T1
Cardoso-Moreira et al. (2019)	E-MTAB-6811	ERR2592547	Rattus norvegicus	CTX	Late embryo	Ntrk2	NTRK2_human_ex21	0.476769	TrkB-Shc
Cardoso-Moreira et al. (2019)	E-MTAB-6811	ERR2592547	Rattus norvegicus	CTX	Late embryo	Ntrk2	NTRK2_human_ex26	42.3647	TrkB-FL
Cardoso-Moreira et al. (2019)	E-MTAB-6811	ERR2592548	Rattus norvegicus	CTX	Late embryo	Ntrk2	NTRK2_human_ex18	16.3044	TrkB-T1
Cardoso-Moreira et al. (2019)	E-MTAB-6811	ERR2592548	Rattus norvegicus	CTX	Late embryo	Ntrk2	NTRK2_human_ex21	0.558815	TrkB-Shc
Cardoso-Moreira et al. (2019)	E-MTAB-6811	ERR2592548	Rattus norvegicus	CTX	Late embryo	Ntrk2	NTRK2_human_ex26	43.6833	TrkB-FL
Cardoso-Moreira et al. (2019)	E-MTAB-6811	ERR2592549	Rattus norvegicus	CB	Late embryo	Ntrk2	NTRK2_human_ex18	31.9219	TrkB-T1
Cardoso-Moreira et al. (2019)	E-MTAB-6811	ERR2592549	Rattus norvegicus	CB	Late embryo	Ntrk2	NTRK2_human_ex21	0.582074	TrkB-Shc
Cardoso-Moreira et al. (2019)	E-MTAB-6811	ERR2592549	Rattus norvegicus	CB	Late embryo	Ntrk2	NTRK2_human_ex26	35.7152	TrkB-FL
Cardoso-Moreira et al. (2019)	E-MTAB-6811	ERR2592557	Rattus norvegicus	CB	Late embryo	Ntrk2	NTRK2_human_ex18	26.9917	TrkB-T1
Cardoso-Moreira et al. (2019)	E-MTAB-6811	ERR2592557	Rattus norvegicus	CB	Late embryo	Ntrk2	NTRK2_human_ex21	0.570824	TrkB-Shc
Cardoso-Moreira et al. (2019)	E-MTAB-6811	ERR2592557	Rattus norvegicus	CB	Late embryo	Ntrk2	NTRK2_human_ex26	39.8879	TrkB-FL
Cardoso-Moreira et al. (2019)	E-MTAB-6811	ERR2592563	Rattus norvegicus	CTX	Postnatal	Ntrk2	NTRK2_human_ex18	31.7642	TrkB-T1
Cardoso-Moreira et al. (2019)	E-MTAB-6811	ERR2592563	Rattus norvegicus	CTX	Postnatal	Ntrk2	NTRK2_human_ex21	0.592673	TrkB-Shc
Cardoso-Moreira et al. (2019)	E-MTAB-6811	ERR2592563	Rattus norvegicus	CTX	Postnatal	Ntrk2	NTRK2_human_ex26	46.1475	TrkB-FL
Cardoso-Moreira et al. (2019)	E-MTAB-6811	ERR2592564	Rattus norvegicus	CB	Postnatal	Ntrk2	NTRK2_human_ex18	53.5601	TrkB-T1
Cardoso-Moreira et al. (2019)	E-MTAB-6811	ERR2592564	Rattus norvegicus	CB	Postnatal	Ntrk2	NTRK2_human_ex21	0.478666	TrkB-Shc
Cardoso-Moreira et al. (2019)	E-MTAB-6811	ERR2592564	Rattus norvegicus	CB	Postnatal	Ntrk2	NTRK2_human_ex26	39.5327	TrkB-FL
Cardoso-Moreira et al. (2019)	E-MTAB-6811	ERR2592568	Rattus norvegicus	CTX	Postnatal	Ntrk2	NTRK2_human_ex18	29.0885	TrkB-T1
Cardoso-Moreira et al. (2019)	E-MTAB-6811	ERR2592568	Rattus norvegicus	CTX	Postnatal	Ntrk2	NTRK2_human_ex21	0.406456	TrkB-Shc
Cardoso-Moreira et al. (2019)	E-MTAB-6811	ERR2592568	Rattus norvegicus	CTX	Postnatal	Ntrk2	NTRK2_human_ex26	54.7254	TrkB-FL
Cardoso-Moreira et al. (2019)	E-MTAB-6811	ERR2592569	Rattus norvegicus	CB	Postnatal	Ntrk2	NTRK2_human_ex18	54.5837	TrkB-T1
Cardoso-Moreira et al. (2019)	E-MTAB-6811	ERR2592569	Rattus norvegicus	CB	Postnatal	Ntrk2	NTRK2_human_ex21	0.398554	TrkB-Shc
Cardoso-Moreira et al. (2019)	E-MTAB-6811	ERR2592569	Rattus norvegicus	CB	Postnatal	Ntrk2	NTRK2_human_ex26	35.8921	TrkB-FL
Cardoso-Moreira et al. (2019)	E-MTAB-6811	ERR2592572	Rattus norvegicus	CTX	Postnatal	Ntrk2	NTRK2_human_ex18	32.1545	TrkB-T1
Cardoso-Moreira et al. (2019)	E-MTAB-6811	ERR2592572	Rattus norvegicus	CTX	Postnatal	Ntrk2	NTRK2_human_ex21	0.521176	TrkB-Shc
Cardoso-Moreira et al. (2019)	E-MTAB-6811	ERR2592572	Rattus norvegicus	CTX	Postnatal	Ntrk2	NTRK2_human_ex26	54.3368	TrkB-FL
Cardoso-Moreira et al. (2019)	E-MTAB-6811	ERR2592573	Rattus norvegicus	CB	Postnatal	Ntrk2	NTRK2_human_ex18	54.7173	TrkB-T1
Cardoso-Moreira et al. (2019)	E-MTAB-6811	ERR2592573	Rattus norvegicus	CB	Postnatal	Ntrk2	NTRK2_human_ex21	0.533197	TrkB-Shc
Cardoso-Moreira et al. (2019)	E-MTAB-6811	ERR2592573	Rattus norvegicus	CB	Postnatal	Ntrk2	NTRK2_human_ex26	40.7304	TrkB-FL
Cardoso-Moreira et al. (2019)	E-MTAB-6811	ERR2592575	Rattus norvegicus	CTX	Postnatal	Ntrk2	NTRK2_human_ex18	30.092	TrkB-T1
Cardoso-Moreira et al. (2019)	E-MTAB-6811	ERR2592575	Rattus norvegicus	CTX	Postnatal	Ntrk2	NTRK2_human_ex21	0.707822	TrkB-Shc
Cardoso-Moreira et al. (2019)	E-MTAB-6811	ERR2592575	Rattus norvegicus	CTX	Postnatal	Ntrk2	NTRK2_human_ex26	56.6122	TrkB-FL
Cardoso-Moreira et al. (2019)	E-MTAB-6811	ERR2592576	Rattus norvegicus	CB	Postnatal	Ntrk2	NTRK2_human_ex18	53.4466	TrkB-T1
Cardoso-Moreira et al. (2019)	E-MTAB-6811	ERR2592576	Rattus norvegicus	CB	Postnatal	Ntrk2	NTRK2_human_ex21	0.32715	TrkB-Shc
Cardoso-Moreira et al. (2019)	E-MTAB-6811	ERR2592576	Rattus norvegicus	CB	Postnatal	Ntrk2	NTRK2_human_ex26	35.4921	TrkB-FL
Cardoso-Moreira et al. (2019)	E-MTAB-6811	ERR2592587	Rattus norvegicus	CB	Postnatal	Ntrk2	NTRK2_human_ex18	51.1303	TrkB-T1
Cardoso-Moreira et al. (2019)	E-MTAB-6811	ERR2592587	Rattus norvegicus	CB	Postnatal	Ntrk2	NTRK2_human_ex21	0.38867	TrkB-Shc
Cardoso-Moreira et al. (2019)	E-MTAB-6811	ERR2592587	Rattus norvegicus	CB	Postnatal	Ntrk2	NTRK2_human_ex26	47.6004	TrkB-FL
Cardoso-Moreira et al. (2019)	E-MTAB-6811	ERR2592588	Rattus norvegicus	CTX	Postnatal	Ntrk2	NTRK2_human_ex18	39.9638	TrkB-T1
Cardoso-Moreira et al. (2019)	E-MTAB-6811	ERR2592588	Rattus norvegicus	CTX	Postnatal	Ntrk2	NTRK2_human_ex21	0.779846	TrkB-Shc
Cardoso-Moreira et al. (2019)	E-MTAB-6811	ERR2592588	Rattus norvegicus	CTX	Postnatal	Ntrk2	NTRK2_human_ex26	59.7482	TrkB-FL
Cardoso-Moreira et al. (2019)	E-MTAB-6811	ERR2592589	Rattus norvegicus	CB	Postnatal	Ntrk2	NTRK2_human_ex18	58.8764	TrkB-T1
Cardoso-Moreira et al. (2019)	E-MTAB-6811	ERR2592589	Rattus norvegicus	CB	Postnatal	Ntrk2	NTRK2_human_ex21	0.588359	TrkB-Shc
Cardoso-Moreira et al. (2019)	E-MTAB-6811	ERR2592589	Rattus norvegicus	CB	Postnatal	Ntrk2	NTRK2_human_ex26	38.1042	TrkB-FL
Cardoso-Moreira et al. (2019)	E-MTAB-6811	ERR2592594	Rattus norvegicus	CTX	Postnatal	Ntrk2	NTRK2_human_ex18	48.8352	TrkB-T1
Cardoso-Moreira et al. (2019)	E-MTAB-6811	ERR2592594	Rattus norvegicus	CTX	Postnatal	Ntrk2	NTRK2_human_ex21	0.846515	TrkB-Shc
Cardoso-Moreira et al. (2019)	E-MTAB-6811	ERR2592594	Rattus norvegicus	CTX	Postnatal	Ntrk2	NTRK2_human_ex26	55.9304	TrkB-FL
Cardoso-Moreira et al. (2019)	E-MTAB-6811	ERR2592595	Rattus norvegicus	CB	Postnatal	Ntrk2	NTRK2_human_ex18	65.6062	TrkB-T1
Cardoso-Moreira et al. (2019)	E-MTAB-6811	ERR2592595	Rattus norvegicus	CB	Postnatal	Ntrk2	NTRK2_human_ex21	0.703764	TrkB-Shc
Cardoso-Moreira et al. (2019)	E-MTAB-6811	ERR2592595	Rattus norvegicus	CB	Postnatal	Ntrk2	NTRK2_human_ex26	33.6704	TrkB-FL
Cardoso-Moreira et al. (2019)	E-MTAB-6811	ERR2592600	Rattus norvegicus	CTX	Postnatal	Ntrk2	NTRK2_human_ex18	39.272	TrkB-T1
Cardoso-Moreira et al. (2019)	E-MTAB-6811	ERR2592600	Rattus norvegicus	CTX	Postnatal	Ntrk2	NTRK2_human_ex21	0.787375	TrkB-Shc
Cardoso-Moreira et al. (2019)	E-MTAB-6811	ERR2592600	Rattus norvegicus	CTX	Postnatal	Ntrk2	NTRK2_human_ex26	65.0793	TrkB-FL
Cardoso-Moreira et al. (2019)	E-MTAB-6811	ERR2592601	Rattus norvegicus	CB	Postnatal	Ntrk2	NTRK2_human_ex18	68.5288	TrkB-T1
Cardoso-Moreira et al. (2019)	E-MTAB-6811	ERR2592601	Rattus norvegicus	CB	Postnatal	Ntrk2	NTRK2_human_ex21	0.37061	TrkB-Shc
Cardoso-Moreira et al. (2019)	E-MTAB-6811	ERR2592601	Rattus norvegicus	CB	Postnatal	Ntrk2	NTRK2_human_ex26	27.924	TrkB-FL
Cardoso-Moreira et al. (2019)	E-MTAB-6811	ERR2592606	Rattus norvegicus	CTX	Postnatal	Ntrk2	NTRK2_human_ex18	35.5892	TrkB-T1
Cardoso-Moreira et al. (2019)	E-MTAB-6811	ERR2592606	Rattus norvegicus	CTX	Postnatal	Ntrk2	NTRK2_human_ex21	0.847015	TrkB-Shc
Cardoso-Moreira et al. (2019)	E-MTAB-6811	ERR2592606	Rattus norvegicus	CTX	Postnatal	Ntrk2	NTRK2_human_ex26	67.1267	TrkB-FL
Cardoso-Moreira et al. (2019)	E-MTAB-6811	ERR2592607	Rattus norvegicus	CB	Postnatal	Ntrk2	NTRK2_human_ex18	53.7519	TrkB-T1
Cardoso-Moreira et al. (2019)	E-MTAB-6811	ERR2592607	Rattus norvegicus	CB	Postnatal	Ntrk2	NTRK2_human_ex21	0.602925	TrkB-Shc
Cardoso-Moreira et al. (2019)	E-MTAB-6811	ERR2592607	Rattus norvegicus	CB	Postnatal	Ntrk2	NTRK2_human_ex26	32.2154	TrkB-FL
Cardoso-Moreira et al. (2019)	E-MTAB-6811	ERR2592612	Rattus norvegicus	CTX	Postnatal	Ntrk2	NTRK2_human_ex18	52.0553	TrkB-T1
Cardoso-Moreira et al. (2019)	E-MTAB-6811	ERR2592612	Rattus norvegicus	CTX	Postnatal	Ntrk2	NTRK2_human_ex21	0.85604	TrkB-Shc
Cardoso-Moreira et al. (2019)	E-MTAB-6811	ERR2592612	Rattus norvegicus	CTX	Postnatal	Ntrk2	NTRK2_human_ex26	52.6373	TrkB-FL
Cardoso-Moreira et al. (2019)	E-MTAB-6811	ERR2592613	Rattus norvegicus	CB	Postnatal	Ntrk2	NTRK2_human_ex18	50.4778	TrkB-T1
Cardoso-Moreira et al. (2019)	E-MTAB-6811	ERR2592613	Rattus norvegicus	CB	Postnatal	Ntrk2	NTRK2_human_ex21	0.318569	TrkB-Shc
Cardoso-Moreira et al. (2019)	E-MTAB-6811	ERR2592613	Rattus norvegicus	CB	Postnatal	Ntrk2	NTRK2_human_ex26	26.3808	TrkB-FL
Cardoso-Moreira et al. (2019)	E-MTAB-6811	ERR2592615	Rattus norvegicus	CTX	Postnatal	Ntrk2	NTRK2_human_ex18	60.7803	TrkB-T1
Cardoso-Moreira et al. (2019)	E-MTAB-6811	ERR2592615	Rattus norvegicus	CTX	Postnatal	Ntrk2	NTRK2_human_ex21	0.641793	TrkB-Shc
Cardoso-Moreira et al. (2019)	E-MTAB-6811	ERR2592615	Rattus norvegicus	CTX	Postnatal	Ntrk2	NTRK2_human_ex26	56.1624	TrkB-FL
Cardoso-Moreira et al. (2019)	E-MTAB-6811	ERR2592616	Rattus norvegicus	CB	Postnatal	Ntrk2	NTRK2_human_ex18	109.57	TrkB-T1
Cardoso-Moreira et al. (2019)	E-MTAB-6811	ERR2592616	Rattus norvegicus	CB	Postnatal	Ntrk2	NTRK2_human_ex21	0.582089	TrkB-Shc
Cardoso-Moreira et al. (2019)	E-MTAB-6811	ERR2592616	Rattus norvegicus	CB	Postnatal	Ntrk2	NTRK2_human_ex26	38.4711	TrkB-FL
Cardoso-Moreira et al. (2019)	E-MTAB-6811	ERR2592618	Rattus norvegicus	CTX	Postnatal	Ntrk2	NTRK2_human_ex18	42.6621	TrkB-T1
Cardoso-Moreira et al. (2019)	E-MTAB-6811	ERR2592618	Rattus norvegicus	CTX	Postnatal	Ntrk2	NTRK2_human_ex21	0.653384	TrkB-Shc
Cardoso-Moreira et al. (2019)	E-MTAB-6811	ERR2592618	Rattus norvegicus	CTX	Postnatal	Ntrk2	NTRK2_human_ex26	62.7632	TrkB-FL
Cardoso-Moreira et al. (2019)	E-MTAB-6811	ERR2592619	Rattus norvegicus	CB	Postnatal	Ntrk2	NTRK2_human_ex18	63.0737	TrkB-T1
Cardoso-Moreira et al. (2019)	E-MTAB-6811	ERR2592619	Rattus norvegicus	CB	Postnatal	Ntrk2	NTRK2_human_ex21	0.473877	TrkB-Shc
Cardoso-Moreira et al. (2019)	E-MTAB-6811	ERR2592619	Rattus norvegicus	CB	Postnatal	Ntrk2	NTRK2_human_ex26	43.9955	TrkB-FL
Cardoso-Moreira et al. (2019)	E-MTAB-6811	ERR2592621	Rattus norvegicus	CTX	Postnatal	Ntrk2	NTRK2_human_ex18	54.5832	TrkB-T1
Cardoso-Moreira et al. (2019)	E-MTAB-6811	ERR2592621	Rattus norvegicus	CTX	Postnatal	Ntrk2	NTRK2_human_ex21	0.729978	TrkB-Shc
Cardoso-Moreira et al. (2019)	E-MTAB-6811	ERR2592621	Rattus norvegicus	CTX	Postnatal	Ntrk2	NTRK2_human_ex26	54.8138	TrkB-FL
Cardoso-Moreira et al. (2019)	E-MTAB-6811	ERR2592622	Rattus norvegicus	CB	Postnatal	Ntrk2	NTRK2_human_ex18	91.0274	TrkB-T1
Cardoso-Moreira et al. (2019)	E-MTAB-6811	ERR2592622	Rattus norvegicus	CB	Postnatal	Ntrk2	NTRK2_human_ex21	0.546872	TrkB-Shc
Cardoso-Moreira et al. (2019)	E-MTAB-6811	ERR2592622	Rattus norvegicus	CB	Postnatal	Ntrk2	NTRK2_human_ex26	33.6884	TrkB-FL
Cardoso-Moreira et al. (2019)	E-MTAB-6811	ERR2592635	Rattus norvegicus	CTX	Postnatal	Ntrk2	NTRK2_human_ex18	57.517	TrkB-T1
Cardoso-Moreira et al. (2019)	E-MTAB-6811	ERR2592635	Rattus norvegicus	CTX	Postnatal	Ntrk2	NTRK2_human_ex21	0.951272	TrkB-Shc
Cardoso-Moreira et al. (2019)	E-MTAB-6811	ERR2592635	Rattus norvegicus	CTX	Postnatal	Ntrk2	NTRK2_human_ex26	44.4212	TrkB-FL
Cardoso-Moreira et al. (2019)	E-MTAB-6811	ERR2592636	Rattus norvegicus	CB	Postnatal	Ntrk2	NTRK2_human_ex18	61.9043	TrkB-T1
Cardoso-Moreira et al. (2019)	E-MTAB-6811	ERR2592636	Rattus norvegicus	CB	Postnatal	Ntrk2	NTRK2_human_ex21	0.433233	TrkB-Shc
Cardoso-Moreira et al. (2019)	E-MTAB-6811	ERR2592636	Rattus norvegicus	CB	Postnatal	Ntrk2	NTRK2_human_ex26	26.5992	TrkB-FL
Cardoso-Moreira et al. (2019)	E-MTAB-6811	ERR2592638	Rattus norvegicus	CTX	Postnatal	Ntrk2	NTRK2_human_ex18	68.8713	TrkB-T1
Cardoso-Moreira et al. (2019)	E-MTAB-6811	ERR2592638	Rattus norvegicus	CTX	Postnatal	Ntrk2	NTRK2_human_ex21	0.964588	TrkB-Shc
Cardoso-Moreira et al. (2019)	E-MTAB-6811	ERR2592638	Rattus norvegicus	CTX	Postnatal	Ntrk2	NTRK2_human_ex26	40.8423	TrkB-FL
Cardoso-Moreira et al. (2019)	E-MTAB-6811	ERR2592639	Rattus norvegicus	CB	Postnatal	Ntrk2	NTRK2_human_ex18	35.9439	TrkB-T1
Cardoso-Moreira et al. (2019)	E-MTAB-6811	ERR2592639	Rattus norvegicus	CB	Postnatal	Ntrk2	NTRK2_human_ex21	0.243558	TrkB-Shc
Cardoso-Moreira et al. (2019)	E-MTAB-6811	ERR2592639	Rattus norvegicus	CB	Postnatal	Ntrk2	NTRK2_human_ex26	29.9143	TrkB-FL
Cardoso-Moreira et al. (2019)	E-MTAB-6811	ERR2592641	Rattus norvegicus	CTX	Postnatal	Ntrk2	NTRK2_human_ex18	66.9448	TrkB-T1
Cardoso-Moreira et al. (2019)	E-MTAB-6811	ERR2592641	Rattus norvegicus	CTX	Postnatal	Ntrk2	NTRK2_human_ex21	0.955368	TrkB-Shc
Cardoso-Moreira et al. (2019)	E-MTAB-6811	ERR2592641	Rattus norvegicus	CTX	Postnatal	Ntrk2	NTRK2_human_ex26	41.1957	TrkB-FL
Cardoso-Moreira et al. (2019)	E-MTAB-6811	ERR2592642	Rattus norvegicus	CB	Postnatal	Ntrk2	NTRK2_human_ex18	48.2237	TrkB-T1
Cardoso-Moreira et al. (2019)	E-MTAB-6811	ERR2592642	Rattus norvegicus	CB	Postnatal	Ntrk2	NTRK2_human_ex21	0.316987	TrkB-Shc
Cardoso-Moreira et al. (2019)	E-MTAB-6811	ERR2592642	Rattus norvegicus	CB	Postnatal	Ntrk2	NTRK2_human_ex26	25.2849	TrkB-FL
Cardoso-Moreira et al. (2019)	E-MTAB-6811	ERR2592644	Rattus norvegicus	CTX	Postnatal	Ntrk2	NTRK2_human_ex18	73.3088	TrkB-T1
Cardoso-Moreira et al. (2019)	E-MTAB-6811	ERR2592644	Rattus norvegicus	CTX	Postnatal	Ntrk2	NTRK2_human_ex21	1.03557	TrkB-Shc
Cardoso-Moreira et al. (2019)	E-MTAB-6811	ERR2592644	Rattus norvegicus	CTX	Postnatal	Ntrk2	NTRK2_human_ex26	45.0902	TrkB-FL
Cardoso-Moreira et al. (2019)	E-MTAB-6811	ERR2592645	Rattus norvegicus	CB	Postnatal	Ntrk2	NTRK2_human_ex18	66.3497	TrkB-T1
Cardoso-Moreira et al. (2019)	E-MTAB-6811	ERR2592645	Rattus norvegicus	CB	Postnatal	Ntrk2	NTRK2_human_ex21	0.233318	TrkB-Shc
Cardoso-Moreira et al. (2019)	E-MTAB-6811	ERR2592645	Rattus norvegicus	CB	Postnatal	Ntrk2	NTRK2_human_ex26	28.7201	TrkB-FL
Cardoso-Moreira et al. (2019)	E-MTAB-6811	ERR2592659	Rattus norvegicus	CTX	Adolescent	Ntrk2	NTRK2_human_ex18	66.8396	TrkB-T1
Cardoso-Moreira et al. (2019)	E-MTAB-6811	ERR2592659	Rattus norvegicus	CTX	Adolescent	Ntrk2	NTRK2_human_ex21	1.70694	TrkB-Shc
Cardoso-Moreira et al. (2019)	E-MTAB-6811	ERR2592659	Rattus norvegicus	CTX	Adolescent	Ntrk2	NTRK2_human_ex26	58.8386	TrkB-FL
Cardoso-Moreira et al. (2019)	E-MTAB-6811	ERR2592660	Rattus norvegicus	CB	Adolescent	Ntrk2	NTRK2_human_ex18	32.9715	TrkB-T1
Cardoso-Moreira et al. (2019)	E-MTAB-6811	ERR2592660	Rattus norvegicus	CB	Adolescent	Ntrk2	NTRK2_human_ex21	0.314617	TrkB-Shc
Cardoso-Moreira et al. (2019)	E-MTAB-6811	ERR2592660	Rattus norvegicus	CB	Adolescent	Ntrk2	NTRK2_human_ex26	17.4169	TrkB-FL
Cardoso-Moreira et al. (2019)	E-MTAB-6811	ERR2592663	Rattus norvegicus	CTX	Adolescent	Ntrk2	NTRK2_human_ex18	75.2316	TrkB-T1
Cardoso-Moreira et al. (2019)	E-MTAB-6811	ERR2592663	Rattus norvegicus	CTX	Adolescent	Ntrk2	NTRK2_human_ex21	1.42154	TrkB-Shc
Cardoso-Moreira et al. (2019)	E-MTAB-6811	ERR2592663	Rattus norvegicus	CTX	Adolescent	Ntrk2	NTRK2_human_ex26	61.7233	TrkB-FL
Cardoso-Moreira et al. (2019)	E-MTAB-6811	ERR2592664	Rattus norvegicus	CB	Adolescent	Ntrk2	NTRK2_human_ex18	37.0411	TrkB-T1
Cardoso-Moreira et al. (2019)	E-MTAB-6811	ERR2592664	Rattus norvegicus	CB	Adolescent	Ntrk2	NTRK2_human_ex21	0.350161	TrkB-Shc
Cardoso-Moreira et al. (2019)	E-MTAB-6811	ERR2592664	Rattus norvegicus	CB	Adolescent	Ntrk2	NTRK2_human_ex26	18.2332	TrkB-FL
Cardoso-Moreira et al. (2019)	E-MTAB-6811	ERR2592667	Rattus norvegicus	CTX	Adolescent	Ntrk2	NTRK2_human_ex18	56.3328	TrkB-T1
Cardoso-Moreira et al. (2019)	E-MTAB-6811	ERR2592667	Rattus norvegicus	CTX	Adolescent	Ntrk2	NTRK2_human_ex21	1.571	TrkB-Shc
Cardoso-Moreira et al. (2019)	E-MTAB-6811	ERR2592667	Rattus norvegicus	CTX	Adolescent	Ntrk2	NTRK2_human_ex26	57.1192	TrkB-FL
Cardoso-Moreira et al. (2019)	E-MTAB-6811	ERR2592668	Rattus norvegicus	CB	Adolescent	Ntrk2	NTRK2_human_ex18	57.9375	TrkB-T1
Cardoso-Moreira et al. (2019)	E-MTAB-6811	ERR2592668	Rattus norvegicus	CB	Adolescent	Ntrk2	NTRK2_human_ex21	0.353137	TrkB-Shc
Cardoso-Moreira et al. (2019)	E-MTAB-6811	ERR2592668	Rattus norvegicus	CB	Adolescent	Ntrk2	NTRK2_human_ex26	17.2681	TrkB-FL
Cardoso-Moreira et al. (2019)	E-MTAB-6811	ERR2592671	Rattus norvegicus	CTX	Adolescent	Ntrk2	NTRK2_human_ex18	70.9599	TrkB-T1
Cardoso-Moreira et al. (2019)	E-MTAB-6811	ERR2592671	Rattus norvegicus	CTX	Adolescent	Ntrk2	NTRK2_human_ex21	1.36189	TrkB-Shc
Cardoso-Moreira et al. (2019)	E-MTAB-6811	ERR2592671	Rattus norvegicus	CTX	Adolescent	Ntrk2	NTRK2_human_ex26	53.2021	TrkB-FL
Cardoso-Moreira et al. (2019)	E-MTAB-6811	ERR2592672	Rattus norvegicus	CB	Adolescent	Ntrk2	NTRK2_human_ex18	55.4965	TrkB-T1
Cardoso-Moreira et al. (2019)	E-MTAB-6811	ERR2592672	Rattus norvegicus	CB	Adolescent	Ntrk2	NTRK2_human_ex21	0.29491	TrkB-Shc
Cardoso-Moreira et al. (2019)	E-MTAB-6811	ERR2592672	Rattus norvegicus	CB	Adolescent	Ntrk2	NTRK2_human_ex26	18.0226	TrkB-FL
Cardoso-Moreira et al. (2019)	E-MTAB-6811	ERR2592683	Rattus norvegicus	CTX	Adult	Ntrk2	NTRK2_human_ex18	87.4156	TrkB-T1
Cardoso-Moreira et al. (2019)	E-MTAB-6811	ERR2592683	Rattus norvegicus	CTX	Adult	Ntrk2	NTRK2_human_ex21	1.05356	TrkB-Shc
Cardoso-Moreira et al. (2019)	E-MTAB-6811	ERR2592683	Rattus norvegicus	CTX	Adult	Ntrk2	NTRK2_human_ex26	43.5925	TrkB-FL
Cardoso-Moreira et al. (2019)	E-MTAB-6811	ERR2592684	Rattus norvegicus	CB	Adult	Ntrk2	NTRK2_human_ex18	46.9926	TrkB-T1
Cardoso-Moreira et al. (2019)	E-MTAB-6811	ERR2592684	Rattus norvegicus	CB	Adult	Ntrk2	NTRK2_human_ex21	0.424693	TrkB-Shc
Cardoso-Moreira et al. (2019)	E-MTAB-6811	ERR2592684	Rattus norvegicus	CB	Adult	Ntrk2	NTRK2_human_ex26	18.497	TrkB-FL
Cardoso-Moreira et al. (2019)	E-MTAB-6811	ERR2592687	Rattus norvegicus	CTX	Adult	Ntrk2	NTRK2_human_ex18	95.7853	TrkB-T1
Cardoso-Moreira et al. (2019)	E-MTAB-6811	ERR2592687	Rattus norvegicus	CTX	Adult	Ntrk2	NTRK2_human_ex21	1.02353	TrkB-Shc
Cardoso-Moreira et al. (2019)	E-MTAB-6811	ERR2592687	Rattus norvegicus	CTX	Adult	Ntrk2	NTRK2_human_ex26	43.5778	TrkB-FL
Cardoso-Moreira et al. (2019)	E-MTAB-6811	ERR2592688	Rattus norvegicus	CB	Adult	Ntrk2	NTRK2_human_ex18	60.3434	TrkB-T1
Cardoso-Moreira et al. (2019)	E-MTAB-6811	ERR2592688	Rattus norvegicus	CB	Adult	Ntrk2	NTRK2_human_ex21	0.381078	TrkB-Shc
Cardoso-Moreira et al. (2019)	E-MTAB-6811	ERR2592688	Rattus norvegicus	CB	Adult	Ntrk2	NTRK2_human_ex26	18.4219	TrkB-FL
Cardoso-Moreira et al. (2019)	E-MTAB-6811	ERR2592691	Rattus norvegicus	CTX	Adult	Ntrk2	NTRK2_human_ex18	72.9839	TrkB-T1
Cardoso-Moreira et al. (2019)	E-MTAB-6811	ERR2592691	Rattus norvegicus	CTX	Adult	Ntrk2	NTRK2_human_ex21	0.714703	TrkB-Shc
Cardoso-Moreira et al. (2019)	E-MTAB-6811	ERR2592691	Rattus norvegicus	CTX	Adult	Ntrk2	NTRK2_human_ex26	43.6356	TrkB-FL
Cardoso-Moreira et al. (2019)	E-MTAB-6811	ERR2592692	Rattus norvegicus	CB	Adult	Ntrk2	NTRK2_human_ex18	47.7576	TrkB-T1
Cardoso-Moreira et al. (2019)	E-MTAB-6811	ERR2592692	Rattus norvegicus	CB	Adult	Ntrk2	NTRK2_human_ex21	0.28437	TrkB-Shc
Cardoso-Moreira et al. (2019)	E-MTAB-6811	ERR2592692	Rattus norvegicus	CB	Adult	Ntrk2	NTRK2_human_ex26	18.5199	TrkB-FL
Cardoso-Moreira et al. (2019)	E-MTAB-6811	ERR2592695	Rattus norvegicus	CTX	Adult	Ntrk2	NTRK2_human_ex18	94.9664	TrkB-T1
Cardoso-Moreira et al. (2019)	E-MTAB-6811	ERR2592695	Rattus norvegicus	CTX	Adult	Ntrk2	NTRK2_human_ex21	0.770387	TrkB-Shc
Cardoso-Moreira et al. (2019)	E-MTAB-6811	ERR2592695	Rattus norvegicus	CTX	Adult	Ntrk2	NTRK2_human_ex26	43.6797	TrkB-FL
Cardoso-Moreira et al. (2019)	E-MTAB-6811	ERR2592696	Rattus norvegicus	CB	Adult	Ntrk2	NTRK2_human_ex18	57.5387	TrkB-T1
Cardoso-Moreira et al. (2019)	E-MTAB-6811	ERR2592696	Rattus norvegicus	CB	Adult	Ntrk2	NTRK2_human_ex21	0.285891	TrkB-Shc
Cardoso-Moreira et al. (2019)	E-MTAB-6811	ERR2592696	Rattus norvegicus	CB	Adult	Ntrk2	NTRK2_human_ex26	18.843	TrkB-FL
Merkin et al. (2012)	GSE41637	SRR594419	Rattus norvegicus	WB	Adult	Ntrk2	NTRK2_human_ex18	102.584	TrkB-T1
Merkin et al. (2012)	GSE41637	SRR594419	Rattus norvegicus	WB	Adult	Ntrk2	NTRK2_human_ex21	1.09744	TrkB-Shc
Merkin et al. (2012)	GSE41637	SRR594419	Rattus norvegicus	WB	Adult	Ntrk2	NTRK2_human_ex26	52.6542	TrkB-FL
Merkin et al. (2012)	GSE41637	SRR594428	Rattus norvegicus	WB	Adult	Ntrk2	NTRK2_human_ex18	101.586	TrkB-T1
Merkin et al. (2012)	GSE41637	SRR594428	Rattus norvegicus	WB	Adult	Ntrk2	NTRK2_human_ex21	1.38157	TrkB-Shc
Merkin et al. (2012)	GSE41637	SRR594428	Rattus norvegicus	WB	Adult	Ntrk2	NTRK2_human_ex26	45.1957	TrkB-FL
Merkin et al. (2012)	GSE41637	SRR594437	Rattus norvegicus	WB	Adult	Ntrk2	NTRK2_human_ex18	115.52	TrkB-T1
Merkin et al. (2012)	GSE41637	SRR594437	Rattus norvegicus	WB	Adult	Ntrk2	NTRK2_human_ex21	1.00673	TrkB-Shc
Merkin et al. (2012)	GSE41637	SRR594437	Rattus norvegicus	WB	Adult	Ntrk2	NTRK2_human_ex26	45.8798	TrkB-FL

## Sheet: Rat Ntrk2 count means
Tissue	Age	Exon	Organism	N	Norm_CPM	SEM	Isoform
WB	Embryo	NTRK2_human_ex18	Rattus norvegicus	24	16.3865	0.746936	TrkB-T1
WB	Embryo	NTRK2_human_ex21	Rattus norvegicus	24	0.0700705	0.0123176	TrkB-Shc
WB	Embryo	NTRK2_human_ex26	Rattus norvegicus	24	2.98069	0.879822	TrkB-FL
WB	Adolescent	NTRK2_human_ex18	Rattus norvegicus	3	83.1119	5.77789	TrkB-T1
WB	Adolescent	NTRK2_human_ex21	Rattus norvegicus	3	0.861509	0.077025	TrkB-Shc
WB	Adolescent	NTRK2_human_ex26	Rattus norvegicus	3	33.8673	1.55635	TrkB-FL
WB	Adult	NTRK2_human_ex18	Rattus norvegicus	3	106.563	4.48773	TrkB-T1
WB	Adult	NTRK2_human_ex21	Rattus norvegicus	3	1.16191	0.112907	TrkB-Shc
WB	Adult	NTRK2_human_ex26	Rattus norvegicus	3	47.9099	2.38036	TrkB-FL
CTX	Embryo	NTRK2_human_ex18	Rattus norvegicus	11	28.6626	2.28008	TrkB-T1
CTX	Embryo	NTRK2_human_ex21	Rattus norvegicus	11	0.26191	0.0326396	TrkB-Shc
CTX	Embryo	NTRK2_human_ex26	Rattus norvegicus	11	15.1394	2.84184	TrkB-FL
CTX	Late embryo	NTRK2_human_ex18	Rattus norvegicus	18	19.4068	1.17521	TrkB-T1
CTX	Late embryo	NTRK2_human_ex21	Rattus norvegicus	18	0.487683	0.0404748	TrkB-Shc
CTX	Late embryo	NTRK2_human_ex26	Rattus norvegicus	18	33.4563	2.5637	TrkB-FL
CTX	Postnatal	NTRK2_human_ex18	Rattus norvegicus	16	47.7176	3.68808	TrkB-T1
CTX	Postnatal	NTRK2_human_ex21	Rattus norvegicus	16	0.767304	0.0435942	TrkB-Shc
CTX	Postnatal	NTRK2_human_ex26	Rattus norvegicus	16	53.602	2.03165	TrkB-FL
CTX	Adolescent	NTRK2_human_ex18	Rattus norvegicus	4	67.341	4.04959	TrkB-T1
CTX	Adolescent	NTRK2_human_ex21	Rattus norvegicus	4	1.51534	0.0775416	TrkB-Shc
CTX	Adolescent	NTRK2_human_ex26	Rattus norvegicus	4	57.7208	1.7807	TrkB-FL
CTX	Adult	NTRK2_human_ex18	Rattus norvegicus	4	87.7878	5.28193	TrkB-T1
CTX	Adult	NTRK2_human_ex21	Rattus norvegicus	4	0.890546	0.0864192	TrkB-Shc
CTX	Adult	NTRK2_human_ex26	Rattus norvegicus	4	43.6214	0.0229776	TrkB-FL
CB	Embryo	NTRK2_human_ex18	Rattus norvegicus	12	13.1928	0.842389	TrkB-T1
CB	Embryo	NTRK2_human_ex21	Rattus norvegicus	12	0.239693	0.0333679	TrkB-Shc
CB	Embryo	NTRK2_human_ex26	Rattus norvegicus	12	25.9777	2.88759	TrkB-FL
CB	Late embryo	NTRK2_human_ex18	Rattus norvegicus	16	21.5589	2.05284	TrkB-T1
CB	Late embryo	NTRK2_human_ex21	Rattus norvegicus	16	0.464102	0.0341143	TrkB-Shc
CB	Late embryo	NTRK2_human_ex26	Rattus norvegicus	16	35.7309	1.78536	TrkB-FL
CB	Postnatal	NTRK2_human_ex18	Rattus norvegicus	17	61.2219	4.12165	TrkB-T1
CB	Postnatal	NTRK2_human_ex21	Rattus norvegicus	17	0.443553	0.0328759	TrkB-Shc
CB	Postnatal	NTRK2_human_ex26	Rattus norvegicus	17	34.3657	1.5751	TrkB-FL
CB	Adolescent	NTRK2_human_ex18	Rattus norvegicus	4	45.8617	6.34175	TrkB-T1
CB	Adolescent	NTRK2_human_ex21	Rattus norvegicus	4	0.328206	0.0141329	TrkB-Shc
CB	Adolescent	NTRK2_human_ex26	Rattus norvegicus	4	17.7352	0.232754	TrkB-FL
CB	Adult	NTRK2_human_ex18	Rattus norvegicus	4	53.1581	3.39112	TrkB-T1
CB	Adult	NTRK2_human_ex21	Rattus norvegicus	4	0.344008	0.0351409	TrkB-Shc
CB	Adult	NTRK2_human_ex26	Rattus norvegicus	4	18.5705	0.0932255	TrkB-FL

## Sheet: Mouse Ntrk2 counts
Data origin	Accession nr.	Run_ID	Organism	Tissue	Age	Gene	Exon	Norm_CPM	Isoform
Keane et al. (2011)	E-MTAB-599	ERR032232	Mus musculus	HC	Adolescent	Ntrk2	NTRK2_human_ex18	46.7694	TrkB-T1
Keane et al. (2011)	E-MTAB-599	ERR032232	Mus musculus	HC	Adolescent	Ntrk2	NTRK2_human_ex21	1.34827	TrkB-Shc
Keane et al. (2011)	E-MTAB-599	ERR032232	Mus musculus	HC	Adolescent	Ntrk2	NTRK2_human_ex26	41.738	TrkB-FL
Keane et al. (2011)	E-MTAB-599	ERR032233	Mus musculus	HC	Adolescent	Ntrk2	NTRK2_human_ex18	53.5027	TrkB-T1
Keane et al. (2011)	E-MTAB-599	ERR032233	Mus musculus	HC	Adolescent	Ntrk2	NTRK2_human_ex21	1.28207	TrkB-Shc
Keane et al. (2011)	E-MTAB-599	ERR032233	Mus musculus	HC	Adolescent	Ntrk2	NTRK2_human_ex26	42.5347	TrkB-FL
Keane et al. (2011)	E-MTAB-599	ERR032234	Mus musculus	HC	Adolescent	Ntrk2	NTRK2_human_ex18	40.5567	TrkB-T1
Keane et al. (2011)	E-MTAB-599	ERR032234	Mus musculus	HC	Adolescent	Ntrk2	NTRK2_human_ex21	1.01487	TrkB-Shc
Keane et al. (2011)	E-MTAB-599	ERR032234	Mus musculus	HC	Adolescent	Ntrk2	NTRK2_human_ex26	37.517	TrkB-FL
Keane et al. (2011)	E-MTAB-599	ERR032235	Mus musculus	HC	Adolescent	Ntrk2	NTRK2_human_ex18	50.5286	TrkB-T1
Keane et al. (2011)	E-MTAB-599	ERR032235	Mus musculus	HC	Adolescent	Ntrk2	NTRK2_human_ex21	1.42103	TrkB-Shc
Keane et al. (2011)	E-MTAB-599	ERR032235	Mus musculus	HC	Adolescent	Ntrk2	NTRK2_human_ex26	44.561	TrkB-FL
Keane et al. (2011)	E-MTAB-599	ERR032236	Mus musculus	HC	Adolescent	Ntrk2	NTRK2_human_ex18	39.8752	TrkB-T1
Keane et al. (2011)	E-MTAB-599	ERR032236	Mus musculus	HC	Adolescent	Ntrk2	NTRK2_human_ex21	1.40283	TrkB-Shc
Keane et al. (2011)	E-MTAB-599	ERR032236	Mus musculus	HC	Adolescent	Ntrk2	NTRK2_human_ex26	44.7968	TrkB-FL
Keane et al. (2011)	E-MTAB-599	ERR032237	Mus musculus	HC	Adolescent	Ntrk2	NTRK2_human_ex18	52.6108	TrkB-T1
Keane et al. (2011)	E-MTAB-599	ERR032237	Mus musculus	HC	Adolescent	Ntrk2	NTRK2_human_ex21	1.55097	TrkB-Shc
Keane et al. (2011)	E-MTAB-599	ERR032237	Mus musculus	HC	Adolescent	Ntrk2	NTRK2_human_ex26	50.0954	TrkB-FL
Söllner et al. (2017)	E-MTAB-6081	ERR2130614	Mus musculus	WB	Adolescent	Ntrk2	NTRK2_human_ex18	56.7201	TrkB-T1
Söllner et al. (2017)	E-MTAB-6081	ERR2130614	Mus musculus	WB	Adolescent	Ntrk2	NTRK2_human_ex21	1.56988	TrkB-Shc
Söllner et al. (2017)	E-MTAB-6081	ERR2130614	Mus musculus	WB	Adolescent	Ntrk2	NTRK2_human_ex26	43.1724	TrkB-FL
Söllner et al. (2017)	E-MTAB-6081	ERR2130615	Mus musculus	WB	Adolescent	Ntrk2	NTRK2_human_ex18	50.7873	TrkB-T1
Söllner et al. (2017)	E-MTAB-6081	ERR2130615	Mus musculus	WB	Adolescent	Ntrk2	NTRK2_human_ex21	1.31388	TrkB-Shc
Söllner et al. (2017)	E-MTAB-6081	ERR2130615	Mus musculus	WB	Adolescent	Ntrk2	NTRK2_human_ex26	42.6918	TrkB-FL
Söllner et al. (2017)	E-MTAB-6081	ERR2130616	Mus musculus	WB	Adolescent	Ntrk2	NTRK2_human_ex18	50.4354	TrkB-T1
Söllner et al. (2017)	E-MTAB-6081	ERR2130616	Mus musculus	WB	Adolescent	Ntrk2	NTRK2_human_ex21	1.34963	TrkB-Shc
Söllner et al. (2017)	E-MTAB-6081	ERR2130616	Mus musculus	WB	Adolescent	Ntrk2	NTRK2_human_ex26	41.7437	TrkB-FL
Keane et al. (2011)	E-MTAB-615	ERR032989	Mus musculus	WB	Adolescent	Ntrk2	NTRK2_human_ex18	44.4542	TrkB-T1
Keane et al. (2011)	E-MTAB-615	ERR032989	Mus musculus	WB	Adolescent	Ntrk2	NTRK2_human_ex21	0.872466	TrkB-Shc
Keane et al. (2011)	E-MTAB-615	ERR032989	Mus musculus	WB	Adolescent	Ntrk2	NTRK2_human_ex26	25.6252	TrkB-FL
Keane et al. (2011)	E-MTAB-615	ERR032990	Mus musculus	WB	Adolescent	Ntrk2	NTRK2_human_ex18	46.8361	TrkB-T1
Keane et al. (2011)	E-MTAB-615	ERR032990	Mus musculus	WB	Adolescent	Ntrk2	NTRK2_human_ex21	1.49455	TrkB-Shc
Keane et al. (2011)	E-MTAB-615	ERR032990	Mus musculus	WB	Adolescent	Ntrk2	NTRK2_human_ex26	25.2201	TrkB-FL
Keane et al. (2011)	E-MTAB-615	ERR032991	Mus musculus	WB	Adolescent	Ntrk2	NTRK2_human_ex18	47.9175	TrkB-T1
Keane et al. (2011)	E-MTAB-615	ERR032991	Mus musculus	WB	Adolescent	Ntrk2	NTRK2_human_ex21	1.23168	TrkB-Shc
Keane et al. (2011)	E-MTAB-615	ERR032991	Mus musculus	WB	Adolescent	Ntrk2	NTRK2_human_ex26	26.0606	TrkB-FL
Keane et al. (2011)	E-MTAB-615	ERR032992	Mus musculus	WB	Adolescent	Ntrk2	NTRK2_human_ex18	41.1271	TrkB-T1
Keane et al. (2011)	E-MTAB-615	ERR032992	Mus musculus	WB	Adolescent	Ntrk2	NTRK2_human_ex21	1.3082	TrkB-Shc
Keane et al. (2011)	E-MTAB-615	ERR032992	Mus musculus	WB	Adolescent	Ntrk2	NTRK2_human_ex26	25.3673	TrkB-FL
Keane et al. (2011)	E-MTAB-615	ERR032993	Mus musculus	WB	Adolescent	Ntrk2	NTRK2_human_ex18	43.791	TrkB-T1
Keane et al. (2011)	E-MTAB-615	ERR032993	Mus musculus	WB	Adolescent	Ntrk2	NTRK2_human_ex21	1.77673	TrkB-Shc
Keane et al. (2011)	E-MTAB-615	ERR032993	Mus musculus	WB	Adolescent	Ntrk2	NTRK2_human_ex26	35.341	TrkB-FL
Keane et al. (2011)	E-MTAB-615	ERR032994	Mus musculus	WB	Adolescent	Ntrk2	NTRK2_human_ex18	48.0947	TrkB-T1
Keane et al. (2011)	E-MTAB-615	ERR032994	Mus musculus	WB	Adolescent	Ntrk2	NTRK2_human_ex21	2.11539	TrkB-Shc
Keane et al. (2011)	E-MTAB-615	ERR032994	Mus musculus	WB	Adolescent	Ntrk2	NTRK2_human_ex26	37.6955	TrkB-FL
Keane et al. (2011)	E-MTAB-615	ERR032995	Mus musculus	WB	Adolescent	Ntrk2	NTRK2_human_ex18	54.6655	TrkB-T1
Keane et al. (2011)	E-MTAB-615	ERR032995	Mus musculus	WB	Adolescent	Ntrk2	NTRK2_human_ex21	1.61822	TrkB-Shc
Keane et al. (2011)	E-MTAB-615	ERR032995	Mus musculus	WB	Adolescent	Ntrk2	NTRK2_human_ex26	38.3848	TrkB-FL
Keane et al. (2011)	E-MTAB-615	ERR032996	Mus musculus	WB	Adolescent	Ntrk2	NTRK2_human_ex18	52.1495	TrkB-T1
Keane et al. (2011)	E-MTAB-615	ERR032996	Mus musculus	WB	Adolescent	Ntrk2	NTRK2_human_ex21	1.8118	TrkB-Shc
Keane et al. (2011)	E-MTAB-615	ERR032996	Mus musculus	WB	Adolescent	Ntrk2	NTRK2_human_ex26	40.492	TrkB-FL
Keane et al. (2011)	E-MTAB-615	ERR032997	Mus musculus	WB	Adolescent	Ntrk2	NTRK2_human_ex18	41.7628	TrkB-T1
Keane et al. (2011)	E-MTAB-615	ERR032997	Mus musculus	WB	Adolescent	Ntrk2	NTRK2_human_ex21	1.578	TrkB-Shc
Keane et al. (2011)	E-MTAB-615	ERR032997	Mus musculus	WB	Adolescent	Ntrk2	NTRK2_human_ex26	47.4296	TrkB-FL
Keane et al. (2011)	E-MTAB-615	ERR032998	Mus musculus	WB	Adolescent	Ntrk2	NTRK2_human_ex18	43.4686	TrkB-T1
Keane et al. (2011)	E-MTAB-615	ERR032998	Mus musculus	WB	Adolescent	Ntrk2	NTRK2_human_ex21	2.03704	TrkB-Shc
Keane et al. (2011)	E-MTAB-615	ERR032998	Mus musculus	WB	Adolescent	Ntrk2	NTRK2_human_ex26	36.7909	TrkB-FL
Keane et al. (2011)	E-MTAB-615	ERR032999	Mus musculus	WB	Adolescent	Ntrk2	NTRK2_human_ex18	43.7681	TrkB-T1
Keane et al. (2011)	E-MTAB-615	ERR032999	Mus musculus	WB	Adolescent	Ntrk2	NTRK2_human_ex21	1.80359	TrkB-Shc
Keane et al. (2011)	E-MTAB-615	ERR032999	Mus musculus	WB	Adolescent	Ntrk2	NTRK2_human_ex26	45.6675	TrkB-FL
Keane et al. (2011)	E-MTAB-615	ERR033000	Mus musculus	WB	Adolescent	Ntrk2	NTRK2_human_ex18	48.667	TrkB-T1
Keane et al. (2011)	E-MTAB-615	ERR033000	Mus musculus	WB	Adolescent	Ntrk2	NTRK2_human_ex21	1.50975	TrkB-Shc
Keane et al. (2011)	E-MTAB-615	ERR033000	Mus musculus	WB	Adolescent	Ntrk2	NTRK2_human_ex26	40.3349	TrkB-FL
Keane et al. (2011)	E-MTAB-615	ERR033001	Mus musculus	WB	Adolescent	Ntrk2	NTRK2_human_ex18	62.6504	TrkB-T1
Keane et al. (2011)	E-MTAB-615	ERR033001	Mus musculus	WB	Adolescent	Ntrk2	NTRK2_human_ex21	0.862122	TrkB-Shc
Keane et al. (2011)	E-MTAB-615	ERR033001	Mus musculus	WB	Adolescent	Ntrk2	NTRK2_human_ex26	23.9203	TrkB-FL
Keane et al. (2011)	E-MTAB-615	ERR033002	Mus musculus	WB	Adolescent	Ntrk2	NTRK2_human_ex18	63.796	TrkB-T1
Keane et al. (2011)	E-MTAB-615	ERR033002	Mus musculus	WB	Adolescent	Ntrk2	NTRK2_human_ex21	2.04475	TrkB-Shc
Keane et al. (2011)	E-MTAB-615	ERR033002	Mus musculus	WB	Adolescent	Ntrk2	NTRK2_human_ex26	37.7538	TrkB-FL
Keane et al. (2011)	E-MTAB-615	ERR033003	Mus musculus	WB	Adolescent	Ntrk2	NTRK2_human_ex18	52.0016	TrkB-T1
Keane et al. (2011)	E-MTAB-615	ERR033003	Mus musculus	WB	Adolescent	Ntrk2	NTRK2_human_ex21	1.58046	TrkB-Shc
Keane et al. (2011)	E-MTAB-615	ERR033003	Mus musculus	WB	Adolescent	Ntrk2	NTRK2_human_ex26	36.295	TrkB-FL
Keane et al. (2011)	E-MTAB-615	ERR033004	Mus musculus	WB	Adolescent	Ntrk2	NTRK2_human_ex18	46.5586	TrkB-T1
Keane et al. (2011)	E-MTAB-615	ERR033004	Mus musculus	WB	Adolescent	Ntrk2	NTRK2_human_ex21	1.80362	TrkB-Shc
Keane et al. (2011)	E-MTAB-615	ERR033004	Mus musculus	WB	Adolescent	Ntrk2	NTRK2_human_ex26	38.6534	TrkB-FL
Keane et al. (2011)	E-MTAB-615	ERR033005	Mus musculus	WB	Adolescent	Ntrk2	NTRK2_human_ex18	48.218	TrkB-T1
Keane et al. (2011)	E-MTAB-615	ERR033005	Mus musculus	WB	Adolescent	Ntrk2	NTRK2_human_ex21	1.45096	TrkB-Shc
Keane et al. (2011)	E-MTAB-615	ERR033005	Mus musculus	WB	Adolescent	Ntrk2	NTRK2_human_ex26	49.927	TrkB-FL
Keane et al. (2011)	E-MTAB-615	ERR033006	Mus musculus	WB	Adolescent	Ntrk2	NTRK2_human_ex18	43.7908	TrkB-T1
Keane et al. (2011)	E-MTAB-615	ERR033006	Mus musculus	WB	Adolescent	Ntrk2	NTRK2_human_ex21	1.62253	TrkB-Shc
Keane et al. (2011)	E-MTAB-615	ERR033006	Mus musculus	WB	Adolescent	Ntrk2	NTRK2_human_ex26	46.5587	TrkB-FL
Keane et al. (2011)	E-MTAB-615	ERR033007	Mus musculus	WB	Adolescent	Ntrk2	NTRK2_human_ex18	51.2405	TrkB-T1
Keane et al. (2011)	E-MTAB-615	ERR033007	Mus musculus	WB	Adolescent	Ntrk2	NTRK2_human_ex21	1.53243	TrkB-Shc
Keane et al. (2011)	E-MTAB-615	ERR033007	Mus musculus	WB	Adolescent	Ntrk2	NTRK2_human_ex26	48.7948	TrkB-FL
Keane et al. (2011)	E-MTAB-615	ERR033008	Mus musculus	WB	Adolescent	Ntrk2	NTRK2_human_ex18	54.003	TrkB-T1
Keane et al. (2011)	E-MTAB-615	ERR033008	Mus musculus	WB	Adolescent	Ntrk2	NTRK2_human_ex21	1.7636	TrkB-Shc
Keane et al. (2011)	E-MTAB-615	ERR033008	Mus musculus	WB	Adolescent	Ntrk2	NTRK2_human_ex26	45.8749	TrkB-FL
Keane et al. (2011)	E-MTAB-615	ERR033009	Mus musculus	WB	Adolescent	Ntrk2	NTRK2_human_ex18	44.9949	TrkB-T1
Keane et al. (2011)	E-MTAB-615	ERR033009	Mus musculus	WB	Adolescent	Ntrk2	NTRK2_human_ex21	1.25687	TrkB-Shc
Keane et al. (2011)	E-MTAB-615	ERR033009	Mus musculus	WB	Adolescent	Ntrk2	NTRK2_human_ex26	46.2579	TrkB-FL
Keane et al. (2011)	E-MTAB-615	ERR033010	Mus musculus	WB	Adolescent	Ntrk2	NTRK2_human_ex18	47.2581	TrkB-T1
Keane et al. (2011)	E-MTAB-615	ERR033010	Mus musculus	WB	Adolescent	Ntrk2	NTRK2_human_ex21	1.80364	TrkB-Shc
Keane et al. (2011)	E-MTAB-615	ERR033010	Mus musculus	WB	Adolescent	Ntrk2	NTRK2_human_ex26	50.7407	TrkB-FL
Keane et al. (2011)	E-MTAB-615	ERR033011	Mus musculus	WB	Adolescent	Ntrk2	NTRK2_human_ex18	51.0879	TrkB-T1
Keane et al. (2011)	E-MTAB-615	ERR033011	Mus musculus	WB	Adolescent	Ntrk2	NTRK2_human_ex21	2.10067	TrkB-Shc
Keane et al. (2011)	E-MTAB-615	ERR033011	Mus musculus	WB	Adolescent	Ntrk2	NTRK2_human_ex26	57.651	TrkB-FL
Keane et al. (2011)	E-MTAB-615	ERR033012	Mus musculus	WB	Adolescent	Ntrk2	NTRK2_human_ex18	35.3297	TrkB-T1
Keane et al. (2011)	E-MTAB-615	ERR033012	Mus musculus	WB	Adolescent	Ntrk2	NTRK2_human_ex21	1.97874	TrkB-Shc
Keane et al. (2011)	E-MTAB-615	ERR033012	Mus musculus	WB	Adolescent	Ntrk2	NTRK2_human_ex26	36.7707	TrkB-FL
Keane et al. (2011)	E-MTAB-615	ERR033013	Mus musculus	WB	Adolescent	Ntrk2	NTRK2_human_ex18	36.0331	TrkB-T1
Keane et al. (2011)	E-MTAB-615	ERR033013	Mus musculus	WB	Adolescent	Ntrk2	NTRK2_human_ex21	2.62652	TrkB-Shc
Keane et al. (2011)	E-MTAB-615	ERR033013	Mus musculus	WB	Adolescent	Ntrk2	NTRK2_human_ex26	34.0063	TrkB-FL
Keane et al. (2011)	E-MTAB-615	ERR033014	Mus musculus	WB	Adolescent	Ntrk2	NTRK2_human_ex18	41.4601	TrkB-T1
Keane et al. (2011)	E-MTAB-615	ERR033014	Mus musculus	WB	Adolescent	Ntrk2	NTRK2_human_ex21	1.01985	TrkB-Shc
Keane et al. (2011)	E-MTAB-615	ERR033014	Mus musculus	WB	Adolescent	Ntrk2	NTRK2_human_ex26	40.1056	TrkB-FL
Keane et al. (2011)	E-MTAB-615	ERR033015	Mus musculus	WB	Adolescent	Ntrk2	NTRK2_human_ex18	41.3919	TrkB-T1
Keane et al. (2011)	E-MTAB-615	ERR033015	Mus musculus	WB	Adolescent	Ntrk2	NTRK2_human_ex21	1.46723	TrkB-Shc
Keane et al. (2011)	E-MTAB-615	ERR033015	Mus musculus	WB	Adolescent	Ntrk2	NTRK2_human_ex26	31.4207	TrkB-FL
Keane et al. (2011)	E-MTAB-615	ERR033016	Mus musculus	WB	Adolescent	Ntrk2	NTRK2_human_ex18	25.5896	TrkB-T1
Keane et al. (2011)	E-MTAB-615	ERR033016	Mus musculus	WB	Adolescent	Ntrk2	NTRK2_human_ex21	1.38483	TrkB-Shc
Keane et al. (2011)	E-MTAB-615	ERR033016	Mus musculus	WB	Adolescent	Ntrk2	NTRK2_human_ex26	26.4125	TrkB-FL
Keane et al. (2011)	E-MTAB-615	ERR033017	Mus musculus	WB	Adolescent	Ntrk2	NTRK2_human_ex18	54.8196	TrkB-T1
Keane et al. (2011)	E-MTAB-615	ERR033017	Mus musculus	WB	Adolescent	Ntrk2	NTRK2_human_ex21	1.40883	TrkB-Shc
Keane et al. (2011)	E-MTAB-615	ERR033017	Mus musculus	WB	Adolescent	Ntrk2	NTRK2_human_ex26	27.5216	TrkB-FL
Keane et al. (2011)	E-MTAB-615	ERR033018	Mus musculus	WB	Adolescent	Ntrk2	NTRK2_human_ex18	56.8923	TrkB-T1
Keane et al. (2011)	E-MTAB-615	ERR033018	Mus musculus	WB	Adolescent	Ntrk2	NTRK2_human_ex21	2.04078	TrkB-Shc
Keane et al. (2011)	E-MTAB-615	ERR033018	Mus musculus	WB	Adolescent	Ntrk2	NTRK2_human_ex26	39.3764	TrkB-FL
Keane et al. (2011)	E-MTAB-615	ERR033019	Mus musculus	WB	Adolescent	Ntrk2	NTRK2_human_ex18	55.677	TrkB-T1
Keane et al. (2011)	E-MTAB-615	ERR033019	Mus musculus	WB	Adolescent	Ntrk2	NTRK2_human_ex21	1.13767	TrkB-Shc
Keane et al. (2011)	E-MTAB-615	ERR033019	Mus musculus	WB	Adolescent	Ntrk2	NTRK2_human_ex26	30.9649	TrkB-FL
Cardoso-Moreira et al. (2019)	E-MTAB-6798	ERR2588382	Mus musculus	WB	Embryo	Ntrk2	NTRK2_human_ex18	3.63179	TrkB-T1
Cardoso-Moreira et al. (2019)	E-MTAB-6798	ERR2588382	Mus musculus	WB	Embryo	Ntrk2	NTRK2_human_ex21	0.00579869	TrkB-Shc
Cardoso-Moreira et al. (2019)	E-MTAB-6798	ERR2588382	Mus musculus	WB	Embryo	Ntrk2	NTRK2_human_ex26	0.120386	TrkB-FL
Cardoso-Moreira et al. (2019)	E-MTAB-6798	ERR2588383	Mus musculus	WB	Embryo	Ntrk2	NTRK2_human_ex18	4.04754	TrkB-T1
Cardoso-Moreira et al. (2019)	E-MTAB-6798	ERR2588383	Mus musculus	WB	Embryo	Ntrk2	NTRK2_human_ex21	0.02248	TrkB-Shc
Cardoso-Moreira et al. (2019)	E-MTAB-6798	ERR2588383	Mus musculus	WB	Embryo	Ntrk2	NTRK2_human_ex26	0.177793	TrkB-FL
Cardoso-Moreira et al. (2019)	E-MTAB-6798	ERR2588384	Mus musculus	WB	Embryo	Ntrk2	NTRK2_human_ex18	4.09642	TrkB-T1
Cardoso-Moreira et al. (2019)	E-MTAB-6798	ERR2588384	Mus musculus	WB	Embryo	Ntrk2	NTRK2_human_ex21	0.0114302	TrkB-Shc
Cardoso-Moreira et al. (2019)	E-MTAB-6798	ERR2588384	Mus musculus	WB	Embryo	Ntrk2	NTRK2_human_ex26	0.124302	TrkB-FL
Cardoso-Moreira et al. (2019)	E-MTAB-6798	ERR2588402	Mus musculus	WB	Embryo	Ntrk2	NTRK2_human_ex18	2.23091	TrkB-T1
Cardoso-Moreira et al. (2019)	E-MTAB-6798	ERR2588402	Mus musculus	WB	Embryo	Ntrk2	NTRK2_human_ex21	0.00555099	TrkB-Shc
Cardoso-Moreira et al. (2019)	E-MTAB-6798	ERR2588402	Mus musculus	WB	Embryo	Ntrk2	NTRK2_human_ex26	0.0768294	TrkB-FL
Cardoso-Moreira et al. (2019)	E-MTAB-6798	ERR2588403	Mus musculus	WB	Embryo	Ntrk2	NTRK2_human_ex18	2.65373	TrkB-T1
Cardoso-Moreira et al. (2019)	E-MTAB-6798	ERR2588403	Mus musculus	WB	Embryo	Ntrk2	NTRK2_human_ex21	0.0160578	TrkB-Shc
Cardoso-Moreira et al. (2019)	E-MTAB-6798	ERR2588403	Mus musculus	WB	Embryo	Ntrk2	NTRK2_human_ex26	0.127	TrkB-FL
Cardoso-Moreira et al. (2019)	E-MTAB-6798	ERR2588404	Mus musculus	WB	Embryo	Ntrk2	NTRK2_human_ex18	3.05165	TrkB-T1
Cardoso-Moreira et al. (2019)	E-MTAB-6798	ERR2588404	Mus musculus	WB	Embryo	Ntrk2	NTRK2_human_ex21	0.0125421	TrkB-Shc
Cardoso-Moreira et al. (2019)	E-MTAB-6798	ERR2588404	Mus musculus	WB	Embryo	Ntrk2	NTRK2_human_ex26	0.117794	TrkB-FL
Cardoso-Moreira et al. (2019)	E-MTAB-6798	ERR2588405	Mus musculus	WB	Embryo	Ntrk2	NTRK2_human_ex18	2.11626	TrkB-T1
Cardoso-Moreira et al. (2019)	E-MTAB-6798	ERR2588405	Mus musculus	WB	Embryo	Ntrk2	NTRK2_human_ex21	0	TrkB-Shc
Cardoso-Moreira et al. (2019)	E-MTAB-6798	ERR2588405	Mus musculus	WB	Embryo	Ntrk2	NTRK2_human_ex26	0.0581921	TrkB-FL
Cardoso-Moreira et al. (2019)	E-MTAB-6798	ERR2588422	Mus musculus	WB	Embryo	Ntrk2	NTRK2_human_ex18	7.45295	TrkB-T1
Cardoso-Moreira et al. (2019)	E-MTAB-6798	ERR2588422	Mus musculus	WB	Embryo	Ntrk2	NTRK2_human_ex21	0.102957	TrkB-Shc
Cardoso-Moreira et al. (2019)	E-MTAB-6798	ERR2588422	Mus musculus	WB	Embryo	Ntrk2	NTRK2_human_ex26	3.85651	TrkB-FL
Cardoso-Moreira et al. (2019)	E-MTAB-6798	ERR2588423	Mus musculus	WB	Embryo	Ntrk2	NTRK2_human_ex18	7.95551	TrkB-T1
Cardoso-Moreira et al. (2019)	E-MTAB-6798	ERR2588423	Mus musculus	WB	Embryo	Ntrk2	NTRK2_human_ex21	0.0473866	TrkB-Shc
Cardoso-Moreira et al. (2019)	E-MTAB-6798	ERR2588423	Mus musculus	WB	Embryo	Ntrk2	NTRK2_human_ex26	3.22075	TrkB-FL
Cardoso-Moreira et al. (2019)	E-MTAB-6798	ERR2588424	Mus musculus	WB	Embryo	Ntrk2	NTRK2_human_ex18	7.28662	TrkB-T1
Cardoso-Moreira et al. (2019)	E-MTAB-6798	ERR2588424	Mus musculus	WB	Embryo	Ntrk2	NTRK2_human_ex21	0.0960586	TrkB-Shc
Cardoso-Moreira et al. (2019)	E-MTAB-6798	ERR2588424	Mus musculus	WB	Embryo	Ntrk2	NTRK2_human_ex26	4.08944	TrkB-FL
Cardoso-Moreira et al. (2019)	E-MTAB-6798	ERR2588425	Mus musculus	WB	Embryo	Ntrk2	NTRK2_human_ex18	7.38448	TrkB-T1
Cardoso-Moreira et al. (2019)	E-MTAB-6798	ERR2588425	Mus musculus	WB	Embryo	Ntrk2	NTRK2_human_ex21	0.0770399	TrkB-Shc
Cardoso-Moreira et al. (2019)	E-MTAB-6798	ERR2588425	Mus musculus	WB	Embryo	Ntrk2	NTRK2_human_ex26	3.04653	TrkB-FL
Cardoso-Moreira et al. (2019)	E-MTAB-6798	ERR2588426	Mus musculus	CTX	Embryo	Ntrk2	NTRK2_human_ex18	6.67238	TrkB-T1
Cardoso-Moreira et al. (2019)	E-MTAB-6798	ERR2588426	Mus musculus	CTX	Embryo	Ntrk2	NTRK2_human_ex21	0.170611	TrkB-Shc
Cardoso-Moreira et al. (2019)	E-MTAB-6798	ERR2588426	Mus musculus	CTX	Embryo	Ntrk2	NTRK2_human_ex26	7.76931	TrkB-FL
Cardoso-Moreira et al. (2019)	E-MTAB-6798	ERR2588427	Mus musculus	CTX	Embryo	Ntrk2	NTRK2_human_ex18	6.61679	TrkB-T1
Cardoso-Moreira et al. (2019)	E-MTAB-6798	ERR2588427	Mus musculus	CTX	Embryo	Ntrk2	NTRK2_human_ex21	0.203661	TrkB-Shc
Cardoso-Moreira et al. (2019)	E-MTAB-6798	ERR2588427	Mus musculus	CTX	Embryo	Ntrk2	NTRK2_human_ex26	7.94046	TrkB-FL
Cardoso-Moreira et al. (2019)	E-MTAB-6798	ERR2588428	Mus musculus	CTX	Embryo	Ntrk2	NTRK2_human_ex18	6.36391	TrkB-T1
Cardoso-Moreira et al. (2019)	E-MTAB-6798	ERR2588428	Mus musculus	CTX	Embryo	Ntrk2	NTRK2_human_ex21	0.176819	TrkB-Shc
Cardoso-Moreira et al. (2019)	E-MTAB-6798	ERR2588428	Mus musculus	CTX	Embryo	Ntrk2	NTRK2_human_ex26	6.24642	TrkB-FL
Cardoso-Moreira et al. (2019)	E-MTAB-6798	ERR2588429	Mus musculus	CTX	Embryo	Ntrk2	NTRK2_human_ex18	6.5688	TrkB-T1
Cardoso-Moreira et al. (2019)	E-MTAB-6798	ERR2588429	Mus musculus	CTX	Embryo	Ntrk2	NTRK2_human_ex21	0.119106	TrkB-Shc
Cardoso-Moreira et al. (2019)	E-MTAB-6798	ERR2588429	Mus musculus	CTX	Embryo	Ntrk2	NTRK2_human_ex26	7.15663	TrkB-FL
Cardoso-Moreira et al. (2019)	E-MTAB-6798	ERR2588434	Mus musculus	CB	Embryo	Ntrk2	NTRK2_human_ex18	8.6157	TrkB-T1
Cardoso-Moreira et al. (2019)	E-MTAB-6798	ERR2588434	Mus musculus	CB	Embryo	Ntrk2	NTRK2_human_ex21	0.220437	TrkB-Shc
Cardoso-Moreira et al. (2019)	E-MTAB-6798	ERR2588434	Mus musculus	CB	Embryo	Ntrk2	NTRK2_human_ex26	14.0711	TrkB-FL
Cardoso-Moreira et al. (2019)	E-MTAB-6798	ERR2588435	Mus musculus	CB	Embryo	Ntrk2	NTRK2_human_ex18	9.32523	TrkB-T1
Cardoso-Moreira et al. (2019)	E-MTAB-6798	ERR2588435	Mus musculus	CB	Embryo	Ntrk2	NTRK2_human_ex21	0.258907	TrkB-Shc
Cardoso-Moreira et al. (2019)	E-MTAB-6798	ERR2588435	Mus musculus	CB	Embryo	Ntrk2	NTRK2_human_ex26	13.1208	TrkB-FL
Cardoso-Moreira et al. (2019)	E-MTAB-6798	ERR2588436	Mus musculus	CB	Embryo	Ntrk2	NTRK2_human_ex18	9.00066	TrkB-T1
Cardoso-Moreira et al. (2019)	E-MTAB-6798	ERR2588436	Mus musculus	CB	Embryo	Ntrk2	NTRK2_human_ex21	0.185998	TrkB-Shc
Cardoso-Moreira et al. (2019)	E-MTAB-6798	ERR2588436	Mus musculus	CB	Embryo	Ntrk2	NTRK2_human_ex26	13.3991	TrkB-FL
Cardoso-Moreira et al. (2019)	E-MTAB-6798	ERR2588437	Mus musculus	CB	Embryo	Ntrk2	NTRK2_human_ex18	8.99403	TrkB-T1
Cardoso-Moreira et al. (2019)	E-MTAB-6798	ERR2588437	Mus musculus	CB	Embryo	Ntrk2	NTRK2_human_ex21	0.211158	TrkB-Shc
Cardoso-Moreira et al. (2019)	E-MTAB-6798	ERR2588437	Mus musculus	CB	Embryo	Ntrk2	NTRK2_human_ex26	15.1019	TrkB-FL
Cardoso-Moreira et al. (2019)	E-MTAB-6798	ERR2588451	Mus musculus	CTX	Embryo	Ntrk2	NTRK2_human_ex18	5.93692	TrkB-T1
Cardoso-Moreira et al. (2019)	E-MTAB-6798	ERR2588451	Mus musculus	CTX	Embryo	Ntrk2	NTRK2_human_ex21	0.262537	TrkB-Shc
Cardoso-Moreira et al. (2019)	E-MTAB-6798	ERR2588451	Mus musculus	CTX	Embryo	Ntrk2	NTRK2_human_ex26	10.0467	TrkB-FL
Cardoso-Moreira et al. (2019)	E-MTAB-6798	ERR2588452	Mus musculus	CTX	Embryo	Ntrk2	NTRK2_human_ex18	5.71321	TrkB-T1
Cardoso-Moreira et al. (2019)	E-MTAB-6798	ERR2588452	Mus musculus	CTX	Embryo	Ntrk2	NTRK2_human_ex21	0.0878816	TrkB-Shc
Cardoso-Moreira et al. (2019)	E-MTAB-6798	ERR2588452	Mus musculus	CTX	Embryo	Ntrk2	NTRK2_human_ex26	8.90051	TrkB-FL
Cardoso-Moreira et al. (2019)	E-MTAB-6798	ERR2588453	Mus musculus	CTX	Embryo	Ntrk2	NTRK2_human_ex18	6.86492	TrkB-T1
Cardoso-Moreira et al. (2019)	E-MTAB-6798	ERR2588453	Mus musculus	CTX	Embryo	Ntrk2	NTRK2_human_ex21	0.186322	TrkB-Shc
Cardoso-Moreira et al. (2019)	E-MTAB-6798	ERR2588453	Mus musculus	CTX	Embryo	Ntrk2	NTRK2_human_ex26	7.82199	TrkB-FL
Cardoso-Moreira et al. (2019)	E-MTAB-6798	ERR2588454	Mus musculus	CTX	Embryo	Ntrk2	NTRK2_human_ex18	5.85414	TrkB-T1
Cardoso-Moreira et al. (2019)	E-MTAB-6798	ERR2588454	Mus musculus	CTX	Embryo	Ntrk2	NTRK2_human_ex21	0.1261	TrkB-Shc
Cardoso-Moreira et al. (2019)	E-MTAB-6798	ERR2588454	Mus musculus	CTX	Embryo	Ntrk2	NTRK2_human_ex26	9.02123	TrkB-FL
Cardoso-Moreira et al. (2019)	E-MTAB-6798	ERR2588458	Mus musculus	CB	Embryo	Ntrk2	NTRK2_human_ex18	7.99365	TrkB-T1
Cardoso-Moreira et al. (2019)	E-MTAB-6798	ERR2588458	Mus musculus	CB	Embryo	Ntrk2	NTRK2_human_ex21	0.286206	TrkB-Shc
Cardoso-Moreira et al. (2019)	E-MTAB-6798	ERR2588458	Mus musculus	CB	Embryo	Ntrk2	NTRK2_human_ex26	17.2396	TrkB-FL
Cardoso-Moreira et al. (2019)	E-MTAB-6798	ERR2588459	Mus musculus	CB	Embryo	Ntrk2	NTRK2_human_ex18	8.04378	TrkB-T1
Cardoso-Moreira et al. (2019)	E-MTAB-6798	ERR2588459	Mus musculus	CB	Embryo	Ntrk2	NTRK2_human_ex21	0.173839	TrkB-Shc
Cardoso-Moreira et al. (2019)	E-MTAB-6798	ERR2588459	Mus musculus	CB	Embryo	Ntrk2	NTRK2_human_ex26	16.5694	TrkB-FL
Cardoso-Moreira et al. (2019)	E-MTAB-6798	ERR2588460	Mus musculus	CB	Embryo	Ntrk2	NTRK2_human_ex18	8.26344	TrkB-T1
Cardoso-Moreira et al. (2019)	E-MTAB-6798	ERR2588460	Mus musculus	CB	Embryo	Ntrk2	NTRK2_human_ex21	0.189721	TrkB-Shc
Cardoso-Moreira et al. (2019)	E-MTAB-6798	ERR2588460	Mus musculus	CB	Embryo	Ntrk2	NTRK2_human_ex26	17.7884	TrkB-FL
Cardoso-Moreira et al. (2019)	E-MTAB-6798	ERR2588461	Mus musculus	CB	Embryo	Ntrk2	NTRK2_human_ex18	8.688	TrkB-T1
Cardoso-Moreira et al. (2019)	E-MTAB-6798	ERR2588461	Mus musculus	CB	Embryo	Ntrk2	NTRK2_human_ex21	0.124051	TrkB-Shc
Cardoso-Moreira et al. (2019)	E-MTAB-6798	ERR2588461	Mus musculus	CB	Embryo	Ntrk2	NTRK2_human_ex26	16.9753	TrkB-FL
Cardoso-Moreira et al. (2019)	E-MTAB-6798	ERR2588473	Mus musculus	CTX	Late embryo	Ntrk2	NTRK2_human_ex18	6.66122	TrkB-T1
Cardoso-Moreira et al. (2019)	E-MTAB-6798	ERR2588473	Mus musculus	CTX	Late embryo	Ntrk2	NTRK2_human_ex21	0.395688	TrkB-Shc
Cardoso-Moreira et al. (2019)	E-MTAB-6798	ERR2588473	Mus musculus	CTX	Late embryo	Ntrk2	NTRK2_human_ex26	19.02	TrkB-FL
Cardoso-Moreira et al. (2019)	E-MTAB-6798	ERR2588474	Mus musculus	CTX	Late embryo	Ntrk2	NTRK2_human_ex18	6.15866	TrkB-T1
Cardoso-Moreira et al. (2019)	E-MTAB-6798	ERR2588474	Mus musculus	CTX	Late embryo	Ntrk2	NTRK2_human_ex21	0.302356	TrkB-Shc
Cardoso-Moreira et al. (2019)	E-MTAB-6798	ERR2588474	Mus musculus	CTX	Late embryo	Ntrk2	NTRK2_human_ex26	17.6753	TrkB-FL
Cardoso-Moreira et al. (2019)	E-MTAB-6798	ERR2588475	Mus musculus	CTX	Late embryo	Ntrk2	NTRK2_human_ex18	6.55846	TrkB-T1
Cardoso-Moreira et al. (2019)	E-MTAB-6798	ERR2588475	Mus musculus	CTX	Late embryo	Ntrk2	NTRK2_human_ex21	0.217627	TrkB-Shc
Cardoso-Moreira et al. (2019)	E-MTAB-6798	ERR2588475	Mus musculus	CTX	Late embryo	Ntrk2	NTRK2_human_ex26	17.496	TrkB-FL
Cardoso-Moreira et al. (2019)	E-MTAB-6798	ERR2588476	Mus musculus	CTX	Late embryo	Ntrk2	NTRK2_human_ex18	5.68494	TrkB-T1
Cardoso-Moreira et al. (2019)	E-MTAB-6798	ERR2588476	Mus musculus	CTX	Late embryo	Ntrk2	NTRK2_human_ex21	0.381088	TrkB-Shc
Cardoso-Moreira et al. (2019)	E-MTAB-6798	ERR2588476	Mus musculus	CTX	Late embryo	Ntrk2	NTRK2_human_ex26	17.1583	TrkB-FL
Cardoso-Moreira et al. (2019)	E-MTAB-6798	ERR2588481	Mus musculus	CB	Late embryo	Ntrk2	NTRK2_human_ex18	9.57729	TrkB-T1
Cardoso-Moreira et al. (2019)	E-MTAB-6798	ERR2588481	Mus musculus	CB	Late embryo	Ntrk2	NTRK2_human_ex21	0.311617	TrkB-Shc
Cardoso-Moreira et al. (2019)	E-MTAB-6798	ERR2588481	Mus musculus	CB	Late embryo	Ntrk2	NTRK2_human_ex26	24.0376	TrkB-FL
Cardoso-Moreira et al. (2019)	E-MTAB-6798	ERR2588482	Mus musculus	CB	Late embryo	Ntrk2	NTRK2_human_ex18	10.742	TrkB-T1
Cardoso-Moreira et al. (2019)	E-MTAB-6798	ERR2588482	Mus musculus	CB	Late embryo	Ntrk2	NTRK2_human_ex21	0.269682	TrkB-Shc
Cardoso-Moreira et al. (2019)	E-MTAB-6798	ERR2588482	Mus musculus	CB	Late embryo	Ntrk2	NTRK2_human_ex26	24.2375	TrkB-FL
Cardoso-Moreira et al. (2019)	E-MTAB-6798	ERR2588483	Mus musculus	CB	Late embryo	Ntrk2	NTRK2_human_ex18	10.8666	TrkB-T1
Cardoso-Moreira et al. (2019)	E-MTAB-6798	ERR2588483	Mus musculus	CB	Late embryo	Ntrk2	NTRK2_human_ex21	0.261053	TrkB-Shc
Cardoso-Moreira et al. (2019)	E-MTAB-6798	ERR2588483	Mus musculus	CB	Late embryo	Ntrk2	NTRK2_human_ex26	21.5456	TrkB-FL
Cardoso-Moreira et al. (2019)	E-MTAB-6798	ERR2588484	Mus musculus	CB	Late embryo	Ntrk2	NTRK2_human_ex18	10.6367	TrkB-T1
Cardoso-Moreira et al. (2019)	E-MTAB-6798	ERR2588484	Mus musculus	CB	Late embryo	Ntrk2	NTRK2_human_ex21	0.261535	TrkB-Shc
Cardoso-Moreira et al. (2019)	E-MTAB-6798	ERR2588484	Mus musculus	CB	Late embryo	Ntrk2	NTRK2_human_ex26	28.4208	TrkB-FL
Cardoso-Moreira et al. (2019)	E-MTAB-6798	ERR2588497	Mus musculus	CTX	Late embryo	Ntrk2	NTRK2_human_ex18	6.38127	TrkB-T1
Cardoso-Moreira et al. (2019)	E-MTAB-6798	ERR2588497	Mus musculus	CTX	Late embryo	Ntrk2	NTRK2_human_ex21	0.279196	TrkB-Shc
Cardoso-Moreira et al. (2019)	E-MTAB-6798	ERR2588497	Mus musculus	CTX	Late embryo	Ntrk2	NTRK2_human_ex26	19.7035	TrkB-FL
Cardoso-Moreira et al. (2019)	E-MTAB-6798	ERR2588498	Mus musculus	CTX	Late embryo	Ntrk2	NTRK2_human_ex18	6.74567	TrkB-T1
Cardoso-Moreira et al. (2019)	E-MTAB-6798	ERR2588498	Mus musculus	CTX	Late embryo	Ntrk2	NTRK2_human_ex21	0.351727	TrkB-Shc
Cardoso-Moreira et al. (2019)	E-MTAB-6798	ERR2588498	Mus musculus	CTX	Late embryo	Ntrk2	NTRK2_human_ex26	17.6953	TrkB-FL
Cardoso-Moreira et al. (2019)	E-MTAB-6798	ERR2588499	Mus musculus	CTX	Late embryo	Ntrk2	NTRK2_human_ex18	6.89408	TrkB-T1
Cardoso-Moreira et al. (2019)	E-MTAB-6798	ERR2588499	Mus musculus	CTX	Late embryo	Ntrk2	NTRK2_human_ex21	0.490986	TrkB-Shc
Cardoso-Moreira et al. (2019)	E-MTAB-6798	ERR2588499	Mus musculus	CTX	Late embryo	Ntrk2	NTRK2_human_ex26	21.9196	TrkB-FL
Cardoso-Moreira et al. (2019)	E-MTAB-6798	ERR2588500	Mus musculus	CTX	Late embryo	Ntrk2	NTRK2_human_ex18	6.44384	TrkB-T1
Cardoso-Moreira et al. (2019)	E-MTAB-6798	ERR2588500	Mus musculus	CTX	Late embryo	Ntrk2	NTRK2_human_ex21	0.374548	TrkB-Shc
Cardoso-Moreira et al. (2019)	E-MTAB-6798	ERR2588500	Mus musculus	CTX	Late embryo	Ntrk2	NTRK2_human_ex26	22.5304	TrkB-FL
Cardoso-Moreira et al. (2019)	E-MTAB-6798	ERR2588505	Mus musculus	CB	Late embryo	Ntrk2	NTRK2_human_ex18	12.7375	TrkB-T1
Cardoso-Moreira et al. (2019)	E-MTAB-6798	ERR2588505	Mus musculus	CB	Late embryo	Ntrk2	NTRK2_human_ex21	0.40164	TrkB-Shc
Cardoso-Moreira et al. (2019)	E-MTAB-6798	ERR2588505	Mus musculus	CB	Late embryo	Ntrk2	NTRK2_human_ex26	26.4651	TrkB-FL
Cardoso-Moreira et al. (2019)	E-MTAB-6798	ERR2588506	Mus musculus	CB	Late embryo	Ntrk2	NTRK2_human_ex18	11.2571	TrkB-T1
Cardoso-Moreira et al. (2019)	E-MTAB-6798	ERR2588506	Mus musculus	CB	Late embryo	Ntrk2	NTRK2_human_ex21	0.335009	TrkB-Shc
Cardoso-Moreira et al. (2019)	E-MTAB-6798	ERR2588506	Mus musculus	CB	Late embryo	Ntrk2	NTRK2_human_ex26	22.0705	TrkB-FL
Cardoso-Moreira et al. (2019)	E-MTAB-6798	ERR2588507	Mus musculus	CB	Late embryo	Ntrk2	NTRK2_human_ex18	12.6159	TrkB-T1
Cardoso-Moreira et al. (2019)	E-MTAB-6798	ERR2588507	Mus musculus	CB	Late embryo	Ntrk2	NTRK2_human_ex21	0.428728	TrkB-Shc
Cardoso-Moreira et al. (2019)	E-MTAB-6798	ERR2588507	Mus musculus	CB	Late embryo	Ntrk2	NTRK2_human_ex26	27.2746	TrkB-FL
Cardoso-Moreira et al. (2019)	E-MTAB-6798	ERR2588508	Mus musculus	CB	Late embryo	Ntrk2	NTRK2_human_ex18	11.9615	TrkB-T1
Cardoso-Moreira et al. (2019)	E-MTAB-6798	ERR2588508	Mus musculus	CB	Late embryo	Ntrk2	NTRK2_human_ex21	0.368865	TrkB-Shc
Cardoso-Moreira et al. (2019)	E-MTAB-6798	ERR2588508	Mus musculus	CB	Late embryo	Ntrk2	NTRK2_human_ex26	30.7883	TrkB-FL
Cardoso-Moreira et al. (2019)	E-MTAB-6798	ERR2588521	Mus musculus	CTX	Late embryo	Ntrk2	NTRK2_human_ex18	9.5044	TrkB-T1
Cardoso-Moreira et al. (2019)	E-MTAB-6798	ERR2588521	Mus musculus	CTX	Late embryo	Ntrk2	NTRK2_human_ex21	0.464131	TrkB-Shc
Cardoso-Moreira et al. (2019)	E-MTAB-6798	ERR2588521	Mus musculus	CTX	Late embryo	Ntrk2	NTRK2_human_ex26	33.5313	TrkB-FL
Cardoso-Moreira et al. (2019)	E-MTAB-6798	ERR2588522	Mus musculus	CTX	Late embryo	Ntrk2	NTRK2_human_ex18	11.767	TrkB-T1
Cardoso-Moreira et al. (2019)	E-MTAB-6798	ERR2588522	Mus musculus	CTX	Late embryo	Ntrk2	NTRK2_human_ex21	0.412489	TrkB-Shc
Cardoso-Moreira et al. (2019)	E-MTAB-6798	ERR2588522	Mus musculus	CTX	Late embryo	Ntrk2	NTRK2_human_ex26	29.8738	TrkB-FL
Cardoso-Moreira et al. (2019)	E-MTAB-6798	ERR2588523	Mus musculus	CTX	Late embryo	Ntrk2	NTRK2_human_ex18	9.82212	TrkB-T1
Cardoso-Moreira et al. (2019)	E-MTAB-6798	ERR2588523	Mus musculus	CTX	Late embryo	Ntrk2	NTRK2_human_ex21	0.403562	TrkB-Shc
Cardoso-Moreira et al. (2019)	E-MTAB-6798	ERR2588523	Mus musculus	CTX	Late embryo	Ntrk2	NTRK2_human_ex26	32.828	TrkB-FL
Cardoso-Moreira et al. (2019)	E-MTAB-6798	ERR2588524	Mus musculus	CTX	Late embryo	Ntrk2	NTRK2_human_ex18	10.9931	TrkB-T1
Cardoso-Moreira et al. (2019)	E-MTAB-6798	ERR2588524	Mus musculus	CTX	Late embryo	Ntrk2	NTRK2_human_ex21	0.415429	TrkB-Shc
Cardoso-Moreira et al. (2019)	E-MTAB-6798	ERR2588524	Mus musculus	CTX	Late embryo	Ntrk2	NTRK2_human_ex26	31.4551	TrkB-FL
Cardoso-Moreira et al. (2019)	E-MTAB-6798	ERR2588529	Mus musculus	CB	Late embryo	Ntrk2	NTRK2_human_ex18	22.7601	TrkB-T1
Cardoso-Moreira et al. (2019)	E-MTAB-6798	ERR2588529	Mus musculus	CB	Late embryo	Ntrk2	NTRK2_human_ex21	0.31919	TrkB-Shc
Cardoso-Moreira et al. (2019)	E-MTAB-6798	ERR2588529	Mus musculus	CB	Late embryo	Ntrk2	NTRK2_human_ex26	26.2021	TrkB-FL
Cardoso-Moreira et al. (2019)	E-MTAB-6798	ERR2588530	Mus musculus	CB	Late embryo	Ntrk2	NTRK2_human_ex18	14.7313	TrkB-T1
Cardoso-Moreira et al. (2019)	E-MTAB-6798	ERR2588530	Mus musculus	CB	Late embryo	Ntrk2	NTRK2_human_ex21	0.302963	TrkB-Shc
Cardoso-Moreira et al. (2019)	E-MTAB-6798	ERR2588530	Mus musculus	CB	Late embryo	Ntrk2	NTRK2_human_ex26	31.5589	TrkB-FL
Cardoso-Moreira et al. (2019)	E-MTAB-6798	ERR2588531	Mus musculus	CB	Late embryo	Ntrk2	NTRK2_human_ex18	13.6407	TrkB-T1
Cardoso-Moreira et al. (2019)	E-MTAB-6798	ERR2588531	Mus musculus	CB	Late embryo	Ntrk2	NTRK2_human_ex21	0.323131	TrkB-Shc
Cardoso-Moreira et al. (2019)	E-MTAB-6798	ERR2588531	Mus musculus	CB	Late embryo	Ntrk2	NTRK2_human_ex26	34.2992	TrkB-FL
Cardoso-Moreira et al. (2019)	E-MTAB-6798	ERR2588532	Mus musculus	CB	Late embryo	Ntrk2	NTRK2_human_ex18	22.6087	TrkB-T1
Cardoso-Moreira et al. (2019)	E-MTAB-6798	ERR2588532	Mus musculus	CB	Late embryo	Ntrk2	NTRK2_human_ex21	0.357185	TrkB-Shc
Cardoso-Moreira et al. (2019)	E-MTAB-6798	ERR2588532	Mus musculus	CB	Late embryo	Ntrk2	NTRK2_human_ex26	23.8797	TrkB-FL
Cardoso-Moreira et al. (2019)	E-MTAB-6798	ERR2588545	Mus musculus	CTX	Late embryo	Ntrk2	NTRK2_human_ex18	11.0232	TrkB-T1
Cardoso-Moreira et al. (2019)	E-MTAB-6798	ERR2588545	Mus musculus	CTX	Late embryo	Ntrk2	NTRK2_human_ex21	0.494702	TrkB-Shc
Cardoso-Moreira et al. (2019)	E-MTAB-6798	ERR2588545	Mus musculus	CTX	Late embryo	Ntrk2	NTRK2_human_ex26	33.3118	TrkB-FL
Cardoso-Moreira et al. (2019)	E-MTAB-6798	ERR2588546	Mus musculus	CTX	Late embryo	Ntrk2	NTRK2_human_ex18	10.3638	TrkB-T1
Cardoso-Moreira et al. (2019)	E-MTAB-6798	ERR2588546	Mus musculus	CTX	Late embryo	Ntrk2	NTRK2_human_ex21	0.522066	TrkB-Shc
Cardoso-Moreira et al. (2019)	E-MTAB-6798	ERR2588546	Mus musculus	CTX	Late embryo	Ntrk2	NTRK2_human_ex26	34.4127	TrkB-FL
Cardoso-Moreira et al. (2019)	E-MTAB-6798	ERR2588547	Mus musculus	CTX	Late embryo	Ntrk2	NTRK2_human_ex18	11.771	TrkB-T1
Cardoso-Moreira et al. (2019)	E-MTAB-6798	ERR2588547	Mus musculus	CTX	Late embryo	Ntrk2	NTRK2_human_ex21	0.5272	TrkB-Shc
Cardoso-Moreira et al. (2019)	E-MTAB-6798	ERR2588547	Mus musculus	CTX	Late embryo	Ntrk2	NTRK2_human_ex26	35.8168	TrkB-FL
Cardoso-Moreira et al. (2019)	E-MTAB-6798	ERR2588548	Mus musculus	CTX	Late embryo	Ntrk2	NTRK2_human_ex18	10.7676	TrkB-T1
Cardoso-Moreira et al. (2019)	E-MTAB-6798	ERR2588548	Mus musculus	CTX	Late embryo	Ntrk2	NTRK2_human_ex21	0.700923	TrkB-Shc
Cardoso-Moreira et al. (2019)	E-MTAB-6798	ERR2588548	Mus musculus	CTX	Late embryo	Ntrk2	NTRK2_human_ex26	36.2642	TrkB-FL
Cardoso-Moreira et al. (2019)	E-MTAB-6798	ERR2588553	Mus musculus	CB	Late embryo	Ntrk2	NTRK2_human_ex18	20.873	TrkB-T1
Cardoso-Moreira et al. (2019)	E-MTAB-6798	ERR2588553	Mus musculus	CB	Late embryo	Ntrk2	NTRK2_human_ex21	0.361053	TrkB-Shc
Cardoso-Moreira et al. (2019)	E-MTAB-6798	ERR2588553	Mus musculus	CB	Late embryo	Ntrk2	NTRK2_human_ex26	25.4036	TrkB-FL
Cardoso-Moreira et al. (2019)	E-MTAB-6798	ERR2588554	Mus musculus	CB	Late embryo	Ntrk2	NTRK2_human_ex18	21.7519	TrkB-T1
Cardoso-Moreira et al. (2019)	E-MTAB-6798	ERR2588554	Mus musculus	CB	Late embryo	Ntrk2	NTRK2_human_ex21	0.522233	TrkB-Shc
Cardoso-Moreira et al. (2019)	E-MTAB-6798	ERR2588554	Mus musculus	CB	Late embryo	Ntrk2	NTRK2_human_ex26	29.4466	TrkB-FL
Cardoso-Moreira et al. (2019)	E-MTAB-6798	ERR2588555	Mus musculus	CB	Late embryo	Ntrk2	NTRK2_human_ex18	19.1496	TrkB-T1
Cardoso-Moreira et al. (2019)	E-MTAB-6798	ERR2588555	Mus musculus	CB	Late embryo	Ntrk2	NTRK2_human_ex21	0.645115	TrkB-Shc
Cardoso-Moreira et al. (2019)	E-MTAB-6798	ERR2588555	Mus musculus	CB	Late embryo	Ntrk2	NTRK2_human_ex26	32.8134	TrkB-FL
Cardoso-Moreira et al. (2019)	E-MTAB-6798	ERR2588556	Mus musculus	CB	Late embryo	Ntrk2	NTRK2_human_ex18	24.5327	TrkB-T1
Cardoso-Moreira et al. (2019)	E-MTAB-6798	ERR2588556	Mus musculus	CB	Late embryo	Ntrk2	NTRK2_human_ex21	0.537742	TrkB-Shc
Cardoso-Moreira et al. (2019)	E-MTAB-6798	ERR2588556	Mus musculus	CB	Late embryo	Ntrk2	NTRK2_human_ex26	29.251	TrkB-FL
Cardoso-Moreira et al. (2019)	E-MTAB-6798	ERR2588568	Mus musculus	CTX	Postnatal	Ntrk2	NTRK2_human_ex18	15.6129	TrkB-T1
Cardoso-Moreira et al. (2019)	E-MTAB-6798	ERR2588568	Mus musculus	CTX	Postnatal	Ntrk2	NTRK2_human_ex21	0.547447	TrkB-Shc
Cardoso-Moreira et al. (2019)	E-MTAB-6798	ERR2588568	Mus musculus	CTX	Postnatal	Ntrk2	NTRK2_human_ex26	43.0481	TrkB-FL
Cardoso-Moreira et al. (2019)	E-MTAB-6798	ERR2588569	Mus musculus	CTX	Postnatal	Ntrk2	NTRK2_human_ex18	12.7027	TrkB-T1
Cardoso-Moreira et al. (2019)	E-MTAB-6798	ERR2588569	Mus musculus	CTX	Postnatal	Ntrk2	NTRK2_human_ex21	0.629665	TrkB-Shc
Cardoso-Moreira et al. (2019)	E-MTAB-6798	ERR2588569	Mus musculus	CTX	Postnatal	Ntrk2	NTRK2_human_ex26	38.3281	TrkB-FL
Cardoso-Moreira et al. (2019)	E-MTAB-6798	ERR2588570	Mus musculus	CTX	Postnatal	Ntrk2	NTRK2_human_ex18	15.7042	TrkB-T1
Cardoso-Moreira et al. (2019)	E-MTAB-6798	ERR2588570	Mus musculus	CTX	Postnatal	Ntrk2	NTRK2_human_ex21	0.663089	TrkB-Shc
Cardoso-Moreira et al. (2019)	E-MTAB-6798	ERR2588570	Mus musculus	CTX	Postnatal	Ntrk2	NTRK2_human_ex26	43.6453	TrkB-FL
Cardoso-Moreira et al. (2019)	E-MTAB-6798	ERR2588571	Mus musculus	CTX	Postnatal	Ntrk2	NTRK2_human_ex18	13.7756	TrkB-T1
Cardoso-Moreira et al. (2019)	E-MTAB-6798	ERR2588571	Mus musculus	CTX	Postnatal	Ntrk2	NTRK2_human_ex21	0.601049	TrkB-Shc
Cardoso-Moreira et al. (2019)	E-MTAB-6798	ERR2588571	Mus musculus	CTX	Postnatal	Ntrk2	NTRK2_human_ex26	38.7947	TrkB-FL
Cardoso-Moreira et al. (2019)	E-MTAB-6798	ERR2588576	Mus musculus	CB	Postnatal	Ntrk2	NTRK2_human_ex18	24.2136	TrkB-T1
Cardoso-Moreira et al. (2019)	E-MTAB-6798	ERR2588576	Mus musculus	CB	Postnatal	Ntrk2	NTRK2_human_ex21	0.459224	TrkB-Shc
Cardoso-Moreira et al. (2019)	E-MTAB-6798	ERR2588576	Mus musculus	CB	Postnatal	Ntrk2	NTRK2_human_ex26	31.0989	TrkB-FL
Cardoso-Moreira et al. (2019)	E-MTAB-6798	ERR2588577	Mus musculus	CB	Postnatal	Ntrk2	NTRK2_human_ex18	23.2223	TrkB-T1
Cardoso-Moreira et al. (2019)	E-MTAB-6798	ERR2588577	Mus musculus	CB	Postnatal	Ntrk2	NTRK2_human_ex21	0.472493	TrkB-Shc
Cardoso-Moreira et al. (2019)	E-MTAB-6798	ERR2588577	Mus musculus	CB	Postnatal	Ntrk2	NTRK2_human_ex26	28.8308	TrkB-FL
Cardoso-Moreira et al. (2019)	E-MTAB-6798	ERR2588578	Mus musculus	CB	Postnatal	Ntrk2	NTRK2_human_ex18	22.3296	TrkB-T1
Cardoso-Moreira et al. (2019)	E-MTAB-6798	ERR2588578	Mus musculus	CB	Postnatal	Ntrk2	NTRK2_human_ex21	0.434374	TrkB-Shc
Cardoso-Moreira et al. (2019)	E-MTAB-6798	ERR2588578	Mus musculus	CB	Postnatal	Ntrk2	NTRK2_human_ex26	29.4752	TrkB-FL
Cardoso-Moreira et al. (2019)	E-MTAB-6798	ERR2588579	Mus musculus	CB	Postnatal	Ntrk2	NTRK2_human_ex18	26.404	TrkB-T1
Cardoso-Moreira et al. (2019)	E-MTAB-6798	ERR2588579	Mus musculus	CB	Postnatal	Ntrk2	NTRK2_human_ex21	0.523845	TrkB-Shc
Cardoso-Moreira et al. (2019)	E-MTAB-6798	ERR2588579	Mus musculus	CB	Postnatal	Ntrk2	NTRK2_human_ex26	29.2053	TrkB-FL
Cardoso-Moreira et al. (2019)	E-MTAB-6798	ERR2588592	Mus musculus	CTX	Postnatal	Ntrk2	NTRK2_human_ex18	52.0211	TrkB-T1
Cardoso-Moreira et al. (2019)	E-MTAB-6798	ERR2588592	Mus musculus	CTX	Postnatal	Ntrk2	NTRK2_human_ex21	1.04285	TrkB-Shc
Cardoso-Moreira et al. (2019)	E-MTAB-6798	ERR2588592	Mus musculus	CTX	Postnatal	Ntrk2	NTRK2_human_ex26	48.4563	TrkB-FL
Cardoso-Moreira et al. (2019)	E-MTAB-6798	ERR2588593	Mus musculus	CTX	Postnatal	Ntrk2	NTRK2_human_ex18	46.265	TrkB-T1
Cardoso-Moreira et al. (2019)	E-MTAB-6798	ERR2588593	Mus musculus	CTX	Postnatal	Ntrk2	NTRK2_human_ex21	1.28285	TrkB-Shc
Cardoso-Moreira et al. (2019)	E-MTAB-6798	ERR2588593	Mus musculus	CTX	Postnatal	Ntrk2	NTRK2_human_ex26	41.4987	TrkB-FL
Cardoso-Moreira et al. (2019)	E-MTAB-6798	ERR2588594	Mus musculus	CTX	Postnatal	Ntrk2	NTRK2_human_ex18	50.256	TrkB-T1
Cardoso-Moreira et al. (2019)	E-MTAB-6798	ERR2588594	Mus musculus	CTX	Postnatal	Ntrk2	NTRK2_human_ex21	1.29446	TrkB-Shc
Cardoso-Moreira et al. (2019)	E-MTAB-6798	ERR2588594	Mus musculus	CTX	Postnatal	Ntrk2	NTRK2_human_ex26	46.4249	TrkB-FL
Cardoso-Moreira et al. (2019)	E-MTAB-6798	ERR2588595	Mus musculus	CTX	Postnatal	Ntrk2	NTRK2_human_ex18	42.268	TrkB-T1
Cardoso-Moreira et al. (2019)	E-MTAB-6798	ERR2588595	Mus musculus	CTX	Postnatal	Ntrk2	NTRK2_human_ex21	1.66138	TrkB-Shc
Cardoso-Moreira et al. (2019)	E-MTAB-6798	ERR2588595	Mus musculus	CTX	Postnatal	Ntrk2	NTRK2_human_ex26	45.6096	TrkB-FL
Cardoso-Moreira et al. (2019)	E-MTAB-6798	ERR2588600	Mus musculus	CB	Postnatal	Ntrk2	NTRK2_human_ex18	66.6958	TrkB-T1
Cardoso-Moreira et al. (2019)	E-MTAB-6798	ERR2588600	Mus musculus	CB	Postnatal	Ntrk2	NTRK2_human_ex21	0.626239	TrkB-Shc
Cardoso-Moreira et al. (2019)	E-MTAB-6798	ERR2588600	Mus musculus	CB	Postnatal	Ntrk2	NTRK2_human_ex26	24.877	TrkB-FL
Cardoso-Moreira et al. (2019)	E-MTAB-6798	ERR2588601	Mus musculus	CB	Postnatal	Ntrk2	NTRK2_human_ex18	51.7919	TrkB-T1
Cardoso-Moreira et al. (2019)	E-MTAB-6798	ERR2588601	Mus musculus	CB	Postnatal	Ntrk2	NTRK2_human_ex21	0.723693	TrkB-Shc
Cardoso-Moreira et al. (2019)	E-MTAB-6798	ERR2588601	Mus musculus	CB	Postnatal	Ntrk2	NTRK2_human_ex26	23.5342	TrkB-FL
Cardoso-Moreira et al. (2019)	E-MTAB-6798	ERR2588602	Mus musculus	CB	Postnatal	Ntrk2	NTRK2_human_ex18	46.1785	TrkB-T1
Cardoso-Moreira et al. (2019)	E-MTAB-6798	ERR2588602	Mus musculus	CB	Postnatal	Ntrk2	NTRK2_human_ex21	0.561838	TrkB-Shc
Cardoso-Moreira et al. (2019)	E-MTAB-6798	ERR2588602	Mus musculus	CB	Postnatal	Ntrk2	NTRK2_human_ex26	25.8559	TrkB-FL
Cardoso-Moreira et al. (2019)	E-MTAB-6798	ERR2588615	Mus musculus	CTX	Adolescent	Ntrk2	NTRK2_human_ex18	48.5116	TrkB-T1
Cardoso-Moreira et al. (2019)	E-MTAB-6798	ERR2588615	Mus musculus	CTX	Adolescent	Ntrk2	NTRK2_human_ex21	1.24172	TrkB-Shc
Cardoso-Moreira et al. (2019)	E-MTAB-6798	ERR2588615	Mus musculus	CTX	Adolescent	Ntrk2	NTRK2_human_ex26	48.5956	TrkB-FL
Cardoso-Moreira et al. (2019)	E-MTAB-6798	ERR2588616	Mus musculus	CTX	Adolescent	Ntrk2	NTRK2_human_ex18	40.6324	TrkB-T1
Cardoso-Moreira et al. (2019)	E-MTAB-6798	ERR2588616	Mus musculus	CTX	Adolescent	Ntrk2	NTRK2_human_ex21	1.87537	TrkB-Shc
Cardoso-Moreira et al. (2019)	E-MTAB-6798	ERR2588616	Mus musculus	CTX	Adolescent	Ntrk2	NTRK2_human_ex26	50.8841	TrkB-FL
Cardoso-Moreira et al. (2019)	E-MTAB-6798	ERR2588617	Mus musculus	CTX	Adolescent	Ntrk2	NTRK2_human_ex18	57.7496	TrkB-T1
Cardoso-Moreira et al. (2019)	E-MTAB-6798	ERR2588617	Mus musculus	CTX	Adolescent	Ntrk2	NTRK2_human_ex21	1.36407	TrkB-Shc
Cardoso-Moreira et al. (2019)	E-MTAB-6798	ERR2588617	Mus musculus	CTX	Adolescent	Ntrk2	NTRK2_human_ex26	47.1541	TrkB-FL
Cardoso-Moreira et al. (2019)	E-MTAB-6798	ERR2588618	Mus musculus	CTX	Adolescent	Ntrk2	NTRK2_human_ex18	51.563	TrkB-T1
Cardoso-Moreira et al. (2019)	E-MTAB-6798	ERR2588618	Mus musculus	CTX	Adolescent	Ntrk2	NTRK2_human_ex21	1.42259	TrkB-Shc
Cardoso-Moreira et al. (2019)	E-MTAB-6798	ERR2588618	Mus musculus	CTX	Adolescent	Ntrk2	NTRK2_human_ex26	44.5737	TrkB-FL
Cardoso-Moreira et al. (2019)	E-MTAB-6798	ERR2588623	Mus musculus	CB	Adolescent	Ntrk2	NTRK2_human_ex18	50.2023	TrkB-T1
Cardoso-Moreira et al. (2019)	E-MTAB-6798	ERR2588623	Mus musculus	CB	Adolescent	Ntrk2	NTRK2_human_ex21	0.683599	TrkB-Shc
Cardoso-Moreira et al. (2019)	E-MTAB-6798	ERR2588623	Mus musculus	CB	Adolescent	Ntrk2	NTRK2_human_ex26	26.2218	TrkB-FL
Cardoso-Moreira et al. (2019)	E-MTAB-6798	ERR2588624	Mus musculus	CB	Adolescent	Ntrk2	NTRK2_human_ex18	42.6956	TrkB-T1
Cardoso-Moreira et al. (2019)	E-MTAB-6798	ERR2588624	Mus musculus	CB	Adolescent	Ntrk2	NTRK2_human_ex21	0.689352	TrkB-Shc
Cardoso-Moreira et al. (2019)	E-MTAB-6798	ERR2588624	Mus musculus	CB	Adolescent	Ntrk2	NTRK2_human_ex26	28.354	TrkB-FL
Cardoso-Moreira et al. (2019)	E-MTAB-6798	ERR2588625	Mus musculus	CB	Adolescent	Ntrk2	NTRK2_human_ex18	57.1763	TrkB-T1
Cardoso-Moreira et al. (2019)	E-MTAB-6798	ERR2588625	Mus musculus	CB	Adolescent	Ntrk2	NTRK2_human_ex21	0.508252	TrkB-Shc
Cardoso-Moreira et al. (2019)	E-MTAB-6798	ERR2588625	Mus musculus	CB	Adolescent	Ntrk2	NTRK2_human_ex26	24.9224	TrkB-FL
Cardoso-Moreira et al. (2019)	E-MTAB-6798	ERR2588626	Mus musculus	CB	Adolescent	Ntrk2	NTRK2_human_ex18	47.7421	TrkB-T1
Cardoso-Moreira et al. (2019)	E-MTAB-6798	ERR2588626	Mus musculus	CB	Adolescent	Ntrk2	NTRK2_human_ex21	0.741724	TrkB-Shc
Cardoso-Moreira et al. (2019)	E-MTAB-6798	ERR2588626	Mus musculus	CB	Adolescent	Ntrk2	NTRK2_human_ex26	22.4948	TrkB-FL
Cardoso-Moreira et al. (2019)	E-MTAB-6798	ERR2588639	Mus musculus	CTX	Postnatal	Ntrk2	NTRK2_human_ex18	17.0348	TrkB-T1
Cardoso-Moreira et al. (2019)	E-MTAB-6798	ERR2588639	Mus musculus	CTX	Postnatal	Ntrk2	NTRK2_human_ex21	0.683694	TrkB-Shc
Cardoso-Moreira et al. (2019)	E-MTAB-6798	ERR2588639	Mus musculus	CTX	Postnatal	Ntrk2	NTRK2_human_ex26	43.3156	TrkB-FL
Cardoso-Moreira et al. (2019)	E-MTAB-6798	ERR2588640	Mus musculus	CTX	Postnatal	Ntrk2	NTRK2_human_ex18	17.7824	TrkB-T1
Cardoso-Moreira et al. (2019)	E-MTAB-6798	ERR2588640	Mus musculus	CTX	Postnatal	Ntrk2	NTRK2_human_ex21	0.753265	TrkB-Shc
Cardoso-Moreira et al. (2019)	E-MTAB-6798	ERR2588640	Mus musculus	CTX	Postnatal	Ntrk2	NTRK2_human_ex26	46.2914	TrkB-FL
Cardoso-Moreira et al. (2019)	E-MTAB-6798	ERR2588641	Mus musculus	CTX	Postnatal	Ntrk2	NTRK2_human_ex18	15.7828	TrkB-T1
Cardoso-Moreira et al. (2019)	E-MTAB-6798	ERR2588641	Mus musculus	CTX	Postnatal	Ntrk2	NTRK2_human_ex21	0.676521	TrkB-Shc
Cardoso-Moreira et al. (2019)	E-MTAB-6798	ERR2588641	Mus musculus	CTX	Postnatal	Ntrk2	NTRK2_human_ex26	39.0007	TrkB-FL
Cardoso-Moreira et al. (2019)	E-MTAB-6798	ERR2588642	Mus musculus	CTX	Postnatal	Ntrk2	NTRK2_human_ex18	16.9249	TrkB-T1
Cardoso-Moreira et al. (2019)	E-MTAB-6798	ERR2588642	Mus musculus	CTX	Postnatal	Ntrk2	NTRK2_human_ex21	0.677268	TrkB-Shc
Cardoso-Moreira et al. (2019)	E-MTAB-6798	ERR2588642	Mus musculus	CTX	Postnatal	Ntrk2	NTRK2_human_ex26	41.7146	TrkB-FL
Cardoso-Moreira et al. (2019)	E-MTAB-6798	ERR2588647	Mus musculus	CB	Postnatal	Ntrk2	NTRK2_human_ex18	32.3702	TrkB-T1
Cardoso-Moreira et al. (2019)	E-MTAB-6798	ERR2588647	Mus musculus	CB	Postnatal	Ntrk2	NTRK2_human_ex21	0.401577	TrkB-Shc
Cardoso-Moreira et al. (2019)	E-MTAB-6798	ERR2588647	Mus musculus	CB	Postnatal	Ntrk2	NTRK2_human_ex26	26.2223	TrkB-FL
Cardoso-Moreira et al. (2019)	E-MTAB-6798	ERR2588648	Mus musculus	CB	Postnatal	Ntrk2	NTRK2_human_ex18	29.4283	TrkB-T1
Cardoso-Moreira et al. (2019)	E-MTAB-6798	ERR2588648	Mus musculus	CB	Postnatal	Ntrk2	NTRK2_human_ex21	0.550829	TrkB-Shc
Cardoso-Moreira et al. (2019)	E-MTAB-6798	ERR2588648	Mus musculus	CB	Postnatal	Ntrk2	NTRK2_human_ex26	29.6785	TrkB-FL
Cardoso-Moreira et al. (2019)	E-MTAB-6798	ERR2588649	Mus musculus	CB	Postnatal	Ntrk2	NTRK2_human_ex18	27.3306	TrkB-T1
Cardoso-Moreira et al. (2019)	E-MTAB-6798	ERR2588649	Mus musculus	CB	Postnatal	Ntrk2	NTRK2_human_ex21	0.474097	TrkB-Shc
Cardoso-Moreira et al. (2019)	E-MTAB-6798	ERR2588649	Mus musculus	CB	Postnatal	Ntrk2	NTRK2_human_ex26	28.8132	TrkB-FL
Cardoso-Moreira et al. (2019)	E-MTAB-6798	ERR2588650	Mus musculus	CB	Postnatal	Ntrk2	NTRK2_human_ex18	26.7793	TrkB-T1
Cardoso-Moreira et al. (2019)	E-MTAB-6798	ERR2588650	Mus musculus	CB	Postnatal	Ntrk2	NTRK2_human_ex21	0.57938	TrkB-Shc
Cardoso-Moreira et al. (2019)	E-MTAB-6798	ERR2588650	Mus musculus	CB	Postnatal	Ntrk2	NTRK2_human_ex26	30.7934	TrkB-FL
Cardoso-Moreira et al. (2019)	E-MTAB-6798	ERR2588663	Mus musculus	CTX	Adult	Ntrk2	NTRK2_human_ex18	47.7803	TrkB-T1
Cardoso-Moreira et al. (2019)	E-MTAB-6798	ERR2588663	Mus musculus	CTX	Adult	Ntrk2	NTRK2_human_ex21	1.03827	TrkB-Shc
Cardoso-Moreira et al. (2019)	E-MTAB-6798	ERR2588663	Mus musculus	CTX	Adult	Ntrk2	NTRK2_human_ex26	38.765	TrkB-FL
Cardoso-Moreira et al. (2019)	E-MTAB-6798	ERR2588664	Mus musculus	CTX	Adult	Ntrk2	NTRK2_human_ex18	46.1451	TrkB-T1
Cardoso-Moreira et al. (2019)	E-MTAB-6798	ERR2588664	Mus musculus	CTX	Adult	Ntrk2	NTRK2_human_ex21	1.25351	TrkB-Shc
Cardoso-Moreira et al. (2019)	E-MTAB-6798	ERR2588664	Mus musculus	CTX	Adult	Ntrk2	NTRK2_human_ex26	45.2324	TrkB-FL
Cardoso-Moreira et al. (2019)	E-MTAB-6798	ERR2588665	Mus musculus	CTX	Adult	Ntrk2	NTRK2_human_ex18	54.5531	TrkB-T1
Cardoso-Moreira et al. (2019)	E-MTAB-6798	ERR2588665	Mus musculus	CTX	Adult	Ntrk2	NTRK2_human_ex21	0.910281	TrkB-Shc
Cardoso-Moreira et al. (2019)	E-MTAB-6798	ERR2588665	Mus musculus	CTX	Adult	Ntrk2	NTRK2_human_ex26	38.5766	TrkB-FL
Cardoso-Moreira et al. (2019)	E-MTAB-6798	ERR2588666	Mus musculus	CTX	Adult	Ntrk2	NTRK2_human_ex18	44.2714	TrkB-T1
Cardoso-Moreira et al. (2019)	E-MTAB-6798	ERR2588666	Mus musculus	CTX	Adult	Ntrk2	NTRK2_human_ex21	1.4133	TrkB-Shc
Cardoso-Moreira et al. (2019)	E-MTAB-6798	ERR2588666	Mus musculus	CTX	Adult	Ntrk2	NTRK2_human_ex26	43.4344	TrkB-FL
Cardoso-Moreira et al. (2019)	E-MTAB-6798	ERR2588671	Mus musculus	CB	Adult	Ntrk2	NTRK2_human_ex18	48.1336	TrkB-T1
Cardoso-Moreira et al. (2019)	E-MTAB-6798	ERR2588671	Mus musculus	CB	Adult	Ntrk2	NTRK2_human_ex21	0.679299	TrkB-Shc
Cardoso-Moreira et al. (2019)	E-MTAB-6798	ERR2588671	Mus musculus	CB	Adult	Ntrk2	NTRK2_human_ex26	22.6525	TrkB-FL
Cardoso-Moreira et al. (2019)	E-MTAB-6798	ERR2588672	Mus musculus	CB	Adult	Ntrk2	NTRK2_human_ex18	44.2489	TrkB-T1
Cardoso-Moreira et al. (2019)	E-MTAB-6798	ERR2588672	Mus musculus	CB	Adult	Ntrk2	NTRK2_human_ex21	0.986805	TrkB-Shc
Cardoso-Moreira et al. (2019)	E-MTAB-6798	ERR2588672	Mus musculus	CB	Adult	Ntrk2	NTRK2_human_ex26	22.7458	TrkB-FL
Cardoso-Moreira et al. (2019)	E-MTAB-6798	ERR2588673	Mus musculus	CB	Adult	Ntrk2	NTRK2_human_ex18	48.0433	TrkB-T1
Cardoso-Moreira et al. (2019)	E-MTAB-6798	ERR2588673	Mus musculus	CB	Adult	Ntrk2	NTRK2_human_ex21	0.62412	TrkB-Shc
Cardoso-Moreira et al. (2019)	E-MTAB-6798	ERR2588673	Mus musculus	CB	Adult	Ntrk2	NTRK2_human_ex26	22.4228	TrkB-FL
Cardoso-Moreira et al. (2019)	E-MTAB-6798	ERR2588674	Mus musculus	CB	Adult	Ntrk2	NTRK2_human_ex18	44.4892	TrkB-T1
Cardoso-Moreira et al. (2019)	E-MTAB-6798	ERR2588674	Mus musculus	CB	Adult	Ntrk2	NTRK2_human_ex21	0.76575	TrkB-Shc
Cardoso-Moreira et al. (2019)	E-MTAB-6798	ERR2588674	Mus musculus	CB	Adult	Ntrk2	NTRK2_human_ex26	23.8234	TrkB-FL
ENCODE Consortium	ENCSR508GWZ	ENCFF003CSR;ENCFF078SPI	Mus musculus	NT	Embryo	Ntrk2	NTRK2_human_ex18	7.02547	TrkB-T1
ENCODE Consortium	ENCSR508GWZ	ENCFF003CSR;ENCFF078SPI	Mus musculus	NT	Embryo	Ntrk2	NTRK2_human_ex21	0.134367	TrkB-Shc
ENCODE Consortium	ENCSR508GWZ	ENCFF003CSR;ENCFF078SPI	Mus musculus	NT	Embryo	Ntrk2	NTRK2_human_ex26	2.83386	TrkB-FL
ENCODE Consortium	ENCSR921PRX	ENCFF032XDZ	Mus musculus	CB	Embryo	Ntrk2	NTRK2_human_ex18	6.03998	TrkB-T1
ENCODE Consortium	ENCSR921PRX	ENCFF032XDZ	Mus musculus	CB	Embryo	Ntrk2	NTRK2_human_ex21	0.129533	TrkB-Shc
ENCODE Consortium	ENCSR921PRX	ENCFF032XDZ	Mus musculus	CB	Embryo	Ntrk2	NTRK2_human_ex26	6.42941	TrkB-FL
ENCODE Consortium	ENCSR362AIZ	ENCFF037JQC;ENCFF358MFI	Mus musculus	CTX	Postnatal	Ntrk2	NTRK2_human_ex18	7.4229	TrkB-T1
ENCODE Consortium	ENCSR362AIZ	ENCFF037JQC;ENCFF358MFI	Mus musculus	CTX	Postnatal	Ntrk2	NTRK2_human_ex21	0.109222	TrkB-Shc
ENCODE Consortium	ENCSR362AIZ	ENCFF037JQC;ENCFF358MFI	Mus musculus	CTX	Postnatal	Ntrk2	NTRK2_human_ex26	12.1446	TrkB-FL
ENCODE Consortium	ENCSR667TOX	ENCFF046EJC;ENCFF085MBO;ENCFF216XBD;ENCFF957SPL	Mus musculus	NT	Postnatal	Ntrk2	NTRK2_human_ex18	14.8141	TrkB-T1
ENCODE Consortium	ENCSR667TOX	ENCFF046EJC;ENCFF085MBO;ENCFF216XBD;ENCFF957SPL	Mus musculus	NT	Postnatal	Ntrk2	NTRK2_human_ex21	0.159733	TrkB-Shc
ENCODE Consortium	ENCSR667TOX	ENCFF046EJC;ENCFF085MBO;ENCFF216XBD;ENCFF957SPL	Mus musculus	NT	Postnatal	Ntrk2	NTRK2_human_ex26	12.2659	TrkB-FL
ENCODE Consortium	ENCSR307BCA	ENCFF051VXS;ENCFF739QUZ	Mus musculus	MB	Embryo	Ntrk2	NTRK2_human_ex18	4.67877	TrkB-T1
ENCODE Consortium	ENCSR307BCA	ENCFF051VXS;ENCFF739QUZ	Mus musculus	MB	Embryo	Ntrk2	NTRK2_human_ex21	0.00924541	TrkB-Shc
ENCODE Consortium	ENCSR307BCA	ENCFF051VXS;ENCFF739QUZ	Mus musculus	MB	Embryo	Ntrk2	NTRK2_human_ex26	0.470703	TrkB-FL
ENCODE Consortium	ENCSR764OPZ	ENCFF052VGB;ENCFF819ZTA	Mus musculus	MB	Embryo	Ntrk2	NTRK2_human_ex18	1.64767	TrkB-T1
ENCODE Consortium	ENCSR764OPZ	ENCFF052VGB;ENCFF819ZTA	Mus musculus	MB	Embryo	Ntrk2	NTRK2_human_ex21	0.0071302	TrkB-Shc
ENCODE Consortium	ENCSR764OPZ	ENCFF052VGB;ENCFF819ZTA	Mus musculus	MB	Embryo	Ntrk2	NTRK2_human_ex26	0.070282	TrkB-FL
ENCODE Consortium	ENCSR764OPZ	ENCFF059FUK;ENCFF099UUS	Mus musculus	MB	Embryo	Ntrk2	NTRK2_human_ex18	2.41009	TrkB-T1
ENCODE Consortium	ENCSR764OPZ	ENCFF059FUK;ENCFF099UUS	Mus musculus	MB	Embryo	Ntrk2	NTRK2_human_ex21	0	TrkB-Shc
ENCODE Consortium	ENCSR764OPZ	ENCFF059FUK;ENCFF099UUS	Mus musculus	MB	Embryo	Ntrk2	NTRK2_human_ex26	0.26011	TrkB-FL
ENCODE Consortium	ENCSR559TRB	ENCFF060NTC;ENCFF275SGM	Mus musculus	CB	Embryo	Ntrk2	NTRK2_human_ex18	6.98115	TrkB-T1
ENCODE Consortium	ENCSR559TRB	ENCFF060NTC;ENCFF275SGM	Mus musculus	CB	Embryo	Ntrk2	NTRK2_human_ex21	0.348622	TrkB-Shc
ENCODE Consortium	ENCSR559TRB	ENCFF060NTC;ENCFF275SGM	Mus musculus	CB	Embryo	Ntrk2	NTRK2_human_ex26	10.7994	TrkB-FL
ENCODE Consortium	ENCSR908JWT	ENCFF062HAD;ENCFF476UXE	Mus musculus	MB	Embryo	Ntrk2	NTRK2_human_ex18	6.29656	TrkB-T1
ENCODE Consortium	ENCSR908JWT	ENCFF062HAD;ENCFF476UXE	Mus musculus	MB	Embryo	Ntrk2	NTRK2_human_ex21	0.0360585	TrkB-Shc
ENCODE Consortium	ENCSR908JWT	ENCFF062HAD;ENCFF476UXE	Mus musculus	MB	Embryo	Ntrk2	NTRK2_human_ex26	1.14611	TrkB-FL
ENCODE Consortium	ENCSR928OXI	ENCFF064MCV;ENCFF739BEA	Mus musculus	NT	Embryo	Ntrk2	NTRK2_human_ex18	8.40904	TrkB-T1
ENCODE Consortium	ENCSR928OXI	ENCFF064MCV;ENCFF739BEA	Mus musculus	NT	Embryo	Ntrk2	NTRK2_human_ex21	0.347853	TrkB-Shc
ENCODE Consortium	ENCSR928OXI	ENCFF064MCV;ENCFF739BEA	Mus musculus	NT	Embryo	Ntrk2	NTRK2_human_ex26	12.3962	TrkB-FL
ENCODE Consortium	ENCSR508GWZ	ENCFF090KDU;ENCFF555MUK	Mus musculus	NT	Embryo	Ntrk2	NTRK2_human_ex18	6.56707	TrkB-T1
ENCODE Consortium	ENCSR508GWZ	ENCFF090KDU;ENCFF555MUK	Mus musculus	NT	Embryo	Ntrk2	NTRK2_human_ex21	0.106599	TrkB-Shc
ENCODE Consortium	ENCSR508GWZ	ENCFF090KDU;ENCFF555MUK	Mus musculus	NT	Embryo	Ntrk2	NTRK2_human_ex26	2.77835	TrkB-FL
ENCODE Consortium	ENCSR557RMA	ENCFF091YUW	Mus musculus	MB	Late embryo	Ntrk2	NTRK2_human_ex18	5.60452	TrkB-T1
ENCODE Consortium	ENCSR557RMA	ENCFF091YUW	Mus musculus	MB	Late embryo	Ntrk2	NTRK2_human_ex21	0.300047	TrkB-Shc
ENCODE Consortium	ENCSR557RMA	ENCFF091YUW	Mus musculus	MB	Late embryo	Ntrk2	NTRK2_human_ex26	9.28414	TrkB-FL
ENCODE Consortium	ENCSR343YLB	ENCFF093YSD;ENCFF421QJA	Mus musculus	MB	Embryo	Ntrk2	NTRK2_human_ex18	5.76142	TrkB-T1
ENCODE Consortium	ENCSR343YLB	ENCFF093YSD;ENCFF421QJA	Mus musculus	MB	Embryo	Ntrk2	NTRK2_human_ex21	0.314761	TrkB-Shc
ENCODE Consortium	ENCSR343YLB	ENCFF093YSD;ENCFF421QJA	Mus musculus	MB	Embryo	Ntrk2	NTRK2_human_ex26	9.46318	TrkB-FL
ENCODE Consortium	ENCSR760TOE	ENCFF094ZGK;ENCFF372TIL	Mus musculus	CB	Embryo	Ntrk2	NTRK2_human_ex18	4.47417	TrkB-T1
ENCODE Consortium	ENCSR760TOE	ENCFF094ZGK;ENCFF372TIL	Mus musculus	CB	Embryo	Ntrk2	NTRK2_human_ex21	0.0238482	TrkB-Shc
ENCODE Consortium	ENCSR760TOE	ENCFF094ZGK;ENCFF372TIL	Mus musculus	CB	Embryo	Ntrk2	NTRK2_human_ex26	0.824935	TrkB-FL
ENCODE Consortium	ENCSR017JEG	ENCFF104CQE;ENCFF700EWM	Mus musculus	CB	Postnatal	Ntrk2	NTRK2_human_ex18	14.8254	TrkB-T1
ENCODE Consortium	ENCSR017JEG	ENCFF104CQE;ENCFF700EWM	Mus musculus	CB	Postnatal	Ntrk2	NTRK2_human_ex21	0.140916	TrkB-Shc
ENCODE Consortium	ENCSR017JEG	ENCFF104CQE;ENCFF700EWM	Mus musculus	CB	Postnatal	Ntrk2	NTRK2_human_ex26	9.87547	TrkB-FL
ENCODE Consortium	ENCSR080EVZ	ENCFF114DRT	Mus musculus	CTX	Late embryo	Ntrk2	NTRK2_human_ex18	5.91078	TrkB-T1
ENCODE Consortium	ENCSR080EVZ	ENCFF114DRT	Mus musculus	CTX	Late embryo	Ntrk2	NTRK2_human_ex21	0.258777	TrkB-Shc
ENCODE Consortium	ENCSR080EVZ	ENCFF114DRT	Mus musculus	CTX	Late embryo	Ntrk2	NTRK2_human_ex26	7.72743	TrkB-FL
ENCODE Consortium	ENCSR185LWM	ENCFF126IRS;ENCFF748SRJ	Mus musculus	CTX	Embryo	Ntrk2	NTRK2_human_ex18	4.51664	TrkB-T1
ENCODE Consortium	ENCSR185LWM	ENCFF126IRS;ENCFF748SRJ	Mus musculus	CTX	Embryo	Ntrk2	NTRK2_human_ex21	0.22196	TrkB-Shc
ENCODE Consortium	ENCSR185LWM	ENCFF126IRS;ENCFF748SRJ	Mus musculus	CTX	Embryo	Ntrk2	NTRK2_human_ex26	5.68248	TrkB-FL
ENCODE Consortium	ENCSR343YLB	ENCFF156BSL;ENCFF499UQZ	Mus musculus	MB	Embryo	Ntrk2	NTRK2_human_ex18	6.36807	TrkB-T1
ENCODE Consortium	ENCSR343YLB	ENCFF156BSL;ENCFF499UQZ	Mus musculus	MB	Embryo	Ntrk2	NTRK2_human_ex21	0.216526	TrkB-Shc
ENCODE Consortium	ENCSR343YLB	ENCFF156BSL;ENCFF499UQZ	Mus musculus	MB	Embryo	Ntrk2	NTRK2_human_ex26	8.24728	TrkB-FL
ENCODE Consortium	ENCSR420QTO	ENCFF160LUK;ENCFF416EWW	Mus musculus	CB	Embryo	Ntrk2	NTRK2_human_ex18	5.97525	TrkB-T1
ENCODE Consortium	ENCSR420QTO	ENCFF160LUK;ENCFF416EWW	Mus musculus	CB	Embryo	Ntrk2	NTRK2_human_ex21	0.0780444	TrkB-Shc
ENCODE Consortium	ENCSR420QTO	ENCFF160LUK;ENCFF416EWW	Mus musculus	CB	Embryo	Ntrk2	NTRK2_human_ex26	2.23892	TrkB-FL
ENCODE Consortium	ENCSR559TRB	ENCFF167NXN;ENCFF926BFE	Mus musculus	CB	Embryo	Ntrk2	NTRK2_human_ex18	7.71981	TrkB-T1
ENCODE Consortium	ENCSR559TRB	ENCFF167NXN;ENCFF926BFE	Mus musculus	CB	Embryo	Ntrk2	NTRK2_human_ex21	0.293766	TrkB-Shc
ENCODE Consortium	ENCSR559TRB	ENCFF167NXN;ENCFF926BFE	Mus musculus	CB	Embryo	Ntrk2	NTRK2_human_ex26	11.2932	TrkB-FL
ENCODE Consortium	ENCSR760TOE	ENCFF172XPK;ENCFF672PAZ	Mus musculus	CB	Embryo	Ntrk2	NTRK2_human_ex18	6.08768	TrkB-T1
ENCODE Consortium	ENCSR760TOE	ENCFF172XPK;ENCFF672PAZ	Mus musculus	CB	Embryo	Ntrk2	NTRK2_human_ex21	0.00427709	TrkB-Shc
ENCODE Consortium	ENCSR760TOE	ENCFF172XPK;ENCFF672PAZ	Mus musculus	CB	Embryo	Ntrk2	NTRK2_human_ex26	1.1037	TrkB-FL
ENCODE Consortium	ENCSR719NAJ	ENCFF173XBZ;ENCFF570CRR	Mus musculus	MB	Postnatal	Ntrk2	NTRK2_human_ex18	10.4107	TrkB-T1
ENCODE Consortium	ENCSR719NAJ	ENCFF173XBZ;ENCFF570CRR	Mus musculus	MB	Postnatal	Ntrk2	NTRK2_human_ex21	0.105023	TrkB-Shc
ENCODE Consortium	ENCSR719NAJ	ENCFF173XBZ;ENCFF570CRR	Mus musculus	MB	Postnatal	Ntrk2	NTRK2_human_ex26	10.9524	TrkB-FL
ENCODE Consortium	ENCSR752RGN	ENCFF179JEC	Mus musculus	CTX	Late embryo	Ntrk2	NTRK2_human_ex18	5.4253	TrkB-T1
ENCODE Consortium	ENCSR752RGN	ENCFF179JEC	Mus musculus	CTX	Late embryo	Ntrk2	NTRK2_human_ex21	0.167927	TrkB-Shc
ENCODE Consortium	ENCSR752RGN	ENCFF179JEC	Mus musculus	CTX	Late embryo	Ntrk2	NTRK2_human_ex26	6.86498	TrkB-FL
ENCODE Consortium	ENCSR337FYI	ENCFF198HBZ;ENCFF528JFG	Mus musculus	NT	Embryo	Ntrk2	NTRK2_human_ex18	6.86111	TrkB-T1
ENCODE Consortium	ENCSR337FYI	ENCFF198HBZ;ENCFF528JFG	Mus musculus	NT	Embryo	Ntrk2	NTRK2_human_ex21	0.0674805	TrkB-Shc
ENCODE Consortium	ENCSR337FYI	ENCFF198HBZ;ENCFF528JFG	Mus musculus	NT	Embryo	Ntrk2	NTRK2_human_ex26	1.37427	TrkB-FL
ENCODE Consortium	ENCSR647QBV	ENCFF203BWA;ENCFF700OLU	Mus musculus	CTX	Embryo	Ntrk2	NTRK2_human_ex18	5.80875	TrkB-T1
ENCODE Consortium	ENCSR647QBV	ENCFF203BWA;ENCFF700OLU	Mus musculus	CTX	Embryo	Ntrk2	NTRK2_human_ex21	0.0563646	TrkB-Shc
ENCODE Consortium	ENCSR647QBV	ENCFF203BWA;ENCFF700OLU	Mus musculus	CTX	Embryo	Ntrk2	NTRK2_human_ex26	0.9795	TrkB-FL
ENCODE Consortium	ENCSR970EWM	ENCFF235DNM	Mus musculus	CTX	Embryo	Ntrk2	NTRK2_human_ex18	4.78798	TrkB-T1
ENCODE Consortium	ENCSR970EWM	ENCFF235DNM	Mus musculus	CTX	Embryo	Ntrk2	NTRK2_human_ex21	0.0687126	TrkB-Shc
ENCODE Consortium	ENCSR970EWM	ENCFF235DNM	Mus musculus	CTX	Embryo	Ntrk2	NTRK2_human_ex26	2.81912	TrkB-FL
ENCODE Consortium	ENCSR115TWD	ENCFF241GLU	Mus musculus	NT	Embryo	Ntrk2	NTRK2_human_ex18	6.64207	TrkB-T1
ENCODE Consortium	ENCSR115TWD	ENCFF241GLU	Mus musculus	NT	Embryo	Ntrk2	NTRK2_human_ex21	0.120739	TrkB-Shc
ENCODE Consortium	ENCSR115TWD	ENCFF241GLU	Mus musculus	NT	Embryo	Ntrk2	NTRK2_human_ex26	5.88142	TrkB-FL
ENCODE Consortium	ENCSR160IIN	ENCFF251LNG;ENCFF896COV	Mus musculus	CTX	Embryo	Ntrk2	NTRK2_human_ex18	5.01041	TrkB-T1
ENCODE Consortium	ENCSR160IIN	ENCFF251LNG;ENCFF896COV	Mus musculus	CTX	Embryo	Ntrk2	NTRK2_human_ex21	0	TrkB-Shc
ENCODE Consortium	ENCSR160IIN	ENCFF251LNG;ENCFF896COV	Mus musculus	CTX	Embryo	Ntrk2	NTRK2_human_ex26	0.156074	TrkB-FL
ENCODE Consortium	ENCSR185LWM	ENCFF270GKY;ENCFF460TCF	Mus musculus	CTX	Embryo	Ntrk2	NTRK2_human_ex18	3.93994	TrkB-T1
ENCODE Consortium	ENCSR185LWM	ENCFF270GKY;ENCFF460TCF	Mus musculus	CTX	Embryo	Ntrk2	NTRK2_human_ex21	0.173442	TrkB-Shc
ENCODE Consortium	ENCSR185LWM	ENCFF270GKY;ENCFF460TCF	Mus musculus	CTX	Embryo	Ntrk2	NTRK2_human_ex26	3.95329	TrkB-FL
ENCODE Consortium	ENCSR943LKA	ENCFF282QML;ENCFF377BWR	Mus musculus	CB	Embryo	Ntrk2	NTRK2_human_ex18	1.94121	TrkB-T1
ENCODE Consortium	ENCSR943LKA	ENCFF282QML;ENCFF377BWR	Mus musculus	CB	Embryo	Ntrk2	NTRK2_human_ex21	0.0147604	TrkB-Shc
ENCODE Consortium	ENCSR943LKA	ENCFF282QML;ENCFF377BWR	Mus musculus	CB	Embryo	Ntrk2	NTRK2_human_ex26	0.524504	TrkB-FL
ENCODE Consortium	ENCSR647QBV	ENCFF294JRP;ENCFF920QAY	Mus musculus	CTX	Embryo	Ntrk2	NTRK2_human_ex18	4.96641	TrkB-T1
ENCODE Consortium	ENCSR647QBV	ENCFF294JRP;ENCFF920QAY	Mus musculus	CTX	Embryo	Ntrk2	NTRK2_human_ex21	0.0421846	TrkB-Shc
ENCODE Consortium	ENCSR647QBV	ENCFF294JRP;ENCFF920QAY	Mus musculus	CTX	Embryo	Ntrk2	NTRK2_human_ex26	0.992942	TrkB-FL
ENCODE Consortium	ENCSR719NAJ	ENCFF316XGF;ENCFF448ZPT	Mus musculus	MB	Postnatal	Ntrk2	NTRK2_human_ex18	10.9973	TrkB-T1
ENCODE Consortium	ENCSR719NAJ	ENCFF316XGF;ENCFF448ZPT	Mus musculus	MB	Postnatal	Ntrk2	NTRK2_human_ex21	0.137637	TrkB-Shc
ENCODE Consortium	ENCSR719NAJ	ENCFF316XGF;ENCFF448ZPT	Mus musculus	MB	Postnatal	Ntrk2	NTRK2_human_ex26	11.4377	TrkB-FL
ENCODE Consortium	ENCSR304RDL	ENCFF320FJX;ENCFF920CNZ	Mus musculus	CTX	Embryo	Ntrk2	NTRK2_human_ex18	3.39543	TrkB-T1
ENCODE Consortium	ENCSR304RDL	ENCFF320FJX;ENCFF920CNZ	Mus musculus	CTX	Embryo	Ntrk2	NTRK2_human_ex21	0.00858512	TrkB-Shc
ENCODE Consortium	ENCSR304RDL	ENCFF320FJX;ENCFF920CNZ	Mus musculus	CTX	Embryo	Ntrk2	NTRK2_human_ex26	0.029723	TrkB-FL
ENCODE Consortium	ENCSR928OXI	ENCFF321ZGR;ENCFF447CLP	Mus musculus	NT	Embryo	Ntrk2	NTRK2_human_ex18	9.47513	TrkB-T1
ENCODE Consortium	ENCSR928OXI	ENCFF321ZGR;ENCFF447CLP	Mus musculus	NT	Embryo	Ntrk2	NTRK2_human_ex21	0.185332	TrkB-Shc
ENCODE Consortium	ENCSR928OXI	ENCFF321ZGR;ENCFF447CLP	Mus musculus	NT	Embryo	Ntrk2	NTRK2_human_ex26	10.2319	TrkB-FL
ENCODE Consortium	ENCSR307BCA	ENCFF327YJQ;ENCFF348BYM	Mus musculus	MB	Embryo	Ntrk2	NTRK2_human_ex18	3.87217	TrkB-T1
ENCODE Consortium	ENCSR307BCA	ENCFF327YJQ;ENCFF348BYM	Mus musculus	MB	Embryo	Ntrk2	NTRK2_human_ex21	0.00390313	TrkB-Shc
ENCODE Consortium	ENCSR307BCA	ENCFF327YJQ;ENCFF348BYM	Mus musculus	MB	Embryo	Ntrk2	NTRK2_human_ex26	0.281196	TrkB-FL
ENCODE Consortium	ENCSR160IIN	ENCFF329ACL	Mus musculus	CTX	Embryo	Ntrk2	NTRK2_human_ex18	4.69397	TrkB-T1
ENCODE Consortium	ENCSR160IIN	ENCFF329ACL	Mus musculus	CTX	Embryo	Ntrk2	NTRK2_human_ex21	0	TrkB-Shc
ENCODE Consortium	ENCSR160IIN	ENCFF329ACL	Mus musculus	CTX	Embryo	Ntrk2	NTRK2_human_ex26	0.234841	TrkB-FL
ENCODE Consortium	ENCSR017JEG	ENCFF336BOI;ENCFF863UFD	Mus musculus	CB	Postnatal	Ntrk2	NTRK2_human_ex18	14.5458	TrkB-T1
ENCODE Consortium	ENCSR017JEG	ENCFF336BOI;ENCFF863UFD	Mus musculus	CB	Postnatal	Ntrk2	NTRK2_human_ex21	0.137396	TrkB-Shc
ENCODE Consortium	ENCSR017JEG	ENCFF336BOI;ENCFF863UFD	Mus musculus	CB	Postnatal	Ntrk2	NTRK2_human_ex26	10.6861	TrkB-FL
ENCODE Consortium	ENCSR667TOX	ENCFF378CNA;ENCFF489RVW	Mus musculus	NT	Postnatal	Ntrk2	NTRK2_human_ex18	12.5006	TrkB-T1
ENCODE Consortium	ENCSR667TOX	ENCFF378CNA;ENCFF489RVW	Mus musculus	NT	Postnatal	Ntrk2	NTRK2_human_ex21	0.144559	TrkB-Shc
ENCODE Consortium	ENCSR667TOX	ENCFF378CNA;ENCFF489RVW	Mus musculus	NT	Postnatal	Ntrk2	NTRK2_human_ex26	10.8572	TrkB-FL
ENCODE Consortium	ENCSR401BSG	ENCFF378HXV	Mus musculus	CB	Late embryo	Ntrk2	NTRK2_human_ex18	7.3927	TrkB-T1
ENCODE Consortium	ENCSR401BSG	ENCFF378HXV	Mus musculus	CB	Late embryo	Ntrk2	NTRK2_human_ex21	0.34196	TrkB-Shc
ENCODE Consortium	ENCSR401BSG	ENCFF378HXV	Mus musculus	CB	Late embryo	Ntrk2	NTRK2_human_ex26	8.97892	TrkB-FL
ENCODE Consortium	ENCSR115TWD	ENCFF405VKS	Mus musculus	NT	Embryo	Ntrk2	NTRK2_human_ex18	6.74594	TrkB-T1
ENCODE Consortium	ENCSR115TWD	ENCFF405VKS	Mus musculus	NT	Embryo	Ntrk2	NTRK2_human_ex21	0.0830983	TrkB-Shc
ENCODE Consortium	ENCSR115TWD	ENCFF405VKS	Mus musculus	NT	Embryo	Ntrk2	NTRK2_human_ex26	6.4079	TrkB-FL
ENCODE Consortium	ENCSR362AIZ	ENCFF447EXU;ENCFF458NWF	Mus musculus	CTX	Postnatal	Ntrk2	NTRK2_human_ex18	5.93335	TrkB-T1
ENCODE Consortium	ENCSR362AIZ	ENCFF447EXU;ENCFF458NWF	Mus musculus	CTX	Postnatal	Ntrk2	NTRK2_human_ex21	0.142051	TrkB-Shc
ENCODE Consortium	ENCSR362AIZ	ENCFF447EXU;ENCFF458NWF	Mus musculus	CTX	Postnatal	Ntrk2	NTRK2_human_ex26	9.47759	TrkB-FL
ENCODE Consortium	ENCSR304RDL	ENCFF528EVC;ENCFF663SNC	Mus musculus	CTX	Embryo	Ntrk2	NTRK2_human_ex18	2.95435	TrkB-T1
ENCODE Consortium	ENCSR304RDL	ENCFF528EVC;ENCFF663SNC	Mus musculus	CTX	Embryo	Ntrk2	NTRK2_human_ex21	0.00469639	TrkB-Shc
ENCODE Consortium	ENCSR304RDL	ENCFF528EVC;ENCFF663SNC	Mus musculus	CTX	Embryo	Ntrk2	NTRK2_human_ex26	0	TrkB-FL
ENCODE Consortium	ENCSR285WZV	ENCFF548GUA	Mus musculus	CB	Late embryo	Ntrk2	NTRK2_human_ex18	7.98914	TrkB-T1
ENCODE Consortium	ENCSR285WZV	ENCFF548GUA	Mus musculus	CB	Late embryo	Ntrk2	NTRK2_human_ex21	0.238508	TrkB-Shc
ENCODE Consortium	ENCSR285WZV	ENCFF548GUA	Mus musculus	CB	Late embryo	Ntrk2	NTRK2_human_ex26	9.7061	TrkB-FL
ENCODE Consortium	ENCSR004XCU	ENCFF581SPK	Mus musculus	NT	Late embryo	Ntrk2	NTRK2_human_ex18	7.16827	TrkB-T1
ENCODE Consortium	ENCSR004XCU	ENCFF581SPK	Mus musculus	NT	Late embryo	Ntrk2	NTRK2_human_ex21	0.243658	TrkB-Shc
ENCODE Consortium	ENCSR004XCU	ENCFF581SPK	Mus musculus	NT	Late embryo	Ntrk2	NTRK2_human_ex26	9.56164	TrkB-FL
ENCODE Consortium	ENCSR401BSG	ENCFF645LDN	Mus musculus	CB	Late embryo	Ntrk2	NTRK2_human_ex18	6.82699	TrkB-T1
ENCODE Consortium	ENCSR401BSG	ENCFF645LDN	Mus musculus	CB	Late embryo	Ntrk2	NTRK2_human_ex21	0.239718	TrkB-Shc
ENCODE Consortium	ENCSR401BSG	ENCFF645LDN	Mus musculus	CB	Late embryo	Ntrk2	NTRK2_human_ex26	8.56611	TrkB-FL
ENCODE Consortium	ENCSR285WZV	ENCFF706XOL	Mus musculus	CB	Late embryo	Ntrk2	NTRK2_human_ex18	9.7905	TrkB-T1
ENCODE Consortium	ENCSR285WZV	ENCFF706XOL	Mus musculus	CB	Late embryo	Ntrk2	NTRK2_human_ex21	0.230981	TrkB-Shc
ENCODE Consortium	ENCSR285WZV	ENCFF706XOL	Mus musculus	CB	Late embryo	Ntrk2	NTRK2_human_ex26	10.4525	TrkB-FL
ENCODE Consortium	ENCSR367ZPZ	ENCFF727ACE	Mus musculus	MB	Late embryo	Ntrk2	NTRK2_human_ex18	7.26595	TrkB-T1
ENCODE Consortium	ENCSR367ZPZ	ENCFF727ACE	Mus musculus	MB	Late embryo	Ntrk2	NTRK2_human_ex21	0.309552	TrkB-Shc
ENCODE Consortium	ENCSR367ZPZ	ENCFF727ACE	Mus musculus	MB	Late embryo	Ntrk2	NTRK2_human_ex26	9.91634	TrkB-FL
ENCODE Consortium	ENCSR420QTO	ENCFF738FUB;ENCFF876NSY	Mus musculus	CB	Embryo	Ntrk2	NTRK2_human_ex18	6.41256	TrkB-T1
ENCODE Consortium	ENCSR420QTO	ENCFF738FUB;ENCFF876NSY	Mus musculus	CB	Embryo	Ntrk2	NTRK2_human_ex21	0.0649404	TrkB-Shc
ENCODE Consortium	ENCSR420QTO	ENCFF738FUB;ENCFF876NSY	Mus musculus	CB	Embryo	Ntrk2	NTRK2_human_ex26	2.72766	TrkB-FL
ENCODE Consortium	ENCSR337FYI	ENCFF758NAG;ENCFF834WRE	Mus musculus	NT	Embryo	Ntrk2	NTRK2_human_ex18	6.66185	TrkB-T1
ENCODE Consortium	ENCSR337FYI	ENCFF758NAG;ENCFF834WRE	Mus musculus	NT	Embryo	Ntrk2	NTRK2_human_ex21	0.0640055	TrkB-Shc
ENCODE Consortium	ENCSR337FYI	ENCFF758NAG;ENCFF834WRE	Mus musculus	NT	Embryo	Ntrk2	NTRK2_human_ex26	1.34142	TrkB-FL
ENCODE Consortium	ENCSR943LKA	ENCFF786VDJ;ENCFF913XMQ	Mus musculus	CB	Embryo	Ntrk2	NTRK2_human_ex18	3.88294	TrkB-T1
ENCODE Consortium	ENCSR943LKA	ENCFF786VDJ;ENCFF913XMQ	Mus musculus	CB	Embryo	Ntrk2	NTRK2_human_ex21	0.00940766	TrkB-Shc
ENCODE Consortium	ENCSR943LKA	ENCFF786VDJ;ENCFF913XMQ	Mus musculus	CB	Embryo	Ntrk2	NTRK2_human_ex26	0.664608	TrkB-FL
ENCODE Consortium	ENCSR908JWT	ENCFF810ZDM;ENCFF853SOX	Mus musculus	MB	Embryo	Ntrk2	NTRK2_human_ex18	4.41882	TrkB-T1
ENCODE Consortium	ENCSR908JWT	ENCFF810ZDM;ENCFF853SOX	Mus musculus	MB	Embryo	Ntrk2	NTRK2_human_ex21	0.103597	TrkB-Shc
ENCODE Consortium	ENCSR908JWT	ENCFF810ZDM;ENCFF853SOX	Mus musculus	MB	Embryo	Ntrk2	NTRK2_human_ex26	1.13845	TrkB-FL
ENCODE Consortium	ENCSR792RJV	ENCFF819IDW	Mus musculus	MB	Embryo	Ntrk2	NTRK2_human_ex18	4.79959	TrkB-T1
ENCODE Consortium	ENCSR792RJV	ENCFF819IDW	Mus musculus	MB	Embryo	Ntrk2	NTRK2_human_ex21	0.0862509	TrkB-Shc
ENCODE Consortium	ENCSR792RJV	ENCFF819IDW	Mus musculus	MB	Embryo	Ntrk2	NTRK2_human_ex26	4.4809	TrkB-FL
ENCODE Consortium	ENCSR792RJV	ENCFF839VKV	Mus musculus	MB	Embryo	Ntrk2	NTRK2_human_ex18	4.33289	TrkB-T1
ENCODE Consortium	ENCSR792RJV	ENCFF839VKV	Mus musculus	MB	Embryo	Ntrk2	NTRK2_human_ex21	0.130116	TrkB-Shc
ENCODE Consortium	ENCSR792RJV	ENCFF839VKV	Mus musculus	MB	Embryo	Ntrk2	NTRK2_human_ex26	4.88276	TrkB-FL
ENCODE Consortium	ENCSR921PRX	ENCFF874AXO	Mus musculus	CB	Embryo	Ntrk2	NTRK2_human_ex18	4.98235	TrkB-T1
ENCODE Consortium	ENCSR921PRX	ENCFF874AXO	Mus musculus	CB	Embryo	Ntrk2	NTRK2_human_ex21	0.119859	TrkB-Shc
ENCODE Consortium	ENCSR921PRX	ENCFF874AXO	Mus musculus	CB	Embryo	Ntrk2	NTRK2_human_ex26	6.49662	TrkB-FL
ENCODE Consortium	ENCSR557RMA	ENCFF889DNO	Mus musculus	MB	Late embryo	Ntrk2	NTRK2_human_ex18	6.95911	TrkB-T1
ENCODE Consortium	ENCSR557RMA	ENCFF889DNO	Mus musculus	MB	Late embryo	Ntrk2	NTRK2_human_ex21	0.227166	TrkB-Shc
ENCODE Consortium	ENCSR557RMA	ENCFF889DNO	Mus musculus	MB	Late embryo	Ntrk2	NTRK2_human_ex26	8.70363	TrkB-FL
ENCODE Consortium	ENCSR752RGN	ENCFF891HIX	Mus musculus	CTX	Late embryo	Ntrk2	NTRK2_human_ex18	4.8378	TrkB-T1
ENCODE Consortium	ENCSR752RGN	ENCFF891HIX	Mus musculus	CTX	Late embryo	Ntrk2	NTRK2_human_ex21	0.186999	TrkB-Shc
ENCODE Consortium	ENCSR752RGN	ENCFF891HIX	Mus musculus	CTX	Late embryo	Ntrk2	NTRK2_human_ex26	6.43049	TrkB-FL
ENCODE Consortium	ENCSR004XCU	ENCFF895DPO	Mus musculus	NT	Late embryo	Ntrk2	NTRK2_human_ex18	7.88383	TrkB-T1
ENCODE Consortium	ENCSR004XCU	ENCFF895DPO	Mus musculus	NT	Late embryo	Ntrk2	NTRK2_human_ex21	0.200062	TrkB-Shc
ENCODE Consortium	ENCSR004XCU	ENCFF895DPO	Mus musculus	NT	Late embryo	Ntrk2	NTRK2_human_ex26	10.8081	TrkB-FL
ENCODE Consortium	ENCSR080EVZ	ENCFF931IVO	Mus musculus	CTX	Late embryo	Ntrk2	NTRK2_human_ex18	3.89721	TrkB-T1
ENCODE Consortium	ENCSR080EVZ	ENCFF931IVO	Mus musculus	CTX	Late embryo	Ntrk2	NTRK2_human_ex21	0.24026	TrkB-Shc
ENCODE Consortium	ENCSR080EVZ	ENCFF931IVO	Mus musculus	CTX	Late embryo	Ntrk2	NTRK2_human_ex26	8.92984	TrkB-FL
ENCODE Consortium	ENCSR367ZPZ	ENCFF938RVG	Mus musculus	MB	Late embryo	Ntrk2	NTRK2_human_ex18	5.12769	TrkB-T1
ENCODE Consortium	ENCSR367ZPZ	ENCFF938RVG	Mus musculus	MB	Late embryo	Ntrk2	NTRK2_human_ex21	0.176178	TrkB-Shc
ENCODE Consortium	ENCSR367ZPZ	ENCFF938RVG	Mus musculus	MB	Late embryo	Ntrk2	NTRK2_human_ex26	9.92788	TrkB-FL
ENCODE Consortium	ENCSR970EWM	ENCFF959PSX	Mus musculus	CTX	Embryo	Ntrk2	NTRK2_human_ex18	4.61073	TrkB-T1
ENCODE Consortium	ENCSR970EWM	ENCFF959PSX	Mus musculus	CTX	Embryo	Ntrk2	NTRK2_human_ex21	0.0653254	TrkB-Shc
ENCODE Consortium	ENCSR970EWM	ENCFF959PSX	Mus musculus	CTX	Embryo	Ntrk2	NTRK2_human_ex26	2.07123	TrkB-FL
Tabula Muris Consortium	GSE132040	SRR9125596;SRR9127462	Mus musculus	WB	Adult	NTRK2	NTRK2_human_ex18	30.2573	TrkB-T1
Tabula Muris Consortium	GSE132040	SRR9125596;SRR9127462	Mus musculus	WB	Adult	NTRK2	NTRK2_human_ex21	1.20419	TrkB-Shc
Tabula Muris Consortium	GSE132040	SRR9125596;SRR9127462	Mus musculus	WB	Adult	NTRK2	NTRK2_human_ex26	11.5295	TrkB-FL
Tabula Muris Consortium	GSE132040	SRR9125633;SRR9127416	Mus musculus	WB	Adult	NTRK2	NTRK2_human_ex18	28.5785	TrkB-T1
Tabula Muris Consortium	GSE132040	SRR9125633;SRR9127416	Mus musculus	WB	Adult	NTRK2	NTRK2_human_ex21	0.777093	TrkB-Shc
Tabula Muris Consortium	GSE132040	SRR9125633;SRR9127416	Mus musculus	WB	Adult	NTRK2	NTRK2_human_ex26	9.35981	TrkB-FL
Tabula Muris Consortium	GSE132040	SRR9125641;SRR9127105	Mus musculus	WB	Adult	NTRK2	NTRK2_human_ex18	33.8241	TrkB-T1
Tabula Muris Consortium	GSE132040	SRR9125641;SRR9127105	Mus musculus	WB	Adult	NTRK2	NTRK2_human_ex21	1.12579	TrkB-Shc
Tabula Muris Consortium	GSE132040	SRR9125641;SRR9127105	Mus musculus	WB	Adult	NTRK2	NTRK2_human_ex26	8.75197	TrkB-FL
Tabula Muris Consortium	GSE132040	SRR9125643;SRR9127257	Mus musculus	WB	Adult	NTRK2	NTRK2_human_ex18	31.2711	TrkB-T1
Tabula Muris Consortium	GSE132040	SRR9125643;SRR9127257	Mus musculus	WB	Adult	NTRK2	NTRK2_human_ex21	2.06732	TrkB-Shc
Tabula Muris Consortium	GSE132040	SRR9125643;SRR9127257	Mus musculus	WB	Adult	NTRK2	NTRK2_human_ex26	7.88984	TrkB-FL
Tabula Muris Consortium	GSE132040	SRR9125672;SRR9126906	Mus musculus	WB	Adult	NTRK2	NTRK2_human_ex18	36.7842	TrkB-T1
Tabula Muris Consortium	GSE132040	SRR9125672;SRR9126906	Mus musculus	WB	Adult	NTRK2	NTRK2_human_ex21	0.870223	TrkB-Shc
Tabula Muris Consortium	GSE132040	SRR9125672;SRR9126906	Mus musculus	WB	Adult	NTRK2	NTRK2_human_ex26	15.2949	TrkB-FL
Tabula Muris Consortium	GSE132040	SRR9125685;SRR9126877	Mus musculus	WB	Adult	NTRK2	NTRK2_human_ex18	30.8252	TrkB-T1
Tabula Muris Consortium	GSE132040	SRR9125685;SRR9126877	Mus musculus	WB	Adult	NTRK2	NTRK2_human_ex21	0.667611	TrkB-Shc
Tabula Muris Consortium	GSE132040	SRR9125685;SRR9126877	Mus musculus	WB	Adult	NTRK2	NTRK2_human_ex26	11.4351	TrkB-FL
Tabula Muris Consortium	GSE132040	SRR9125693;SRR9127284	Mus musculus	WB	Adult	NTRK2	NTRK2_human_ex18	31.5064	TrkB-T1
Tabula Muris Consortium	GSE132040	SRR9125693;SRR9127284	Mus musculus	WB	Adult	NTRK2	NTRK2_human_ex21	1.66939	TrkB-Shc
Tabula Muris Consortium	GSE132040	SRR9125693;SRR9127284	Mus musculus	WB	Adult	NTRK2	NTRK2_human_ex26	11.0614	TrkB-FL
Tabula Muris Consortium	GSE132040	SRR9125710;SRR9126887	Mus musculus	WB	Adult	NTRK2	NTRK2_human_ex18	35.2187	TrkB-T1
Tabula Muris Consortium	GSE132040	SRR9125710;SRR9126887	Mus musculus	WB	Adult	NTRK2	NTRK2_human_ex21	0.938938	TrkB-Shc
Tabula Muris Consortium	GSE132040	SRR9125710;SRR9126887	Mus musculus	WB	Adult	NTRK2	NTRK2_human_ex26	10.6507	TrkB-FL
Tabula Muris Consortium	GSE132040	SRR9125736;SRR9126849	Mus musculus	WB	Adult	NTRK2	NTRK2_human_ex18	27.5998	TrkB-T1
Tabula Muris Consortium	GSE132040	SRR9125736;SRR9126849	Mus musculus	WB	Adult	NTRK2	NTRK2_human_ex21	1.11104	TrkB-Shc
Tabula Muris Consortium	GSE132040	SRR9125736;SRR9126849	Mus musculus	WB	Adult	NTRK2	NTRK2_human_ex26	11.1919	TrkB-FL
Tabula Muris Consortium	GSE132040	SRR9125754;SRR9127073	Mus musculus	WB	Adult	NTRK2	NTRK2_human_ex18	31.3942	TrkB-T1
Tabula Muris Consortium	GSE132040	SRR9125754;SRR9127073	Mus musculus	WB	Adult	NTRK2	NTRK2_human_ex21	1.49847	TrkB-Shc
Tabula Muris Consortium	GSE132040	SRR9125754;SRR9127073	Mus musculus	WB	Adult	NTRK2	NTRK2_human_ex26	13.3464	TrkB-FL
Tabula Muris Consortium	GSE132040	SRR9125766;SRR9127437	Mus musculus	WB	Adult	NTRK2	NTRK2_human_ex18	29.2441	TrkB-T1
Tabula Muris Consortium	GSE132040	SRR9125766;SRR9127437	Mus musculus	WB	Adult	NTRK2	NTRK2_human_ex21	1.23913	TrkB-Shc
Tabula Muris Consortium	GSE132040	SRR9125766;SRR9127437	Mus musculus	WB	Adult	NTRK2	NTRK2_human_ex26	9.08393	TrkB-FL
Tabula Muris Consortium	GSE132040	SRR9125770;SRR9127033	Mus musculus	WB	Adult	NTRK2	NTRK2_human_ex18	37.926	TrkB-T1
Tabula Muris Consortium	GSE132040	SRR9125770;SRR9127033	Mus musculus	WB	Adult	NTRK2	NTRK2_human_ex21	0.373317	TrkB-Shc
Tabula Muris Consortium	GSE132040	SRR9125770;SRR9127033	Mus musculus	WB	Adult	NTRK2	NTRK2_human_ex26	10.524	TrkB-FL
Tabula Muris Consortium	GSE132040	SRR9125771;SRR9126785	Mus musculus	WB	Adult	NTRK2	NTRK2_human_ex18	33.616	TrkB-T1
Tabula Muris Consortium	GSE132040	SRR9125771;SRR9126785	Mus musculus	WB	Adult	NTRK2	NTRK2_human_ex21	1.05053	TrkB-Shc
Tabula Muris Consortium	GSE132040	SRR9125771;SRR9126785	Mus musculus	WB	Adult	NTRK2	NTRK2_human_ex26	8.39298	TrkB-FL
Tabula Muris Consortium	GSE132040	SRR9125774;SRR9127444	Mus musculus	WB	Adult	NTRK2	NTRK2_human_ex18	28.8879	TrkB-T1
Tabula Muris Consortium	GSE132040	SRR9125774;SRR9127444	Mus musculus	WB	Adult	NTRK2	NTRK2_human_ex21	1.98461	TrkB-Shc
Tabula Muris Consortium	GSE132040	SRR9125774;SRR9127444	Mus musculus	WB	Adult	NTRK2	NTRK2_human_ex26	11.2925	TrkB-FL
Tabula Muris Consortium	GSE132040	SRR9125811;SRR9127556	Mus musculus	WB	Adult	NTRK2	NTRK2_human_ex18	33.7339	TrkB-T1
Tabula Muris Consortium	GSE132040	SRR9125811;SRR9127556	Mus musculus	WB	Adult	NTRK2	NTRK2_human_ex21	0.957855	TrkB-Shc
Tabula Muris Consortium	GSE132040	SRR9125811;SRR9127556	Mus musculus	WB	Adult	NTRK2	NTRK2_human_ex26	12.4627	TrkB-FL
Tabula Muris Consortium	GSE132040	SRR9125863;SRR9126782	Mus musculus	WB	Adult	NTRK2	NTRK2_human_ex18	30.5943	TrkB-T1
Tabula Muris Consortium	GSE132040	SRR9125863;SRR9126782	Mus musculus	WB	Adult	NTRK2	NTRK2_human_ex21	0.800158	TrkB-Shc
Tabula Muris Consortium	GSE132040	SRR9125863;SRR9126782	Mus musculus	WB	Adult	NTRK2	NTRK2_human_ex26	10.9813	TrkB-FL
Tabula Muris Consortium	GSE132040	SRR9125870;SRR9127575	Mus musculus	WB	Adult	NTRK2	NTRK2_human_ex18	29.955	TrkB-T1
Tabula Muris Consortium	GSE132040	SRR9125870;SRR9127575	Mus musculus	WB	Adult	NTRK2	NTRK2_human_ex21	1.25215	TrkB-Shc
Tabula Muris Consortium	GSE132040	SRR9125870;SRR9127575	Mus musculus	WB	Adult	NTRK2	NTRK2_human_ex26	13.8178	TrkB-FL
Tabula Muris Consortium	GSE132040	SRR9125884;SRR9126699	Mus musculus	WB	Adult	NTRK2	NTRK2_human_ex18	33.4439	TrkB-T1
Tabula Muris Consortium	GSE132040	SRR9125884;SRR9126699	Mus musculus	WB	Adult	NTRK2	NTRK2_human_ex21	0.998328	TrkB-Shc
Tabula Muris Consortium	GSE132040	SRR9125884;SRR9126699	Mus musculus	WB	Adult	NTRK2	NTRK2_human_ex26	10.0245	TrkB-FL
Tabula Muris Consortium	GSE132040	SRR9125895;SRR9127351	Mus musculus	WB	Adolescent	NTRK2	NTRK2_human_ex18	36.4627	TrkB-T1
Tabula Muris Consortium	GSE132040	SRR9125895;SRR9127351	Mus musculus	WB	Adolescent	NTRK2	NTRK2_human_ex21	0.851167	TrkB-Shc
Tabula Muris Consortium	GSE132040	SRR9125895;SRR9127351	Mus musculus	WB	Adolescent	NTRK2	NTRK2_human_ex26	10.9697	TrkB-FL
Tabula Muris Consortium	GSE132040	SRR9125902;SRR9126879	Mus musculus	WB	Adolescent	NTRK2	NTRK2_human_ex18	31.9001	TrkB-T1
Tabula Muris Consortium	GSE132040	SRR9125902;SRR9126879	Mus musculus	WB	Adolescent	NTRK2	NTRK2_human_ex21	1.48784	TrkB-Shc
Tabula Muris Consortium	GSE132040	SRR9125902;SRR9126879	Mus musculus	WB	Adolescent	NTRK2	NTRK2_human_ex26	9.58991	TrkB-FL
Tabula Muris Consortium	GSE132040	SRR9125920;SRR9127067	Mus musculus	WB	Adult	NTRK2	NTRK2_human_ex18	38.9247	TrkB-T1
Tabula Muris Consortium	GSE132040	SRR9125920;SRR9127067	Mus musculus	WB	Adult	NTRK2	NTRK2_human_ex21	1.5147	TrkB-Shc
Tabula Muris Consortium	GSE132040	SRR9125920;SRR9127067	Mus musculus	WB	Adult	NTRK2	NTRK2_human_ex26	12.2175	TrkB-FL
Tabula Muris Consortium	GSE132040	SRR9125934;SRR9126921	Mus musculus	WB	Adult	NTRK2	NTRK2_human_ex18	37.5741	TrkB-T1
Tabula Muris Consortium	GSE132040	SRR9125934;SRR9126921	Mus musculus	WB	Adult	NTRK2	NTRK2_human_ex21	1.68973	TrkB-Shc
Tabula Muris Consortium	GSE132040	SRR9125934;SRR9126921	Mus musculus	WB	Adult	NTRK2	NTRK2_human_ex26	11.9531	TrkB-FL
Tabula Muris Consortium	GSE132040	SRR9125977;SRR9127101	Mus musculus	WB	Adult	NTRK2	NTRK2_human_ex18	35.0067	TrkB-T1
Tabula Muris Consortium	GSE132040	SRR9125977;SRR9127101	Mus musculus	WB	Adult	NTRK2	NTRK2_human_ex21	1.56068	TrkB-Shc
Tabula Muris Consortium	GSE132040	SRR9125977;SRR9127101	Mus musculus	WB	Adult	NTRK2	NTRK2_human_ex26	9.2035	TrkB-FL
Tabula Muris Consortium	GSE132040	SRR9125981;SRR9127055	Mus musculus	WB	Adult	NTRK2	NTRK2_human_ex18	30.1216	TrkB-T1
Tabula Muris Consortium	GSE132040	SRR9125981;SRR9127055	Mus musculus	WB	Adult	NTRK2	NTRK2_human_ex21	1.1222	TrkB-Shc
Tabula Muris Consortium	GSE132040	SRR9125981;SRR9127055	Mus musculus	WB	Adult	NTRK2	NTRK2_human_ex26	11.3317	TrkB-FL
Tabula Muris Consortium	GSE132040	SRR9125982;SRR9127054	Mus musculus	WB	Adult	NTRK2	NTRK2_human_ex18	38.1463	TrkB-T1
Tabula Muris Consortium	GSE132040	SRR9125982;SRR9127054	Mus musculus	WB	Adult	NTRK2	NTRK2_human_ex21	1.2804	TrkB-Shc
Tabula Muris Consortium	GSE132040	SRR9125982;SRR9127054	Mus musculus	WB	Adult	NTRK2	NTRK2_human_ex26	12.8307	TrkB-FL
Tabula Muris Consortium	GSE132040	SRR9125994;SRR9126976	Mus musculus	WB	Adult	NTRK2	NTRK2_human_ex18	34.347	TrkB-T1
Tabula Muris Consortium	GSE132040	SRR9125994;SRR9126976	Mus musculus	WB	Adult	NTRK2	NTRK2_human_ex21	1.23702	TrkB-Shc
Tabula Muris Consortium	GSE132040	SRR9125994;SRR9126976	Mus musculus	WB	Adult	NTRK2	NTRK2_human_ex26	11.9507	TrkB-FL
Tabula Muris Consortium	GSE132040	SRR9126027;SRR9126779	Mus musculus	WB	Adult	NTRK2	NTRK2_human_ex18	34.2247	TrkB-T1
Tabula Muris Consortium	GSE132040	SRR9126027;SRR9126779	Mus musculus	WB	Adult	NTRK2	NTRK2_human_ex21	0.922111	TrkB-Shc
Tabula Muris Consortium	GSE132040	SRR9126027;SRR9126779	Mus musculus	WB	Adult	NTRK2	NTRK2_human_ex26	11.3949	TrkB-FL
Tabula Muris Consortium	GSE132040	SRR9126046;SRR9127200	Mus musculus	WB	Adult	NTRK2	NTRK2_human_ex18	42.1726	TrkB-T1
Tabula Muris Consortium	GSE132040	SRR9126046;SRR9127200	Mus musculus	WB	Adult	NTRK2	NTRK2_human_ex21	1.62783	TrkB-Shc
Tabula Muris Consortium	GSE132040	SRR9126046;SRR9127200	Mus musculus	WB	Adult	NTRK2	NTRK2_human_ex26	11.8394	TrkB-FL
Tabula Muris Consortium	GSE132040	SRR9126053;SRR9127145	Mus musculus	WB	Adult	NTRK2	NTRK2_human_ex18	30.8294	TrkB-T1
Tabula Muris Consortium	GSE132040	SRR9126053;SRR9127145	Mus musculus	WB	Adult	NTRK2	NTRK2_human_ex21	1.52275	TrkB-Shc
Tabula Muris Consortium	GSE132040	SRR9126053;SRR9127145	Mus musculus	WB	Adult	NTRK2	NTRK2_human_ex26	14.2814	TrkB-FL
Tabula Muris Consortium	GSE132040	SRR9126096;SRR9127392	Mus musculus	WB	Adult	NTRK2	NTRK2_human_ex18	28.6235	TrkB-T1
Tabula Muris Consortium	GSE132040	SRR9126096;SRR9127392	Mus musculus	WB	Adult	NTRK2	NTRK2_human_ex21	0.903926	TrkB-Shc
Tabula Muris Consortium	GSE132040	SRR9126096;SRR9127392	Mus musculus	WB	Adult	NTRK2	NTRK2_human_ex26	10.5676	TrkB-FL
Tabula Muris Consortium	GSE132040	SRR9126101;SRR9127403	Mus musculus	WB	Adult	NTRK2	NTRK2_human_ex18	30.961	TrkB-T1
Tabula Muris Consortium	GSE132040	SRR9126101;SRR9127403	Mus musculus	WB	Adult	NTRK2	NTRK2_human_ex21	1.56226	TrkB-Shc
Tabula Muris Consortium	GSE132040	SRR9126101;SRR9127403	Mus musculus	WB	Adult	NTRK2	NTRK2_human_ex26	10.7215	TrkB-FL
Tabula Muris Consortium	GSE132040	SRR9126114;SRR9127203	Mus musculus	WB	Adult	NTRK2	NTRK2_human_ex18	39.2054	TrkB-T1
Tabula Muris Consortium	GSE132040	SRR9126114;SRR9127203	Mus musculus	WB	Adult	NTRK2	NTRK2_human_ex21	1.10603	TrkB-Shc
Tabula Muris Consortium	GSE132040	SRR9126114;SRR9127203	Mus musculus	WB	Adult	NTRK2	NTRK2_human_ex26	12.207	TrkB-FL
Tabula Muris Consortium	GSE132040	SRR9126126;SRR9126863	Mus musculus	WB	Adult	NTRK2	NTRK2_human_ex18	35.1866	TrkB-T1
Tabula Muris Consortium	GSE132040	SRR9126126;SRR9126863	Mus musculus	WB	Adult	NTRK2	NTRK2_human_ex21	0.771543	TrkB-Shc
Tabula Muris Consortium	GSE132040	SRR9126126;SRR9126863	Mus musculus	WB	Adult	NTRK2	NTRK2_human_ex26	12.482	TrkB-FL
Tabula Muris Consortium	GSE132040	SRR9126149;SRR9127450	Mus musculus	WB	Adult	NTRK2	NTRK2_human_ex18	30.7891	TrkB-T1
Tabula Muris Consortium	GSE132040	SRR9126149;SRR9127450	Mus musculus	WB	Adult	NTRK2	NTRK2_human_ex21	1.71936	TrkB-Shc
Tabula Muris Consortium	GSE132040	SRR9126149;SRR9127450	Mus musculus	WB	Adult	NTRK2	NTRK2_human_ex26	10.6255	TrkB-FL
Tabula Muris Consortium	GSE132040	SRR9126155;SRR9127408	Mus musculus	WB	Adult	NTRK2	NTRK2_human_ex18	30.8089	TrkB-T1
Tabula Muris Consortium	GSE132040	SRR9126155;SRR9127408	Mus musculus	WB	Adult	NTRK2	NTRK2_human_ex21	1.06926	TrkB-Shc
Tabula Muris Consortium	GSE132040	SRR9126155;SRR9127408	Mus musculus	WB	Adult	NTRK2	NTRK2_human_ex26	9.28667	TrkB-FL
Tabula Muris Consortium	GSE132040	SRR9126164;SRR9127483	Mus musculus	WB	Adult	NTRK2	NTRK2_human_ex18	36.4828	TrkB-T1
Tabula Muris Consortium	GSE132040	SRR9126164;SRR9127483	Mus musculus	WB	Adult	NTRK2	NTRK2_human_ex21	1.33847	TrkB-Shc
Tabula Muris Consortium	GSE132040	SRR9126164;SRR9127483	Mus musculus	WB	Adult	NTRK2	NTRK2_human_ex26	9.51058	TrkB-FL
Tabula Muris Consortium	GSE132040	SRR9126183;SRR9127501	Mus musculus	WB	Adult	NTRK2	NTRK2_human_ex18	33.8483	TrkB-T1
Tabula Muris Consortium	GSE132040	SRR9126183;SRR9127501	Mus musculus	WB	Adult	NTRK2	NTRK2_human_ex21	2.2138	TrkB-Shc
Tabula Muris Consortium	GSE132040	SRR9126183;SRR9127501	Mus musculus	WB	Adult	NTRK2	NTRK2_human_ex26	11.0091	TrkB-FL
Tabula Muris Consortium	GSE132040	SRR9126203;SRR9126794	Mus musculus	WB	Adult	NTRK2	NTRK2_human_ex18	30.2371	TrkB-T1
Tabula Muris Consortium	GSE132040	SRR9126203;SRR9126794	Mus musculus	WB	Adult	NTRK2	NTRK2_human_ex21	1.59818	TrkB-Shc
Tabula Muris Consortium	GSE132040	SRR9126203;SRR9126794	Mus musculus	WB	Adult	NTRK2	NTRK2_human_ex26	10.4894	TrkB-FL
Tabula Muris Consortium	GSE132040	SRR9126209;SRR9126802	Mus musculus	WB	Adult	NTRK2	NTRK2_human_ex18	34.5804	TrkB-T1
Tabula Muris Consortium	GSE132040	SRR9126209;SRR9126802	Mus musculus	WB	Adult	NTRK2	NTRK2_human_ex21	1.12145	TrkB-Shc
Tabula Muris Consortium	GSE132040	SRR9126209;SRR9126802	Mus musculus	WB	Adult	NTRK2	NTRK2_human_ex26	11.7175	TrkB-FL
Tabula Muris Consortium	GSE132040	SRR9126227;SRR9126956	Mus musculus	WB	Adult	NTRK2	NTRK2_human_ex18	34.2769	TrkB-T1
Tabula Muris Consortium	GSE132040	SRR9126227;SRR9126956	Mus musculus	WB	Adult	NTRK2	NTRK2_human_ex21	0.498287	TrkB-Shc
Tabula Muris Consortium	GSE132040	SRR9126227;SRR9126956	Mus musculus	WB	Adult	NTRK2	NTRK2_human_ex26	9.7094	TrkB-FL
Tabula Muris Consortium	GSE132040	SRR9126245;SRR9127218	Mus musculus	WB	Adult	NTRK2	NTRK2_human_ex18	27.921	TrkB-T1
Tabula Muris Consortium	GSE132040	SRR9126245;SRR9127218	Mus musculus	WB	Adult	NTRK2	NTRK2_human_ex21	1.32241	TrkB-Shc
Tabula Muris Consortium	GSE132040	SRR9126245;SRR9127218	Mus musculus	WB	Adult	NTRK2	NTRK2_human_ex26	10.0393	TrkB-FL
Tabula Muris Consortium	GSE132040	SRR9126273;SRR9127027	Mus musculus	WB	Adult	NTRK2	NTRK2_human_ex18	28.2136	TrkB-T1
Tabula Muris Consortium	GSE132040	SRR9126273;SRR9127027	Mus musculus	WB	Adult	NTRK2	NTRK2_human_ex21	1.67022	TrkB-Shc
Tabula Muris Consortium	GSE132040	SRR9126273;SRR9127027	Mus musculus	WB	Adult	NTRK2	NTRK2_human_ex26	9.48729	TrkB-FL
Tabula Muris Consortium	GSE132040	SRR9126287;SRR9127387	Mus musculus	WB	Adult	NTRK2	NTRK2_human_ex18	32.9314	TrkB-T1
Tabula Muris Consortium	GSE132040	SRR9126287;SRR9127387	Mus musculus	WB	Adult	NTRK2	NTRK2_human_ex21	1.51706	TrkB-Shc
Tabula Muris Consortium	GSE132040	SRR9126287;SRR9127387	Mus musculus	WB	Adult	NTRK2	NTRK2_human_ex26	12.3914	TrkB-FL
Tabula Muris Consortium	GSE132040	SRR9126299;SRR9127364	Mus musculus	WB	Adult	NTRK2	NTRK2_human_ex18	29.5037	TrkB-T1
Tabula Muris Consortium	GSE132040	SRR9126299;SRR9127364	Mus musculus	WB	Adult	NTRK2	NTRK2_human_ex21	1.01937	TrkB-Shc
Tabula Muris Consortium	GSE132040	SRR9126299;SRR9127364	Mus musculus	WB	Adult	NTRK2	NTRK2_human_ex26	10.8958	TrkB-FL
Tabula Muris Consortium	GSE132040	SRR9126309;SRR9127104	Mus musculus	WB	Adolescent	NTRK2	NTRK2_human_ex18	32.3443	TrkB-T1
Tabula Muris Consortium	GSE132040	SRR9126309;SRR9127104	Mus musculus	WB	Adolescent	NTRK2	NTRK2_human_ex21	1.50407	TrkB-Shc
Tabula Muris Consortium	GSE132040	SRR9126309;SRR9127104	Mus musculus	WB	Adolescent	NTRK2	NTRK2_human_ex26	12.1882	TrkB-FL
Tabula Muris Consortium	GSE132040	SRR9126335;SRR9127153	Mus musculus	WB	Adult	NTRK2	NTRK2_human_ex18	37.0135	TrkB-T1
Tabula Muris Consortium	GSE132040	SRR9126335;SRR9127153	Mus musculus	WB	Adult	NTRK2	NTRK2_human_ex21	1.33063	TrkB-Shc
Tabula Muris Consortium	GSE132040	SRR9126335;SRR9127153	Mus musculus	WB	Adult	NTRK2	NTRK2_human_ex26	11.9506	TrkB-FL
Tabula Muris Consortium	GSE132040	SRR9126363;SRR9127126	Mus musculus	WB	Adult	NTRK2	NTRK2_human_ex18	35.2017	TrkB-T1
Tabula Muris Consortium	GSE132040	SRR9126363;SRR9127126	Mus musculus	WB	Adult	NTRK2	NTRK2_human_ex21	2.22647	TrkB-Shc
Tabula Muris Consortium	GSE132040	SRR9126363;SRR9127126	Mus musculus	WB	Adult	NTRK2	NTRK2_human_ex26	12.0907	TrkB-FL
Tabula Muris Consortium	GSE132040	SRR9126375;SRR9126932	Mus musculus	WB	Adult	NTRK2	NTRK2_human_ex18	34.8895	TrkB-T1
Tabula Muris Consortium	GSE132040	SRR9126375;SRR9126932	Mus musculus	WB	Adult	NTRK2	NTRK2_human_ex21	1.62127	TrkB-Shc
Tabula Muris Consortium	GSE132040	SRR9126375;SRR9126932	Mus musculus	WB	Adult	NTRK2	NTRK2_human_ex26	8.97569	TrkB-FL
Tabula Muris Consortium	GSE132040	SRR9126399;SRR9127551	Mus musculus	WB	Adult	NTRK2	NTRK2_human_ex18	34.8641	TrkB-T1
Tabula Muris Consortium	GSE132040	SRR9126399;SRR9127551	Mus musculus	WB	Adult	NTRK2	NTRK2_human_ex21	0.802296	TrkB-Shc
Tabula Muris Consortium	GSE132040	SRR9126399;SRR9127551	Mus musculus	WB	Adult	NTRK2	NTRK2_human_ex26	10.5465	TrkB-FL
Tabula Muris Consortium	GSE132040	SRR9126409;SRR9126836	Mus musculus	WB	Adolescent	NTRK2	NTRK2_human_ex18	31.1189	TrkB-T1
Tabula Muris Consortium	GSE132040	SRR9126409;SRR9126836	Mus musculus	WB	Adolescent	NTRK2	NTRK2_human_ex21	1.17953	TrkB-Shc
Tabula Muris Consortium	GSE132040	SRR9126409;SRR9126836	Mus musculus	WB	Adolescent	NTRK2	NTRK2_human_ex26	10.8524	TrkB-FL
Tabula Muris Consortium	GSE132040	SRR9126440;SRR9126673	Mus musculus	WB	Adult	NTRK2	NTRK2_human_ex18	33.9407	TrkB-T1
Tabula Muris Consortium	GSE132040	SRR9126440;SRR9126673	Mus musculus	WB	Adult	NTRK2	NTRK2_human_ex21	1.48181	TrkB-Shc
Tabula Muris Consortium	GSE132040	SRR9126440;SRR9126673	Mus musculus	WB	Adult	NTRK2	NTRK2_human_ex26	10.8669	TrkB-FL
Tabula Muris Consortium	GSE132040	SRR9126453;SRR9127038	Mus musculus	WB	Adult	NTRK2	NTRK2_human_ex18	30.3953	TrkB-T1
Tabula Muris Consortium	GSE132040	SRR9126453;SRR9127038	Mus musculus	WB	Adult	NTRK2	NTRK2_human_ex21	1.16482	TrkB-Shc
Tabula Muris Consortium	GSE132040	SRR9126453;SRR9127038	Mus musculus	WB	Adult	NTRK2	NTRK2_human_ex26	11.075	TrkB-FL
Tabula Muris Consortium	GSE132040	SRR9126478;SRR9127066	Mus musculus	WB	Adolescent	NTRK2	NTRK2_human_ex18	34.482	TrkB-T1
Tabula Muris Consortium	GSE132040	SRR9126478;SRR9127066	Mus musculus	WB	Adolescent	NTRK2	NTRK2_human_ex21	0.833178	TrkB-Shc
Tabula Muris Consortium	GSE132040	SRR9126478;SRR9127066	Mus musculus	WB	Adolescent	NTRK2	NTRK2_human_ex26	11.4457	TrkB-FL
Tabula Muris Consortium	GSE132040	SRR9126488;SRR9126958	Mus musculus	WB	Adult	NTRK2	NTRK2_human_ex18	30.6502	TrkB-T1
Tabula Muris Consortium	GSE132040	SRR9126488;SRR9126958	Mus musculus	WB	Adult	NTRK2	NTRK2_human_ex21	0.900832	TrkB-Shc
Tabula Muris Consortium	GSE132040	SRR9126488;SRR9126958	Mus musculus	WB	Adult	NTRK2	NTRK2_human_ex26	12.4227	TrkB-FL
Tabula Muris Consortium	GSE132040	SRR9126493;SRR9126949	Mus musculus	WB	Adult	NTRK2	NTRK2_human_ex18	32.4446	TrkB-T1
Tabula Muris Consortium	GSE132040	SRR9126493;SRR9126949	Mus musculus	WB	Adult	NTRK2	NTRK2_human_ex21	2.01424	TrkB-Shc
Tabula Muris Consortium	GSE132040	SRR9126493;SRR9126949	Mus musculus	WB	Adult	NTRK2	NTRK2_human_ex26	12.7169	TrkB-FL
Tabula Muris Consortium	GSE132040	SRR9126504;SRR9127095	Mus musculus	WB	Adolescent	NTRK2	NTRK2_human_ex18	34.6129	TrkB-T1
Tabula Muris Consortium	GSE132040	SRR9126504;SRR9127095	Mus musculus	WB	Adolescent	NTRK2	NTRK2_human_ex21	1.36167	TrkB-Shc
Tabula Muris Consortium	GSE132040	SRR9126504;SRR9127095	Mus musculus	WB	Adolescent	NTRK2	NTRK2_human_ex26	12.081	TrkB-FL
Shafik et al. (2021)	GSE144032	SRR10920693	Mus musculus	CTX	Adolescent	Ntrk2	NTRK2_human_ex18	23.2364	TrkB-T1
Shafik et al. (2021)	GSE144032	SRR10920693	Mus musculus	CTX	Adolescent	Ntrk2	NTRK2_human_ex21	1.13295	TrkB-Shc
Shafik et al. (2021)	GSE144032	SRR10920693	Mus musculus	CTX	Adolescent	Ntrk2	NTRK2_human_ex26	31.3474	TrkB-FL
Shafik et al. (2021)	GSE144032	SRR10920695	Mus musculus	CTX	Adolescent	Ntrk2	NTRK2_human_ex18	22.1238	TrkB-T1
Shafik et al. (2021)	GSE144032	SRR10920695	Mus musculus	CTX	Adolescent	Ntrk2	NTRK2_human_ex21	0.874098	TrkB-Shc
Shafik et al. (2021)	GSE144032	SRR10920695	Mus musculus	CTX	Adolescent	Ntrk2	NTRK2_human_ex26	29.4493	TrkB-FL
Shafik et al. (2021)	GSE144032	SRR10920697	Mus musculus	CB	Adolescent	Ntrk2	NTRK2_human_ex18	20.1598	TrkB-T1
Shafik et al. (2021)	GSE144032	SRR10920697	Mus musculus	CB	Adolescent	Ntrk2	NTRK2_human_ex21	0.50531	TrkB-Shc
Shafik et al. (2021)	GSE144032	SRR10920697	Mus musculus	CB	Adolescent	Ntrk2	NTRK2_human_ex26	15.0648	TrkB-FL
Shafik et al. (2021)	GSE144032	SRR10920699	Mus musculus	CB	Adolescent	Ntrk2	NTRK2_human_ex18	17.6928	TrkB-T1
Shafik et al. (2021)	GSE144032	SRR10920699	Mus musculus	CB	Adolescent	Ntrk2	NTRK2_human_ex21	0.407463	TrkB-Shc
Shafik et al. (2021)	GSE144032	SRR10920699	Mus musculus	CB	Adolescent	Ntrk2	NTRK2_human_ex26	16.4848	TrkB-FL
Shafik et al. (2021)	GSE144032	SRR10920701	Mus musculus	HTH	Adolescent	Ntrk2	NTRK2_human_ex18	56.6951	TrkB-T1
Shafik et al. (2021)	GSE144032	SRR10920701	Mus musculus	HTH	Adolescent	Ntrk2	NTRK2_human_ex21	0.516765	TrkB-Shc
Shafik et al. (2021)	GSE144032	SRR10920701	Mus musculus	HTH	Adolescent	Ntrk2	NTRK2_human_ex26	29.4919	TrkB-FL
Shafik et al. (2021)	GSE144032	SRR10920703	Mus musculus	HTH	Adolescent	Ntrk2	NTRK2_human_ex18	51.576	TrkB-T1
Shafik et al. (2021)	GSE144032	SRR10920703	Mus musculus	HTH	Adolescent	Ntrk2	NTRK2_human_ex21	0.339074	TrkB-Shc
Shafik et al. (2021)	GSE144032	SRR10920703	Mus musculus	HTH	Adolescent	Ntrk2	NTRK2_human_ex26	27.4103	TrkB-FL
Shafik et al. (2021)	GSE144032	SRR10920705	Mus musculus	HC	Adolescent	Ntrk2	NTRK2_human_ex18	26.0601	TrkB-T1
Shafik et al. (2021)	GSE144032	SRR10920705	Mus musculus	HC	Adolescent	Ntrk2	NTRK2_human_ex21	0.708787	TrkB-Shc
Shafik et al. (2021)	GSE144032	SRR10920705	Mus musculus	HC	Adolescent	Ntrk2	NTRK2_human_ex26	22.641	TrkB-FL
Shafik et al. (2021)	GSE144032	SRR10920707	Mus musculus	HC	Adolescent	Ntrk2	NTRK2_human_ex18	22.4788	TrkB-T1
Shafik et al. (2021)	GSE144032	SRR10920707	Mus musculus	HC	Adolescent	Ntrk2	NTRK2_human_ex21	0.600515	TrkB-Shc
Shafik et al. (2021)	GSE144032	SRR10920707	Mus musculus	HC	Adolescent	Ntrk2	NTRK2_human_ex26	23.7015	TrkB-FL
Shafik et al. (2021)	GSE144032	SRR11596810	Mus musculus	CTX	Postnatal	Ntrk2	NTRK2_human_ex18	21.5159	TrkB-T1
Shafik et al. (2021)	GSE144032	SRR11596810	Mus musculus	CTX	Postnatal	Ntrk2	NTRK2_human_ex21	0.997645	TrkB-Shc
Shafik et al. (2021)	GSE144032	SRR11596810	Mus musculus	CTX	Postnatal	Ntrk2	NTRK2_human_ex26	30.3994	TrkB-FL
Shafik et al. (2021)	GSE144032	SRR11596812	Mus musculus	CTX	Postnatal	Ntrk2	NTRK2_human_ex18	25.3243	TrkB-T1
Shafik et al. (2021)	GSE144032	SRR11596812	Mus musculus	CTX	Postnatal	Ntrk2	NTRK2_human_ex21	0.854651	TrkB-Shc
Shafik et al. (2021)	GSE144032	SRR11596812	Mus musculus	CTX	Postnatal	Ntrk2	NTRK2_human_ex26	29.7004	TrkB-FL
Shafik et al. (2021)	GSE144032	SRR11596814	Mus musculus	CB	Postnatal	Ntrk2	NTRK2_human_ex18	17.4645	TrkB-T1
Shafik et al. (2021)	GSE144032	SRR11596814	Mus musculus	CB	Postnatal	Ntrk2	NTRK2_human_ex21	0.673068	TrkB-Shc
Shafik et al. (2021)	GSE144032	SRR11596814	Mus musculus	CB	Postnatal	Ntrk2	NTRK2_human_ex26	22.0759	TrkB-FL
Shafik et al. (2021)	GSE144032	SRR11596816	Mus musculus	CB	Postnatal	Ntrk2	NTRK2_human_ex18	20.6818	TrkB-T1
Shafik et al. (2021)	GSE144032	SRR11596816	Mus musculus	CB	Postnatal	Ntrk2	NTRK2_human_ex21	0.361885	TrkB-Shc
Shafik et al. (2021)	GSE144032	SRR11596816	Mus musculus	CB	Postnatal	Ntrk2	NTRK2_human_ex26	22.1504	TrkB-FL
Shafik et al. (2021)	GSE144032	SRR11596818	Mus musculus	HTH	Postnatal	Ntrk2	NTRK2_human_ex18	67.1735	TrkB-T1
Shafik et al. (2021)	GSE144032	SRR11596818	Mus musculus	HTH	Postnatal	Ntrk2	NTRK2_human_ex21	0.610194	TrkB-Shc
Shafik et al. (2021)	GSE144032	SRR11596818	Mus musculus	HTH	Postnatal	Ntrk2	NTRK2_human_ex26	28.8845	TrkB-FL
Shafik et al. (2021)	GSE144032	SRR11596820	Mus musculus	HTH	Postnatal	Ntrk2	NTRK2_human_ex18	60.2261	TrkB-T1
Shafik et al. (2021)	GSE144032	SRR11596820	Mus musculus	HTH	Postnatal	Ntrk2	NTRK2_human_ex21	0.441225	TrkB-Shc
Shafik et al. (2021)	GSE144032	SRR11596820	Mus musculus	HTH	Postnatal	Ntrk2	NTRK2_human_ex26	31.856	TrkB-FL
Shafik et al. (2021)	GSE144032	SRR11596822	Mus musculus	HC	Postnatal	Ntrk2	NTRK2_human_ex18	34.5804	TrkB-T1
Shafik et al. (2021)	GSE144032	SRR11596822	Mus musculus	HC	Postnatal	Ntrk2	NTRK2_human_ex21	0.655284	TrkB-Shc
Shafik et al. (2021)	GSE144032	SRR11596822	Mus musculus	HC	Postnatal	Ntrk2	NTRK2_human_ex26	20.8096	TrkB-FL
Shafik et al. (2021)	GSE144032	SRR11596824	Mus musculus	HC	Postnatal	Ntrk2	NTRK2_human_ex18	27.3987	TrkB-T1
Shafik et al. (2021)	GSE144032	SRR11596824	Mus musculus	HC	Postnatal	Ntrk2	NTRK2_human_ex21	0.43486	TrkB-Shc
Shafik et al. (2021)	GSE144032	SRR11596824	Mus musculus	HC	Postnatal	Ntrk2	NTRK2_human_ex26	25.9457	TrkB-FL
Shafik et al. (2021)	GSE144032	SRR11596826	Mus musculus	CTX	Adult	Ntrk2	NTRK2_human_ex18	23.5727	TrkB-T1
Shafik et al. (2021)	GSE144032	SRR11596826	Mus musculus	CTX	Adult	Ntrk2	NTRK2_human_ex21	0.812075	TrkB-Shc
Shafik et al. (2021)	GSE144032	SRR11596826	Mus musculus	CTX	Adult	Ntrk2	NTRK2_human_ex26	25.7501	TrkB-FL
Shafik et al. (2021)	GSE144032	SRR11596829	Mus musculus	CB	Adult	Ntrk2	NTRK2_human_ex18	22.2564	TrkB-T1
Shafik et al. (2021)	GSE144032	SRR11596829	Mus musculus	CB	Adult	Ntrk2	NTRK2_human_ex21	0.723274	TrkB-Shc
Shafik et al. (2021)	GSE144032	SRR11596829	Mus musculus	CB	Adult	Ntrk2	NTRK2_human_ex26	14.3902	TrkB-FL
Merkin et al. (2012)	GSE41637	SRR594393	Mus musculus	WB	Adult	Ntrk2	NTRK2_human_ex18	47.7283	TrkB-T1
Merkin et al. (2012)	GSE41637	SRR594393	Mus musculus	WB	Adult	Ntrk2	NTRK2_human_ex21	1.10155	TrkB-Shc
Merkin et al. (2012)	GSE41637	SRR594393	Mus musculus	WB	Adult	Ntrk2	NTRK2_human_ex26	42.3334	TrkB-FL
Merkin et al. (2012)	GSE41637	SRR594402	Mus musculus	WB	Adult	Ntrk2	NTRK2_human_ex18	35.9703	TrkB-T1
Merkin et al. (2012)	GSE41637	SRR594402	Mus musculus	WB	Adult	Ntrk2	NTRK2_human_ex21	1.42027	TrkB-Shc
Merkin et al. (2012)	GSE41637	SRR594402	Mus musculus	WB	Adult	Ntrk2	NTRK2_human_ex26	47.1681	TrkB-FL
Merkin et al. (2012)	GSE41637	SRR594410	Mus musculus	WB	Adult	Ntrk2	NTRK2_human_ex18	34.7892	TrkB-T1
Merkin et al. (2012)	GSE41637	SRR594410	Mus musculus	WB	Adult	Ntrk2	NTRK2_human_ex21	1.60699	TrkB-Shc
Merkin et al. (2012)	GSE41637	SRR594410	Mus musculus	WB	Adult	Ntrk2	NTRK2_human_ex26	46.6947	TrkB-FL
Vied et al. (2016)	GSE76567	SRR3087147	Mus musculus	HC	Adult	Ntrk2	NTRK2_human_ex18	42.8204	TrkB-T1
Vied et al. (2016)	GSE76567	SRR3087147	Mus musculus	HC	Adult	Ntrk2	NTRK2_human_ex21	0.941588	TrkB-Shc
Vied et al. (2016)	GSE76567	SRR3087147	Mus musculus	HC	Adult	Ntrk2	NTRK2_human_ex26	32.7575	TrkB-FL
Vied et al. (2016)	GSE76567	SRR3087148	Mus musculus	HC	Adult	Ntrk2	NTRK2_human_ex18	37.8822	TrkB-T1
Vied et al. (2016)	GSE76567	SRR3087148	Mus musculus	HC	Adult	Ntrk2	NTRK2_human_ex21	0.766897	TrkB-Shc
Vied et al. (2016)	GSE76567	SRR3087148	Mus musculus	HC	Adult	Ntrk2	NTRK2_human_ex26	26.758	TrkB-FL
Vied et al. (2016)	GSE76567	SRR3087149	Mus musculus	HC	Adult	Ntrk2	NTRK2_human_ex18	41.9072	TrkB-T1
Vied et al. (2016)	GSE76567	SRR3087149	Mus musculus	HC	Adult	Ntrk2	NTRK2_human_ex21	0.790133	TrkB-Shc
Vied et al. (2016)	GSE76567	SRR3087149	Mus musculus	HC	Adult	Ntrk2	NTRK2_human_ex26	33.6273	TrkB-FL
Vied et al. (2016)	GSE76567	SRR3087150	Mus musculus	HC	Adult	Ntrk2	NTRK2_human_ex18	39.5313	TrkB-T1
Vied et al. (2016)	GSE76567	SRR3087150	Mus musculus	HC	Adult	Ntrk2	NTRK2_human_ex21	0.771811	TrkB-Shc
Vied et al. (2016)	GSE76567	SRR3087150	Mus musculus	HC	Adult	Ntrk2	NTRK2_human_ex26	30.224	TrkB-FL
Vied et al. (2016)	GSE76567	SRR3087151	Mus musculus	HC	Adult	Ntrk2	NTRK2_human_ex18	41.1824	TrkB-T1
Vied et al. (2016)	GSE76567	SRR3087151	Mus musculus	HC	Adult	Ntrk2	NTRK2_human_ex21	0.99525	TrkB-Shc
Vied et al. (2016)	GSE76567	SRR3087151	Mus musculus	HC	Adult	Ntrk2	NTRK2_human_ex26	35.6781	TrkB-FL
Vied et al. (2016)	GSE76567	SRR3087152	Mus musculus	HC	Adult	Ntrk2	NTRK2_human_ex18	43.1366	TrkB-T1
Vied et al. (2016)	GSE76567	SRR3087152	Mus musculus	HC	Adult	Ntrk2	NTRK2_human_ex21	0.900714	TrkB-Shc
Vied et al. (2016)	GSE76567	SRR3087152	Mus musculus	HC	Adult	Ntrk2	NTRK2_human_ex26	34.4395	TrkB-FL
Vied et al. (2016)	GSE76567	SRR3087153	Mus musculus	HC	Adult	Ntrk2	NTRK2_human_ex18	51.3477	TrkB-T1
Vied et al. (2016)	GSE76567	SRR3087153	Mus musculus	HC	Adult	Ntrk2	NTRK2_human_ex21	1.2787	TrkB-Shc
Vied et al. (2016)	GSE76567	SRR3087153	Mus musculus	HC	Adult	Ntrk2	NTRK2_human_ex26	49.0548	TrkB-FL
Vied et al. (2016)	GSE76567	SRR3087154	Mus musculus	HC	Adult	Ntrk2	NTRK2_human_ex18	47.7932	TrkB-T1
Vied et al. (2016)	GSE76567	SRR3087154	Mus musculus	HC	Adult	Ntrk2	NTRK2_human_ex21	1.09398	TrkB-Shc
Vied et al. (2016)	GSE76567	SRR3087154	Mus musculus	HC	Adult	Ntrk2	NTRK2_human_ex26	45.9274	TrkB-FL
Vied et al. (2016)	GSE76567	SRR3087155	Mus musculus	HC	Adult	Ntrk2	NTRK2_human_ex18	53.141	TrkB-T1
Vied et al. (2016)	GSE76567	SRR3087155	Mus musculus	HC	Adult	Ntrk2	NTRK2_human_ex21	1.33409	TrkB-Shc
Vied et al. (2016)	GSE76567	SRR3087155	Mus musculus	HC	Adult	Ntrk2	NTRK2_human_ex26	48.3232	TrkB-FL
Vied et al. (2016)	GSE76567	SRR3087156	Mus musculus	HC	Adult	Ntrk2	NTRK2_human_ex18	43.571	TrkB-T1
Vied et al. (2016)	GSE76567	SRR3087156	Mus musculus	HC	Adult	Ntrk2	NTRK2_human_ex21	0.913471	TrkB-Shc
Vied et al. (2016)	GSE76567	SRR3087156	Mus musculus	HC	Adult	Ntrk2	NTRK2_human_ex26	37.8417	TrkB-FL
Vied et al. (2016)	GSE76567	SRR3087157	Mus musculus	HC	Adult	Ntrk2	NTRK2_human_ex18	55.2759	TrkB-T1
Vied et al. (2016)	GSE76567	SRR3087157	Mus musculus	HC	Adult	Ntrk2	NTRK2_human_ex21	1.03308	TrkB-Shc
Vied et al. (2016)	GSE76567	SRR3087157	Mus musculus	HC	Adult	Ntrk2	NTRK2_human_ex26	43.3888	TrkB-FL
Vied et al. (2016)	GSE76567	SRR3087158	Mus musculus	HC	Adult	Ntrk2	NTRK2_human_ex18	54.7078	TrkB-T1
Vied et al. (2016)	GSE76567	SRR3087158	Mus musculus	HC	Adult	Ntrk2	NTRK2_human_ex21	1.07819	TrkB-Shc
Vied et al. (2016)	GSE76567	SRR3087158	Mus musculus	HC	Adult	Ntrk2	NTRK2_human_ex26	46.5118	TrkB-FL
Vied et al. (2016)	GSE76567	SRR3087159	Mus musculus	HC	Adult	Ntrk2	NTRK2_human_ex18	56.7741	TrkB-T1
Vied et al. (2016)	GSE76567	SRR3087159	Mus musculus	HC	Adult	Ntrk2	NTRK2_human_ex21	1.30216	TrkB-Shc
Vied et al. (2016)	GSE76567	SRR3087159	Mus musculus	HC	Adult	Ntrk2	NTRK2_human_ex26	46.3168	TrkB-FL
Vied et al. (2016)	GSE76567	SRR3087160	Mus musculus	HC	Adult	Ntrk2	NTRK2_human_ex18	56.4082	TrkB-T1
Vied et al. (2016)	GSE76567	SRR3087160	Mus musculus	HC	Adult	Ntrk2	NTRK2_human_ex21	1.17376	TrkB-Shc
Vied et al. (2016)	GSE76567	SRR3087160	Mus musculus	HC	Adult	Ntrk2	NTRK2_human_ex26	48.4346	TrkB-FL
Vied et al. (2016)	GSE76567	SRR3087161	Mus musculus	HC	Adult	Ntrk2	NTRK2_human_ex18	45.569	TrkB-T1
Vied et al. (2016)	GSE76567	SRR3087161	Mus musculus	HC	Adult	Ntrk2	NTRK2_human_ex21	1.18703	TrkB-Shc
Vied et al. (2016)	GSE76567	SRR3087161	Mus musculus	HC	Adult	Ntrk2	NTRK2_human_ex26	43.1485	TrkB-FL
Vied et al. (2016)	GSE76567	SRR3087162	Mus musculus	HC	Adult	Ntrk2	NTRK2_human_ex18	50.7132	TrkB-T1
Vied et al. (2016)	GSE76567	SRR3087162	Mus musculus	HC	Adult	Ntrk2	NTRK2_human_ex21	0.878613	TrkB-Shc
Vied et al. (2016)	GSE76567	SRR3087162	Mus musculus	HC	Adult	Ntrk2	NTRK2_human_ex26	41.5227	TrkB-FL
Vied et al. (2016)	GSE76567	SRR3087163	Mus musculus	HC	Adult	Ntrk2	NTRK2_human_ex18	48.4175	TrkB-T1
Vied et al. (2016)	GSE76567	SRR3087163	Mus musculus	HC	Adult	Ntrk2	NTRK2_human_ex21	1.01138	TrkB-Shc
Vied et al. (2016)	GSE76567	SRR3087163	Mus musculus	HC	Adult	Ntrk2	NTRK2_human_ex26	42.4106	TrkB-FL
Vied et al. (2016)	GSE76567	SRR3087164	Mus musculus	HC	Adult	Ntrk2	NTRK2_human_ex18	52.2572	TrkB-T1
Vied et al. (2016)	GSE76567	SRR3087164	Mus musculus	HC	Adult	Ntrk2	NTRK2_human_ex21	0.995365	TrkB-Shc
Vied et al. (2016)	GSE76567	SRR3087164	Mus musculus	HC	Adult	Ntrk2	NTRK2_human_ex26	41.2533	TrkB-FL
Vied et al. (2016)	GSE76567	SRR3087165	Mus musculus	HC	Adult	Ntrk2	NTRK2_human_ex18	39.331	TrkB-T1
Vied et al. (2016)	GSE76567	SRR3087165	Mus musculus	HC	Adult	Ntrk2	NTRK2_human_ex21	1.08372	TrkB-Shc
Vied et al. (2016)	GSE76567	SRR3087165	Mus musculus	HC	Adult	Ntrk2	NTRK2_human_ex26	39.4269	TrkB-FL
Vied et al. (2016)	GSE76567	SRR3087166	Mus musculus	HC	Adult	Ntrk2	NTRK2_human_ex18	40.3253	TrkB-T1
Vied et al. (2016)	GSE76567	SRR3087166	Mus musculus	HC	Adult	Ntrk2	NTRK2_human_ex21	1.31962	TrkB-Shc
Vied et al. (2016)	GSE76567	SRR3087166	Mus musculus	HC	Adult	Ntrk2	NTRK2_human_ex26	37.9706	TrkB-FL
Vied et al. (2016)	GSE76567	SRR3087167	Mus musculus	HC	Adult	Ntrk2	NTRK2_human_ex18	35.7593	TrkB-T1
Vied et al. (2016)	GSE76567	SRR3087167	Mus musculus	HC	Adult	Ntrk2	NTRK2_human_ex21	1.26312	TrkB-Shc
Vied et al. (2016)	GSE76567	SRR3087167	Mus musculus	HC	Adult	Ntrk2	NTRK2_human_ex26	39.1981	TrkB-FL
Vied et al. (2016)	GSE76567	SRR3087168	Mus musculus	HC	Adult	Ntrk2	NTRK2_human_ex18	38.9514	TrkB-T1
Vied et al. (2016)	GSE76567	SRR3087168	Mus musculus	HC	Adult	Ntrk2	NTRK2_human_ex21	0.954953	TrkB-Shc
Vied et al. (2016)	GSE76567	SRR3087168	Mus musculus	HC	Adult	Ntrk2	NTRK2_human_ex26	40.1125	TrkB-FL
Vied et al. (2016)	GSE76567	SRR3087169	Mus musculus	HC	Adult	Ntrk2	NTRK2_human_ex18	35.6008	TrkB-T1
Vied et al. (2016)	GSE76567	SRR3087169	Mus musculus	HC	Adult	Ntrk2	NTRK2_human_ex21	1.12185	TrkB-Shc
Vied et al. (2016)	GSE76567	SRR3087169	Mus musculus	HC	Adult	Ntrk2	NTRK2_human_ex26	35.768	TrkB-FL
Vied et al. (2016)	GSE76567	SRR3087170	Mus musculus	HC	Adult	Ntrk2	NTRK2_human_ex18	39.4868	TrkB-T1
Vied et al. (2016)	GSE76567	SRR3087170	Mus musculus	HC	Adult	Ntrk2	NTRK2_human_ex21	1.55385	TrkB-Shc
Vied et al. (2016)	GSE76567	SRR3087170	Mus musculus	HC	Adult	Ntrk2	NTRK2_human_ex26	38.8289	TrkB-FL
Vied et al. (2016)	GSE76567	SRR3087171	Mus musculus	HC	Adult	Ntrk2	NTRK2_human_ex18	49.8346	TrkB-T1
Vied et al. (2016)	GSE76567	SRR3087171	Mus musculus	HC	Adult	Ntrk2	NTRK2_human_ex21	1.3883	TrkB-Shc
Vied et al. (2016)	GSE76567	SRR3087171	Mus musculus	HC	Adult	Ntrk2	NTRK2_human_ex26	44.1109	TrkB-FL
Vied et al. (2016)	GSE76567	SRR3087172	Mus musculus	HC	Adult	Ntrk2	NTRK2_human_ex18	52.122	TrkB-T1
Vied et al. (2016)	GSE76567	SRR3087172	Mus musculus	HC	Adult	Ntrk2	NTRK2_human_ex21	1.24093	TrkB-Shc
Vied et al. (2016)	GSE76567	SRR3087172	Mus musculus	HC	Adult	Ntrk2	NTRK2_human_ex26	48.2136	TrkB-FL
Vied et al. (2016)	GSE76567	SRR3087173	Mus musculus	HC	Adult	Ntrk2	NTRK2_human_ex18	53.2717	TrkB-T1
Vied et al. (2016)	GSE76567	SRR3087173	Mus musculus	HC	Adult	Ntrk2	NTRK2_human_ex21	1.62471	TrkB-Shc
Vied et al. (2016)	GSE76567	SRR3087173	Mus musculus	HC	Adult	Ntrk2	NTRK2_human_ex26	47.8457	TrkB-FL
Vied et al. (2016)	GSE76567	SRR3087174	Mus musculus	HC	Adult	Ntrk2	NTRK2_human_ex18	55.6092	TrkB-T1
Vied et al. (2016)	GSE76567	SRR3087174	Mus musculus	HC	Adult	Ntrk2	NTRK2_human_ex21	1.45868	TrkB-Shc
Vied et al. (2016)	GSE76567	SRR3087174	Mus musculus	HC	Adult	Ntrk2	NTRK2_human_ex26	44.3831	TrkB-FL
Vied et al. (2016)	GSE76567	SRR3087175	Mus musculus	HC	Adult	Ntrk2	NTRK2_human_ex18	49.4514	TrkB-T1
Vied et al. (2016)	GSE76567	SRR3087175	Mus musculus	HC	Adult	Ntrk2	NTRK2_human_ex21	1.43384	TrkB-Shc
Vied et al. (2016)	GSE76567	SRR3087175	Mus musculus	HC	Adult	Ntrk2	NTRK2_human_ex26	45.4682	TrkB-FL
Vied et al. (2016)	GSE76567	SRR3087176	Mus musculus	HC	Adult	Ntrk2	NTRK2_human_ex18	53.0491	TrkB-T1
Vied et al. (2016)	GSE76567	SRR3087176	Mus musculus	HC	Adult	Ntrk2	NTRK2_human_ex21	1.46807	TrkB-Shc
Vied et al. (2016)	GSE76567	SRR3087176	Mus musculus	HC	Adult	Ntrk2	NTRK2_human_ex26	46.1237	TrkB-FL
Vied et al. (2016)	GSE76567	SRR3087177	Mus musculus	HC	Adult	Ntrk2	NTRK2_human_ex18	47.8738	TrkB-T1
Vied et al. (2016)	GSE76567	SRR3087177	Mus musculus	HC	Adult	Ntrk2	NTRK2_human_ex21	1.9555	TrkB-Shc
Vied et al. (2016)	GSE76567	SRR3087177	Mus musculus	HC	Adult	Ntrk2	NTRK2_human_ex26	55.1467	TrkB-FL
Vied et al. (2016)	GSE76567	SRR3087178	Mus musculus	HC	Adult	Ntrk2	NTRK2_human_ex18	48.3219	TrkB-T1
Vied et al. (2016)	GSE76567	SRR3087178	Mus musculus	HC	Adult	Ntrk2	NTRK2_human_ex21	2.10158	TrkB-Shc
Vied et al. (2016)	GSE76567	SRR3087178	Mus musculus	HC	Adult	Ntrk2	NTRK2_human_ex26	48.4225	TrkB-FL
Vied et al. (2016)	GSE76567	SRR3087179	Mus musculus	HC	Adult	Ntrk2	NTRK2_human_ex18	50.5576	TrkB-T1
Vied et al. (2016)	GSE76567	SRR3087179	Mus musculus	HC	Adult	Ntrk2	NTRK2_human_ex21	2.33088	TrkB-Shc
Vied et al. (2016)	GSE76567	SRR3087179	Mus musculus	HC	Adult	Ntrk2	NTRK2_human_ex26	54.6589	TrkB-FL
Vied et al. (2016)	GSE76567	SRR3087180	Mus musculus	HC	Adult	Ntrk2	NTRK2_human_ex18	55.4413	TrkB-T1
Vied et al. (2016)	GSE76567	SRR3087180	Mus musculus	HC	Adult	Ntrk2	NTRK2_human_ex21	2.06654	TrkB-Shc
Vied et al. (2016)	GSE76567	SRR3087180	Mus musculus	HC	Adult	Ntrk2	NTRK2_human_ex26	55.4002	TrkB-FL
Vied et al. (2016)	GSE76567	SRR3087181	Mus musculus	HC	Adult	Ntrk2	NTRK2_human_ex18	55.4028	TrkB-T1
Vied et al. (2016)	GSE76567	SRR3087181	Mus musculus	HC	Adult	Ntrk2	NTRK2_human_ex21	1.80182	TrkB-Shc
Vied et al. (2016)	GSE76567	SRR3087181	Mus musculus	HC	Adult	Ntrk2	NTRK2_human_ex26	53.8546	TrkB-FL
Vied et al. (2016)	GSE76567	SRR3087182	Mus musculus	HC	Adult	Ntrk2	NTRK2_human_ex18	56.2243	TrkB-T1
Vied et al. (2016)	GSE76567	SRR3087182	Mus musculus	HC	Adult	Ntrk2	NTRK2_human_ex21	2.11263	TrkB-Shc
Vied et al. (2016)	GSE76567	SRR3087182	Mus musculus	HC	Adult	Ntrk2	NTRK2_human_ex26	49.9285	TrkB-FL
Li et al. (2017)	SRP100399	SRR5273635	Mus musculus	WB	Adolescent	Ntrk2	NTRK2_human_ex18	50.416	TrkB-T1
Li et al. (2017)	SRP100399	SRR5273635	Mus musculus	WB	Adolescent	Ntrk2	NTRK2_human_ex21	2.56495	TrkB-Shc
Li et al. (2017)	SRP100399	SRR5273635	Mus musculus	WB	Adolescent	Ntrk2	NTRK2_human_ex26	49.6849	TrkB-FL
Li et al. (2017)	SRP100399	SRR5273637	Mus musculus	WB	Adolescent	Ntrk2	NTRK2_human_ex18	57.3807	TrkB-T1
Li et al. (2017)	SRP100399	SRR5273637	Mus musculus	WB	Adolescent	Ntrk2	NTRK2_human_ex21	1.90638	TrkB-Shc
Li et al. (2017)	SRP100399	SRR5273637	Mus musculus	WB	Adolescent	Ntrk2	NTRK2_human_ex26	41.0241	TrkB-FL
Li et al. (2017)	SRP100399	SRR5273639	Mus musculus	WB	Adolescent	Ntrk2	NTRK2_human_ex18	54.6285	TrkB-T1
Li et al. (2017)	SRP100399	SRR5273639	Mus musculus	WB	Adolescent	Ntrk2	NTRK2_human_ex21	1.69491	TrkB-Shc
Li et al. (2017)	SRP100399	SRR5273639	Mus musculus	WB	Adolescent	Ntrk2	NTRK2_human_ex26	44.7667	TrkB-FL
Li et al. (2017)	SRP100399	SRR5273641	Mus musculus	WB	Adolescent	Ntrk2	NTRK2_human_ex18	65.8852	TrkB-T1
Li et al. (2017)	SRP100399	SRR5273641	Mus musculus	WB	Adolescent	Ntrk2	NTRK2_human_ex21	1.85339	TrkB-Shc
Li et al. (2017)	SRP100399	SRR5273641	Mus musculus	WB	Adolescent	Ntrk2	NTRK2_human_ex26	43.9464	TrkB-FL
Li et al. (2017)	SRP100399	SRR5273657	Mus musculus	WB	Adolescent	Ntrk2	NTRK2_human_ex18	60.7709	TrkB-T1
Li et al. (2017)	SRP100399	SRR5273657	Mus musculus	WB	Adolescent	Ntrk2	NTRK2_human_ex21	1.73206	TrkB-Shc
Li et al. (2017)	SRP100399	SRR5273657	Mus musculus	WB	Adolescent	Ntrk2	NTRK2_human_ex26	45.8969	TrkB-FL
Li et al. (2017)	SRP100399	SRR5273673	Mus musculus	WB	Adolescent	Ntrk2	NTRK2_human_ex18	63.7789	TrkB-T1
Li et al. (2017)	SRP100399	SRR5273673	Mus musculus	WB	Adolescent	Ntrk2	NTRK2_human_ex21	1.50377	TrkB-Shc
Li et al. (2017)	SRP100399	SRR5273673	Mus musculus	WB	Adolescent	Ntrk2	NTRK2_human_ex26	40.7592	TrkB-FL
Li et al. (2017)	SRP100399	SRR5273689	Mus musculus	WB	Adolescent	Ntrk2	NTRK2_human_ex18	63.3065	TrkB-T1
Li et al. (2017)	SRP100399	SRR5273689	Mus musculus	WB	Adolescent	Ntrk2	NTRK2_human_ex21	1.82183	TrkB-Shc
Li et al. (2017)	SRP100399	SRR5273689	Mus musculus	WB	Adolescent	Ntrk2	NTRK2_human_ex26	42.0528	TrkB-FL
Li et al. (2017)	SRP100399	SRR5273705	Mus musculus	WB	Adolescent	Ntrk2	NTRK2_human_ex18	66.9729	TrkB-T1
Li et al. (2017)	SRP100399	SRR5273705	Mus musculus	WB	Adolescent	Ntrk2	NTRK2_human_ex21	1.97664	TrkB-Shc
Li et al. (2017)	SRP100399	SRR5273705	Mus musculus	WB	Adolescent	Ntrk2	NTRK2_human_ex26	42.4406	TrkB-FL

[truncated: 5 more sheets: Mouse Ntrk2 count means, Rat Ngfr counts, Rat Ngfr count means, Mouse Ngfr counts, Mouse Ngfr count means]
