# Supplementary material for: Revisiting the expression of BDNF and its receptors in mammalian development
Source: Front Mol Neurosci. 2023 Jun 22;16:1182499. doi: 10.3389/fnmol.2023.1182499 (PMC10325033; doi:10.3389/fnmol.2023.1182499)
Supplement: Supplementary file 5 [file Data_Sheet_4.XLSX]

## Sheet: Datasets
Data origin	Accession nr.	Organism	Strain
Keane et al. (2011)	E-MTAB-615	Mus musculus	NOD/Ltj
Keane et al. (2011)	E-MTAB-615	Mus musculus	LP/J
Keane et al. (2011)	E-MTAB-615	Mus musculus	CBA/J
Keane et al. (2011)	E-MTAB-615	Mus musculus	C3H/HeJ
Keane et al. (2011)	E-MTAB-615	Mus musculus	CAST/EiJ
Keane et al. (2011)	E-MTAB-615	Mus musculus	WSB
Keane et al. (2011)	E-MTAB-615	Mus musculus	NZO
Keane et al. (2011)	E-MTAB-615	Mus musculus	PWK
Keane et al. (2011)	E-MTAB-615	Mus musculus	BALB/cJ
Keane et al. (2011)	E-MTAB-615	Mus musculus	DBA/2J
Keane et al. (2011)	E-MTAB-615	Mus musculus	A/J
Keane et al. (2011)	E-MTAB-615	Mus musculus	AKR/J
Keane et al. (2011)	E-MTAB-615	Mus musculus	Spretus/EiJ
Keane et al. (2011)	E-MTAB-615	Mus musculus	C57BL/6NJ
Keane et al. (2011)	E-MTAB-615	Mus musculus	129S1/SvImJ
Vied et al. (2016)	GSE76567	Mus musculus	129S1/SvImJ
Vied et al. (2016)	GSE76567	Mus musculus	A/J
Vied et al. (2016)	GSE76567	Mus musculus	C57BL/6J
Vied et al. (2016)	GSE76567	Mus musculus	DBA/1J
Vied et al. (2016)	GSE76567	Mus musculus	DBA/2J
Vied et al. (2016)	GSE76567	Mus musculus	PWD/Ph

## Sheet: Bdnf counts
Data origin	Accession nr.	Run_ID	Organism	Strain	Tissue	Age	Gene	Exon	Norm_CPM
Keane et al. (2011)	E-MTAB-615	ERR032990	Mus musculus	NOD/Ltj	whole brain	P56	Bdnf	BDNF_CDS	16.0391
Keane et al. (2011)	E-MTAB-615	ERR032991	Mus musculus	NOD/Ltj	whole brain	P56	Bdnf	BDNF_CDS	19.8292
Keane et al. (2011)	E-MTAB-615	ERR032992	Mus musculus	LP/J	whole brain	P56	Bdnf	BDNF_CDS	13.5432
Keane et al. (2011)	E-MTAB-615	ERR032993	Mus musculus	CBA/J	whole brain	P56	Bdnf	BDNF_CDS	13.9694
Keane et al. (2011)	E-MTAB-615	ERR032994	Mus musculus	CBA/J	whole brain	P56	Bdnf	BDNF_CDS	13.6085
Keane et al. (2011)	E-MTAB-615	ERR032995	Mus musculus	C3H/HeJ	whole brain	P56	Bdnf	BDNF_CDS	16.056
Keane et al. (2011)	E-MTAB-615	ERR032996	Mus musculus	C3H/HeJ	whole brain	P56	Bdnf	BDNF_CDS	14.365
Keane et al. (2011)	E-MTAB-615	ERR032997	Mus musculus	CAST/EiJ	whole brain	P56	Bdnf	BDNF_CDS	15.2195
Keane et al. (2011)	E-MTAB-615	ERR032998	Mus musculus	CAST/EiJ	whole brain	P56	Bdnf	BDNF_CDS	14.7632
Keane et al. (2011)	E-MTAB-615	ERR032999	Mus musculus	WSB	whole brain	P56	Bdnf	BDNF_CDS	16.288
Keane et al. (2011)	E-MTAB-615	ERR033000	Mus musculus	WSB	whole brain	P56	Bdnf	BDNF_CDS	13.5836
Keane et al. (2011)	E-MTAB-615	ERR033001	Mus musculus	NZO	whole brain	P56	Bdnf	BDNF_CDS	10.1716
Keane et al. (2011)	E-MTAB-615	ERR033002	Mus musculus	NZO	whole brain	P56	Bdnf	BDNF_CDS	14.2032
Keane et al. (2011)	E-MTAB-615	ERR033003	Mus musculus	PWK	whole brain	P56	Bdnf	BDNF_CDS	15.1852
Keane et al. (2011)	E-MTAB-615	ERR033004	Mus musculus	PWK	whole brain	P56	Bdnf	BDNF_CDS	15.0937
Keane et al. (2011)	E-MTAB-615	ERR033005	Mus musculus	BALB/cJ	whole brain	P56	Bdnf	BDNF_CDS	17.6153
Keane et al. (2011)	E-MTAB-615	ERR033006	Mus musculus	DBA/2J	whole brain	P56	Bdnf	BDNF_CDS	21.2616
Keane et al. (2011)	E-MTAB-615	ERR033007	Mus musculus	DBA/2J	whole brain	P56	Bdnf	BDNF_CDS	21.3982
Keane et al. (2011)	E-MTAB-615	ERR033008	Mus musculus	A/J	whole brain	P56	Bdnf	BDNF_CDS	18.4903
Keane et al. (2011)	E-MTAB-615	ERR033009	Mus musculus	A/J	whole brain	P56	Bdnf	BDNF_CDS	15.8098
Keane et al. (2011)	E-MTAB-615	ERR033010	Mus musculus	AKR/J	whole brain	P56	Bdnf	BDNF_CDS	17.1334
Keane et al. (2011)	E-MTAB-615	ERR033011	Mus musculus	AKR/J	whole brain	P56	Bdnf	BDNF_CDS	20.9391
Keane et al. (2011)	E-MTAB-615	ERR033012	Mus musculus	Spretus/EiJ	whole brain	P56	Bdnf	BDNF_CDS	13.7505
Keane et al. (2011)	E-MTAB-615	ERR033013	Mus musculus	Spretus/EiJ	whole brain	P56	Bdnf	BDNF_CDS	10.8674
Keane et al. (2011)	E-MTAB-615	ERR033014	Mus musculus	BALB/cJ	whole brain	P56	Bdnf	BDNF_CDS	17.7963
Keane et al. (2011)	E-MTAB-615	ERR033015	Mus musculus	C57BL/6NJ	whole brain	P56	Bdnf	BDNF_CDS	10.6116
Keane et al. (2011)	E-MTAB-615	ERR033016	Mus musculus	C57BL/6NJ	whole brain	P56	Bdnf	BDNF_CDS	12.3771
Keane et al. (2011)	E-MTAB-615	ERR033017	Mus musculus	NOD/Ltj	whole brain	P56	Bdnf	BDNF_CDS	18.9966
Keane et al. (2011)	E-MTAB-615	ERR033018	Mus musculus	129S1/SvImJ	whole brain	P56	Bdnf	BDNF_CDS	16.1285
Keane et al. (2011)	E-MTAB-615	ERR033019	Mus musculus	129S1/SvImJ	whole brain	P56	Bdnf	BDNF_CDS	13.9277
Vied et al. (2016)	GSE76567	SRR3087148	Mus musculus	129S1/SvImJ	hippocampus	P62	Bdnf	BDNF_CDS	33.5742
Vied et al. (2016)	GSE76567	SRR3087149	Mus musculus	129S1/SvImJ	hippocampus	P62	Bdnf	BDNF_CDS	36.7877
Vied et al. (2016)	GSE76567	SRR3087150	Mus musculus	129S1/SvImJ	hippocampus	P63	Bdnf	BDNF_CDS	36.0739
Vied et al. (2016)	GSE76567	SRR3087151	Mus musculus	129S1/SvImJ	hippocampus	P63	Bdnf	BDNF_CDS	33.178
Vied et al. (2016)	GSE76567	SRR3087152	Mus musculus	129S1/SvImJ	hippocampus	P63	Bdnf	BDNF_CDS	31.9251
Vied et al. (2016)	GSE76567	SRR3087153	Mus musculus	A/J	hippocampus	P62	Bdnf	BDNF_CDS	25.5059
Vied et al. (2016)	GSE76567	SRR3087154	Mus musculus	A/J	hippocampus	P62	Bdnf	BDNF_CDS	30.677
Vied et al. (2016)	GSE76567	SRR3087155	Mus musculus	A/J	hippocampus	P62	Bdnf	BDNF_CDS	24.9279
Vied et al. (2016)	GSE76567	SRR3087156	Mus musculus	A/J	hippocampus	P63	Bdnf	BDNF_CDS	22.8398
Vied et al. (2016)	GSE76567	SRR3087157	Mus musculus	A/J	hippocampus	P63	Bdnf	BDNF_CDS	29.9015
Vied et al. (2016)	GSE76567	SRR3087158	Mus musculus	A/J	hippocampus	P63	Bdnf	BDNF_CDS	27.3205
Vied et al. (2016)	GSE76567	SRR3087159	Mus musculus	C57BL/6J	hippocampus	P63	Bdnf	BDNF_CDS	30.5011
Vied et al. (2016)	GSE76567	SRR3087160	Mus musculus	C57BL/6J	hippocampus	P63	Bdnf	BDNF_CDS	30.0128
Vied et al. (2016)	GSE76567	SRR3087161	Mus musculus	C57BL/6J	hippocampus	P63	Bdnf	BDNF_CDS	37.3027
Vied et al. (2016)	GSE76567	SRR3087162	Mus musculus	C57BL/6J	hippocampus	P64	Bdnf	BDNF_CDS	34.2694
Vied et al. (2016)	GSE76567	SRR3087163	Mus musculus	C57BL/6J	hippocampus	P64	Bdnf	BDNF_CDS	34.9306
Vied et al. (2016)	GSE76567	SRR3087164	Mus musculus	C57BL/6J	hippocampus	P64	Bdnf	BDNF_CDS	29.6841
Vied et al. (2016)	GSE76567	SRR3087165	Mus musculus	DBA/1J	hippocampus	P62	Bdnf	BDNF_CDS	31.6927
Vied et al. (2016)	GSE76567	SRR3087166	Mus musculus	DBA/1J	hippocampus	P62	Bdnf	BDNF_CDS	28.0936
Vied et al. (2016)	GSE76567	SRR3087167	Mus musculus	DBA/1J	hippocampus	P62	Bdnf	BDNF_CDS	34.8014
Vied et al. (2016)	GSE76567	SRR3087168	Mus musculus	DBA/1J	hippocampus	P63	Bdnf	BDNF_CDS	26.7082
Vied et al. (2016)	GSE76567	SRR3087169	Mus musculus	DBA/1J	hippocampus	P63	Bdnf	BDNF_CDS	28.704
Vied et al. (2016)	GSE76567	SRR3087170	Mus musculus	DBA/1J	hippocampus	P63	Bdnf	BDNF_CDS	27.8076
Vied et al. (2016)	GSE76567	SRR3087171	Mus musculus	DBA/2J	hippocampus	P62	Bdnf	BDNF_CDS	21.8807
Vied et al. (2016)	GSE76567	SRR3087172	Mus musculus	DBA/2J	hippocampus	P62	Bdnf	BDNF_CDS	24.8209
Vied et al. (2016)	GSE76567	SRR3087173	Mus musculus	DBA/2J	hippocampus	P62	Bdnf	BDNF_CDS	25.2901
Vied et al. (2016)	GSE76567	SRR3087174	Mus musculus	DBA/2J	hippocampus	P62	Bdnf	BDNF_CDS	26.935
Vied et al. (2016)	GSE76567	SRR3087175	Mus musculus	DBA/2J	hippocampus	P62	Bdnf	BDNF_CDS	28.2311
Vied et al. (2016)	GSE76567	SRR3087176	Mus musculus	DBA/2J	hippocampus	P62	Bdnf	BDNF_CDS	20.9222
Vied et al. (2016)	GSE76567	SRR3087177	Mus musculus	PWD/Ph	hippocampus	P62	Bdnf	BDNF_CDS	26.6021
Vied et al. (2016)	GSE76567	SRR3087178	Mus musculus	PWD/Ph	hippocampus	P62	Bdnf	BDNF_CDS	34.1275
Vied et al. (2016)	GSE76567	SRR3087179	Mus musculus	PWD/Ph	hippocampus	P62	Bdnf	BDNF_CDS	31.7522
Vied et al. (2016)	GSE76567	SRR3087180	Mus musculus	PWD/Ph	hippocampus	P62	Bdnf	BDNF_CDS	28.9413
Vied et al. (2016)	GSE76567	SRR3087181	Mus musculus	PWD/Ph	hippocampus	P62	Bdnf	BDNF_CDS	32.4271
Vied et al. (2016)	GSE76567	SRR3087182	Mus musculus	PWD/Ph	hippocampus	P62	Bdnf	BDNF_CDS	36.4442

## Sheet: Bdnf proportions
Tissue	Exon	Strain	Proportion	Proportion_percent
whole brain	I	NOD/Ltj	0.235705	0.0128243
whole brain	I	LP/J	0.149891	0.00815528
whole brain	I	CBA/J	0.188036	0.0102307
whole brain	I	C3H/HeJ	0.251668	0.0136928
whole brain	I	CAST/EiJ	0.227193	0.0123611
whole brain	I	WSB	0.226889	0.0123446
whole brain	I	NZO	0.210499	0.0114528
whole brain	I	PWK	0.214329	0.0116613
whole brain	I	BALB/cJ	0.205222	0.0111657
whole brain	I	DBA/2J	0.165341	0.00899587
whole brain	I	A/J	0.197204	0.0107295
whole brain	I	AKR/J	0.271962	0.0147969
whole brain	I	Spretus/EiJ	0.175957	0.00957346
whole brain	I	C57BL/6NJ	0.137458	0.00747885
whole brain	I	129S1/SvImJ	0.217249	0.0118201
hippocampus	I	129S1/SvImJ	0.230412	0.0137493
hippocampus	I	A/J	0.237181	0.0141532
hippocampus	I	C57BL/6J	0.265284	0.0158302
hippocampus	I	DBA/1J	0.302555	0.0180543
hippocampus	I	DBA/2J	0.31734	0.0189365
hippocampus	I	PWD/Ph	0.427259	0.0254956
whole brain	Others	NOD/Ltj	0.0266641	0.00145074
whole brain	Others	LP/J	0	0
whole brain	Others	CBA/J	0.112427	0.00611695
whole brain	Others	C3H/HeJ	0.0179649	0.000977438
whole brain	Others	CAST/EiJ	0.0350361	0.00190625
whole brain	Others	WSB	0	0
whole brain	Others	NZO	0.162569	0.00884504
whole brain	Others	PWK	0.0194537	0.00105844
whole brain	Others	BALB/cJ	0.0130412	0.000709547
whole brain	Others	DBA/2J	0.0190847	0.00103836
whole brain	Others	A/J	0.0140284	0.000763258
whole brain	Others	AKR/J	0.021602	0.00117532
whole brain	Others	Spretus/EiJ	0.0803926	0.00437401
whole brain	Others	C57BL/6NJ	0.028627	0.00155754
whole brain	Others	129S1/SvImJ	0.0460379	0.00250484
hippocampus	Others	129S1/SvImJ	0.0246123	0.00146868
hippocampus	Others	A/J	0.11778	0.00702823
hippocampus	Others	C57BL/6J	0.0505491	0.00301639
hippocampus	Others	DBA/1J	0.148878	0.00888393
hippocampus	Others	DBA/2J	0.0490004	0.00292398
hippocampus	Others	PWD/Ph	0.0761834	0.00454606
whole brain	III	NOD/Ltj	0.0294273	0.00160108
whole brain	III	LP/J	0.0225931	0.00122925
whole brain	III	CBA/J	0	0
whole brain	III	C3H/HeJ	0.0397548	0.00216298
whole brain	III	CAST/EiJ	0.0193334	0.00105189
whole brain	III	WSB	0.0296754	0.00161458
whole brain	III	NZO	0.0177443	0.000965436
whole brain	III	PWK	0.0214697	0.00116812
whole brain	III	BALB/cJ	0.0171947	0.000935533
whole brain	III	DBA/2J	0.0105312	0.000572982
whole brain	III	A/J	0.0464463	0.00252706
whole brain	III	AKR/J	0	0
whole brain	III	Spretus/EiJ	0	0
whole brain	III	C57BL/6NJ	0.0315936	0.00171895
whole brain	III	129S1/SvImJ	0.0348824	0.00189789
hippocampus	III	129S1/SvImJ	0.0380917	0.00227303
hippocampus	III	A/J	0.111546	0.00665622
hippocampus	III	C57BL/6J	0.0644862	0.00384806
hippocampus	III	DBA/1J	0.111553	0.00665665
hippocampus	III	DBA/2J	0.053806	0.00321074
hippocampus	III	PWD/Ph	0.0269896	0.00161054
whole brain	IV	NOD/Ltj	0.444608	0.0241902
whole brain	IV	LP/J	0.192941	0.0104975
whole brain	IV	CBA/J	0.316675	0.0172297
whole brain	IV	C3H/HeJ	0.339731	0.0184841
whole brain	IV	CAST/EiJ	0.46955	0.0255473
whole brain	IV	WSB	0.42372	0.0230538
whole brain	IV	NZO	0.435748	0.0237082
whole brain	IV	PWK	0.147313	0.008015
whole brain	IV	BALB/cJ	0.433631	0.023593
whole brain	IV	DBA/2J	0.395391	0.0215125
whole brain	IV	A/J	0.453462	0.024672
whole brain	IV	AKR/J	0.492443	0.0267929
whole brain	IV	Spretus/EiJ	0.203593	0.0110771
whole brain	IV	C57BL/6NJ	0.250042	0.0136043
whole brain	IV	129S1/SvImJ	0.267681	0.014564
hippocampus	IV	129S1/SvImJ	0.791653	0.04724
hippocampus	IV	A/J	0.918172	0.0547897
hippocampus	IV	C57BL/6J	1.05365	0.0628743
hippocampus	IV	DBA/1J	0.922117	0.0550251
hippocampus	IV	DBA/2J	0.929826	0.0554851
hippocampus	IV	PWD/Ph	0.543041	0.0324047
whole brain	IIc	NOD/Ltj	0.266037	0.0144746
whole brain	IIc	LP/J	0.104861	0.00570528
whole brain	IIc	CBA/J	0.232327	0.0126405
whole brain	IIc	C3H/HeJ	0.238232	0.0129617
whole brain	IIc	CAST/EiJ	0.276951	0.0150684
whole brain	IIc	WSB	0.224185	0.0121975
whole brain	IIc	NZO	0.271718	0.0147837
whole brain	IIc	PWK	0.210258	0.0114397
whole brain	IIc	BALB/cJ	0.27666	0.0150525
whole brain	IIc	DBA/2J	0.261666	0.0142367
whole brain	IIc	A/J	0.212254	0.0115483
whole brain	IIc	AKR/J	0.135864	0.00739211
whole brain	IIc	Spretus/EiJ	0.244407	0.0132977
whole brain	IIc	C57BL/6NJ	0.263524	0.0143379
whole brain	IIc	129S1/SvImJ	0.160727	0.00874486
hippocampus	IIc	129S1/SvImJ	0.260469	0.0155428
hippocampus	IIc	A/J	0.263597	0.0157295
hippocampus	IIc	C57BL/6J	0.29013	0.0173128
hippocampus	IIc	DBA/1J	0.293542	0.0175164
hippocampus	IIc	DBA/2J	0.324608	0.0193702
hippocampus	IIc	PWD/Ph	0.430311	0.0256778
whole brain	VI	NOD/Ltj	0.499917	0.0271995
whole brain	VI	LP/J	0.201059	0.0109392
whole brain	VI	CBA/J	0.552354	0.0300525
whole brain	VI	C3H/HeJ	0.364415	0.0198271
whole brain	VI	CAST/EiJ	0.445741	0.0242519
whole brain	VI	WSB	0.289377	0.0157444
whole brain	VI	NZO	0.38539	0.0209684
whole brain	VI	PWK	0.508567	0.0276701
whole brain	VI	BALB/cJ	0.424767	0.0231108
whole brain	VI	DBA/2J	0.431304	0.0234664
whole brain	VI	A/J	0.262771	0.0142968
whole brain	VI	AKR/J	0.230289	0.0125296
whole brain	VI	Spretus/EiJ	0.555969	0.0302492
whole brain	VI	C57BL/6NJ	0.243468	0.0132466
whole brain	VI	129S1/SvImJ	0.345856	0.0188174
hippocampus	VI	129S1/SvImJ	1.59804	0.0953589
hippocampus	VI	A/J	1.39487	0.0832355
hippocampus	VI	C57BL/6J	1.02136	0.0609469
hippocampus	VI	DBA/1J	1.46451	0.0873912
hippocampus	VI	DBA/2J	1.04179	0.0621664
hippocampus	VI	PWD/Ph	0.562922	0.033591

## Sheet: Ntrk2 counts
Data origin	Accession nr.	Run_ID	Organism	Strain	Tissue	Age	Gene	Exon	Norm_CPM	Isoform
Keane et al. (2011)	E-MTAB-615	ERR032989	Mus musculus	NOD/Ltj	whole brain	P56	Ntrk2	NTRK2_human_ex18	44.4542	TrkB-T1
Keane et al. (2011)	E-MTAB-615	ERR032989	Mus musculus	NOD/Ltj	whole brain	P56	Ntrk2	NTRK2_human_ex21	0.872466	TrkB-Shc
Keane et al. (2011)	E-MTAB-615	ERR032989	Mus musculus	NOD/Ltj	whole brain	P56	Ntrk2	NTRK2_human_ex26	25.6252	TrkB-FL
Keane et al. (2011)	E-MTAB-615	ERR032990	Mus musculus	NOD/Ltj	whole brain	P56	Ntrk2	NTRK2_human_ex18	46.8361	TrkB-T1
Keane et al. (2011)	E-MTAB-615	ERR032990	Mus musculus	NOD/Ltj	whole brain	P56	Ntrk2	NTRK2_human_ex21	1.49455	TrkB-Shc
Keane et al. (2011)	E-MTAB-615	ERR032990	Mus musculus	NOD/Ltj	whole brain	P56	Ntrk2	NTRK2_human_ex26	25.2201	TrkB-FL
Keane et al. (2011)	E-MTAB-615	ERR032991	Mus musculus	NOD/Ltj	whole brain	P56	Ntrk2	NTRK2_human_ex18	47.9175	TrkB-T1
Keane et al. (2011)	E-MTAB-615	ERR032991	Mus musculus	NOD/Ltj	whole brain	P56	Ntrk2	NTRK2_human_ex21	1.23168	TrkB-Shc
Keane et al. (2011)	E-MTAB-615	ERR032991	Mus musculus	NOD/Ltj	whole brain	P56	Ntrk2	NTRK2_human_ex26	26.0606	TrkB-FL
Keane et al. (2011)	E-MTAB-615	ERR032992	Mus musculus	LP/J	whole brain	P56	Ntrk2	NTRK2_human_ex18	41.1271	TrkB-T1
Keane et al. (2011)	E-MTAB-615	ERR032992	Mus musculus	LP/J	whole brain	P56	Ntrk2	NTRK2_human_ex21	1.3082	TrkB-Shc
Keane et al. (2011)	E-MTAB-615	ERR032992	Mus musculus	LP/J	whole brain	P56	Ntrk2	NTRK2_human_ex26	25.3673	TrkB-FL
Keane et al. (2011)	E-MTAB-615	ERR032993	Mus musculus	CBA/J	whole brain	P56	Ntrk2	NTRK2_human_ex18	43.791	TrkB-T1
Keane et al. (2011)	E-MTAB-615	ERR032993	Mus musculus	CBA/J	whole brain	P56	Ntrk2	NTRK2_human_ex21	1.77673	TrkB-Shc
Keane et al. (2011)	E-MTAB-615	ERR032993	Mus musculus	CBA/J	whole brain	P56	Ntrk2	NTRK2_human_ex26	35.341	TrkB-FL
Keane et al. (2011)	E-MTAB-615	ERR032994	Mus musculus	CBA/J	whole brain	P56	Ntrk2	NTRK2_human_ex18	48.0947	TrkB-T1
Keane et al. (2011)	E-MTAB-615	ERR032994	Mus musculus	CBA/J	whole brain	P56	Ntrk2	NTRK2_human_ex21	2.11539	TrkB-Shc
Keane et al. (2011)	E-MTAB-615	ERR032994	Mus musculus	CBA/J	whole brain	P56	Ntrk2	NTRK2_human_ex26	37.6955	TrkB-FL
Keane et al. (2011)	E-MTAB-615	ERR032995	Mus musculus	C3H/HeJ	whole brain	P56	Ntrk2	NTRK2_human_ex18	54.6655	TrkB-T1
Keane et al. (2011)	E-MTAB-615	ERR032995	Mus musculus	C3H/HeJ	whole brain	P56	Ntrk2	NTRK2_human_ex21	1.61822	TrkB-Shc
Keane et al. (2011)	E-MTAB-615	ERR032995	Mus musculus	C3H/HeJ	whole brain	P56	Ntrk2	NTRK2_human_ex26	38.3848	TrkB-FL
Keane et al. (2011)	E-MTAB-615	ERR032996	Mus musculus	C3H/HeJ	whole brain	P56	Ntrk2	NTRK2_human_ex18	52.1495	TrkB-T1
Keane et al. (2011)	E-MTAB-615	ERR032996	Mus musculus	C3H/HeJ	whole brain	P56	Ntrk2	NTRK2_human_ex21	1.8118	TrkB-Shc
Keane et al. (2011)	E-MTAB-615	ERR032996	Mus musculus	C3H/HeJ	whole brain	P56	Ntrk2	NTRK2_human_ex26	40.492	TrkB-FL
Keane et al. (2011)	E-MTAB-615	ERR032997	Mus musculus	CAST/EiJ	whole brain	P56	Ntrk2	NTRK2_human_ex18	41.7628	TrkB-T1
Keane et al. (2011)	E-MTAB-615	ERR032997	Mus musculus	CAST/EiJ	whole brain	P56	Ntrk2	NTRK2_human_ex21	1.578	TrkB-Shc
Keane et al. (2011)	E-MTAB-615	ERR032997	Mus musculus	CAST/EiJ	whole brain	P56	Ntrk2	NTRK2_human_ex26	47.4296	TrkB-FL
Keane et al. (2011)	E-MTAB-615	ERR032998	Mus musculus	CAST/EiJ	whole brain	P56	Ntrk2	NTRK2_human_ex18	43.4686	TrkB-T1
Keane et al. (2011)	E-MTAB-615	ERR032998	Mus musculus	CAST/EiJ	whole brain	P56	Ntrk2	NTRK2_human_ex21	2.03704	TrkB-Shc
Keane et al. (2011)	E-MTAB-615	ERR032998	Mus musculus	CAST/EiJ	whole brain	P56	Ntrk2	NTRK2_human_ex26	36.7909	TrkB-FL
Keane et al. (2011)	E-MTAB-615	ERR032999	Mus musculus	WSB	whole brain	P56	Ntrk2	NTRK2_human_ex18	43.7681	TrkB-T1
Keane et al. (2011)	E-MTAB-615	ERR032999	Mus musculus	WSB	whole brain	P56	Ntrk2	NTRK2_human_ex21	1.80359	TrkB-Shc
Keane et al. (2011)	E-MTAB-615	ERR032999	Mus musculus	WSB	whole brain	P56	Ntrk2	NTRK2_human_ex26	45.6675	TrkB-FL
Keane et al. (2011)	E-MTAB-615	ERR033000	Mus musculus	WSB	whole brain	P56	Ntrk2	NTRK2_human_ex18	48.667	TrkB-T1
Keane et al. (2011)	E-MTAB-615	ERR033000	Mus musculus	WSB	whole brain	P56	Ntrk2	NTRK2_human_ex21	1.50975	TrkB-Shc
Keane et al. (2011)	E-MTAB-615	ERR033000	Mus musculus	WSB	whole brain	P56	Ntrk2	NTRK2_human_ex26	40.3349	TrkB-FL
Keane et al. (2011)	E-MTAB-615	ERR033001	Mus musculus	NZO	whole brain	P56	Ntrk2	NTRK2_human_ex18	62.6504	TrkB-T1
Keane et al. (2011)	E-MTAB-615	ERR033001	Mus musculus	NZO	whole brain	P56	Ntrk2	NTRK2_human_ex21	0.862122	TrkB-Shc
Keane et al. (2011)	E-MTAB-615	ERR033001	Mus musculus	NZO	whole brain	P56	Ntrk2	NTRK2_human_ex26	23.9203	TrkB-FL
Keane et al. (2011)	E-MTAB-615	ERR033002	Mus musculus	NZO	whole brain	P56	Ntrk2	NTRK2_human_ex18	63.796	TrkB-T1
Keane et al. (2011)	E-MTAB-615	ERR033002	Mus musculus	NZO	whole brain	P56	Ntrk2	NTRK2_human_ex21	2.04475	TrkB-Shc
Keane et al. (2011)	E-MTAB-615	ERR033002	Mus musculus	NZO	whole brain	P56	Ntrk2	NTRK2_human_ex26	37.7538	TrkB-FL
Keane et al. (2011)	E-MTAB-615	ERR033003	Mus musculus	PWK	whole brain	P56	Ntrk2	NTRK2_human_ex18	52.0016	TrkB-T1
Keane et al. (2011)	E-MTAB-615	ERR033003	Mus musculus	PWK	whole brain	P56	Ntrk2	NTRK2_human_ex21	1.58046	TrkB-Shc
Keane et al. (2011)	E-MTAB-615	ERR033003	Mus musculus	PWK	whole brain	P56	Ntrk2	NTRK2_human_ex26	36.295	TrkB-FL
Keane et al. (2011)	E-MTAB-615	ERR033004	Mus musculus	PWK	whole brain	P56	Ntrk2	NTRK2_human_ex18	46.5586	TrkB-T1
Keane et al. (2011)	E-MTAB-615	ERR033004	Mus musculus	PWK	whole brain	P56	Ntrk2	NTRK2_human_ex21	1.80362	TrkB-Shc
Keane et al. (2011)	E-MTAB-615	ERR033004	Mus musculus	PWK	whole brain	P56	Ntrk2	NTRK2_human_ex26	38.6534	TrkB-FL
Keane et al. (2011)	E-MTAB-615	ERR033005	Mus musculus	BALB/cJ	whole brain	P56	Ntrk2	NTRK2_human_ex18	48.218	TrkB-T1
Keane et al. (2011)	E-MTAB-615	ERR033005	Mus musculus	BALB/cJ	whole brain	P56	Ntrk2	NTRK2_human_ex21	1.45096	TrkB-Shc
Keane et al. (2011)	E-MTAB-615	ERR033005	Mus musculus	BALB/cJ	whole brain	P56	Ntrk2	NTRK2_human_ex26	49.927	TrkB-FL
Keane et al. (2011)	E-MTAB-615	ERR033006	Mus musculus	DBA/2J	whole brain	P56	Ntrk2	NTRK2_human_ex18	43.7908	TrkB-T1
Keane et al. (2011)	E-MTAB-615	ERR033006	Mus musculus	DBA/2J	whole brain	P56	Ntrk2	NTRK2_human_ex21	1.62253	TrkB-Shc
Keane et al. (2011)	E-MTAB-615	ERR033006	Mus musculus	DBA/2J	whole brain	P56	Ntrk2	NTRK2_human_ex26	46.5587	TrkB-FL
Keane et al. (2011)	E-MTAB-615	ERR033007	Mus musculus	DBA/2J	whole brain	P56	Ntrk2	NTRK2_human_ex18	51.2405	TrkB-T1
Keane et al. (2011)	E-MTAB-615	ERR033007	Mus musculus	DBA/2J	whole brain	P56	Ntrk2	NTRK2_human_ex21	1.53243	TrkB-Shc
Keane et al. (2011)	E-MTAB-615	ERR033007	Mus musculus	DBA/2J	whole brain	P56	Ntrk2	NTRK2_human_ex26	48.7948	TrkB-FL
Keane et al. (2011)	E-MTAB-615	ERR033008	Mus musculus	A/J	whole brain	P56	Ntrk2	NTRK2_human_ex18	54.003	TrkB-T1
Keane et al. (2011)	E-MTAB-615	ERR033008	Mus musculus	A/J	whole brain	P56	Ntrk2	NTRK2_human_ex21	1.7636	TrkB-Shc
Keane et al. (2011)	E-MTAB-615	ERR033008	Mus musculus	A/J	whole brain	P56	Ntrk2	NTRK2_human_ex26	45.8749	TrkB-FL
Keane et al. (2011)	E-MTAB-615	ERR033009	Mus musculus	A/J	whole brain	P56	Ntrk2	NTRK2_human_ex18	44.9949	TrkB-T1
Keane et al. (2011)	E-MTAB-615	ERR033009	Mus musculus	A/J	whole brain	P56	Ntrk2	NTRK2_human_ex21	1.25687	TrkB-Shc
Keane et al. (2011)	E-MTAB-615	ERR033009	Mus musculus	A/J	whole brain	P56	Ntrk2	NTRK2_human_ex26	46.2579	TrkB-FL
Keane et al. (2011)	E-MTAB-615	ERR033010	Mus musculus	AKR/J	whole brain	P56	Ntrk2	NTRK2_human_ex18	47.2581	TrkB-T1
Keane et al. (2011)	E-MTAB-615	ERR033010	Mus musculus	AKR/J	whole brain	P56	Ntrk2	NTRK2_human_ex21	1.80364	TrkB-Shc
Keane et al. (2011)	E-MTAB-615	ERR033010	Mus musculus	AKR/J	whole brain	P56	Ntrk2	NTRK2_human_ex26	50.7407	TrkB-FL
Keane et al. (2011)	E-MTAB-615	ERR033011	Mus musculus	AKR/J	whole brain	P56	Ntrk2	NTRK2_human_ex18	51.0879	TrkB-T1
Keane et al. (2011)	E-MTAB-615	ERR033011	Mus musculus	AKR/J	whole brain	P56	Ntrk2	NTRK2_human_ex21	2.10067	TrkB-Shc
Keane et al. (2011)	E-MTAB-615	ERR033011	Mus musculus	AKR/J	whole brain	P56	Ntrk2	NTRK2_human_ex26	57.651	TrkB-FL
Keane et al. (2011)	E-MTAB-615	ERR033012	Mus musculus	Spretus/EiJ	whole brain	P56	Ntrk2	NTRK2_human_ex18	35.3297	TrkB-T1
Keane et al. (2011)	E-MTAB-615	ERR033012	Mus musculus	Spretus/EiJ	whole brain	P56	Ntrk2	NTRK2_human_ex21	1.97874	TrkB-Shc
Keane et al. (2011)	E-MTAB-615	ERR033012	Mus musculus	Spretus/EiJ	whole brain	P56	Ntrk2	NTRK2_human_ex26	36.7707	TrkB-FL
Keane et al. (2011)	E-MTAB-615	ERR033013	Mus musculus	Spretus/EiJ	whole brain	P56	Ntrk2	NTRK2_human_ex18	36.0331	TrkB-T1
Keane et al. (2011)	E-MTAB-615	ERR033013	Mus musculus	Spretus/EiJ	whole brain	P56	Ntrk2	NTRK2_human_ex21	2.62652	TrkB-Shc
Keane et al. (2011)	E-MTAB-615	ERR033013	Mus musculus	Spretus/EiJ	whole brain	P56	Ntrk2	NTRK2_human_ex26	34.0063	TrkB-FL
Keane et al. (2011)	E-MTAB-615	ERR033014	Mus musculus	BALB/cJ	whole brain	P56	Ntrk2	NTRK2_human_ex18	41.4601	TrkB-T1
Keane et al. (2011)	E-MTAB-615	ERR033014	Mus musculus	BALB/cJ	whole brain	P56	Ntrk2	NTRK2_human_ex21	1.01985	TrkB-Shc
Keane et al. (2011)	E-MTAB-615	ERR033014	Mus musculus	BALB/cJ	whole brain	P56	Ntrk2	NTRK2_human_ex26	40.1056	TrkB-FL
Keane et al. (2011)	E-MTAB-615	ERR033015	Mus musculus	C57BL/6NJ	whole brain	P56	Ntrk2	NTRK2_human_ex18	41.3919	TrkB-T1
Keane et al. (2011)	E-MTAB-615	ERR033015	Mus musculus	C57BL/6NJ	whole brain	P56	Ntrk2	NTRK2_human_ex21	1.46723	TrkB-Shc
Keane et al. (2011)	E-MTAB-615	ERR033015	Mus musculus	C57BL/6NJ	whole brain	P56	Ntrk2	NTRK2_human_ex26	31.4207	TrkB-FL
Keane et al. (2011)	E-MTAB-615	ERR033016	Mus musculus	C57BL/6NJ	whole brain	P56	Ntrk2	NTRK2_human_ex18	25.5896	TrkB-T1
Keane et al. (2011)	E-MTAB-615	ERR033016	Mus musculus	C57BL/6NJ	whole brain	P56	Ntrk2	NTRK2_human_ex21	1.38483	TrkB-Shc
Keane et al. (2011)	E-MTAB-615	ERR033016	Mus musculus	C57BL/6NJ	whole brain	P56	Ntrk2	NTRK2_human_ex26	26.4125	TrkB-FL
Keane et al. (2011)	E-MTAB-615	ERR033017	Mus musculus	NOD/Ltj	whole brain	P56	Ntrk2	NTRK2_human_ex18	54.8196	TrkB-T1
Keane et al. (2011)	E-MTAB-615	ERR033017	Mus musculus	NOD/Ltj	whole brain	P56	Ntrk2	NTRK2_human_ex21	1.40883	TrkB-Shc
Keane et al. (2011)	E-MTAB-615	ERR033017	Mus musculus	NOD/Ltj	whole brain	P56	Ntrk2	NTRK2_human_ex26	27.5216	TrkB-FL
Keane et al. (2011)	E-MTAB-615	ERR033018	Mus musculus	129S1/SvImJ	whole brain	P56	Ntrk2	NTRK2_human_ex18	56.8923	TrkB-T1
Keane et al. (2011)	E-MTAB-615	ERR033018	Mus musculus	129S1/SvImJ	whole brain	P56	Ntrk2	NTRK2_human_ex21	2.04078	TrkB-Shc
Keane et al. (2011)	E-MTAB-615	ERR033018	Mus musculus	129S1/SvImJ	whole brain	P56	Ntrk2	NTRK2_human_ex26	39.3764	TrkB-FL
Keane et al. (2011)	E-MTAB-615	ERR033019	Mus musculus	129S1/SvImJ	whole brain	P56	Ntrk2	NTRK2_human_ex18	55.677	TrkB-T1
Keane et al. (2011)	E-MTAB-615	ERR033019	Mus musculus	129S1/SvImJ	whole brain	P56	Ntrk2	NTRK2_human_ex21	1.13767	TrkB-Shc
Keane et al. (2011)	E-MTAB-615	ERR033019	Mus musculus	129S1/SvImJ	whole brain	P56	Ntrk2	NTRK2_human_ex26	30.9649	TrkB-FL
Vied et al. (2016)	GSE76567	SRR3087147	Mus musculus	129S1/SvImJ	hippocampus	P62	Ntrk2	NTRK2_human_ex18	42.8204	TrkB-T1
Vied et al. (2016)	GSE76567	SRR3087147	Mus musculus	129S1/SvImJ	hippocampus	P62	Ntrk2	NTRK2_human_ex21	0.941588	TrkB-Shc
Vied et al. (2016)	GSE76567	SRR3087147	Mus musculus	129S1/SvImJ	hippocampus	P62	Ntrk2	NTRK2_human_ex26	32.7575	TrkB-FL
Vied et al. (2016)	GSE76567	SRR3087148	Mus musculus	129S1/SvImJ	hippocampus	P62	Ntrk2	NTRK2_human_ex18	37.8822	TrkB-T1
Vied et al. (2016)	GSE76567	SRR3087148	Mus musculus	129S1/SvImJ	hippocampus	P62	Ntrk2	NTRK2_human_ex21	0.766897	TrkB-Shc
Vied et al. (2016)	GSE76567	SRR3087148	Mus musculus	129S1/SvImJ	hippocampus	P62	Ntrk2	NTRK2_human_ex26	26.758	TrkB-FL
Vied et al. (2016)	GSE76567	SRR3087149	Mus musculus	129S1/SvImJ	hippocampus	P62	Ntrk2	NTRK2_human_ex18	41.9072	TrkB-T1
Vied et al. (2016)	GSE76567	SRR3087149	Mus musculus	129S1/SvImJ	hippocampus	P62	Ntrk2	NTRK2_human_ex21	0.790133	TrkB-Shc
Vied et al. (2016)	GSE76567	SRR3087149	Mus musculus	129S1/SvImJ	hippocampus	P62	Ntrk2	NTRK2_human_ex26	33.6273	TrkB-FL
Vied et al. (2016)	GSE76567	SRR3087150	Mus musculus	129S1/SvImJ	hippocampus	P63	Ntrk2	NTRK2_human_ex18	39.5313	TrkB-T1
Vied et al. (2016)	GSE76567	SRR3087150	Mus musculus	129S1/SvImJ	hippocampus	P63	Ntrk2	NTRK2_human_ex21	0.771811	TrkB-Shc
Vied et al. (2016)	GSE76567	SRR3087150	Mus musculus	129S1/SvImJ	hippocampus	P63	Ntrk2	NTRK2_human_ex26	30.224	TrkB-FL
Vied et al. (2016)	GSE76567	SRR3087151	Mus musculus	129S1/SvImJ	hippocampus	P63	Ntrk2	NTRK2_human_ex18	41.1824	TrkB-T1
Vied et al. (2016)	GSE76567	SRR3087151	Mus musculus	129S1/SvImJ	hippocampus	P63	Ntrk2	NTRK2_human_ex21	0.99525	TrkB-Shc
Vied et al. (2016)	GSE76567	SRR3087151	Mus musculus	129S1/SvImJ	hippocampus	P63	Ntrk2	NTRK2_human_ex26	35.6781	TrkB-FL
Vied et al. (2016)	GSE76567	SRR3087152	Mus musculus	129S1/SvImJ	hippocampus	P63	Ntrk2	NTRK2_human_ex18	43.1366	TrkB-T1
Vied et al. (2016)	GSE76567	SRR3087152	Mus musculus	129S1/SvImJ	hippocampus	P63	Ntrk2	NTRK2_human_ex21	0.900714	TrkB-Shc
Vied et al. (2016)	GSE76567	SRR3087152	Mus musculus	129S1/SvImJ	hippocampus	P63	Ntrk2	NTRK2_human_ex26	34.4395	TrkB-FL
Vied et al. (2016)	GSE76567	SRR3087153	Mus musculus	A/J	hippocampus	P62	Ntrk2	NTRK2_human_ex18	51.3477	TrkB-T1
Vied et al. (2016)	GSE76567	SRR3087153	Mus musculus	A/J	hippocampus	P62	Ntrk2	NTRK2_human_ex21	1.2787	TrkB-Shc
Vied et al. (2016)	GSE76567	SRR3087153	Mus musculus	A/J	hippocampus	P62	Ntrk2	NTRK2_human_ex26	49.0548	TrkB-FL
Vied et al. (2016)	GSE76567	SRR3087154	Mus musculus	A/J	hippocampus	P62	Ntrk2	NTRK2_human_ex18	47.7932	TrkB-T1
Vied et al. (2016)	GSE76567	SRR3087154	Mus musculus	A/J	hippocampus	P62	Ntrk2	NTRK2_human_ex21	1.09398	TrkB-Shc
Vied et al. (2016)	GSE76567	SRR3087154	Mus musculus	A/J	hippocampus	P62	Ntrk2	NTRK2_human_ex26	45.9274	TrkB-FL
Vied et al. (2016)	GSE76567	SRR3087155	Mus musculus	A/J	hippocampus	P62	Ntrk2	NTRK2_human_ex18	53.141	TrkB-T1
Vied et al. (2016)	GSE76567	SRR3087155	Mus musculus	A/J	hippocampus	P62	Ntrk2	NTRK2_human_ex21	1.33409	TrkB-Shc
Vied et al. (2016)	GSE76567	SRR3087155	Mus musculus	A/J	hippocampus	P62	Ntrk2	NTRK2_human_ex26	48.3232	TrkB-FL
Vied et al. (2016)	GSE76567	SRR3087156	Mus musculus	A/J	hippocampus	P63	Ntrk2	NTRK2_human_ex18	43.571	TrkB-T1
Vied et al. (2016)	GSE76567	SRR3087156	Mus musculus	A/J	hippocampus	P63	Ntrk2	NTRK2_human_ex21	0.913471	TrkB-Shc
Vied et al. (2016)	GSE76567	SRR3087156	Mus musculus	A/J	hippocampus	P63	Ntrk2	NTRK2_human_ex26	37.8417	TrkB-FL
Vied et al. (2016)	GSE76567	SRR3087157	Mus musculus	A/J	hippocampus	P63	Ntrk2	NTRK2_human_ex18	55.2759	TrkB-T1
Vied et al. (2016)	GSE76567	SRR3087157	Mus musculus	A/J	hippocampus	P63	Ntrk2	NTRK2_human_ex21	1.03308	TrkB-Shc
Vied et al. (2016)	GSE76567	SRR3087157	Mus musculus	A/J	hippocampus	P63	Ntrk2	NTRK2_human_ex26	43.3888	TrkB-FL
Vied et al. (2016)	GSE76567	SRR3087158	Mus musculus	A/J	hippocampus	P63	Ntrk2	NTRK2_human_ex18	54.7078	TrkB-T1
Vied et al. (2016)	GSE76567	SRR3087158	Mus musculus	A/J	hippocampus	P63	Ntrk2	NTRK2_human_ex21	1.07819	TrkB-Shc
Vied et al. (2016)	GSE76567	SRR3087158	Mus musculus	A/J	hippocampus	P63	Ntrk2	NTRK2_human_ex26	46.5118	TrkB-FL
Vied et al. (2016)	GSE76567	SRR3087159	Mus musculus	C57BL/6J	hippocampus	P63	Ntrk2	NTRK2_human_ex18	56.7741	TrkB-T1
Vied et al. (2016)	GSE76567	SRR3087159	Mus musculus	C57BL/6J	hippocampus	P63	Ntrk2	NTRK2_human_ex21	1.30216	TrkB-Shc
Vied et al. (2016)	GSE76567	SRR3087159	Mus musculus	C57BL/6J	hippocampus	P63	Ntrk2	NTRK2_human_ex26	46.3168	TrkB-FL
Vied et al. (2016)	GSE76567	SRR3087160	Mus musculus	C57BL/6J	hippocampus	P63	Ntrk2	NTRK2_human_ex18	56.4082	TrkB-T1
Vied et al. (2016)	GSE76567	SRR3087160	Mus musculus	C57BL/6J	hippocampus	P63	Ntrk2	NTRK2_human_ex21	1.17376	TrkB-Shc
Vied et al. (2016)	GSE76567	SRR3087160	Mus musculus	C57BL/6J	hippocampus	P63	Ntrk2	NTRK2_human_ex26	48.4346	TrkB-FL
Vied et al. (2016)	GSE76567	SRR3087161	Mus musculus	C57BL/6J	hippocampus	P63	Ntrk2	NTRK2_human_ex18	45.569	TrkB-T1
Vied et al. (2016)	GSE76567	SRR3087161	Mus musculus	C57BL/6J	hippocampus	P63	Ntrk2	NTRK2_human_ex21	1.18703	TrkB-Shc
Vied et al. (2016)	GSE76567	SRR3087161	Mus musculus	C57BL/6J	hippocampus	P63	Ntrk2	NTRK2_human_ex26	43.1485	TrkB-FL
Vied et al. (2016)	GSE76567	SRR3087162	Mus musculus	C57BL/6J	hippocampus	P64	Ntrk2	NTRK2_human_ex18	50.7132	TrkB-T1
Vied et al. (2016)	GSE76567	SRR3087162	Mus musculus	C57BL/6J	hippocampus	P64	Ntrk2	NTRK2_human_ex21	0.878613	TrkB-Shc
Vied et al. (2016)	GSE76567	SRR3087162	Mus musculus	C57BL/6J	hippocampus	P64	Ntrk2	NTRK2_human_ex26	41.5227	TrkB-FL
Vied et al. (2016)	GSE76567	SRR3087163	Mus musculus	C57BL/6J	hippocampus	P64	Ntrk2	NTRK2_human_ex18	48.4175	TrkB-T1
Vied et al. (2016)	GSE76567	SRR3087163	Mus musculus	C57BL/6J	hippocampus	P64	Ntrk2	NTRK2_human_ex21	1.01138	TrkB-Shc
Vied et al. (2016)	GSE76567	SRR3087163	Mus musculus	C57BL/6J	hippocampus	P64	Ntrk2	NTRK2_human_ex26	42.4106	TrkB-FL
Vied et al. (2016)	GSE76567	SRR3087164	Mus musculus	C57BL/6J	hippocampus	P64	Ntrk2	NTRK2_human_ex18	52.2572	TrkB-T1
Vied et al. (2016)	GSE76567	SRR3087164	Mus musculus	C57BL/6J	hippocampus	P64	Ntrk2	NTRK2_human_ex21	0.995365	TrkB-Shc
Vied et al. (2016)	GSE76567	SRR3087164	Mus musculus	C57BL/6J	hippocampus	P64	Ntrk2	NTRK2_human_ex26	41.2533	TrkB-FL
Vied et al. (2016)	GSE76567	SRR3087165	Mus musculus	DBA/1J	hippocampus	P62	Ntrk2	NTRK2_human_ex18	39.331	TrkB-T1
Vied et al. (2016)	GSE76567	SRR3087165	Mus musculus	DBA/1J	hippocampus	P62	Ntrk2	NTRK2_human_ex21	1.08372	TrkB-Shc
Vied et al. (2016)	GSE76567	SRR3087165	Mus musculus	DBA/1J	hippocampus	P62	Ntrk2	NTRK2_human_ex26	39.4269	TrkB-FL
Vied et al. (2016)	GSE76567	SRR3087166	Mus musculus	DBA/1J	hippocampus	P62	Ntrk2	NTRK2_human_ex18	40.3253	TrkB-T1
Vied et al. (2016)	GSE76567	SRR3087166	Mus musculus	DBA/1J	hippocampus	P62	Ntrk2	NTRK2_human_ex21	1.31962	TrkB-Shc
Vied et al. (2016)	GSE76567	SRR3087166	Mus musculus	DBA/1J	hippocampus	P62	Ntrk2	NTRK2_human_ex26	37.9706	TrkB-FL
Vied et al. (2016)	GSE76567	SRR3087167	Mus musculus	DBA/1J	hippocampus	P62	Ntrk2	NTRK2_human_ex18	35.7593	TrkB-T1
Vied et al. (2016)	GSE76567	SRR3087167	Mus musculus	DBA/1J	hippocampus	P62	Ntrk2	NTRK2_human_ex21	1.26312	TrkB-Shc
Vied et al. (2016)	GSE76567	SRR3087167	Mus musculus	DBA/1J	hippocampus	P62	Ntrk2	NTRK2_human_ex26	39.1981	TrkB-FL
Vied et al. (2016)	GSE76567	SRR3087168	Mus musculus	DBA/1J	hippocampus	P63	Ntrk2	NTRK2_human_ex18	38.9514	TrkB-T1
Vied et al. (2016)	GSE76567	SRR3087168	Mus musculus	DBA/1J	hippocampus	P63	Ntrk2	NTRK2_human_ex21	0.954953	TrkB-Shc
Vied et al. (2016)	GSE76567	SRR3087168	Mus musculus	DBA/1J	hippocampus	P63	Ntrk2	NTRK2_human_ex26	40.1125	TrkB-FL
Vied et al. (2016)	GSE76567	SRR3087169	Mus musculus	DBA/1J	hippocampus	P63	Ntrk2	NTRK2_human_ex18	35.6008	TrkB-T1
Vied et al. (2016)	GSE76567	SRR3087169	Mus musculus	DBA/1J	hippocampus	P63	Ntrk2	NTRK2_human_ex21	1.12185	TrkB-Shc
Vied et al. (2016)	GSE76567	SRR3087169	Mus musculus	DBA/1J	hippocampus	P63	Ntrk2	NTRK2_human_ex26	35.768	TrkB-FL
Vied et al. (2016)	GSE76567	SRR3087170	Mus musculus	DBA/1J	hippocampus	P63	Ntrk2	NTRK2_human_ex18	39.4868	TrkB-T1
Vied et al. (2016)	GSE76567	SRR3087170	Mus musculus	DBA/1J	hippocampus	P63	Ntrk2	NTRK2_human_ex21	1.55385	TrkB-Shc
Vied et al. (2016)	GSE76567	SRR3087170	Mus musculus	DBA/1J	hippocampus	P63	Ntrk2	NTRK2_human_ex26	38.8289	TrkB-FL
Vied et al. (2016)	GSE76567	SRR3087171	Mus musculus	DBA/2J	hippocampus	P62	Ntrk2	NTRK2_human_ex18	49.8346	TrkB-T1
Vied et al. (2016)	GSE76567	SRR3087171	Mus musculus	DBA/2J	hippocampus	P62	Ntrk2	NTRK2_human_ex21	1.3883	TrkB-Shc
Vied et al. (2016)	GSE76567	SRR3087171	Mus musculus	DBA/2J	hippocampus	P62	Ntrk2	NTRK2_human_ex26	44.1109	TrkB-FL
Vied et al. (2016)	GSE76567	SRR3087172	Mus musculus	DBA/2J	hippocampus	P62	Ntrk2	NTRK2_human_ex18	52.122	TrkB-T1
Vied et al. (2016)	GSE76567	SRR3087172	Mus musculus	DBA/2J	hippocampus	P62	Ntrk2	NTRK2_human_ex21	1.24093	TrkB-Shc
Vied et al. (2016)	GSE76567	SRR3087172	Mus musculus	DBA/2J	hippocampus	P62	Ntrk2	NTRK2_human_ex26	48.2136	TrkB-FL
Vied et al. (2016)	GSE76567	SRR3087173	Mus musculus	DBA/2J	hippocampus	P62	Ntrk2	NTRK2_human_ex18	53.2717	TrkB-T1
Vied et al. (2016)	GSE76567	SRR3087173	Mus musculus	DBA/2J	hippocampus	P62	Ntrk2	NTRK2_human_ex21	1.62471	TrkB-Shc
Vied et al. (2016)	GSE76567	SRR3087173	Mus musculus	DBA/2J	hippocampus	P62	Ntrk2	NTRK2_human_ex26	47.8457	TrkB-FL
Vied et al. (2016)	GSE76567	SRR3087174	Mus musculus	DBA/2J	hippocampus	P62	Ntrk2	NTRK2_human_ex18	55.6092	TrkB-T1
Vied et al. (2016)	GSE76567	SRR3087174	Mus musculus	DBA/2J	hippocampus	P62	Ntrk2	NTRK2_human_ex21	1.45868	TrkB-Shc
Vied et al. (2016)	GSE76567	SRR3087174	Mus musculus	DBA/2J	hippocampus	P62	Ntrk2	NTRK2_human_ex26	44.3831	TrkB-FL
Vied et al. (2016)	GSE76567	SRR3087175	Mus musculus	DBA/2J	hippocampus	P62	Ntrk2	NTRK2_human_ex18	49.4514	TrkB-T1
Vied et al. (2016)	GSE76567	SRR3087175	Mus musculus	DBA/2J	hippocampus	P62	Ntrk2	NTRK2_human_ex21	1.43384	TrkB-Shc
Vied et al. (2016)	GSE76567	SRR3087175	Mus musculus	DBA/2J	hippocampus	P62	Ntrk2	NTRK2_human_ex26	45.4682	TrkB-FL
Vied et al. (2016)	GSE76567	SRR3087176	Mus musculus	DBA/2J	hippocampus	P62	Ntrk2	NTRK2_human_ex18	53.0491	TrkB-T1
Vied et al. (2016)	GSE76567	SRR3087176	Mus musculus	DBA/2J	hippocampus	P62	Ntrk2	NTRK2_human_ex21	1.46807	TrkB-Shc
Vied et al. (2016)	GSE76567	SRR3087176	Mus musculus	DBA/2J	hippocampus	P62	Ntrk2	NTRK2_human_ex26	46.1237	TrkB-FL
Vied et al. (2016)	GSE76567	SRR3087177	Mus musculus	PWD/Ph	hippocampus	P62	Ntrk2	NTRK2_human_ex18	47.8738	TrkB-T1
Vied et al. (2016)	GSE76567	SRR3087177	Mus musculus	PWD/Ph	hippocampus	P62	Ntrk2	NTRK2_human_ex21	1.9555	TrkB-Shc
Vied et al. (2016)	GSE76567	SRR3087177	Mus musculus	PWD/Ph	hippocampus	P62	Ntrk2	NTRK2_human_ex26	55.1467	TrkB-FL
Vied et al. (2016)	GSE76567	SRR3087178	Mus musculus	PWD/Ph	hippocampus	P62	Ntrk2	NTRK2_human_ex18	48.3219	TrkB-T1
Vied et al. (2016)	GSE76567	SRR3087178	Mus musculus	PWD/Ph	hippocampus	P62	Ntrk2	NTRK2_human_ex21	2.10158	TrkB-Shc
Vied et al. (2016)	GSE76567	SRR3087178	Mus musculus	PWD/Ph	hippocampus	P62	Ntrk2	NTRK2_human_ex26	48.4225	TrkB-FL
Vied et al. (2016)	GSE76567	SRR3087179	Mus musculus	PWD/Ph	hippocampus	P62	Ntrk2	NTRK2_human_ex18	50.5576	TrkB-T1
Vied et al. (2016)	GSE76567	SRR3087179	Mus musculus	PWD/Ph	hippocampus	P62	Ntrk2	NTRK2_human_ex21	2.33088	TrkB-Shc
Vied et al. (2016)	GSE76567	SRR3087179	Mus musculus	PWD/Ph	hippocampus	P62	Ntrk2	NTRK2_human_ex26	54.6589	TrkB-FL
Vied et al. (2016)	GSE76567	SRR3087180	Mus musculus	PWD/Ph	hippocampus	P62	Ntrk2	NTRK2_human_ex18	55.4413	TrkB-T1
Vied et al. (2016)	GSE76567	SRR3087180	Mus musculus	PWD/Ph	hippocampus	P62	Ntrk2	NTRK2_human_ex21	2.06654	TrkB-Shc
Vied et al. (2016)	GSE76567	SRR3087180	Mus musculus	PWD/Ph	hippocampus	P62	Ntrk2	NTRK2_human_ex26	55.4002	TrkB-FL
Vied et al. (2016)	GSE76567	SRR3087181	Mus musculus	PWD/Ph	hippocampus	P62	Ntrk2	NTRK2_human_ex18	55.4028	TrkB-T1
Vied et al. (2016)	GSE76567	SRR3087181	Mus musculus	PWD/Ph	hippocampus	P62	Ntrk2	NTRK2_human_ex21	1.80182	TrkB-Shc
Vied et al. (2016)	GSE76567	SRR3087181	Mus musculus	PWD/Ph	hippocampus	P62	Ntrk2	NTRK2_human_ex26	53.8546	TrkB-FL
Vied et al. (2016)	GSE76567	SRR3087182	Mus musculus	PWD/Ph	hippocampus	P62	Ntrk2	NTRK2_human_ex18	56.2243	TrkB-T1
Vied et al. (2016)	GSE76567	SRR3087182	Mus musculus	PWD/Ph	hippocampus	P62	Ntrk2	NTRK2_human_ex21	2.11263	TrkB-Shc
Vied et al. (2016)	GSE76567	SRR3087182	Mus musculus	PWD/Ph	hippocampus	P62	Ntrk2	NTRK2_human_ex26	49.9285	TrkB-FL

## Sheet: Ngfr counts
Data origin	Accession nr.	Run_ID	Organism	Strain	Tissue	Age	Gene	CPM
Keane et al. (2011)	E-MTAB-615	ERR032989	Mus musculus	NOD/Ltj	whole brain	P56	Ngfr	2.45545
Keane et al. (2011)	E-MTAB-615	ERR032990	Mus musculus	NOD/Ltj	whole brain	P56	Ngfr	4.17861
Keane et al. (2011)	E-MTAB-615	ERR032991	Mus musculus	NOD/Ltj	whole brain	P56	Ngfr	6.66671
Keane et al. (2011)	E-MTAB-615	ERR032992	Mus musculus	LP/J	whole brain	P56	Ngfr	4.13382
Keane et al. (2011)	E-MTAB-615	ERR032993	Mus musculus	CBA/J	whole brain	P56	Ngfr	2.9685
Keane et al. (2011)	E-MTAB-615	ERR032994	Mus musculus	CBA/J	whole brain	P56	Ngfr	2.10131
Keane et al. (2011)	E-MTAB-615	ERR032995	Mus musculus	C3H/HeJ	whole brain	P56	Ngfr	1.96605
Keane et al. (2011)	E-MTAB-615	ERR032996	Mus musculus	C3H/HeJ	whole brain	P56	Ngfr	2.04426
Keane et al. (2011)	E-MTAB-615	ERR032997	Mus musculus	CAST/EiJ	whole brain	P56	Ngfr	2.91437
Keane et al. (2011)	E-MTAB-615	ERR032998	Mus musculus	CAST/EiJ	whole brain	P56	Ngfr	3.13994
Keane et al. (2011)	E-MTAB-615	ERR032999	Mus musculus	WSB	whole brain	P56	Ngfr	3.35941
Keane et al. (2011)	E-MTAB-615	ERR033000	Mus musculus	WSB	whole brain	P56	Ngfr	5.34231
Keane et al. (2011)	E-MTAB-615	ERR033001	Mus musculus	NZO	whole brain	P56	Ngfr	2.68617
Keane et al. (2011)	E-MTAB-615	ERR033002	Mus musculus	NZO	whole brain	P56	Ngfr	5.69102
Keane et al. (2011)	E-MTAB-615	ERR033003	Mus musculus	PWK	whole brain	P56	Ngfr	3.90118
Keane et al. (2011)	E-MTAB-615	ERR033004	Mus musculus	PWK	whole brain	P56	Ngfr	4.90055
Keane et al. (2011)	E-MTAB-615	ERR033005	Mus musculus	BALB/cJ	whole brain	P56	Ngfr	2.39764
Keane et al. (2011)	E-MTAB-615	ERR033006	Mus musculus	DBA/2J	whole brain	P56	Ngfr	2.18311
Keane et al. (2011)	E-MTAB-615	ERR033007	Mus musculus	DBA/2J	whole brain	P56	Ngfr	0.826354
Keane et al. (2011)	E-MTAB-615	ERR033008	Mus musculus	A/J	whole brain	P56	Ngfr	1.547
Keane et al. (2011)	E-MTAB-615	ERR033009	Mus musculus	A/J	whole brain	P56	Ngfr	2.55389
Keane et al. (2011)	E-MTAB-615	ERR033010	Mus musculus	AKR/J	whole brain	P56	Ngfr	1.60625
Keane et al. (2011)	E-MTAB-615	ERR033011	Mus musculus	AKR/J	whole brain	P56	Ngfr	0.963453
Keane et al. (2011)	E-MTAB-615	ERR033012	Mus musculus	Spretus/EiJ	whole brain	P56	Ngfr	4.79245
Keane et al. (2011)	E-MTAB-615	ERR033013	Mus musculus	Spretus/EiJ	whole brain	P56	Ngfr	2.90105
Keane et al. (2011)	E-MTAB-615	ERR033014	Mus musculus	BALB/cJ	whole brain	P56	Ngfr	2.48046
Keane et al. (2011)	E-MTAB-615	ERR033015	Mus musculus	C57BL/6NJ	whole brain	P56	Ngfr	3.04112
Keane et al. (2011)	E-MTAB-615	ERR033016	Mus musculus	C57BL/6NJ	whole brain	P56	Ngfr	2.13749
Keane et al. (2011)	E-MTAB-615	ERR033017	Mus musculus	NOD/Ltj	whole brain	P56	Ngfr	4.19994
Keane et al. (2011)	E-MTAB-615	ERR033018	Mus musculus	129S1/SvImJ	whole brain	P56	Ngfr	3.51985
Keane et al. (2011)	E-MTAB-615	ERR033019	Mus musculus	129S1/SvImJ	whole brain	P56	Ngfr	3.10825
Vied et al. (2016)	GSE76567	SRR3087147	Mus musculus	129S1/SvImJ	hippocampus	P62	Ngfr	2.25198
Vied et al. (2016)	GSE76567	SRR3087148	Mus musculus	129S1/SvImJ	hippocampus	P62	Ngfr	2.48698
Vied et al. (2016)	GSE76567	SRR3087149	Mus musculus	129S1/SvImJ	hippocampus	P62	Ngfr	1.64721
Vied et al. (2016)	GSE76567	SRR3087150	Mus musculus	129S1/SvImJ	hippocampus	P63	Ngfr	1.6213
Vied et al. (2016)	GSE76567	SRR3087151	Mus musculus	129S1/SvImJ	hippocampus	P63	Ngfr	1.04606
Vied et al. (2016)	GSE76567	SRR3087152	Mus musculus	129S1/SvImJ	hippocampus	P63	Ngfr	1.18277
Vied et al. (2016)	GSE76567	SRR3087153	Mus musculus	A/J	hippocampus	P62	Ngfr	2.25563
Vied et al. (2016)	GSE76567	SRR3087154	Mus musculus	A/J	hippocampus	P62	Ngfr	2.54896
Vied et al. (2016)	GSE76567	SRR3087155	Mus musculus	A/J	hippocampus	P62	Ngfr	2.16703
Vied et al. (2016)	GSE76567	SRR3087156	Mus musculus	A/J	hippocampus	P63	Ngfr	2.12856
Vied et al. (2016)	GSE76567	SRR3087157	Mus musculus	A/J	hippocampus	P63	Ngfr	2.3624
Vied et al. (2016)	GSE76567	SRR3087158	Mus musculus	A/J	hippocampus	P63	Ngfr	3.21016
Vied et al. (2016)	GSE76567	SRR3087159	Mus musculus	C57BL/6J	hippocampus	P63	Ngfr	2.39956
Vied et al. (2016)	GSE76567	SRR3087160	Mus musculus	C57BL/6J	hippocampus	P63	Ngfr	1.13733
Vied et al. (2016)	GSE76567	SRR3087161	Mus musculus	C57BL/6J	hippocampus	P63	Ngfr	1.51227
Vied et al. (2016)	GSE76567	SRR3087162	Mus musculus	C57BL/6J	hippocampus	P64	Ngfr	2.45397
Vied et al. (2016)	GSE76567	SRR3087163	Mus musculus	C57BL/6J	hippocampus	P64	Ngfr	1.43898
Vied et al. (2016)	GSE76567	SRR3087164	Mus musculus	C57BL/6J	hippocampus	P64	Ngfr	2.41117
Vied et al. (2016)	GSE76567	SRR3087165	Mus musculus	DBA/1J	hippocampus	P62	Ngfr	1.96409
Vied et al. (2016)	GSE76567	SRR3087166	Mus musculus	DBA/1J	hippocampus	P62	Ngfr	3.41768
Vied et al. (2016)	GSE76567	SRR3087167	Mus musculus	DBA/1J	hippocampus	P62	Ngfr	1.75068
Vied et al. (2016)	GSE76567	SRR3087168	Mus musculus	DBA/1J	hippocampus	P63	Ngfr	3.57469
Vied et al. (2016)	GSE76567	SRR3087169	Mus musculus	DBA/1J	hippocampus	P63	Ngfr	2.23319
Vied et al. (2016)	GSE76567	SRR3087170	Mus musculus	DBA/1J	hippocampus	P63	Ngfr	4.34931
Vied et al. (2016)	GSE76567	SRR3087171	Mus musculus	DBA/2J	hippocampus	P62	Ngfr	1.10771
Vied et al. (2016)	GSE76567	SRR3087172	Mus musculus	DBA/2J	hippocampus	P62	Ngfr	0.948568
Vied et al. (2016)	GSE76567	SRR3087173	Mus musculus	DBA/2J	hippocampus	P62	Ngfr	0.733865
Vied et al. (2016)	GSE76567	SRR3087174	Mus musculus	DBA/2J	hippocampus	P62	Ngfr	2.61962
Vied et al. (2016)	GSE76567	SRR3087175	Mus musculus	DBA/2J	hippocampus	P62	Ngfr	2.36643
Vied et al. (2016)	GSE76567	SRR3087176	Mus musculus	DBA/2J	hippocampus	P62	Ngfr	0.855909
Vied et al. (2016)	GSE76567	SRR3087177	Mus musculus	PWD/Ph	hippocampus	P62	Ngfr	0.950076
Vied et al. (2016)	GSE76567	SRR3087178	Mus musculus	PWD/Ph	hippocampus	P62	Ngfr	1.26825
Vied et al. (2016)	GSE76567	SRR3087179	Mus musculus	PWD/Ph	hippocampus	P62	Ngfr	1.2219
Vied et al. (2016)	GSE76567	SRR3087180	Mus musculus	PWD/Ph	hippocampus	P62	Ngfr	1.03774
Vied et al. (2016)	GSE76567	SRR3087181	Mus musculus	PWD/Ph	hippocampus	P62	Ngfr	1.10319
Vied et al. (2016)	GSE76567	SRR3087182	Mus musculus	PWD/Ph	hippocampus	P62	Ngfr	1.63672
