# Supplementary material for: Revisiting the expression of BDNF and its receptors in mammalian development
Source: Front Mol Neurosci. 2023 Jun 22;16:1182499. doi: 10.3389/fnmol.2023.1182499 (PMC10325033; doi:10.3389/fnmol.2023.1182499)
Supplement: Supplementary file 6 [file Data_Sheet_5.XLSX]

## Sheet: THPA Bdnf counts
Gene	Main region	Subregion	TPM
Bdnf	amygdala	amygdala	10.8675
Bdnf	amygdala	amygdala	11.2314
Bdnf	amygdala	amygdala	9.3591
Bdnf	amygdala	amygdala	13.0085
Bdnf	basal ganglia	caudate putamen	0.2833
Bdnf	basal ganglia	caudate putamen	0.2731
Bdnf	basal ganglia	caudate putamen	3.3346
Bdnf	basal ganglia	caudate putamen	1.9292
Bdnf	basal ganglia	septum	5.1335
Bdnf	basal ganglia	septum	3.294
Bdnf	basal ganglia	septum	4.3055
Bdnf	basal ganglia	septum	2.2508
Bdnf	basal ganglia	ventral forebrain	3.9515
Bdnf	basal ganglia	ventral forebrain	4.3844
Bdnf	basal ganglia	ventral forebrain	4.4807
Bdnf	basal ganglia	ventral forebrain	6.5204
Bdnf	cerebellum	cerebellum	6.6628
Bdnf	cerebellum	cerebellum	6.9397
Bdnf	cerebellum	cerebellum	5.0576
Bdnf	cerebellum	cerebellum	4.751
Bdnf	cerebral cortex	prefrontal cortex	9.6489
Bdnf	cerebral cortex	prefrontal cortex	11.7265
Bdnf	cerebral cortex	prefrontal cortex	12.9987
Bdnf	cerebral cortex	prefrontal cortex	11.4513
Bdnf	cerebral cortex	retrosplenial cortex	10.8883
Bdnf	cerebral cortex	retrosplenial cortex	14.6145
Bdnf	cerebral cortex	retrosplenial cortex	13.1417
Bdnf	cerebral cortex	retrosplenial cortex	13.0964
Bdnf	cerebral cortex	somatosensory cortex	10.7624
Bdnf	cerebral cortex	somatosensory cortex	9.5917
Bdnf	cerebral cortex	somatosensory cortex	9.111
Bdnf	cerebral cortex	somatosensory cortex	8.0462
Bdnf	cerebral cortex	visual cortex	10.4271
Bdnf	cerebral cortex	visual cortex	13.3204
Bdnf	cerebral cortex	visual cortex	14.0217
Bdnf	cerebral cortex	visual cortex	9.9531
Bdnf	corpus callosum	corpus callosum	2.1841
Bdnf	corpus callosum	corpus callosum	4.0418
Bdnf	corpus callosum	corpus callosum	3.0429
Bdnf	hippocampal formation	entorhinal cortex	10.9464
Bdnf	hippocampal formation	entorhinal cortex	14.7746
Bdnf	hippocampal formation	entorhinal cortex	11.9149
Bdnf	hippocampal formation	entorhinal cortex	11.6361
Bdnf	hippocampal formation	hippocampal formation	15.6041
Bdnf	hippocampal formation	hippocampal formation	20.9162
Bdnf	hippocampal formation	hippocampal formation	22.6663
Bdnf	hippocampal formation	hippocampal formation	19.4689
Bdnf	hypothalamus	hypothalamus	8.9748
Bdnf	hypothalamus	hypothalamus	7.7787
Bdnf	hypothalamus	hypothalamus	8.0766
Bdnf	hypothalamus	hypothalamus	6.5591
Bdnf	midbrain	midbrain	6.3117
Bdnf	midbrain	midbrain	7.8812
Bdnf	midbrain	midbrain	7.2101
Bdnf	midbrain	midbrain	5.5522
Bdnf	olfactory region	olfactory bulb	4.3769
Bdnf	olfactory region	olfactory bulb	5.3045
Bdnf	olfactory region	olfactory bulb	4.8912
Bdnf	olfactory region	olfactory bulb	3.7643
Bdnf	pitutiary	pituitary gland	4.1624
Bdnf	pitutiary	pituitary gland	2.2186
Bdnf	pitutiary	pituitary gland	1.2973
Bdnf	pitutiary	pituitary gland	2.0695
Bdnf	pons and medulla	pons and medulla	3.1403
Bdnf	pons and medulla	pons and medulla	3.5447
Bdnf	pons and medulla	pons and medulla	3.2346
Bdnf	pons and medulla	pons and medulla	3.1666
Bdnf	retina	retina	3.0554
Bdnf	retina	retina	5.1392
Bdnf	retina	retina	3.3181
Bdnf	retina	retina	2.8479
Bdnf	thalamus	thalamus	3.8282
Bdnf	thalamus	thalamus	6.1724
Bdnf	thalamus	thalamus	4.4282
Bdnf	thalamus	thalamus	6.3795

## Sheet: THPA Bdnf proportions
Gene	Tissue	Exon	Proportion	Proportion_percent
Bdnf	amygdala	I	1.44657	0.361643
Bdnf	caudate putamen	I	1.1186	0.27965
Bdnf	cerebellum	I	0.0667786	0.0166946
Bdnf	corpus callosum	I	0.951971	0.317324
Bdnf	entorhinal cortex	I	0.920342	0.230086
Bdnf	hippocampal formation	I	0.795538	0.198884
Bdnf	hypothalamus	I	1.22748	0.306871
Bdnf	midbrain	I	0.869342	0.217335
Bdnf	olfactory bulb	I	0.591071	0.147768
Bdnf	pituitary gland	I	0.0525463	0.0131366
Bdnf	pons and medulla	I	1.10267	0.275668
Bdnf	prefrontal cortex	I	0.831753	0.207938
Bdnf	retina	I	0.168211	0.0420528
Bdnf	retrosplenial cortex	I	0.9027	0.225675
Bdnf	septum	I	1.38077	0.345193
Bdnf	somatosensory cortex	I	0.98944	0.24736
Bdnf	thalamus	I	1.37943	0.344857
Bdnf	ventral forebrain	I	0.844513	0.211128
Bdnf	visual cortex	I	0.94414	0.236035
Bdnf	amygdala	Others	0.0565755	0.0141439
Bdnf	caudate putamen	Others	0.00464651	0.00116163
Bdnf	cerebellum	Others	0.045281	0.0113203
Bdnf	corpus callosum	Others	0.439801	0.1466
Bdnf	entorhinal cortex	Others	1.42678e-07	3.56695e-08
Bdnf	hippocampal formation	Others	0.0127352	0.00318379
Bdnf	hypothalamus	Others	0	0
Bdnf	midbrain	Others	0.00179897	0.000449742
Bdnf	olfactory bulb	Others	0.23501	0.0587526
Bdnf	pituitary gland	Others	0.484741	0.121185
Bdnf	pons and medulla	Others	1.73251e-07	4.33129e-08
Bdnf	prefrontal cortex	Others	0	0
Bdnf	retina	Others	0.694431	0.173608
Bdnf	retrosplenial cortex	Others	0	0
Bdnf	septum	Others	0.11649	0.0291225
Bdnf	somatosensory cortex	Others	0.0408351	0.0102088
Bdnf	thalamus	Others	9.87542e-07	2.46885e-07
Bdnf	ventral forebrain	Others	0.251627	0.0629068
Bdnf	visual cortex	Others	0.000847525	0.000211881
Bdnf	amygdala	VI	0.658216	0.164554
Bdnf	caudate putamen	VI	1.49108	0.372769
Bdnf	cerebellum	VI	1.514	0.3785
Bdnf	corpus callosum	VI	0.613436	0.204479
Bdnf	entorhinal cortex	VI	0.812424	0.203106
Bdnf	hippocampal formation	VI	1.41187	0.352968
Bdnf	hypothalamus	VI	0.43985	0.109962
Bdnf	midbrain	VI	0.960928	0.240232
Bdnf	olfactory bulb	VI	1.02898	0.257244
Bdnf	pituitary gland	VI	2.76959	0.692397
Bdnf	pons and medulla	VI	0.892138	0.223035
Bdnf	prefrontal cortex	VI	0.766119	0.19153
Bdnf	retina	VI	0.811768	0.202942
Bdnf	retrosplenial cortex	VI	0.913758	0.228439
Bdnf	septum	VI	1.04931	0.262327
Bdnf	somatosensory cortex	VI	0.609568	0.152392
Bdnf	thalamus	VI	1.06483	0.266207
Bdnf	ventral forebrain	VI	0.298998	0.0747494
Bdnf	visual cortex	VI	0.650048	0.162512
Bdnf	amygdala	III	0.0778424	0.0194606
Bdnf	caudate putamen	III	0.397338	0.0993344
Bdnf	cerebellum	III	0.0777601	0.01944
Bdnf	corpus callosum	III	0	0
Bdnf	entorhinal cortex	III	0.0794223	0.0198556
Bdnf	hippocampal formation	III	0.0518157	0.0129539
Bdnf	hypothalamus	III	0	0
Bdnf	midbrain	III	0	0
Bdnf	olfactory bulb	III	0.188612	0.0471531
Bdnf	pituitary gland	III	0.0726828	0.0181707
Bdnf	pons and medulla	III	0.0591154	0.0147788
Bdnf	prefrontal cortex	III	0.168087	0.0420217
Bdnf	retina	III	0.158358	0.0395894
Bdnf	retrosplenial cortex	III	0.0435956	0.0108989
Bdnf	septum	III	0.0945798	0.0236449
Bdnf	somatosensory cortex	III	0.0494792	0.0123698
Bdnf	thalamus	III	0	0
Bdnf	ventral forebrain	III	0	0
Bdnf	visual cortex	III	0.0788896	0.0197224
Bdnf	amygdala	IV	1.18675	0.296689
Bdnf	caudate putamen	IV	0.52201	0.130503
Bdnf	cerebellum	IV	1.13898	0.284746
Bdnf	corpus callosum	IV	0.7435	0.247833
Bdnf	entorhinal cortex	IV	1.77961	0.444903
Bdnf	hippocampal formation	IV	1.30001	0.325003
Bdnf	hypothalamus	IV	1.07857	0.269643
Bdnf	midbrain	IV	1.09108	0.272769
Bdnf	olfactory bulb	IV	1.38502	0.346254
Bdnf	pituitary gland	IV	0.565967	0.141492
Bdnf	pons and medulla	IV	0.958797	0.239699
Bdnf	prefrontal cortex	IV	1.66815	0.417038
Bdnf	retina	IV	1.27695	0.319237
Bdnf	retrosplenial cortex	IV	1.59637	0.399093
Bdnf	septum	IV	0.471	0.11775
Bdnf	somatosensory cortex	IV	1.8261	0.456525
Bdnf	thalamus	IV	0.999065	0.249766
Bdnf	ventral forebrain	IV	1.67267	0.418167
Bdnf	visual cortex	IV	1.7547	0.438674
Bdnf	amygdala	IIc	0.574041	0.14351
Bdnf	caudate putamen	IIc	0.466329	0.116582
Bdnf	cerebellum	IIc	1.1572	0.289299
Bdnf	corpus callosum	IIc	0.251292	0.0837639
Bdnf	entorhinal cortex	IIc	0.408199	0.10205
Bdnf	hippocampal formation	IIc	0.428026	0.107006
Bdnf	hypothalamus	IIc	1.2541	0.313524
Bdnf	midbrain	IIc	1.07686	0.269214
Bdnf	olfactory bulb	IIc	0.571313	0.142828
Bdnf	pituitary gland	IIc	0.054474	0.0136185
Bdnf	pons and medulla	IIc	0.987279	0.24682
Bdnf	prefrontal cortex	IIc	0.565891	0.141473
Bdnf	retina	IIc	0.890282	0.222571
Bdnf	retrosplenial cortex	IIc	0.543574	0.135894
Bdnf	septum	IIc	0.887851	0.221963
Bdnf	somatosensory cortex	IIc	0.484579	0.121145
Bdnf	thalamus	IIc	0.556679	0.13917
Bdnf	ventral forebrain	IIc	0.932194	0.233049
Bdnf	visual cortex	IIc	0.571379	0.142845

## Sheet: THPA Ntrk2 counts
Gene	enstid	Isoform	Tissue	TPM
Ntrk2	ENSMUST00000079828	TrkB-FL	amygdala	51.3365
Ntrk2	ENSMUST00000079828	TrkB-FL	amygdala	40.4291
Ntrk2	ENSMUST00000079828	TrkB-FL	amygdala	45.3319
Ntrk2	ENSMUST00000079828	TrkB-FL	amygdala	49.3395
Ntrk2	ENSMUST00000079828	TrkB-FL	caudate putamen	39.9374
Ntrk2	ENSMUST00000079828	TrkB-FL	caudate putamen	36.123
Ntrk2	ENSMUST00000079828	TrkB-FL	caudate putamen	56.5636
Ntrk2	ENSMUST00000079828	TrkB-FL	caudate putamen	52.7167
Ntrk2	ENSMUST00000079828	TrkB-FL	cerebellum	13.5235
Ntrk2	ENSMUST00000079828	TrkB-FL	cerebellum	11.6944
Ntrk2	ENSMUST00000079828	TrkB-FL	cerebellum	14.4982
Ntrk2	ENSMUST00000079828	TrkB-FL	cerebellum	13.7537
Ntrk2	ENSMUST00000079828	TrkB-FL	corpus callosum	23.9522
Ntrk2	ENSMUST00000079828	TrkB-FL	corpus callosum	27.8223
Ntrk2	ENSMUST00000079828	TrkB-FL	corpus callosum	19.1832
Ntrk2	ENSMUST00000079828	TrkB-FL	entorhinal cortex	55.2724
Ntrk2	ENSMUST00000079828	TrkB-FL	entorhinal cortex	55.3056
Ntrk2	ENSMUST00000079828	TrkB-FL	entorhinal cortex	47.7203
Ntrk2	ENSMUST00000079828	TrkB-FL	entorhinal cortex	84.8376
Ntrk2	ENSMUST00000079828	TrkB-FL	hippocampal formation	34.4974
Ntrk2	ENSMUST00000079828	TrkB-FL	hippocampal formation	51.4356
Ntrk2	ENSMUST00000079828	TrkB-FL	hippocampal formation	56.8965
Ntrk2	ENSMUST00000079828	TrkB-FL	hippocampal formation	38.6739
Ntrk2	ENSMUST00000079828	TrkB-FL	hypothalamus	59.8872
Ntrk2	ENSMUST00000079828	TrkB-FL	hypothalamus	69.9441
Ntrk2	ENSMUST00000079828	TrkB-FL	hypothalamus	66.1105
Ntrk2	ENSMUST00000079828	TrkB-FL	hypothalamus	68.095
Ntrk2	ENSMUST00000079828	TrkB-FL	midbrain	27.0967
Ntrk2	ENSMUST00000079828	TrkB-FL	midbrain	36.4763
Ntrk2	ENSMUST00000079828	TrkB-FL	midbrain	41.7843
Ntrk2	ENSMUST00000079828	TrkB-FL	midbrain	37.7328
Ntrk2	ENSMUST00000079828	TrkB-FL	olfactory bulb	41.5911
Ntrk2	ENSMUST00000079828	TrkB-FL	olfactory bulb	42.1821
Ntrk2	ENSMUST00000079828	TrkB-FL	olfactory bulb	54.4262
Ntrk2	ENSMUST00000079828	TrkB-FL	olfactory bulb	48.4917
Ntrk2	ENSMUST00000079828	TrkB-FL	pituitary gland	0.736442
Ntrk2	ENSMUST00000079828	TrkB-FL	pituitary gland	0.480605
Ntrk2	ENSMUST00000079828	TrkB-FL	pituitary gland	0.365987
Ntrk2	ENSMUST00000079828	TrkB-FL	pituitary gland	0.817931
Ntrk2	ENSMUST00000079828	TrkB-FL	pons and medulla	16.8026
Ntrk2	ENSMUST00000079828	TrkB-FL	pons and medulla	16.4744
Ntrk2	ENSMUST00000079828	TrkB-FL	pons and medulla	13.9151
Ntrk2	ENSMUST00000079828	TrkB-FL	pons and medulla	16.0471
Ntrk2	ENSMUST00000079828	TrkB-FL	prefrontal cortex	50.6589
Ntrk2	ENSMUST00000079828	TrkB-FL	prefrontal cortex	46.4119
Ntrk2	ENSMUST00000079828	TrkB-FL	prefrontal cortex	69.4946
Ntrk2	ENSMUST00000079828	TrkB-FL	prefrontal cortex	62.6027
Ntrk2	ENSMUST00000079828	TrkB-FL	retina	5.74992
Ntrk2	ENSMUST00000079828	TrkB-FL	retina	6.5312
Ntrk2	ENSMUST00000079828	TrkB-FL	retina	4.65059
Ntrk2	ENSMUST00000079828	TrkB-FL	retina	5.63232
Ntrk2	ENSMUST00000079828	TrkB-FL	retrosplenial cortex	48.5776
Ntrk2	ENSMUST00000079828	TrkB-FL	retrosplenial cortex	60.1843
Ntrk2	ENSMUST00000079828	TrkB-FL	retrosplenial cortex	68.6208
Ntrk2	ENSMUST00000079828	TrkB-FL	retrosplenial cortex	71.526
Ntrk2	ENSMUST00000079828	TrkB-FL	septum	67.5809
Ntrk2	ENSMUST00000079828	TrkB-FL	septum	54.4721
Ntrk2	ENSMUST00000079828	TrkB-FL	septum	57.1384
Ntrk2	ENSMUST00000079828	TrkB-FL	septum	69.4317
Ntrk2	ENSMUST00000079828	TrkB-FL	somatosensory cortex	45.9829
Ntrk2	ENSMUST00000079828	TrkB-FL	somatosensory cortex	30.8174
Ntrk2	ENSMUST00000079828	TrkB-FL	somatosensory cortex	57.5588
Ntrk2	ENSMUST00000079828	TrkB-FL	somatosensory cortex	40.0188
Ntrk2	ENSMUST00000079828	TrkB-FL	thalamus	24.9635
Ntrk2	ENSMUST00000079828	TrkB-FL	thalamus	35.1829
Ntrk2	ENSMUST00000079828	TrkB-FL	thalamus	26.4278
Ntrk2	ENSMUST00000079828	TrkB-FL	thalamus	36.6816
Ntrk2	ENSMUST00000079828	TrkB-FL	ventral forebrain	51.0105
Ntrk2	ENSMUST00000079828	TrkB-FL	ventral forebrain	51.9296
Ntrk2	ENSMUST00000079828	TrkB-FL	ventral forebrain	50.7414
Ntrk2	ENSMUST00000079828	TrkB-FL	ventral forebrain	68.4015
Ntrk2	ENSMUST00000079828	TrkB-FL	visual cortex	56.0369
Ntrk2	ENSMUST00000079828	TrkB-FL	visual cortex	64.6438
Ntrk2	ENSMUST00000079828	TrkB-FL	visual cortex	78.9479
Ntrk2	ENSMUST00000079828	TrkB-FL	visual cortex	49.4186
Ntrk2	ENSMUST00000109838	TrkB-T1	amygdala	112.882
Ntrk2	ENSMUST00000109838	TrkB-T1	amygdala	99.7163
Ntrk2	ENSMUST00000109838	TrkB-T1	amygdala	102.971
Ntrk2	ENSMUST00000109838	TrkB-T1	amygdala	113.178
Ntrk2	ENSMUST00000109838	TrkB-T1	caudate putamen	96.5502
Ntrk2	ENSMUST00000109838	TrkB-T1	caudate putamen	97.774
Ntrk2	ENSMUST00000109838	TrkB-T1	caudate putamen	104.692
Ntrk2	ENSMUST00000109838	TrkB-T1	caudate putamen	110.014
Ntrk2	ENSMUST00000109838	TrkB-T1	cerebellum	39.1839
Ntrk2	ENSMUST00000109838	TrkB-T1	cerebellum	40.582
Ntrk2	ENSMUST00000109838	TrkB-T1	cerebellum	42.7766
Ntrk2	ENSMUST00000109838	TrkB-T1	cerebellum	38.4111
Ntrk2	ENSMUST00000109838	TrkB-T1	corpus callosum	173.71
Ntrk2	ENSMUST00000109838	TrkB-T1	corpus callosum	139.061
Ntrk2	ENSMUST00000109838	TrkB-T1	corpus callosum	108.1
Ntrk2	ENSMUST00000109838	TrkB-T1	entorhinal cortex	109.662
Ntrk2	ENSMUST00000109838	TrkB-T1	entorhinal cortex	97.4039
Ntrk2	ENSMUST00000109838	TrkB-T1	entorhinal cortex	108.219
Ntrk2	ENSMUST00000109838	TrkB-T1	entorhinal cortex	116.618
Ntrk2	ENSMUST00000109838	TrkB-T1	hippocampal formation	91.5722
Ntrk2	ENSMUST00000109838	TrkB-T1	hippocampal formation	88.2036
Ntrk2	ENSMUST00000109838	TrkB-T1	hippocampal formation	85.8516
Ntrk2	ENSMUST00000109838	TrkB-T1	hippocampal formation	97.0931
Ntrk2	ENSMUST00000109838	TrkB-T1	hypothalamus	250.495
Ntrk2	ENSMUST00000109838	TrkB-T1	hypothalamus	249.904
Ntrk2	ENSMUST00000109838	TrkB-T1	hypothalamus	254.81
Ntrk2	ENSMUST00000109838	TrkB-T1	hypothalamus	248.518
Ntrk2	ENSMUST00000109838	TrkB-T1	midbrain	157.312
Ntrk2	ENSMUST00000109838	TrkB-T1	midbrain	163.632
Ntrk2	ENSMUST00000109838	TrkB-T1	midbrain	165.519
Ntrk2	ENSMUST00000109838	TrkB-T1	midbrain	171.67
Ntrk2	ENSMUST00000109838	TrkB-T1	olfactory bulb	130.365
Ntrk2	ENSMUST00000109838	TrkB-T1	olfactory bulb	140.58
Ntrk2	ENSMUST00000109838	TrkB-T1	olfactory bulb	137.773
Ntrk2	ENSMUST00000109838	TrkB-T1	olfactory bulb	148.151
Ntrk2	ENSMUST00000109838	TrkB-T1	pituitary gland	26.0846
Ntrk2	ENSMUST00000109838	TrkB-T1	pituitary gland	19.5154
Ntrk2	ENSMUST00000109838	TrkB-T1	pituitary gland	11.6377
Ntrk2	ENSMUST00000109838	TrkB-T1	pituitary gland	17.5534
Ntrk2	ENSMUST00000109838	TrkB-T1	pons and medulla	97.4198
Ntrk2	ENSMUST00000109838	TrkB-T1	pons and medulla	92.0115
Ntrk2	ENSMUST00000109838	TrkB-T1	pons and medulla	90.6121
Ntrk2	ENSMUST00000109838	TrkB-T1	pons and medulla	89.4991
Ntrk2	ENSMUST00000109838	TrkB-T1	prefrontal cortex	102.793
Ntrk2	ENSMUST00000109838	TrkB-T1	prefrontal cortex	94.9853
Ntrk2	ENSMUST00000109838	TrkB-T1	prefrontal cortex	99.3907
Ntrk2	ENSMUST00000109838	TrkB-T1	prefrontal cortex	101.242
Ntrk2	ENSMUST00000109838	TrkB-T1	retina	5.81613
Ntrk2	ENSMUST00000109838	TrkB-T1	retina	7.42763
Ntrk2	ENSMUST00000109838	TrkB-T1	retina	5.10523
Ntrk2	ENSMUST00000109838	TrkB-T1	retina	4.91833
Ntrk2	ENSMUST00000109838	TrkB-T1	retrosplenial cortex	94.379
Ntrk2	ENSMUST00000109838	TrkB-T1	retrosplenial cortex	92.5069
Ntrk2	ENSMUST00000109838	TrkB-T1	retrosplenial cortex	103.212
Ntrk2	ENSMUST00000109838	TrkB-T1	retrosplenial cortex	97.7868
Ntrk2	ENSMUST00000109838	TrkB-T1	septum	173.873
Ntrk2	ENSMUST00000109838	TrkB-T1	septum	188.399
Ntrk2	ENSMUST00000109838	TrkB-T1	septum	182.073
Ntrk2	ENSMUST00000109838	TrkB-T1	septum	200.029
Ntrk2	ENSMUST00000109838	TrkB-T1	somatosensory cortex	84.3856
Ntrk2	ENSMUST00000109838	TrkB-T1	somatosensory cortex	78.5534
Ntrk2	ENSMUST00000109838	TrkB-T1	somatosensory cortex	99.933
Ntrk2	ENSMUST00000109838	TrkB-T1	somatosensory cortex	74.0109
Ntrk2	ENSMUST00000109838	TrkB-T1	thalamus	146.397
Ntrk2	ENSMUST00000109838	TrkB-T1	thalamus	179.513
Ntrk2	ENSMUST00000109838	TrkB-T1	thalamus	143.619
Ntrk2	ENSMUST00000109838	TrkB-T1	thalamus	180.987
Ntrk2	ENSMUST00000109838	TrkB-T1	ventral forebrain	110.15
Ntrk2	ENSMUST00000109838	TrkB-T1	ventral forebrain	130.423
Ntrk2	ENSMUST00000109838	TrkB-T1	ventral forebrain	101.117
Ntrk2	ENSMUST00000109838	TrkB-T1	ventral forebrain	118.252
Ntrk2	ENSMUST00000109838	TrkB-T1	visual cortex	93.4608
Ntrk2	ENSMUST00000109838	TrkB-T1	visual cortex	94.8482
Ntrk2	ENSMUST00000109838	TrkB-T1	visual cortex	90.8199
Ntrk2	ENSMUST00000109838	TrkB-T1	visual cortex	76.9797

## Sheet: THPA Ngfr counts
Gene	Main region	Subregion	TPM
Ngfr	amygdala	amygdala	3.6864
Ngfr	amygdala	amygdala	0.4207
Ngfr	amygdala	amygdala	2.0981
Ngfr	amygdala	amygdala	1.1552
Ngfr	basal ganglia	caudate putamen	2.3453
Ngfr	basal ganglia	caudate putamen	3.8716
Ngfr	basal ganglia	caudate putamen	1.1298
Ngfr	basal ganglia	caudate putamen	0.6068
Ngfr	basal ganglia	septum	11.9909
Ngfr	basal ganglia	septum	4.2207
Ngfr	basal ganglia	septum	8.9873
Ngfr	basal ganglia	septum	6.167
Ngfr	basal ganglia	ventral forebrain	4.1764
Ngfr	basal ganglia	ventral forebrain	13.8248
Ngfr	basal ganglia	ventral forebrain	6.3763
Ngfr	basal ganglia	ventral forebrain	4.7142
Ngfr	cerebellum	cerebellum	0.9438
Ngfr	cerebellum	cerebellum	1.2978
Ngfr	cerebellum	cerebellum	0.884
Ngfr	cerebellum	cerebellum	0.7832
Ngfr	cerebral cortex	prefrontal cortex	0.3719
Ngfr	cerebral cortex	prefrontal cortex	0.3918
Ngfr	cerebral cortex	prefrontal cortex	0.3844
Ngfr	cerebral cortex	prefrontal cortex	0.2668
Ngfr	cerebral cortex	retrosplenial cortex	0.4169
Ngfr	cerebral cortex	retrosplenial cortex	0.4356
Ngfr	cerebral cortex	retrosplenial cortex	0.4759
Ngfr	cerebral cortex	retrosplenial cortex	0.358
Ngfr	cerebral cortex	somatosensory cortex	0.2542
Ngfr	cerebral cortex	somatosensory cortex	0.3348
Ngfr	cerebral cortex	somatosensory cortex	0.6529
Ngfr	cerebral cortex	somatosensory cortex	0.3097
Ngfr	cerebral cortex	visual cortex	0.4123
Ngfr	cerebral cortex	visual cortex	0.3224
Ngfr	cerebral cortex	visual cortex	0.6008
Ngfr	cerebral cortex	visual cortex	0.2572
Ngfr	corpus callosum	corpus callosum	1.326
Ngfr	corpus callosum	corpus callosum	0.8694
Ngfr	corpus callosum	corpus callosum	0.3226
Ngfr	hippocampal formation	entorhinal cortex	0.9784
Ngfr	hippocampal formation	entorhinal cortex	0.5264
Ngfr	hippocampal formation	entorhinal cortex	0.6186
Ngfr	hippocampal formation	entorhinal cortex	0.4652
Ngfr	hippocampal formation	hippocampal formation	0.1466
Ngfr	hippocampal formation	hippocampal formation	0.6116
Ngfr	hippocampal formation	hippocampal formation	0.7029
Ngfr	hippocampal formation	hippocampal formation	0.8306
Ngfr	hypothalamus	hypothalamus	3.2312
Ngfr	hypothalamus	hypothalamus	7.2545
Ngfr	hypothalamus	hypothalamus	5.5427
Ngfr	hypothalamus	hypothalamus	13.7466
Ngfr	midbrain	midbrain	1.6329
Ngfr	midbrain	midbrain	1.3314
Ngfr	midbrain	midbrain	1.3509
Ngfr	midbrain	midbrain	1.4866
Ngfr	olfactory region	olfactory bulb	2.4994
Ngfr	olfactory region	olfactory bulb	1.8013
Ngfr	olfactory region	olfactory bulb	1.5145
Ngfr	olfactory region	olfactory bulb	2.0413
Ngfr	pitutiary	pituitary gland	0.9026
Ngfr	pitutiary	pituitary gland	0.5026
Ngfr	pitutiary	pituitary gland	0.5478
Ngfr	pitutiary	pituitary gland	0.9011
Ngfr	pons and medulla	pons and medulla	2.6213
Ngfr	pons and medulla	pons and medulla	2.4908
Ngfr	pons and medulla	pons and medulla	1.7694
Ngfr	pons and medulla	pons and medulla	2.0377
Ngfr	retina	retina	14.278
Ngfr	retina	retina	14.3989
Ngfr	retina	retina	13.6874
Ngfr	retina	retina	12.2278
Ngfr	thalamus	thalamus	3.8531
Ngfr	thalamus	thalamus	1.4143
Ngfr	thalamus	thalamus	2.5369
Ngfr	thalamus	thalamus	1.2636
