# Supplementary material for: Revisiting the expression of BDNF and its receptors in mammalian development
Source: Front Mol Neurosci. 2023 Jun 22;16:1182499. doi: 10.3389/fnmol.2023.1182499 (PMC10325033; doi:10.3389/fnmol.2023.1182499)
Supplement: Supplementary file 7 [file Data_Sheet_6.XLSX]

## Sheet: Datasets
Data origin	Accession nr.	Organism
Rayan, N.A. et al. (2022)	GSE194289	Rattus norvegicus

## Sheet: Rat Bdnf counts
Data origin	Accession nr.	Run_ID	Organism	Tissue	Age	Gene	Exon	Norm_CPM
Rayan, N.A. et al. (2022)	GSE194289	SRR17721813	Rattus norvegicus	Arcuate nucleus	P60	Bdnf	BDNF_CDS	26.7881
Rayan, N.A. et al. (2022)	GSE194289	SRR17721866	Rattus norvegicus	Arcuate nucleus	P60	Bdnf	BDNF_CDS	31.9749
Rayan, N.A. et al. (2022)	GSE194289	SRR17721754	Rattus norvegicus	Basolateral amygdala	P60	Bdnf	BDNF_CDS	4.18196
Rayan, N.A. et al. (2022)	GSE194289	SRR17721806	Rattus norvegicus	Basolateral amygdala	P60	Bdnf	BDNF_CDS	20.1032
Rayan, N.A. et al. (2022)	GSE194289	SRR17721859	Rattus norvegicus	Basolateral amygdala	P60	Bdnf	BDNF_CDS	26.4352
Rayan, N.A. et al. (2022)	GSE194289	SRR17721748	Rattus norvegicus	Bed nucleus of striata terminalus	P60	Bdnf	BDNF_CDS	0.485609
Rayan, N.A. et al. (2022)	GSE194289	SRR17721800	Rattus norvegicus	Bed nucleus of striata terminalus	P60	Bdnf	BDNF_CDS	5.01848
Rayan, N.A. et al. (2022)	GSE194289	SRR17721695	Rattus norvegicus	Cingulate cortex	P60	Bdnf	BDNF_CDS	56.2084
Rayan, N.A. et al. (2022)	GSE194289	SRR17721742	Rattus norvegicus	Cingulate cortex	P60	Bdnf	BDNF_CDS	15.4055
Rayan, N.A. et al. (2022)	GSE194289	SRR17721794	Rattus norvegicus	Cingulate cortex	P60	Bdnf	BDNF_CDS	13.8922
Rayan, N.A. et al. (2022)	GSE194289	SRR17721848	Rattus norvegicus	Cingulate cortex	P60	Bdnf	BDNF_CDS	50.091
Rayan, N.A. et al. (2022)	GSE194289	SRR17721704	Rattus norvegicus	Centromedial amygdala	P60	Bdnf	BDNF_CDS	16.4489
Rayan, N.A. et al. (2022)	GSE194289	SRR17721755	Rattus norvegicus	Centromedial amygdala	P60	Bdnf	BDNF_CDS	5.14613
Rayan, N.A. et al. (2022)	GSE194289	SRR17721807	Rattus norvegicus	Centromedial amygdala	P60	Bdnf	BDNF_CDS	28.7627
Rayan, N.A. et al. (2022)	GSE194289	SRR17721860	Rattus norvegicus	Centromedial amygdala	P60	Bdnf	BDNF_CDS	34.9233
Rayan, N.A. et al. (2022)	GSE194289	SRR17721706	Rattus norvegicus	Habenula	P60	Bdnf	BDNF_CDS	7.88222
Rayan, N.A. et al. (2022)	GSE194289	SRR17721758	Rattus norvegicus	Habenula	P60	Bdnf	BDNF_CDS	4.47127
Rayan, N.A. et al. (2022)	GSE194289	SRR17721810	Rattus norvegicus	Habenula	P60	Bdnf	BDNF_CDS	16.841
Rayan, N.A. et al. (2022)	GSE194289	SRR17721863	Rattus norvegicus	Habenula	P60	Bdnf	BDNF_CDS	24.2341
Rayan, N.A. et al. (2022)	GSE194289	SRR17721741	Rattus norvegicus	Infralimbic cortex	P60	Bdnf	BDNF_CDS	0
Rayan, N.A. et al. (2022)	GSE194289	SRR17721793	Rattus norvegicus	Infralimbic cortex	P60	Bdnf	BDNF_CDS	16.6607
Rayan, N.A. et al. (2022)	GSE194289	SRR17721847	Rattus norvegicus	Infralimbic cortex	P60	Bdnf	BDNF_CDS	48.4704
Rayan, N.A. et al. (2022)	GSE194289	SRR17721696	Rattus norvegicus	Insular Cortex	P60	Bdnf	BDNF_CDS	36.7289
Rayan, N.A. et al. (2022)	GSE194289	SRR17721743	Rattus norvegicus	Insular Cortex	P60	Bdnf	BDNF_CDS	15.1007
Rayan, N.A. et al. (2022)	GSE194289	SRR17721795	Rattus norvegicus	Insular Cortex	P60	Bdnf	BDNF_CDS	18.2391
Rayan, N.A. et al. (2022)	GSE194289	SRR17721849	Rattus norvegicus	Insular Cortex	P60	Bdnf	BDNF_CDS	40.439
Rayan, N.A. et al. (2022)	GSE194289	SRR17721736	Rattus norvegicus	Locus coeruleus	P60	Bdnf	BDNF_CDS	3.1087
Rayan, N.A. et al. (2022)	GSE194289	SRR17721788	Rattus norvegicus	Locus coeruleus	P60	Bdnf	BDNF_CDS	1.90016
Rayan, N.A. et al. (2022)	GSE194289	SRR17721817	Rattus norvegicus	Locus coeruleus	P60	Bdnf	BDNF_CDS	10.117
Rayan, N.A. et al. (2022)	GSE194289	SRR17721870	Rattus norvegicus	Locus coeruleus	P60	Bdnf	BDNF_CDS	8.00431
Rayan, N.A. et al. (2022)	GSE194289	SRR17721752	Rattus norvegicus	Lateral hypothalamus	P60	Bdnf	BDNF_CDS	3.54277
Rayan, N.A. et al. (2022)	GSE194289	SRR17721804	Rattus norvegicus	Lateral hypothalamus	P60	Bdnf	BDNF_CDS	6.16676
Rayan, N.A. et al. (2022)	GSE194289	SRR17721857	Rattus norvegicus	Lateral hypothalamus	P60	Bdnf	BDNF_CDS	9.75037
Rayan, N.A. et al. (2022)	GSE194289	SRR17721699	Rattus norvegicus	Lateral Septum	P60	Bdnf	BDNF_CDS	3.84005
Rayan, N.A. et al. (2022)	GSE194289	SRR17721746	Rattus norvegicus	Lateral Septum	P60	Bdnf	BDNF_CDS	2.00828
Rayan, N.A. et al. (2022)	GSE194289	SRR17721798	Rattus norvegicus	Lateral Septum	P60	Bdnf	BDNF_CDS	1.77331
Rayan, N.A. et al. (2022)	GSE194289	SRR17721852	Rattus norvegicus	Lateral Septum	P60	Bdnf	BDNF_CDS	4.88794
Rayan, N.A. et al. (2022)	GSE194289	SRR17721703	Rattus norvegicus	Dorsomedial thalamus	P60	Bdnf	BDNF_CDS	15.8958
Rayan, N.A. et al. (2022)	GSE194289	SRR17721751	Rattus norvegicus	Dorsomedial thalamus	P60	Bdnf	BDNF_CDS	6.96955
Rayan, N.A. et al. (2022)	GSE194289	SRR17721803	Rattus norvegicus	Dorsomedial thalamus	P60	Bdnf	BDNF_CDS	6.24383
Rayan, N.A. et al. (2022)	GSE194289	SRR17721856	Rattus norvegicus	Dorsomedial thalamus	P60	Bdnf	BDNF_CDS	25.4328
Rayan, N.A. et al. (2022)	GSE194289	SRR17721747	Rattus norvegicus	Medial septum	P60	Bdnf	BDNF_CDS	3.09384
Rayan, N.A. et al. (2022)	GSE194289	SRR17721799	Rattus norvegicus	Medial septum	P60	Bdnf	BDNF_CDS	3.52469
Rayan, N.A. et al. (2022)	GSE194289	SRR17721853	Rattus norvegicus	Medial septum	P60	Bdnf	BDNF_CDS	9.40046
Rayan, N.A. et al. (2022)	GSE194289	SRR17721698	Rattus norvegicus	Nuclear accumbens core	P60	Bdnf	BDNF_CDS	5.69467
Rayan, N.A. et al. (2022)	GSE194289	SRR17721745	Rattus norvegicus	Nuclear accumbens core	P60	Bdnf	BDNF_CDS	0
Rayan, N.A. et al. (2022)	GSE194289	SRR17721797	Rattus norvegicus	Nuclear accumbens core	P60	Bdnf	BDNF_CDS	4.21849
Rayan, N.A. et al. (2022)	GSE194289	SRR17721851	Rattus norvegicus	Nuclear accumbens core	P60	Bdnf	BDNF_CDS	19.2681
Rayan, N.A. et al. (2022)	GSE194289	SRR17721697	Rattus norvegicus	Nuclear accumbens shell	P60	Bdnf	BDNF_CDS	8.89351
Rayan, N.A. et al. (2022)	GSE194289	SRR17721744	Rattus norvegicus	Nuclear accumbens shell	P60	Bdnf	BDNF_CDS	5.68039
Rayan, N.A. et al. (2022)	GSE194289	SRR17721796	Rattus norvegicus	Nuclear accumbens shell	P60	Bdnf	BDNF_CDS	2.52614
Rayan, N.A. et al. (2022)	GSE194289	SRR17721850	Rattus norvegicus	Nuclear accumbens shell	P60	Bdnf	BDNF_CDS	8.29349
Rayan, N.A. et al. (2022)	GSE194289	SRR17721737	Rattus norvegicus	N tractus solitarius	P60	Bdnf	BDNF_CDS	2.70435
Rayan, N.A. et al. (2022)	GSE194289	SRR17721789	Rattus norvegicus	N tractus solitarius	P60	Bdnf	BDNF_CDS	2.11565
Rayan, N.A. et al. (2022)	GSE194289	SRR17721818	Rattus norvegicus	N tractus solitarius	P60	Bdnf	BDNF_CDS	9.17807
Rayan, N.A. et al. (2022)	GSE194289	SRR17721871	Rattus norvegicus	N tractus solitarius	P60	Bdnf	BDNF_CDS	7.65496
Rayan, N.A. et al. (2022)	GSE194289	SRR17721710	Rattus norvegicus	Periaqueductal grey	P60	Bdnf	BDNF_CDS	8.14103
Rayan, N.A. et al. (2022)	GSE194289	SRR17721762	Rattus norvegicus	Periaqueductal grey	P60	Bdnf	BDNF_CDS	3.89789
Rayan, N.A. et al. (2022)	GSE194289	SRR17721815	Rattus norvegicus	Periaqueductal grey	P60	Bdnf	BDNF_CDS	19.3732
Rayan, N.A. et al. (2022)	GSE194289	SRR17721868	Rattus norvegicus	Periaqueductal grey	P60	Bdnf	BDNF_CDS	33.5947
Rayan, N.A. et al. (2022)	GSE194289	SRR17721740	Rattus norvegicus	Prelimbic cortex	P60	Bdnf	BDNF_CDS	14.7536
Rayan, N.A. et al. (2022)	GSE194289	SRR17721792	Rattus norvegicus	Prelimbic cortex	P60	Bdnf	BDNF_CDS	18.5665
Rayan, N.A. et al. (2022)	GSE194289	SRR17721846	Rattus norvegicus	Prelimbic cortex	P60	Bdnf	BDNF_CDS	61.837
Rayan, N.A. et al. (2022)	GSE194289	SRR17721702	Rattus norvegicus	Paraventricular nucleus of thalamus	P60	Bdnf	BDNF_CDS	11.3086
Rayan, N.A. et al. (2022)	GSE194289	SRR17721750	Rattus norvegicus	Paraventricular nucleus of thalamus	P60	Bdnf	BDNF_CDS	6.71175
Rayan, N.A. et al. (2022)	GSE194289	SRR17721802	Rattus norvegicus	Paraventricular nucleus of thalamus	P60	Bdnf	BDNF_CDS	11.0141
Rayan, N.A. et al. (2022)	GSE194289	SRR17721855	Rattus norvegicus	Paraventricular nucleus of thalamus	P60	Bdnf	BDNF_CDS	25.6824
Rayan, N.A. et al. (2022)	GSE194289	SRR17721711	Rattus norvegicus	Raphe	P60	Bdnf	BDNF_CDS	10.1295
Rayan, N.A. et al. (2022)	GSE194289	SRR17721763	Rattus norvegicus	Raphe	P60	Bdnf	BDNF_CDS	4.69847
Rayan, N.A. et al. (2022)	GSE194289	SRR17721816	Rattus norvegicus	Raphe	P60	Bdnf	BDNF_CDS	9.03308
Rayan, N.A. et al. (2022)	GSE194289	SRR17721869	Rattus norvegicus	Raphe	P60	Bdnf	BDNF_CDS	8.53539
Rayan, N.A. et al. (2022)	GSE194289	SRR17721753	Rattus norvegicus	Ventral medial nucleus of hypothalamus	P60	Bdnf	BDNF_CDS	6.13076
Rayan, N.A. et al. (2022)	GSE194289	SRR17721805	Rattus norvegicus	Ventral medial nucleus of hypothalamus	P60	Bdnf	BDNF_CDS	18.6921
Rayan, N.A. et al. (2022)	GSE194289	SRR17721858	Rattus norvegicus	Ventral medial nucleus of hypothalamus	P60	Bdnf	BDNF_CDS	25.5747
Rayan, N.A. et al. (2022)	GSE194289	SRR17721709	Rattus norvegicus	Ventral tegmental area	P60	Bdnf	BDNF_CDS	23.5661
Rayan, N.A. et al. (2022)	GSE194289	SRR17721761	Rattus norvegicus	Ventral tegmental area	P60	Bdnf	BDNF_CDS	6.26335
Rayan, N.A. et al. (2022)	GSE194289	SRR17721814	Rattus norvegicus	Ventral tegmental area	P60	Bdnf	BDNF_CDS	23.2639
Rayan, N.A. et al. (2022)	GSE194289	SRR17721867	Rattus norvegicus	Ventral tegmental area	P60	Bdnf	BDNF_CDS	29.0159
Rayan, N.A. et al. (2022)	GSE194289	SRR17721705	Rattus norvegicus	Dorsal hippocampus CA1	P60	Bdnf	BDNF_CDS	26.0523
Rayan, N.A. et al. (2022)	GSE194289	SRR17721757	Rattus norvegicus	Dorsal hippocampus CA1	P60	Bdnf	BDNF_CDS	9.0483
Rayan, N.A. et al. (2022)	GSE194289	SRR17721809	Rattus norvegicus	Dorsal hippocampus CA1	P60	Bdnf	BDNF_CDS	22.1548
Rayan, N.A. et al. (2022)	GSE194289	SRR17721862	Rattus norvegicus	Dorsal hippocampus CA1	P60	Bdnf	BDNF_CDS	36.4882
Rayan, N.A. et al. (2022)	GSE194289	SRR17721756	Rattus norvegicus	Dorsal hippocampus DG	P60	Bdnf	BDNF_CDS	18.566
Rayan, N.A. et al. (2022)	GSE194289	SRR17721808	Rattus norvegicus	Dorsal hippocampus DG	P60	Bdnf	BDNF_CDS	84.1217
Rayan, N.A. et al. (2022)	GSE194289	SRR17721861	Rattus norvegicus	Dorsal hippocampus DG	P60	Bdnf	BDNF_CDS	122.269
Rayan, N.A. et al. (2022)	GSE194289	SRR17721701	Rattus norvegicus	Medial Preoptic Area	P60	Bdnf	BDNF_CDS	15.9732
Rayan, N.A. et al. (2022)	GSE194289	SRR17721749	Rattus norvegicus	Medial Preoptic Area	P60	Bdnf	BDNF_CDS	4.84363
Rayan, N.A. et al. (2022)	GSE194289	SRR17721801	Rattus norvegicus	Medial Preoptic Area	P60	Bdnf	BDNF_CDS	15.2494
Rayan, N.A. et al. (2022)	GSE194289	SRR17721854	Rattus norvegicus	Medial Preoptic Area	P60	Bdnf	BDNF_CDS	16.9444
Rayan, N.A. et al. (2022)	GSE194289	SRR17721760	Rattus norvegicus	Ventral hippocampus CA1	P60	Bdnf	BDNF_CDS	11.3158
Rayan, N.A. et al. (2022)	GSE194289	SRR17721812	Rattus norvegicus	Ventral hippocampus CA1	P60	Bdnf	BDNF_CDS	52.6103
Rayan, N.A. et al. (2022)	GSE194289	SRR17721865	Rattus norvegicus	Ventral hippocampus CA1	P60	Bdnf	BDNF_CDS	62.7716
Rayan, N.A. et al. (2022)	GSE194289	SRR17721707	Rattus norvegicus	Ventral hippocampus DG	P60	Bdnf	BDNF_CDS	30.1093
Rayan, N.A. et al. (2022)	GSE194289	SRR17721759	Rattus norvegicus	Ventral hippocampus DG	P60	Bdnf	BDNF_CDS	11.6706
Rayan, N.A. et al. (2022)	GSE194289	SRR17721811	Rattus norvegicus	Ventral hippocampus DG	P60	Bdnf	BDNF_CDS	67.3707
Rayan, N.A. et al. (2022)	GSE194289	SRR17721864	Rattus norvegicus	Ventral hippocampus DG	P60	Bdnf	BDNF_CDS	105.636

## Sheet: Rat Bdnf proportions
Tissue	Age	Exon	Organism	Proportion	Proportion_percent
Arcuate nucleus	P60	VI	Rattus norvegicus	0.0234258	0.04377
Arcuate nucleus	P60	IV	Rattus norvegicus	0.166975	0.311985
Arcuate nucleus	P60	I	Rattus norvegicus	0.0555852	0.103858
Arcuate nucleus	P60	III	Rattus norvegicus	0.047019	0.0878528
Arcuate nucleus	P60	Others	Rattus norvegicus	0.025161	0.0470122
Arcuate nucleus	P60	IIc	Rattus norvegicus	0.217036	0.405522
Basolateral amygdala	P60	VI	Rattus norvegicus	0.11343	0.0929785
Basolateral amygdala	P60	IV	Rattus norvegicus	0.442096	0.362385
Basolateral amygdala	P60	I	Rattus norvegicus	0.343306	0.281407
Basolateral amygdala	P60	III	Rattus norvegicus	0.0590197	0.0483784
Basolateral amygdala	P60	Others	Rattus norvegicus	0	0
Basolateral amygdala	P60	IIc	Rattus norvegicus	0.26211	0.214851
Bed nucleus of striata terminalus	P60	VI	Rattus norvegicus	0	0
Bed nucleus of striata terminalus	P60	IV	Rattus norvegicus	0.0282805	0.115989
Bed nucleus of striata terminalus	P60	I	Rattus norvegicus	0.0300951	0.123431
Bed nucleus of striata terminalus	P60	III	Rattus norvegicus	0.127638	0.523489
Bed nucleus of striata terminalus	P60	Others	Rattus norvegicus	0	0
Bed nucleus of striata terminalus	P60	IIc	Rattus norvegicus	0.0578079	0.237091
Cingulate cortex	P60	VI	Rattus norvegicus	0.0229701	0.017835
Cingulate cortex	P60	IV	Rattus norvegicus	0.857892	0.666107
Cingulate cortex	P60	I	Rattus norvegicus	0.0372016	0.028885
Cingulate cortex	P60	III	Rattus norvegicus	0.0150761	0.0117058
Cingulate cortex	P60	Others	Rattus norvegicus	0.00306297	0.00237823
Cingulate cortex	P60	IIc	Rattus norvegicus	0.351717	0.273089
Centromedial amygdala	P60	VI	Rattus norvegicus	0.247866	0.160963
Centromedial amygdala	P60	IV	Rattus norvegicus	0.700391	0.45483
Centromedial amygdala	P60	I	Rattus norvegicus	0.065461	0.04251
Centromedial amygdala	P60	III	Rattus norvegicus	0.263751	0.171279
Centromedial amygdala	P60	Others	Rattus norvegicus	0.016927	0.0109923
Centromedial amygdala	P60	IIc	Rattus norvegicus	0.2455	0.159426
Habenula	P60	VI	Rattus norvegicus	0.0901117	0.0536846
Habenula	P60	IV	Rattus norvegicus	0.628586	0.374483
Habenula	P60	I	Rattus norvegicus	0.319952	0.190613
Habenula	P60	III	Rattus norvegicus	0.0421401	0.0251052
Habenula	P60	Others	Rattus norvegicus	0	0
Habenula	P60	IIc	Rattus norvegicus	0.597752	0.356114
Infralimbic cortex	P60	VI	Rattus norvegicus	0.0177725	0.0333961
Infralimbic cortex	P60	IV	Rattus norvegicus	0.319506	0.600379
Infralimbic cortex	P60	I	Rattus norvegicus	0.0693343	0.130285
Infralimbic cortex	P60	III	Rattus norvegicus	0.0482642	0.0906925
Infralimbic cortex	P60	Others	Rattus norvegicus	0	0
Infralimbic cortex	P60	IIc	Rattus norvegicus	0.0772967	0.145247
Insular Cortex	P60	VI	Rattus norvegicus	0.00728099	0.00719527
Insular Cortex	P60	IV	Rattus norvegicus	0.601028	0.593952
Insular Cortex	P60	I	Rattus norvegicus	0.109927	0.108633
Insular Cortex	P60	III	Rattus norvegicus	0.0416829	0.0411922
Insular Cortex	P60	Others	Rattus norvegicus	0.0244954	0.024207
Insular Cortex	P60	IIc	Rattus norvegicus	0.227499	0.224821
Locus coeruleus	P60	VI	Rattus norvegicus	0	0
Locus coeruleus	P60	IV	Rattus norvegicus	0.322712	0.484255
Locus coeruleus	P60	I	Rattus norvegicus	0.10433	0.156555
Locus coeruleus	P60	III	Rattus norvegicus	0	0
Locus coeruleus	P60	Others	Rattus norvegicus	0	0
Locus coeruleus	P60	IIc	Rattus norvegicus	0.239368	0.35919
Lateral hypothalamus	P60	VI	Rattus norvegicus	0.143785	0.11034
Lateral hypothalamus	P60	IV	Rattus norvegicus	0.217748	0.167099
Lateral hypothalamus	P60	I	Rattus norvegicus	0.421676	0.323592
Lateral hypothalamus	P60	III	Rattus norvegicus	0.0701109	0.0538029
Lateral hypothalamus	P60	Others	Rattus norvegicus	0.0633673	0.0486278
Lateral hypothalamus	P60	IIc	Rattus norvegicus	0.386421	0.296538
Lateral Septum	P60	VI	Rattus norvegicus	0	0
Lateral Septum	P60	IV	Rattus norvegicus	0.0380325	0.0528214
Lateral Septum	P60	I	Rattus norvegicus	0.0607091	0.0843158
Lateral Septum	P60	III	Rattus norvegicus	0.228868	0.317863
Lateral Septum	P60	Others	Rattus norvegicus	0	0
Lateral Septum	P60	IIc	Rattus norvegicus	0.39241	0.544999
Dorsomedial thalamus	P60	VI	Rattus norvegicus	0.0825421	0.0658012
Dorsomedial thalamus	P60	IV	Rattus norvegicus	0.436177	0.347713
Dorsomedial thalamus	P60	I	Rattus norvegicus	0.198362	0.158131
Dorsomedial thalamus	P60	III	Rattus norvegicus	0.0572422	0.0456325
Dorsomedial thalamus	P60	Others	Rattus norvegicus	0	0
Dorsomedial thalamus	P60	IIc	Rattus norvegicus	0.480094	0.382723
Medial septum	P60	VI	Rattus norvegicus	0	0
Medial septum	P60	IV	Rattus norvegicus	0.478449	0.359351
Medial septum	P60	I	Rattus norvegicus	0.166411	0.124987
Medial septum	P60	III	Rattus norvegicus	0.0632111	0.0474762
Medial septum	P60	Others	Rattus norvegicus	0.0881834	0.0662323
Medial septum	P60	IIc	Rattus norvegicus	0.535172	0.401954
Nuclear accumbens core	P60	VI	Rattus norvegicus	0	0
Nuclear accumbens core	P60	IV	Rattus norvegicus	0.502458	0.761667
Nuclear accumbens core	P60	I	Rattus norvegicus	0.0387777	0.0587824
Nuclear accumbens core	P60	III	Rattus norvegicus	0.0187491	0.0284214
Nuclear accumbens core	P60	Others	Rattus norvegicus	0	0
Nuclear accumbens core	P60	IIc	Rattus norvegicus	0.0996972	0.151129
Nuclear accumbens shell	P60	VI	Rattus norvegicus	0	0
Nuclear accumbens shell	P60	IV	Rattus norvegicus	1.08642	0.768024
Nuclear accumbens shell	P60	I	Rattus norvegicus	0.105787	0.074784
Nuclear accumbens shell	P60	III	Rattus norvegicus	0.0349325	0.0246949
Nuclear accumbens shell	P60	Others	Rattus norvegicus	0	0
Nuclear accumbens shell	P60	IIc	Rattus norvegicus	0.187425	0.132497
N tractus solitarius	P60	VI	Rattus norvegicus	0.153941	0.157408
N tractus solitarius	P60	IV	Rattus norvegicus	0.269103	0.275164
N tractus solitarius	P60	I	Rattus norvegicus	0.0785788	0.0803485
N tractus solitarius	P60	III	Rattus norvegicus	0	0
N tractus solitarius	P60	Others	Rattus norvegicus	0.0599616	0.0613121
N tractus solitarius	P60	IIc	Rattus norvegicus	0.41639	0.425767
Periaqueductal grey	P60	VI	Rattus norvegicus	0.0253633	0.0349408
Periaqueductal grey	P60	IV	Rattus norvegicus	0.127433	0.175554
Periaqueductal grey	P60	I	Rattus norvegicus	0.0908188	0.125113
Periaqueductal grey	P60	III	Rattus norvegicus	0.0983452	0.135482
Periaqueductal grey	P60	Others	Rattus norvegicus	0	0
Periaqueductal grey	P60	IIc	Rattus norvegicus	0.383933	0.528911
Prelimbic cortex	P60	VI	Rattus norvegicus	0.00699731	0.0132105
Prelimbic cortex	P60	IV	Rattus norvegicus	0.414649	0.78283
Prelimbic cortex	P60	I	Rattus norvegicus	0.0374825	0.0707645
Prelimbic cortex	P60	III	Rattus norvegicus	0.00409197	0.00772537
Prelimbic cortex	P60	Others	Rattus norvegicus	0.0130866	0.0247066
Prelimbic cortex	P60	IIc	Rattus norvegicus	0.0533719	0.100763
Paraventricular nucleus of thalamus	P60	VI	Rattus norvegicus	0.10048	0.0681224
Paraventricular nucleus of thalamus	P60	IV	Rattus norvegicus	0.351688	0.238435
Paraventricular nucleus of thalamus	P60	I	Rattus norvegicus	0.244483	0.165753
Paraventricular nucleus of thalamus	P60	III	Rattus norvegicus	0.330813	0.224282
Paraventricular nucleus of thalamus	P60	Others	Rattus norvegicus	0	0
Paraventricular nucleus of thalamus	P60	IIc	Rattus norvegicus	0.447522	0.303408
Raphe	P60	VI	Rattus norvegicus	0	0
Raphe	P60	IV	Rattus norvegicus	0.0888898	0.0843063
Raphe	P60	I	Rattus norvegicus	0.152402	0.144544
Raphe	P60	III	Rattus norvegicus	0.0958052	0.090865
Raphe	P60	Others	Rattus norvegicus	0	0
Raphe	P60	IIc	Rattus norvegicus	0.717271	0.680285
Ventral medial nucleus of hypothalamus	P60	VI	Rattus norvegicus	0.011403	0.0122936
Ventral medial nucleus of hypothalamus	P60	IV	Rattus norvegicus	0.268378	0.289337
Ventral medial nucleus of hypothalamus	P60	I	Rattus norvegicus	0.168812	0.181996
Ventral medial nucleus of hypothalamus	P60	III	Rattus norvegicus	0.0427286	0.0460655
Ventral medial nucleus of hypothalamus	P60	Others	Rattus norvegicus	0	0
Ventral medial nucleus of hypothalamus	P60	IIc	Rattus norvegicus	0.436239	0.470308
Ventral tegmental area	P60	VI	Rattus norvegicus	0.171976	0.123494
Ventral tegmental area	P60	IV	Rattus norvegicus	0.439643	0.315704
Ventral tegmental area	P60	I	Rattus norvegicus	0.321881	0.23114
Ventral tegmental area	P60	III	Rattus norvegicus	0.122239	0.0877785
Ventral tegmental area	P60	Others	Rattus norvegicus	0	0
Ventral tegmental area	P60	IIc	Rattus norvegicus	0.336843	0.241884
Dorsal hippocampus CA1	P60	VI	Rattus norvegicus	0.356222	0.220316
Dorsal hippocampus CA1	P60	IV	Rattus norvegicus	0.70891	0.438446
Dorsal hippocampus CA1	P60	I	Rattus norvegicus	0.103014	0.0637122
Dorsal hippocampus CA1	P60	III	Rattus norvegicus	0.0514993	0.0318512
Dorsal hippocampus CA1	P60	Others	Rattus norvegicus	0	0
Dorsal hippocampus CA1	P60	IIc	Rattus norvegicus	0.397224	0.245675
Dorsal hippocampus DG	P60	VI	Rattus norvegicus	0.133103	0.132541
Dorsal hippocampus DG	P60	IV	Rattus norvegicus	0.281009	0.279822
Dorsal hippocampus DG	P60	I	Rattus norvegicus	0.143771	0.143164
Dorsal hippocampus DG	P60	III	Rattus norvegicus	0.0993113	0.0988918
Dorsal hippocampus DG	P60	Others	Rattus norvegicus	0	0
Dorsal hippocampus DG	P60	IIc	Rattus norvegicus	0.347048	0.345582
Medial Preoptic Area	P60	VI	Rattus norvegicus	0	0
Medial Preoptic Area	P60	IV	Rattus norvegicus	0.325689	0.181486
Medial Preoptic Area	P60	I	Rattus norvegicus	0.31329	0.174577
Medial Preoptic Area	P60	III	Rattus norvegicus	0.472534	0.263313
Medial Preoptic Area	P60	Others	Rattus norvegicus	0	0
Medial Preoptic Area	P60	IIc	Rattus norvegicus	0.683058	0.380624
Ventral hippocampus CA1	P60	VI	Rattus norvegicus	0.136698	0.123056
Ventral hippocampus CA1	P60	IV	Rattus norvegicus	0.415721	0.374234
Ventral hippocampus CA1	P60	I	Rattus norvegicus	0.139063	0.125185
Ventral hippocampus CA1	P60	III	Rattus norvegicus	0.145573	0.131046
Ventral hippocampus CA1	P60	Others	Rattus norvegicus	0	0
Ventral hippocampus CA1	P60	IIc	Rattus norvegicus	0.273805	0.24648
Ventral hippocampus DG	P60	VI	Rattus norvegicus	0.194743	0.150381
Ventral hippocampus DG	P60	IV	Rattus norvegicus	0.436588	0.337134
Ventral hippocampus DG	P60	I	Rattus norvegicus	0.130181	0.100526
Ventral hippocampus DG	P60	III	Rattus norvegicus	0.253185	0.19551
Ventral hippocampus DG	P60	Others	Rattus norvegicus	0	0
Ventral hippocampus DG	P60	IIc	Rattus norvegicus	0.2803	0.216448

## Sheet: Rat Ntrk2 counts
Data origin	Accession nr.	Run_ID	Organism	Tissue	Age	Gene	Exon	Norm_CPM	Isoform
Rayan, N.A. et al. (2022)	GSE194289	SRR17721813	Rattus norvegicus	Arcuate nucleus	P60	Ntrk2	NTRK2_human_ex18	203.426	TrkB-T1
Rayan, N.A. et al. (2022)	GSE194289	SRR17721813	Rattus norvegicus	Arcuate nucleus	P60	Ntrk2	NTRK2_human_ex21	0.670073	TrkB-Shc
Rayan, N.A. et al. (2022)	GSE194289	SRR17721813	Rattus norvegicus	Arcuate nucleus	P60	Ntrk2	NTRK2_human_ex26	34.6413	TrkB-FL
Rayan, N.A. et al. (2022)	GSE194289	SRR17721866	Rattus norvegicus	Arcuate nucleus	P60	Ntrk2	NTRK2_human_ex18	213.17	TrkB-T1
Rayan, N.A. et al. (2022)	GSE194289	SRR17721866	Rattus norvegicus	Arcuate nucleus	P60	Ntrk2	NTRK2_human_ex21	1.08592	TrkB-Shc
Rayan, N.A. et al. (2022)	GSE194289	SRR17721866	Rattus norvegicus	Arcuate nucleus	P60	Ntrk2	NTRK2_human_ex26	35.6959	TrkB-FL
Rayan, N.A. et al. (2022)	GSE194289	SRR17721754	Rattus norvegicus	Basolateral amygdala	P60	Ntrk2	NTRK2_human_ex18	23.6891	TrkB-T1
Rayan, N.A. et al. (2022)	GSE194289	SRR17721754	Rattus norvegicus	Basolateral amygdala	P60	Ntrk2	NTRK2_human_ex21	0.143271	TrkB-Shc
Rayan, N.A. et al. (2022)	GSE194289	SRR17721754	Rattus norvegicus	Basolateral amygdala	P60	Ntrk2	NTRK2_human_ex26	9.50187	TrkB-FL
Rayan, N.A. et al. (2022)	GSE194289	SRR17721806	Rattus norvegicus	Basolateral amygdala	P60	Ntrk2	NTRK2_human_ex18	135.829	TrkB-T1
Rayan, N.A. et al. (2022)	GSE194289	SRR17721806	Rattus norvegicus	Basolateral amygdala	P60	Ntrk2	NTRK2_human_ex21	1.26993	TrkB-Shc
Rayan, N.A. et al. (2022)	GSE194289	SRR17721806	Rattus norvegicus	Basolateral amygdala	P60	Ntrk2	NTRK2_human_ex26	35.9408	TrkB-FL
Rayan, N.A. et al. (2022)	GSE194289	SRR17721859	Rattus norvegicus	Basolateral amygdala	P60	Ntrk2	NTRK2_human_ex18	118.386	TrkB-T1
Rayan, N.A. et al. (2022)	GSE194289	SRR17721859	Rattus norvegicus	Basolateral amygdala	P60	Ntrk2	NTRK2_human_ex21	1.15788	TrkB-Shc
Rayan, N.A. et al. (2022)	GSE194289	SRR17721859	Rattus norvegicus	Basolateral amygdala	P60	Ntrk2	NTRK2_human_ex26	41.9297	TrkB-FL
Rayan, N.A. et al. (2022)	GSE194289	SRR17721748	Rattus norvegicus	Bed nucleus of striata terminalus	P60	Ntrk2	NTRK2_human_ex18	21.0033	TrkB-T1
Rayan, N.A. et al. (2022)	GSE194289	SRR17721748	Rattus norvegicus	Bed nucleus of striata terminalus	P60	Ntrk2	NTRK2_human_ex21	0.094829	TrkB-Shc
Rayan, N.A. et al. (2022)	GSE194289	SRR17721748	Rattus norvegicus	Bed nucleus of striata terminalus	P60	Ntrk2	NTRK2_human_ex26	7.35297	TrkB-FL
Rayan, N.A. et al. (2022)	GSE194289	SRR17721800	Rattus norvegicus	Bed nucleus of striata terminalus	P60	Ntrk2	NTRK2_human_ex18	141.668	TrkB-T1
Rayan, N.A. et al. (2022)	GSE194289	SRR17721800	Rattus norvegicus	Bed nucleus of striata terminalus	P60	Ntrk2	NTRK2_human_ex21	0.703591	TrkB-Shc
Rayan, N.A. et al. (2022)	GSE194289	SRR17721800	Rattus norvegicus	Bed nucleus of striata terminalus	P60	Ntrk2	NTRK2_human_ex26	40.4194	TrkB-FL
Rayan, N.A. et al. (2022)	GSE194289	SRR17721695	Rattus norvegicus	Cingulate cortex	P60	Ntrk2	NTRK2_human_ex18	60.5414	TrkB-T1
Rayan, N.A. et al. (2022)	GSE194289	SRR17721695	Rattus norvegicus	Cingulate cortex	P60	Ntrk2	NTRK2_human_ex21	1.17207	TrkB-Shc
Rayan, N.A. et al. (2022)	GSE194289	SRR17721695	Rattus norvegicus	Cingulate cortex	P60	Ntrk2	NTRK2_human_ex26	72.0635	TrkB-FL
Rayan, N.A. et al. (2022)	GSE194289	SRR17721742	Rattus norvegicus	Cingulate cortex	P60	Ntrk2	NTRK2_human_ex18	31.0292	TrkB-T1
Rayan, N.A. et al. (2022)	GSE194289	SRR17721742	Rattus norvegicus	Cingulate cortex	P60	Ntrk2	NTRK2_human_ex21	0.501395	TrkB-Shc
Rayan, N.A. et al. (2022)	GSE194289	SRR17721742	Rattus norvegicus	Cingulate cortex	P60	Ntrk2	NTRK2_human_ex26	23.4507	TrkB-FL
Rayan, N.A. et al. (2022)	GSE194289	SRR17721794	Rattus norvegicus	Cingulate cortex	P60	Ntrk2	NTRK2_human_ex18	89.8867	TrkB-T1
Rayan, N.A. et al. (2022)	GSE194289	SRR17721794	Rattus norvegicus	Cingulate cortex	P60	Ntrk2	NTRK2_human_ex21	1.05309	TrkB-Shc
Rayan, N.A. et al. (2022)	GSE194289	SRR17721794	Rattus norvegicus	Cingulate cortex	P60	Ntrk2	NTRK2_human_ex26	34.2297	TrkB-FL
Rayan, N.A. et al. (2022)	GSE194289	SRR17721848	Rattus norvegicus	Cingulate cortex	P60	Ntrk2	NTRK2_human_ex18	85.2767	TrkB-T1
Rayan, N.A. et al. (2022)	GSE194289	SRR17721848	Rattus norvegicus	Cingulate cortex	P60	Ntrk2	NTRK2_human_ex21	1.54782	TrkB-Shc
Rayan, N.A. et al. (2022)	GSE194289	SRR17721848	Rattus norvegicus	Cingulate cortex	P60	Ntrk2	NTRK2_human_ex26	50.4974	TrkB-FL
Rayan, N.A. et al. (2022)	GSE194289	SRR17721704	Rattus norvegicus	Centromedial amygdala	P60	Ntrk2	NTRK2_human_ex18	76.8421	TrkB-T1
Rayan, N.A. et al. (2022)	GSE194289	SRR17721704	Rattus norvegicus	Centromedial amygdala	P60	Ntrk2	NTRK2_human_ex21	0.522546	TrkB-Shc
Rayan, N.A. et al. (2022)	GSE194289	SRR17721704	Rattus norvegicus	Centromedial amygdala	P60	Ntrk2	NTRK2_human_ex26	50.9135	TrkB-FL
Rayan, N.A. et al. (2022)	GSE194289	SRR17721755	Rattus norvegicus	Centromedial amygdala	P60	Ntrk2	NTRK2_human_ex18	28.1252	TrkB-T1
Rayan, N.A. et al. (2022)	GSE194289	SRR17721755	Rattus norvegicus	Centromedial amygdala	P60	Ntrk2	NTRK2_human_ex21	0.111659	TrkB-Shc
Rayan, N.A. et al. (2022)	GSE194289	SRR17721755	Rattus norvegicus	Centromedial amygdala	P60	Ntrk2	NTRK2_human_ex26	13.558	TrkB-FL
Rayan, N.A. et al. (2022)	GSE194289	SRR17721807	Rattus norvegicus	Centromedial amygdala	P60	Ntrk2	NTRK2_human_ex18	188.13	TrkB-T1
Rayan, N.A. et al. (2022)	GSE194289	SRR17721807	Rattus norvegicus	Centromedial amygdala	P60	Ntrk2	NTRK2_human_ex21	0.912401	TrkB-Shc
Rayan, N.A. et al. (2022)	GSE194289	SRR17721807	Rattus norvegicus	Centromedial amygdala	P60	Ntrk2	NTRK2_human_ex26	36.6752	TrkB-FL
Rayan, N.A. et al. (2022)	GSE194289	SRR17721860	Rattus norvegicus	Centromedial amygdala	P60	Ntrk2	NTRK2_human_ex18	148.697	TrkB-T1
Rayan, N.A. et al. (2022)	GSE194289	SRR17721860	Rattus norvegicus	Centromedial amygdala	P60	Ntrk2	NTRK2_human_ex21	1.1258	TrkB-Shc
Rayan, N.A. et al. (2022)	GSE194289	SRR17721860	Rattus norvegicus	Centromedial amygdala	P60	Ntrk2	NTRK2_human_ex26	45.15	TrkB-FL
Rayan, N.A. et al. (2022)	GSE194289	SRR17721706	Rattus norvegicus	Habenula	P60	Ntrk2	NTRK2_human_ex18	65.6919	TrkB-T1
Rayan, N.A. et al. (2022)	GSE194289	SRR17721706	Rattus norvegicus	Habenula	P60	Ntrk2	NTRK2_human_ex21	0.153923	TrkB-Shc
Rayan, N.A. et al. (2022)	GSE194289	SRR17721706	Rattus norvegicus	Habenula	P60	Ntrk2	NTRK2_human_ex26	21.3888	TrkB-FL
Rayan, N.A. et al. (2022)	GSE194289	SRR17721758	Rattus norvegicus	Habenula	P60	Ntrk2	NTRK2_human_ex18	20.4863	TrkB-T1
Rayan, N.A. et al. (2022)	GSE194289	SRR17721758	Rattus norvegicus	Habenula	P60	Ntrk2	NTRK2_human_ex21	0	TrkB-Shc
Rayan, N.A. et al. (2022)	GSE194289	SRR17721758	Rattus norvegicus	Habenula	P60	Ntrk2	NTRK2_human_ex26	5.63848	TrkB-FL
Rayan, N.A. et al. (2022)	GSE194289	SRR17721810	Rattus norvegicus	Habenula	P60	Ntrk2	NTRK2_human_ex18	91.8848	TrkB-T1
Rayan, N.A. et al. (2022)	GSE194289	SRR17721810	Rattus norvegicus	Habenula	P60	Ntrk2	NTRK2_human_ex21	0.668431	TrkB-Shc
Rayan, N.A. et al. (2022)	GSE194289	SRR17721810	Rattus norvegicus	Habenula	P60	Ntrk2	NTRK2_human_ex26	25.3811	TrkB-FL
Rayan, N.A. et al. (2022)	GSE194289	SRR17721863	Rattus norvegicus	Habenula	P60	Ntrk2	NTRK2_human_ex18	93.4683	TrkB-T1
Rayan, N.A. et al. (2022)	GSE194289	SRR17721863	Rattus norvegicus	Habenula	P60	Ntrk2	NTRK2_human_ex21	0.531029	TrkB-Shc
Rayan, N.A. et al. (2022)	GSE194289	SRR17721863	Rattus norvegicus	Habenula	P60	Ntrk2	NTRK2_human_ex26	24.8703	TrkB-FL
Rayan, N.A. et al. (2022)	GSE194289	SRR17721694	Rattus norvegicus	Infralimbic cortex	P60	Ntrk2	NTRK2_human_ex18	36.4067	TrkB-T1
Rayan, N.A. et al. (2022)	GSE194289	SRR17721694	Rattus norvegicus	Infralimbic cortex	P60	Ntrk2	NTRK2_human_ex21	0.170137	TrkB-Shc
Rayan, N.A. et al. (2022)	GSE194289	SRR17721694	Rattus norvegicus	Infralimbic cortex	P60	Ntrk2	NTRK2_human_ex26	28.9108	TrkB-FL
Rayan, N.A. et al. (2022)	GSE194289	SRR17721741	Rattus norvegicus	Infralimbic cortex	P60	Ntrk2	NTRK2_human_ex18	12.5231	TrkB-T1
Rayan, N.A. et al. (2022)	GSE194289	SRR17721741	Rattus norvegicus	Infralimbic cortex	P60	Ntrk2	NTRK2_human_ex21	0	TrkB-Shc
Rayan, N.A. et al. (2022)	GSE194289	SRR17721741	Rattus norvegicus	Infralimbic cortex	P60	Ntrk2	NTRK2_human_ex26	33.4914	TrkB-FL
Rayan, N.A. et al. (2022)	GSE194289	SRR17721793	Rattus norvegicus	Infralimbic cortex	P60	Ntrk2	NTRK2_human_ex18	86.0498	TrkB-T1
Rayan, N.A. et al. (2022)	GSE194289	SRR17721793	Rattus norvegicus	Infralimbic cortex	P60	Ntrk2	NTRK2_human_ex21	1.67861	TrkB-Shc
Rayan, N.A. et al. (2022)	GSE194289	SRR17721793	Rattus norvegicus	Infralimbic cortex	P60	Ntrk2	NTRK2_human_ex26	46.9819	TrkB-FL
Rayan, N.A. et al. (2022)	GSE194289	SRR17721847	Rattus norvegicus	Infralimbic cortex	P60	Ntrk2	NTRK2_human_ex18	96.4025	TrkB-T1
Rayan, N.A. et al. (2022)	GSE194289	SRR17721847	Rattus norvegicus	Infralimbic cortex	P60	Ntrk2	NTRK2_human_ex21	2.06648	TrkB-Shc
Rayan, N.A. et al. (2022)	GSE194289	SRR17721847	Rattus norvegicus	Infralimbic cortex	P60	Ntrk2	NTRK2_human_ex26	55.3025	TrkB-FL
Rayan, N.A. et al. (2022)	GSE194289	SRR17721696	Rattus norvegicus	Insular Cortex	P60	Ntrk2	NTRK2_human_ex18	59.4355	TrkB-T1
Rayan, N.A. et al. (2022)	GSE194289	SRR17721696	Rattus norvegicus	Insular Cortex	P60	Ntrk2	NTRK2_human_ex21	0.58821	TrkB-Shc
Rayan, N.A. et al. (2022)	GSE194289	SRR17721696	Rattus norvegicus	Insular Cortex	P60	Ntrk2	NTRK2_human_ex26	49.4221	TrkB-FL
Rayan, N.A. et al. (2022)	GSE194289	SRR17721743	Rattus norvegicus	Insular Cortex	P60	Ntrk2	NTRK2_human_ex18	18.6275	TrkB-T1
Rayan, N.A. et al. (2022)	GSE194289	SRR17721743	Rattus norvegicus	Insular Cortex	P60	Ntrk2	NTRK2_human_ex21	0.262119	TrkB-Shc
Rayan, N.A. et al. (2022)	GSE194289	SRR17721743	Rattus norvegicus	Insular Cortex	P60	Ntrk2	NTRK2_human_ex26	16.2163	TrkB-FL
Rayan, N.A. et al. (2022)	GSE194289	SRR17721795	Rattus norvegicus	Insular Cortex	P60	Ntrk2	NTRK2_human_ex18	93.1253	TrkB-T1
Rayan, N.A. et al. (2022)	GSE194289	SRR17721795	Rattus norvegicus	Insular Cortex	P60	Ntrk2	NTRK2_human_ex21	1.57066	TrkB-Shc
Rayan, N.A. et al. (2022)	GSE194289	SRR17721795	Rattus norvegicus	Insular Cortex	P60	Ntrk2	NTRK2_human_ex26	49.4224	TrkB-FL
Rayan, N.A. et al. (2022)	GSE194289	SRR17721849	Rattus norvegicus	Insular Cortex	P60	Ntrk2	NTRK2_human_ex18	90.256	TrkB-T1
Rayan, N.A. et al. (2022)	GSE194289	SRR17721849	Rattus norvegicus	Insular Cortex	P60	Ntrk2	NTRK2_human_ex21	1.54736	TrkB-Shc
Rayan, N.A. et al. (2022)	GSE194289	SRR17721849	Rattus norvegicus	Insular Cortex	P60	Ntrk2	NTRK2_human_ex26	45.7477	TrkB-FL
Rayan, N.A. et al. (2022)	GSE194289	SRR17721736	Rattus norvegicus	Locus coeruleus	P60	Ntrk2	NTRK2_human_ex18	69.8312	TrkB-T1
Rayan, N.A. et al. (2022)	GSE194289	SRR17721736	Rattus norvegicus	Locus coeruleus	P60	Ntrk2	NTRK2_human_ex21	0.158364	TrkB-Shc
Rayan, N.A. et al. (2022)	GSE194289	SRR17721736	Rattus norvegicus	Locus coeruleus	P60	Ntrk2	NTRK2_human_ex26	24.704	TrkB-FL
Rayan, N.A. et al. (2022)	GSE194289	SRR17721788	Rattus norvegicus	Locus coeruleus	P60	Ntrk2	NTRK2_human_ex18	27.0856	TrkB-T1
Rayan, N.A. et al. (2022)	GSE194289	SRR17721788	Rattus norvegicus	Locus coeruleus	P60	Ntrk2	NTRK2_human_ex21	0.164916	TrkB-Shc
Rayan, N.A. et al. (2022)	GSE194289	SRR17721788	Rattus norvegicus	Locus coeruleus	P60	Ntrk2	NTRK2_human_ex26	7.42761	TrkB-FL
Rayan, N.A. et al. (2022)	GSE194289	SRR17721817	Rattus norvegicus	Locus coeruleus	P60	Ntrk2	NTRK2_human_ex18	89.3867	TrkB-T1
Rayan, N.A. et al. (2022)	GSE194289	SRR17721817	Rattus norvegicus	Locus coeruleus	P60	Ntrk2	NTRK2_human_ex21	0.658542	TrkB-Shc
Rayan, N.A. et al. (2022)	GSE194289	SRR17721817	Rattus norvegicus	Locus coeruleus	P60	Ntrk2	NTRK2_human_ex26	29.7251	TrkB-FL
Rayan, N.A. et al. (2022)	GSE194289	SRR17721870	Rattus norvegicus	Locus coeruleus	P60	Ntrk2	NTRK2_human_ex18	83.4239	TrkB-T1
Rayan, N.A. et al. (2022)	GSE194289	SRR17721870	Rattus norvegicus	Locus coeruleus	P60	Ntrk2	NTRK2_human_ex21	0.829778	TrkB-Shc
Rayan, N.A. et al. (2022)	GSE194289	SRR17721870	Rattus norvegicus	Locus coeruleus	P60	Ntrk2	NTRK2_human_ex26	18.8914	TrkB-FL
Rayan, N.A. et al. (2022)	GSE194289	SRR17721752	Rattus norvegicus	Lateral hypothalamus	P60	Ntrk2	NTRK2_human_ex18	27.975	TrkB-T1
Rayan, N.A. et al. (2022)	GSE194289	SRR17721752	Rattus norvegicus	Lateral hypothalamus	P60	Ntrk2	NTRK2_human_ex21	0.0970986	TrkB-Shc
Rayan, N.A. et al. (2022)	GSE194289	SRR17721752	Rattus norvegicus	Lateral hypothalamus	P60	Ntrk2	NTRK2_human_ex26	10.4284	TrkB-FL
Rayan, N.A. et al. (2022)	GSE194289	SRR17721804	Rattus norvegicus	Lateral hypothalamus	P60	Ntrk2	NTRK2_human_ex18	98.5296	TrkB-T1
Rayan, N.A. et al. (2022)	GSE194289	SRR17721804	Rattus norvegicus	Lateral hypothalamus	P60	Ntrk2	NTRK2_human_ex21	0.724287	TrkB-Shc
Rayan, N.A. et al. (2022)	GSE194289	SRR17721804	Rattus norvegicus	Lateral hypothalamus	P60	Ntrk2	NTRK2_human_ex26	27.9349	TrkB-FL
Rayan, N.A. et al. (2022)	GSE194289	SRR17721857	Rattus norvegicus	Lateral hypothalamus	P60	Ntrk2	NTRK2_human_ex18	78.7405	TrkB-T1
Rayan, N.A. et al. (2022)	GSE194289	SRR17721857	Rattus norvegicus	Lateral hypothalamus	P60	Ntrk2	NTRK2_human_ex21	0.768767	TrkB-Shc
Rayan, N.A. et al. (2022)	GSE194289	SRR17721857	Rattus norvegicus	Lateral hypothalamus	P60	Ntrk2	NTRK2_human_ex26	33.9518	TrkB-FL
Rayan, N.A. et al. (2022)	GSE194289	SRR17721699	Rattus norvegicus	Lateral Septum	P60	Ntrk2	NTRK2_human_ex18	76.0661	TrkB-T1
Rayan, N.A. et al. (2022)	GSE194289	SRR17721699	Rattus norvegicus	Lateral Septum	P60	Ntrk2	NTRK2_human_ex21	0.336153	TrkB-Shc
Rayan, N.A. et al. (2022)	GSE194289	SRR17721699	Rattus norvegicus	Lateral Septum	P60	Ntrk2	NTRK2_human_ex26	28.8806	TrkB-FL
Rayan, N.A. et al. (2022)	GSE194289	SRR17721746	Rattus norvegicus	Lateral Septum	P60	Ntrk2	NTRK2_human_ex18	37.1598	TrkB-T1
Rayan, N.A. et al. (2022)	GSE194289	SRR17721746	Rattus norvegicus	Lateral Septum	P60	Ntrk2	NTRK2_human_ex21	0.1743	TrkB-Shc
Rayan, N.A. et al. (2022)	GSE194289	SRR17721746	Rattus norvegicus	Lateral Septum	P60	Ntrk2	NTRK2_human_ex26	15.873	TrkB-FL
Rayan, N.A. et al. (2022)	GSE194289	SRR17721798	Rattus norvegicus	Lateral Septum	P60	Ntrk2	NTRK2_human_ex18	155.31	TrkB-T1
Rayan, N.A. et al. (2022)	GSE194289	SRR17721798	Rattus norvegicus	Lateral Septum	P60	Ntrk2	NTRK2_human_ex21	1.38516	TrkB-Shc
Rayan, N.A. et al. (2022)	GSE194289	SRR17721798	Rattus norvegicus	Lateral Septum	P60	Ntrk2	NTRK2_human_ex26	28.0915	TrkB-FL
Rayan, N.A. et al. (2022)	GSE194289	SRR17721852	Rattus norvegicus	Lateral Septum	P60	Ntrk2	NTRK2_human_ex18	121.045	TrkB-T1
Rayan, N.A. et al. (2022)	GSE194289	SRR17721852	Rattus norvegicus	Lateral Septum	P60	Ntrk2	NTRK2_human_ex21	1.32754	TrkB-Shc
Rayan, N.A. et al. (2022)	GSE194289	SRR17721852	Rattus norvegicus	Lateral Septum	P60	Ntrk2	NTRK2_human_ex26	34.1118	TrkB-FL
Rayan, N.A. et al. (2022)	GSE194289	SRR17721703	Rattus norvegicus	Dorsomedial thalamus	P60	Ntrk2	NTRK2_human_ex18	65.916	TrkB-T1
Rayan, N.A. et al. (2022)	GSE194289	SRR17721703	Rattus norvegicus	Dorsomedial thalamus	P60	Ntrk2	NTRK2_human_ex21	0.197462	TrkB-Shc
Rayan, N.A. et al. (2022)	GSE194289	SRR17721703	Rattus norvegicus	Dorsomedial thalamus	P60	Ntrk2	NTRK2_human_ex26	37.6926	TrkB-FL
Rayan, N.A. et al. (2022)	GSE194289	SRR17721751	Rattus norvegicus	Dorsomedial thalamus	P60	Ntrk2	NTRK2_human_ex18	30.2018	TrkB-T1
Rayan, N.A. et al. (2022)	GSE194289	SRR17721751	Rattus norvegicus	Dorsomedial thalamus	P60	Ntrk2	NTRK2_human_ex21	0.0625749	TrkB-Shc
Rayan, N.A. et al. (2022)	GSE194289	SRR17721751	Rattus norvegicus	Dorsomedial thalamus	P60	Ntrk2	NTRK2_human_ex26	15.0516	TrkB-FL
Rayan, N.A. et al. (2022)	GSE194289	SRR17721803	Rattus norvegicus	Dorsomedial thalamus	P60	Ntrk2	NTRK2_human_ex18	100.675	TrkB-T1
Rayan, N.A. et al. (2022)	GSE194289	SRR17721803	Rattus norvegicus	Dorsomedial thalamus	P60	Ntrk2	NTRK2_human_ex21	0.58972	TrkB-Shc
Rayan, N.A. et al. (2022)	GSE194289	SRR17721803	Rattus norvegicus	Dorsomedial thalamus	P60	Ntrk2	NTRK2_human_ex26	42.5185	TrkB-FL
Rayan, N.A. et al. (2022)	GSE194289	SRR17721856	Rattus norvegicus	Dorsomedial thalamus	P60	Ntrk2	NTRK2_human_ex18	84.3989	TrkB-T1
Rayan, N.A. et al. (2022)	GSE194289	SRR17721856	Rattus norvegicus	Dorsomedial thalamus	P60	Ntrk2	NTRK2_human_ex21	1.01876	TrkB-Shc
Rayan, N.A. et al. (2022)	GSE194289	SRR17721856	Rattus norvegicus	Dorsomedial thalamus	P60	Ntrk2	NTRK2_human_ex26	38.88	TrkB-FL
Rayan, N.A. et al. (2022)	GSE194289	SRR17721747	Rattus norvegicus	Medial septum	P60	Ntrk2	NTRK2_human_ex18	29.5772	TrkB-T1
Rayan, N.A. et al. (2022)	GSE194289	SRR17721747	Rattus norvegicus	Medial septum	P60	Ntrk2	NTRK2_human_ex21	0.287696	TrkB-Shc
Rayan, N.A. et al. (2022)	GSE194289	SRR17721747	Rattus norvegicus	Medial septum	P60	Ntrk2	NTRK2_human_ex26	11.3342	TrkB-FL
Rayan, N.A. et al. (2022)	GSE194289	SRR17721799	Rattus norvegicus	Medial septum	P60	Ntrk2	NTRK2_human_ex18	141.411	TrkB-T1
Rayan, N.A. et al. (2022)	GSE194289	SRR17721799	Rattus norvegicus	Medial septum	P60	Ntrk2	NTRK2_human_ex21	0.666093	TrkB-Shc
Rayan, N.A. et al. (2022)	GSE194289	SRR17721799	Rattus norvegicus	Medial septum	P60	Ntrk2	NTRK2_human_ex26	34.1392	TrkB-FL
Rayan, N.A. et al. (2022)	GSE194289	SRR17721853	Rattus norvegicus	Medial septum	P60	Ntrk2	NTRK2_human_ex18	130.261	TrkB-T1
Rayan, N.A. et al. (2022)	GSE194289	SRR17721853	Rattus norvegicus	Medial septum	P60	Ntrk2	NTRK2_human_ex21	1.03732	TrkB-Shc
Rayan, N.A. et al. (2022)	GSE194289	SRR17721853	Rattus norvegicus	Medial septum	P60	Ntrk2	NTRK2_human_ex26	36.7227	TrkB-FL
Rayan, N.A. et al. (2022)	GSE194289	SRR17721698	Rattus norvegicus	Nuclear accumbens core	P60	Ntrk2	NTRK2_human_ex18	29.2478	TrkB-T1
Rayan, N.A. et al. (2022)	GSE194289	SRR17721698	Rattus norvegicus	Nuclear accumbens core	P60	Ntrk2	NTRK2_human_ex21	0.247122	TrkB-Shc
Rayan, N.A. et al. (2022)	GSE194289	SRR17721698	Rattus norvegicus	Nuclear accumbens core	P60	Ntrk2	NTRK2_human_ex26	27.9135	TrkB-FL
Rayan, N.A. et al. (2022)	GSE194289	SRR17721745	Rattus norvegicus	Nuclear accumbens core	P60	Ntrk2	NTRK2_human_ex18	13.6345	TrkB-T1
Rayan, N.A. et al. (2022)	GSE194289	SRR17721745	Rattus norvegicus	Nuclear accumbens core	P60	Ntrk2	NTRK2_human_ex21	0.354202	TrkB-Shc
Rayan, N.A. et al. (2022)	GSE194289	SRR17721745	Rattus norvegicus	Nuclear accumbens core	P60	Ntrk2	NTRK2_human_ex26	7.71345	TrkB-FL
Rayan, N.A. et al. (2022)	GSE194289	SRR17721797	Rattus norvegicus	Nuclear accumbens core	P60	Ntrk2	NTRK2_human_ex18	81.8174	TrkB-T1
Rayan, N.A. et al. (2022)	GSE194289	SRR17721797	Rattus norvegicus	Nuclear accumbens core	P60	Ntrk2	NTRK2_human_ex21	1.2894	TrkB-Shc
Rayan, N.A. et al. (2022)	GSE194289	SRR17721797	Rattus norvegicus	Nuclear accumbens core	P60	Ntrk2	NTRK2_human_ex26	37.2498	TrkB-FL
Rayan, N.A. et al. (2022)	GSE194289	SRR17721851	Rattus norvegicus	Nuclear accumbens core	P60	Ntrk2	NTRK2_human_ex18	84.2127	TrkB-T1
Rayan, N.A. et al. (2022)	GSE194289	SRR17721851	Rattus norvegicus	Nuclear accumbens core	P60	Ntrk2	NTRK2_human_ex21	1.19044	TrkB-Shc
Rayan, N.A. et al. (2022)	GSE194289	SRR17721851	Rattus norvegicus	Nuclear accumbens core	P60	Ntrk2	NTRK2_human_ex26	43.8804	TrkB-FL
Rayan, N.A. et al. (2022)	GSE194289	SRR17721697	Rattus norvegicus	Nuclear accumbens shell	P60	Ntrk2	NTRK2_human_ex18	36.6505	TrkB-T1
Rayan, N.A. et al. (2022)	GSE194289	SRR17721697	Rattus norvegicus	Nuclear accumbens shell	P60	Ntrk2	NTRK2_human_ex21	0.21328	TrkB-Shc
Rayan, N.A. et al. (2022)	GSE194289	SRR17721697	Rattus norvegicus	Nuclear accumbens shell	P60	Ntrk2	NTRK2_human_ex26	36.246	TrkB-FL
Rayan, N.A. et al. (2022)	GSE194289	SRR17721744	Rattus norvegicus	Nuclear accumbens shell	P60	Ntrk2	NTRK2_human_ex18	13.7221	TrkB-T1
Rayan, N.A. et al. (2022)	GSE194289	SRR17721744	Rattus norvegicus	Nuclear accumbens shell	P60	Ntrk2	NTRK2_human_ex21	0.123251	TrkB-Shc
Rayan, N.A. et al. (2022)	GSE194289	SRR17721744	Rattus norvegicus	Nuclear accumbens shell	P60	Ntrk2	NTRK2_human_ex26	10.1261	TrkB-FL
Rayan, N.A. et al. (2022)	GSE194289	SRR17721796	Rattus norvegicus	Nuclear accumbens shell	P60	Ntrk2	NTRK2_human_ex18	91.24	TrkB-T1
Rayan, N.A. et al. (2022)	GSE194289	SRR17721796	Rattus norvegicus	Nuclear accumbens shell	P60	Ntrk2	NTRK2_human_ex21	1.06553	TrkB-Shc
Rayan, N.A. et al. (2022)	GSE194289	SRR17721796	Rattus norvegicus	Nuclear accumbens shell	P60	Ntrk2	NTRK2_human_ex26	27.2406	TrkB-FL
Rayan, N.A. et al. (2022)	GSE194289	SRR17721850	Rattus norvegicus	Nuclear accumbens shell	P60	Ntrk2	NTRK2_human_ex18	76.7918	TrkB-T1
Rayan, N.A. et al. (2022)	GSE194289	SRR17721850	Rattus norvegicus	Nuclear accumbens shell	P60	Ntrk2	NTRK2_human_ex21	0.930034	TrkB-Shc
Rayan, N.A. et al. (2022)	GSE194289	SRR17721850	Rattus norvegicus	Nuclear accumbens shell	P60	Ntrk2	NTRK2_human_ex26	31.5757	TrkB-FL
Rayan, N.A. et al. (2022)	GSE194289	SRR17721737	Rattus norvegicus	N tractus solitarius	P60	Ntrk2	NTRK2_human_ex18	52.305	TrkB-T1
Rayan, N.A. et al. (2022)	GSE194289	SRR17721737	Rattus norvegicus	N tractus solitarius	P60	Ntrk2	NTRK2_human_ex21	0.10562	TrkB-Shc
Rayan, N.A. et al. (2022)	GSE194289	SRR17721737	Rattus norvegicus	N tractus solitarius	P60	Ntrk2	NTRK2_human_ex26	24.5227	TrkB-FL
Rayan, N.A. et al. (2022)	GSE194289	SRR17721789	Rattus norvegicus	N tractus solitarius	P60	Ntrk2	NTRK2_human_ex18	20.0392	TrkB-T1
Rayan, N.A. et al. (2022)	GSE194289	SRR17721789	Rattus norvegicus	N tractus solitarius	P60	Ntrk2	NTRK2_human_ex21	0.0983668	TrkB-Shc
Rayan, N.A. et al. (2022)	GSE194289	SRR17721789	Rattus norvegicus	N tractus solitarius	P60	Ntrk2	NTRK2_human_ex26	8.27641	TrkB-FL
Rayan, N.A. et al. (2022)	GSE194289	SRR17721818	Rattus norvegicus	N tractus solitarius	P60	Ntrk2	NTRK2_human_ex18	68.7933	TrkB-T1
Rayan, N.A. et al. (2022)	GSE194289	SRR17721818	Rattus norvegicus	N tractus solitarius	P60	Ntrk2	NTRK2_human_ex21	0.425287	TrkB-Shc
Rayan, N.A. et al. (2022)	GSE194289	SRR17721818	Rattus norvegicus	N tractus solitarius	P60	Ntrk2	NTRK2_human_ex26	27.8646	TrkB-FL
Rayan, N.A. et al. (2022)	GSE194289	SRR17721871	Rattus norvegicus	N tractus solitarius	P60	Ntrk2	NTRK2_human_ex18	75.0702	TrkB-T1
Rayan, N.A. et al. (2022)	GSE194289	SRR17721871	Rattus norvegicus	N tractus solitarius	P60	Ntrk2	NTRK2_human_ex21	0.714206	TrkB-Shc
Rayan, N.A. et al. (2022)	GSE194289	SRR17721871	Rattus norvegicus	N tractus solitarius	P60	Ntrk2	NTRK2_human_ex26	23.4285	TrkB-FL
Rayan, N.A. et al. (2022)	GSE194289	SRR17721710	Rattus norvegicus	Periaqueductal grey	P60	Ntrk2	NTRK2_human_ex18	79.0592	TrkB-T1
Rayan, N.A. et al. (2022)	GSE194289	SRR17721710	Rattus norvegicus	Periaqueductal grey	P60	Ntrk2	NTRK2_human_ex21	0.363673	TrkB-Shc
Rayan, N.A. et al. (2022)	GSE194289	SRR17721710	Rattus norvegicus	Periaqueductal grey	P60	Ntrk2	NTRK2_human_ex26	34.1267	TrkB-FL
Rayan, N.A. et al. (2022)	GSE194289	SRR17721762	Rattus norvegicus	Periaqueductal grey	P60	Ntrk2	NTRK2_human_ex18	30.5324	TrkB-T1
Rayan, N.A. et al. (2022)	GSE194289	SRR17721762	Rattus norvegicus	Periaqueductal grey	P60	Ntrk2	NTRK2_human_ex21	0.050745	TrkB-Shc
Rayan, N.A. et al. (2022)	GSE194289	SRR17721762	Rattus norvegicus	Periaqueductal grey	P60	Ntrk2	NTRK2_human_ex26	10.247	TrkB-FL
Rayan, N.A. et al. (2022)	GSE194289	SRR17721815	Rattus norvegicus	Periaqueductal grey	P60	Ntrk2	NTRK2_human_ex18	122.932	TrkB-T1
Rayan, N.A. et al. (2022)	GSE194289	SRR17721815	Rattus norvegicus	Periaqueductal grey	P60	Ntrk2	NTRK2_human_ex21	0.7228	TrkB-Shc
Rayan, N.A. et al. (2022)	GSE194289	SRR17721815	Rattus norvegicus	Periaqueductal grey	P60	Ntrk2	NTRK2_human_ex26	30.4	TrkB-FL
Rayan, N.A. et al. (2022)	GSE194289	SRR17721868	Rattus norvegicus	Periaqueductal grey	P60	Ntrk2	NTRK2_human_ex18	104.884	TrkB-T1
Rayan, N.A. et al. (2022)	GSE194289	SRR17721868	Rattus norvegicus	Periaqueductal grey	P60	Ntrk2	NTRK2_human_ex21	0.429621	TrkB-Shc
Rayan, N.A. et al. (2022)	GSE194289	SRR17721868	Rattus norvegicus	Periaqueductal grey	P60	Ntrk2	NTRK2_human_ex26	36.8451	TrkB-FL
Rayan, N.A. et al. (2022)	GSE194289	SRR17721740	Rattus norvegicus	Prelimbic cortex	P60	Ntrk2	NTRK2_human_ex18	18.1994	TrkB-T1
Rayan, N.A. et al. (2022)	GSE194289	SRR17721740	Rattus norvegicus	Prelimbic cortex	P60	Ntrk2	NTRK2_human_ex21	0	TrkB-Shc
Rayan, N.A. et al. (2022)	GSE194289	SRR17721740	Rattus norvegicus	Prelimbic cortex	P60	Ntrk2	NTRK2_human_ex26	18.0618	TrkB-FL
Rayan, N.A. et al. (2022)	GSE194289	SRR17721792	Rattus norvegicus	Prelimbic cortex	P60	Ntrk2	NTRK2_human_ex18	71.9151	TrkB-T1
Rayan, N.A. et al. (2022)	GSE194289	SRR17721792	Rattus norvegicus	Prelimbic cortex	P60	Ntrk2	NTRK2_human_ex21	1.44398	TrkB-Shc
Rayan, N.A. et al. (2022)	GSE194289	SRR17721792	Rattus norvegicus	Prelimbic cortex	P60	Ntrk2	NTRK2_human_ex26	44.1542	TrkB-FL
Rayan, N.A. et al. (2022)	GSE194289	SRR17721846	Rattus norvegicus	Prelimbic cortex	P60	Ntrk2	NTRK2_human_ex18	79.4888	TrkB-T1
Rayan, N.A. et al. (2022)	GSE194289	SRR17721846	Rattus norvegicus	Prelimbic cortex	P60	Ntrk2	NTRK2_human_ex21	2.43196	TrkB-Shc
Rayan, N.A. et al. (2022)	GSE194289	SRR17721846	Rattus norvegicus	Prelimbic cortex	P60	Ntrk2	NTRK2_human_ex26	60.3104	TrkB-FL
Rayan, N.A. et al. (2022)	GSE194289	SRR17721702	Rattus norvegicus	Paraventricular nucleus of thalamus	P60	Ntrk2	NTRK2_human_ex18	96.5281	TrkB-T1
Rayan, N.A. et al. (2022)	GSE194289	SRR17721702	Rattus norvegicus	Paraventricular nucleus of thalamus	P60	Ntrk2	NTRK2_human_ex21	0.146247	TrkB-Shc
Rayan, N.A. et al. (2022)	GSE194289	SRR17721702	Rattus norvegicus	Paraventricular nucleus of thalamus	P60	Ntrk2	NTRK2_human_ex26	23.4615	TrkB-FL
Rayan, N.A. et al. (2022)	GSE194289	SRR17721750	Rattus norvegicus	Paraventricular nucleus of thalamus	P60	Ntrk2	NTRK2_human_ex18	47.3576	TrkB-T1
Rayan, N.A. et al. (2022)	GSE194289	SRR17721750	Rattus norvegicus	Paraventricular nucleus of thalamus	P60	Ntrk2	NTRK2_human_ex21	0.174755	TrkB-Shc
Rayan, N.A. et al. (2022)	GSE194289	SRR17721750	Rattus norvegicus	Paraventricular nucleus of thalamus	P60	Ntrk2	NTRK2_human_ex26	9.09892	TrkB-FL
Rayan, N.A. et al. (2022)	GSE194289	SRR17721802	Rattus norvegicus	Paraventricular nucleus of thalamus	P60	Ntrk2	NTRK2_human_ex18	129.23	TrkB-T1
Rayan, N.A. et al. (2022)	GSE194289	SRR17721802	Rattus norvegicus	Paraventricular nucleus of thalamus	P60	Ntrk2	NTRK2_human_ex21	0.562832	TrkB-Shc
Rayan, N.A. et al. (2022)	GSE194289	SRR17721802	Rattus norvegicus	Paraventricular nucleus of thalamus	P60	Ntrk2	NTRK2_human_ex26	21.3167	TrkB-FL
Rayan, N.A. et al. (2022)	GSE194289	SRR17721855	Rattus norvegicus	Paraventricular nucleus of thalamus	P60	Ntrk2	NTRK2_human_ex18	111.475	TrkB-T1
Rayan, N.A. et al. (2022)	GSE194289	SRR17721855	Rattus norvegicus	Paraventricular nucleus of thalamus	P60	Ntrk2	NTRK2_human_ex21	0.855616	TrkB-Shc
Rayan, N.A. et al. (2022)	GSE194289	SRR17721855	Rattus norvegicus	Paraventricular nucleus of thalamus	P60	Ntrk2	NTRK2_human_ex26	24.3268	TrkB-FL
Rayan, N.A. et al. (2022)	GSE194289	SRR17721711	Rattus norvegicus	Raphe	P60	Ntrk2	NTRK2_human_ex18	74.5175	TrkB-T1
Rayan, N.A. et al. (2022)	GSE194289	SRR17721711	Rattus norvegicus	Raphe	P60	Ntrk2	NTRK2_human_ex21	0.17634	TrkB-Shc
Rayan, N.A. et al. (2022)	GSE194289	SRR17721711	Rattus norvegicus	Raphe	P60	Ntrk2	NTRK2_human_ex26	28.1408	TrkB-FL
Rayan, N.A. et al. (2022)	GSE194289	SRR17721763	Rattus norvegicus	Raphe	P60	Ntrk2	NTRK2_human_ex18	33.4294	TrkB-T1
Rayan, N.A. et al. (2022)	GSE194289	SRR17721763	Rattus norvegicus	Raphe	P60	Ntrk2	NTRK2_human_ex21	0.0291273	TrkB-Shc
Rayan, N.A. et al. (2022)	GSE194289	SRR17721763	Rattus norvegicus	Raphe	P60	Ntrk2	NTRK2_human_ex26	10.3795	TrkB-FL
Rayan, N.A. et al. (2022)	GSE194289	SRR17721816	Rattus norvegicus	Raphe	P60	Ntrk2	NTRK2_human_ex18	70.3388	TrkB-T1
Rayan, N.A. et al. (2022)	GSE194289	SRR17721816	Rattus norvegicus	Raphe	P60	Ntrk2	NTRK2_human_ex21	0.689367	TrkB-Shc
Rayan, N.A. et al. (2022)	GSE194289	SRR17721816	Rattus norvegicus	Raphe	P60	Ntrk2	NTRK2_human_ex26	24.4051	TrkB-FL
Rayan, N.A. et al. (2022)	GSE194289	SRR17721869	Rattus norvegicus	Raphe	P60	Ntrk2	NTRK2_human_ex18	94.5204	TrkB-T1
Rayan, N.A. et al. (2022)	GSE194289	SRR17721869	Rattus norvegicus	Raphe	P60	Ntrk2	NTRK2_human_ex21	0.370395	TrkB-Shc
Rayan, N.A. et al. (2022)	GSE194289	SRR17721869	Rattus norvegicus	Raphe	P60	Ntrk2	NTRK2_human_ex26	26.1481	TrkB-FL
Rayan, N.A. et al. (2022)	GSE194289	SRR17721753	Rattus norvegicus	Ventral medial nucleus of hypothalamus	P60	Ntrk2	NTRK2_human_ex18	21.5456	TrkB-T1
Rayan, N.A. et al. (2022)	GSE194289	SRR17721753	Rattus norvegicus	Ventral medial nucleus of hypothalamus	P60	Ntrk2	NTRK2_human_ex21	0.0665115	TrkB-Shc
Rayan, N.A. et al. (2022)	GSE194289	SRR17721753	Rattus norvegicus	Ventral medial nucleus of hypothalamus	P60	Ntrk2	NTRK2_human_ex26	8.95386	TrkB-FL
Rayan, N.A. et al. (2022)	GSE194289	SRR17721805	Rattus norvegicus	Ventral medial nucleus of hypothalamus	P60	Ntrk2	NTRK2_human_ex18	137.645	TrkB-T1
Rayan, N.A. et al. (2022)	GSE194289	SRR17721805	Rattus norvegicus	Ventral medial nucleus of hypothalamus	P60	Ntrk2	NTRK2_human_ex21	0.592268	TrkB-Shc
Rayan, N.A. et al. (2022)	GSE194289	SRR17721805	Rattus norvegicus	Ventral medial nucleus of hypothalamus	P60	Ntrk2	NTRK2_human_ex26	38.3238	TrkB-FL
Rayan, N.A. et al. (2022)	GSE194289	SRR17721858	Rattus norvegicus	Ventral medial nucleus of hypothalamus	P60	Ntrk2	NTRK2_human_ex18	109.943	TrkB-T1
Rayan, N.A. et al. (2022)	GSE194289	SRR17721858	Rattus norvegicus	Ventral medial nucleus of hypothalamus	P60	Ntrk2	NTRK2_human_ex21	0.857372	TrkB-Shc
Rayan, N.A. et al. (2022)	GSE194289	SRR17721858	Rattus norvegicus	Ventral medial nucleus of hypothalamus	P60	Ntrk2	NTRK2_human_ex26	43.113	TrkB-FL
Rayan, N.A. et al. (2022)	GSE194289	SRR17721709	Rattus norvegicus	Ventral tegmental area	P60	Ntrk2	NTRK2_human_ex18	54.3602	TrkB-T1
Rayan, N.A. et al. (2022)	GSE194289	SRR17721709	Rattus norvegicus	Ventral tegmental area	P60	Ntrk2	NTRK2_human_ex21	0.0793442	TrkB-Shc
Rayan, N.A. et al. (2022)	GSE194289	SRR17721709	Rattus norvegicus	Ventral tegmental area	P60	Ntrk2	NTRK2_human_ex26	21.0399	TrkB-FL
Rayan, N.A. et al. (2022)	GSE194289	SRR17721761	Rattus norvegicus	Ventral tegmental area	P60	Ntrk2	NTRK2_human_ex18	17.681	TrkB-T1
Rayan, N.A. et al. (2022)	GSE194289	SRR17721761	Rattus norvegicus	Ventral tegmental area	P60	Ntrk2	NTRK2_human_ex21	0	TrkB-Shc
Rayan, N.A. et al. (2022)	GSE194289	SRR17721761	Rattus norvegicus	Ventral tegmental area	P60	Ntrk2	NTRK2_human_ex26	5.64993	TrkB-FL
Rayan, N.A. et al. (2022)	GSE194289	SRR17721814	Rattus norvegicus	Ventral tegmental area	P60	Ntrk2	NTRK2_human_ex18	123.474	TrkB-T1
Rayan, N.A. et al. (2022)	GSE194289	SRR17721814	Rattus norvegicus	Ventral tegmental area	P60	Ntrk2	NTRK2_human_ex21	0.644388	TrkB-Shc
Rayan, N.A. et al. (2022)	GSE194289	SRR17721814	Rattus norvegicus	Ventral tegmental area	P60	Ntrk2	NTRK2_human_ex26	28.0529	TrkB-FL
Rayan, N.A. et al. (2022)	GSE194289	SRR17721867	Rattus norvegicus	Ventral tegmental area	P60	Ntrk2	NTRK2_human_ex18	116.09	TrkB-T1
Rayan, N.A. et al. (2022)	GSE194289	SRR17721867	Rattus norvegicus	Ventral tegmental area	P60	Ntrk2	NTRK2_human_ex21	0.724013	TrkB-Shc
Rayan, N.A. et al. (2022)	GSE194289	SRR17721867	Rattus norvegicus	Ventral tegmental area	P60	Ntrk2	NTRK2_human_ex26	33.9641	TrkB-FL
Rayan, N.A. et al. (2022)	GSE194289	SRR17721705	Rattus norvegicus	Dorsal hippocampus CA1	P60	Ntrk2	NTRK2_human_ex18	82.485	TrkB-T1
Rayan, N.A. et al. (2022)	GSE194289	SRR17721705	Rattus norvegicus	Dorsal hippocampus CA1	P60	Ntrk2	NTRK2_human_ex21	0.478386	TrkB-Shc
Rayan, N.A. et al. (2022)	GSE194289	SRR17721705	Rattus norvegicus	Dorsal hippocampus CA1	P60	Ntrk2	NTRK2_human_ex26	47.0622	TrkB-FL
Rayan, N.A. et al. (2022)	GSE194289	SRR17721757	Rattus norvegicus	Dorsal hippocampus CA1	P60	Ntrk2	NTRK2_human_ex18	31.4791	TrkB-T1
Rayan, N.A. et al. (2022)	GSE194289	SRR17721757	Rattus norvegicus	Dorsal hippocampus CA1	P60	Ntrk2	NTRK2_human_ex21	0.110434	TrkB-Shc
Rayan, N.A. et al. (2022)	GSE194289	SRR17721757	Rattus norvegicus	Dorsal hippocampus CA1	P60	Ntrk2	NTRK2_human_ex26	11.8788	TrkB-FL
Rayan, N.A. et al. (2022)	GSE194289	SRR17721809	Rattus norvegicus	Dorsal hippocampus CA1	P60	Ntrk2	NTRK2_human_ex18	120.587	TrkB-T1
Rayan, N.A. et al. (2022)	GSE194289	SRR17721809	Rattus norvegicus	Dorsal hippocampus CA1	P60	Ntrk2	NTRK2_human_ex21	1.07822	TrkB-Shc
Rayan, N.A. et al. (2022)	GSE194289	SRR17721809	Rattus norvegicus	Dorsal hippocampus CA1	P60	Ntrk2	NTRK2_human_ex26	34.5802	TrkB-FL
Rayan, N.A. et al. (2022)	GSE194289	SRR17721862	Rattus norvegicus	Dorsal hippocampus CA1	P60	Ntrk2	NTRK2_human_ex18	93.3283	TrkB-T1
Rayan, N.A. et al. (2022)	GSE194289	SRR17721862	Rattus norvegicus	Dorsal hippocampus CA1	P60	Ntrk2	NTRK2_human_ex21	1.44224	TrkB-Shc
Rayan, N.A. et al. (2022)	GSE194289	SRR17721862	Rattus norvegicus	Dorsal hippocampus CA1	P60	Ntrk2	NTRK2_human_ex26	36.7216	TrkB-FL
Rayan, N.A. et al. (2022)	GSE194289	SRR17721756	Rattus norvegicus	Dorsal hippocampus DG	P60	Ntrk2	NTRK2_human_ex18	26.5532	TrkB-T1
Rayan, N.A. et al. (2022)	GSE194289	SRR17721756	Rattus norvegicus	Dorsal hippocampus DG	P60	Ntrk2	NTRK2_human_ex21	0.245205	TrkB-Shc
Rayan, N.A. et al. (2022)	GSE194289	SRR17721756	Rattus norvegicus	Dorsal hippocampus DG	P60	Ntrk2	NTRK2_human_ex26	13.627	TrkB-FL
Rayan, N.A. et al. (2022)	GSE194289	SRR17721808	Rattus norvegicus	Dorsal hippocampus DG	P60	Ntrk2	NTRK2_human_ex18	89.7174	TrkB-T1
Rayan, N.A. et al. (2022)	GSE194289	SRR17721808	Rattus norvegicus	Dorsal hippocampus DG	P60	Ntrk2	NTRK2_human_ex21	0.91989	TrkB-Shc
Rayan, N.A. et al. (2022)	GSE194289	SRR17721808	Rattus norvegicus	Dorsal hippocampus DG	P60	Ntrk2	NTRK2_human_ex26	27.8586	TrkB-FL
Rayan, N.A. et al. (2022)	GSE194289	SRR17721861	Rattus norvegicus	Dorsal hippocampus DG	P60	Ntrk2	NTRK2_human_ex18	69.0805	TrkB-T1
Rayan, N.A. et al. (2022)	GSE194289	SRR17721861	Rattus norvegicus	Dorsal hippocampus DG	P60	Ntrk2	NTRK2_human_ex21	1.16426	TrkB-Shc
Rayan, N.A. et al. (2022)	GSE194289	SRR17721861	Rattus norvegicus	Dorsal hippocampus DG	P60	Ntrk2	NTRK2_human_ex26	31.7893	TrkB-FL
Rayan, N.A. et al. (2022)	GSE194289	SRR17721701	Rattus norvegicus	Medial Preoptic Area	P60	Ntrk2	NTRK2_human_ex18	89.8732	TrkB-T1
Rayan, N.A. et al. (2022)	GSE194289	SRR17721701	Rattus norvegicus	Medial Preoptic Area	P60	Ntrk2	NTRK2_human_ex21	0.106096	TrkB-Shc
Rayan, N.A. et al. (2022)	GSE194289	SRR17721701	Rattus norvegicus	Medial Preoptic Area	P60	Ntrk2	NTRK2_human_ex26	45.6418	TrkB-FL
Rayan, N.A. et al. (2022)	GSE194289	SRR17721749	Rattus norvegicus	Medial Preoptic Area	P60	Ntrk2	NTRK2_human_ex18	47.765	TrkB-T1
Rayan, N.A. et al. (2022)	GSE194289	SRR17721749	Rattus norvegicus	Medial Preoptic Area	P60	Ntrk2	NTRK2_human_ex21	0.200636	TrkB-Shc
Rayan, N.A. et al. (2022)	GSE194289	SRR17721749	Rattus norvegicus	Medial Preoptic Area	P60	Ntrk2	NTRK2_human_ex26	17.6189	TrkB-FL
Rayan, N.A. et al. (2022)	GSE194289	SRR17721801	Rattus norvegicus	Medial Preoptic Area	P60	Ntrk2	NTRK2_human_ex18	143.195	TrkB-T1
Rayan, N.A. et al. (2022)	GSE194289	SRR17721801	Rattus norvegicus	Medial Preoptic Area	P60	Ntrk2	NTRK2_human_ex21	0.655919	TrkB-Shc
Rayan, N.A. et al. (2022)	GSE194289	SRR17721801	Rattus norvegicus	Medial Preoptic Area	P60	Ntrk2	NTRK2_human_ex26	41.5879	TrkB-FL
Rayan, N.A. et al. (2022)	GSE194289	SRR17721854	Rattus norvegicus	Medial Preoptic Area	P60	Ntrk2	NTRK2_human_ex18	93.7161	TrkB-T1
Rayan, N.A. et al. (2022)	GSE194289	SRR17721854	Rattus norvegicus	Medial Preoptic Area	P60	Ntrk2	NTRK2_human_ex21	0.932264	TrkB-Shc
Rayan, N.A. et al. (2022)	GSE194289	SRR17721854	Rattus norvegicus	Medial Preoptic Area	P60	Ntrk2	NTRK2_human_ex26	41.8775	TrkB-FL
Rayan, N.A. et al. (2022)	GSE194289	SRR17721760	Rattus norvegicus	Ventral hippocampus CA1	P60	Ntrk2	NTRK2_human_ex18	24.2968	TrkB-T1
Rayan, N.A. et al. (2022)	GSE194289	SRR17721760	Rattus norvegicus	Ventral hippocampus CA1	P60	Ntrk2	NTRK2_human_ex21	0.073658	TrkB-Shc
Rayan, N.A. et al. (2022)	GSE194289	SRR17721760	Rattus norvegicus	Ventral hippocampus CA1	P60	Ntrk2	NTRK2_human_ex26	11.119	TrkB-FL
Rayan, N.A. et al. (2022)	GSE194289	SRR17721812	Rattus norvegicus	Ventral hippocampus CA1	P60	Ntrk2	NTRK2_human_ex18	113.242	TrkB-T1
Rayan, N.A. et al. (2022)	GSE194289	SRR17721812	Rattus norvegicus	Ventral hippocampus CA1	P60	Ntrk2	NTRK2_human_ex21	0.859604	TrkB-Shc
Rayan, N.A. et al. (2022)	GSE194289	SRR17721812	Rattus norvegicus	Ventral hippocampus CA1	P60	Ntrk2	NTRK2_human_ex26	33.665	TrkB-FL
Rayan, N.A. et al. (2022)	GSE194289	SRR17721865	Rattus norvegicus	Ventral hippocampus CA1	P60	Ntrk2	NTRK2_human_ex18	92.7451	TrkB-T1
Rayan, N.A. et al. (2022)	GSE194289	SRR17721865	Rattus norvegicus	Ventral hippocampus CA1	P60	Ntrk2	NTRK2_human_ex21	1.21098	TrkB-Shc
Rayan, N.A. et al. (2022)	GSE194289	SRR17721865	Rattus norvegicus	Ventral hippocampus CA1	P60	Ntrk2	NTRK2_human_ex26	35.4179	TrkB-FL
Rayan, N.A. et al. (2022)	GSE194289	SRR17721707	Rattus norvegicus	Ventral hippocampus DG	P60	Ntrk2	NTRK2_human_ex18	75.8014	TrkB-T1
Rayan, N.A. et al. (2022)	GSE194289	SRR17721707	Rattus norvegicus	Ventral hippocampus DG	P60	Ntrk2	NTRK2_human_ex21	0.304757	TrkB-Shc
Rayan, N.A. et al. (2022)	GSE194289	SRR17721707	Rattus norvegicus	Ventral hippocampus DG	P60	Ntrk2	NTRK2_human_ex26	39.0816	TrkB-FL
Rayan, N.A. et al. (2022)	GSE194289	SRR17721759	Rattus norvegicus	Ventral hippocampus DG	P60	Ntrk2	NTRK2_human_ex18	25.5826	TrkB-T1
Rayan, N.A. et al. (2022)	GSE194289	SRR17721759	Rattus norvegicus	Ventral hippocampus DG	P60	Ntrk2	NTRK2_human_ex21	0.287443	TrkB-Shc
Rayan, N.A. et al. (2022)	GSE194289	SRR17721759	Rattus norvegicus	Ventral hippocampus DG	P60	Ntrk2	NTRK2_human_ex26	11.0966	TrkB-FL
Rayan, N.A. et al. (2022)	GSE194289	SRR17721811	Rattus norvegicus	Ventral hippocampus DG	P60	Ntrk2	NTRK2_human_ex18	104.301	TrkB-T1
Rayan, N.A. et al. (2022)	GSE194289	SRR17721811	Rattus norvegicus	Ventral hippocampus DG	P60	Ntrk2	NTRK2_human_ex21	0.830482	TrkB-Shc
Rayan, N.A. et al. (2022)	GSE194289	SRR17721811	Rattus norvegicus	Ventral hippocampus DG	P60	Ntrk2	NTRK2_human_ex26	34.9377	TrkB-FL
Rayan, N.A. et al. (2022)	GSE194289	SRR17721864	Rattus norvegicus	Ventral hippocampus DG	P60	Ntrk2	NTRK2_human_ex18	85.9732	TrkB-T1
Rayan, N.A. et al. (2022)	GSE194289	SRR17721864	Rattus norvegicus	Ventral hippocampus DG	P60	Ntrk2	NTRK2_human_ex21	0.942863	TrkB-Shc
Rayan, N.A. et al. (2022)	GSE194289	SRR17721864	Rattus norvegicus	Ventral hippocampus DG	P60	Ntrk2	NTRK2_human_ex26	37.6255	TrkB-FL

## Sheet: Rat Ngfr counts
Data origin	Accession nr.	Run_ID	Organism	Tissue	Age	Gene	CPM
Rayan, N.A. et al. (2022)	GSE194289	SRR17721813	Rattus norvegicus	Arcuate nucleus	P60	Ngfr	8.07151
Rayan, N.A. et al. (2022)	GSE194289	SRR17721866	Rattus norvegicus	Arcuate nucleus	P60	Ngfr	12.7726
Rayan, N.A. et al. (2022)	GSE194289	SRR17721754	Rattus norvegicus	Basolateral amygdala	P60	Ngfr	0.660309
Rayan, N.A. et al. (2022)	GSE194289	SRR17721806	Rattus norvegicus	Basolateral amygdala	P60	Ngfr	6.55263
Rayan, N.A. et al. (2022)	GSE194289	SRR17721859	Rattus norvegicus	Basolateral amygdala	P60	Ngfr	5.62056
Rayan, N.A. et al. (2022)	GSE194289	SRR17721748	Rattus norvegicus	Bed nucleus of striata terminalus	P60	Ngfr	4.00627
Rayan, N.A. et al. (2022)	GSE194289	SRR17721800	Rattus norvegicus	Bed nucleus of striata terminalus	P60	Ngfr	9.31313
Rayan, N.A. et al. (2022)	GSE194289	SRR17721695	Rattus norvegicus	Cingulate cortex	P60	Ngfr	1.71545
Rayan, N.A. et al. (2022)	GSE194289	SRR17721742	Rattus norvegicus	Cingulate cortex	P60	Ngfr	2.1664
Rayan, N.A. et al. (2022)	GSE194289	SRR17721794	Rattus norvegicus	Cingulate cortex	P60	Ngfr	0.395664
Rayan, N.A. et al. (2022)	GSE194289	SRR17721848	Rattus norvegicus	Cingulate cortex	P60	Ngfr	0.80399
Rayan, N.A. et al. (2022)	GSE194289	SRR17721704	Rattus norvegicus	Centromedial amygdala	P60	Ngfr	3.2465
Rayan, N.A. et al. (2022)	GSE194289	SRR17721755	Rattus norvegicus	Centromedial amygdala	P60	Ngfr	0.857688
Rayan, N.A. et al. (2022)	GSE194289	SRR17721807	Rattus norvegicus	Centromedial amygdala	P60	Ngfr	2.56509
Rayan, N.A. et al. (2022)	GSE194289	SRR17721860	Rattus norvegicus	Centromedial amygdala	P60	Ngfr	2.39474
Rayan, N.A. et al. (2022)	GSE194289	SRR17721706	Rattus norvegicus	Habenula	P60	Ngfr	4.5182
Rayan, N.A. et al. (2022)	GSE194289	SRR17721758	Rattus norvegicus	Habenula	P60	Ngfr	2.39532
Rayan, N.A. et al. (2022)	GSE194289	SRR17721810	Rattus norvegicus	Habenula	P60	Ngfr	3.2347
Rayan, N.A. et al. (2022)	GSE194289	SRR17721863	Rattus norvegicus	Habenula	P60	Ngfr	2.57938
Rayan, N.A. et al. (2022)	GSE194289	SRR17721694	Rattus norvegicus	Infralimbic cortex	P60	Ngfr	0.65344
Rayan, N.A. et al. (2022)	GSE194289	SRR17721741	Rattus norvegicus	Infralimbic cortex	P60	Ngfr	0
Rayan, N.A. et al. (2022)	GSE194289	SRR17721793	Rattus norvegicus	Infralimbic cortex	P60	Ngfr	0.271642
Rayan, N.A. et al. (2022)	GSE194289	SRR17721847	Rattus norvegicus	Infralimbic cortex	P60	Ngfr	0.425179
Rayan, N.A. et al. (2022)	GSE194289	SRR17721696	Rattus norvegicus	Insular Cortex	P60	Ngfr	1.02025
Rayan, N.A. et al. (2022)	GSE194289	SRR17721743	Rattus norvegicus	Insular Cortex	P60	Ngfr	0
Rayan, N.A. et al. (2022)	GSE194289	SRR17721795	Rattus norvegicus	Insular Cortex	P60	Ngfr	0.745178
Rayan, N.A. et al. (2022)	GSE194289	SRR17721849	Rattus norvegicus	Insular Cortex	P60	Ngfr	0.717245
Rayan, N.A. et al. (2022)	GSE194289	SRR17721736	Rattus norvegicus	Locus coeruleus	P60	Ngfr	11.8603
Rayan, N.A. et al. (2022)	GSE194289	SRR17721788	Rattus norvegicus	Locus coeruleus	P60	Ngfr	3.00859
Rayan, N.A. et al. (2022)	GSE194289	SRR17721817	Rattus norvegicus	Locus coeruleus	P60	Ngfr	10.4964
Rayan, N.A. et al. (2022)	GSE194289	SRR17721870	Rattus norvegicus	Locus coeruleus	P60	Ngfr	5.11387
Rayan, N.A. et al. (2022)	GSE194289	SRR17721752	Rattus norvegicus	Lateral hypothalamus	P60	Ngfr	4.61492
Rayan, N.A. et al. (2022)	GSE194289	SRR17721804	Rattus norvegicus	Lateral hypothalamus	P60	Ngfr	4.77589
Rayan, N.A. et al. (2022)	GSE194289	SRR17721857	Rattus norvegicus	Lateral hypothalamus	P60	Ngfr	6.33431
Rayan, N.A. et al. (2022)	GSE194289	SRR17721699	Rattus norvegicus	Lateral Septum	P60	Ngfr	3.12832
Rayan, N.A. et al. (2022)	GSE194289	SRR17721746	Rattus norvegicus	Lateral Septum	P60	Ngfr	1.50621
Rayan, N.A. et al. (2022)	GSE194289	SRR17721798	Rattus norvegicus	Lateral Septum	P60	Ngfr	0.854987
Rayan, N.A. et al. (2022)	GSE194289	SRR17721852	Rattus norvegicus	Lateral Septum	P60	Ngfr	1.76977
Rayan, N.A. et al. (2022)	GSE194289	SRR17721703	Rattus norvegicus	Dorsomedial thalamus	P60	Ngfr	2.09315
Rayan, N.A. et al. (2022)	GSE194289	SRR17721751	Rattus norvegicus	Dorsomedial thalamus	P60	Ngfr	0.360494
Rayan, N.A. et al. (2022)	GSE194289	SRR17721803	Rattus norvegicus	Dorsomedial thalamus	P60	Ngfr	1.56096
Rayan, N.A. et al. (2022)	GSE194289	SRR17721856	Rattus norvegicus	Dorsomedial thalamus	P60	Ngfr	1.74239
Rayan, N.A. et al. (2022)	GSE194289	SRR17721747	Rattus norvegicus	Medial septum	P60	Ngfr	13.9223
Rayan, N.A. et al. (2022)	GSE194289	SRR17721799	Rattus norvegicus	Medial septum	P60	Ngfr	9.72131
Rayan, N.A. et al. (2022)	GSE194289	SRR17721853	Rattus norvegicus	Medial septum	P60	Ngfr	17.5923
Rayan, N.A. et al. (2022)	GSE194289	SRR17721698	Rattus norvegicus	Nuclear accumbens core	P60	Ngfr	1.05457
Rayan, N.A. et al. (2022)	GSE194289	SRR17721745	Rattus norvegicus	Nuclear accumbens core	P60	Ngfr	2.04056
Rayan, N.A. et al. (2022)	GSE194289	SRR17721797	Rattus norvegicus	Nuclear accumbens core	P60	Ngfr	3.16387
Rayan, N.A. et al. (2022)	GSE194289	SRR17721851	Rattus norvegicus	Nuclear accumbens core	P60	Ngfr	3.51072
Rayan, N.A. et al. (2022)	GSE194289	SRR17721697	Rattus norvegicus	Nuclear accumbens shell	P60	Ngfr	3.01911
Rayan, N.A. et al. (2022)	GSE194289	SRR17721744	Rattus norvegicus	Nuclear accumbens shell	P60	Ngfr	1.4201
Rayan, N.A. et al. (2022)	GSE194289	SRR17721796	Rattus norvegicus	Nuclear accumbens shell	P60	Ngfr	1.4399
Rayan, N.A. et al. (2022)	GSE194289	SRR17721850	Rattus norvegicus	Nuclear accumbens shell	P60	Ngfr	2.89451
Rayan, N.A. et al. (2022)	GSE194289	SRR17721737	Rattus norvegicus	N tractus solitarius	P60	Ngfr	6.01718
Rayan, N.A. et al. (2022)	GSE194289	SRR17721789	Rattus norvegicus	N tractus solitarius	P60	Ngfr	4.19351
Rayan, N.A. et al. (2022)	GSE194289	SRR17721818	Rattus norvegicus	N tractus solitarius	P60	Ngfr	13.1838
Rayan, N.A. et al. (2022)	GSE194289	SRR17721871	Rattus norvegicus	N tractus solitarius	P60	Ngfr	12.8221
Rayan, N.A. et al. (2022)	GSE194289	SRR17721710	Rattus norvegicus	Periaqueductal grey	P60	Ngfr	0.778187
Rayan, N.A. et al. (2022)	GSE194289	SRR17721762	Rattus norvegicus	Periaqueductal grey	P60	Ngfr	1.16937
Rayan, N.A. et al. (2022)	GSE194289	SRR17721815	Rattus norvegicus	Periaqueductal grey	P60	Ngfr	3.10089
Rayan, N.A. et al. (2022)	GSE194289	SRR17721868	Rattus norvegicus	Periaqueductal grey	P60	Ngfr	3.51457
Rayan, N.A. et al. (2022)	GSE194289	SRR17721740	Rattus norvegicus	Prelimbic cortex	P60	Ngfr	0
Rayan, N.A. et al. (2022)	GSE194289	SRR17721792	Rattus norvegicus	Prelimbic cortex	P60	Ngfr	0.226054
Rayan, N.A. et al. (2022)	GSE194289	SRR17721846	Rattus norvegicus	Prelimbic cortex	P60	Ngfr	0.400301
Rayan, N.A. et al. (2022)	GSE194289	SRR17721702	Rattus norvegicus	Paraventricular nucleus of thalamus	P60	Ngfr	4.43732
Rayan, N.A. et al. (2022)	GSE194289	SRR17721750	Rattus norvegicus	Paraventricular nucleus of thalamus	P60	Ngfr	3.42299
Rayan, N.A. et al. (2022)	GSE194289	SRR17721802	Rattus norvegicus	Paraventricular nucleus of thalamus	P60	Ngfr	0.84922
Rayan, N.A. et al. (2022)	GSE194289	SRR17721855	Rattus norvegicus	Paraventricular nucleus of thalamus	P60	Ngfr	1.89585
Rayan, N.A. et al. (2022)	GSE194289	SRR17721711	Rattus norvegicus	Raphe	P60	Ngfr	12.5882
Rayan, N.A. et al. (2022)	GSE194289	SRR17721763	Rattus norvegicus	Raphe	P60	Ngfr	5.87309
Rayan, N.A. et al. (2022)	GSE194289	SRR17721816	Rattus norvegicus	Raphe	P60	Ngfr	14.8345
Rayan, N.A. et al. (2022)	GSE194289	SRR17721869	Rattus norvegicus	Raphe	P60	Ngfr	9.99029
Rayan, N.A. et al. (2022)	GSE194289	SRR17721753	Rattus norvegicus	Ventral medial nucleus of hypothalamus	P60	Ngfr	2.87379
Rayan, N.A. et al. (2022)	GSE194289	SRR17721805	Rattus norvegicus	Ventral medial nucleus of hypothalamus	P60	Ngfr	4.52468
Rayan, N.A. et al. (2022)	GSE194289	SRR17721858	Rattus norvegicus	Ventral medial nucleus of hypothalamus	P60	Ngfr	4.77468
Rayan, N.A. et al. (2022)	GSE194289	SRR17721709	Rattus norvegicus	Ventral tegmental area	P60	Ngfr	2.69182
Rayan, N.A. et al. (2022)	GSE194289	SRR17721761	Rattus norvegicus	Ventral tegmental area	P60	Ngfr	0.361347
Rayan, N.A. et al. (2022)	GSE194289	SRR17721814	Rattus norvegicus	Ventral tegmental area	P60	Ngfr	4.45478
Rayan, N.A. et al. (2022)	GSE194289	SRR17721867	Rattus norvegicus	Ventral tegmental area	P60	Ngfr	6.70993
Rayan, N.A. et al. (2022)	GSE194289	SRR17721705	Rattus norvegicus	Dorsal hippocampus CA1	P60	Ngfr	1.23666
Rayan, N.A. et al. (2022)	GSE194289	SRR17721757	Rattus norvegicus	Dorsal hippocampus CA1	P60	Ngfr	0.21207
Rayan, N.A. et al. (2022)	GSE194289	SRR17721809	Rattus norvegicus	Dorsal hippocampus CA1	P60	Ngfr	0.621163
Rayan, N.A. et al. (2022)	GSE194289	SRR17721862	Rattus norvegicus	Dorsal hippocampus CA1	P60	Ngfr	1.64856
Rayan, N.A. et al. (2022)	GSE194289	SRR17721756	Rattus norvegicus	Dorsal hippocampus DG	P60	Ngfr	0.201804
Rayan, N.A. et al. (2022)	GSE194289	SRR17721808	Rattus norvegicus	Dorsal hippocampus DG	P60	Ngfr	0.274111
Rayan, N.A. et al. (2022)	GSE194289	SRR17721861	Rattus norvegicus	Dorsal hippocampus DG	P60	Ngfr	0.268291
Rayan, N.A. et al. (2022)	GSE194289	SRR17721701	Rattus norvegicus	Medial Preoptic Area	P60	Ngfr	50.4051
Rayan, N.A. et al. (2022)	GSE194289	SRR17721749	Rattus norvegicus	Medial Preoptic Area	P60	Ngfr	20.9707
Rayan, N.A. et al. (2022)	GSE194289	SRR17721801	Rattus norvegicus	Medial Preoptic Area	P60	Ngfr	22.9244
Rayan, N.A. et al. (2022)	GSE194289	SRR17721854	Rattus norvegicus	Medial Preoptic Area	P60	Ngfr	49.0934
Rayan, N.A. et al. (2022)	GSE194289	SRR17721760	Rattus norvegicus	Ventral hippocampus CA1	P60	Ngfr	0.636515
Rayan, N.A. et al. (2022)	GSE194289	SRR17721812	Rattus norvegicus	Ventral hippocampus CA1	P60	Ngfr	0.958486
Rayan, N.A. et al. (2022)	GSE194289	SRR17721865	Rattus norvegicus	Ventral hippocampus CA1	P60	Ngfr	0.652476
Rayan, N.A. et al. (2022)	GSE194289	SRR17721707	Rattus norvegicus	Ventral hippocampus DG	P60	Ngfr	0.726499
Rayan, N.A. et al. (2022)	GSE194289	SRR17721759	Rattus norvegicus	Ventral hippocampus DG	P60	Ngfr	0
Rayan, N.A. et al. (2022)	GSE194289	SRR17721811	Rattus norvegicus	Ventral hippocampus DG	P60	Ngfr	0.583464
Rayan, N.A. et al. (2022)	GSE194289	SRR17721864	Rattus norvegicus	Ventral hippocampus DG	P60	Ngfr	0.465586
