# Supplementary material for: Revisiting the expression of BDNF and its receptors in mammalian development
Source: Front Mol Neurosci. 2023 Jun 22;16:1182499. doi: 10.3389/fnmol.2023.1182499 (PMC10325033; doi:10.3389/fnmol.2023.1182499)
Supplement: Supplementary file 8 [file Data_Sheet_7.XLSX]

## Sheet: Data origin
Data origin	Accession nr.	Organism
Söllner et al. (2017)	E-MTAB-6081	Rattus norvegicus
Cardoso-Moreira et al. (2019)	E-MTAB-6811	Rattus norvegicus
Merkin et al. (2012)	GSE41637	Rattus norvegicus
Keane et al. (2011)	E-MTAB-599	Mus musculus
Söllner et al. (2017)	E-MTAB-6081	Mus musculus
Cardoso-Moreira et al. (2019)	E-MTAB-6798	Mus musculus
ENCODE Consortium	ENCSR727FHP	Mus musculus
ENCODE Consortium	ENCSR020DGG	Mus musculus
ENCODE Consortium	ENCSR504GEG	Mus musculus
ENCODE Consortium	ENCSR526SEX	Mus musculus
ENCODE Consortium	ENCSR150CUE	Mus musculus
ENCODE Consortium	ENCSR691OPQ	Mus musculus
ENCODE Consortium	ENCSR611PTP	Mus musculus
ENCODE Consortium	ENCSR826HIQ	Mus musculus
ENCODE Consortium	ENCSR597UZW	Mus musculus
ENCODE Consortium	ENCSR173PJN	Mus musculus
ENCODE Consortium	ENCSR648YEP	Mus musculus
ENCODE Consortium	ENCSR049UJU	Mus musculus
ENCODE Consortium	ENCSR062VTB	Mus musculus
ENCODE Consortium	ENCSR284YKY	Mus musculus
ENCODE Consortium	ENCSR867YNV	Mus musculus
ENCODE Consortium	ENCSR096STK	Mus musculus
ENCODE Consortium	ENCSR284AMY	Mus musculus
ENCODE Consortium	ENCSR537GNQ	Mus musculus
ENCODE Consortium	ENCSR448MXQ	Mus musculus
Tabula Muris Consortium	GSE132040	Mus musculus
Merkin et al. (2012)	GSE41637	Mus musculus
Li et al. (2017)	SRP100399	Mus musculus

## Sheet: Rat Bdnf counts
Data origin	Accession nr.	Run_ID	Organism	Tissue	Age	Gene	Exon	Norm_CPM
Söllner et al. (2017)	E-MTAB-6081	ERR2130664	Rattus norvegicus	heart	Adolescent	Bdnf	BDNF_CDS	7.39201
Söllner et al. (2017)	E-MTAB-6081	ERR2130665	Rattus norvegicus	heart	Adolescent	Bdnf	BDNF_CDS	7.17299
Söllner et al. (2017)	E-MTAB-6081	ERR2130666	Rattus norvegicus	heart	Adolescent	Bdnf	BDNF_CDS	5.63956
Söllner et al. (2017)	E-MTAB-6081	ERR2130673	Rattus norvegicus	kidney	Adolescent	Bdnf	BDNF_CDS	0
Söllner et al. (2017)	E-MTAB-6081	ERR2130674	Rattus norvegicus	kidney	Adolescent	Bdnf	BDNF_CDS	0
Söllner et al. (2017)	E-MTAB-6081	ERR2130675	Rattus norvegicus	kidney	Adolescent	Bdnf	BDNF_CDS	0.0870981
Söllner et al. (2017)	E-MTAB-6081	ERR2130676	Rattus norvegicus	liver	Adolescent	Bdnf	BDNF_CDS	0.0726809
Söllner et al. (2017)	E-MTAB-6081	ERR2130677	Rattus norvegicus	liver	Adolescent	Bdnf	BDNF_CDS	0
Söllner et al. (2017)	E-MTAB-6081	ERR2130678	Rattus norvegicus	liver	Adolescent	Bdnf	BDNF_CDS	0.0776112
Cardoso-Moreira et al. (2019)	E-MTAB-6811	ERR2592346	Rattus norvegicus	heart	Embryo	Bdnf	BDNF_CDS	0.214502
Cardoso-Moreira et al. (2019)	E-MTAB-6811	ERR2592348	Rattus norvegicus	heart	Embryo	Bdnf	BDNF_CDS	0.139606
Cardoso-Moreira et al. (2019)	E-MTAB-6811	ERR2592350	Rattus norvegicus	heart	Embryo	Bdnf	BDNF_CDS	0.161019
Cardoso-Moreira et al. (2019)	E-MTAB-6811	ERR2592352	Rattus norvegicus	heart	Embryo	Bdnf	BDNF_CDS	0.177879
Cardoso-Moreira et al. (2019)	E-MTAB-6811	ERR2592354	Rattus norvegicus	testis	Embryo	Bdnf	BDNF_CDS	0.950603
Cardoso-Moreira et al. (2019)	E-MTAB-6811	ERR2592356	Rattus norvegicus	testis	Embryo	Bdnf	BDNF_CDS	1.63796
Cardoso-Moreira et al. (2019)	E-MTAB-6811	ERR2592357	Rattus norvegicus	liver	Embryo	Bdnf	BDNF_CDS	1.7877
Cardoso-Moreira et al. (2019)	E-MTAB-6811	ERR2592358	Rattus norvegicus	heart	Embryo	Bdnf	BDNF_CDS	0.412855
Cardoso-Moreira et al. (2019)	E-MTAB-6811	ERR2592359	Rattus norvegicus	liver	Embryo	Bdnf	BDNF_CDS	1.71658
Cardoso-Moreira et al. (2019)	E-MTAB-6811	ERR2592360	Rattus norvegicus	heart	Embryo	Bdnf	BDNF_CDS	0.278791
Cardoso-Moreira et al. (2019)	E-MTAB-6811	ERR2592362	Rattus norvegicus	ovary	Embryo	Bdnf	BDNF_CDS	0.787499
Cardoso-Moreira et al. (2019)	E-MTAB-6811	ERR2592363	Rattus norvegicus	heart	Embryo	Bdnf	BDNF_CDS	0.25725
Cardoso-Moreira et al. (2019)	E-MTAB-6811	ERR2592364	Rattus norvegicus	liver	Embryo	Bdnf	BDNF_CDS	1.92726
Cardoso-Moreira et al. (2019)	E-MTAB-6811	ERR2592366	Rattus norvegicus	ovary	Embryo	Bdnf	BDNF_CDS	1.72884
Cardoso-Moreira et al. (2019)	E-MTAB-6811	ERR2592367	Rattus norvegicus	heart	Embryo	Bdnf	BDNF_CDS	0.495994
Cardoso-Moreira et al. (2019)	E-MTAB-6811	ERR2592368	Rattus norvegicus	liver	Embryo	Bdnf	BDNF_CDS	1.23199
Cardoso-Moreira et al. (2019)	E-MTAB-6811	ERR2592370	Rattus norvegicus	heart	Embryo	Bdnf	BDNF_CDS	0.572273
Cardoso-Moreira et al. (2019)	E-MTAB-6811	ERR2592371	Rattus norvegicus	liver	Embryo	Bdnf	BDNF_CDS	0.791259
Cardoso-Moreira et al. (2019)	E-MTAB-6811	ERR2592372	Rattus norvegicus	ovary	Embryo	Bdnf	BDNF_CDS	2.10917
Cardoso-Moreira et al. (2019)	E-MTAB-6811	ERR2592374	Rattus norvegicus	heart	Embryo	Bdnf	BDNF_CDS	0.429379
Cardoso-Moreira et al. (2019)	E-MTAB-6811	ERR2592375	Rattus norvegicus	liver	Embryo	Bdnf	BDNF_CDS	1.06811
Cardoso-Moreira et al. (2019)	E-MTAB-6811	ERR2592376	Rattus norvegicus	testis	Embryo	Bdnf	BDNF_CDS	2.84247
Cardoso-Moreira et al. (2019)	E-MTAB-6811	ERR2592377	Rattus norvegicus	heart	Embryo	Bdnf	BDNF_CDS	0.801462
Cardoso-Moreira et al. (2019)	E-MTAB-6811	ERR2592378	Rattus norvegicus	ovary	Embryo	Bdnf	BDNF_CDS	1.86557
Cardoso-Moreira et al. (2019)	E-MTAB-6811	ERR2592380	Rattus norvegicus	liver	Embryo	Bdnf	BDNF_CDS	2.21758
Cardoso-Moreira et al. (2019)	E-MTAB-6811	ERR2592381	Rattus norvegicus	liver	Embryo	Bdnf	BDNF_CDS	0.408529
Cardoso-Moreira et al. (2019)	E-MTAB-6811	ERR2592382	Rattus norvegicus	testis	Embryo	Bdnf	BDNF_CDS	4.93082
Cardoso-Moreira et al. (2019)	E-MTAB-6811	ERR2592384	Rattus norvegicus	heart	Embryo	Bdnf	BDNF_CDS	0.10957
Cardoso-Moreira et al. (2019)	E-MTAB-6811	ERR2592386	Rattus norvegicus	heart	Embryo	Bdnf	BDNF_CDS	0.559066
Cardoso-Moreira et al. (2019)	E-MTAB-6811	ERR2592387	Rattus norvegicus	liver	Embryo	Bdnf	BDNF_CDS	1.32353
Cardoso-Moreira et al. (2019)	E-MTAB-6811	ERR2592388	Rattus norvegicus	ovary	Embryo	Bdnf	BDNF_CDS	2.33519
Cardoso-Moreira et al. (2019)	E-MTAB-6811	ERR2592390	Rattus norvegicus	heart	Embryo	Bdnf	BDNF_CDS	0.35549
Cardoso-Moreira et al. (2019)	E-MTAB-6811	ERR2592391	Rattus norvegicus	liver	Embryo	Bdnf	BDNF_CDS	0.853657
Cardoso-Moreira et al. (2019)	E-MTAB-6811	ERR2592392	Rattus norvegicus	ovary	Embryo	Bdnf	BDNF_CDS	2.72245
Cardoso-Moreira et al. (2019)	E-MTAB-6811	ERR2592394	Rattus norvegicus	heart	Embryo	Bdnf	BDNF_CDS	0.318317
Cardoso-Moreira et al. (2019)	E-MTAB-6811	ERR2592395	Rattus norvegicus	liver	Embryo	Bdnf	BDNF_CDS	0.750904
Cardoso-Moreira et al. (2019)	E-MTAB-6811	ERR2592396	Rattus norvegicus	testis	Embryo	Bdnf	BDNF_CDS	2.35796
Cardoso-Moreira et al. (2019)	E-MTAB-6811	ERR2592398	Rattus norvegicus	heart	Embryo	Bdnf	BDNF_CDS	0.512206
Cardoso-Moreira et al. (2019)	E-MTAB-6811	ERR2592399	Rattus norvegicus	liver	Embryo	Bdnf	BDNF_CDS	0.671796
Cardoso-Moreira et al. (2019)	E-MTAB-6811	ERR2592400	Rattus norvegicus	testis	Embryo	Bdnf	BDNF_CDS	2.35475
Cardoso-Moreira et al. (2019)	E-MTAB-6811	ERR2592408	Rattus norvegicus	testis	Embryo	Bdnf	BDNF_CDS	1.02375
Cardoso-Moreira et al. (2019)	E-MTAB-6811	ERR2592409	Rattus norvegicus	liver	Embryo	Bdnf	BDNF_CDS	0.330319
Cardoso-Moreira et al. (2019)	E-MTAB-6811	ERR2592410	Rattus norvegicus	liver	Embryo	Bdnf	BDNF_CDS	0.154353
Cardoso-Moreira et al. (2019)	E-MTAB-6811	ERR2592411	Rattus norvegicus	liver	Embryo	Bdnf	BDNF_CDS	0.275139
Cardoso-Moreira et al. (2019)	E-MTAB-6811	ERR2592412	Rattus norvegicus	liver	Embryo	Bdnf	BDNF_CDS	0.106371
Cardoso-Moreira et al. (2019)	E-MTAB-6811	ERR2592414	Rattus norvegicus	heart	Embryo	Bdnf	BDNF_CDS	0.809295
Cardoso-Moreira et al. (2019)	E-MTAB-6811	ERR2592416	Rattus norvegicus	heart	Embryo	Bdnf	BDNF_CDS	0.885795
Cardoso-Moreira et al. (2019)	E-MTAB-6811	ERR2592418	Rattus norvegicus	heart	Embryo	Bdnf	BDNF_CDS	0.59948
Cardoso-Moreira et al. (2019)	E-MTAB-6811	ERR2592419	Rattus norvegicus	testis	Embryo	Bdnf	BDNF_CDS	2.02986
Cardoso-Moreira et al. (2019)	E-MTAB-6811	ERR2592421	Rattus norvegicus	heart	Embryo	Bdnf	BDNF_CDS	0.542623
Cardoso-Moreira et al. (2019)	E-MTAB-6811	ERR2592422	Rattus norvegicus	ovary	Embryo	Bdnf	BDNF_CDS	2.12051
Cardoso-Moreira et al. (2019)	E-MTAB-6811	ERR2592423	Rattus norvegicus	kidney	Embryo	Bdnf	BDNF_CDS	1.86658
Cardoso-Moreira et al. (2019)	E-MTAB-6811	ERR2592424	Rattus norvegicus	kidney	Embryo	Bdnf	BDNF_CDS	0.876735
Cardoso-Moreira et al. (2019)	E-MTAB-6811	ERR2592431	Rattus norvegicus	kidney	Embryo	Bdnf	BDNF_CDS	2.15795
Cardoso-Moreira et al. (2019)	E-MTAB-6811	ERR2592434	Rattus norvegicus	kidney	Embryo	Bdnf	BDNF_CDS	0.860161
Cardoso-Moreira et al. (2019)	E-MTAB-6811	ERR2592435	Rattus norvegicus	testis	Embryo	Bdnf	BDNF_CDS	1.80039
Cardoso-Moreira et al. (2019)	E-MTAB-6811	ERR2592436	Rattus norvegicus	ovary	Embryo	Bdnf	BDNF_CDS	1.29563
Cardoso-Moreira et al. (2019)	E-MTAB-6811	ERR2592437	Rattus norvegicus	liver	Embryo	Bdnf	BDNF_CDS	0.143841
Cardoso-Moreira et al. (2019)	E-MTAB-6811	ERR2592438	Rattus norvegicus	liver	Embryo	Bdnf	BDNF_CDS	0
Cardoso-Moreira et al. (2019)	E-MTAB-6811	ERR2592439	Rattus norvegicus	liver	Embryo	Bdnf	BDNF_CDS	0.122687
Cardoso-Moreira et al. (2019)	E-MTAB-6811	ERR2592441	Rattus norvegicus	heart	Embryo	Bdnf	BDNF_CDS	0.704192
Cardoso-Moreira et al. (2019)	E-MTAB-6811	ERR2592443	Rattus norvegicus	heart	Embryo	Bdnf	BDNF_CDS	0.295697
Cardoso-Moreira et al. (2019)	E-MTAB-6811	ERR2592444	Rattus norvegicus	kidney	Embryo	Bdnf	BDNF_CDS	1.67673
Cardoso-Moreira et al. (2019)	E-MTAB-6811	ERR2592445	Rattus norvegicus	testis	Embryo	Bdnf	BDNF_CDS	1.61311
Cardoso-Moreira et al. (2019)	E-MTAB-6811	ERR2592447	Rattus norvegicus	heart	Embryo	Bdnf	BDNF_CDS	0.35864
Cardoso-Moreira et al. (2019)	E-MTAB-6811	ERR2592448	Rattus norvegicus	kidney	Embryo	Bdnf	BDNF_CDS	1.07817
Cardoso-Moreira et al. (2019)	E-MTAB-6811	ERR2592450	Rattus norvegicus	heart	Embryo	Bdnf	BDNF_CDS	0.332222
Cardoso-Moreira et al. (2019)	E-MTAB-6811	ERR2592451	Rattus norvegicus	kidney	Embryo	Bdnf	BDNF_CDS	1.31456
Cardoso-Moreira et al. (2019)	E-MTAB-6811	ERR2592452	Rattus norvegicus	ovary	Embryo	Bdnf	BDNF_CDS	1.24836
Cardoso-Moreira et al. (2019)	E-MTAB-6811	ERR2592453	Rattus norvegicus	liver	Embryo	Bdnf	BDNF_CDS	0.370431
Cardoso-Moreira et al. (2019)	E-MTAB-6811	ERR2592462	Rattus norvegicus	kidney	Embryo	Bdnf	BDNF_CDS	0.88804
Cardoso-Moreira et al. (2019)	E-MTAB-6811	ERR2592463	Rattus norvegicus	testis	Late embryo	Bdnf	BDNF_CDS	1.5343
Cardoso-Moreira et al. (2019)	E-MTAB-6811	ERR2592464	Rattus norvegicus	liver	Late embryo	Bdnf	BDNF_CDS	0.0755838
Cardoso-Moreira et al. (2019)	E-MTAB-6811	ERR2592465	Rattus norvegicus	liver	Late embryo	Bdnf	BDNF_CDS	0.180862
Cardoso-Moreira et al. (2019)	E-MTAB-6811	ERR2592466	Rattus norvegicus	liver	Late embryo	Bdnf	BDNF_CDS	0.148505
Cardoso-Moreira et al. (2019)	E-MTAB-6811	ERR2592467	Rattus norvegicus	liver	Late embryo	Bdnf	BDNF_CDS	0.0466566
Cardoso-Moreira et al. (2019)	E-MTAB-6811	ERR2592468	Rattus norvegicus	testis	Late embryo	Bdnf	BDNF_CDS	0.846235
Cardoso-Moreira et al. (2019)	E-MTAB-6811	ERR2592473	Rattus norvegicus	ovary	Late embryo	Bdnf	BDNF_CDS	2.06867
Cardoso-Moreira et al. (2019)	E-MTAB-6811	ERR2592478	Rattus norvegicus	ovary	Late embryo	Bdnf	BDNF_CDS	1.47931
Cardoso-Moreira et al. (2019)	E-MTAB-6811	ERR2592479	Rattus norvegicus	heart	Late embryo	Bdnf	BDNF_CDS	1.03344
Cardoso-Moreira et al. (2019)	E-MTAB-6811	ERR2592480	Rattus norvegicus	heart	Late embryo	Bdnf	BDNF_CDS	0.403127
Cardoso-Moreira et al. (2019)	E-MTAB-6811	ERR2592481	Rattus norvegicus	kidney	Late embryo	Bdnf	BDNF_CDS	0.947266
Cardoso-Moreira et al. (2019)	E-MTAB-6811	ERR2592482	Rattus norvegicus	heart	Late embryo	Bdnf	BDNF_CDS	1.14954
Cardoso-Moreira et al. (2019)	E-MTAB-6811	ERR2592483	Rattus norvegicus	kidney	Late embryo	Bdnf	BDNF_CDS	1.07616
Cardoso-Moreira et al. (2019)	E-MTAB-6811	ERR2592484	Rattus norvegicus	heart	Late embryo	Bdnf	BDNF_CDS	0.292678
Cardoso-Moreira et al. (2019)	E-MTAB-6811	ERR2592485	Rattus norvegicus	kidney	Late embryo	Bdnf	BDNF_CDS	1.0846
Cardoso-Moreira et al. (2019)	E-MTAB-6811	ERR2592490	Rattus norvegicus	kidney	Late embryo	Bdnf	BDNF_CDS	0.582372
Cardoso-Moreira et al. (2019)	E-MTAB-6811	ERR2592491	Rattus norvegicus	testis	Late embryo	Bdnf	BDNF_CDS	1.29168
Cardoso-Moreira et al. (2019)	E-MTAB-6811	ERR2592492	Rattus norvegicus	liver	Late embryo	Bdnf	BDNF_CDS	0.113487
Cardoso-Moreira et al. (2019)	E-MTAB-6811	ERR2592493	Rattus norvegicus	liver	Late embryo	Bdnf	BDNF_CDS	0.0502136
Cardoso-Moreira et al. (2019)	E-MTAB-6811	ERR2592494	Rattus norvegicus	liver	Late embryo	Bdnf	BDNF_CDS	0
Cardoso-Moreira et al. (2019)	E-MTAB-6811	ERR2592495	Rattus norvegicus	liver	Late embryo	Bdnf	BDNF_CDS	0.0848975
Cardoso-Moreira et al. (2019)	E-MTAB-6811	ERR2592496	Rattus norvegicus	heart	Late embryo	Bdnf	BDNF_CDS	0.383624
Cardoso-Moreira et al. (2019)	E-MTAB-6811	ERR2592497	Rattus norvegicus	ovary	Late embryo	Bdnf	BDNF_CDS	0.700188
Cardoso-Moreira et al. (2019)	E-MTAB-6811	ERR2592498	Rattus norvegicus	heart	Late embryo	Bdnf	BDNF_CDS	0.337398
Cardoso-Moreira et al. (2019)	E-MTAB-6811	ERR2592499	Rattus norvegicus	kidney	Late embryo	Bdnf	BDNF_CDS	1.37597
Cardoso-Moreira et al. (2019)	E-MTAB-6811	ERR2592500	Rattus norvegicus	heart	Late embryo	Bdnf	BDNF_CDS	0.258505
Cardoso-Moreira et al. (2019)	E-MTAB-6811	ERR2592501	Rattus norvegicus	kidney	Late embryo	Bdnf	BDNF_CDS	0.871355
Cardoso-Moreira et al. (2019)	E-MTAB-6811	ERR2592502	Rattus norvegicus	testis	Late embryo	Bdnf	BDNF_CDS	0.955387
Cardoso-Moreira et al. (2019)	E-MTAB-6811	ERR2592503	Rattus norvegicus	kidney	Late embryo	Bdnf	BDNF_CDS	1.81337
Cardoso-Moreira et al. (2019)	E-MTAB-6811	ERR2592504	Rattus norvegicus	heart	Late embryo	Bdnf	BDNF_CDS	0.353376
Cardoso-Moreira et al. (2019)	E-MTAB-6811	ERR2592509	Rattus norvegicus	ovary	Late embryo	Bdnf	BDNF_CDS	1.04134
Cardoso-Moreira et al. (2019)	E-MTAB-6811	ERR2592510	Rattus norvegicus	heart	Late embryo	Bdnf	BDNF_CDS	0.430504
Cardoso-Moreira et al. (2019)	E-MTAB-6811	ERR2592511	Rattus norvegicus	heart	Late embryo	Bdnf	BDNF_CDS	0.0779524
Cardoso-Moreira et al. (2019)	E-MTAB-6811	ERR2592512	Rattus norvegicus	kidney	Late embryo	Bdnf	BDNF_CDS	1.2478
Cardoso-Moreira et al. (2019)	E-MTAB-6811	ERR2592523	Rattus norvegicus	testis	Late embryo	Bdnf	BDNF_CDS	0.981625
Cardoso-Moreira et al. (2019)	E-MTAB-6811	ERR2592524	Rattus norvegicus	heart	Late embryo	Bdnf	BDNF_CDS	0.608878
Cardoso-Moreira et al. (2019)	E-MTAB-6811	ERR2592525	Rattus norvegicus	heart	Late embryo	Bdnf	BDNF_CDS	0.895028
Cardoso-Moreira et al. (2019)	E-MTAB-6811	ERR2592526	Rattus norvegicus	heart	Late embryo	Bdnf	BDNF_CDS	0.381219
Cardoso-Moreira et al. (2019)	E-MTAB-6811	ERR2592527	Rattus norvegicus	ovary	Late embryo	Bdnf	BDNF_CDS	1.03984
Cardoso-Moreira et al. (2019)	E-MTAB-6811	ERR2592528	Rattus norvegicus	kidney	Late embryo	Bdnf	BDNF_CDS	1.13368
Cardoso-Moreira et al. (2019)	E-MTAB-6811	ERR2592529	Rattus norvegicus	testis	Late embryo	Bdnf	BDNF_CDS	1.06915
Cardoso-Moreira et al. (2019)	E-MTAB-6811	ERR2592530	Rattus norvegicus	heart	Late embryo	Bdnf	BDNF_CDS	0.664952
Cardoso-Moreira et al. (2019)	E-MTAB-6811	ERR2592531	Rattus norvegicus	kidney	Late embryo	Bdnf	BDNF_CDS	1.39924
Cardoso-Moreira et al. (2019)	E-MTAB-6811	ERR2592532	Rattus norvegicus	kidney	Late embryo	Bdnf	BDNF_CDS	1.471
Cardoso-Moreira et al. (2019)	E-MTAB-6811	ERR2592533	Rattus norvegicus	kidney	Late embryo	Bdnf	BDNF_CDS	1.59979
Cardoso-Moreira et al. (2019)	E-MTAB-6811	ERR2592534	Rattus norvegicus	ovary	Late embryo	Bdnf	BDNF_CDS	0.966046
Cardoso-Moreira et al. (2019)	E-MTAB-6811	ERR2592535	Rattus norvegicus	liver	Late embryo	Bdnf	BDNF_CDS	0.0560417
Cardoso-Moreira et al. (2019)	E-MTAB-6811	ERR2592536	Rattus norvegicus	liver	Late embryo	Bdnf	BDNF_CDS	0
Cardoso-Moreira et al. (2019)	E-MTAB-6811	ERR2592537	Rattus norvegicus	liver	Late embryo	Bdnf	BDNF_CDS	0.0366559
Cardoso-Moreira et al. (2019)	E-MTAB-6811	ERR2592538	Rattus norvegicus	liver	Late embryo	Bdnf	BDNF_CDS	0.110702
Cardoso-Moreira et al. (2019)	E-MTAB-6811	ERR2592543	Rattus norvegicus	ovary	Late embryo	Bdnf	BDNF_CDS	1.30158
Cardoso-Moreira et al. (2019)	E-MTAB-6811	ERR2592544	Rattus norvegicus	testis	Late embryo	Bdnf	BDNF_CDS	0.780863
Cardoso-Moreira et al. (2019)	E-MTAB-6811	ERR2592545	Rattus norvegicus	heart	Late embryo	Bdnf	BDNF_CDS	0.562255
Cardoso-Moreira et al. (2019)	E-MTAB-6811	ERR2592546	Rattus norvegicus	heart	Late embryo	Bdnf	BDNF_CDS	0.431457
Cardoso-Moreira et al. (2019)	E-MTAB-6811	ERR2592550	Rattus norvegicus	liver	Late embryo	Bdnf	BDNF_CDS	0
Cardoso-Moreira et al. (2019)	E-MTAB-6811	ERR2592551	Rattus norvegicus	liver	Late embryo	Bdnf	BDNF_CDS	0
Cardoso-Moreira et al. (2019)	E-MTAB-6811	ERR2592552	Rattus norvegicus	kidney	Late embryo	Bdnf	BDNF_CDS	2.09731
Cardoso-Moreira et al. (2019)	E-MTAB-6811	ERR2592553	Rattus norvegicus	kidney	Late embryo	Bdnf	BDNF_CDS	1.87471
Cardoso-Moreira et al. (2019)	E-MTAB-6811	ERR2592554	Rattus norvegicus	kidney	Late embryo	Bdnf	BDNF_CDS	1.84797
Cardoso-Moreira et al. (2019)	E-MTAB-6811	ERR2592555	Rattus norvegicus	heart	Late embryo	Bdnf	BDNF_CDS	0.519488
Cardoso-Moreira et al. (2019)	E-MTAB-6811	ERR2592556	Rattus norvegicus	ovary	Late embryo	Bdnf	BDNF_CDS	1.11533
Cardoso-Moreira et al. (2019)	E-MTAB-6811	ERR2592558	Rattus norvegicus	liver	Late embryo	Bdnf	BDNF_CDS	0
Cardoso-Moreira et al. (2019)	E-MTAB-6811	ERR2592559	Rattus norvegicus	heart	Late embryo	Bdnf	BDNF_CDS	0.527163
Cardoso-Moreira et al. (2019)	E-MTAB-6811	ERR2592560	Rattus norvegicus	liver	Late embryo	Bdnf	BDNF_CDS	0.0502302
Cardoso-Moreira et al. (2019)	E-MTAB-6811	ERR2592561	Rattus norvegicus	testis	Late embryo	Bdnf	BDNF_CDS	0.456037
Cardoso-Moreira et al. (2019)	E-MTAB-6811	ERR2592562	Rattus norvegicus	kidney	Late embryo	Bdnf	BDNF_CDS	1.55833
Cardoso-Moreira et al. (2019)	E-MTAB-6811	ERR2592565	Rattus norvegicus	heart	Postnatal	Bdnf	BDNF_CDS	0.501063
Cardoso-Moreira et al. (2019)	E-MTAB-6811	ERR2592566	Rattus norvegicus	kidney	Postnatal	Bdnf	BDNF_CDS	1.12956
Cardoso-Moreira et al. (2019)	E-MTAB-6811	ERR2592567	Rattus norvegicus	testis	Postnatal	Bdnf	BDNF_CDS	1.12487
Cardoso-Moreira et al. (2019)	E-MTAB-6811	ERR2592570	Rattus norvegicus	ovary	Postnatal	Bdnf	BDNF_CDS	1.32597
Cardoso-Moreira et al. (2019)	E-MTAB-6811	ERR2592571	Rattus norvegicus	ovary	Postnatal	Bdnf	BDNF_CDS	0.732329
Cardoso-Moreira et al. (2019)	E-MTAB-6811	ERR2592574	Rattus norvegicus	testis	Postnatal	Bdnf	BDNF_CDS	0.718502
Cardoso-Moreira et al. (2019)	E-MTAB-6811	ERR2592577	Rattus norvegicus	liver	Postnatal	Bdnf	BDNF_CDS	0.0603458
Cardoso-Moreira et al. (2019)	E-MTAB-6811	ERR2592578	Rattus norvegicus	liver	Postnatal	Bdnf	BDNF_CDS	0.0860416
Cardoso-Moreira et al. (2019)	E-MTAB-6811	ERR2592579	Rattus norvegicus	liver	Postnatal	Bdnf	BDNF_CDS	0.177398
Cardoso-Moreira et al. (2019)	E-MTAB-6811	ERR2592580	Rattus norvegicus	heart	Postnatal	Bdnf	BDNF_CDS	0.742866
Cardoso-Moreira et al. (2019)	E-MTAB-6811	ERR2592581	Rattus norvegicus	kidney	Postnatal	Bdnf	BDNF_CDS	1.26004
Cardoso-Moreira et al. (2019)	E-MTAB-6811	ERR2592582	Rattus norvegicus	heart	Postnatal	Bdnf	BDNF_CDS	0.510065
Cardoso-Moreira et al. (2019)	E-MTAB-6811	ERR2592583	Rattus norvegicus	kidney	Postnatal	Bdnf	BDNF_CDS	1.61384
Cardoso-Moreira et al. (2019)	E-MTAB-6811	ERR2592584	Rattus norvegicus	heart	Postnatal	Bdnf	BDNF_CDS	0.976197
Cardoso-Moreira et al. (2019)	E-MTAB-6811	ERR2592585	Rattus norvegicus	kidney	Postnatal	Bdnf	BDNF_CDS	0.801332
Cardoso-Moreira et al. (2019)	E-MTAB-6811	ERR2592586	Rattus norvegicus	liver	Postnatal	Bdnf	BDNF_CDS	0
Cardoso-Moreira et al. (2019)	E-MTAB-6811	ERR2592590	Rattus norvegicus	heart	Postnatal	Bdnf	BDNF_CDS	0.660354
Cardoso-Moreira et al. (2019)	E-MTAB-6811	ERR2592591	Rattus norvegicus	kidney	Postnatal	Bdnf	BDNF_CDS	0.633445
Cardoso-Moreira et al. (2019)	E-MTAB-6811	ERR2592592	Rattus norvegicus	liver	Postnatal	Bdnf	BDNF_CDS	0
Cardoso-Moreira et al. (2019)	E-MTAB-6811	ERR2592593	Rattus norvegicus	ovary	Postnatal	Bdnf	BDNF_CDS	0.9701
Cardoso-Moreira et al. (2019)	E-MTAB-6811	ERR2592596	Rattus norvegicus	heart	Postnatal	Bdnf	BDNF_CDS	0.054173
Cardoso-Moreira et al. (2019)	E-MTAB-6811	ERR2592597	Rattus norvegicus	kidney	Postnatal	Bdnf	BDNF_CDS	1.75673
Cardoso-Moreira et al. (2019)	E-MTAB-6811	ERR2592598	Rattus norvegicus	liver	Postnatal	Bdnf	BDNF_CDS	0.164925
Cardoso-Moreira et al. (2019)	E-MTAB-6811	ERR2592599	Rattus norvegicus	testis	Postnatal	Bdnf	BDNF_CDS	0.422059
Cardoso-Moreira et al. (2019)	E-MTAB-6811	ERR2592602	Rattus norvegicus	heart	Postnatal	Bdnf	BDNF_CDS	0.531562
Cardoso-Moreira et al. (2019)	E-MTAB-6811	ERR2592603	Rattus norvegicus	liver	Postnatal	Bdnf	BDNF_CDS	0
Cardoso-Moreira et al. (2019)	E-MTAB-6811	ERR2592604	Rattus norvegicus	kidney	Postnatal	Bdnf	BDNF_CDS	0.818228
Cardoso-Moreira et al. (2019)	E-MTAB-6811	ERR2592605	Rattus norvegicus	testis	Postnatal	Bdnf	BDNF_CDS	0.16632
Cardoso-Moreira et al. (2019)	E-MTAB-6811	ERR2592608	Rattus norvegicus	heart	Postnatal	Bdnf	BDNF_CDS	0.56436
Cardoso-Moreira et al. (2019)	E-MTAB-6811	ERR2592609	Rattus norvegicus	liver	Postnatal	Bdnf	BDNF_CDS	0
Cardoso-Moreira et al. (2019)	E-MTAB-6811	ERR2592610	Rattus norvegicus	kidney	Postnatal	Bdnf	BDNF_CDS	0.994023
Cardoso-Moreira et al. (2019)	E-MTAB-6811	ERR2592611	Rattus norvegicus	ovary	Postnatal	Bdnf	BDNF_CDS	2.26772
Cardoso-Moreira et al. (2019)	E-MTAB-6811	ERR2592614	Rattus norvegicus	ovary	Postnatal	Bdnf	BDNF_CDS	0.832119
Cardoso-Moreira et al. (2019)	E-MTAB-6811	ERR2592617	Rattus norvegicus	ovary	Postnatal	Bdnf	BDNF_CDS	1.17641
Cardoso-Moreira et al. (2019)	E-MTAB-6811	ERR2592620	Rattus norvegicus	testis	Postnatal	Bdnf	BDNF_CDS	0.164474
Cardoso-Moreira et al. (2019)	E-MTAB-6811	ERR2592623	Rattus norvegicus	testis	Postnatal	Bdnf	BDNF_CDS	0.0557492
Cardoso-Moreira et al. (2019)	E-MTAB-6811	ERR2592624	Rattus norvegicus	liver	Postnatal	Bdnf	BDNF_CDS	0
Cardoso-Moreira et al. (2019)	E-MTAB-6811	ERR2592625	Rattus norvegicus	liver	Postnatal	Bdnf	BDNF_CDS	0
Cardoso-Moreira et al. (2019)	E-MTAB-6811	ERR2592626	Rattus norvegicus	liver	Postnatal	Bdnf	BDNF_CDS	0.0983526
Cardoso-Moreira et al. (2019)	E-MTAB-6811	ERR2592627	Rattus norvegicus	liver	Postnatal	Bdnf	BDNF_CDS	0.269425
Cardoso-Moreira et al. (2019)	E-MTAB-6811	ERR2592628	Rattus norvegicus	heart	Postnatal	Bdnf	BDNF_CDS	0.327381
Cardoso-Moreira et al. (2019)	E-MTAB-6811	ERR2592629	Rattus norvegicus	kidney	Postnatal	Bdnf	BDNF_CDS	1.29318
Cardoso-Moreira et al. (2019)	E-MTAB-6811	ERR2592630	Rattus norvegicus	kidney	Postnatal	Bdnf	BDNF_CDS	0.986707
Cardoso-Moreira et al. (2019)	E-MTAB-6811	ERR2592631	Rattus norvegicus	heart	Postnatal	Bdnf	BDNF_CDS	0.294862
Cardoso-Moreira et al. (2019)	E-MTAB-6811	ERR2592632	Rattus norvegicus	kidney	Postnatal	Bdnf	BDNF_CDS	1.37475
Cardoso-Moreira et al. (2019)	E-MTAB-6811	ERR2592633	Rattus norvegicus	heart	Postnatal	Bdnf	BDNF_CDS	0.747166
Cardoso-Moreira et al. (2019)	E-MTAB-6811	ERR2592634	Rattus norvegicus	kidney	Postnatal	Bdnf	BDNF_CDS	1.25834
Cardoso-Moreira et al. (2019)	E-MTAB-6811	ERR2592637	Rattus norvegicus	ovary	Postnatal	Bdnf	BDNF_CDS	0.586301
Cardoso-Moreira et al. (2019)	E-MTAB-6811	ERR2592640	Rattus norvegicus	ovary	Postnatal	Bdnf	BDNF_CDS	0.444188
Cardoso-Moreira et al. (2019)	E-MTAB-6811	ERR2592643	Rattus norvegicus	testis	Postnatal	Bdnf	BDNF_CDS	0.157941
Cardoso-Moreira et al. (2019)	E-MTAB-6811	ERR2592646	Rattus norvegicus	testis	Postnatal	Bdnf	BDNF_CDS	0
Cardoso-Moreira et al. (2019)	E-MTAB-6811	ERR2592647	Rattus norvegicus	liver	Postnatal	Bdnf	BDNF_CDS	0
Cardoso-Moreira et al. (2019)	E-MTAB-6811	ERR2592648	Rattus norvegicus	liver	Postnatal	Bdnf	BDNF_CDS	0.076659
Cardoso-Moreira et al. (2019)	E-MTAB-6811	ERR2592649	Rattus norvegicus	liver	Postnatal	Bdnf	BDNF_CDS	0.341033
Cardoso-Moreira et al. (2019)	E-MTAB-6811	ERR2592650	Rattus norvegicus	heart	Postnatal	Bdnf	BDNF_CDS	3.91572
Cardoso-Moreira et al. (2019)	E-MTAB-6811	ERR2592651	Rattus norvegicus	heart	Postnatal	Bdnf	BDNF_CDS	3.8626
Cardoso-Moreira et al. (2019)	E-MTAB-6811	ERR2592652	Rattus norvegicus	kidney	Postnatal	Bdnf	BDNF_CDS	0.163521
Cardoso-Moreira et al. (2019)	E-MTAB-6811	ERR2592653	Rattus norvegicus	kidney	Postnatal	Bdnf	BDNF_CDS	0.617854
Cardoso-Moreira et al. (2019)	E-MTAB-6811	ERR2592654	Rattus norvegicus	heart	Postnatal	Bdnf	BDNF_CDS	4.28083
Cardoso-Moreira et al. (2019)	E-MTAB-6811	ERR2592655	Rattus norvegicus	kidney	Postnatal	Bdnf	BDNF_CDS	0.339574
Cardoso-Moreira et al. (2019)	E-MTAB-6811	ERR2592656	Rattus norvegicus	kidney	Postnatal	Bdnf	BDNF_CDS	0.453057
Cardoso-Moreira et al. (2019)	E-MTAB-6811	ERR2592657	Rattus norvegicus	liver	Postnatal	Bdnf	BDNF_CDS	0.047353
Cardoso-Moreira et al. (2019)	E-MTAB-6811	ERR2592658	Rattus norvegicus	heart	Postnatal	Bdnf	BDNF_CDS	3.29136
Cardoso-Moreira et al. (2019)	E-MTAB-6811	ERR2592661	Rattus norvegicus	liver	Adolescent	Bdnf	BDNF_CDS	0.171523
Cardoso-Moreira et al. (2019)	E-MTAB-6811	ERR2592662	Rattus norvegicus	testis	Adolescent	Bdnf	BDNF_CDS	0
Cardoso-Moreira et al. (2019)	E-MTAB-6811	ERR2592665	Rattus norvegicus	liver	Adolescent	Bdnf	BDNF_CDS	0
Cardoso-Moreira et al. (2019)	E-MTAB-6811	ERR2592666	Rattus norvegicus	testis	Adolescent	Bdnf	BDNF_CDS	0
Cardoso-Moreira et al. (2019)	E-MTAB-6811	ERR2592669	Rattus norvegicus	ovary	Adolescent	Bdnf	BDNF_CDS	0.256618
Cardoso-Moreira et al. (2019)	E-MTAB-6811	ERR2592670	Rattus norvegicus	liver	Adolescent	Bdnf	BDNF_CDS	0.0574063
Cardoso-Moreira et al. (2019)	E-MTAB-6811	ERR2592673	Rattus norvegicus	ovary	Adolescent	Bdnf	BDNF_CDS	0.119226
Cardoso-Moreira et al. (2019)	E-MTAB-6811	ERR2592674	Rattus norvegicus	liver	Adolescent	Bdnf	BDNF_CDS	0.0807001
Cardoso-Moreira et al. (2019)	E-MTAB-6811	ERR2592675	Rattus norvegicus	heart	Adolescent	Bdnf	BDNF_CDS	9.34738
Cardoso-Moreira et al. (2019)	E-MTAB-6811	ERR2592676	Rattus norvegicus	kidney	Adolescent	Bdnf	BDNF_CDS	0.133357
Cardoso-Moreira et al. (2019)	E-MTAB-6811	ERR2592677	Rattus norvegicus	heart	Adolescent	Bdnf	BDNF_CDS	9.41744
Cardoso-Moreira et al. (2019)	E-MTAB-6811	ERR2592678	Rattus norvegicus	kidney	Adolescent	Bdnf	BDNF_CDS	0.0586354
Cardoso-Moreira et al. (2019)	E-MTAB-6811	ERR2592679	Rattus norvegicus	heart	Adolescent	Bdnf	BDNF_CDS	7.5425
Cardoso-Moreira et al. (2019)	E-MTAB-6811	ERR2592680	Rattus norvegicus	kidney	Adolescent	Bdnf	BDNF_CDS	0
Cardoso-Moreira et al. (2019)	E-MTAB-6811	ERR2592681	Rattus norvegicus	heart	Adolescent	Bdnf	BDNF_CDS	5.90503
Cardoso-Moreira et al. (2019)	E-MTAB-6811	ERR2592682	Rattus norvegicus	kidney	Adolescent	Bdnf	BDNF_CDS	0.0683281
Cardoso-Moreira et al. (2019)	E-MTAB-6811	ERR2592685	Rattus norvegicus	ovary	Adult	Bdnf	BDNF_CDS	0.277695
Cardoso-Moreira et al. (2019)	E-MTAB-6811	ERR2592686	Rattus norvegicus	liver	Adult	Bdnf	BDNF_CDS	0.134589
Cardoso-Moreira et al. (2019)	E-MTAB-6811	ERR2592689	Rattus norvegicus	ovary	Adult	Bdnf	BDNF_CDS	0.055766
Cardoso-Moreira et al. (2019)	E-MTAB-6811	ERR2592690	Rattus norvegicus	liver	Adult	Bdnf	BDNF_CDS	0.179611
Cardoso-Moreira et al. (2019)	E-MTAB-6811	ERR2592693	Rattus norvegicus	testis	Adult	Bdnf	BDNF_CDS	0
Cardoso-Moreira et al. (2019)	E-MTAB-6811	ERR2592694	Rattus norvegicus	liver	Adult	Bdnf	BDNF_CDS	0
Cardoso-Moreira et al. (2019)	E-MTAB-6811	ERR2592697	Rattus norvegicus	testis	Adult	Bdnf	BDNF_CDS	0
Cardoso-Moreira et al. (2019)	E-MTAB-6811	ERR2592698	Rattus norvegicus	liver	Adult	Bdnf	BDNF_CDS	0.0454498
Cardoso-Moreira et al. (2019)	E-MTAB-6811	ERR2592699	Rattus norvegicus	heart	Adult	Bdnf	BDNF_CDS	4.0284
Cardoso-Moreira et al. (2019)	E-MTAB-6811	ERR2592700	Rattus norvegicus	heart	Adult	Bdnf	BDNF_CDS	12.2925
Cardoso-Moreira et al. (2019)	E-MTAB-6811	ERR2592701	Rattus norvegicus	kidney	Adult	Bdnf	BDNF_CDS	0.0589083
Cardoso-Moreira et al. (2019)	E-MTAB-6811	ERR2592702	Rattus norvegicus	heart	Adult	Bdnf	BDNF_CDS	7.17606
Cardoso-Moreira et al. (2019)	E-MTAB-6811	ERR2592703	Rattus norvegicus	kidney	Adult	Bdnf	BDNF_CDS	0.253625
Cardoso-Moreira et al. (2019)	E-MTAB-6811	ERR2592704	Rattus norvegicus	heart	Adult	Bdnf	BDNF_CDS	12.7668
Cardoso-Moreira et al. (2019)	E-MTAB-6811	ERR2592705	Rattus norvegicus	kidney	Adult	Bdnf	BDNF_CDS	0
Cardoso-Moreira et al. (2019)	E-MTAB-6811	ERR2592706	Rattus norvegicus	kidney	Adult	Bdnf	BDNF_CDS	0.120686
Merkin et al. (2012)	GSE41637	SRR594421	Rattus norvegicus	heart	Adult	Bdnf	BDNF_CDS	13.5402
Merkin et al. (2012)	GSE41637	SRR594422	Rattus norvegicus	kidney	Adult	Bdnf	BDNF_CDS	0.05173
Merkin et al. (2012)	GSE41637	SRR594423	Rattus norvegicus	liver	Adult	Bdnf	BDNF_CDS	0.211875
Merkin et al. (2012)	GSE41637	SRR594427	Rattus norvegicus	testis	Adult	Bdnf	BDNF_CDS	0
Merkin et al. (2012)	GSE41637	SRR594430	Rattus norvegicus	heart	Adult	Bdnf	BDNF_CDS	10.4892
Merkin et al. (2012)	GSE41637	SRR594431	Rattus norvegicus	kidney	Adult	Bdnf	BDNF_CDS	0.238646
Merkin et al. (2012)	GSE41637	SRR594432	Rattus norvegicus	liver	Adult	Bdnf	BDNF_CDS	0.0275936
Merkin et al. (2012)	GSE41637	SRR594436	Rattus norvegicus	testis	Adult	Bdnf	BDNF_CDS	0.0177309
Merkin et al. (2012)	GSE41637	SRR594439	Rattus norvegicus	heart	Adult	Bdnf	BDNF_CDS	7.99305
Merkin et al. (2012)	GSE41637	SRR594440	Rattus norvegicus	kidney	Adult	Bdnf	BDNF_CDS	0
Merkin et al. (2012)	GSE41637	SRR594441	Rattus norvegicus	liver	Adult	Bdnf	BDNF_CDS	0.153626
Merkin et al. (2012)	GSE41637	SRR594445	Rattus norvegicus	testis	Adult	Bdnf	BDNF_CDS	0

## Sheet: Rat Bdnf count means
Tissue	Age	Exon	Organism	N	Norm_CPM	SEM	tissue
heart	Embryo	BDNF_CDS	Rattus norvegicus	24	0.43015	0.0451903	heart
heart	Late embryo	BDNF_CDS	Rattus norvegicus	18	0.517254	0.064553	heart
heart	Postnatal	BDNF_CDS	Rattus norvegicus	15	1.41737	0.396926	heart
heart	Adolescent	BDNF_CDS	Rattus norvegicus	7	7.48813	0.560908	heart
heart	Adult	BDNF_CDS	Rattus norvegicus	7	9.75517	1.3177	heart
liver	Embryo	BDNF_CDS	Rattus norvegicus	20	0.812602	0.15311	liver
liver	Late embryo	BDNF_CDS	Rattus norvegicus	16	0.0596147	0.0140923	liver
liver	Postnatal	BDNF_CDS	Rattus norvegicus	16	0.0825958	0.0263982	liver
liver	Adolescent	BDNF_CDS	Rattus norvegicus	7	0.0657031	0.0219935	liver
liver	Adult	BDNF_CDS	Rattus norvegicus	7	0.107535	0.0311475	liver
kidney	Embryo	BDNF_CDS	Rattus norvegicus	8	1.33987	0.178188	kidney
kidney	Late embryo	BDNF_CDS	Rattus norvegicus	16	1.37381	0.103966	kidney
kidney	Postnatal	BDNF_CDS	Rattus norvegicus	16	0.968387	0.113635	kidney
kidney	Adolescent	BDNF_CDS	Rattus norvegicus	7	0.0496313	0.0196604	kidney
kidney	Adult	BDNF_CDS	Rattus norvegicus	7	0.103371	0.0399971	kidney
testis	Embryo	BDNF_CDS	Rattus norvegicus	10	2.15417	0.360425	testis
testis	Late embryo	BDNF_CDS	Rattus norvegicus	8	0.98941	0.115289	testis
testis	Postnatal	BDNF_CDS	Rattus norvegicus	8	0.351239	0.13729	testis
testis	Adolescent	BDNF_CDS	Rattus norvegicus	2	0	0	testis
testis	Adult	BDNF_CDS	Rattus norvegicus	5	0.00354618	0.00354618	testis
ovary	Embryo	BDNF_CDS	Rattus norvegicus	9	1.80147	0.201689	ovary
ovary	Late embryo	BDNF_CDS	Rattus norvegicus	8	1.21404	0.146622	ovary
ovary	Postnatal	BDNF_CDS	Rattus norvegicus	8	1.04189	0.203155	ovary
ovary	Adolescent	BDNF_CDS	Rattus norvegicus	2	0.187922	0.0686961	ovary
ovary	Adult	BDNF_CDS	Rattus norvegicus	2	0.166731	0.110965	ovary

## Sheet: Rat Bdnf proportions
Tissue	Age	Exon	Organism	Proportion	Proportion_percent
heart	Adolescent	VI	Rattus norvegicus	2.31408	0.793528
kidney	Adolescent	VI	Rattus norvegicus	2.15517	1
liver	Adolescent	VI	Rattus norvegicus	5.02874	1
heart	Embryo	VI	Rattus norvegicus	7.82671	0.748651
testis	Embryo	VI	Rattus norvegicus	2.83431	0.779689
liver	Embryo	VI	Rattus norvegicus	4.82708	0.741686
ovary	Embryo	VI	Rattus norvegicus	2.52409	0.902685
kidney	Embryo	VI	Rattus norvegicus	1.12022	0.690474
testis	Late embryo	VI	Rattus norvegicus	2.53529	0.790321
liver	Late embryo	VI	Rattus norvegicus	5.92672	0.801574
ovary	Late embryo	VI	Rattus norvegicus	2.48512	0.913117
heart	Late embryo	VI	Rattus norvegicus	7.86556	0.961479
kidney	Late embryo	VI	Rattus norvegicus	2.31764	0.895123
heart	Postnatal	VI	Rattus norvegicus	3.24086	0.622885
kidney	Postnatal	VI	Rattus norvegicus	2.21622	1
testis	Postnatal	VI	Rattus norvegicus	1.72576	0.69664
ovary	Postnatal	VI	Rattus norvegicus	3.04852	0.912525
liver	Postnatal	VI	Rattus norvegicus	2.24754	1
testis	Adolescent	VI	Rattus norvegicus	0	0
ovary	Adolescent	VI	Rattus norvegicus	3.23276	1
ovary	Adult	VI	Rattus norvegicus	0.718391	1
liver	Adult	VI	Rattus norvegicus	1.25718	1
testis	Adult	VI	Rattus norvegicus	0	0
heart	Adult	VI	Rattus norvegicus	2.24453	0.806191
kidney	Adult	VI	Rattus norvegicus	1.59072	0.264437
heart	Adolescent	IV	Rattus norvegicus	0.576841	0.197807
kidney	Adolescent	IV	Rattus norvegicus	0	0
liver	Adolescent	IV	Rattus norvegicus	0	0
heart	Embryo	IV	Rattus norvegicus	2.52101	0.241143
testis	Embryo	IV	Rattus norvegicus	0.439343	0.120859
liver	Embryo	IV	Rattus norvegicus	0.524417	0.0805773
ovary	Embryo	IV	Rattus norvegicus	0.183669	0.0656852
kidney	Embryo	IV	Rattus norvegicus	0.249475	0.15377
testis	Late embryo	IV	Rattus norvegicus	0.421123	0.131276
liver	Late embryo	IV	Rattus norvegicus	0	0
ovary	Late embryo	IV	Rattus norvegicus	0.129758	0.0476774
heart	Late embryo	IV	Rattus norvegicus	0.315126	0.0385208
kidney	Late embryo	IV	Rattus norvegicus	0.105042	0.0405696
heart	Postnatal	IV	Rattus norvegicus	1.77593	0.341329
kidney	Postnatal	IV	Rattus norvegicus	0	0
testis	Postnatal	IV	Rattus norvegicus	0	0
ovary	Postnatal	IV	Rattus norvegicus	0.292232	0.0874751
liver	Postnatal	IV	Rattus norvegicus	0	0
testis	Adolescent	IV	Rattus norvegicus	0	0
ovary	Adolescent	IV	Rattus norvegicus	0	0
ovary	Adult	IV	Rattus norvegicus	0	0
liver	Adult	IV	Rattus norvegicus	0	0
testis	Adult	IV	Rattus norvegicus	0	0
heart	Adult	IV	Rattus norvegicus	0.32034	0.11506
kidney	Adult	IV	Rattus norvegicus	0	0
heart	Adolescent	I	Rattus norvegicus	0	0
kidney	Adolescent	I	Rattus norvegicus	0	0
liver	Adolescent	I	Rattus norvegicus	0	0
heart	Embryo	I	Rattus norvegicus	0.106701	0.0102063
testis	Embryo	I	Rattus norvegicus	0.231693	0.0637361
liver	Embryo	I	Rattus norvegicus	1.15676	0.177737
ovary	Embryo	I	Rattus norvegicus	0	0
kidney	Embryo	I	Rattus norvegicus	0	0
testis	Late embryo	I	Rattus norvegicus	0.251509	0.0784025
liver	Late embryo	I	Rattus norvegicus	1.46714	0.198426
ovary	Late embryo	I	Rattus norvegicus	0.106701	0.0392055
heart	Late embryo	I	Rattus norvegicus	0	0
kidney	Late embryo	I	Rattus norvegicus	0	0
heart	Postnatal	I	Rattus norvegicus	0	0
kidney	Postnatal	I	Rattus norvegicus	0	0
testis	Postnatal	I	Rattus norvegicus	0	0
ovary	Postnatal	I	Rattus norvegicus	0	0
liver	Postnatal	I	Rattus norvegicus	0	0
testis	Adolescent	I	Rattus norvegicus	0	0
ovary	Adolescent	I	Rattus norvegicus	0	0
ovary	Adult	I	Rattus norvegicus	0	0
liver	Adult	I	Rattus norvegicus	0	0
testis	Adult	I	Rattus norvegicus	1.17371	1
heart	Adult	I	Rattus norvegicus	0.00636157	0.00228495
kidney	Adult	I	Rattus norvegicus	0	0
heart	Adolescent	III	Rattus norvegicus	0	0
kidney	Adolescent	III	Rattus norvegicus	0	0
liver	Adolescent	III	Rattus norvegicus	0	0
heart	Embryo	III	Rattus norvegicus	0	0
testis	Embryo	III	Rattus norvegicus	0	0
liver	Embryo	III	Rattus norvegicus	0	0
ovary	Embryo	III	Rattus norvegicus	0	0
kidney	Embryo	III	Rattus norvegicus	0	0
testis	Late embryo	III	Rattus norvegicus	0	0
liver	Late embryo	III	Rattus norvegicus	0	0
ovary	Late embryo	III	Rattus norvegicus	0	0
heart	Late embryo	III	Rattus norvegicus	0	0
kidney	Late embryo	III	Rattus norvegicus	0	0
heart	Postnatal	III	Rattus norvegicus	0	0
kidney	Postnatal	III	Rattus norvegicus	0	0
testis	Postnatal	III	Rattus norvegicus	0	0
ovary	Postnatal	III	Rattus norvegicus	0	0
liver	Postnatal	III	Rattus norvegicus	0	0
testis	Adolescent	III	Rattus norvegicus	0	0
ovary	Adolescent	III	Rattus norvegicus	0	0
ovary	Adult	III	Rattus norvegicus	0	0
liver	Adult	III	Rattus norvegicus	0	0
testis	Adult	III	Rattus norvegicus	0	0
heart	Adult	III	Rattus norvegicus	0	0
kidney	Adult	III	Rattus norvegicus	4.42478	0.735563
heart	Adolescent	Others	Rattus norvegicus	0.0252695	0.00866526
kidney	Adolescent	Others	Rattus norvegicus	0	0
liver	Adolescent	Others	Rattus norvegicus	0	0
heart	Embryo	Others	Rattus norvegicus	0	0
testis	Embryo	Others	Rattus norvegicus	0.129836	0.0357165
liver	Embryo	Others	Rattus norvegicus	0	0
ovary	Embryo	Others	Rattus norvegicus	0.0884434	0.0316299
kidney	Embryo	Others	Rattus norvegicus	0.252695	0.155755
testis	Late embryo	Others	Rattus norvegicus	0	0
liver	Late embryo	Others	Rattus norvegicus	0	0
ovary	Late embryo	Others	Rattus norvegicus	0	0
heart	Late embryo	Others	Rattus norvegicus	0	0
kidney	Late embryo	Others	Rattus norvegicus	0.166505	0.0643078
heart	Postnatal	Others	Rattus norvegicus	0.186197	0.0357865
kidney	Postnatal	Others	Rattus norvegicus	0	0
testis	Postnatal	Others	Rattus norvegicus	0	0
ovary	Postnatal	Others	Rattus norvegicus	0	0
liver	Postnatal	Others	Rattus norvegicus	0	0
testis	Adolescent	Others	Rattus norvegicus	0	0
ovary	Adolescent	Others	Rattus norvegicus	0	0
ovary	Adult	Others	Rattus norvegicus	0	0
liver	Adult	Others	Rattus norvegicus	0	0
testis	Adult	Others	Rattus norvegicus	0	0
heart	Adult	Others	Rattus norvegicus	0.212885	0.0764642
kidney	Adult	Others	Rattus norvegicus	0	0
heart	Adolescent	IIc	Rattus norvegicus	0	0
kidney	Adolescent	IIc	Rattus norvegicus	0	0
liver	Adolescent	IIc	Rattus norvegicus	0	0
heart	Embryo	IIc	Rattus norvegicus	0	0
testis	Embryo	IIc	Rattus norvegicus	0	0
liver	Embryo	IIc	Rattus norvegicus	0	0
ovary	Embryo	IIc	Rattus norvegicus	0	0
kidney	Embryo	IIc	Rattus norvegicus	0	0
testis	Late embryo	IIc	Rattus norvegicus	0	0
liver	Late embryo	IIc	Rattus norvegicus	0	0
ovary	Late embryo	IIc	Rattus norvegicus	0	0
heart	Late embryo	IIc	Rattus norvegicus	0	0
kidney	Late embryo	IIc	Rattus norvegicus	0	0
heart	Postnatal	IIc	Rattus norvegicus	0	0
kidney	Postnatal	IIc	Rattus norvegicus	0	0
testis	Postnatal	IIc	Rattus norvegicus	0.751503	0.30336
ovary	Postnatal	IIc	Rattus norvegicus	0	0
liver	Postnatal	IIc	Rattus norvegicus	0	0
testis	Adolescent	IIc	Rattus norvegicus	0	0
ovary	Adolescent	IIc	Rattus norvegicus	0	0
ovary	Adult	IIc	Rattus norvegicus	0	0
liver	Adult	IIc	Rattus norvegicus	0	0
testis	Adult	IIc	Rattus norvegicus	0	0
heart	Adult	IIc	Rattus norvegicus	0	0
kidney	Adult	IIc	Rattus norvegicus	0	0

## Sheet: Mouse Bdnf counts
Data origin	Accession nr.	Run_ID	Organism	Tissue	Age	Gene	Exon	Norm_CPM
Keane et al. (2011)	E-MTAB-599	ERR032204	Mus musculus	liver	Adolescent	Bdnf	BDNF_CDS	0.0634983
Keane et al. (2011)	E-MTAB-599	ERR032205	Mus musculus	liver	Adolescent	Bdnf	BDNF_CDS	0.321455
Keane et al. (2011)	E-MTAB-599	ERR032206	Mus musculus	liver	Adolescent	Bdnf	BDNF_CDS	0.23346
Keane et al. (2011)	E-MTAB-599	ERR032207	Mus musculus	liver	Adolescent	Bdnf	BDNF_CDS	0.24087
Keane et al. (2011)	E-MTAB-599	ERR032208	Mus musculus	liver	Adolescent	Bdnf	BDNF_CDS	0.249308
Keane et al. (2011)	E-MTAB-599	ERR032227	Mus musculus	heart	Adolescent	Bdnf	BDNF_CDS	3.91757
Keane et al. (2011)	E-MTAB-599	ERR032228	Mus musculus	heart	Adolescent	Bdnf	BDNF_CDS	0
Keane et al. (2011)	E-MTAB-599	ERR032229	Mus musculus	heart	Adolescent	Bdnf	BDNF_CDS	3.34853
Keane et al. (2011)	E-MTAB-599	ERR032230	Mus musculus	heart	Adolescent	Bdnf	BDNF_CDS	3.29452
Keane et al. (2011)	E-MTAB-599	ERR032231	Mus musculus	heart	Adolescent	Bdnf	BDNF_CDS	4.05205
Keane et al. (2011)	E-MTAB-599	ERR032238	Mus musculus	heart	Adolescent	Bdnf	BDNF_CDS	4.357
Söllner et al. (2017)	E-MTAB-6081	ERR2130626	Mus musculus	heart	Adolescent	Bdnf	BDNF_CDS	4.64041
Söllner et al. (2017)	E-MTAB-6081	ERR2130627	Mus musculus	heart	Adolescent	Bdnf	BDNF_CDS	5.6473
Söllner et al. (2017)	E-MTAB-6081	ERR2130634	Mus musculus	kidney	Adolescent	Bdnf	BDNF_CDS	3.45512
Söllner et al. (2017)	E-MTAB-6081	ERR2130635	Mus musculus	kidney	Adolescent	Bdnf	BDNF_CDS	3.23996
Söllner et al. (2017)	E-MTAB-6081	ERR2130636	Mus musculus	kidney	Adolescent	Bdnf	BDNF_CDS	5.71433
Söllner et al. (2017)	E-MTAB-6081	ERR2130637	Mus musculus	liver	Adolescent	Bdnf	BDNF_CDS	0.828498
Söllner et al. (2017)	E-MTAB-6081	ERR2130638	Mus musculus	liver	Adolescent	Bdnf	BDNF_CDS	0.22764
Söllner et al. (2017)	E-MTAB-6081	ERR2130639	Mus musculus	liver	Adolescent	Bdnf	BDNF_CDS	0
Cardoso-Moreira et al. (2019)	E-MTAB-6798	ERR2588371	Mus musculus	heart	Embryo	Bdnf	BDNF_CDS	0.300327
Cardoso-Moreira et al. (2019)	E-MTAB-6798	ERR2588372	Mus musculus	heart	Embryo	Bdnf	BDNF_CDS	0.350004
Cardoso-Moreira et al. (2019)	E-MTAB-6798	ERR2588373	Mus musculus	heart	Embryo	Bdnf	BDNF_CDS	0.236217
Cardoso-Moreira et al. (2019)	E-MTAB-6798	ERR2588374	Mus musculus	liver	Embryo	Bdnf	BDNF_CDS	1.04414
Cardoso-Moreira et al. (2019)	E-MTAB-6798	ERR2588375	Mus musculus	liver	Embryo	Bdnf	BDNF_CDS	2.46467
Cardoso-Moreira et al. (2019)	E-MTAB-6798	ERR2588376	Mus musculus	liver	Embryo	Bdnf	BDNF_CDS	0.90789
Cardoso-Moreira et al. (2019)	E-MTAB-6798	ERR2588377	Mus musculus	liver	Embryo	Bdnf	BDNF_CDS	0.66239
Cardoso-Moreira et al. (2019)	E-MTAB-6798	ERR2588378	Mus musculus	ovary	Embryo	Bdnf	BDNF_CDS	3.03056
Cardoso-Moreira et al. (2019)	E-MTAB-6798	ERR2588379	Mus musculus	ovary	Embryo	Bdnf	BDNF_CDS	4.07489
Cardoso-Moreira et al. (2019)	E-MTAB-6798	ERR2588380	Mus musculus	testis	Embryo	Bdnf	BDNF_CDS	1.74999
Cardoso-Moreira et al. (2019)	E-MTAB-6798	ERR2588381	Mus musculus	testis	Embryo	Bdnf	BDNF_CDS	1.56416
Cardoso-Moreira et al. (2019)	E-MTAB-6798	ERR2588385	Mus musculus	heart	Embryo	Bdnf	BDNF_CDS	0.233639
Cardoso-Moreira et al. (2019)	E-MTAB-6798	ERR2588386	Mus musculus	heart	Embryo	Bdnf	BDNF_CDS	0.0592208
Cardoso-Moreira et al. (2019)	E-MTAB-6798	ERR2588387	Mus musculus	heart	Embryo	Bdnf	BDNF_CDS	0.620088
Cardoso-Moreira et al. (2019)	E-MTAB-6798	ERR2588388	Mus musculus	heart	Embryo	Bdnf	BDNF_CDS	0.0693881
Cardoso-Moreira et al. (2019)	E-MTAB-6798	ERR2588389	Mus musculus	kidney	Embryo	Bdnf	BDNF_CDS	0.209284
Cardoso-Moreira et al. (2019)	E-MTAB-6798	ERR2588390	Mus musculus	kidney	Embryo	Bdnf	BDNF_CDS	0.10732
Cardoso-Moreira et al. (2019)	E-MTAB-6798	ERR2588391	Mus musculus	kidney	Embryo	Bdnf	BDNF_CDS	0.254904
Cardoso-Moreira et al. (2019)	E-MTAB-6798	ERR2588392	Mus musculus	kidney	Embryo	Bdnf	BDNF_CDS	0.349542
Cardoso-Moreira et al. (2019)	E-MTAB-6798	ERR2588393	Mus musculus	liver	Embryo	Bdnf	BDNF_CDS	2.01674
Cardoso-Moreira et al. (2019)	E-MTAB-6798	ERR2588394	Mus musculus	liver	Embryo	Bdnf	BDNF_CDS	7.10681
Cardoso-Moreira et al. (2019)	E-MTAB-6798	ERR2588395	Mus musculus	liver	Embryo	Bdnf	BDNF_CDS	0.608318
Cardoso-Moreira et al. (2019)	E-MTAB-6798	ERR2588396	Mus musculus	liver	Embryo	Bdnf	BDNF_CDS	0.6695
Cardoso-Moreira et al. (2019)	E-MTAB-6798	ERR2588397	Mus musculus	liver	Embryo	Bdnf	BDNF_CDS	0
Cardoso-Moreira et al. (2019)	E-MTAB-6798	ERR2588398	Mus musculus	ovary	Embryo	Bdnf	BDNF_CDS	0.813995
Cardoso-Moreira et al. (2019)	E-MTAB-6798	ERR2588399	Mus musculus	ovary	Embryo	Bdnf	BDNF_CDS	0.718813
Cardoso-Moreira et al. (2019)	E-MTAB-6798	ERR2588400	Mus musculus	testis	Embryo	Bdnf	BDNF_CDS	1.35236
Cardoso-Moreira et al. (2019)	E-MTAB-6798	ERR2588401	Mus musculus	testis	Embryo	Bdnf	BDNF_CDS	1.55846
Cardoso-Moreira et al. (2019)	E-MTAB-6798	ERR2588406	Mus musculus	heart	Embryo	Bdnf	BDNF_CDS	0.475249
Cardoso-Moreira et al. (2019)	E-MTAB-6798	ERR2588407	Mus musculus	heart	Embryo	Bdnf	BDNF_CDS	1.07424
Cardoso-Moreira et al. (2019)	E-MTAB-6798	ERR2588408	Mus musculus	heart	Embryo	Bdnf	BDNF_CDS	1.08698
Cardoso-Moreira et al. (2019)	E-MTAB-6798	ERR2588409	Mus musculus	heart	Embryo	Bdnf	BDNF_CDS	0.563802
Cardoso-Moreira et al. (2019)	E-MTAB-6798	ERR2588410	Mus musculus	kidney	Embryo	Bdnf	BDNF_CDS	0.207566
Cardoso-Moreira et al. (2019)	E-MTAB-6798	ERR2588411	Mus musculus	kidney	Embryo	Bdnf	BDNF_CDS	0.158001
Cardoso-Moreira et al. (2019)	E-MTAB-6798	ERR2588412	Mus musculus	kidney	Embryo	Bdnf	BDNF_CDS	0.184573
Cardoso-Moreira et al. (2019)	E-MTAB-6798	ERR2588413	Mus musculus	kidney	Embryo	Bdnf	BDNF_CDS	0.168344
Cardoso-Moreira et al. (2019)	E-MTAB-6798	ERR2588414	Mus musculus	liver	Embryo	Bdnf	BDNF_CDS	0.403168
Cardoso-Moreira et al. (2019)	E-MTAB-6798	ERR2588415	Mus musculus	liver	Embryo	Bdnf	BDNF_CDS	0.0426399
Cardoso-Moreira et al. (2019)	E-MTAB-6798	ERR2588416	Mus musculus	liver	Embryo	Bdnf	BDNF_CDS	0.441154
Cardoso-Moreira et al. (2019)	E-MTAB-6798	ERR2588417	Mus musculus	liver	Embryo	Bdnf	BDNF_CDS	0.217668
Cardoso-Moreira et al. (2019)	E-MTAB-6798	ERR2588418	Mus musculus	ovary	Embryo	Bdnf	BDNF_CDS	0.560392
Cardoso-Moreira et al. (2019)	E-MTAB-6798	ERR2588419	Mus musculus	ovary	Embryo	Bdnf	BDNF_CDS	0.510761
Cardoso-Moreira et al. (2019)	E-MTAB-6798	ERR2588420	Mus musculus	testis	Embryo	Bdnf	BDNF_CDS	1.22705
Cardoso-Moreira et al. (2019)	E-MTAB-6798	ERR2588421	Mus musculus	testis	Embryo	Bdnf	BDNF_CDS	0.920775
Cardoso-Moreira et al. (2019)	E-MTAB-6798	ERR2588430	Mus musculus	heart	Embryo	Bdnf	BDNF_CDS	0.634674
Cardoso-Moreira et al. (2019)	E-MTAB-6798	ERR2588431	Mus musculus	heart	Embryo	Bdnf	BDNF_CDS	0.640193
Cardoso-Moreira et al. (2019)	E-MTAB-6798	ERR2588432	Mus musculus	heart	Embryo	Bdnf	BDNF_CDS	1.16974
Cardoso-Moreira et al. (2019)	E-MTAB-6798	ERR2588433	Mus musculus	heart	Embryo	Bdnf	BDNF_CDS	0.737659
Cardoso-Moreira et al. (2019)	E-MTAB-6798	ERR2588438	Mus musculus	kidney	Embryo	Bdnf	BDNF_CDS	0.607847
Cardoso-Moreira et al. (2019)	E-MTAB-6798	ERR2588439	Mus musculus	kidney	Embryo	Bdnf	BDNF_CDS	0.192611
Cardoso-Moreira et al. (2019)	E-MTAB-6798	ERR2588440	Mus musculus	kidney	Embryo	Bdnf	BDNF_CDS	0.392585
Cardoso-Moreira et al. (2019)	E-MTAB-6798	ERR2588441	Mus musculus	kidney	Embryo	Bdnf	BDNF_CDS	0.225755
Cardoso-Moreira et al. (2019)	E-MTAB-6798	ERR2588442	Mus musculus	liver	Embryo	Bdnf	BDNF_CDS	0.217966
Cardoso-Moreira et al. (2019)	E-MTAB-6798	ERR2588443	Mus musculus	liver	Embryo	Bdnf	BDNF_CDS	0.0937841
Cardoso-Moreira et al. (2019)	E-MTAB-6798	ERR2588444	Mus musculus	liver	Embryo	Bdnf	BDNF_CDS	0.323634
Cardoso-Moreira et al. (2019)	E-MTAB-6798	ERR2588445	Mus musculus	liver	Embryo	Bdnf	BDNF_CDS	0.147336
Cardoso-Moreira et al. (2019)	E-MTAB-6798	ERR2588446	Mus musculus	liver	Embryo	Bdnf	BDNF_CDS	0
Cardoso-Moreira et al. (2019)	E-MTAB-6798	ERR2588447	Mus musculus	ovary	Embryo	Bdnf	BDNF_CDS	0.517468
Cardoso-Moreira et al. (2019)	E-MTAB-6798	ERR2588448	Mus musculus	ovary	Embryo	Bdnf	BDNF_CDS	0.843662
Cardoso-Moreira et al. (2019)	E-MTAB-6798	ERR2588449	Mus musculus	testis	Embryo	Bdnf	BDNF_CDS	1.47705
Cardoso-Moreira et al. (2019)	E-MTAB-6798	ERR2588450	Mus musculus	testis	Embryo	Bdnf	BDNF_CDS	1.5621
Cardoso-Moreira et al. (2019)	E-MTAB-6798	ERR2588455	Mus musculus	heart	Embryo	Bdnf	BDNF_CDS	0.759251
Cardoso-Moreira et al. (2019)	E-MTAB-6798	ERR2588456	Mus musculus	heart	Embryo	Bdnf	BDNF_CDS	0.653106
Cardoso-Moreira et al. (2019)	E-MTAB-6798	ERR2588457	Mus musculus	heart	Embryo	Bdnf	BDNF_CDS	1.01341
Cardoso-Moreira et al. (2019)	E-MTAB-6798	ERR2588462	Mus musculus	kidney	Embryo	Bdnf	BDNF_CDS	0.172503
Cardoso-Moreira et al. (2019)	E-MTAB-6798	ERR2588463	Mus musculus	kidney	Embryo	Bdnf	BDNF_CDS	0.436721
Cardoso-Moreira et al. (2019)	E-MTAB-6798	ERR2588464	Mus musculus	kidney	Embryo	Bdnf	BDNF_CDS	0.452567
Cardoso-Moreira et al. (2019)	E-MTAB-6798	ERR2588465	Mus musculus	liver	Embryo	Bdnf	BDNF_CDS	0.0576457
Cardoso-Moreira et al. (2019)	E-MTAB-6798	ERR2588466	Mus musculus	liver	Embryo	Bdnf	BDNF_CDS	0.126208
Cardoso-Moreira et al. (2019)	E-MTAB-6798	ERR2588467	Mus musculus	liver	Embryo	Bdnf	BDNF_CDS	0.214673
Cardoso-Moreira et al. (2019)	E-MTAB-6798	ERR2588468	Mus musculus	liver	Embryo	Bdnf	BDNF_CDS	0.145764
Cardoso-Moreira et al. (2019)	E-MTAB-6798	ERR2588469	Mus musculus	ovary	Embryo	Bdnf	BDNF_CDS	0.622525
Cardoso-Moreira et al. (2019)	E-MTAB-6798	ERR2588470	Mus musculus	ovary	Embryo	Bdnf	BDNF_CDS	0.356775
Cardoso-Moreira et al. (2019)	E-MTAB-6798	ERR2588471	Mus musculus	testis	Embryo	Bdnf	BDNF_CDS	0.841794
Cardoso-Moreira et al. (2019)	E-MTAB-6798	ERR2588472	Mus musculus	testis	Embryo	Bdnf	BDNF_CDS	1.73343
Cardoso-Moreira et al. (2019)	E-MTAB-6798	ERR2588477	Mus musculus	heart	Late embryo	Bdnf	BDNF_CDS	1.01273
Cardoso-Moreira et al. (2019)	E-MTAB-6798	ERR2588478	Mus musculus	heart	Late embryo	Bdnf	BDNF_CDS	0.395156
Cardoso-Moreira et al. (2019)	E-MTAB-6798	ERR2588479	Mus musculus	heart	Late embryo	Bdnf	BDNF_CDS	0.46499
Cardoso-Moreira et al. (2019)	E-MTAB-6798	ERR2588480	Mus musculus	heart	Late embryo	Bdnf	BDNF_CDS	0.521077
Cardoso-Moreira et al. (2019)	E-MTAB-6798	ERR2588485	Mus musculus	kidney	Late embryo	Bdnf	BDNF_CDS	0.119708
Cardoso-Moreira et al. (2019)	E-MTAB-6798	ERR2588486	Mus musculus	kidney	Late embryo	Bdnf	BDNF_CDS	1.07858
Cardoso-Moreira et al. (2019)	E-MTAB-6798	ERR2588487	Mus musculus	kidney	Late embryo	Bdnf	BDNF_CDS	0
Cardoso-Moreira et al. (2019)	E-MTAB-6798	ERR2588488	Mus musculus	kidney	Late embryo	Bdnf	BDNF_CDS	0.493619
Cardoso-Moreira et al. (2019)	E-MTAB-6798	ERR2588489	Mus musculus	liver	Late embryo	Bdnf	BDNF_CDS	0.0535402
Cardoso-Moreira et al. (2019)	E-MTAB-6798	ERR2588490	Mus musculus	liver	Late embryo	Bdnf	BDNF_CDS	0.171378
Cardoso-Moreira et al. (2019)	E-MTAB-6798	ERR2588491	Mus musculus	liver	Late embryo	Bdnf	BDNF_CDS	0.0696526
Cardoso-Moreira et al. (2019)	E-MTAB-6798	ERR2588492	Mus musculus	liver	Late embryo	Bdnf	BDNF_CDS	0
Cardoso-Moreira et al. (2019)	E-MTAB-6798	ERR2588493	Mus musculus	ovary	Late embryo	Bdnf	BDNF_CDS	0.615183
Cardoso-Moreira et al. (2019)	E-MTAB-6798	ERR2588494	Mus musculus	ovary	Late embryo	Bdnf	BDNF_CDS	0.972017
Cardoso-Moreira et al. (2019)	E-MTAB-6798	ERR2588495	Mus musculus	testis	Late embryo	Bdnf	BDNF_CDS	1.57769
Cardoso-Moreira et al. (2019)	E-MTAB-6798	ERR2588496	Mus musculus	testis	Late embryo	Bdnf	BDNF_CDS	1.49234
Cardoso-Moreira et al. (2019)	E-MTAB-6798	ERR2588501	Mus musculus	heart	Late embryo	Bdnf	BDNF_CDS	0.175118
Cardoso-Moreira et al. (2019)	E-MTAB-6798	ERR2588502	Mus musculus	heart	Late embryo	Bdnf	BDNF_CDS	0.288181
Cardoso-Moreira et al. (2019)	E-MTAB-6798	ERR2588503	Mus musculus	heart	Late embryo	Bdnf	BDNF_CDS	0.590526
Cardoso-Moreira et al. (2019)	E-MTAB-6798	ERR2588504	Mus musculus	heart	Late embryo	Bdnf	BDNF_CDS	0.296637
Cardoso-Moreira et al. (2019)	E-MTAB-6798	ERR2588509	Mus musculus	kidney	Late embryo	Bdnf	BDNF_CDS	0.520606
Cardoso-Moreira et al. (2019)	E-MTAB-6798	ERR2588510	Mus musculus	kidney	Late embryo	Bdnf	BDNF_CDS	0.573953
Cardoso-Moreira et al. (2019)	E-MTAB-6798	ERR2588511	Mus musculus	kidney	Late embryo	Bdnf	BDNF_CDS	0.582639
Cardoso-Moreira et al. (2019)	E-MTAB-6798	ERR2588512	Mus musculus	kidney	Late embryo	Bdnf	BDNF_CDS	0.35795
Cardoso-Moreira et al. (2019)	E-MTAB-6798	ERR2588513	Mus musculus	liver	Late embryo	Bdnf	BDNF_CDS	0
Cardoso-Moreira et al. (2019)	E-MTAB-6798	ERR2588514	Mus musculus	liver	Late embryo	Bdnf	BDNF_CDS	0.142417
Cardoso-Moreira et al. (2019)	E-MTAB-6798	ERR2588515	Mus musculus	liver	Late embryo	Bdnf	BDNF_CDS	0.18806
Cardoso-Moreira et al. (2019)	E-MTAB-6798	ERR2588516	Mus musculus	liver	Late embryo	Bdnf	BDNF_CDS	0
Cardoso-Moreira et al. (2019)	E-MTAB-6798	ERR2588517	Mus musculus	ovary	Late embryo	Bdnf	BDNF_CDS	0.115094
Cardoso-Moreira et al. (2019)	E-MTAB-6798	ERR2588518	Mus musculus	ovary	Late embryo	Bdnf	BDNF_CDS	0.908605
Cardoso-Moreira et al. (2019)	E-MTAB-6798	ERR2588519	Mus musculus	testis	Late embryo	Bdnf	BDNF_CDS	1.22144
Cardoso-Moreira et al. (2019)	E-MTAB-6798	ERR2588520	Mus musculus	testis	Late embryo	Bdnf	BDNF_CDS	2.14398
Cardoso-Moreira et al. (2019)	E-MTAB-6798	ERR2588525	Mus musculus	heart	Late embryo	Bdnf	BDNF_CDS	0.497399
Cardoso-Moreira et al. (2019)	E-MTAB-6798	ERR2588526	Mus musculus	heart	Late embryo	Bdnf	BDNF_CDS	0.125633
Cardoso-Moreira et al. (2019)	E-MTAB-6798	ERR2588527	Mus musculus	heart	Late embryo	Bdnf	BDNF_CDS	0.172287
Cardoso-Moreira et al. (2019)	E-MTAB-6798	ERR2588528	Mus musculus	heart	Late embryo	Bdnf	BDNF_CDS	0.525144
Cardoso-Moreira et al. (2019)	E-MTAB-6798	ERR2588533	Mus musculus	kidney	Late embryo	Bdnf	BDNF_CDS	0.850091
Cardoso-Moreira et al. (2019)	E-MTAB-6798	ERR2588534	Mus musculus	kidney	Late embryo	Bdnf	BDNF_CDS	1.32931
Cardoso-Moreira et al. (2019)	E-MTAB-6798	ERR2588535	Mus musculus	kidney	Late embryo	Bdnf	BDNF_CDS	0.821628
Cardoso-Moreira et al. (2019)	E-MTAB-6798	ERR2588536	Mus musculus	kidney	Late embryo	Bdnf	BDNF_CDS	1.22488
Cardoso-Moreira et al. (2019)	E-MTAB-6798	ERR2588537	Mus musculus	liver	Late embryo	Bdnf	BDNF_CDS	0.277338
Cardoso-Moreira et al. (2019)	E-MTAB-6798	ERR2588538	Mus musculus	liver	Late embryo	Bdnf	BDNF_CDS	0.0675388
Cardoso-Moreira et al. (2019)	E-MTAB-6798	ERR2588539	Mus musculus	liver	Late embryo	Bdnf	BDNF_CDS	0
Cardoso-Moreira et al. (2019)	E-MTAB-6798	ERR2588540	Mus musculus	liver	Late embryo	Bdnf	BDNF_CDS	0.0648841
Cardoso-Moreira et al. (2019)	E-MTAB-6798	ERR2588541	Mus musculus	ovary	Late embryo	Bdnf	BDNF_CDS	0.497781
Cardoso-Moreira et al. (2019)	E-MTAB-6798	ERR2588542	Mus musculus	ovary	Late embryo	Bdnf	BDNF_CDS	0.452671
Cardoso-Moreira et al. (2019)	E-MTAB-6798	ERR2588543	Mus musculus	testis	Late embryo	Bdnf	BDNF_CDS	1.63783
Cardoso-Moreira et al. (2019)	E-MTAB-6798	ERR2588544	Mus musculus	testis	Late embryo	Bdnf	BDNF_CDS	2.78767
Cardoso-Moreira et al. (2019)	E-MTAB-6798	ERR2588549	Mus musculus	heart	Late embryo	Bdnf	BDNF_CDS	0.074144
Cardoso-Moreira et al. (2019)	E-MTAB-6798	ERR2588550	Mus musculus	heart	Late embryo	Bdnf	BDNF_CDS	0.364674
Cardoso-Moreira et al. (2019)	E-MTAB-6798	ERR2588551	Mus musculus	heart	Late embryo	Bdnf	BDNF_CDS	0.442569
Cardoso-Moreira et al. (2019)	E-MTAB-6798	ERR2588552	Mus musculus	heart	Late embryo	Bdnf	BDNF_CDS	0.47137
Cardoso-Moreira et al. (2019)	E-MTAB-6798	ERR2588557	Mus musculus	kidney	Late embryo	Bdnf	BDNF_CDS	1.15499
Cardoso-Moreira et al. (2019)	E-MTAB-6798	ERR2588558	Mus musculus	kidney	Late embryo	Bdnf	BDNF_CDS	1.6018
Cardoso-Moreira et al. (2019)	E-MTAB-6798	ERR2588559	Mus musculus	kidney	Late embryo	Bdnf	BDNF_CDS	1.53548
Cardoso-Moreira et al. (2019)	E-MTAB-6798	ERR2588560	Mus musculus	kidney	Late embryo	Bdnf	BDNF_CDS	2.03825
Cardoso-Moreira et al. (2019)	E-MTAB-6798	ERR2588561	Mus musculus	liver	Late embryo	Bdnf	BDNF_CDS	0.218179
Cardoso-Moreira et al. (2019)	E-MTAB-6798	ERR2588562	Mus musculus	liver	Late embryo	Bdnf	BDNF_CDS	0.16992
Cardoso-Moreira et al. (2019)	E-MTAB-6798	ERR2588563	Mus musculus	liver	Late embryo	Bdnf	BDNF_CDS	0.0702803
Cardoso-Moreira et al. (2019)	E-MTAB-6798	ERR2588564	Mus musculus	liver	Late embryo	Bdnf	BDNF_CDS	0
Cardoso-Moreira et al. (2019)	E-MTAB-6798	ERR2588565	Mus musculus	ovary	Late embryo	Bdnf	BDNF_CDS	0.449025
Cardoso-Moreira et al. (2019)	E-MTAB-6798	ERR2588566	Mus musculus	ovary	Late embryo	Bdnf	BDNF_CDS	0.144704
Cardoso-Moreira et al. (2019)	E-MTAB-6798	ERR2588567	Mus musculus	testis	Late embryo	Bdnf	BDNF_CDS	1.93266
Cardoso-Moreira et al. (2019)	E-MTAB-6798	ERR2588572	Mus musculus	heart	Postnatal	Bdnf	BDNF_CDS	0.192261
Cardoso-Moreira et al. (2019)	E-MTAB-6798	ERR2588573	Mus musculus	heart	Postnatal	Bdnf	BDNF_CDS	0.170658
Cardoso-Moreira et al. (2019)	E-MTAB-6798	ERR2588574	Mus musculus	heart	Postnatal	Bdnf	BDNF_CDS	0.225032
Cardoso-Moreira et al. (2019)	E-MTAB-6798	ERR2588575	Mus musculus	heart	Postnatal	Bdnf	BDNF_CDS	0.591531
Cardoso-Moreira et al. (2019)	E-MTAB-6798	ERR2588580	Mus musculus	kidney	Postnatal	Bdnf	BDNF_CDS	1.23526
Cardoso-Moreira et al. (2019)	E-MTAB-6798	ERR2588581	Mus musculus	kidney	Postnatal	Bdnf	BDNF_CDS	0.704327
Cardoso-Moreira et al. (2019)	E-MTAB-6798	ERR2588582	Mus musculus	kidney	Postnatal	Bdnf	BDNF_CDS	1.45436
Cardoso-Moreira et al. (2019)	E-MTAB-6798	ERR2588583	Mus musculus	kidney	Postnatal	Bdnf	BDNF_CDS	2.09924
Cardoso-Moreira et al. (2019)	E-MTAB-6798	ERR2588584	Mus musculus	liver	Postnatal	Bdnf	BDNF_CDS	0.352521
Cardoso-Moreira et al. (2019)	E-MTAB-6798	ERR2588585	Mus musculus	liver	Postnatal	Bdnf	BDNF_CDS	0.36716
Cardoso-Moreira et al. (2019)	E-MTAB-6798	ERR2588586	Mus musculus	liver	Postnatal	Bdnf	BDNF_CDS	0.49398
Cardoso-Moreira et al. (2019)	E-MTAB-6798	ERR2588587	Mus musculus	liver	Postnatal	Bdnf	BDNF_CDS	0.0885903
Cardoso-Moreira et al. (2019)	E-MTAB-6798	ERR2588588	Mus musculus	ovary	Postnatal	Bdnf	BDNF_CDS	0.0672451
Cardoso-Moreira et al. (2019)	E-MTAB-6798	ERR2588589	Mus musculus	ovary	Postnatal	Bdnf	BDNF_CDS	0.284262
Cardoso-Moreira et al. (2019)	E-MTAB-6798	ERR2588590	Mus musculus	testis	Postnatal	Bdnf	BDNF_CDS	1.01853
Cardoso-Moreira et al. (2019)	E-MTAB-6798	ERR2588591	Mus musculus	testis	Postnatal	Bdnf	BDNF_CDS	1.32212
Cardoso-Moreira et al. (2019)	E-MTAB-6798	ERR2588596	Mus musculus	heart	Postnatal	Bdnf	BDNF_CDS	1.52682
Cardoso-Moreira et al. (2019)	E-MTAB-6798	ERR2588597	Mus musculus	heart	Postnatal	Bdnf	BDNF_CDS	1.73182
Cardoso-Moreira et al. (2019)	E-MTAB-6798	ERR2588598	Mus musculus	heart	Postnatal	Bdnf	BDNF_CDS	1.60113
Cardoso-Moreira et al. (2019)	E-MTAB-6798	ERR2588599	Mus musculus	heart	Postnatal	Bdnf	BDNF_CDS	1.07028
Cardoso-Moreira et al. (2019)	E-MTAB-6798	ERR2588603	Mus musculus	kidney	Postnatal	Bdnf	BDNF_CDS	0.645171
Cardoso-Moreira et al. (2019)	E-MTAB-6798	ERR2588604	Mus musculus	kidney	Postnatal	Bdnf	BDNF_CDS	0.89475
Cardoso-Moreira et al. (2019)	E-MTAB-6798	ERR2588605	Mus musculus	kidney	Postnatal	Bdnf	BDNF_CDS	0.708104
Cardoso-Moreira et al. (2019)	E-MTAB-6798	ERR2588606	Mus musculus	kidney	Postnatal	Bdnf	BDNF_CDS	0.499163
Cardoso-Moreira et al. (2019)	E-MTAB-6798	ERR2588607	Mus musculus	liver	Postnatal	Bdnf	BDNF_CDS	0.417492
Cardoso-Moreira et al. (2019)	E-MTAB-6798	ERR2588608	Mus musculus	liver	Postnatal	Bdnf	BDNF_CDS	0.189221
Cardoso-Moreira et al. (2019)	E-MTAB-6798	ERR2588609	Mus musculus	liver	Postnatal	Bdnf	BDNF_CDS	0.168881
Cardoso-Moreira et al. (2019)	E-MTAB-6798	ERR2588610	Mus musculus	liver	Postnatal	Bdnf	BDNF_CDS	0.517931
Cardoso-Moreira et al. (2019)	E-MTAB-6798	ERR2588611	Mus musculus	ovary	Postnatal	Bdnf	BDNF_CDS	1.58256
Cardoso-Moreira et al. (2019)	E-MTAB-6798	ERR2588612	Mus musculus	ovary	Postnatal	Bdnf	BDNF_CDS	1.38852
Cardoso-Moreira et al. (2019)	E-MTAB-6798	ERR2588613	Mus musculus	testis	Postnatal	Bdnf	BDNF_CDS	0.0813327
Cardoso-Moreira et al. (2019)	E-MTAB-6798	ERR2588614	Mus musculus	testis	Postnatal	Bdnf	BDNF_CDS	0
Cardoso-Moreira et al. (2019)	E-MTAB-6798	ERR2588619	Mus musculus	heart	Adolescent	Bdnf	BDNF_CDS	1.04463
Cardoso-Moreira et al. (2019)	E-MTAB-6798	ERR2588620	Mus musculus	heart	Adolescent	Bdnf	BDNF_CDS	0.889891
Cardoso-Moreira et al. (2019)	E-MTAB-6798	ERR2588621	Mus musculus	heart	Adolescent	Bdnf	BDNF_CDS	1.97121
Cardoso-Moreira et al. (2019)	E-MTAB-6798	ERR2588622	Mus musculus	heart	Adolescent	Bdnf	BDNF_CDS	2.99207
Cardoso-Moreira et al. (2019)	E-MTAB-6798	ERR2588627	Mus musculus	kidney	Adolescent	Bdnf	BDNF_CDS	3.16317
Cardoso-Moreira et al. (2019)	E-MTAB-6798	ERR2588628	Mus musculus	kidney	Adolescent	Bdnf	BDNF_CDS	1.65682
Cardoso-Moreira et al. (2019)	E-MTAB-6798	ERR2588629	Mus musculus	kidney	Adolescent	Bdnf	BDNF_CDS	4.06705
Cardoso-Moreira et al. (2019)	E-MTAB-6798	ERR2588630	Mus musculus	kidney	Adolescent	Bdnf	BDNF_CDS	5.60583
Cardoso-Moreira et al. (2019)	E-MTAB-6798	ERR2588631	Mus musculus	liver	Adolescent	Bdnf	BDNF_CDS	0.658345
Cardoso-Moreira et al. (2019)	E-MTAB-6798	ERR2588632	Mus musculus	liver	Adolescent	Bdnf	BDNF_CDS	0.669089
Cardoso-Moreira et al. (2019)	E-MTAB-6798	ERR2588633	Mus musculus	liver	Adolescent	Bdnf	BDNF_CDS	0.270551
Cardoso-Moreira et al. (2019)	E-MTAB-6798	ERR2588634	Mus musculus	liver	Adolescent	Bdnf	BDNF_CDS	0.340218
Cardoso-Moreira et al. (2019)	E-MTAB-6798	ERR2588635	Mus musculus	ovary	Adolescent	Bdnf	BDNF_CDS	1.22158
Cardoso-Moreira et al. (2019)	E-MTAB-6798	ERR2588636	Mus musculus	ovary	Adolescent	Bdnf	BDNF_CDS	1.54812
Cardoso-Moreira et al. (2019)	E-MTAB-6798	ERR2588637	Mus musculus	testis	Adolescent	Bdnf	BDNF_CDS	0.139414
Cardoso-Moreira et al. (2019)	E-MTAB-6798	ERR2588638	Mus musculus	testis	Adolescent	Bdnf	BDNF_CDS	0.0878279
Cardoso-Moreira et al. (2019)	E-MTAB-6798	ERR2588643	Mus musculus	heart	Postnatal	Bdnf	BDNF_CDS	0.28841
Cardoso-Moreira et al. (2019)	E-MTAB-6798	ERR2588644	Mus musculus	heart	Postnatal	Bdnf	BDNF_CDS	0.228672
Cardoso-Moreira et al. (2019)	E-MTAB-6798	ERR2588645	Mus musculus	heart	Postnatal	Bdnf	BDNF_CDS	0.289814
Cardoso-Moreira et al. (2019)	E-MTAB-6798	ERR2588646	Mus musculus	heart	Postnatal	Bdnf	BDNF_CDS	0.35645
Cardoso-Moreira et al. (2019)	E-MTAB-6798	ERR2588651	Mus musculus	kidney	Postnatal	Bdnf	BDNF_CDS	1.2503
Cardoso-Moreira et al. (2019)	E-MTAB-6798	ERR2588652	Mus musculus	kidney	Postnatal	Bdnf	BDNF_CDS	0.557607
Cardoso-Moreira et al. (2019)	E-MTAB-6798	ERR2588653	Mus musculus	kidney	Postnatal	Bdnf	BDNF_CDS	0.167806
Cardoso-Moreira et al. (2019)	E-MTAB-6798	ERR2588654	Mus musculus	kidney	Postnatal	Bdnf	BDNF_CDS	1.35689
Cardoso-Moreira et al. (2019)	E-MTAB-6798	ERR2588655	Mus musculus	liver	Postnatal	Bdnf	BDNF_CDS	0.139368
Cardoso-Moreira et al. (2019)	E-MTAB-6798	ERR2588656	Mus musculus	liver	Postnatal	Bdnf	BDNF_CDS	0.215843
Cardoso-Moreira et al. (2019)	E-MTAB-6798	ERR2588657	Mus musculus	liver	Postnatal	Bdnf	BDNF_CDS	0.269653
Cardoso-Moreira et al. (2019)	E-MTAB-6798	ERR2588658	Mus musculus	liver	Postnatal	Bdnf	BDNF_CDS	0.190601
Cardoso-Moreira et al. (2019)	E-MTAB-6798	ERR2588659	Mus musculus	ovary	Postnatal	Bdnf	BDNF_CDS	0.329504
Cardoso-Moreira et al. (2019)	E-MTAB-6798	ERR2588660	Mus musculus	ovary	Postnatal	Bdnf	BDNF_CDS	0.112569
Cardoso-Moreira et al. (2019)	E-MTAB-6798	ERR2588661	Mus musculus	testis	Postnatal	Bdnf	BDNF_CDS	0.951699
Cardoso-Moreira et al. (2019)	E-MTAB-6798	ERR2588662	Mus musculus	testis	Postnatal	Bdnf	BDNF_CDS	1.07655
Cardoso-Moreira et al. (2019)	E-MTAB-6798	ERR2588667	Mus musculus	heart	Adult	Bdnf	BDNF_CDS	3.23251
Cardoso-Moreira et al. (2019)	E-MTAB-6798	ERR2588668	Mus musculus	heart	Adult	Bdnf	BDNF_CDS	3.56408
Cardoso-Moreira et al. (2019)	E-MTAB-6798	ERR2588669	Mus musculus	heart	Adult	Bdnf	BDNF_CDS	2.53591
Cardoso-Moreira et al. (2019)	E-MTAB-6798	ERR2588670	Mus musculus	heart	Adult	Bdnf	BDNF_CDS	5.40802
Cardoso-Moreira et al. (2019)	E-MTAB-6798	ERR2588675	Mus musculus	kidney	Adult	Bdnf	BDNF_CDS	3.13106
Cardoso-Moreira et al. (2019)	E-MTAB-6798	ERR2588676	Mus musculus	kidney	Adult	Bdnf	BDNF_CDS	4.17177
Cardoso-Moreira et al. (2019)	E-MTAB-6798	ERR2588677	Mus musculus	kidney	Adult	Bdnf	BDNF_CDS	2.49762
Cardoso-Moreira et al. (2019)	E-MTAB-6798	ERR2588678	Mus musculus	kidney	Adult	Bdnf	BDNF_CDS	3.83346
Cardoso-Moreira et al. (2019)	E-MTAB-6798	ERR2588679	Mus musculus	liver	Adult	Bdnf	BDNF_CDS	0.980476
Cardoso-Moreira et al. (2019)	E-MTAB-6798	ERR2588680	Mus musculus	liver	Adult	Bdnf	BDNF_CDS	0.528433
Cardoso-Moreira et al. (2019)	E-MTAB-6798	ERR2588681	Mus musculus	liver	Adult	Bdnf	BDNF_CDS	1.38698
Cardoso-Moreira et al. (2019)	E-MTAB-6798	ERR2588682	Mus musculus	liver	Adult	Bdnf	BDNF_CDS	0.605465
Cardoso-Moreira et al. (2019)	E-MTAB-6798	ERR2588683	Mus musculus	ovary	Adult	Bdnf	BDNF_CDS	1.47438
Cardoso-Moreira et al. (2019)	E-MTAB-6798	ERR2588684	Mus musculus	ovary	Adult	Bdnf	BDNF_CDS	1.5207
Cardoso-Moreira et al. (2019)	E-MTAB-6798	ERR2588685	Mus musculus	testis	Adult	Bdnf	BDNF_CDS	0
Cardoso-Moreira et al. (2019)	E-MTAB-6798	ERR2588686	Mus musculus	testis	Adult	Bdnf	BDNF_CDS	0
ENCODE Consortium	ENCSR727FHP	ENCFF007SHF;ENCFF478ZKL	Mus musculus	heart	Embryo	Bdnf	BDNF_CDS	0.353521
ENCODE Consortium	ENCSR020DGG	ENCFF019VGV;ENCFF358SEO;ENCFF586VFP	Mus musculus	heart	Late embryo	Bdnf	BDNF_CDS	0.802372
ENCODE Consortium	ENCSR504GEG	ENCFF021BPG;ENCFF070BUP	Mus musculus	kidney	Embryo	Bdnf	BDNF_CDS	1.20899
ENCODE Consortium	ENCSR526SEX	ENCFF034XQS;ENCFF228OAV	Mus musculus	heart	Postnatal	Bdnf	BDNF_CDS	0.700587
ENCODE Consortium	ENCSR150CUE	ENCFF063CEM;ENCFF676PFC	Mus musculus	heart	Embryo	Bdnf	BDNF_CDS	1.73452
ENCODE Consortium	ENCSR691OPQ	ENCFF070OPW;ENCFF236BUE	Mus musculus	heart	Embryo	Bdnf	BDNF_CDS	4.09581
ENCODE Consortium	ENCSR611PTP	ENCFF085URY	Mus musculus	liver	Late embryo	Bdnf	BDNF_CDS	0.308918
ENCODE Consortium	ENCSR826HIQ	ENCFF130DKL	Mus musculus	liver	Late embryo	Bdnf	BDNF_CDS	0.132461
ENCODE Consortium	ENCSR597UZW	ENCFF136TII	Mus musculus	heart	Late embryo	Bdnf	BDNF_CDS	0.708118
ENCODE Consortium	ENCSR504GEG	ENCFF140MLD;ENCFF301QEB	Mus musculus	kidney	Embryo	Bdnf	BDNF_CDS	1.20869
ENCODE Consortium	ENCSR173PJN	ENCFF143NRY;ENCFF367OPA	Mus musculus	kidney	Postnatal	Bdnf	BDNF_CDS	1.63509
ENCODE Consortium	ENCSR648YEP	ENCFF155LJD;ENCFF473WMT	Mus musculus	liver	Embryo	Bdnf	BDNF_CDS	0.721982
ENCODE Consortium	ENCSR049UJU	ENCFF220DJN;ENCFF405TRT	Mus musculus	heart	Embryo	Bdnf	BDNF_CDS	1.68947
ENCODE Consortium	ENCSR049UJU	ENCFF229IFK;ENCFF676BDY	Mus musculus	heart	Embryo	Bdnf	BDNF_CDS	2.92048
ENCODE Consortium	ENCSR826HIQ	ENCFF245OTN	Mus musculus	liver	Late embryo	Bdnf	BDNF_CDS	0.145123
ENCODE Consortium	ENCSR062VTB	ENCFF266SYA	Mus musculus	kidney	Late embryo	Bdnf	BDNF_CDS	1.84631
ENCODE Consortium	ENCSR611PTP	ENCFF276ENR	Mus musculus	liver	Late embryo	Bdnf	BDNF_CDS	0.269996
ENCODE Consortium	ENCSR691OPQ	ENCFF360NRX;ENCFF477PIC	Mus musculus	heart	Embryo	Bdnf	BDNF_CDS	3.40744
ENCODE Consortium	ENCSR648YEP	ENCFF377KCE;ENCFF854WTE	Mus musculus	liver	Embryo	Bdnf	BDNF_CDS	0.546289
ENCODE Consortium	ENCSR526SEX	ENCFF381RLD;ENCFF485OXT	Mus musculus	heart	Postnatal	Bdnf	BDNF_CDS	0.382449
ENCODE Consortium	ENCSR284YKY	ENCFF418MSC	Mus musculus	heart	Embryo	Bdnf	BDNF_CDS	1.55353
ENCODE Consortium	ENCSR727FHP	ENCFF445AIZ;ENCFF503TOH	Mus musculus	heart	Embryo	Bdnf	BDNF_CDS	0.825716
ENCODE Consortium	ENCSR597UZW	ENCFF490QEC	Mus musculus	heart	Late embryo	Bdnf	BDNF_CDS	1.77282
ENCODE Consortium	ENCSR150CUE	ENCFF500NCE;ENCFF878OGG	Mus musculus	heart	Embryo	Bdnf	BDNF_CDS	1.8342
ENCODE Consortium	ENCSR867YNV	ENCFF510RXX;ENCFF635YMK	Mus musculus	liver	Embryo	Bdnf	BDNF_CDS	0.297494
ENCODE Consortium	ENCSR867YNV	ENCFF526QHV;ENCFF536HIT	Mus musculus	liver	Embryo	Bdnf	BDNF_CDS	0.101846
ENCODE Consortium	ENCSR096STK	ENCFF528MAS;ENCFF746XUK	Mus musculus	liver	Postnatal	Bdnf	BDNF_CDS	0.126293
ENCODE Consortium	ENCSR096STK	ENCFF584CMS;ENCFF986WFE	Mus musculus	liver	Postnatal	Bdnf	BDNF_CDS	0.257456
ENCODE Consortium	ENCSR284AMY	ENCFF635VBU;ENCFF956HCY	Mus musculus	liver	Embryo	Bdnf	BDNF_CDS	2.18987
ENCODE Consortium	ENCSR020DGG	ENCFF637ZYL	Mus musculus	heart	Late embryo	Bdnf	BDNF_CDS	1.08663
ENCODE Consortium	ENCSR284YKY	ENCFF646JUX	Mus musculus	heart	Embryo	Bdnf	BDNF_CDS	1.27087
ENCODE Consortium	ENCSR537GNQ	ENCFF652UDJ	Mus musculus	kidney	Late embryo	Bdnf	BDNF_CDS	1.77617
ENCODE Consortium	ENCSR062VTB	ENCFF654QAE	Mus musculus	kidney	Late embryo	Bdnf	BDNF_CDS	1.30892
ENCODE Consortium	ENCSR284AMY	ENCFF677ULG;ENCFF810MMJ	Mus musculus	liver	Embryo	Bdnf	BDNF_CDS	1.92629
ENCODE Consortium	ENCSR173PJN	ENCFF798JOI;ENCFF929PSZ	Mus musculus	kidney	Postnatal	Bdnf	BDNF_CDS	1.72397
ENCODE Consortium	ENCSR537GNQ	ENCFF901TLF	Mus musculus	kidney	Late embryo	Bdnf	BDNF_CDS	1.51636
ENCODE Consortium	ENCSR448MXQ	ENCFF932YNB	Mus musculus	liver	Embryo	Bdnf	BDNF_CDS	0.519675
ENCODE Consortium	ENCSR448MXQ	ENCFF985XAR	Mus musculus	liver	Embryo	Bdnf	BDNF_CDS	0.558036
Tabula Muris Consortium	GSE132040	SRR9125592;SRR9126814	Mus musculus	heart	Adult	BDNF	BDNF_CDS	8.06144
Tabula Muris Consortium	GSE132040	SRR9125593;SRR9126818	Mus musculus	heart	Adult	BDNF	BDNF_CDS	8.75768
Tabula Muris Consortium	GSE132040	SRR9125597;SRR9127291	Mus musculus	kidney	Adult	BDNF	BDNF_CDS	3.29096
Tabula Muris Consortium	GSE132040	SRR9125611;SRR9127460	Mus musculus	kidney	Adult	BDNF	BDNF_CDS	7.23927
Tabula Muris Consortium	GSE132040	SRR9125612;SRR9127459	Mus musculus	kidney	Adult	BDNF	BDNF_CDS	9.83743
Tabula Muris Consortium	GSE132040	SRR9125632;SRR9126966	Mus musculus	kidney	Adult	BDNF	BDNF_CDS	0
Tabula Muris Consortium	GSE132040	SRR9125635;SRR9127417	Mus musculus	liver	Adult	BDNF	BDNF_CDS	2.01713
Tabula Muris Consortium	GSE132040	SRR9125636;SRR9127106	Mus musculus	heart	Adult	BDNF	BDNF_CDS	9.55209
Tabula Muris Consortium	GSE132040	SRR9125644;SRR9127256	Mus musculus	liver	Adult	BDNF	BDNF_CDS	0.307919
Tabula Muris Consortium	GSE132040	SRR9125646;SRR9127254	Mus musculus	kidney	Adult	BDNF	BDNF_CDS	3.91731
Tabula Muris Consortium	GSE132040	SRR9125654;SRR9126678	Mus musculus	heart	Adolescent	BDNF	BDNF_CDS	6.55979
Tabula Muris Consortium	GSE132040	SRR9125664;SRR9126682	Mus musculus	liver	Adult	BDNF	BDNF_CDS	4.04648
Tabula Muris Consortium	GSE132040	SRR9125676;SRR9126902	Mus musculus	heart	Adolescent	BDNF	BDNF_CDS	8.20565
Tabula Muris Consortium	GSE132040	SRR9125679;SRR9126899	Mus musculus	liver	Adolescent	BDNF	BDNF_CDS	0.763249
Tabula Muris Consortium	GSE132040	SRR9125684;SRR9126878	Mus musculus	heart	Adult	BDNF	BDNF_CDS	9.18537
Tabula Muris Consortium	GSE132040	SRR9125687;SRR9126883	Mus musculus	heart	Adult	BDNF	BDNF_CDS	8.81829
Tabula Muris Consortium	GSE132040	SRR9125690;SRR9127129	Mus musculus	kidney	Adult	BDNF	BDNF_CDS	2.16329
Tabula Muris Consortium	GSE132040	SRR9125695;SRR9127286	Mus musculus	heart	Adult	BDNF	BDNF_CDS	13.5479
Tabula Muris Consortium	GSE132040	SRR9125696;SRR9127285	Mus musculus	liver	Adult	BDNF	BDNF_CDS	2.66686
Tabula Muris Consortium	GSE132040	SRR9125702;SRR9127275	Mus musculus	heart	Adult	BDNF	BDNF_CDS	7.61885
Tabula Muris Consortium	GSE132040	SRR9125705;SRR9127280	Mus musculus	liver	Adult	BDNF	BDNF_CDS	1.94017
Tabula Muris Consortium	GSE132040	SRR9125713;SRR9126817	Mus musculus	heart	Adult	BDNF	BDNF_CDS	11.1893
Tabula Muris Consortium	GSE132040	SRR9125716;SRR9126923	Mus musculus	kidney	Adult	BDNF	BDNF_CDS	5.64841
Tabula Muris Consortium	GSE132040	SRR9125732;SRR9126845	Mus musculus	kidney	Adult	BDNF	BDNF_CDS	7.09978
Tabula Muris Consortium	GSE132040	SRR9125737;SRR9127130	Mus musculus	heart	Adolescent	BDNF	BDNF_CDS	9.66249
Tabula Muris Consortium	GSE132040	SRR9125739;SRR9126730	Mus musculus	heart	Adult	BDNF	BDNF_CDS	0
Tabula Muris Consortium	GSE132040	SRR9125740;SRR9127273	Mus musculus	liver	Adult	BDNF	BDNF_CDS	3.67323
Tabula Muris Consortium	GSE132040	SRR9125741;SRR9127542	Mus musculus	heart	Adult	BDNF	BDNF_CDS	8.43399
Tabula Muris Consortium	GSE132040	SRR9125744;SRR9127543	Mus musculus	heart	Adult	BDNF	BDNF_CDS	5.93108
Tabula Muris Consortium	GSE132040	SRR9125745;SRR9126727	Mus musculus	liver	Adult	BDNF	BDNF_CDS	0.945977
Tabula Muris Consortium	GSE132040	SRR9125749;SRR9127070	Mus musculus	heart	Adolescent	BDNF	BDNF_CDS	6.32203
Tabula Muris Consortium	GSE132040	SRR9125755;SRR9127582	Mus musculus	kidney	Adolescent	BDNF	BDNF_CDS	6.13494
Tabula Muris Consortium	GSE132040	SRR9125757;SRR9126654	Mus musculus	kidney	Adult	BDNF	BDNF_CDS	7.86547
Tabula Muris Consortium	GSE132040	SRR9125759;SRR9126653	Mus musculus	heart	Adult	BDNF	BDNF_CDS	9.82366
Tabula Muris Consortium	GSE132040	SRR9125760;SRR9127534	Mus musculus	kidney	Adult	BDNF	BDNF_CDS	6.74032
Tabula Muris Consortium	GSE132040	SRR9125761;SRR9127035	Mus musculus	heart	Adult	BDNF	BDNF_CDS	7.32674
Tabula Muris Consortium	GSE132040	SRR9125762;SRR9127533	Mus musculus	kidney	Adult	BDNF	BDNF_CDS	7.28738
Tabula Muris Consortium	GSE132040	SRR9125776;SRR9127134	Mus musculus	heart	Adult	BDNF	BDNF_CDS	8.27069
Tabula Muris Consortium	GSE132040	SRR9125777;SRR9127475	Mus musculus	kidney	Adult	BDNF	BDNF_CDS	3.12847
Tabula Muris Consortium	GSE132040	SRR9125778;SRR9127116	Mus musculus	liver	Adult	BDNF	BDNF_CDS	2.54968
Tabula Muris Consortium	GSE132040	SRR9125784;SRR9127249	Mus musculus	heart	Adult	BDNF	BDNF_CDS	5.36975
Tabula Muris Consortium	GSE132040	SRR9125789;SRR9127244	Mus musculus	kidney	Adult	BDNF	BDNF_CDS	3.73607
Tabula Muris Consortium	GSE132040	SRR9125791;SRR9126650	Mus musculus	kidney	Adult	BDNF	BDNF_CDS	4.21209
Tabula Muris Consortium	GSE132040	SRR9125792;SRR9127558	Mus musculus	heart	Adult	BDNF	BDNF_CDS	12.1069
Tabula Muris Consortium	GSE132040	SRR9125796;SRR9127299	Mus musculus	liver	Adult	BDNF	BDNF_CDS	1.1519
Tabula Muris Consortium	GSE132040	SRR9125802;SRR9127348	Mus musculus	liver	Adult	BDNF	BDNF_CDS	0.407333
Tabula Muris Consortium	GSE132040	SRR9125804;SRR9127350	Mus musculus	heart	Adult	BDNF	BDNF_CDS	8.91832
Tabula Muris Consortium	GSE132040	SRR9125812;SRR9127415	Mus musculus	kidney	Adult	BDNF	BDNF_CDS	5.21498
Tabula Muris Consortium	GSE132040	SRR9125818;SRR9127081	Mus musculus	liver	Adult	BDNF	BDNF_CDS	0.770284
Tabula Muris Consortium	GSE132040	SRR9125820;SRR9127144	Mus musculus	heart	Adult	BDNF	BDNF_CDS	8.39762
Tabula Muris Consortium	GSE132040	SRR9125830;SRR9127356	Mus musculus	liver	Adult	BDNF	BDNF_CDS	4.83736
Tabula Muris Consortium	GSE132040	SRR9125839;SRR9127042	Mus musculus	kidney	Adult	BDNF	BDNF_CDS	6.05484
Tabula Muris Consortium	GSE132040	SRR9125862;SRR9127394	Mus musculus	kidney	Adult	BDNF	BDNF_CDS	2.90565
Tabula Muris Consortium	GSE132040	SRR9125866;SRR9127128	Mus musculus	kidney	Adolescent	BDNF	BDNF_CDS	3.89798
Tabula Muris Consortium	GSE132040	SRR9125873;SRR9127159	Mus musculus	liver	Adult	BDNF	BDNF_CDS	0
Tabula Muris Consortium	GSE132040	SRR9125874;SRR9126729	Mus musculus	kidney	Adult	BDNF	BDNF_CDS	3.64504
Tabula Muris Consortium	GSE132040	SRR9125879;SRR9126700	Mus musculus	heart	Adult	BDNF	BDNF_CDS	6.82296
Tabula Muris Consortium	GSE132040	SRR9125883;SRR9126696	Mus musculus	kidney	Adult	BDNF	BDNF_CDS	4.21795
Tabula Muris Consortium	GSE132040	SRR9125887;SRR9126706	Mus musculus	kidney	Adult	BDNF	BDNF_CDS	4.72503
Tabula Muris Consortium	GSE132040	SRR9125888;SRR9126705	Mus musculus	kidney	Adult	BDNF	BDNF_CDS	3.86921
Tabula Muris Consortium	GSE132040	SRR9125889;SRR9127382	Mus musculus	kidney	Adult	BDNF	BDNF_CDS	3.31635
Tabula Muris Consortium	GSE132040	SRR9125892;SRR9126667	Mus musculus	liver	Adult	BDNF	BDNF_CDS	1.23629
Tabula Muris Consortium	GSE132040	SRR9125904;SRR9126881	Mus musculus	liver	Adult	BDNF	BDNF_CDS	3.30038
Tabula Muris Consortium	GSE132040	SRR9125908;SRR9126770	Mus musculus	liver	Adult	BDNF	BDNF_CDS	3.46702
Tabula Muris Consortium	GSE132040	SRR9125918;SRR9127018	Mus musculus	liver	Adult	BDNF	BDNF_CDS	2.14654
Tabula Muris Consortium	GSE132040	SRR9125921;SRR9127138	Mus musculus	heart	Adult	BDNF	BDNF_CDS	6.84997
Tabula Muris Consortium	GSE132040	SRR9125924;SRR9126695	Mus musculus	kidney	Adult	BDNF	BDNF_CDS	4.30745
Tabula Muris Consortium	GSE132040	SRR9125927;SRR9126656	Mus musculus	kidney	Adult	BDNF	BDNF_CDS	4.55107
Tabula Muris Consortium	GSE132040	SRR9125929;SRR9126658	Mus musculus	kidney	Adult	BDNF	BDNF_CDS	3.76634
Tabula Muris Consortium	GSE132040	SRR9125936;SRR9126924	Mus musculus	kidney	Adult	BDNF	BDNF_CDS	4.59833
Tabula Muris Consortium	GSE132040	SRR9125945;SRR9127436	Mus musculus	liver	Adult	BDNF	BDNF_CDS	1.34216
Tabula Muris Consortium	GSE132040	SRR9125949;SRR9127375	Mus musculus	kidney	Adult	BDNF	BDNF_CDS	3.4348
Tabula Muris Consortium	GSE132040	SRR9125955;SRR9127169	Mus musculus	kidney	Adolescent	BDNF	BDNF_CDS	5.33844
Tabula Muris Consortium	GSE132040	SRR9125956;SRR9127212	Mus musculus	liver	Adult	BDNF	BDNF_CDS	3.32898
Tabula Muris Consortium	GSE132040	SRR9125966;SRR9127516	Mus musculus	kidney	Adult	BDNF	BDNF_CDS	4.86511
Tabula Muris Consortium	GSE132040	SRR9125968;SRR9127306	Mus musculus	liver	Adult	BDNF	BDNF_CDS	3.08598
Tabula Muris Consortium	GSE132040	SRR9125971;SRR9127304	Mus musculus	heart	Adult	BDNF	BDNF_CDS	7.12424
Tabula Muris Consortium	GSE132040	SRR9125978;SRR9127305	Mus musculus	heart	Adult	BDNF	BDNF_CDS	10.2139
Tabula Muris Consortium	GSE132040	SRR9125980;SRR9127056	Mus musculus	liver	Adult	BDNF	BDNF_CDS	0.566994
Tabula Muris Consortium	GSE132040	SRR9125986;SRR9127050	Mus musculus	liver	Adult	BDNF	BDNF_CDS	1.7471
Tabula Muris Consortium	GSE132040	SRR9125990;SRR9126980	Mus musculus	liver	Adult	BDNF	BDNF_CDS	1.3803
Tabula Muris Consortium	GSE132040	SRR9125993;SRR9126977	Mus musculus	heart	Adult	BDNF	BDNF_CDS	8.4995
Tabula Muris Consortium	GSE132040	SRR9126001;SRR9127087	Mus musculus	liver	Adult	BDNF	BDNF_CDS	3.95341
Tabula Muris Consortium	GSE132040	SRR9126012;SRR9127489	Mus musculus	kidney	Adult	BDNF	BDNF_CDS	6.00484
Tabula Muris Consortium	GSE132040	SRR9126013;SRR9127492	Mus musculus	liver	Adult	BDNF	BDNF_CDS	2.80356
Tabula Muris Consortium	GSE132040	SRR9126020;SRR9127488	Mus musculus	liver	Adolescent	BDNF	BDNF_CDS	0.488217
Tabula Muris Consortium	GSE132040	SRR9126023;SRR9126772	Mus musculus	liver	Adolescent	BDNF	BDNF_CDS	2.2504
Tabula Muris Consortium	GSE132040	SRR9126025;SRR9127093	Mus musculus	heart	Adult	BDNF	BDNF_CDS	8.4892
Tabula Muris Consortium	GSE132040	SRR9126029;SRR9126784	Mus musculus	heart	Adult	BDNF	BDNF_CDS	10.6508
Tabula Muris Consortium	GSE132040	SRR9126047;SRR9126767	Mus musculus	heart	Adult	BDNF	BDNF_CDS	12.3321
Tabula Muris Consortium	GSE132040	SRR9126050;SRR9126754	Mus musculus	kidney	Adult	BDNF	BDNF_CDS	7.10372
Tabula Muris Consortium	GSE132040	SRR9126051;SRR9126753	Mus musculus	kidney	Adult	BDNF	BDNF_CDS	2.41916
Tabula Muris Consortium	GSE132040	SRR9126054;SRR9127140	Mus musculus	kidney	Adult	BDNF	BDNF_CDS	5.00131
Tabula Muris Consortium	GSE132040	SRR9126055;SRR9127139	Mus musculus	kidney	Adult	BDNF	BDNF_CDS	7.43953
Tabula Muris Consortium	GSE132040	SRR9126056;SRR9127180	Mus musculus	heart	Adult	BDNF	BDNF_CDS	10.6747
Tabula Muris Consortium	GSE132040	SRR9126060;SRR9126918	Mus musculus	liver	Adult	BDNF	BDNF_CDS	2.22696
Tabula Muris Consortium	GSE132040	SRR9126064;SRR9126758	Mus musculus	liver	Adult	BDNF	BDNF_CDS	0
Tabula Muris Consortium	GSE132040	SRR9126071;SRR9127319	Mus musculus	heart	Adult	BDNF	BDNF_CDS	10.3478
Tabula Muris Consortium	GSE132040	SRR9126072;SRR9127318	Mus musculus	liver	Adult	BDNF	BDNF_CDS	3.4595
Tabula Muris Consortium	GSE132040	SRR9126074;SRR9127320	Mus musculus	heart	Adult	BDNF	BDNF_CDS	6.47282
Tabula Muris Consortium	GSE132040	SRR9126075;SRR9127315	Mus musculus	heart	Adolescent	BDNF	BDNF_CDS	9.00604
Tabula Muris Consortium	GSE132040	SRR9126079;SRR9126964	Mus musculus	heart	Adult	BDNF	BDNF_CDS	10.4265
Tabula Muris Consortium	GSE132040	SRR9126082;SRR9126688	Mus musculus	heart	Adult	BDNF	BDNF_CDS	13.8092
Tabula Muris Consortium	GSE132040	SRR9126092;SRR9127207	Mus musculus	kidney	Adolescent	BDNF	BDNF_CDS	7.61332
Tabula Muris Consortium	GSE132040	SRR9126098;SRR9127213	Mus musculus	kidney	Adult	BDNF	BDNF_CDS	4.34972
Tabula Muris Consortium	GSE132040	SRR9126099;SRR9127401	Mus musculus	heart	Adult	BDNF	BDNF_CDS	8.01576
Tabula Muris Consortium	GSE132040	SRR9126102;SRR9127086	Mus musculus	heart	Adult	BDNF	BDNF_CDS	12.5014
Tabula Muris Consortium	GSE132040	SRR9126111;SRR9126831	Mus musculus	liver	Adult	BDNF	BDNF_CDS	2.88643
Tabula Muris Consortium	GSE132040	SRR9126122;SRR9126867	Mus musculus	liver	Adult	BDNF	BDNF_CDS	0
Tabula Muris Consortium	GSE132040	SRR9126137;SRR9127572	Mus musculus	kidney	Adolescent	BDNF	BDNF_CDS	6.19277
Tabula Muris Consortium	GSE132040	SRR9126141;SRR9127568	Mus musculus	kidney	Adult	BDNF	BDNF_CDS	4.33528
Tabula Muris Consortium	GSE132040	SRR9126147;SRR9127012	Mus musculus	liver	Adult	BDNF	BDNF_CDS	0.360939
Tabula Muris Consortium	GSE132040	SRR9126148;SRR9127110	Mus musculus	liver	Adult	BDNF	BDNF_CDS	0.618439
Tabula Muris Consortium	GSE132040	SRR9126152;SRR9127313	Mus musculus	liver	Adult	BDNF	BDNF_CDS	2.33575
Tabula Muris Consortium	GSE132040	SRR9126158;SRR9127405	Mus musculus	heart	Adult	BDNF	BDNF_CDS	13.3898
Tabula Muris Consortium	GSE132040	SRR9126162;SRR9127512	Mus musculus	liver	Adult	BDNF	BDNF_CDS	0.919856
Tabula Muris Consortium	GSE132040	SRR9126167;SRR9127303	Mus musculus	heart	Adult	BDNF	BDNF_CDS	9.68875
Tabula Muris Consortium	GSE132040	SRR9126171;SRR9126715	Mus musculus	kidney	Adult	BDNF	BDNF_CDS	3.28251
Tabula Muris Consortium	GSE132040	SRR9126176;SRR9127264	Mus musculus	heart	Adult	BDNF	BDNF_CDS	7.60097
Tabula Muris Consortium	GSE132040	SRR9126181;SRR9127503	Mus musculus	liver	Adult	BDNF	BDNF_CDS	2.17677
Tabula Muris Consortium	GSE132040	SRR9126187;SRR9127505	Mus musculus	liver	Adolescent	BDNF	BDNF_CDS	2.02561
Tabula Muris Consortium	GSE132040	SRR9126217;SRR9127113	Mus musculus	liver	Adult	BDNF	BDNF_CDS	4.12516
Tabula Muris Consortium	GSE132040	SRR9126223;SRR9127532	Mus musculus	kidney	Adult	BDNF	BDNF_CDS	4.68821
Tabula Muris Consortium	GSE132040	SRR9126236;SRR9126806	Mus musculus	liver	Adult	BDNF	BDNF_CDS	5.00949
Tabula Muris Consortium	GSE132040	SRR9126238;SRR9126808	Mus musculus	kidney	Adult	BDNF	BDNF_CDS	0
Tabula Muris Consortium	GSE132040	SRR9126251;SRR9126708	Mus musculus	kidney	Adult	BDNF	BDNF_CDS	4.51419
Tabula Muris Consortium	GSE132040	SRR9126280;SRR9127236	Mus musculus	heart	Adult	BDNF	BDNF_CDS	7.41662
Tabula Muris Consortium	GSE132040	SRR9126298;SRR9127361	Mus musculus	heart	Adult	BDNF	BDNF_CDS	5.99835
Tabula Muris Consortium	GSE132040	SRR9126308;SRR9127099	Mus musculus	liver	Adolescent	BDNF	BDNF_CDS	2.28799
Tabula Muris Consortium	GSE132040	SRR9126315;SRR9126937	Mus musculus	heart	Adult	BDNF	BDNF_CDS	12.0682
Tabula Muris Consortium	GSE132040	SRR9126318;SRR9127193	Mus musculus	kidney	Adult	BDNF	BDNF_CDS	2.61829
Tabula Muris Consortium	GSE132040	SRR9126324;SRR9127186	Mus musculus	heart	Adult	BDNF	BDNF_CDS	9.70902
Tabula Muris Consortium	GSE132040	SRR9126331;SRR9127297	Mus musculus	liver	Adult	BDNF	BDNF_CDS	2.31035
Tabula Muris Consortium	GSE132040	SRR9126338;SRR9126942	Mus musculus	heart	Adult	BDNF	BDNF_CDS	13.6298
Tabula Muris Consortium	GSE132040	SRR9126339;SRR9127340	Mus musculus	liver	Adult	BDNF	BDNF_CDS	2.73873
Tabula Muris Consortium	GSE132040	SRR9126341;SRR9127342	Mus musculus	kidney	Adult	BDNF	BDNF_CDS	4.69357
Tabula Muris Consortium	GSE132040	SRR9126348;SRR9127439	Mus musculus	kidney	Adult	BDNF	BDNF_CDS	6.5664
Tabula Muris Consortium	GSE132040	SRR9126360;SRR9127451	Mus musculus	kidney	Adult	BDNF	BDNF_CDS	4.29711
Tabula Muris Consortium	GSE132040	SRR9126365;SRR9126652	Mus musculus	liver	Adult	BDNF	BDNF_CDS	0.692897
Tabula Muris Consortium	GSE132040	SRR9126366;SRR9127585	Mus musculus	liver	Adult	BDNF	BDNF_CDS	0.961784
Tabula Muris Consortium	GSE132040	SRR9126367;SRR9127122	Mus musculus	kidney	Adult	BDNF	BDNF_CDS	5.53193
Tabula Muris Consortium	GSE132040	SRR9126368;SRR9127121	Mus musculus	liver	Adult	BDNF	BDNF_CDS	1.5018
Tabula Muris Consortium	GSE132040	SRR9126382;SRR9127380	Mus musculus	heart	Adult	BDNF	BDNF_CDS	17.4186
Tabula Muris Consortium	GSE132040	SRR9126388;SRR9127017	Mus musculus	liver	Adolescent	BDNF	BDNF_CDS	0.225239
Tabula Muris Consortium	GSE132040	SRR9126395;SRR9127346	Mus musculus	liver	Adult	BDNF	BDNF_CDS	4.18244
Tabula Muris Consortium	GSE132040	SRR9126398;SRR9127552	Mus musculus	kidney	Adult	BDNF	BDNF_CDS	3.43572
Tabula Muris Consortium	GSE132040	SRR9126404;SRR9127588	Mus musculus	heart	Adult	BDNF	BDNF_CDS	8.74879
Tabula Muris Consortium	GSE132040	SRR9126408;SRR9126841	Mus musculus	heart	Adolescent	BDNF	BDNF_CDS	0
Tabula Muris Consortium	GSE132040	SRR9126412;SRR9127594	Mus musculus	kidney	Adolescent	BDNF	BDNF_CDS	7.11711
Tabula Muris Consortium	GSE132040	SRR9126418;SRR9127456	Mus musculus	heart	Adult	BDNF	BDNF_CDS	10.9454
Tabula Muris Consortium	GSE132040	SRR9126421;SRR9126804	Mus musculus	heart	Adult	BDNF	BDNF_CDS	6.30663
Tabula Muris Consortium	GSE132040	SRR9126446;SRR9126671	Mus musculus	heart	Adult	BDNF	BDNF_CDS	9.20242
Tabula Muris Consortium	GSE132040	SRR9126448;SRR9126838	Mus musculus	liver	Adult	BDNF	BDNF_CDS	2.32135
Tabula Muris Consortium	GSE132040	SRR9126465;SRR9127136	Mus musculus	heart	Adult	BDNF	BDNF_CDS	7.07522
Tabula Muris Consortium	GSE132040	SRR9126480;SRR9127400	Mus musculus	kidney	Adult	BDNF	BDNF_CDS	5.97319
Tabula Muris Consortium	GSE132040	SRR9126492;SRR9126914	Mus musculus	liver	Adult	BDNF	BDNF_CDS	1.71494
Tabula Muris Consortium	GSE132040	SRR9126494;SRR9126948	Mus musculus	kidney	Adult	BDNF	BDNF_CDS	1.75334
Tabula Muris Consortium	GSE132040	SRR9126496;SRR9126950	Mus musculus	kidney	Adult	BDNF	BDNF_CDS	7.9835
Tabula Muris Consortium	GSE132040	SRR9126501;SRR9126712	Mus musculus	liver	Adult	BDNF	BDNF_CDS	1.98407
Tabula Muris Consortium	GSE132040	SRR9126505;SRR9126677	Mus musculus	liver	Adult	BDNF	BDNF_CDS	0.292155
Tabula Muris Consortium	GSE132040	SRR9126506;SRR9126676	Mus musculus	liver	Adult	BDNF	BDNF_CDS	1.33476
Tabula Muris Consortium	GSE132040	SRR9126508;SRR9127537	Mus musculus	kidney	Adult	BDNF	BDNF_CDS	3.39052
Tabula Muris Consortium	GSE132040	SRR9126513;SRR9127536	Mus musculus	liver	Adult	BDNF	BDNF_CDS	4.15061
Tabula Muris Consortium	GSE132040	SRR9126521;SRR9127563	Mus musculus	heart	Adult	BDNF	BDNF_CDS	6.97313
Merkin et al. (2012)	GSE41637	SRR594395	Mus musculus	heart	Adult	Bdnf	BDNF_CDS	3.67195
Merkin et al. (2012)	GSE41637	SRR594396	Mus musculus	kidney	Adult	Bdnf	BDNF_CDS	5.51822
Merkin et al. (2012)	GSE41637	SRR594397	Mus musculus	liver	Adult	Bdnf	BDNF_CDS	0.955457
Merkin et al. (2012)	GSE41637	SRR594401	Mus musculus	testis	Adult	Bdnf	BDNF_CDS	0.0346093
Merkin et al. (2012)	GSE41637	SRR594404	Mus musculus	kidney	Adult	Bdnf	BDNF_CDS	3.54048
Merkin et al. (2012)	GSE41637	SRR594405	Mus musculus	liver	Adult	Bdnf	BDNF_CDS	1.14767
Merkin et al. (2012)	GSE41637	SRR594409	Mus musculus	testis	Adult	Bdnf	BDNF_CDS	0.0785073
Merkin et al. (2012)	GSE41637	SRR594412	Mus musculus	heart	Adult	Bdnf	BDNF_CDS	3.4084
Merkin et al. (2012)	GSE41637	SRR594413	Mus musculus	kidney	Adult	Bdnf	BDNF_CDS	6.46118
Merkin et al. (2012)	GSE41637	SRR594414	Mus musculus	liver	Adult	Bdnf	BDNF_CDS	1.09157
Merkin et al. (2012)	GSE41637	SRR594418	Mus musculus	testis	Adult	Bdnf	BDNF_CDS	0.626417
Li et al. (2017)	SRP100399	SRR5273636	Mus musculus	liver	Adolescent	Bdnf	BDNF_CDS	0.795176
Li et al. (2017)	SRP100399	SRR5273638	Mus musculus	liver	Adolescent	Bdnf	BDNF_CDS	1.03806
Li et al. (2017)	SRP100399	SRR5273640	Mus musculus	liver	Adolescent	Bdnf	BDNF_CDS	0
Li et al. (2017)	SRP100399	SRR5273649	Mus musculus	ovary	Adolescent	Bdnf	BDNF_CDS	1.32098
Li et al. (2017)	SRP100399	SRR5273651	Mus musculus	heart	Adolescent	Bdnf	BDNF_CDS	5.16946
Li et al. (2017)	SRP100399	SRR5273655	Mus musculus	kidney	Adolescent	Bdnf	BDNF_CDS	2.75501
Li et al. (2017)	SRP100399	SRR5273656	Mus musculus	liver	Adolescent	Bdnf	BDNF_CDS	0.745229
Li et al. (2017)	SRP100399	SRR5273665	Mus musculus	ovary	Adolescent	Bdnf	BDNF_CDS	0.609393
Li et al. (2017)	SRP100399	SRR5273667	Mus musculus	heart	Adolescent	Bdnf	BDNF_CDS	2.86462
Li et al. (2017)	SRP100399	SRR5273671	Mus musculus	kidney	Adolescent	Bdnf	BDNF_CDS	4.03756
Li et al. (2017)	SRP100399	SRR5273672	Mus musculus	liver	Adolescent	Bdnf	BDNF_CDS	0.609644
Li et al. (2017)	SRP100399	SRR5273681	Mus musculus	testis	Adolescent	Bdnf	BDNF_CDS	0.487707
Li et al. (2017)	SRP100399	SRR5273683	Mus musculus	heart	Adolescent	Bdnf	BDNF_CDS	2.07922
Li et al. (2017)	SRP100399	SRR5273687	Mus musculus	kidney	Adolescent	Bdnf	BDNF_CDS	4.35908
Li et al. (2017)	SRP100399	SRR5273688	Mus musculus	liver	Adolescent	Bdnf	BDNF_CDS	0
Li et al. (2017)	SRP100399	SRR5273697	Mus musculus	testis	Adolescent	Bdnf	BDNF_CDS	1.22228
Li et al. (2017)	SRP100399	SRR5273699	Mus musculus	heart	Adolescent	Bdnf	BDNF_CDS	5.02943
Li et al. (2017)	SRP100399	SRR5273703	Mus musculus	kidney	Adolescent	Bdnf	BDNF_CDS	6.48468
Li et al. (2017)	SRP100399	SRR5273704	Mus musculus	liver	Adolescent	Bdnf	BDNF_CDS	0.578491

## Sheet: Mouse Bdnf count means
Tissue	Age	Exon	Organism	N	Norm_CPM	SEM
heart	Embryo	BDNF_CDS	Mus musculus	28	1.08438	0.186883
heart	Late embryo	BDNF_CDS	Mus musculus	20	0.539379	0.0887846
heart	Postnatal	BDNF_CDS	Mus musculus	14	0.66828	0.152585
heart	Adolescent	BDNF_CDS	Mus musculus	22	4.13881	0.576336
heart	Adult	BDNF_CDS	Mus musculus	54	8.56543	0.436816
liver	Embryo	BDNF_CDS	Mus musculus	30	0.825786	0.249239
liver	Late embryo	BDNF_CDS	Mus musculus	20	0.117484	0.0224032
liver	Postnatal	BDNF_CDS	Mus musculus	14	0.271071	0.0367943
liver	Adolescent	BDNF_CDS	Mus musculus	25	0.636409	0.13045
liver	Adult	BDNF_CDS	Mus musculus	56	1.94061	0.178692
kidney	Embryo	BDNF_CDS	Mus musculus	17	0.384577	0.0817591
kidney	Late embryo	BDNF_CDS	Mus musculus	20	1.03656	0.132322
kidney	Postnatal	BDNF_CDS	Mus musculus	14	1.06658	0.147773
kidney	Adolescent	BDNF_CDS	Mus musculus	17	4.75489	0.40536
kidney	Adult	BDNF_CDS	Mus musculus	56	4.57454	0.253167
testis	Embryo	BDNF_CDS	Mus musculus	10	1.39872	0.0995185
testis	Late embryo	BDNF_CDS	Mus musculus	7	1.82766	0.19586
testis	Postnatal	BDNF_CDS	Mus musculus	6	0.741705	0.227739
testis	Adolescent	BDNF_CDS	Mus musculus	4	0.484308	0.261529
testis	Adult	BDNF_CDS	Mus musculus	5	0.147907	0.120494
ovary	Embryo	BDNF_CDS	Mus musculus	10	1.20498	0.401631
ovary	Late embryo	BDNF_CDS	Mus musculus	8	0.519385	0.110134
ovary	Postnatal	BDNF_CDS	Mus musculus	6	0.627444	0.275497
ovary	Adolescent	BDNF_CDS	Mus musculus	4	1.17502	0.200543
ovary	Adult	BDNF_CDS	Mus musculus	2	1.49754	0.0231601

## Sheet: Mouse Bdnf proportions
Tissue	Age	Exon	Organism	Proportion	Proportion_percent
liver	Adolescent	I	Mus musculus	0	0
heart	Adolescent	I	Mus musculus	0.116031	0.0106105
kidney	Adolescent	I	Mus musculus	0.165269	0.0172939
heart	Embryo	I	Mus musculus	0.345483	0.0269551
liver	Embryo	I	Mus musculus	0.225589	0.0168258
ovary	Embryo	I	Mus musculus	0	0
testis	Embryo	I	Mus musculus	0.0732422	0.0195108
kidney	Embryo	I	Mus musculus	0	0
heart	Late embryo	I	Mus musculus	0.0836962	0.0151356
kidney	Late embryo	I	Mus musculus	0	0
liver	Late embryo	I	Mus musculus	0	0
ovary	Late embryo	I	Mus musculus	0	0
testis	Late embryo	I	Mus musculus	0.736298	0.190635
heart	Postnatal	I	Mus musculus	0	0
kidney	Postnatal	I	Mus musculus	0.022407	0.0050647
liver	Postnatal	I	Mus musculus	0	0
ovary	Postnatal	I	Mus musculus	0	0
testis	Postnatal	I	Mus musculus	0.15121	0.0887215
ovary	Adolescent	I	Mus musculus	0	0
testis	Adolescent	I	Mus musculus	0	0
heart	Adult	I	Mus musculus	0.61905	0.0161426
kidney	Adult	I	Mus musculus	0.839337	0.0213834
liver	Adult	I	Mus musculus	1.49475	0.0273583
ovary	Adult	I	Mus musculus	0	0
testis	Adult	I	Mus musculus	0	0
liver	Adolescent	Others	Mus musculus	0	0
heart	Adolescent	Others	Mus musculus	0.0971364	0.00888271
kidney	Adolescent	Others	Mus musculus	0.799651	0.0836763
heart	Embryo	Others	Mus musculus	0	0
liver	Embryo	Others	Mus musculus	0.0837921	0.00624972
ovary	Embryo	Others	Mus musculus	0.146714	0.0309482
testis	Embryo	Others	Mus musculus	0	0
kidney	Embryo	Others	Mus musculus	0	0
heart	Late embryo	Others	Mus musculus	0	0
kidney	Late embryo	Others	Mus musculus	0	0
liver	Late embryo	Others	Mus musculus	0	0
ovary	Late embryo	Others	Mus musculus	0	0
testis	Late embryo	Others	Mus musculus	0.146714	0.0379857
heart	Postnatal	Others	Mus musculus	0	0
kidney	Postnatal	Others	Mus musculus	0	0
liver	Postnatal	Others	Mus musculus	0	0
ovary	Postnatal	Others	Mus musculus	0	0
testis	Postnatal	Others	Mus musculus	0	0
ovary	Adolescent	Others	Mus musculus	0	0
testis	Adolescent	Others	Mus musculus	0	0
heart	Adult	Others	Mus musculus	1.07382	0.0280014
kidney	Adult	Others	Mus musculus	2.21095	0.0563273
liver	Adult	Others	Mus musculus	12.6787	0.232058
ovary	Adult	Others	Mus musculus	0	0
testis	Adult	Others	Mus musculus	0	0
liver	Adolescent	III	Mus musculus	0	0
heart	Adolescent	III	Mus musculus	0	0
kidney	Adolescent	III	Mus musculus	0	0
heart	Embryo	III	Mus musculus	0	0
liver	Embryo	III	Mus musculus	0	0
ovary	Embryo	III	Mus musculus	0	0
testis	Embryo	III	Mus musculus	0	0
kidney	Embryo	III	Mus musculus	0	0
heart	Late embryo	III	Mus musculus	0	0
kidney	Late embryo	III	Mus musculus	0	0
liver	Late embryo	III	Mus musculus	0	0
ovary	Late embryo	III	Mus musculus	0	0
testis	Late embryo	III	Mus musculus	0	0
heart	Postnatal	III	Mus musculus	0	0
kidney	Postnatal	III	Mus musculus	0	0
liver	Postnatal	III	Mus musculus	0	0
ovary	Postnatal	III	Mus musculus	0	0
testis	Postnatal	III	Mus musculus	0	0
ovary	Adolescent	III	Mus musculus	0	0
testis	Adolescent	III	Mus musculus	0	0
heart	Adult	III	Mus musculus	0.189577	0.0049435
kidney	Adult	III	Mus musculus	0.0498229	0.00126932
liver	Adult	III	Mus musculus	0	0
ovary	Adult	III	Mus musculus	0	0
testis	Adult	III	Mus musculus	0	0
liver	Adolescent	IV	Mus musculus	0	0
heart	Adolescent	IV	Mus musculus	2.13554	0.195286
kidney	Adolescent	IV	Mus musculus	0.186411	0.0195063
heart	Embryo	IV	Mus musculus	0.318674	0.0248634
liver	Embryo	IV	Mus musculus	0.642056	0.0478884
ovary	Embryo	IV	Mus musculus	0.692708	0.146122
testis	Embryo	IV	Mus musculus	0.235066	0.0626187
kidney	Embryo	IV	Mus musculus	0.170184	0.0162314
heart	Late embryo	IV	Mus musculus	0.586618	0.106084
kidney	Late embryo	IV	Mus musculus	0.104954	0.0215064
liver	Late embryo	IV	Mus musculus	0.368732	0.0438242
ovary	Late embryo	IV	Mus musculus	0.385492	0.165861
testis	Late embryo	IV	Mus musculus	0.200317	0.0518642
heart	Postnatal	IV	Mus musculus	0.340368	0.0584086
kidney	Postnatal	IV	Mus musculus	0.0858111	0.019396
liver	Postnatal	IV	Mus musculus	0	0
ovary	Postnatal	IV	Mus musculus	0	0
testis	Postnatal	IV	Mus musculus	0.105352	0.0618146
ovary	Adolescent	IV	Mus musculus	0.442478	0.219073
testis	Adolescent	IV	Mus musculus	0	0
heart	Adult	IV	Mus musculus	5.64244	0.147135
kidney	Adult	IV	Mus musculus	1.41426	0.0360305
liver	Adult	IV	Mus musculus	1.07857	0.0197411
ovary	Adult	IV	Mus musculus	0	0
testis	Adult	IV	Mus musculus	0	0
liver	Adolescent	IIc	Mus musculus	0	0
heart	Adolescent	IIc	Mus musculus	0.203801	0.0186368
kidney	Adolescent	IIc	Mus musculus	0.108636	0.0113678
heart	Embryo	IIc	Mus musculus	0.0323328	0.00252266
liver	Embryo	IIc	Mus musculus	0.0294579	0.00219715
ovary	Embryo	IIc	Mus musculus	0	0
testis	Embryo	IIc	Mus musculus	0.0657565	0.0175167
kidney	Embryo	IIc	Mus musculus	0	0
heart	Late embryo	IIc	Mus musculus	0	0
kidney	Late embryo	IIc	Mus musculus	0	0
liver	Late embryo	IIc	Mus musculus	0	0
ovary	Late embryo	IIc	Mus musculus	0	0
testis	Late embryo	IIc	Mus musculus	0.0341592	0.00884419
heart	Postnatal	IIc	Mus musculus	0	0
kidney	Postnatal	IIc	Mus musculus	0	0
liver	Postnatal	IIc	Mus musculus	0	0
ovary	Postnatal	IIc	Mus musculus	0	0
testis	Postnatal	IIc	Mus musculus	0	0
ovary	Adolescent	IIc	Mus musculus	0	0
testis	Adolescent	IIc	Mus musculus	0	0
heart	Adult	IIc	Mus musculus	0.282721	0.00737237
kidney	Adult	IIc	Mus musculus	0.497198	0.0126669
liver	Adult	IIc	Mus musculus	1.58775	0.0290604
ovary	Adult	IIc	Mus musculus	0	0
testis	Adult	IIc	Mus musculus	0	0
liver	Adolescent	VI	Mus musculus	12.7654	1
heart	Adolescent	VI	Mus musculus	8.38295	0.766584
kidney	Adolescent	VI	Mus musculus	8.29652	0.868156
heart	Embryo	VI	Mus musculus	12.1205	0.945659
liver	Embryo	VI	Mus musculus	12.4264	0.926839
ovary	Embryo	VI	Mus musculus	3.9012	0.82293
testis	Embryo	VI	Mus musculus	3.37987	0.900354
kidney	Embryo	VI	Mus musculus	10.3147	0.983769
heart	Late embryo	VI	Mus musculus	4.85944	0.87878
kidney	Late embryo	VI	Mus musculus	4.77519	0.978494
liver	Late embryo	VI	Mus musculus	8.04515	0.956176
ovary	Late embryo	VI	Mus musculus	1.9387	0.834139
testis	Late embryo	VI	Mus musculus	2.74485	0.710671
heart	Postnatal	VI	Mus musculus	5.48698	0.941591
kidney	Postnatal	VI	Mus musculus	4.31594	0.975539
liver	Postnatal	VI	Mus musculus	5.20917	1
ovary	Postnatal	VI	Mus musculus	1.81753	1
testis	Postnatal	VI	Mus musculus	1.44776	0.849464
ovary	Adolescent	VI	Mus musculus	1.5773	0.780927
testis	Adolescent	VI	Mus musculus	0	0
heart	Adult	VI	Mus musculus	30.5411	0.796405
kidney	Adult	VI	Mus musculus	34.2402	0.872322
liver	Adult	VI	Mus musculus	37.7962	0.691782
ovary	Adult	VI	Mus musculus	0.792507	1
testis	Adult	VI	Mus musculus	0	0

## Sheet: Rat Ntrk2 counts
Data origin	Accession nr.	Run_ID	Organism	Tissue	Age	Gene	Exon	Norm_CPM	Isoform
Söllner et al. (2017)	E-MTAB-6081	ERR2130664	Rattus norvegicus	heart	Adolescent	Ntrk2	NTRK2_human_ex18	1.52329	TrkB-T1
Söllner et al. (2017)	E-MTAB-6081	ERR2130664	Rattus norvegicus	heart	Adolescent	Ntrk2	NTRK2_human_ex21	0	TrkB-Shc
Söllner et al. (2017)	E-MTAB-6081	ERR2130664	Rattus norvegicus	heart	Adolescent	Ntrk2	NTRK2_human_ex26	0	TrkB-FL
Söllner et al. (2017)	E-MTAB-6081	ERR2130665	Rattus norvegicus	heart	Adolescent	Ntrk2	NTRK2_human_ex18	1.72943	TrkB-T1
Söllner et al. (2017)	E-MTAB-6081	ERR2130665	Rattus norvegicus	heart	Adolescent	Ntrk2	NTRK2_human_ex21	0	TrkB-Shc
Söllner et al. (2017)	E-MTAB-6081	ERR2130665	Rattus norvegicus	heart	Adolescent	Ntrk2	NTRK2_human_ex26	0	TrkB-FL
Söllner et al. (2017)	E-MTAB-6081	ERR2130666	Rattus norvegicus	heart	Adolescent	Ntrk2	NTRK2_human_ex18	1.18687	TrkB-T1
Söllner et al. (2017)	E-MTAB-6081	ERR2130666	Rattus norvegicus	heart	Adolescent	Ntrk2	NTRK2_human_ex21	0	TrkB-Shc
Söllner et al. (2017)	E-MTAB-6081	ERR2130666	Rattus norvegicus	heart	Adolescent	Ntrk2	NTRK2_human_ex26	0.00982091	TrkB-FL
Söllner et al. (2017)	E-MTAB-6081	ERR2130673	Rattus norvegicus	kidney	Adolescent	Ntrk2	NTRK2_human_ex18	0.438911	TrkB-T1
Söllner et al. (2017)	E-MTAB-6081	ERR2130673	Rattus norvegicus	kidney	Adolescent	Ntrk2	NTRK2_human_ex21	0	TrkB-Shc
Söllner et al. (2017)	E-MTAB-6081	ERR2130673	Rattus norvegicus	kidney	Adolescent	Ntrk2	NTRK2_human_ex26	0	TrkB-FL
Söllner et al. (2017)	E-MTAB-6081	ERR2130674	Rattus norvegicus	kidney	Adolescent	Ntrk2	NTRK2_human_ex18	0.793408	TrkB-T1
Söllner et al. (2017)	E-MTAB-6081	ERR2130674	Rattus norvegicus	kidney	Adolescent	Ntrk2	NTRK2_human_ex21	0	TrkB-Shc
Söllner et al. (2017)	E-MTAB-6081	ERR2130674	Rattus norvegicus	kidney	Adolescent	Ntrk2	NTRK2_human_ex26	0.00947259	TrkB-FL
Söllner et al. (2017)	E-MTAB-6081	ERR2130675	Rattus norvegicus	kidney	Adolescent	Ntrk2	NTRK2_human_ex18	0.51034	TrkB-T1
Söllner et al. (2017)	E-MTAB-6081	ERR2130675	Rattus norvegicus	kidney	Adolescent	Ntrk2	NTRK2_human_ex21	0	TrkB-Shc
Söllner et al. (2017)	E-MTAB-6081	ERR2130675	Rattus norvegicus	kidney	Adolescent	Ntrk2	NTRK2_human_ex26	0	TrkB-FL
Söllner et al. (2017)	E-MTAB-6081	ERR2130676	Rattus norvegicus	liver	Adolescent	Ntrk2	NTRK2_human_ex18	0.0448279	TrkB-T1
Söllner et al. (2017)	E-MTAB-6081	ERR2130676	Rattus norvegicus	liver	Adolescent	Ntrk2	NTRK2_human_ex21	0	TrkB-Shc
Söllner et al. (2017)	E-MTAB-6081	ERR2130676	Rattus norvegicus	liver	Adolescent	Ntrk2	NTRK2_human_ex26	0	TrkB-FL
Söllner et al. (2017)	E-MTAB-6081	ERR2130677	Rattus norvegicus	liver	Adolescent	Ntrk2	NTRK2_human_ex18	0.0552601	TrkB-T1
Söllner et al. (2017)	E-MTAB-6081	ERR2130677	Rattus norvegicus	liver	Adolescent	Ntrk2	NTRK2_human_ex21	0	TrkB-Shc
Söllner et al. (2017)	E-MTAB-6081	ERR2130677	Rattus norvegicus	liver	Adolescent	Ntrk2	NTRK2_human_ex26	0.00769717	TrkB-FL
Söllner et al. (2017)	E-MTAB-6081	ERR2130678	Rattus norvegicus	liver	Adolescent	Ntrk2	NTRK2_human_ex18	0.131639	TrkB-T1
Söllner et al. (2017)	E-MTAB-6081	ERR2130678	Rattus norvegicus	liver	Adolescent	Ntrk2	NTRK2_human_ex21	0	TrkB-Shc
Söllner et al. (2017)	E-MTAB-6081	ERR2130678	Rattus norvegicus	liver	Adolescent	Ntrk2	NTRK2_human_ex26	0.0300043	TrkB-FL
Cardoso-Moreira et al. (2019)	E-MTAB-6811	ERR2592346	Rattus norvegicus	heart	Embryo	Ntrk2	NTRK2_human_ex18	0.308699	TrkB-T1
Cardoso-Moreira et al. (2019)	E-MTAB-6811	ERR2592346	Rattus norvegicus	heart	Embryo	Ntrk2	NTRK2_human_ex21	0	TrkB-Shc
Cardoso-Moreira et al. (2019)	E-MTAB-6811	ERR2592346	Rattus norvegicus	heart	Embryo	Ntrk2	NTRK2_human_ex26	0.032249	TrkB-FL
Cardoso-Moreira et al. (2019)	E-MTAB-6811	ERR2592348	Rattus norvegicus	heart	Embryo	Ntrk2	NTRK2_human_ex18	0.193738	TrkB-T1
Cardoso-Moreira et al. (2019)	E-MTAB-6811	ERR2592348	Rattus norvegicus	heart	Embryo	Ntrk2	NTRK2_human_ex21	0	TrkB-Shc
Cardoso-Moreira et al. (2019)	E-MTAB-6811	ERR2592348	Rattus norvegicus	heart	Embryo	Ntrk2	NTRK2_human_ex26	0.0179904	TrkB-FL
Cardoso-Moreira et al. (2019)	E-MTAB-6811	ERR2592350	Rattus norvegicus	heart	Embryo	Ntrk2	NTRK2_human_ex18	0.157245	TrkB-T1
Cardoso-Moreira et al. (2019)	E-MTAB-6811	ERR2592350	Rattus norvegicus	heart	Embryo	Ntrk2	NTRK2_human_ex21	0	TrkB-Shc
Cardoso-Moreira et al. (2019)	E-MTAB-6811	ERR2592350	Rattus norvegicus	heart	Embryo	Ntrk2	NTRK2_human_ex26	0	TrkB-FL
Cardoso-Moreira et al. (2019)	E-MTAB-6811	ERR2592352	Rattus norvegicus	heart	Embryo	Ntrk2	NTRK2_human_ex18	0.603412	TrkB-T1
Cardoso-Moreira et al. (2019)	E-MTAB-6811	ERR2592352	Rattus norvegicus	heart	Embryo	Ntrk2	NTRK2_human_ex21	0	TrkB-Shc
Cardoso-Moreira et al. (2019)	E-MTAB-6811	ERR2592352	Rattus norvegicus	heart	Embryo	Ntrk2	NTRK2_human_ex26	0.0114613	TrkB-FL
Cardoso-Moreira et al. (2019)	E-MTAB-6811	ERR2592354	Rattus norvegicus	testis	Embryo	Ntrk2	NTRK2_human_ex18	6.06703	TrkB-T1
Cardoso-Moreira et al. (2019)	E-MTAB-6811	ERR2592354	Rattus norvegicus	testis	Embryo	Ntrk2	NTRK2_human_ex21	0.00538065	TrkB-Shc
Cardoso-Moreira et al. (2019)	E-MTAB-6811	ERR2592354	Rattus norvegicus	testis	Embryo	Ntrk2	NTRK2_human_ex26	0.117174	TrkB-FL
Cardoso-Moreira et al. (2019)	E-MTAB-6811	ERR2592356	Rattus norvegicus	testis	Embryo	Ntrk2	NTRK2_human_ex18	5.74581	TrkB-T1
Cardoso-Moreira et al. (2019)	E-MTAB-6811	ERR2592356	Rattus norvegicus	testis	Embryo	Ntrk2	NTRK2_human_ex21	0	TrkB-Shc
Cardoso-Moreira et al. (2019)	E-MTAB-6811	ERR2592356	Rattus norvegicus	testis	Embryo	Ntrk2	NTRK2_human_ex26	0.0703589	TrkB-FL
Cardoso-Moreira et al. (2019)	E-MTAB-6811	ERR2592357	Rattus norvegicus	liver	Embryo	Ntrk2	NTRK2_human_ex18	0.0742143	TrkB-T1
Cardoso-Moreira et al. (2019)	E-MTAB-6811	ERR2592357	Rattus norvegicus	liver	Embryo	Ntrk2	NTRK2_human_ex21	0	TrkB-Shc
Cardoso-Moreira et al. (2019)	E-MTAB-6811	ERR2592357	Rattus norvegicus	liver	Embryo	Ntrk2	NTRK2_human_ex26	0	TrkB-FL
Cardoso-Moreira et al. (2019)	E-MTAB-6811	ERR2592358	Rattus norvegicus	heart	Embryo	Ntrk2	NTRK2_human_ex18	0.865774	TrkB-T1
Cardoso-Moreira et al. (2019)	E-MTAB-6811	ERR2592358	Rattus norvegicus	heart	Embryo	Ntrk2	NTRK2_human_ex21	0	TrkB-Shc
Cardoso-Moreira et al. (2019)	E-MTAB-6811	ERR2592358	Rattus norvegicus	heart	Embryo	Ntrk2	NTRK2_human_ex26	0	TrkB-FL
Cardoso-Moreira et al. (2019)	E-MTAB-6811	ERR2592359	Rattus norvegicus	liver	Embryo	Ntrk2	NTRK2_human_ex18	0.275274	TrkB-T1
Cardoso-Moreira et al. (2019)	E-MTAB-6811	ERR2592359	Rattus norvegicus	liver	Embryo	Ntrk2	NTRK2_human_ex21	0	TrkB-Shc
Cardoso-Moreira et al. (2019)	E-MTAB-6811	ERR2592359	Rattus norvegicus	liver	Embryo	Ntrk2	NTRK2_human_ex26	0	TrkB-FL
Cardoso-Moreira et al. (2019)	E-MTAB-6811	ERR2592360	Rattus norvegicus	heart	Embryo	Ntrk2	NTRK2_human_ex18	0.186281	TrkB-T1
Cardoso-Moreira et al. (2019)	E-MTAB-6811	ERR2592360	Rattus norvegicus	heart	Embryo	Ntrk2	NTRK2_human_ex21	0	TrkB-Shc
Cardoso-Moreira et al. (2019)	E-MTAB-6811	ERR2592360	Rattus norvegicus	heart	Embryo	Ntrk2	NTRK2_human_ex26	0.0119756	TrkB-FL
Cardoso-Moreira et al. (2019)	E-MTAB-6811	ERR2592362	Rattus norvegicus	ovary	Embryo	Ntrk2	NTRK2_human_ex18	9.016	TrkB-T1
Cardoso-Moreira et al. (2019)	E-MTAB-6811	ERR2592362	Rattus norvegicus	ovary	Embryo	Ntrk2	NTRK2_human_ex21	0	TrkB-Shc
Cardoso-Moreira et al. (2019)	E-MTAB-6811	ERR2592362	Rattus norvegicus	ovary	Embryo	Ntrk2	NTRK2_human_ex26	0.16068	TrkB-FL
Cardoso-Moreira et al. (2019)	E-MTAB-6811	ERR2592363	Rattus norvegicus	heart	Embryo	Ntrk2	NTRK2_human_ex18	0.237999	TrkB-T1
Cardoso-Moreira et al. (2019)	E-MTAB-6811	ERR2592363	Rattus norvegicus	heart	Embryo	Ntrk2	NTRK2_human_ex21	0	TrkB-Shc
Cardoso-Moreira et al. (2019)	E-MTAB-6811	ERR2592363	Rattus norvegicus	heart	Embryo	Ntrk2	NTRK2_human_ex26	0.0082877	TrkB-FL
Cardoso-Moreira et al. (2019)	E-MTAB-6811	ERR2592364	Rattus norvegicus	liver	Embryo	Ntrk2	NTRK2_human_ex18	0.347635	TrkB-T1
Cardoso-Moreira et al. (2019)	E-MTAB-6811	ERR2592364	Rattus norvegicus	liver	Embryo	Ntrk2	NTRK2_human_ex21	0.00473399	TrkB-Shc
Cardoso-Moreira et al. (2019)	E-MTAB-6811	ERR2592364	Rattus norvegicus	liver	Embryo	Ntrk2	NTRK2_human_ex26	0.014058	TrkB-FL
Cardoso-Moreira et al. (2019)	E-MTAB-6811	ERR2592366	Rattus norvegicus	ovary	Embryo	Ntrk2	NTRK2_human_ex18	6.13128	TrkB-T1
Cardoso-Moreira et al. (2019)	E-MTAB-6811	ERR2592366	Rattus norvegicus	ovary	Embryo	Ntrk2	NTRK2_human_ex21	0.0168803	TrkB-Shc
Cardoso-Moreira et al. (2019)	E-MTAB-6811	ERR2592366	Rattus norvegicus	ovary	Embryo	Ntrk2	NTRK2_human_ex26	0.111394	TrkB-FL
Cardoso-Moreira et al. (2019)	E-MTAB-6811	ERR2592367	Rattus norvegicus	heart	Embryo	Ntrk2	NTRK2_human_ex18	0.415174	TrkB-T1
Cardoso-Moreira et al. (2019)	E-MTAB-6811	ERR2592367	Rattus norvegicus	heart	Embryo	Ntrk2	NTRK2_human_ex21	0	TrkB-Shc
Cardoso-Moreira et al. (2019)	E-MTAB-6811	ERR2592367	Rattus norvegicus	heart	Embryo	Ntrk2	NTRK2_human_ex26	0.0182619	TrkB-FL
Cardoso-Moreira et al. (2019)	E-MTAB-6811	ERR2592368	Rattus norvegicus	liver	Embryo	Ntrk2	NTRK2_human_ex18	0.446979	TrkB-T1
Cardoso-Moreira et al. (2019)	E-MTAB-6811	ERR2592368	Rattus norvegicus	liver	Embryo	Ntrk2	NTRK2_human_ex21	0	TrkB-Shc
Cardoso-Moreira et al. (2019)	E-MTAB-6811	ERR2592368	Rattus norvegicus	liver	Embryo	Ntrk2	NTRK2_human_ex26	0.0653726	TrkB-FL
Cardoso-Moreira et al. (2019)	E-MTAB-6811	ERR2592370	Rattus norvegicus	heart	Embryo	Ntrk2	NTRK2_human_ex18	2.96098	TrkB-T1
Cardoso-Moreira et al. (2019)	E-MTAB-6811	ERR2592370	Rattus norvegicus	heart	Embryo	Ntrk2	NTRK2_human_ex21	0.00827797	TrkB-Shc
Cardoso-Moreira et al. (2019)	E-MTAB-6811	ERR2592370	Rattus norvegicus	heart	Embryo	Ntrk2	NTRK2_human_ex26	0.00819405	TrkB-FL
Cardoso-Moreira et al. (2019)	E-MTAB-6811	ERR2592371	Rattus norvegicus	liver	Embryo	Ntrk2	NTRK2_human_ex18	0.332748	TrkB-T1
Cardoso-Moreira et al. (2019)	E-MTAB-6811	ERR2592371	Rattus norvegicus	liver	Embryo	Ntrk2	NTRK2_human_ex21	0	TrkB-Shc
Cardoso-Moreira et al. (2019)	E-MTAB-6811	ERR2592371	Rattus norvegicus	liver	Embryo	Ntrk2	NTRK2_human_ex26	0.00926967	TrkB-FL
Cardoso-Moreira et al. (2019)	E-MTAB-6811	ERR2592372	Rattus norvegicus	ovary	Embryo	Ntrk2	NTRK2_human_ex18	9.50991	TrkB-T1
Cardoso-Moreira et al. (2019)	E-MTAB-6811	ERR2592372	Rattus norvegicus	ovary	Embryo	Ntrk2	NTRK2_human_ex21	0.0189368	TrkB-Shc
Cardoso-Moreira et al. (2019)	E-MTAB-6811	ERR2592372	Rattus norvegicus	ovary	Embryo	Ntrk2	NTRK2_human_ex26	0.196821	TrkB-FL
Cardoso-Moreira et al. (2019)	E-MTAB-6811	ERR2592374	Rattus norvegicus	heart	Embryo	Ntrk2	NTRK2_human_ex18	0.408281	TrkB-T1
Cardoso-Moreira et al. (2019)	E-MTAB-6811	ERR2592374	Rattus norvegicus	heart	Embryo	Ntrk2	NTRK2_human_ex21	0	TrkB-Shc
Cardoso-Moreira et al. (2019)	E-MTAB-6811	ERR2592374	Rattus norvegicus	heart	Embryo	Ntrk2	NTRK2_human_ex26	0.00922205	TrkB-FL
Cardoso-Moreira et al. (2019)	E-MTAB-6811	ERR2592375	Rattus norvegicus	liver	Embryo	Ntrk2	NTRK2_human_ex18	0.247045	TrkB-T1
Cardoso-Moreira et al. (2019)	E-MTAB-6811	ERR2592375	Rattus norvegicus	liver	Embryo	Ntrk2	NTRK2_human_ex21	0	TrkB-Shc
Cardoso-Moreira et al. (2019)	E-MTAB-6811	ERR2592375	Rattus norvegicus	liver	Embryo	Ntrk2	NTRK2_human_ex26	0.0229405	TrkB-FL
Cardoso-Moreira et al. (2019)	E-MTAB-6811	ERR2592376	Rattus norvegicus	testis	Embryo	Ntrk2	NTRK2_human_ex18	10.5668	TrkB-T1
Cardoso-Moreira et al. (2019)	E-MTAB-6811	ERR2592376	Rattus norvegicus	testis	Embryo	Ntrk2	NTRK2_human_ex21	0.00672817	TrkB-Shc
Cardoso-Moreira et al. (2019)	E-MTAB-6811	ERR2592376	Rattus norvegicus	testis	Embryo	Ntrk2	NTRK2_human_ex26	0.352978	TrkB-FL
Cardoso-Moreira et al. (2019)	E-MTAB-6811	ERR2592377	Rattus norvegicus	heart	Embryo	Ntrk2	NTRK2_human_ex18	0.695142	TrkB-T1
Cardoso-Moreira et al. (2019)	E-MTAB-6811	ERR2592377	Rattus norvegicus	heart	Embryo	Ntrk2	NTRK2_human_ex21	0	TrkB-Shc
Cardoso-Moreira et al. (2019)	E-MTAB-6811	ERR2592377	Rattus norvegicus	heart	Embryo	Ntrk2	NTRK2_human_ex26	0.0129102	TrkB-FL
Cardoso-Moreira et al. (2019)	E-MTAB-6811	ERR2592378	Rattus norvegicus	ovary	Embryo	Ntrk2	NTRK2_human_ex18	13.5811	TrkB-T1
Cardoso-Moreira et al. (2019)	E-MTAB-6811	ERR2592378	Rattus norvegicus	ovary	Embryo	Ntrk2	NTRK2_human_ex21	0.0147195	TrkB-Shc
Cardoso-Moreira et al. (2019)	E-MTAB-6811	ERR2592378	Rattus norvegicus	ovary	Embryo	Ntrk2	NTRK2_human_ex26	0.254979	TrkB-FL
Cardoso-Moreira et al. (2019)	E-MTAB-6811	ERR2592380	Rattus norvegicus	liver	Embryo	Ntrk2	NTRK2_human_ex18	0.318355	TrkB-T1
Cardoso-Moreira et al. (2019)	E-MTAB-6811	ERR2592380	Rattus norvegicus	liver	Embryo	Ntrk2	NTRK2_human_ex21	0	TrkB-Shc
Cardoso-Moreira et al. (2019)	E-MTAB-6811	ERR2592380	Rattus norvegicus	liver	Embryo	Ntrk2	NTRK2_human_ex26	0	TrkB-FL
Cardoso-Moreira et al. (2019)	E-MTAB-6811	ERR2592381	Rattus norvegicus	liver	Embryo	Ntrk2	NTRK2_human_ex18	0.340161	TrkB-T1
Cardoso-Moreira et al. (2019)	E-MTAB-6811	ERR2592381	Rattus norvegicus	liver	Embryo	Ntrk2	NTRK2_human_ex21	0	TrkB-Shc
Cardoso-Moreira et al. (2019)	E-MTAB-6811	ERR2592381	Rattus norvegicus	liver	Embryo	Ntrk2	NTRK2_human_ex26	0	TrkB-FL
Cardoso-Moreira et al. (2019)	E-MTAB-6811	ERR2592382	Rattus norvegicus	testis	Embryo	Ntrk2	NTRK2_human_ex18	10.9821	TrkB-T1
Cardoso-Moreira et al. (2019)	E-MTAB-6811	ERR2592382	Rattus norvegicus	testis	Embryo	Ntrk2	NTRK2_human_ex21	0.0118874	TrkB-Shc
Cardoso-Moreira et al. (2019)	E-MTAB-6811	ERR2592382	Rattus norvegicus	testis	Embryo	Ntrk2	NTRK2_human_ex26	0.247106	TrkB-FL
Cardoso-Moreira et al. (2019)	E-MTAB-6811	ERR2592384	Rattus norvegicus	heart	Embryo	Ntrk2	NTRK2_human_ex18	0.599777	TrkB-T1
Cardoso-Moreira et al. (2019)	E-MTAB-6811	ERR2592384	Rattus norvegicus	heart	Embryo	Ntrk2	NTRK2_human_ex21	0	TrkB-Shc
Cardoso-Moreira et al. (2019)	E-MTAB-6811	ERR2592384	Rattus norvegicus	heart	Embryo	Ntrk2	NTRK2_human_ex26	0.00705995	TrkB-FL
Cardoso-Moreira et al. (2019)	E-MTAB-6811	ERR2592386	Rattus norvegicus	heart	Embryo	Ntrk2	NTRK2_human_ex18	2.8817	TrkB-T1
Cardoso-Moreira et al. (2019)	E-MTAB-6811	ERR2592386	Rattus norvegicus	heart	Embryo	Ntrk2	NTRK2_human_ex21	0	TrkB-Shc
Cardoso-Moreira et al. (2019)	E-MTAB-6811	ERR2592386	Rattus norvegicus	heart	Embryo	Ntrk2	NTRK2_human_ex26	0.0205842	TrkB-FL
Cardoso-Moreira et al. (2019)	E-MTAB-6811	ERR2592387	Rattus norvegicus	liver	Embryo	Ntrk2	NTRK2_human_ex18	0.263604	TrkB-T1
Cardoso-Moreira et al. (2019)	E-MTAB-6811	ERR2592387	Rattus norvegicus	liver	Embryo	Ntrk2	NTRK2_human_ex21	0	TrkB-Shc
Cardoso-Moreira et al. (2019)	E-MTAB-6811	ERR2592387	Rattus norvegicus	liver	Embryo	Ntrk2	NTRK2_human_ex26	0	TrkB-FL
Cardoso-Moreira et al. (2019)	E-MTAB-6811	ERR2592388	Rattus norvegicus	ovary	Embryo	Ntrk2	NTRK2_human_ex18	27.0142	TrkB-T1
Cardoso-Moreira et al. (2019)	E-MTAB-6811	ERR2592388	Rattus norvegicus	ovary	Embryo	Ntrk2	NTRK2_human_ex21	0.044489	TrkB-Shc
Cardoso-Moreira et al. (2019)	E-MTAB-6811	ERR2592388	Rattus norvegicus	ovary	Embryo	Ntrk2	NTRK2_human_ex26	0.396342	TrkB-FL
Cardoso-Moreira et al. (2019)	E-MTAB-6811	ERR2592390	Rattus norvegicus	heart	Embryo	Ntrk2	NTRK2_human_ex18	3.80961	TrkB-T1
Cardoso-Moreira et al. (2019)	E-MTAB-6811	ERR2592390	Rattus norvegicus	heart	Embryo	Ntrk2	NTRK2_human_ex21	0	TrkB-Shc
Cardoso-Moreira et al. (2019)	E-MTAB-6811	ERR2592390	Rattus norvegicus	heart	Embryo	Ntrk2	NTRK2_human_ex26	0	TrkB-FL
Cardoso-Moreira et al. (2019)	E-MTAB-6811	ERR2592391	Rattus norvegicus	liver	Embryo	Ntrk2	NTRK2_human_ex18	0.429988	TrkB-T1
Cardoso-Moreira et al. (2019)	E-MTAB-6811	ERR2592391	Rattus norvegicus	liver	Embryo	Ntrk2	NTRK2_human_ex21	0	TrkB-Shc
Cardoso-Moreira et al. (2019)	E-MTAB-6811	ERR2592391	Rattus norvegicus	liver	Embryo	Ntrk2	NTRK2_human_ex26	0.00733383	TrkB-FL
Cardoso-Moreira et al. (2019)	E-MTAB-6811	ERR2592392	Rattus norvegicus	ovary	Embryo	Ntrk2	NTRK2_human_ex18	29.0199	TrkB-T1
Cardoso-Moreira et al. (2019)	E-MTAB-6811	ERR2592392	Rattus norvegicus	ovary	Embryo	Ntrk2	NTRK2_human_ex21	0.0462292	TrkB-Shc
Cardoso-Moreira et al. (2019)	E-MTAB-6811	ERR2592392	Rattus norvegicus	ovary	Embryo	Ntrk2	NTRK2_human_ex26	0.320324	TrkB-FL
Cardoso-Moreira et al. (2019)	E-MTAB-6811	ERR2592394	Rattus norvegicus	heart	Embryo	Ntrk2	NTRK2_human_ex18	1.75716	TrkB-T1
Cardoso-Moreira et al. (2019)	E-MTAB-6811	ERR2592394	Rattus norvegicus	heart	Embryo	Ntrk2	NTRK2_human_ex21	0	TrkB-Shc
Cardoso-Moreira et al. (2019)	E-MTAB-6811	ERR2592394	Rattus norvegicus	heart	Embryo	Ntrk2	NTRK2_human_ex26	0.0492243	TrkB-FL
Cardoso-Moreira et al. (2019)	E-MTAB-6811	ERR2592395	Rattus norvegicus	liver	Embryo	Ntrk2	NTRK2_human_ex18	0.679271	TrkB-T1
Cardoso-Moreira et al. (2019)	E-MTAB-6811	ERR2592395	Rattus norvegicus	liver	Embryo	Ntrk2	NTRK2_human_ex21	0	TrkB-Shc
Cardoso-Moreira et al. (2019)	E-MTAB-6811	ERR2592395	Rattus norvegicus	liver	Embryo	Ntrk2	NTRK2_human_ex26	0	TrkB-FL
Cardoso-Moreira et al. (2019)	E-MTAB-6811	ERR2592396	Rattus norvegicus	testis	Embryo	Ntrk2	NTRK2_human_ex18	27.4415	TrkB-T1
Cardoso-Moreira et al. (2019)	E-MTAB-6811	ERR2592396	Rattus norvegicus	testis	Embryo	Ntrk2	NTRK2_human_ex21	0.00767432	TrkB-Shc
Cardoso-Moreira et al. (2019)	E-MTAB-6811	ERR2592396	Rattus norvegicus	testis	Embryo	Ntrk2	NTRK2_human_ex26	0.319054	TrkB-FL
Cardoso-Moreira et al. (2019)	E-MTAB-6811	ERR2592398	Rattus norvegicus	heart	Embryo	Ntrk2	NTRK2_human_ex18	2.23296	TrkB-T1
Cardoso-Moreira et al. (2019)	E-MTAB-6811	ERR2592398	Rattus norvegicus	heart	Embryo	Ntrk2	NTRK2_human_ex21	0	TrkB-Shc
Cardoso-Moreira et al. (2019)	E-MTAB-6811	ERR2592398	Rattus norvegicus	heart	Embryo	Ntrk2	NTRK2_human_ex26	0.0180016	TrkB-FL
Cardoso-Moreira et al. (2019)	E-MTAB-6811	ERR2592399	Rattus norvegicus	liver	Embryo	Ntrk2	NTRK2_human_ex18	0.913449	TrkB-T1
Cardoso-Moreira et al. (2019)	E-MTAB-6811	ERR2592399	Rattus norvegicus	liver	Embryo	Ntrk2	NTRK2_human_ex21	0	TrkB-Shc
Cardoso-Moreira et al. (2019)	E-MTAB-6811	ERR2592399	Rattus norvegicus	liver	Embryo	Ntrk2	NTRK2_human_ex26	0	TrkB-FL
Cardoso-Moreira et al. (2019)	E-MTAB-6811	ERR2592400	Rattus norvegicus	testis	Embryo	Ntrk2	NTRK2_human_ex18	29.8849	TrkB-T1
Cardoso-Moreira et al. (2019)	E-MTAB-6811	ERR2592400	Rattus norvegicus	testis	Embryo	Ntrk2	NTRK2_human_ex21	0.0550226	TrkB-Shc
Cardoso-Moreira et al. (2019)	E-MTAB-6811	ERR2592400	Rattus norvegicus	testis	Embryo	Ntrk2	NTRK2_human_ex26	0.326789	TrkB-FL
Cardoso-Moreira et al. (2019)	E-MTAB-6811	ERR2592408	Rattus norvegicus	testis	Embryo	Ntrk2	NTRK2_human_ex18	29.9612	TrkB-T1
Cardoso-Moreira et al. (2019)	E-MTAB-6811	ERR2592408	Rattus norvegicus	testis	Embryo	Ntrk2	NTRK2_human_ex21	0.0133278	TrkB-Shc
Cardoso-Moreira et al. (2019)	E-MTAB-6811	ERR2592408	Rattus norvegicus	testis	Embryo	Ntrk2	NTRK2_human_ex26	0.303432	TrkB-FL
Cardoso-Moreira et al. (2019)	E-MTAB-6811	ERR2592409	Rattus norvegicus	liver	Embryo	Ntrk2	NTRK2_human_ex18	0.487504	TrkB-T1
Cardoso-Moreira et al. (2019)	E-MTAB-6811	ERR2592409	Rattus norvegicus	liver	Embryo	Ntrk2	NTRK2_human_ex21	0.0122865	TrkB-Shc
Cardoso-Moreira et al. (2019)	E-MTAB-6811	ERR2592409	Rattus norvegicus	liver	Embryo	Ntrk2	NTRK2_human_ex26	0.0182429	TrkB-FL
Cardoso-Moreira et al. (2019)	E-MTAB-6811	ERR2592410	Rattus norvegicus	liver	Embryo	Ntrk2	NTRK2_human_ex18	0.206269	TrkB-T1
Cardoso-Moreira et al. (2019)	E-MTAB-6811	ERR2592410	Rattus norvegicus	liver	Embryo	Ntrk2	NTRK2_human_ex21	0	TrkB-Shc
Cardoso-Moreira et al. (2019)	E-MTAB-6811	ERR2592410	Rattus norvegicus	liver	Embryo	Ntrk2	NTRK2_human_ex26	0.0530423	TrkB-FL
Cardoso-Moreira et al. (2019)	E-MTAB-6811	ERR2592411	Rattus norvegicus	liver	Embryo	Ntrk2	NTRK2_human_ex18	0.101819	TrkB-T1
Cardoso-Moreira et al. (2019)	E-MTAB-6811	ERR2592411	Rattus norvegicus	liver	Embryo	Ntrk2	NTRK2_human_ex21	0	TrkB-Shc
Cardoso-Moreira et al. (2019)	E-MTAB-6811	ERR2592411	Rattus norvegicus	liver	Embryo	Ntrk2	NTRK2_human_ex26	0.0425472	TrkB-FL
Cardoso-Moreira et al. (2019)	E-MTAB-6811	ERR2592412	Rattus norvegicus	liver	Embryo	Ntrk2	NTRK2_human_ex18	0.155817	TrkB-T1
Cardoso-Moreira et al. (2019)	E-MTAB-6811	ERR2592412	Rattus norvegicus	liver	Embryo	Ntrk2	NTRK2_human_ex21	0	TrkB-Shc
Cardoso-Moreira et al. (2019)	E-MTAB-6811	ERR2592412	Rattus norvegicus	liver	Embryo	Ntrk2	NTRK2_human_ex26	0.00685379	TrkB-FL
Cardoso-Moreira et al. (2019)	E-MTAB-6811	ERR2592414	Rattus norvegicus	heart	Embryo	Ntrk2	NTRK2_human_ex18	3.59007	TrkB-T1
Cardoso-Moreira et al. (2019)	E-MTAB-6811	ERR2592414	Rattus norvegicus	heart	Embryo	Ntrk2	NTRK2_human_ex21	0	TrkB-Shc
Cardoso-Moreira et al. (2019)	E-MTAB-6811	ERR2592414	Rattus norvegicus	heart	Embryo	Ntrk2	NTRK2_human_ex26	0.0401118	TrkB-FL
Cardoso-Moreira et al. (2019)	E-MTAB-6811	ERR2592416	Rattus norvegicus	heart	Embryo	Ntrk2	NTRK2_human_ex18	5.13767	TrkB-T1
Cardoso-Moreira et al. (2019)	E-MTAB-6811	ERR2592416	Rattus norvegicus	heart	Embryo	Ntrk2	NTRK2_human_ex21	0.0088706	TrkB-Shc
Cardoso-Moreira et al. (2019)	E-MTAB-6811	ERR2592416	Rattus norvegicus	heart	Embryo	Ntrk2	NTRK2_human_ex26	0.026342	TrkB-FL
Cardoso-Moreira et al. (2019)	E-MTAB-6811	ERR2592418	Rattus norvegicus	heart	Embryo	Ntrk2	NTRK2_human_ex18	3.10922	TrkB-T1
Cardoso-Moreira et al. (2019)	E-MTAB-6811	ERR2592418	Rattus norvegicus	heart	Embryo	Ntrk2	NTRK2_human_ex21	0.00709489	TrkB-Shc
Cardoso-Moreira et al. (2019)	E-MTAB-6811	ERR2592418	Rattus norvegicus	heart	Embryo	Ntrk2	NTRK2_human_ex26	0.0561837	TrkB-FL
Cardoso-Moreira et al. (2019)	E-MTAB-6811	ERR2592419	Rattus norvegicus	testis	Embryo	Ntrk2	NTRK2_human_ex18	19.7632	TrkB-T1
Cardoso-Moreira et al. (2019)	E-MTAB-6811	ERR2592419	Rattus norvegicus	testis	Embryo	Ntrk2	NTRK2_human_ex21	0.0125838	TrkB-Shc
Cardoso-Moreira et al. (2019)	E-MTAB-6811	ERR2592419	Rattus norvegicus	testis	Embryo	Ntrk2	NTRK2_human_ex26	0.149474	TrkB-FL
Cardoso-Moreira et al. (2019)	E-MTAB-6811	ERR2592421	Rattus norvegicus	heart	Embryo	Ntrk2	NTRK2_human_ex18	1.71522	TrkB-T1
Cardoso-Moreira et al. (2019)	E-MTAB-6811	ERR2592421	Rattus norvegicus	heart	Embryo	Ntrk2	NTRK2_human_ex21	0	TrkB-Shc
Cardoso-Moreira et al. (2019)	E-MTAB-6811	ERR2592421	Rattus norvegicus	heart	Embryo	Ntrk2	NTRK2_human_ex26	0.0437035	TrkB-FL
Cardoso-Moreira et al. (2019)	E-MTAB-6811	ERR2592422	Rattus norvegicus	ovary	Embryo	Ntrk2	NTRK2_human_ex18	35.455	TrkB-T1
Cardoso-Moreira et al. (2019)	E-MTAB-6811	ERR2592422	Rattus norvegicus	ovary	Embryo	Ntrk2	NTRK2_human_ex21	0.0360079	TrkB-Shc
Cardoso-Moreira et al. (2019)	E-MTAB-6811	ERR2592422	Rattus norvegicus	ovary	Embryo	Ntrk2	NTRK2_human_ex26	0.522762	TrkB-FL
Cardoso-Moreira et al. (2019)	E-MTAB-6811	ERR2592423	Rattus norvegicus	kidney	Embryo	Ntrk2	NTRK2_human_ex18	16.4775	TrkB-T1
Cardoso-Moreira et al. (2019)	E-MTAB-6811	ERR2592423	Rattus norvegicus	kidney	Embryo	Ntrk2	NTRK2_human_ex21	0.0101251	TrkB-Shc
Cardoso-Moreira et al. (2019)	E-MTAB-6811	ERR2592423	Rattus norvegicus	kidney	Embryo	Ntrk2	NTRK2_human_ex26	0.100225	TrkB-FL
Cardoso-Moreira et al. (2019)	E-MTAB-6811	ERR2592424	Rattus norvegicus	kidney	Embryo	Ntrk2	NTRK2_human_ex18	17.9606	TrkB-T1
Cardoso-Moreira et al. (2019)	E-MTAB-6811	ERR2592424	Rattus norvegicus	kidney	Embryo	Ntrk2	NTRK2_human_ex21	0.0407637	TrkB-Shc
Cardoso-Moreira et al. (2019)	E-MTAB-6811	ERR2592424	Rattus norvegicus	kidney	Embryo	Ntrk2	NTRK2_human_ex26	0.0968411	TrkB-FL
Cardoso-Moreira et al. (2019)	E-MTAB-6811	ERR2592431	Rattus norvegicus	kidney	Embryo	Ntrk2	NTRK2_human_ex18	14.6169	TrkB-T1
Cardoso-Moreira et al. (2019)	E-MTAB-6811	ERR2592431	Rattus norvegicus	kidney	Embryo	Ntrk2	NTRK2_human_ex21	0	TrkB-Shc
Cardoso-Moreira et al. (2019)	E-MTAB-6811	ERR2592431	Rattus norvegicus	kidney	Embryo	Ntrk2	NTRK2_human_ex26	0.0695215	TrkB-FL
Cardoso-Moreira et al. (2019)	E-MTAB-6811	ERR2592434	Rattus norvegicus	kidney	Embryo	Ntrk2	NTRK2_human_ex18	12.6531	TrkB-T1
Cardoso-Moreira et al. (2019)	E-MTAB-6811	ERR2592434	Rattus norvegicus	kidney	Embryo	Ntrk2	NTRK2_human_ex21	0	TrkB-Shc
Cardoso-Moreira et al. (2019)	E-MTAB-6811	ERR2592434	Rattus norvegicus	kidney	Embryo	Ntrk2	NTRK2_human_ex26	0.0886763	TrkB-FL
Cardoso-Moreira et al. (2019)	E-MTAB-6811	ERR2592435	Rattus norvegicus	testis	Embryo	Ntrk2	NTRK2_human_ex18	18.6267	TrkB-T1
Cardoso-Moreira et al. (2019)	E-MTAB-6811	ERR2592435	Rattus norvegicus	testis	Embryo	Ntrk2	NTRK2_human_ex21	0.0302432	TrkB-Shc
Cardoso-Moreira et al. (2019)	E-MTAB-6811	ERR2592435	Rattus norvegicus	testis	Embryo	Ntrk2	NTRK2_human_ex26	0.164652	TrkB-FL
Cardoso-Moreira et al. (2019)	E-MTAB-6811	ERR2592436	Rattus norvegicus	ovary	Embryo	Ntrk2	NTRK2_human_ex18	46.9589	TrkB-T1
Cardoso-Moreira et al. (2019)	E-MTAB-6811	ERR2592436	Rattus norvegicus	ovary	Embryo	Ntrk2	NTRK2_human_ex21	0.028112	TrkB-Shc
Cardoso-Moreira et al. (2019)	E-MTAB-6811	ERR2592436	Rattus norvegicus	ovary	Embryo	Ntrk2	NTRK2_human_ex26	0.333924	TrkB-FL
Cardoso-Moreira et al. (2019)	E-MTAB-6811	ERR2592437	Rattus norvegicus	liver	Embryo	Ntrk2	NTRK2_human_ex18	0	TrkB-T1
Cardoso-Moreira et al. (2019)	E-MTAB-6811	ERR2592437	Rattus norvegicus	liver	Embryo	Ntrk2	NTRK2_human_ex21	0	TrkB-Shc
Cardoso-Moreira et al. (2019)	E-MTAB-6811	ERR2592437	Rattus norvegicus	liver	Embryo	Ntrk2	NTRK2_human_ex26	0	TrkB-FL
Cardoso-Moreira et al. (2019)	E-MTAB-6811	ERR2592438	Rattus norvegicus	liver	Embryo	Ntrk2	NTRK2_human_ex18	0.110552	TrkB-T1
Cardoso-Moreira et al. (2019)	E-MTAB-6811	ERR2592438	Rattus norvegicus	liver	Embryo	Ntrk2	NTRK2_human_ex21	0	TrkB-Shc
Cardoso-Moreira et al. (2019)	E-MTAB-6811	ERR2592438	Rattus norvegicus	liver	Embryo	Ntrk2	NTRK2_human_ex26	0.0071071	TrkB-FL
Cardoso-Moreira et al. (2019)	E-MTAB-6811	ERR2592439	Rattus norvegicus	liver	Embryo	Ntrk2	NTRK2_human_ex18	0.00630588	TrkB-T1
Cardoso-Moreira et al. (2019)	E-MTAB-6811	ERR2592439	Rattus norvegicus	liver	Embryo	Ntrk2	NTRK2_human_ex21	0	TrkB-Shc
Cardoso-Moreira et al. (2019)	E-MTAB-6811	ERR2592439	Rattus norvegicus	liver	Embryo	Ntrk2	NTRK2_human_ex26	0	TrkB-FL
Cardoso-Moreira et al. (2019)	E-MTAB-6811	ERR2592441	Rattus norvegicus	heart	Embryo	Ntrk2	NTRK2_human_ex18	2.37071	TrkB-T1
Cardoso-Moreira et al. (2019)	E-MTAB-6811	ERR2592441	Rattus norvegicus	heart	Embryo	Ntrk2	NTRK2_human_ex21	0	TrkB-Shc
Cardoso-Moreira et al. (2019)	E-MTAB-6811	ERR2592441	Rattus norvegicus	heart	Embryo	Ntrk2	NTRK2_human_ex26	0.0226866	TrkB-FL
Cardoso-Moreira et al. (2019)	E-MTAB-6811	ERR2592443	Rattus norvegicus	heart	Embryo	Ntrk2	NTRK2_human_ex18	3.37401	TrkB-T1
Cardoso-Moreira et al. (2019)	E-MTAB-6811	ERR2592443	Rattus norvegicus	heart	Embryo	Ntrk2	NTRK2_human_ex21	0.0192477	TrkB-Shc
Cardoso-Moreira et al. (2019)	E-MTAB-6811	ERR2592443	Rattus norvegicus	heart	Embryo	Ntrk2	NTRK2_human_ex26	0.0762105	TrkB-FL
Cardoso-Moreira et al. (2019)	E-MTAB-6811	ERR2592444	Rattus norvegicus	kidney	Embryo	Ntrk2	NTRK2_human_ex18	35.0139	TrkB-T1
Cardoso-Moreira et al. (2019)	E-MTAB-6811	ERR2592444	Rattus norvegicus	kidney	Embryo	Ntrk2	NTRK2_human_ex21	0.0623675	TrkB-Shc
Cardoso-Moreira et al. (2019)	E-MTAB-6811	ERR2592444	Rattus norvegicus	kidney	Embryo	Ntrk2	NTRK2_human_ex26	0.401279	TrkB-FL
Cardoso-Moreira et al. (2019)	E-MTAB-6811	ERR2592445	Rattus norvegicus	testis	Embryo	Ntrk2	NTRK2_human_ex18	36.2172	TrkB-T1
Cardoso-Moreira et al. (2019)	E-MTAB-6811	ERR2592445	Rattus norvegicus	testis	Embryo	Ntrk2	NTRK2_human_ex21	0.0225005	TrkB-Shc
Cardoso-Moreira et al. (2019)	E-MTAB-6811	ERR2592445	Rattus norvegicus	testis	Embryo	Ntrk2	NTRK2_human_ex26	0.237572	TrkB-FL
Cardoso-Moreira et al. (2019)	E-MTAB-6811	ERR2592447	Rattus norvegicus	heart	Embryo	Ntrk2	NTRK2_human_ex18	5.06919	TrkB-T1
Cardoso-Moreira et al. (2019)	E-MTAB-6811	ERR2592447	Rattus norvegicus	heart	Embryo	Ntrk2	NTRK2_human_ex21	0	TrkB-Shc
Cardoso-Moreira et al. (2019)	E-MTAB-6811	ERR2592447	Rattus norvegicus	heart	Embryo	Ntrk2	NTRK2_human_ex26	0.0616221	TrkB-FL
Cardoso-Moreira et al. (2019)	E-MTAB-6811	ERR2592448	Rattus norvegicus	kidney	Embryo	Ntrk2	NTRK2_human_ex18	16.6072	TrkB-T1
Cardoso-Moreira et al. (2019)	E-MTAB-6811	ERR2592448	Rattus norvegicus	kidney	Embryo	Ntrk2	NTRK2_human_ex21	0.0221624	TrkB-Shc
Cardoso-Moreira et al. (2019)	E-MTAB-6811	ERR2592448	Rattus norvegicus	kidney	Embryo	Ntrk2	NTRK2_human_ex26	0.160877	TrkB-FL
Cardoso-Moreira et al. (2019)	E-MTAB-6811	ERR2592450	Rattus norvegicus	heart	Embryo	Ntrk2	NTRK2_human_ex18	3.7054	TrkB-T1
Cardoso-Moreira et al. (2019)	E-MTAB-6811	ERR2592450	Rattus norvegicus	heart	Embryo	Ntrk2	NTRK2_human_ex21	0.00720843	TrkB-Shc
Cardoso-Moreira et al. (2019)	E-MTAB-6811	ERR2592450	Rattus norvegicus	heart	Embryo	Ntrk2	NTRK2_human_ex26	0.0428121	TrkB-FL
Cardoso-Moreira et al. (2019)	E-MTAB-6811	ERR2592451	Rattus norvegicus	kidney	Embryo	Ntrk2	NTRK2_human_ex18	15.5976	TrkB-T1
Cardoso-Moreira et al. (2019)	E-MTAB-6811	ERR2592451	Rattus norvegicus	kidney	Embryo	Ntrk2	NTRK2_human_ex21	0.00855688	TrkB-Shc
Cardoso-Moreira et al. (2019)	E-MTAB-6811	ERR2592451	Rattus norvegicus	kidney	Embryo	Ntrk2	NTRK2_human_ex26	0.127052	TrkB-FL
Cardoso-Moreira et al. (2019)	E-MTAB-6811	ERR2592452	Rattus norvegicus	ovary	Embryo	Ntrk2	NTRK2_human_ex18	48.9526	TrkB-T1
Cardoso-Moreira et al. (2019)	E-MTAB-6811	ERR2592452	Rattus norvegicus	ovary	Embryo	Ntrk2	NTRK2_human_ex21	0.0203148	TrkB-Shc
Cardoso-Moreira et al. (2019)	E-MTAB-6811	ERR2592452	Rattus norvegicus	ovary	Embryo	Ntrk2	NTRK2_human_ex26	0.36196	TrkB-FL
Cardoso-Moreira et al. (2019)	E-MTAB-6811	ERR2592453	Rattus norvegicus	liver	Embryo	Ntrk2	NTRK2_human_ex18	0.780617	TrkB-T1
Cardoso-Moreira et al. (2019)	E-MTAB-6811	ERR2592453	Rattus norvegicus	liver	Embryo	Ntrk2	NTRK2_human_ex21	0	TrkB-Shc
Cardoso-Moreira et al. (2019)	E-MTAB-6811	ERR2592453	Rattus norvegicus	liver	Embryo	Ntrk2	NTRK2_human_ex26	0.015912	TrkB-FL
Cardoso-Moreira et al. (2019)	E-MTAB-6811	ERR2592462	Rattus norvegicus	kidney	Embryo	Ntrk2	NTRK2_human_ex18	14.2618	TrkB-T1
Cardoso-Moreira et al. (2019)	E-MTAB-6811	ERR2592462	Rattus norvegicus	kidney	Embryo	Ntrk2	NTRK2_human_ex21	0.00889309	TrkB-Shc
Cardoso-Moreira et al. (2019)	E-MTAB-6811	ERR2592462	Rattus norvegicus	kidney	Embryo	Ntrk2	NTRK2_human_ex26	0.0616206	TrkB-FL
Cardoso-Moreira et al. (2019)	E-MTAB-6811	ERR2592463	Rattus norvegicus	testis	Late embryo	Ntrk2	NTRK2_human_ex18	12.102	TrkB-T1
Cardoso-Moreira et al. (2019)	E-MTAB-6811	ERR2592463	Rattus norvegicus	testis	Late embryo	Ntrk2	NTRK2_human_ex21	0	TrkB-Shc
Cardoso-Moreira et al. (2019)	E-MTAB-6811	ERR2592463	Rattus norvegicus	testis	Late embryo	Ntrk2	NTRK2_human_ex26	0.0836506	TrkB-FL
Cardoso-Moreira et al. (2019)	E-MTAB-6811	ERR2592464	Rattus norvegicus	liver	Late embryo	Ntrk2	NTRK2_human_ex18	0.0116546	TrkB-T1
Cardoso-Moreira et al. (2019)	E-MTAB-6811	ERR2592464	Rattus norvegicus	liver	Late embryo	Ntrk2	NTRK2_human_ex21	0	TrkB-Shc
Cardoso-Moreira et al. (2019)	E-MTAB-6811	ERR2592464	Rattus norvegicus	liver	Late embryo	Ntrk2	NTRK2_human_ex26	0	TrkB-FL
Cardoso-Moreira et al. (2019)	E-MTAB-6811	ERR2592465	Rattus norvegicus	liver	Late embryo	Ntrk2	NTRK2_human_ex18	0	TrkB-T1
Cardoso-Moreira et al. (2019)	E-MTAB-6811	ERR2592465	Rattus norvegicus	liver	Late embryo	Ntrk2	NTRK2_human_ex21	0	TrkB-Shc
Cardoso-Moreira et al. (2019)	E-MTAB-6811	ERR2592465	Rattus norvegicus	liver	Late embryo	Ntrk2	NTRK2_human_ex26	0	TrkB-FL
Cardoso-Moreira et al. (2019)	E-MTAB-6811	ERR2592466	Rattus norvegicus	liver	Late embryo	Ntrk2	NTRK2_human_ex18	0.10686	TrkB-T1
Cardoso-Moreira et al. (2019)	E-MTAB-6811	ERR2592466	Rattus norvegicus	liver	Late embryo	Ntrk2	NTRK2_human_ex21	0	TrkB-Shc
Cardoso-Moreira et al. (2019)	E-MTAB-6811	ERR2592466	Rattus norvegicus	liver	Late embryo	Ntrk2	NTRK2_human_ex26	0.0127582	TrkB-FL
Cardoso-Moreira et al. (2019)	E-MTAB-6811	ERR2592467	Rattus norvegicus	liver	Late embryo	Ntrk2	NTRK2_human_ex18	0.0143884	TrkB-T1
Cardoso-Moreira et al. (2019)	E-MTAB-6811	ERR2592467	Rattus norvegicus	liver	Late embryo	Ntrk2	NTRK2_human_ex21	0	TrkB-Shc
Cardoso-Moreira et al. (2019)	E-MTAB-6811	ERR2592467	Rattus norvegicus	liver	Late embryo	Ntrk2	NTRK2_human_ex26	0.00601245	TrkB-FL
Cardoso-Moreira et al. (2019)	E-MTAB-6811	ERR2592468	Rattus norvegicus	testis	Late embryo	Ntrk2	NTRK2_human_ex18	23.599	TrkB-T1
Cardoso-Moreira et al. (2019)	E-MTAB-6811	ERR2592468	Rattus norvegicus	testis	Late embryo	Ntrk2	NTRK2_human_ex21	0	TrkB-Shc
Cardoso-Moreira et al. (2019)	E-MTAB-6811	ERR2592468	Rattus norvegicus	testis	Late embryo	Ntrk2	NTRK2_human_ex26	0.202523	TrkB-FL
Cardoso-Moreira et al. (2019)	E-MTAB-6811	ERR2592473	Rattus norvegicus	ovary	Late embryo	Ntrk2	NTRK2_human_ex18	27.6103	TrkB-T1
Cardoso-Moreira et al. (2019)	E-MTAB-6811	ERR2592473	Rattus norvegicus	ovary	Late embryo	Ntrk2	NTRK2_human_ex21	0.00792093	TrkB-Shc
Cardoso-Moreira et al. (2019)	E-MTAB-6811	ERR2592473	Rattus norvegicus	ovary	Late embryo	Ntrk2	NTRK2_human_ex26	0.415553	TrkB-FL
Cardoso-Moreira et al. (2019)	E-MTAB-6811	ERR2592478	Rattus norvegicus	ovary	Late embryo	Ntrk2	NTRK2_human_ex18	42.8526	TrkB-T1
Cardoso-Moreira et al. (2019)	E-MTAB-6811	ERR2592478	Rattus norvegicus	ovary	Late embryo	Ntrk2	NTRK2_human_ex21	0.0385171	TrkB-Shc
Cardoso-Moreira et al. (2019)	E-MTAB-6811	ERR2592478	Rattus norvegicus	ovary	Late embryo	Ntrk2	NTRK2_human_ex26	0.597317	TrkB-FL
Cardoso-Moreira et al. (2019)	E-MTAB-6811	ERR2592479	Rattus norvegicus	heart	Late embryo	Ntrk2	NTRK2_human_ex18	4.28917	TrkB-T1
Cardoso-Moreira et al. (2019)	E-MTAB-6811	ERR2592479	Rattus norvegicus	heart	Late embryo	Ntrk2	NTRK2_human_ex21	0	TrkB-Shc
Cardoso-Moreira et al. (2019)	E-MTAB-6811	ERR2592479	Rattus norvegicus	heart	Late embryo	Ntrk2	NTRK2_human_ex26	0.0776854	TrkB-FL
Cardoso-Moreira et al. (2019)	E-MTAB-6811	ERR2592480	Rattus norvegicus	heart	Late embryo	Ntrk2	NTRK2_human_ex18	5.19656	TrkB-T1
Cardoso-Moreira et al. (2019)	E-MTAB-6811	ERR2592480	Rattus norvegicus	heart	Late embryo	Ntrk2	NTRK2_human_ex21	0	TrkB-Shc
Cardoso-Moreira et al. (2019)	E-MTAB-6811	ERR2592480	Rattus norvegicus	heart	Late embryo	Ntrk2	NTRK2_human_ex26	0.083119	TrkB-FL
Cardoso-Moreira et al. (2019)	E-MTAB-6811	ERR2592481	Rattus norvegicus	kidney	Late embryo	Ntrk2	NTRK2_human_ex18	11.685	TrkB-T1
Cardoso-Moreira et al. (2019)	E-MTAB-6811	ERR2592481	Rattus norvegicus	kidney	Late embryo	Ntrk2	NTRK2_human_ex21	0.011211	TrkB-Shc
Cardoso-Moreira et al. (2019)	E-MTAB-6811	ERR2592481	Rattus norvegicus	kidney	Late embryo	Ntrk2	NTRK2_human_ex26	0.0332919	TrkB-FL
Cardoso-Moreira et al. (2019)	E-MTAB-6811	ERR2592482	Rattus norvegicus	heart	Late embryo	Ntrk2	NTRK2_human_ex18	7.01254	TrkB-T1
Cardoso-Moreira et al. (2019)	E-MTAB-6811	ERR2592482	Rattus norvegicus	heart	Late embryo	Ntrk2	NTRK2_human_ex21	0.00935335	TrkB-Shc
Cardoso-Moreira et al. (2019)	E-MTAB-6811	ERR2592482	Rattus norvegicus	heart	Late embryo	Ntrk2	NTRK2_human_ex26	0.101844	TrkB-FL
Cardoso-Moreira et al. (2019)	E-MTAB-6811	ERR2592483	Rattus norvegicus	kidney	Late embryo	Ntrk2	NTRK2_human_ex18	13.2946	TrkB-T1
Cardoso-Moreira et al. (2019)	E-MTAB-6811	ERR2592483	Rattus norvegicus	kidney	Late embryo	Ntrk2	NTRK2_human_ex21	0.0247237	TrkB-Shc
Cardoso-Moreira et al. (2019)	E-MTAB-6811	ERR2592483	Rattus norvegicus	kidney	Late embryo	Ntrk2	NTRK2_human_ex26	0.10605	TrkB-FL
Cardoso-Moreira et al. (2019)	E-MTAB-6811	ERR2592484	Rattus norvegicus	heart	Late embryo	Ntrk2	NTRK2_human_ex18	2.66263	TrkB-T1
Cardoso-Moreira et al. (2019)	E-MTAB-6811	ERR2592484	Rattus norvegicus	heart	Late embryo	Ntrk2	NTRK2_human_ex21	0	TrkB-Shc
Cardoso-Moreira et al. (2019)	E-MTAB-6811	ERR2592484	Rattus norvegicus	heart	Late embryo	Ntrk2	NTRK2_human_ex26	0.0452595	TrkB-FL
Cardoso-Moreira et al. (2019)	E-MTAB-6811	ERR2592485	Rattus norvegicus	kidney	Late embryo	Ntrk2	NTRK2_human_ex18	11.2837	TrkB-T1
Cardoso-Moreira et al. (2019)	E-MTAB-6811	ERR2592485	Rattus norvegicus	kidney	Late embryo	Ntrk2	NTRK2_human_ex21	0	TrkB-Shc
Cardoso-Moreira et al. (2019)	E-MTAB-6811	ERR2592485	Rattus norvegicus	kidney	Late embryo	Ntrk2	NTRK2_human_ex26	0.00822164	TrkB-FL
Cardoso-Moreira et al. (2019)	E-MTAB-6811	ERR2592490	Rattus norvegicus	kidney	Late embryo	Ntrk2	NTRK2_human_ex18	12.8811	TrkB-T1
Cardoso-Moreira et al. (2019)	E-MTAB-6811	ERR2592490	Rattus norvegicus	kidney	Late embryo	Ntrk2	NTRK2_human_ex21	0.0168481	TrkB-Shc
Cardoso-Moreira et al. (2019)	E-MTAB-6811	ERR2592490	Rattus norvegicus	kidney	Late embryo	Ntrk2	NTRK2_human_ex26	0.0583706	TrkB-FL
Cardoso-Moreira et al. (2019)	E-MTAB-6811	ERR2592491	Rattus norvegicus	testis	Late embryo	Ntrk2	NTRK2_human_ex18	10.5702	TrkB-T1
Cardoso-Moreira et al. (2019)	E-MTAB-6811	ERR2592491	Rattus norvegicus	testis	Late embryo	Ntrk2	NTRK2_human_ex21	0.00600564	TrkB-Shc
Cardoso-Moreira et al. (2019)	E-MTAB-6811	ERR2592491	Rattus norvegicus	testis	Late embryo	Ntrk2	NTRK2_human_ex26	0.0653924	TrkB-FL
Cardoso-Moreira et al. (2019)	E-MTAB-6811	ERR2592492	Rattus norvegicus	liver	Late embryo	Ntrk2	NTRK2_human_ex18	0.0349981	TrkB-T1
Cardoso-Moreira et al. (2019)	E-MTAB-6811	ERR2592492	Rattus norvegicus	liver	Late embryo	Ntrk2	NTRK2_human_ex21	0.0073872	TrkB-Shc
Cardoso-Moreira et al. (2019)	E-MTAB-6811	ERR2592492	Rattus norvegicus	liver	Late embryo	Ntrk2	NTRK2_human_ex26	0.00731232	TrkB-FL
Cardoso-Moreira et al. (2019)	E-MTAB-6811	ERR2592493	Rattus norvegicus	liver	Late embryo	Ntrk2	NTRK2_human_ex18	0.0774264	TrkB-T1
Cardoso-Moreira et al. (2019)	E-MTAB-6811	ERR2592493	Rattus norvegicus	liver	Late embryo	Ntrk2	NTRK2_human_ex21	0	TrkB-Shc
Cardoso-Moreira et al. (2019)	E-MTAB-6811	ERR2592493	Rattus norvegicus	liver	Late embryo	Ntrk2	NTRK2_human_ex26	0.00647083	TrkB-FL
Cardoso-Moreira et al. (2019)	E-MTAB-6811	ERR2592494	Rattus norvegicus	liver	Late embryo	Ntrk2	NTRK2_human_ex18	0.0360014	TrkB-T1
Cardoso-Moreira et al. (2019)	E-MTAB-6811	ERR2592494	Rattus norvegicus	liver	Late embryo	Ntrk2	NTRK2_human_ex21	0	TrkB-Shc
Cardoso-Moreira et al. (2019)	E-MTAB-6811	ERR2592494	Rattus norvegicus	liver	Late embryo	Ntrk2	NTRK2_human_ex26	0.0180526	TrkB-FL
Cardoso-Moreira et al. (2019)	E-MTAB-6811	ERR2592495	Rattus norvegicus	liver	Late embryo	Ntrk2	NTRK2_human_ex18	0	TrkB-T1
Cardoso-Moreira et al. (2019)	E-MTAB-6811	ERR2592495	Rattus norvegicus	liver	Late embryo	Ntrk2	NTRK2_human_ex21	0	TrkB-Shc
Cardoso-Moreira et al. (2019)	E-MTAB-6811	ERR2592495	Rattus norvegicus	liver	Late embryo	Ntrk2	NTRK2_human_ex26	0	TrkB-FL
Cardoso-Moreira et al. (2019)	E-MTAB-6811	ERR2592496	Rattus norvegicus	heart	Late embryo	Ntrk2	NTRK2_human_ex18	3.11142	TrkB-T1
Cardoso-Moreira et al. (2019)	E-MTAB-6811	ERR2592496	Rattus norvegicus	heart	Late embryo	Ntrk2	NTRK2_human_ex21	0	TrkB-Shc
Cardoso-Moreira et al. (2019)	E-MTAB-6811	ERR2592496	Rattus norvegicus	heart	Late embryo	Ntrk2	NTRK2_human_ex26	0.049436	TrkB-FL
Cardoso-Moreira et al. (2019)	E-MTAB-6811	ERR2592497	Rattus norvegicus	ovary	Late embryo	Ntrk2	NTRK2_human_ex18	43.9024	TrkB-T1
Cardoso-Moreira et al. (2019)	E-MTAB-6811	ERR2592497	Rattus norvegicus	ovary	Late embryo	Ntrk2	NTRK2_human_ex21	0.0248603	TrkB-Shc
Cardoso-Moreira et al. (2019)	E-MTAB-6811	ERR2592497	Rattus norvegicus	ovary	Late embryo	Ntrk2	NTRK2_human_ex26	0.319908	TrkB-FL
Cardoso-Moreira et al. (2019)	E-MTAB-6811	ERR2592498	Rattus norvegicus	heart	Late embryo	Ntrk2	NTRK2_human_ex18	2.23707	TrkB-T1
Cardoso-Moreira et al. (2019)	E-MTAB-6811	ERR2592498	Rattus norvegicus	heart	Late embryo	Ntrk2	NTRK2_human_ex21	0.00732073	TrkB-Shc
Cardoso-Moreira et al. (2019)	E-MTAB-6811	ERR2592498	Rattus norvegicus	heart	Late embryo	Ntrk2	NTRK2_human_ex26	0.0724652	TrkB-FL
Cardoso-Moreira et al. (2019)	E-MTAB-6811	ERR2592499	Rattus norvegicus	kidney	Late embryo	Ntrk2	NTRK2_human_ex18	13.2554	TrkB-T1
Cardoso-Moreira et al. (2019)	E-MTAB-6811	ERR2592499	Rattus norvegicus	kidney	Late embryo	Ntrk2	NTRK2_human_ex21	0.0170602	TrkB-Shc
Cardoso-Moreira et al. (2019)	E-MTAB-6811	ERR2592499	Rattus norvegicus	kidney	Late embryo	Ntrk2	NTRK2_human_ex26	0.0422181	TrkB-FL
Cardoso-Moreira et al. (2019)	E-MTAB-6811	ERR2592500	Rattus norvegicus	heart	Late embryo	Ntrk2	NTRK2_human_ex18	2.29195	TrkB-T1
Cardoso-Moreira et al. (2019)	E-MTAB-6811	ERR2592500	Rattus norvegicus	heart	Late embryo	Ntrk2	NTRK2_human_ex21	0.00841341	TrkB-Shc
Cardoso-Moreira et al. (2019)	E-MTAB-6811	ERR2592500	Rattus norvegicus	heart	Late embryo	Ntrk2	NTRK2_human_ex26	0.0166562	TrkB-FL
Cardoso-Moreira et al. (2019)	E-MTAB-6811	ERR2592501	Rattus norvegicus	kidney	Late embryo	Ntrk2	NTRK2_human_ex18	10.9502	TrkB-T1
Cardoso-Moreira et al. (2019)	E-MTAB-6811	ERR2592501	Rattus norvegicus	kidney	Late embryo	Ntrk2	NTRK2_human_ex21	0.00810271	TrkB-Shc
Cardoso-Moreira et al. (2019)	E-MTAB-6811	ERR2592501	Rattus norvegicus	kidney	Late embryo	Ntrk2	NTRK2_human_ex26	0.0240617	TrkB-FL
Cardoso-Moreira et al. (2019)	E-MTAB-6811	ERR2592502	Rattus norvegicus	testis	Late embryo	Ntrk2	NTRK2_human_ex18	20.084	TrkB-T1
Cardoso-Moreira et al. (2019)	E-MTAB-6811	ERR2592502	Rattus norvegicus	testis	Late embryo	Ntrk2	NTRK2_human_ex21	0.0103648	TrkB-Shc
Cardoso-Moreira et al. (2019)	E-MTAB-6811	ERR2592502	Rattus norvegicus	testis	Late embryo	Ntrk2	NTRK2_human_ex26	0.215455	TrkB-FL
Cardoso-Moreira et al. (2019)	E-MTAB-6811	ERR2592503	Rattus norvegicus	kidney	Late embryo	Ntrk2	NTRK2_human_ex18	9.32639	TrkB-T1
Cardoso-Moreira et al. (2019)	E-MTAB-6811	ERR2592503	Rattus norvegicus	kidney	Late embryo	Ntrk2	NTRK2_human_ex21	0.00761533	TrkB-Shc
Cardoso-Moreira et al. (2019)	E-MTAB-6811	ERR2592503	Rattus norvegicus	kidney	Late embryo	Ntrk2	NTRK2_human_ex26	0.060305	TrkB-FL
Cardoso-Moreira et al. (2019)	E-MTAB-6811	ERR2592504	Rattus norvegicus	heart	Late embryo	Ntrk2	NTRK2_human_ex18	1.97249	TrkB-T1
Cardoso-Moreira et al. (2019)	E-MTAB-6811	ERR2592504	Rattus norvegicus	heart	Late embryo	Ntrk2	NTRK2_human_ex21	0	TrkB-Shc
Cardoso-Moreira et al. (2019)	E-MTAB-6811	ERR2592504	Rattus norvegicus	heart	Late embryo	Ntrk2	NTRK2_human_ex26	0.0364306	TrkB-FL
Cardoso-Moreira et al. (2019)	E-MTAB-6811	ERR2592509	Rattus norvegicus	ovary	Late embryo	Ntrk2	NTRK2_human_ex18	48.6154	TrkB-T1
Cardoso-Moreira et al. (2019)	E-MTAB-6811	ERR2592509	Rattus norvegicus	ovary	Late embryo	Ntrk2	NTRK2_human_ex21	0.0521416	TrkB-Shc
Cardoso-Moreira et al. (2019)	E-MTAB-6811	ERR2592509	Rattus norvegicus	ovary	Late embryo	Ntrk2	NTRK2_human_ex26	0.423227	TrkB-FL
Cardoso-Moreira et al. (2019)	E-MTAB-6811	ERR2592510	Rattus norvegicus	heart	Late embryo	Ntrk2	NTRK2_human_ex18	2.89864	TrkB-T1
Cardoso-Moreira et al. (2019)	E-MTAB-6811	ERR2592510	Rattus norvegicus	heart	Late embryo	Ntrk2	NTRK2_human_ex21	0	TrkB-Shc
Cardoso-Moreira et al. (2019)	E-MTAB-6811	ERR2592510	Rattus norvegicus	heart	Late embryo	Ntrk2	NTRK2_human_ex26	0.0369849	TrkB-FL
Cardoso-Moreira et al. (2019)	E-MTAB-6811	ERR2592511	Rattus norvegicus	heart	Late embryo	Ntrk2	NTRK2_human_ex18	3.25737	TrkB-T1
Cardoso-Moreira et al. (2019)	E-MTAB-6811	ERR2592511	Rattus norvegicus	heart	Late embryo	Ntrk2	NTRK2_human_ex21	0	TrkB-Shc
Cardoso-Moreira et al. (2019)	E-MTAB-6811	ERR2592511	Rattus norvegicus	heart	Late embryo	Ntrk2	NTRK2_human_ex26	0.0502271	TrkB-FL
Cardoso-Moreira et al. (2019)	E-MTAB-6811	ERR2592512	Rattus norvegicus	kidney	Late embryo	Ntrk2	NTRK2_human_ex18	10.6501	TrkB-T1
Cardoso-Moreira et al. (2019)	E-MTAB-6811	ERR2592512	Rattus norvegicus	kidney	Late embryo	Ntrk2	NTRK2_human_ex21	0.0191113	TrkB-Shc
Cardoso-Moreira et al. (2019)	E-MTAB-6811	ERR2592512	Rattus norvegicus	kidney	Late embryo	Ntrk2	NTRK2_human_ex26	0.0756701	TrkB-FL
Cardoso-Moreira et al. (2019)	E-MTAB-6811	ERR2592523	Rattus norvegicus	testis	Late embryo	Ntrk2	NTRK2_human_ex18	14.5155	TrkB-T1
Cardoso-Moreira et al. (2019)	E-MTAB-6811	ERR2592523	Rattus norvegicus	testis	Late embryo	Ntrk2	NTRK2_human_ex21	0.0255587	TrkB-Shc
Cardoso-Moreira et al. (2019)	E-MTAB-6811	ERR2592523	Rattus norvegicus	testis	Late embryo	Ntrk2	NTRK2_human_ex26	0.341545	TrkB-FL
Cardoso-Moreira et al. (2019)	E-MTAB-6811	ERR2592524	Rattus norvegicus	heart	Late embryo	Ntrk2	NTRK2_human_ex18	8.81479	TrkB-T1
Cardoso-Moreira et al. (2019)	E-MTAB-6811	ERR2592524	Rattus norvegicus	heart	Late embryo	Ntrk2	NTRK2_human_ex21	0.0968821	TrkB-Shc
Cardoso-Moreira et al. (2019)	E-MTAB-6811	ERR2592524	Rattus norvegicus	heart	Late embryo	Ntrk2	NTRK2_human_ex26	0.209236	TrkB-FL
Cardoso-Moreira et al. (2019)	E-MTAB-6811	ERR2592525	Rattus norvegicus	heart	Late embryo	Ntrk2	NTRK2_human_ex18	6.40145	TrkB-T1
Cardoso-Moreira et al. (2019)	E-MTAB-6811	ERR2592525	Rattus norvegicus	heart	Late embryo	Ntrk2	NTRK2_human_ex21	0.0268892	TrkB-Shc
Cardoso-Moreira et al. (2019)	E-MTAB-6811	ERR2592525	Rattus norvegicus	heart	Late embryo	Ntrk2	NTRK2_human_ex26	0.168572	TrkB-FL
Cardoso-Moreira et al. (2019)	E-MTAB-6811	ERR2592526	Rattus norvegicus	heart	Late embryo	Ntrk2	NTRK2_human_ex18	1.399	TrkB-T1
Cardoso-Moreira et al. (2019)	E-MTAB-6811	ERR2592526	Rattus norvegicus	heart	Late embryo	Ntrk2	NTRK2_human_ex21	0	TrkB-Shc
Cardoso-Moreira et al. (2019)	E-MTAB-6811	ERR2592526	Rattus norvegicus	heart	Late embryo	Ntrk2	NTRK2_human_ex26	0.0393009	TrkB-FL
Cardoso-Moreira et al. (2019)	E-MTAB-6811	ERR2592527	Rattus norvegicus	ovary	Late embryo	Ntrk2	NTRK2_human_ex18	51.7588	TrkB-T1
Cardoso-Moreira et al. (2019)	E-MTAB-6811	ERR2592527	Rattus norvegicus	ovary	Late embryo	Ntrk2	NTRK2_human_ex21	0.0423038	TrkB-Shc
Cardoso-Moreira et al. (2019)	E-MTAB-6811	ERR2592527	Rattus norvegicus	ovary	Late embryo	Ntrk2	NTRK2_human_ex26	0.38525	TrkB-FL
Cardoso-Moreira et al. (2019)	E-MTAB-6811	ERR2592528	Rattus norvegicus	kidney	Late embryo	Ntrk2	NTRK2_human_ex18	9.71929	TrkB-T1
Cardoso-Moreira et al. (2019)	E-MTAB-6811	ERR2592528	Rattus norvegicus	kidney	Late embryo	Ntrk2	NTRK2_human_ex21	0	TrkB-Shc
Cardoso-Moreira et al. (2019)	E-MTAB-6811	ERR2592528	Rattus norvegicus	kidney	Late embryo	Ntrk2	NTRK2_human_ex26	0.0486978	TrkB-FL
Cardoso-Moreira et al. (2019)	E-MTAB-6811	ERR2592529	Rattus norvegicus	testis	Late embryo	Ntrk2	NTRK2_human_ex18	17.3728	TrkB-T1
Cardoso-Moreira et al. (2019)	E-MTAB-6811	ERR2592529	Rattus norvegicus	testis	Late embryo	Ntrk2	NTRK2_human_ex21	0.0265121	TrkB-Shc
Cardoso-Moreira et al. (2019)	E-MTAB-6811	ERR2592529	Rattus norvegicus	testis	Late embryo	Ntrk2	NTRK2_human_ex26	0.223069	TrkB-FL
Cardoso-Moreira et al. (2019)	E-MTAB-6811	ERR2592530	Rattus norvegicus	heart	Late embryo	Ntrk2	NTRK2_human_ex18	6.57228	TrkB-T1
Cardoso-Moreira et al. (2019)	E-MTAB-6811	ERR2592530	Rattus norvegicus	heart	Late embryo	Ntrk2	NTRK2_human_ex21	0.00865672	TrkB-Shc
Cardoso-Moreira et al. (2019)	E-MTAB-6811	ERR2592530	Rattus norvegicus	heart	Late embryo	Ntrk2	NTRK2_human_ex26	0.119966	TrkB-FL
Cardoso-Moreira et al. (2019)	E-MTAB-6811	ERR2592531	Rattus norvegicus	kidney	Late embryo	Ntrk2	NTRK2_human_ex18	8.01885	TrkB-T1
Cardoso-Moreira et al. (2019)	E-MTAB-6811	ERR2592531	Rattus norvegicus	kidney	Late embryo	Ntrk2	NTRK2_human_ex21	0.00607201	TrkB-Shc
Cardoso-Moreira et al. (2019)	E-MTAB-6811	ERR2592531	Rattus norvegicus	kidney	Late embryo	Ntrk2	NTRK2_human_ex26	0.0661151	TrkB-FL
Cardoso-Moreira et al. (2019)	E-MTAB-6811	ERR2592532	Rattus norvegicus	kidney	Late embryo	Ntrk2	NTRK2_human_ex18	10.2731	TrkB-T1
Cardoso-Moreira et al. (2019)	E-MTAB-6811	ERR2592532	Rattus norvegicus	kidney	Late embryo	Ntrk2	NTRK2_human_ex21	0.00797932	TrkB-Shc
Cardoso-Moreira et al. (2019)	E-MTAB-6811	ERR2592532	Rattus norvegicus	kidney	Late embryo	Ntrk2	NTRK2_human_ex26	0.0710859	TrkB-FL
Cardoso-Moreira et al. (2019)	E-MTAB-6811	ERR2592533	Rattus norvegicus	kidney	Late embryo	Ntrk2	NTRK2_human_ex18	8.85397	TrkB-T1
Cardoso-Moreira et al. (2019)	E-MTAB-6811	ERR2592533	Rattus norvegicus	kidney	Late embryo	Ntrk2	NTRK2_human_ex21	0.0074382	TrkB-Shc
Cardoso-Moreira et al. (2019)	E-MTAB-6811	ERR2592533	Rattus norvegicus	kidney	Late embryo	Ntrk2	NTRK2_human_ex26	0.0441768	TrkB-FL
Cardoso-Moreira et al. (2019)	E-MTAB-6811	ERR2592534	Rattus norvegicus	ovary	Late embryo	Ntrk2	NTRK2_human_ex18	40.1272	TrkB-T1
Cardoso-Moreira et al. (2019)	E-MTAB-6811	ERR2592534	Rattus norvegicus	ovary	Late embryo	Ntrk2	NTRK2_human_ex21	0.00967427	TrkB-Shc
Cardoso-Moreira et al. (2019)	E-MTAB-6811	ERR2592534	Rattus norvegicus	ovary	Late embryo	Ntrk2	NTRK2_human_ex26	0.354319	TrkB-FL
Cardoso-Moreira et al. (2019)	E-MTAB-6811	ERR2592535	Rattus norvegicus	liver	Late embryo	Ntrk2	NTRK2_human_ex18	0	TrkB-T1
Cardoso-Moreira et al. (2019)	E-MTAB-6811	ERR2592535	Rattus norvegicus	liver	Late embryo	Ntrk2	NTRK2_human_ex21	0	TrkB-Shc
Cardoso-Moreira et al. (2019)	E-MTAB-6811	ERR2592535	Rattus norvegicus	liver	Late embryo	Ntrk2	NTRK2_human_ex26	0.00722187	TrkB-FL
Cardoso-Moreira et al. (2019)	E-MTAB-6811	ERR2592536	Rattus norvegicus	liver	Late embryo	Ntrk2	NTRK2_human_ex18	0	TrkB-T1
Cardoso-Moreira et al. (2019)	E-MTAB-6811	ERR2592536	Rattus norvegicus	liver	Late embryo	Ntrk2	NTRK2_human_ex21	0	TrkB-Shc
Cardoso-Moreira et al. (2019)	E-MTAB-6811	ERR2592536	Rattus norvegicus	liver	Late embryo	Ntrk2	NTRK2_human_ex26	0	TrkB-FL
Cardoso-Moreira et al. (2019)	E-MTAB-6811	ERR2592537	Rattus norvegicus	liver	Late embryo	Ntrk2	NTRK2_human_ex18	0.0282607	TrkB-T1
Cardoso-Moreira et al. (2019)	E-MTAB-6811	ERR2592537	Rattus norvegicus	liver	Late embryo	Ntrk2	NTRK2_human_ex21	0	TrkB-Shc
Cardoso-Moreira et al. (2019)	E-MTAB-6811	ERR2592537	Rattus norvegicus	liver	Late embryo	Ntrk2	NTRK2_human_ex26	0	TrkB-FL
Cardoso-Moreira et al. (2019)	E-MTAB-6811	ERR2592538	Rattus norvegicus	liver	Late embryo	Ntrk2	NTRK2_human_ex18	0.0512088	TrkB-T1
Cardoso-Moreira et al. (2019)	E-MTAB-6811	ERR2592538	Rattus norvegicus	liver	Late embryo	Ntrk2	NTRK2_human_ex21	0	TrkB-Shc
Cardoso-Moreira et al. (2019)	E-MTAB-6811	ERR2592538	Rattus norvegicus	liver	Late embryo	Ntrk2	NTRK2_human_ex26	0	TrkB-FL
Cardoso-Moreira et al. (2019)	E-MTAB-6811	ERR2592543	Rattus norvegicus	ovary	Late embryo	Ntrk2	NTRK2_human_ex18	41.7638	TrkB-T1
Cardoso-Moreira et al. (2019)	E-MTAB-6811	ERR2592543	Rattus norvegicus	ovary	Late embryo	Ntrk2	NTRK2_human_ex21	0.0645513	TrkB-Shc
Cardoso-Moreira et al. (2019)	E-MTAB-6811	ERR2592543	Rattus norvegicus	ovary	Late embryo	Ntrk2	NTRK2_human_ex26	0.295523	TrkB-FL
Cardoso-Moreira et al. (2019)	E-MTAB-6811	ERR2592544	Rattus norvegicus	testis	Late embryo	Ntrk2	NTRK2_human_ex18	12.4673	TrkB-T1
Cardoso-Moreira et al. (2019)	E-MTAB-6811	ERR2592544	Rattus norvegicus	testis	Late embryo	Ntrk2	NTRK2_human_ex21	0.0646909	TrkB-Shc
Cardoso-Moreira et al. (2019)	E-MTAB-6811	ERR2592544	Rattus norvegicus	testis	Late embryo	Ntrk2	NTRK2_human_ex26	0.375063	TrkB-FL
Cardoso-Moreira et al. (2019)	E-MTAB-6811	ERR2592545	Rattus norvegicus	heart	Late embryo	Ntrk2	NTRK2_human_ex18	7.32584	TrkB-T1
Cardoso-Moreira et al. (2019)	E-MTAB-6811	ERR2592545	Rattus norvegicus	heart	Late embryo	Ntrk2	NTRK2_human_ex21	0.152495	TrkB-Shc
Cardoso-Moreira et al. (2019)	E-MTAB-6811	ERR2592545	Rattus norvegicus	heart	Late embryo	Ntrk2	NTRK2_human_ex26	0.156987	TrkB-FL
Cardoso-Moreira et al. (2019)	E-MTAB-6811	ERR2592546	Rattus norvegicus	heart	Late embryo	Ntrk2	NTRK2_human_ex18	2.6041	TrkB-T1
Cardoso-Moreira et al. (2019)	E-MTAB-6811	ERR2592546	Rattus norvegicus	heart	Late embryo	Ntrk2	NTRK2_human_ex21	0	TrkB-Shc
Cardoso-Moreira et al. (2019)	E-MTAB-6811	ERR2592546	Rattus norvegicus	heart	Late embryo	Ntrk2	NTRK2_human_ex26	0.0238286	TrkB-FL
Cardoso-Moreira et al. (2019)	E-MTAB-6811	ERR2592550	Rattus norvegicus	liver	Late embryo	Ntrk2	NTRK2_human_ex18	0.0480683	TrkB-T1
Cardoso-Moreira et al. (2019)	E-MTAB-6811	ERR2592550	Rattus norvegicus	liver	Late embryo	Ntrk2	NTRK2_human_ex21	0	TrkB-Shc
Cardoso-Moreira et al. (2019)	E-MTAB-6811	ERR2592550	Rattus norvegicus	liver	Late embryo	Ntrk2	NTRK2_human_ex26	0	TrkB-FL
Cardoso-Moreira et al. (2019)	E-MTAB-6811	ERR2592551	Rattus norvegicus	liver	Late embryo	Ntrk2	NTRK2_human_ex18	0.0393193	TrkB-T1
Cardoso-Moreira et al. (2019)	E-MTAB-6811	ERR2592551	Rattus norvegicus	liver	Late embryo	Ntrk2	NTRK2_human_ex21	0	TrkB-Shc
Cardoso-Moreira et al. (2019)	E-MTAB-6811	ERR2592551	Rattus norvegicus	liver	Late embryo	Ntrk2	NTRK2_human_ex26	0.0164303	TrkB-FL
Cardoso-Moreira et al. (2019)	E-MTAB-6811	ERR2592552	Rattus norvegicus	kidney	Late embryo	Ntrk2	NTRK2_human_ex18	8.18946	TrkB-T1
Cardoso-Moreira et al. (2019)	E-MTAB-6811	ERR2592552	Rattus norvegicus	kidney	Late embryo	Ntrk2	NTRK2_human_ex21	0.0080306	TrkB-Shc
Cardoso-Moreira et al. (2019)	E-MTAB-6811	ERR2592552	Rattus norvegicus	kidney	Late embryo	Ntrk2	NTRK2_human_ex26	0.0397459	TrkB-FL
Cardoso-Moreira et al. (2019)	E-MTAB-6811	ERR2592553	Rattus norvegicus	kidney	Late embryo	Ntrk2	NTRK2_human_ex18	8.56451	TrkB-T1
Cardoso-Moreira et al. (2019)	E-MTAB-6811	ERR2592553	Rattus norvegicus	kidney	Late embryo	Ntrk2	NTRK2_human_ex21	0.00567582	TrkB-Shc
Cardoso-Moreira et al. (2019)	E-MTAB-6811	ERR2592553	Rattus norvegicus	kidney	Late embryo	Ntrk2	NTRK2_human_ex26	0.0337097	TrkB-FL
Cardoso-Moreira et al. (2019)	E-MTAB-6811	ERR2592554	Rattus norvegicus	kidney	Late embryo	Ntrk2	NTRK2_human_ex18	8.76548	TrkB-T1
Cardoso-Moreira et al. (2019)	E-MTAB-6811	ERR2592554	Rattus norvegicus	kidney	Late embryo	Ntrk2	NTRK2_human_ex21	0	TrkB-Shc
Cardoso-Moreira et al. (2019)	E-MTAB-6811	ERR2592554	Rattus norvegicus	kidney	Late embryo	Ntrk2	NTRK2_human_ex26	0.0680401	TrkB-FL
Cardoso-Moreira et al. (2019)	E-MTAB-6811	ERR2592555	Rattus norvegicus	heart	Late embryo	Ntrk2	NTRK2_human_ex18	6.28801	TrkB-T1
Cardoso-Moreira et al. (2019)	E-MTAB-6811	ERR2592555	Rattus norvegicus	heart	Late embryo	Ntrk2	NTRK2_human_ex21	0	TrkB-Shc
Cardoso-Moreira et al. (2019)	E-MTAB-6811	ERR2592555	Rattus norvegicus	heart	Late embryo	Ntrk2	NTRK2_human_ex26	0.100417	TrkB-FL
Cardoso-Moreira et al. (2019)	E-MTAB-6811	ERR2592556	Rattus norvegicus	ovary	Late embryo	Ntrk2	NTRK2_human_ex18	37.2546	TrkB-T1
Cardoso-Moreira et al. (2019)	E-MTAB-6811	ERR2592556	Rattus norvegicus	ovary	Late embryo	Ntrk2	NTRK2_human_ex21	0.1089	TrkB-Shc
Cardoso-Moreira et al. (2019)	E-MTAB-6811	ERR2592556	Rattus norvegicus	ovary	Late embryo	Ntrk2	NTRK2_human_ex26	0.386269	TrkB-FL
Cardoso-Moreira et al. (2019)	E-MTAB-6811	ERR2592558	Rattus norvegicus	liver	Late embryo	Ntrk2	NTRK2_human_ex18	0.0392794	TrkB-T1
Cardoso-Moreira et al. (2019)	E-MTAB-6811	ERR2592558	Rattus norvegicus	liver	Late embryo	Ntrk2	NTRK2_human_ex21	0	TrkB-Shc
Cardoso-Moreira et al. (2019)	E-MTAB-6811	ERR2592558	Rattus norvegicus	liver	Late embryo	Ntrk2	NTRK2_human_ex26	0	TrkB-FL
Cardoso-Moreira et al. (2019)	E-MTAB-6811	ERR2592559	Rattus norvegicus	heart	Late embryo	Ntrk2	NTRK2_human_ex18	1.2425	TrkB-T1
Cardoso-Moreira et al. (2019)	E-MTAB-6811	ERR2592559	Rattus norvegicus	heart	Late embryo	Ntrk2	NTRK2_human_ex21	0	TrkB-Shc
Cardoso-Moreira et al. (2019)	E-MTAB-6811	ERR2592559	Rattus norvegicus	heart	Late embryo	Ntrk2	NTRK2_human_ex26	0.0291143	TrkB-FL
Cardoso-Moreira et al. (2019)	E-MTAB-6811	ERR2592560	Rattus norvegicus	liver	Late embryo	Ntrk2	NTRK2_human_ex18	0	TrkB-T1
Cardoso-Moreira et al. (2019)	E-MTAB-6811	ERR2592560	Rattus norvegicus	liver	Late embryo	Ntrk2	NTRK2_human_ex21	0	TrkB-Shc
Cardoso-Moreira et al. (2019)	E-MTAB-6811	ERR2592560	Rattus norvegicus	liver	Late embryo	Ntrk2	NTRK2_human_ex26	0	TrkB-FL
Cardoso-Moreira et al. (2019)	E-MTAB-6811	ERR2592561	Rattus norvegicus	testis	Late embryo	Ntrk2	NTRK2_human_ex18	1.27276	TrkB-T1
Cardoso-Moreira et al. (2019)	E-MTAB-6811	ERR2592561	Rattus norvegicus	testis	Late embryo	Ntrk2	NTRK2_human_ex21	0.0771804	TrkB-Shc
Cardoso-Moreira et al. (2019)	E-MTAB-6811	ERR2592561	Rattus norvegicus	testis	Late embryo	Ntrk2	NTRK2_human_ex26	0.38199	TrkB-FL
Cardoso-Moreira et al. (2019)	E-MTAB-6811	ERR2592562	Rattus norvegicus	kidney	Late embryo	Ntrk2	NTRK2_human_ex18	9.74874	TrkB-T1
Cardoso-Moreira et al. (2019)	E-MTAB-6811	ERR2592562	Rattus norvegicus	kidney	Late embryo	Ntrk2	NTRK2_human_ex21	0.0144909	TrkB-Shc
Cardoso-Moreira et al. (2019)	E-MTAB-6811	ERR2592562	Rattus norvegicus	kidney	Late embryo	Ntrk2	NTRK2_human_ex26	0.0430321	TrkB-FL
Cardoso-Moreira et al. (2019)	E-MTAB-6811	ERR2592565	Rattus norvegicus	heart	Postnatal	Ntrk2	NTRK2_human_ex18	0.132447	TrkB-T1
Cardoso-Moreira et al. (2019)	E-MTAB-6811	ERR2592565	Rattus norvegicus	heart	Postnatal	Ntrk2	NTRK2_human_ex21	0	TrkB-Shc
Cardoso-Moreira et al. (2019)	E-MTAB-6811	ERR2592565	Rattus norvegicus	heart	Postnatal	Ntrk2	NTRK2_human_ex26	0	TrkB-FL
Cardoso-Moreira et al. (2019)	E-MTAB-6811	ERR2592566	Rattus norvegicus	kidney	Postnatal	Ntrk2	NTRK2_human_ex18	7.33264	TrkB-T1
Cardoso-Moreira et al. (2019)	E-MTAB-6811	ERR2592566	Rattus norvegicus	kidney	Postnatal	Ntrk2	NTRK2_human_ex21	0	TrkB-Shc
Cardoso-Moreira et al. (2019)	E-MTAB-6811	ERR2592566	Rattus norvegicus	kidney	Postnatal	Ntrk2	NTRK2_human_ex26	0.101894	TrkB-FL
Cardoso-Moreira et al. (2019)	E-MTAB-6811	ERR2592567	Rattus norvegicus	testis	Postnatal	Ntrk2	NTRK2_human_ex18	15.7199	TrkB-T1
Cardoso-Moreira et al. (2019)	E-MTAB-6811	ERR2592567	Rattus norvegicus	testis	Postnatal	Ntrk2	NTRK2_human_ex21	0.0231224	TrkB-Shc
Cardoso-Moreira et al. (2019)	E-MTAB-6811	ERR2592567	Rattus norvegicus	testis	Postnatal	Ntrk2	NTRK2_human_ex26	0.144957	TrkB-FL
Cardoso-Moreira et al. (2019)	E-MTAB-6811	ERR2592570	Rattus norvegicus	ovary	Postnatal	Ntrk2	NTRK2_human_ex18	37.7426	TrkB-T1
Cardoso-Moreira et al. (2019)	E-MTAB-6811	ERR2592570	Rattus norvegicus	ovary	Postnatal	Ntrk2	NTRK2_human_ex21	0.31072	TrkB-Shc
Cardoso-Moreira et al. (2019)	E-MTAB-6811	ERR2592570	Rattus norvegicus	ovary	Postnatal	Ntrk2	NTRK2_human_ex26	0.592357	TrkB-FL
Cardoso-Moreira et al. (2019)	E-MTAB-6811	ERR2592571	Rattus norvegicus	ovary	Postnatal	Ntrk2	NTRK2_human_ex18	49.3985	TrkB-T1
Cardoso-Moreira et al. (2019)	E-MTAB-6811	ERR2592571	Rattus norvegicus	ovary	Postnatal	Ntrk2	NTRK2_human_ex21	0.132008	TrkB-Shc
Cardoso-Moreira et al. (2019)	E-MTAB-6811	ERR2592571	Rattus norvegicus	ovary	Postnatal	Ntrk2	NTRK2_human_ex26	0.588012	TrkB-FL
Cardoso-Moreira et al. (2019)	E-MTAB-6811	ERR2592574	Rattus norvegicus	testis	Postnatal	Ntrk2	NTRK2_human_ex18	7.77104	TrkB-T1
Cardoso-Moreira et al. (2019)	E-MTAB-6811	ERR2592574	Rattus norvegicus	testis	Postnatal	Ntrk2	NTRK2_human_ex21	0.0133627	TrkB-Shc
Cardoso-Moreira et al. (2019)	E-MTAB-6811	ERR2592574	Rattus norvegicus	testis	Postnatal	Ntrk2	NTRK2_human_ex26	0.231476	TrkB-FL
Cardoso-Moreira et al. (2019)	E-MTAB-6811	ERR2592577	Rattus norvegicus	liver	Postnatal	Ntrk2	NTRK2_human_ex18	0	TrkB-T1
Cardoso-Moreira et al. (2019)	E-MTAB-6811	ERR2592577	Rattus norvegicus	liver	Postnatal	Ntrk2	NTRK2_human_ex21	0	TrkB-Shc
Cardoso-Moreira et al. (2019)	E-MTAB-6811	ERR2592577	Rattus norvegicus	liver	Postnatal	Ntrk2	NTRK2_human_ex26	0	TrkB-FL
Cardoso-Moreira et al. (2019)	E-MTAB-6811	ERR2592578	Rattus norvegicus	liver	Postnatal	Ntrk2	NTRK2_human_ex18	0	TrkB-T1
Cardoso-Moreira et al. (2019)	E-MTAB-6811	ERR2592578	Rattus norvegicus	liver	Postnatal	Ntrk2	NTRK2_human_ex21	0	TrkB-Shc
Cardoso-Moreira et al. (2019)	E-MTAB-6811	ERR2592578	Rattus norvegicus	liver	Postnatal	Ntrk2	NTRK2_human_ex26	0	TrkB-FL
Cardoso-Moreira et al. (2019)	E-MTAB-6811	ERR2592579	Rattus norvegicus	liver	Postnatal	Ntrk2	NTRK2_human_ex18	0.164122	TrkB-T1
Cardoso-Moreira et al. (2019)	E-MTAB-6811	ERR2592579	Rattus norvegicus	liver	Postnatal	Ntrk2	NTRK2_human_ex21	0.00769824	TrkB-Shc
Cardoso-Moreira et al. (2019)	E-MTAB-6811	ERR2592579	Rattus norvegicus	liver	Postnatal	Ntrk2	NTRK2_human_ex26	0.0304808	TrkB-FL
Cardoso-Moreira et al. (2019)	E-MTAB-6811	ERR2592580	Rattus norvegicus	heart	Postnatal	Ntrk2	NTRK2_human_ex18	0.859092	TrkB-T1
Cardoso-Moreira et al. (2019)	E-MTAB-6811	ERR2592580	Rattus norvegicus	heart	Postnatal	Ntrk2	NTRK2_human_ex21	0	TrkB-Shc
Cardoso-Moreira et al. (2019)	E-MTAB-6811	ERR2592580	Rattus norvegicus	heart	Postnatal	Ntrk2	NTRK2_human_ex26	0.0273515	TrkB-FL
Cardoso-Moreira et al. (2019)	E-MTAB-6811	ERR2592581	Rattus norvegicus	kidney	Postnatal	Ntrk2	NTRK2_human_ex18	7.1693	TrkB-T1
Cardoso-Moreira et al. (2019)	E-MTAB-6811	ERR2592581	Rattus norvegicus	kidney	Postnatal	Ntrk2	NTRK2_human_ex21	0	TrkB-Shc
Cardoso-Moreira et al. (2019)	E-MTAB-6811	ERR2592581	Rattus norvegicus	kidney	Postnatal	Ntrk2	NTRK2_human_ex26	0.0324751	TrkB-FL
Cardoso-Moreira et al. (2019)	E-MTAB-6811	ERR2592582	Rattus norvegicus	heart	Postnatal	Ntrk2	NTRK2_human_ex18	1.45501	TrkB-T1
Cardoso-Moreira et al. (2019)	E-MTAB-6811	ERR2592582	Rattus norvegicus	heart	Postnatal	Ntrk2	NTRK2_human_ex21	0	TrkB-Shc
Cardoso-Moreira et al. (2019)	E-MTAB-6811	ERR2592582	Rattus norvegicus	heart	Postnatal	Ntrk2	NTRK2_human_ex26	0.0246488	TrkB-FL
Cardoso-Moreira et al. (2019)	E-MTAB-6811	ERR2592583	Rattus norvegicus	kidney	Postnatal	Ntrk2	NTRK2_human_ex18	5.17596	TrkB-T1
Cardoso-Moreira et al. (2019)	E-MTAB-6811	ERR2592583	Rattus norvegicus	kidney	Postnatal	Ntrk2	NTRK2_human_ex21	0	TrkB-Shc
Cardoso-Moreira et al. (2019)	E-MTAB-6811	ERR2592583	Rattus norvegicus	kidney	Postnatal	Ntrk2	NTRK2_human_ex26	0.0138646	TrkB-FL
Cardoso-Moreira et al. (2019)	E-MTAB-6811	ERR2592584	Rattus norvegicus	heart	Postnatal	Ntrk2	NTRK2_human_ex18	1.50524	TrkB-T1
Cardoso-Moreira et al. (2019)	E-MTAB-6811	ERR2592584	Rattus norvegicus	heart	Postnatal	Ntrk2	NTRK2_human_ex21	0	TrkB-Shc
Cardoso-Moreira et al. (2019)	E-MTAB-6811	ERR2592584	Rattus norvegicus	heart	Postnatal	Ntrk2	NTRK2_human_ex26	0.0628993	TrkB-FL
Cardoso-Moreira et al. (2019)	E-MTAB-6811	ERR2592585	Rattus norvegicus	kidney	Postnatal	Ntrk2	NTRK2_human_ex18	6.06477	TrkB-T1
Cardoso-Moreira et al. (2019)	E-MTAB-6811	ERR2592585	Rattus norvegicus	kidney	Postnatal	Ntrk2	NTRK2_human_ex21	0	TrkB-Shc
Cardoso-Moreira et al. (2019)	E-MTAB-6811	ERR2592585	Rattus norvegicus	kidney	Postnatal	Ntrk2	NTRK2_human_ex26	0.0430268	TrkB-FL
Cardoso-Moreira et al. (2019)	E-MTAB-6811	ERR2592586	Rattus norvegicus	liver	Postnatal	Ntrk2	NTRK2_human_ex18	0.0260423	TrkB-T1
Cardoso-Moreira et al. (2019)	E-MTAB-6811	ERR2592586	Rattus norvegicus	liver	Postnatal	Ntrk2	NTRK2_human_ex21	0	TrkB-Shc
Cardoso-Moreira et al. (2019)	E-MTAB-6811	ERR2592586	Rattus norvegicus	liver	Postnatal	Ntrk2	NTRK2_human_ex26	0	TrkB-FL
Cardoso-Moreira et al. (2019)	E-MTAB-6811	ERR2592590	Rattus norvegicus	heart	Postnatal	Ntrk2	NTRK2_human_ex18	3.83532	TrkB-T1
Cardoso-Moreira et al. (2019)	E-MTAB-6811	ERR2592590	Rattus norvegicus	heart	Postnatal	Ntrk2	NTRK2_human_ex21	0	TrkB-Shc
Cardoso-Moreira et al. (2019)	E-MTAB-6811	ERR2592590	Rattus norvegicus	heart	Postnatal	Ntrk2	NTRK2_human_ex26	0.0638229	TrkB-FL
Cardoso-Moreira et al. (2019)	E-MTAB-6811	ERR2592591	Rattus norvegicus	kidney	Postnatal	Ntrk2	NTRK2_human_ex18	7.46758	TrkB-T1
Cardoso-Moreira et al. (2019)	E-MTAB-6811	ERR2592591	Rattus norvegicus	kidney	Postnatal	Ntrk2	NTRK2_human_ex21	0	TrkB-Shc
Cardoso-Moreira et al. (2019)	E-MTAB-6811	ERR2592591	Rattus norvegicus	kidney	Postnatal	Ntrk2	NTRK2_human_ex26	0.0371043	TrkB-FL
Cardoso-Moreira et al. (2019)	E-MTAB-6811	ERR2592592	Rattus norvegicus	liver	Postnatal	Ntrk2	NTRK2_human_ex18	0.0227178	TrkB-T1
Cardoso-Moreira et al. (2019)	E-MTAB-6811	ERR2592592	Rattus norvegicus	liver	Postnatal	Ntrk2	NTRK2_human_ex21	0	TrkB-Shc
Cardoso-Moreira et al. (2019)	E-MTAB-6811	ERR2592592	Rattus norvegicus	liver	Postnatal	Ntrk2	NTRK2_human_ex26	0.0379722	TrkB-FL
Cardoso-Moreira et al. (2019)	E-MTAB-6811	ERR2592593	Rattus norvegicus	ovary	Postnatal	Ntrk2	NTRK2_human_ex18	42.9721	TrkB-T1
Cardoso-Moreira et al. (2019)	E-MTAB-6811	ERR2592593	Rattus norvegicus	ovary	Postnatal	Ntrk2	NTRK2_human_ex21	0.126293	TrkB-Shc
Cardoso-Moreira et al. (2019)	E-MTAB-6811	ERR2592593	Rattus norvegicus	ovary	Postnatal	Ntrk2	NTRK2_human_ex26	0.354203	TrkB-FL
Cardoso-Moreira et al. (2019)	E-MTAB-6811	ERR2592596	Rattus norvegicus	heart	Postnatal	Ntrk2	NTRK2_human_ex18	1.94629	TrkB-T1
Cardoso-Moreira et al. (2019)	E-MTAB-6811	ERR2592596	Rattus norvegicus	heart	Postnatal	Ntrk2	NTRK2_human_ex21	0	TrkB-Shc
Cardoso-Moreira et al. (2019)	E-MTAB-6811	ERR2592596	Rattus norvegicus	heart	Postnatal	Ntrk2	NTRK2_human_ex26	0.00698106	TrkB-FL
Cardoso-Moreira et al. (2019)	E-MTAB-6811	ERR2592597	Rattus norvegicus	kidney	Postnatal	Ntrk2	NTRK2_human_ex18	7.6548	TrkB-T1
Cardoso-Moreira et al. (2019)	E-MTAB-6811	ERR2592597	Rattus norvegicus	kidney	Postnatal	Ntrk2	NTRK2_human_ex21	0	TrkB-Shc
Cardoso-Moreira et al. (2019)	E-MTAB-6811	ERR2592597	Rattus norvegicus	kidney	Postnatal	Ntrk2	NTRK2_human_ex26	0.0167691	TrkB-FL
Cardoso-Moreira et al. (2019)	E-MTAB-6811	ERR2592598	Rattus norvegicus	liver	Postnatal	Ntrk2	NTRK2_human_ex18	0.209801	TrkB-T1
Cardoso-Moreira et al. (2019)	E-MTAB-6811	ERR2592598	Rattus norvegicus	liver	Postnatal	Ntrk2	NTRK2_human_ex21	0	TrkB-Shc
Cardoso-Moreira et al. (2019)	E-MTAB-6811	ERR2592598	Rattus norvegicus	liver	Postnatal	Ntrk2	NTRK2_human_ex26	0	TrkB-FL
Cardoso-Moreira et al. (2019)	E-MTAB-6811	ERR2592599	Rattus norvegicus	testis	Postnatal	Ntrk2	NTRK2_human_ex18	2.06393	TrkB-T1
Cardoso-Moreira et al. (2019)	E-MTAB-6811	ERR2592599	Rattus norvegicus	testis	Postnatal	Ntrk2	NTRK2_human_ex21	0.00784944	TrkB-Shc
Cardoso-Moreira et al. (2019)	E-MTAB-6811	ERR2592599	Rattus norvegicus	testis	Postnatal	Ntrk2	NTRK2_human_ex26	0.0155397	TrkB-FL
Cardoso-Moreira et al. (2019)	E-MTAB-6811	ERR2592602	Rattus norvegicus	heart	Postnatal	Ntrk2	NTRK2_human_ex18	0.31761	TrkB-T1
Cardoso-Moreira et al. (2019)	E-MTAB-6811	ERR2592602	Rattus norvegicus	heart	Postnatal	Ntrk2	NTRK2_human_ex21	0	TrkB-Shc
Cardoso-Moreira et al. (2019)	E-MTAB-6811	ERR2592602	Rattus norvegicus	heart	Postnatal	Ntrk2	NTRK2_human_ex26	0.0856254	TrkB-FL
Cardoso-Moreira et al. (2019)	E-MTAB-6811	ERR2592603	Rattus norvegicus	liver	Postnatal	Ntrk2	NTRK2_human_ex18	0.068328	TrkB-T1
Cardoso-Moreira et al. (2019)	E-MTAB-6811	ERR2592603	Rattus norvegicus	liver	Postnatal	Ntrk2	NTRK2_human_ex21	0	TrkB-Shc
Cardoso-Moreira et al. (2019)	E-MTAB-6811	ERR2592603	Rattus norvegicus	liver	Postnatal	Ntrk2	NTRK2_human_ex26	0.00815777	TrkB-FL
Cardoso-Moreira et al. (2019)	E-MTAB-6811	ERR2592604	Rattus norvegicus	kidney	Postnatal	Ntrk2	NTRK2_human_ex18	7.34916	TrkB-T1
Cardoso-Moreira et al. (2019)	E-MTAB-6811	ERR2592604	Rattus norvegicus	kidney	Postnatal	Ntrk2	NTRK2_human_ex21	0	TrkB-Shc
Cardoso-Moreira et al. (2019)	E-MTAB-6811	ERR2592604	Rattus norvegicus	kidney	Postnatal	Ntrk2	NTRK2_human_ex26	0.0615077	TrkB-FL
Cardoso-Moreira et al. (2019)	E-MTAB-6811	ERR2592605	Rattus norvegicus	testis	Postnatal	Ntrk2	NTRK2_human_ex18	0.577027	TrkB-T1
Cardoso-Moreira et al. (2019)	E-MTAB-6811	ERR2592605	Rattus norvegicus	testis	Postnatal	Ntrk2	NTRK2_human_ex21	0	TrkB-Shc
Cardoso-Moreira et al. (2019)	E-MTAB-6811	ERR2592605	Rattus norvegicus	testis	Postnatal	Ntrk2	NTRK2_human_ex26	0.0642991	TrkB-FL
Cardoso-Moreira et al. (2019)	E-MTAB-6811	ERR2592608	Rattus norvegicus	heart	Postnatal	Ntrk2	NTRK2_human_ex18	3.23718	TrkB-T1
Cardoso-Moreira et al. (2019)	E-MTAB-6811	ERR2592608	Rattus norvegicus	heart	Postnatal	Ntrk2	NTRK2_human_ex21	0	TrkB-Shc
Cardoso-Moreira et al. (2019)	E-MTAB-6811	ERR2592608	Rattus norvegicus	heart	Postnatal	Ntrk2	NTRK2_human_ex26	0.0363634	TrkB-FL
Cardoso-Moreira et al. (2019)	E-MTAB-6811	ERR2592609	Rattus norvegicus	liver	Postnatal	Ntrk2	NTRK2_human_ex18	0.0090687	TrkB-T1
Cardoso-Moreira et al. (2019)	E-MTAB-6811	ERR2592609	Rattus norvegicus	liver	Postnatal	Ntrk2	NTRK2_human_ex21	0	TrkB-Shc
Cardoso-Moreira et al. (2019)	E-MTAB-6811	ERR2592609	Rattus norvegicus	liver	Postnatal	Ntrk2	NTRK2_human_ex26	0	TrkB-FL
Cardoso-Moreira et al. (2019)	E-MTAB-6811	ERR2592610	Rattus norvegicus	kidney	Postnatal	Ntrk2	NTRK2_human_ex18	7.93185	TrkB-T1
Cardoso-Moreira et al. (2019)	E-MTAB-6811	ERR2592610	Rattus norvegicus	kidney	Postnatal	Ntrk2	NTRK2_human_ex21	0	TrkB-Shc
Cardoso-Moreira et al. (2019)	E-MTAB-6811	ERR2592610	Rattus norvegicus	kidney	Postnatal	Ntrk2	NTRK2_human_ex26	0.0747225	TrkB-FL
Cardoso-Moreira et al. (2019)	E-MTAB-6811	ERR2592611	Rattus norvegicus	ovary	Postnatal	Ntrk2	NTRK2_human_ex18	42.558	TrkB-T1
Cardoso-Moreira et al. (2019)	E-MTAB-6811	ERR2592611	Rattus norvegicus	ovary	Postnatal	Ntrk2	NTRK2_human_ex21	0.0761869	TrkB-Shc
Cardoso-Moreira et al. (2019)	E-MTAB-6811	ERR2592611	Rattus norvegicus	ovary	Postnatal	Ntrk2	NTRK2_human_ex26	0.254524	TrkB-FL
Cardoso-Moreira et al. (2019)	E-MTAB-6811	ERR2592614	Rattus norvegicus	ovary	Postnatal	Ntrk2	NTRK2_human_ex18	37.8401	TrkB-T1
Cardoso-Moreira et al. (2019)	E-MTAB-6811	ERR2592614	Rattus norvegicus	ovary	Postnatal	Ntrk2	NTRK2_human_ex21	0.0812475	TrkB-Shc
Cardoso-Moreira et al. (2019)	E-MTAB-6811	ERR2592614	Rattus norvegicus	ovary	Postnatal	Ntrk2	NTRK2_human_ex26	0.634455	TrkB-FL
Cardoso-Moreira et al. (2019)	E-MTAB-6811	ERR2592617	Rattus norvegicus	ovary	Postnatal	Ntrk2	NTRK2_human_ex18	32.842	TrkB-T1
Cardoso-Moreira et al. (2019)	E-MTAB-6811	ERR2592617	Rattus norvegicus	ovary	Postnatal	Ntrk2	NTRK2_human_ex21	0.161212	TrkB-Shc
Cardoso-Moreira et al. (2019)	E-MTAB-6811	ERR2592617	Rattus norvegicus	ovary	Postnatal	Ntrk2	NTRK2_human_ex26	0.494691	TrkB-FL
Cardoso-Moreira et al. (2019)	E-MTAB-6811	ERR2592620	Rattus norvegicus	testis	Postnatal	Ntrk2	NTRK2_human_ex18	0.849593	TrkB-T1
Cardoso-Moreira et al. (2019)	E-MTAB-6811	ERR2592620	Rattus norvegicus	testis	Postnatal	Ntrk2	NTRK2_human_ex21	0	TrkB-Shc
Cardoso-Moreira et al. (2019)	E-MTAB-6811	ERR2592620	Rattus norvegicus	testis	Postnatal	Ntrk2	NTRK2_human_ex26	0.158964	TrkB-FL
Cardoso-Moreira et al. (2019)	E-MTAB-6811	ERR2592623	Rattus norvegicus	testis	Postnatal	Ntrk2	NTRK2_human_ex18	1.36679	TrkB-T1
Cardoso-Moreira et al. (2019)	E-MTAB-6811	ERR2592623	Rattus norvegicus	testis	Postnatal	Ntrk2	NTRK2_human_ex21	0	TrkB-Shc
Cardoso-Moreira et al. (2019)	E-MTAB-6811	ERR2592623	Rattus norvegicus	testis	Postnatal	Ntrk2	NTRK2_human_ex26	0	TrkB-FL
Cardoso-Moreira et al. (2019)	E-MTAB-6811	ERR2592624	Rattus norvegicus	liver	Postnatal	Ntrk2	NTRK2_human_ex18	0.149263	TrkB-T1
Cardoso-Moreira et al. (2019)	E-MTAB-6811	ERR2592624	Rattus norvegicus	liver	Postnatal	Ntrk2	NTRK2_human_ex21	0	TrkB-Shc
Cardoso-Moreira et al. (2019)	E-MTAB-6811	ERR2592624	Rattus norvegicus	liver	Postnatal	Ntrk2	NTRK2_human_ex26	0.00656552	TrkB-FL
Cardoso-Moreira et al. (2019)	E-MTAB-6811	ERR2592625	Rattus norvegicus	liver	Postnatal	Ntrk2	NTRK2_human_ex18	0.0429281	TrkB-T1
Cardoso-Moreira et al. (2019)	E-MTAB-6811	ERR2592625	Rattus norvegicus	liver	Postnatal	Ntrk2	NTRK2_human_ex21	0	TrkB-Shc
Cardoso-Moreira et al. (2019)	E-MTAB-6811	ERR2592625	Rattus norvegicus	liver	Postnatal	Ntrk2	NTRK2_human_ex26	0	TrkB-FL
Cardoso-Moreira et al. (2019)	E-MTAB-6811	ERR2592626	Rattus norvegicus	liver	Postnatal	Ntrk2	NTRK2_human_ex18	0.075827	TrkB-T1
Cardoso-Moreira et al. (2019)	E-MTAB-6811	ERR2592626	Rattus norvegicus	liver	Postnatal	Ntrk2	NTRK2_human_ex21	0	TrkB-Shc
Cardoso-Moreira et al. (2019)	E-MTAB-6811	ERR2592626	Rattus norvegicus	liver	Postnatal	Ntrk2	NTRK2_human_ex26	0	TrkB-FL
Cardoso-Moreira et al. (2019)	E-MTAB-6811	ERR2592627	Rattus norvegicus	liver	Postnatal	Ntrk2	NTRK2_human_ex18	0.00830874	TrkB-T1
Cardoso-Moreira et al. (2019)	E-MTAB-6811	ERR2592627	Rattus norvegicus	liver	Postnatal	Ntrk2	NTRK2_human_ex21	0	TrkB-Shc
Cardoso-Moreira et al. (2019)	E-MTAB-6811	ERR2592627	Rattus norvegicus	liver	Postnatal	Ntrk2	NTRK2_human_ex26	0	TrkB-FL
Cardoso-Moreira et al. (2019)	E-MTAB-6811	ERR2592628	Rattus norvegicus	heart	Postnatal	Ntrk2	NTRK2_human_ex18	2.66536	TrkB-T1
Cardoso-Moreira et al. (2019)	E-MTAB-6811	ERR2592628	Rattus norvegicus	heart	Postnatal	Ntrk2	NTRK2_human_ex21	0	TrkB-Shc
Cardoso-Moreira et al. (2019)	E-MTAB-6811	ERR2592628	Rattus norvegicus	heart	Postnatal	Ntrk2	NTRK2_human_ex26	0.00843766	TrkB-FL
Cardoso-Moreira et al. (2019)	E-MTAB-6811	ERR2592629	Rattus norvegicus	kidney	Postnatal	Ntrk2	NTRK2_human_ex18	4.66781	TrkB-T1
Cardoso-Moreira et al. (2019)	E-MTAB-6811	ERR2592629	Rattus norvegicus	kidney	Postnatal	Ntrk2	NTRK2_human_ex21	0	TrkB-Shc
Cardoso-Moreira et al. (2019)	E-MTAB-6811	ERR2592629	Rattus norvegicus	kidney	Postnatal	Ntrk2	NTRK2_human_ex26	0.0378744	TrkB-FL
Cardoso-Moreira et al. (2019)	E-MTAB-6811	ERR2592630	Rattus norvegicus	kidney	Postnatal	Ntrk2	NTRK2_human_ex18	3.99379	TrkB-T1
Cardoso-Moreira et al. (2019)	E-MTAB-6811	ERR2592630	Rattus norvegicus	kidney	Postnatal	Ntrk2	NTRK2_human_ex21	0.00802845	TrkB-Shc
Cardoso-Moreira et al. (2019)	E-MTAB-6811	ERR2592630	Rattus norvegicus	kidney	Postnatal	Ntrk2	NTRK2_human_ex26	0.0397353	TrkB-FL
Cardoso-Moreira et al. (2019)	E-MTAB-6811	ERR2592631	Rattus norvegicus	heart	Postnatal	Ntrk2	NTRK2_human_ex18	3.34174	TrkB-T1
Cardoso-Moreira et al. (2019)	E-MTAB-6811	ERR2592631	Rattus norvegicus	heart	Postnatal	Ntrk2	NTRK2_human_ex21	0	TrkB-Shc
Cardoso-Moreira et al. (2019)	E-MTAB-6811	ERR2592631	Rattus norvegicus	heart	Postnatal	Ntrk2	NTRK2_human_ex26	0.0664958	TrkB-FL
Cardoso-Moreira et al. (2019)	E-MTAB-6811	ERR2592632	Rattus norvegicus	kidney	Postnatal	Ntrk2	NTRK2_human_ex18	5.31713	TrkB-T1
Cardoso-Moreira et al. (2019)	E-MTAB-6811	ERR2592632	Rattus norvegicus	kidney	Postnatal	Ntrk2	NTRK2_human_ex21	0.00745722	TrkB-Shc
Cardoso-Moreira et al. (2019)	E-MTAB-6811	ERR2592632	Rattus norvegicus	kidney	Postnatal	Ntrk2	NTRK2_human_ex26	0.0295265	TrkB-FL
Cardoso-Moreira et al. (2019)	E-MTAB-6811	ERR2592633	Rattus norvegicus	heart	Postnatal	Ntrk2	NTRK2_human_ex18	1.20329	TrkB-T1
Cardoso-Moreira et al. (2019)	E-MTAB-6811	ERR2592633	Rattus norvegicus	heart	Postnatal	Ntrk2	NTRK2_human_ex21	0	TrkB-Shc
Cardoso-Moreira et al. (2019)	E-MTAB-6811	ERR2592633	Rattus norvegicus	heart	Postnatal	Ntrk2	NTRK2_human_ex26	0.0213965	TrkB-FL
Cardoso-Moreira et al. (2019)	E-MTAB-6811	ERR2592634	Rattus norvegicus	kidney	Postnatal	Ntrk2	NTRK2_human_ex18	4.65668	TrkB-T1
Cardoso-Moreira et al. (2019)	E-MTAB-6811	ERR2592634	Rattus norvegicus	kidney	Postnatal	Ntrk2	NTRK2_human_ex21	0	TrkB-Shc
Cardoso-Moreira et al. (2019)	E-MTAB-6811	ERR2592634	Rattus norvegicus	kidney	Postnatal	Ntrk2	NTRK2_human_ex26	0.0368539	TrkB-FL
Cardoso-Moreira et al. (2019)	E-MTAB-6811	ERR2592637	Rattus norvegicus	ovary	Postnatal	Ntrk2	NTRK2_human_ex18	9.70715	TrkB-T1
Cardoso-Moreira et al. (2019)	E-MTAB-6811	ERR2592637	Rattus norvegicus	ovary	Postnatal	Ntrk2	NTRK2_human_ex21	0.152656	TrkB-Shc
Cardoso-Moreira et al. (2019)	E-MTAB-6811	ERR2592637	Rattus norvegicus	ovary	Postnatal	Ntrk2	NTRK2_human_ex26	1.30331	TrkB-FL
Cardoso-Moreira et al. (2019)	E-MTAB-6811	ERR2592640	Rattus norvegicus	ovary	Postnatal	Ntrk2	NTRK2_human_ex18	16.4293	TrkB-T1
Cardoso-Moreira et al. (2019)	E-MTAB-6811	ERR2592640	Rattus norvegicus	ovary	Postnatal	Ntrk2	NTRK2_human_ex21	0.159024	TrkB-Shc
Cardoso-Moreira et al. (2019)	E-MTAB-6811	ERR2592640	Rattus norvegicus	ovary	Postnatal	Ntrk2	NTRK2_human_ex26	0.565252	TrkB-FL
Cardoso-Moreira et al. (2019)	E-MTAB-6811	ERR2592643	Rattus norvegicus	testis	Postnatal	Ntrk2	NTRK2_human_ex18	0.340949	TrkB-T1
Cardoso-Moreira et al. (2019)	E-MTAB-6811	ERR2592643	Rattus norvegicus	testis	Postnatal	Ntrk2	NTRK2_human_ex21	0.0205616	TrkB-Shc
Cardoso-Moreira et al. (2019)	E-MTAB-6811	ERR2592643	Rattus norvegicus	testis	Postnatal	Ntrk2	NTRK2_human_ex26	0.142472	TrkB-FL
Cardoso-Moreira et al. (2019)	E-MTAB-6811	ERR2592646	Rattus norvegicus	testis	Postnatal	Ntrk2	NTRK2_human_ex18	0.430109	TrkB-T1
Cardoso-Moreira et al. (2019)	E-MTAB-6811	ERR2592646	Rattus norvegicus	testis	Postnatal	Ntrk2	NTRK2_human_ex21	0	TrkB-Shc
Cardoso-Moreira et al. (2019)	E-MTAB-6811	ERR2592646	Rattus norvegicus	testis	Postnatal	Ntrk2	NTRK2_human_ex26	0.0276507	TrkB-FL
Cardoso-Moreira et al. (2019)	E-MTAB-6811	ERR2592647	Rattus norvegicus	liver	Postnatal	Ntrk2	NTRK2_human_ex18	0.121312	TrkB-T1
Cardoso-Moreira et al. (2019)	E-MTAB-6811	ERR2592647	Rattus norvegicus	liver	Postnatal	Ntrk2	NTRK2_human_ex21	0	TrkB-Shc
Cardoso-Moreira et al. (2019)	E-MTAB-6811	ERR2592647	Rattus norvegicus	liver	Postnatal	Ntrk2	NTRK2_human_ex26	0	TrkB-FL
Cardoso-Moreira et al. (2019)	E-MTAB-6811	ERR2592648	Rattus norvegicus	liver	Postnatal	Ntrk2	NTRK2_human_ex18	0.0177305	TrkB-T1
Cardoso-Moreira et al. (2019)	E-MTAB-6811	ERR2592648	Rattus norvegicus	liver	Postnatal	Ntrk2	NTRK2_human_ex21	0	TrkB-Shc
Cardoso-Moreira et al. (2019)	E-MTAB-6811	ERR2592648	Rattus norvegicus	liver	Postnatal	Ntrk2	NTRK2_human_ex26	0	TrkB-FL
Cardoso-Moreira et al. (2019)	E-MTAB-6811	ERR2592649	Rattus norvegicus	liver	Postnatal	Ntrk2	NTRK2_human_ex18	0.00751219	TrkB-T1
Cardoso-Moreira et al. (2019)	E-MTAB-6811	ERR2592649	Rattus norvegicus	liver	Postnatal	Ntrk2	NTRK2_human_ex21	0	TrkB-Shc
Cardoso-Moreira et al. (2019)	E-MTAB-6811	ERR2592649	Rattus norvegicus	liver	Postnatal	Ntrk2	NTRK2_human_ex26	0	TrkB-FL
Cardoso-Moreira et al. (2019)	E-MTAB-6811	ERR2592650	Rattus norvegicus	heart	Postnatal	Ntrk2	NTRK2_human_ex18	3.47695	TrkB-T1
Cardoso-Moreira et al. (2019)	E-MTAB-6811	ERR2592650	Rattus norvegicus	heart	Postnatal	Ntrk2	NTRK2_human_ex21	0	TrkB-Shc
Cardoso-Moreira et al. (2019)	E-MTAB-6811	ERR2592650	Rattus norvegicus	heart	Postnatal	Ntrk2	NTRK2_human_ex26	0.0870006	TrkB-FL
Cardoso-Moreira et al. (2019)	E-MTAB-6811	ERR2592651	Rattus norvegicus	heart	Postnatal	Ntrk2	NTRK2_human_ex18	1.69273	TrkB-T1
Cardoso-Moreira et al. (2019)	E-MTAB-6811	ERR2592651	Rattus norvegicus	heart	Postnatal	Ntrk2	NTRK2_human_ex21	0	TrkB-Shc
Cardoso-Moreira et al. (2019)	E-MTAB-6811	ERR2592651	Rattus norvegicus	heart	Postnatal	Ntrk2	NTRK2_human_ex26	0.0174652	TrkB-FL
Cardoso-Moreira et al. (2019)	E-MTAB-6811	ERR2592652	Rattus norvegicus	kidney	Postnatal	Ntrk2	NTRK2_human_ex18	1.52544	TrkB-T1
Cardoso-Moreira et al. (2019)	E-MTAB-6811	ERR2592652	Rattus norvegicus	kidney	Postnatal	Ntrk2	NTRK2_human_ex21	0	TrkB-Shc
Cardoso-Moreira et al. (2019)	E-MTAB-6811	ERR2592652	Rattus norvegicus	kidney	Postnatal	Ntrk2	NTRK2_human_ex26	0.0105361	TrkB-FL
Cardoso-Moreira et al. (2019)	E-MTAB-6811	ERR2592653	Rattus norvegicus	kidney	Postnatal	Ntrk2	NTRK2_human_ex18	1.02198	TrkB-T1
Cardoso-Moreira et al. (2019)	E-MTAB-6811	ERR2592653	Rattus norvegicus	kidney	Postnatal	Ntrk2	NTRK2_human_ex21	0	TrkB-Shc
Cardoso-Moreira et al. (2019)	E-MTAB-6811	ERR2592653	Rattus norvegicus	kidney	Postnatal	Ntrk2	NTRK2_human_ex26	0.0144764	TrkB-FL
Cardoso-Moreira et al. (2019)	E-MTAB-6811	ERR2592654	Rattus norvegicus	heart	Postnatal	Ntrk2	NTRK2_human_ex18	2.13609	TrkB-T1
Cardoso-Moreira et al. (2019)	E-MTAB-6811	ERR2592654	Rattus norvegicus	heart	Postnatal	Ntrk2	NTRK2_human_ex21	0	TrkB-Shc
Cardoso-Moreira et al. (2019)	E-MTAB-6811	ERR2592654	Rattus norvegicus	heart	Postnatal	Ntrk2	NTRK2_human_ex26	0.00766186	TrkB-FL
Cardoso-Moreira et al. (2019)	E-MTAB-6811	ERR2592655	Rattus norvegicus	kidney	Postnatal	Ntrk2	NTRK2_human_ex18	1.68426	TrkB-T1
Cardoso-Moreira et al. (2019)	E-MTAB-6811	ERR2592655	Rattus norvegicus	kidney	Postnatal	Ntrk2	NTRK2_human_ex21	0	TrkB-Shc
Cardoso-Moreira et al. (2019)	E-MTAB-6811	ERR2592655	Rattus norvegicus	kidney	Postnatal	Ntrk2	NTRK2_human_ex26	0.00729326	TrkB-FL
Cardoso-Moreira et al. (2019)	E-MTAB-6811	ERR2592656	Rattus norvegicus	kidney	Postnatal	Ntrk2	NTRK2_human_ex18	1.42046	TrkB-T1
Cardoso-Moreira et al. (2019)	E-MTAB-6811	ERR2592656	Rattus norvegicus	kidney	Postnatal	Ntrk2	NTRK2_human_ex21	0.00983027	TrkB-Shc
Cardoso-Moreira et al. (2019)	E-MTAB-6811	ERR2592656	Rattus norvegicus	kidney	Postnatal	Ntrk2	NTRK2_human_ex26	0	TrkB-FL
Cardoso-Moreira et al. (2019)	E-MTAB-6811	ERR2592657	Rattus norvegicus	liver	Postnatal	Ntrk2	NTRK2_human_ex18	0.0365078	TrkB-T1
Cardoso-Moreira et al. (2019)	E-MTAB-6811	ERR2592657	Rattus norvegicus	liver	Postnatal	Ntrk2	NTRK2_human_ex21	0	TrkB-Shc
Cardoso-Moreira et al. (2019)	E-MTAB-6811	ERR2592657	Rattus norvegicus	liver	Postnatal	Ntrk2	NTRK2_human_ex26	0	TrkB-FL
Cardoso-Moreira et al. (2019)	E-MTAB-6811	ERR2592658	Rattus norvegicus	heart	Postnatal	Ntrk2	NTRK2_human_ex18	1.03532	TrkB-T1
Cardoso-Moreira et al. (2019)	E-MTAB-6811	ERR2592658	Rattus norvegicus	heart	Postnatal	Ntrk2	NTRK2_human_ex21	0	TrkB-Shc
Cardoso-Moreira et al. (2019)	E-MTAB-6811	ERR2592658	Rattus norvegicus	heart	Postnatal	Ntrk2	NTRK2_human_ex26	0.0169658	TrkB-FL
Cardoso-Moreira et al. (2019)	E-MTAB-6811	ERR2592661	Rattus norvegicus	liver	Adolescent	Ntrk2	NTRK2_human_ex18	0.0440797	TrkB-T1
Cardoso-Moreira et al. (2019)	E-MTAB-6811	ERR2592661	Rattus norvegicus	liver	Adolescent	Ntrk2	NTRK2_human_ex21	0	TrkB-Shc
Cardoso-Moreira et al. (2019)	E-MTAB-6811	ERR2592661	Rattus norvegicus	liver	Adolescent	Ntrk2	NTRK2_human_ex26	0	TrkB-FL
Cardoso-Moreira et al. (2019)	E-MTAB-6811	ERR2592662	Rattus norvegicus	testis	Adolescent	Ntrk2	NTRK2_human_ex18	0.467499	TrkB-T1
Cardoso-Moreira et al. (2019)	E-MTAB-6811	ERR2592662	Rattus norvegicus	testis	Adolescent	Ntrk2	NTRK2_human_ex21	0.0826134	TrkB-Shc
Cardoso-Moreira et al. (2019)	E-MTAB-6811	ERR2592662	Rattus norvegicus	testis	Adolescent	Ntrk2	NTRK2_human_ex26	0.109035	TrkB-FL
Cardoso-Moreira et al. (2019)	E-MTAB-6811	ERR2592665	Rattus norvegicus	liver	Adolescent	Ntrk2	NTRK2_human_ex18	0.107629	TrkB-T1
Cardoso-Moreira et al. (2019)	E-MTAB-6811	ERR2592665	Rattus norvegicus	liver	Adolescent	Ntrk2	NTRK2_human_ex21	0	TrkB-Shc
Cardoso-Moreira et al. (2019)	E-MTAB-6811	ERR2592665	Rattus norvegicus	liver	Adolescent	Ntrk2	NTRK2_human_ex26	0.0337311	TrkB-FL
Cardoso-Moreira et al. (2019)	E-MTAB-6811	ERR2592666	Rattus norvegicus	testis	Adolescent	Ntrk2	NTRK2_human_ex18	0.420339	TrkB-T1
Cardoso-Moreira et al. (2019)	E-MTAB-6811	ERR2592666	Rattus norvegicus	testis	Adolescent	Ntrk2	NTRK2_human_ex21	0.0349074	TrkB-Shc
Cardoso-Moreira et al. (2019)	E-MTAB-6811	ERR2592666	Rattus norvegicus	testis	Adolescent	Ntrk2	NTRK2_human_ex26	0.172767	TrkB-FL
Cardoso-Moreira et al. (2019)	E-MTAB-6811	ERR2592669	Rattus norvegicus	ovary	Adolescent	Ntrk2	NTRK2_human_ex18	0.751812	TrkB-T1
Cardoso-Moreira et al. (2019)	E-MTAB-6811	ERR2592669	Rattus norvegicus	ovary	Adolescent	Ntrk2	NTRK2_human_ex21	0.0334081	TrkB-Shc
Cardoso-Moreira et al. (2019)	E-MTAB-6811	ERR2592669	Rattus norvegicus	ovary	Adolescent	Ntrk2	NTRK2_human_ex26	0.0440925	TrkB-FL
Cardoso-Moreira et al. (2019)	E-MTAB-6811	ERR2592670	Rattus norvegicus	liver	Adolescent	Ntrk2	NTRK2_human_ex18	0.0177034	TrkB-T1
Cardoso-Moreira et al. (2019)	E-MTAB-6811	ERR2592670	Rattus norvegicus	liver	Adolescent	Ntrk2	NTRK2_human_ex21	0	TrkB-Shc
Cardoso-Moreira et al. (2019)	E-MTAB-6811	ERR2592670	Rattus norvegicus	liver	Adolescent	Ntrk2	NTRK2_human_ex26	0	TrkB-FL
Cardoso-Moreira et al. (2019)	E-MTAB-6811	ERR2592673	Rattus norvegicus	ovary	Adolescent	Ntrk2	NTRK2_human_ex18	2.67487	TrkB-T1
Cardoso-Moreira et al. (2019)	E-MTAB-6811	ERR2592673	Rattus norvegicus	ovary	Adolescent	Ntrk2	NTRK2_human_ex21	0.0155216	TrkB-Shc
Cardoso-Moreira et al. (2019)	E-MTAB-6811	ERR2592673	Rattus norvegicus	ovary	Adolescent	Ntrk2	NTRK2_human_ex26	0.169006	TrkB-FL
Cardoso-Moreira et al. (2019)	E-MTAB-6811	ERR2592674	Rattus norvegicus	liver	Adolescent	Ntrk2	NTRK2_human_ex18	0.10577	TrkB-T1
Cardoso-Moreira et al. (2019)	E-MTAB-6811	ERR2592674	Rattus norvegicus	liver	Adolescent	Ntrk2	NTRK2_human_ex21	0	TrkB-Shc
Cardoso-Moreira et al. (2019)	E-MTAB-6811	ERR2592674	Rattus norvegicus	liver	Adolescent	Ntrk2	NTRK2_human_ex26	0.0259988	TrkB-FL
Cardoso-Moreira et al. (2019)	E-MTAB-6811	ERR2592675	Rattus norvegicus	heart	Adolescent	Ntrk2	NTRK2_human_ex18	2.54209	TrkB-T1
Cardoso-Moreira et al. (2019)	E-MTAB-6811	ERR2592675	Rattus norvegicus	heart	Adolescent	Ntrk2	NTRK2_human_ex21	0	TrkB-Shc
Cardoso-Moreira et al. (2019)	E-MTAB-6811	ERR2592675	Rattus norvegicus	heart	Adolescent	Ntrk2	NTRK2_human_ex26	0.0132369	TrkB-FL
Cardoso-Moreira et al. (2019)	E-MTAB-6811	ERR2592676	Rattus norvegicus	kidney	Adolescent	Ntrk2	NTRK2_human_ex18	0.709421	TrkB-T1
Cardoso-Moreira et al. (2019)	E-MTAB-6811	ERR2592676	Rattus norvegicus	kidney	Adolescent	Ntrk2	NTRK2_human_ex21	0	TrkB-Shc
Cardoso-Moreira et al. (2019)	E-MTAB-6811	ERR2592676	Rattus norvegicus	kidney	Adolescent	Ntrk2	NTRK2_human_ex26	0	TrkB-FL
Cardoso-Moreira et al. (2019)	E-MTAB-6811	ERR2592677	Rattus norvegicus	heart	Adolescent	Ntrk2	NTRK2_human_ex18	1.41062	TrkB-T1
Cardoso-Moreira et al. (2019)	E-MTAB-6811	ERR2592677	Rattus norvegicus	heart	Adolescent	Ntrk2	NTRK2_human_ex21	0.00875726	TrkB-Shc
Cardoso-Moreira et al. (2019)	E-MTAB-6811	ERR2592677	Rattus norvegicus	heart	Adolescent	Ntrk2	NTRK2_human_ex26	0.017337	TrkB-FL
Cardoso-Moreira et al. (2019)	E-MTAB-6811	ERR2592678	Rattus norvegicus	kidney	Adolescent	Ntrk2	NTRK2_human_ex18	0.497268	TrkB-T1
Cardoso-Moreira et al. (2019)	E-MTAB-6811	ERR2592678	Rattus norvegicus	kidney	Adolescent	Ntrk2	NTRK2_human_ex21	0	TrkB-Shc
Cardoso-Moreira et al. (2019)	E-MTAB-6811	ERR2592678	Rattus norvegicus	kidney	Adolescent	Ntrk2	NTRK2_human_ex26	0.00755611	TrkB-FL
Cardoso-Moreira et al. (2019)	E-MTAB-6811	ERR2592679	Rattus norvegicus	heart	Adolescent	Ntrk2	NTRK2_human_ex18	3.55078	TrkB-T1
Cardoso-Moreira et al. (2019)	E-MTAB-6811	ERR2592679	Rattus norvegicus	heart	Adolescent	Ntrk2	NTRK2_human_ex21	0.00868961	TrkB-Shc
Cardoso-Moreira et al. (2019)	E-MTAB-6811	ERR2592679	Rattus norvegicus	heart	Adolescent	Ntrk2	NTRK2_human_ex26	0.0344061	TrkB-FL
Cardoso-Moreira et al. (2019)	E-MTAB-6811	ERR2592680	Rattus norvegicus	kidney	Adolescent	Ntrk2	NTRK2_human_ex18	0.632872	TrkB-T1
Cardoso-Moreira et al. (2019)	E-MTAB-6811	ERR2592680	Rattus norvegicus	kidney	Adolescent	Ntrk2	NTRK2_human_ex21	0	TrkB-Shc
Cardoso-Moreira et al. (2019)	E-MTAB-6811	ERR2592680	Rattus norvegicus	kidney	Adolescent	Ntrk2	NTRK2_human_ex26	0.00944493	TrkB-FL
Cardoso-Moreira et al. (2019)	E-MTAB-6811	ERR2592681	Rattus norvegicus	heart	Adolescent	Ntrk2	NTRK2_human_ex18	3.34202	TrkB-T1
Cardoso-Moreira et al. (2019)	E-MTAB-6811	ERR2592681	Rattus norvegicus	heart	Adolescent	Ntrk2	NTRK2_human_ex21	0.0087358	TrkB-Shc
Cardoso-Moreira et al. (2019)	E-MTAB-6811	ERR2592681	Rattus norvegicus	heart	Adolescent	Ntrk2	NTRK2_human_ex26	0.034589	TrkB-FL
Cardoso-Moreira et al. (2019)	E-MTAB-6811	ERR2592682	Rattus norvegicus	kidney	Adolescent	Ntrk2	NTRK2_human_ex18	0.453039	TrkB-T1
Cardoso-Moreira et al. (2019)	E-MTAB-6811	ERR2592682	Rattus norvegicus	kidney	Adolescent	Ntrk2	NTRK2_human_ex21	0	TrkB-Shc
Cardoso-Moreira et al. (2019)	E-MTAB-6811	ERR2592682	Rattus norvegicus	kidney	Adolescent	Ntrk2	NTRK2_human_ex26	0	TrkB-FL
Cardoso-Moreira et al. (2019)	E-MTAB-6811	ERR2592685	Rattus norvegicus	ovary	Adult	Ntrk2	NTRK2_human_ex18	1.94113	TrkB-T1
Cardoso-Moreira et al. (2019)	E-MTAB-6811	ERR2592685	Rattus norvegicus	ovary	Adult	Ntrk2	NTRK2_human_ex21	0.0482026	TrkB-Shc
Cardoso-Moreira et al. (2019)	E-MTAB-6811	ERR2592685	Rattus norvegicus	ovary	Adult	Ntrk2	NTRK2_human_ex26	0.119285	TrkB-FL
Cardoso-Moreira et al. (2019)	E-MTAB-6811	ERR2592686	Rattus norvegicus	liver	Adult	Ntrk2	NTRK2_human_ex18	0.0415055	TrkB-T1
Cardoso-Moreira et al. (2019)	E-MTAB-6811	ERR2592686	Rattus norvegicus	liver	Adult	Ntrk2	NTRK2_human_ex21	0	TrkB-Shc
Cardoso-Moreira et al. (2019)	E-MTAB-6811	ERR2592686	Rattus norvegicus	liver	Adult	Ntrk2	NTRK2_human_ex26	0	TrkB-FL
Cardoso-Moreira et al. (2019)	E-MTAB-6811	ERR2592689	Rattus norvegicus	ovary	Adult	Ntrk2	NTRK2_human_ex18	2.7946	TrkB-T1
Cardoso-Moreira et al. (2019)	E-MTAB-6811	ERR2592689	Rattus norvegicus	ovary	Adult	Ntrk2	NTRK2_human_ex21	0.0580795	TrkB-Shc
Cardoso-Moreira et al. (2019)	E-MTAB-6811	ERR2592689	Rattus norvegicus	ovary	Adult	Ntrk2	NTRK2_human_ex26	0.0862361	TrkB-FL
Cardoso-Moreira et al. (2019)	E-MTAB-6811	ERR2592690	Rattus norvegicus	liver	Adult	Ntrk2	NTRK2_human_ex18	0.0969322	TrkB-T1
Cardoso-Moreira et al. (2019)	E-MTAB-6811	ERR2592690	Rattus norvegicus	liver	Adult	Ntrk2	NTRK2_human_ex21	0.00584569	TrkB-Shc
Cardoso-Moreira et al. (2019)	E-MTAB-6811	ERR2592690	Rattus norvegicus	liver	Adult	Ntrk2	NTRK2_human_ex26	0.0173593	TrkB-FL
Cardoso-Moreira et al. (2019)	E-MTAB-6811	ERR2592693	Rattus norvegicus	testis	Adult	Ntrk2	NTRK2_human_ex18	0.401983	TrkB-T1
Cardoso-Moreira et al. (2019)	E-MTAB-6811	ERR2592693	Rattus norvegicus	testis	Adult	Ntrk2	NTRK2_human_ex21	0.0754208	TrkB-Shc
Cardoso-Moreira et al. (2019)	E-MTAB-6811	ERR2592693	Rattus norvegicus	testis	Adult	Ntrk2	NTRK2_human_ex26	0.0671906	TrkB-FL
Cardoso-Moreira et al. (2019)	E-MTAB-6811	ERR2592694	Rattus norvegicus	liver	Adult	Ntrk2	NTRK2_human_ex18	0.048615	TrkB-T1
Cardoso-Moreira et al. (2019)	E-MTAB-6811	ERR2592694	Rattus norvegicus	liver	Adult	Ntrk2	NTRK2_human_ex21	0	TrkB-Shc
Cardoso-Moreira et al. (2019)	E-MTAB-6811	ERR2592694	Rattus norvegicus	liver	Adult	Ntrk2	NTRK2_human_ex26	0	TrkB-FL
Cardoso-Moreira et al. (2019)	E-MTAB-6811	ERR2592697	Rattus norvegicus	testis	Adult	Ntrk2	NTRK2_human_ex18	0.575443	TrkB-T1
Cardoso-Moreira et al. (2019)	E-MTAB-6811	ERR2592697	Rattus norvegicus	testis	Adult	Ntrk2	NTRK2_human_ex21	0.0252387	TrkB-Shc
Cardoso-Moreira et al. (2019)	E-MTAB-6811	ERR2592697	Rattus norvegicus	testis	Adult	Ntrk2	NTRK2_human_ex26	0.0687028	TrkB-FL
Cardoso-Moreira et al. (2019)	E-MTAB-6811	ERR2592698	Rattus norvegicus	liver	Adult	Ntrk2	NTRK2_human_ex18	0.084097	TrkB-T1
Cardoso-Moreira et al. (2019)	E-MTAB-6811	ERR2592698	Rattus norvegicus	liver	Adult	Ntrk2	NTRK2_human_ex21	0	TrkB-Shc
Cardoso-Moreira et al. (2019)	E-MTAB-6811	ERR2592698	Rattus norvegicus	liver	Adult	Ntrk2	NTRK2_human_ex26	0.0175708	TrkB-FL
Cardoso-Moreira et al. (2019)	E-MTAB-6811	ERR2592699	Rattus norvegicus	heart	Adult	Ntrk2	NTRK2_human_ex18	4.21957	TrkB-T1
Cardoso-Moreira et al. (2019)	E-MTAB-6811	ERR2592699	Rattus norvegicus	heart	Adult	Ntrk2	NTRK2_human_ex21	0.0180841	TrkB-Shc
Cardoso-Moreira et al. (2019)	E-MTAB-6811	ERR2592699	Rattus norvegicus	heart	Adult	Ntrk2	NTRK2_human_ex26	0.0537025	TrkB-FL
Cardoso-Moreira et al. (2019)	E-MTAB-6811	ERR2592700	Rattus norvegicus	heart	Adult	Ntrk2	NTRK2_human_ex18	0.651869	TrkB-T1
Cardoso-Moreira et al. (2019)	E-MTAB-6811	ERR2592700	Rattus norvegicus	heart	Adult	Ntrk2	NTRK2_human_ex21	0	TrkB-Shc
Cardoso-Moreira et al. (2019)	E-MTAB-6811	ERR2592700	Rattus norvegicus	heart	Adult	Ntrk2	NTRK2_human_ex26	0.0167628	TrkB-FL
Cardoso-Moreira et al. (2019)	E-MTAB-6811	ERR2592701	Rattus norvegicus	kidney	Adult	Ntrk2	NTRK2_human_ex18	0.263416	TrkB-T1
Cardoso-Moreira et al. (2019)	E-MTAB-6811	ERR2592701	Rattus norvegicus	kidney	Adult	Ntrk2	NTRK2_human_ex21	0	TrkB-Shc
Cardoso-Moreira et al. (2019)	E-MTAB-6811	ERR2592701	Rattus norvegicus	kidney	Adult	Ntrk2	NTRK2_human_ex26	0	TrkB-FL
Cardoso-Moreira et al. (2019)	E-MTAB-6811	ERR2592702	Rattus norvegicus	heart	Adult	Ntrk2	NTRK2_human_ex18	3.45327	TrkB-T1
Cardoso-Moreira et al. (2019)	E-MTAB-6811	ERR2592702	Rattus norvegicus	heart	Adult	Ntrk2	NTRK2_human_ex21	0	TrkB-Shc
Cardoso-Moreira et al. (2019)	E-MTAB-6811	ERR2592702	Rattus norvegicus	heart	Adult	Ntrk2	NTRK2_human_ex26	0	TrkB-FL
Cardoso-Moreira et al. (2019)	E-MTAB-6811	ERR2592703	Rattus norvegicus	kidney	Adult	Ntrk2	NTRK2_human_ex18	0.635496	TrkB-T1
Cardoso-Moreira et al. (2019)	E-MTAB-6811	ERR2592703	Rattus norvegicus	kidney	Adult	Ntrk2	NTRK2_human_ex21	0	TrkB-Shc
Cardoso-Moreira et al. (2019)	E-MTAB-6811	ERR2592703	Rattus norvegicus	kidney	Adult	Ntrk2	NTRK2_human_ex26	0	TrkB-FL
Cardoso-Moreira et al. (2019)	E-MTAB-6811	ERR2592704	Rattus norvegicus	heart	Adult	Ntrk2	NTRK2_human_ex18	1.48486	TrkB-T1
Cardoso-Moreira et al. (2019)	E-MTAB-6811	ERR2592704	Rattus norvegicus	heart	Adult	Ntrk2	NTRK2_human_ex21	0	TrkB-Shc
Cardoso-Moreira et al. (2019)	E-MTAB-6811	ERR2592704	Rattus norvegicus	heart	Adult	Ntrk2	NTRK2_human_ex26	0.00940115	TrkB-FL
Cardoso-Moreira et al. (2019)	E-MTAB-6811	ERR2592705	Rattus norvegicus	kidney	Adult	Ntrk2	NTRK2_human_ex18	0.451564	TrkB-T1
Cardoso-Moreira et al. (2019)	E-MTAB-6811	ERR2592705	Rattus norvegicus	kidney	Adult	Ntrk2	NTRK2_human_ex21	0	TrkB-Shc
Cardoso-Moreira et al. (2019)	E-MTAB-6811	ERR2592705	Rattus norvegicus	kidney	Adult	Ntrk2	NTRK2_human_ex26	0.00820411	TrkB-FL
Cardoso-Moreira et al. (2019)	E-MTAB-6811	ERR2592706	Rattus norvegicus	kidney	Adult	Ntrk2	NTRK2_human_ex18	0.158177	TrkB-T1
Cardoso-Moreira et al. (2019)	E-MTAB-6811	ERR2592706	Rattus norvegicus	kidney	Adult	Ntrk2	NTRK2_human_ex21	0	TrkB-Shc
Cardoso-Moreira et al. (2019)	E-MTAB-6811	ERR2592706	Rattus norvegicus	kidney	Adult	Ntrk2	NTRK2_human_ex26	0	TrkB-FL
Merkin et al. (2012)	GSE41637	SRR594421	Rattus norvegicus	heart	Adult	Ntrk2	NTRK2_human_ex18	1.16436	TrkB-T1
Merkin et al. (2012)	GSE41637	SRR594421	Rattus norvegicus	heart	Adult	Ntrk2	NTRK2_human_ex21	0.0169495	TrkB-Shc
Merkin et al. (2012)	GSE41637	SRR594421	Rattus norvegicus	heart	Adult	Ntrk2	NTRK2_human_ex26	0.00838882	TrkB-FL
Merkin et al. (2012)	GSE41637	SRR594422	Rattus norvegicus	kidney	Adult	Ntrk2	NTRK2_human_ex18	0.279176	TrkB-T1
Merkin et al. (2012)	GSE41637	SRR594422	Rattus norvegicus	kidney	Adult	Ntrk2	NTRK2_human_ex21	0	TrkB-Shc
Merkin et al. (2012)	GSE41637	SRR594422	Rattus norvegicus	kidney	Adult	Ntrk2	NTRK2_human_ex26	0.00222208	TrkB-FL
Merkin et al. (2012)	GSE41637	SRR594423	Rattus norvegicus	liver	Adult	Ntrk2	NTRK2_human_ex18	0.14157	TrkB-T1
Merkin et al. (2012)	GSE41637	SRR594423	Rattus norvegicus	liver	Adult	Ntrk2	NTRK2_human_ex21	0	TrkB-Shc
Merkin et al. (2012)	GSE41637	SRR594423	Rattus norvegicus	liver	Adult	Ntrk2	NTRK2_human_ex26	0	TrkB-FL
Merkin et al. (2012)	GSE41637	SRR594427	Rattus norvegicus	testis	Adult	Ntrk2	NTRK2_human_ex18	1.11717	TrkB-T1
Merkin et al. (2012)	GSE41637	SRR594427	Rattus norvegicus	testis	Adult	Ntrk2	NTRK2_human_ex21	0.00723699	TrkB-Shc
Merkin et al. (2012)	GSE41637	SRR594427	Rattus norvegicus	testis	Adult	Ntrk2	NTRK2_human_ex26	0.0286545	TrkB-FL
Merkin et al. (2012)	GSE41637	SRR594430	Rattus norvegicus	heart	Adult	Ntrk2	NTRK2_human_ex18	0.670617	TrkB-T1
Merkin et al. (2012)	GSE41637	SRR594430	Rattus norvegicus	heart	Adult	Ntrk2	NTRK2_human_ex21	0	TrkB-Shc
Merkin et al. (2012)	GSE41637	SRR594430	Rattus norvegicus	heart	Adult	Ntrk2	NTRK2_human_ex26	0	TrkB-FL
Merkin et al. (2012)	GSE41637	SRR594431	Rattus norvegicus	kidney	Adult	Ntrk2	NTRK2_human_ex18	2.13427	TrkB-T1
Merkin et al. (2012)	GSE41637	SRR594431	Rattus norvegicus	kidney	Adult	Ntrk2	NTRK2_human_ex21	0	TrkB-Shc
Merkin et al. (2012)	GSE41637	SRR594431	Rattus norvegicus	kidney	Adult	Ntrk2	NTRK2_human_ex26	0	TrkB-FL
Merkin et al. (2012)	GSE41637	SRR594432	Rattus norvegicus	liver	Adult	Ntrk2	NTRK2_human_ex18	0.027656	TrkB-T1
Merkin et al. (2012)	GSE41637	SRR594432	Rattus norvegicus	liver	Adult	Ntrk2	NTRK2_human_ex21	0	TrkB-Shc
Merkin et al. (2012)	GSE41637	SRR594432	Rattus norvegicus	liver	Adult	Ntrk2	NTRK2_human_ex26	0	TrkB-FL
Merkin et al. (2012)	GSE41637	SRR594436	Rattus norvegicus	testis	Adult	Ntrk2	NTRK2_human_ex18	0.896753	TrkB-T1
Merkin et al. (2012)	GSE41637	SRR594436	Rattus norvegicus	testis	Adult	Ntrk2	NTRK2_human_ex21	0.0507829	TrkB-Shc
Merkin et al. (2012)	GSE41637	SRR594436	Rattus norvegicus	testis	Adult	Ntrk2	NTRK2_human_ex26	0.107391	TrkB-FL
Merkin et al. (2012)	GSE41637	SRR594439	Rattus norvegicus	heart	Adult	Ntrk2	NTRK2_human_ex18	1.08185	TrkB-T1
Merkin et al. (2012)	GSE41637	SRR594439	Rattus norvegicus	heart	Adult	Ntrk2	NTRK2_human_ex21	0	TrkB-Shc
Merkin et al. (2012)	GSE41637	SRR594439	Rattus norvegicus	heart	Adult	Ntrk2	NTRK2_human_ex26	0.0114448	TrkB-FL
Merkin et al. (2012)	GSE41637	SRR594440	Rattus norvegicus	kidney	Adult	Ntrk2	NTRK2_human_ex18	0.478078	TrkB-T1
Merkin et al. (2012)	GSE41637	SRR594440	Rattus norvegicus	kidney	Adult	Ntrk2	NTRK2_human_ex21	0	TrkB-Shc
Merkin et al. (2012)	GSE41637	SRR594440	Rattus norvegicus	kidney	Adult	Ntrk2	NTRK2_human_ex26	0	TrkB-FL
Merkin et al. (2012)	GSE41637	SRR594441	Rattus norvegicus	liver	Adult	Ntrk2	NTRK2_human_ex18	0.086857	TrkB-T1
Merkin et al. (2012)	GSE41637	SRR594441	Rattus norvegicus	liver	Adult	Ntrk2	NTRK2_human_ex21	0	TrkB-Shc
Merkin et al. (2012)	GSE41637	SRR594441	Rattus norvegicus	liver	Adult	Ntrk2	NTRK2_human_ex26	0	TrkB-FL
Merkin et al. (2012)	GSE41637	SRR594445	Rattus norvegicus	testis	Adult	Ntrk2	NTRK2_human_ex18	0.401099	TrkB-T1
Merkin et al. (2012)	GSE41637	SRR594445	Rattus norvegicus	testis	Adult	Ntrk2	NTRK2_human_ex21	0.0520996	TrkB-Shc
Merkin et al. (2012)	GSE41637	SRR594445	Rattus norvegicus	testis	Adult	Ntrk2	NTRK2_human_ex26	0.0257857	TrkB-FL

## Sheet: Rat Ntrk2 count means
Tissue	Age	Exon	Organism	N	Norm_CPM	SEM	Isoform
heart	Embryo	NTRK2_human_ex18	Rattus norvegicus	24	1.93273	0.332091	TrkB-T1
heart	Embryo	NTRK2_human_ex21	Rattus norvegicus	24	0.00211248	0.000963919	TrkB-Shc
heart	Embryo	NTRK2_human_ex26	Rattus norvegicus	24	0.0247956	0.00428739	TrkB-FL
heart	Late embryo	NTRK2_human_ex18	Rattus norvegicus	18	4.19877	0.54992	TrkB-T1
heart	Late embryo	NTRK2_human_ex21	Rattus norvegicus	18	0.0172228	0.00961878	TrkB-Shc
heart	Late embryo	NTRK2_human_ex26	Rattus norvegicus	18	0.0787516	0.012935	TrkB-FL
heart	Postnatal	NTRK2_human_ex18	Rattus norvegicus	15	1.92264	0.301397	TrkB-T1
heart	Postnatal	NTRK2_human_ex21	Rattus norvegicus	15	0	0	TrkB-Shc
heart	Postnatal	NTRK2_human_ex26	Rattus norvegicus	15	0.035541	0.00765692	TrkB-FL
heart	Adolescent	NTRK2_human_ex18	Rattus norvegicus	7	2.18359	0.364263	TrkB-T1
heart	Adolescent	NTRK2_human_ex21	Rattus norvegicus	7	0.00374038	0.00176325	TrkB-Shc
heart	Adolescent	NTRK2_human_ex26	Rattus norvegicus	7	0.0156271	0.00544007	TrkB-FL
heart	Adult	NTRK2_human_ex18	Rattus norvegicus	7	1.81806	0.538918	TrkB-T1
heart	Adult	NTRK2_human_ex21	Rattus norvegicus	7	0.0050048	0.00323296	TrkB-Shc
heart	Adult	NTRK2_human_ex26	Rattus norvegicus	7	0.0142429	0.00696021	TrkB-FL
liver	Embryo	NTRK2_human_ex18	Rattus norvegicus	20	0.32588	0.0550939	TrkB-T1
liver	Embryo	NTRK2_human_ex21	Rattus norvegicus	20	0.000851025	0.000646619	TrkB-Shc
liver	Embryo	NTRK2_human_ex26	Rattus norvegicus	20	0.013134	0.00429025	TrkB-FL
liver	Late embryo	NTRK2_human_ex18	Rattus norvegicus	16	0.0304666	0.00770466	TrkB-T1
liver	Late embryo	NTRK2_human_ex21	Rattus norvegicus	16	0.0004617	0.0004617	TrkB-Shc
liver	Late embryo	NTRK2_human_ex26	Rattus norvegicus	16	0.00464116	0.00157801	TrkB-FL
liver	Postnatal	NTRK2_human_ex18	Rattus norvegicus	16	0.0599668	0.0165483	TrkB-T1
liver	Postnatal	NTRK2_human_ex21	Rattus norvegicus	16	0.00048114	0.00048114	TrkB-Shc
liver	Postnatal	NTRK2_human_ex26	Rattus norvegicus	16	0.00519852	0.00292135	TrkB-FL
liver	Adolescent	NTRK2_human_ex18	Rattus norvegicus	7	0.0724155	0.0159699	TrkB-T1
liver	Adolescent	NTRK2_human_ex21	Rattus norvegicus	7	0	0	TrkB-Shc
liver	Adolescent	NTRK2_human_ex26	Rattus norvegicus	7	0.0139188	0.00580866	TrkB-FL
liver	Adult	NTRK2_human_ex18	Rattus norvegicus	7	0.0753189	0.014796	TrkB-T1
liver	Adult	NTRK2_human_ex21	Rattus norvegicus	7	0.000835098	0.000835098	TrkB-Shc
liver	Adult	NTRK2_human_ex26	Rattus norvegicus	7	0.00499001	0.00322112	TrkB-FL
kidney	Embryo	NTRK2_human_ex18	Rattus norvegicus	8	17.8986	2.51223	TrkB-T1
kidney	Embryo	NTRK2_human_ex21	Rattus norvegicus	8	0.0191086	0.00776471	TrkB-Shc
kidney	Embryo	NTRK2_human_ex26	Rattus norvegicus	8	0.138262	0.0391963	TrkB-FL
kidney	Late embryo	NTRK2_human_ex18	Rattus norvegicus	16	10.3412	0.440043	TrkB-T1
kidney	Late embryo	NTRK2_human_ex21	Rattus norvegicus	16	0.00964745	0.00179598	TrkB-Shc
kidney	Late embryo	NTRK2_human_ex26	Rattus norvegicus	16	0.0514245	0.0058405	TrkB-FL
kidney	Postnatal	NTRK2_human_ex18	Rattus norvegicus	16	5.0271	0.617781	TrkB-T1
kidney	Postnatal	NTRK2_human_ex21	Rattus norvegicus	16	0.00158225	0.000857915	TrkB-Shc
kidney	Postnatal	NTRK2_human_ex26	Rattus norvegicus	16	0.0348537	0.00667261	TrkB-FL
kidney	Adolescent	NTRK2_human_ex18	Rattus norvegicus	7	0.576466	0.0518062	TrkB-T1
kidney	Adolescent	NTRK2_human_ex21	Rattus norvegicus	7	0	0	TrkB-Shc
kidney	Adolescent	NTRK2_human_ex26	Rattus norvegicus	7	0.00378195	0.00179887	TrkB-FL
kidney	Adult	NTRK2_human_ex18	Rattus norvegicus	7	0.628597	0.2581	TrkB-T1
kidney	Adult	NTRK2_human_ex21	Rattus norvegicus	7	0	0	TrkB-Shc
kidney	Adult	NTRK2_human_ex26	Rattus norvegicus	7	0.00148946	0.00116206	TrkB-FL
testis	Embryo	NTRK2_human_ex18	Rattus norvegicus	10	19.5257	3.4683	TrkB-T1
testis	Embryo	NTRK2_human_ex21	Rattus norvegicus	10	0.0165348	0.00508244	TrkB-Shc
testis	Embryo	NTRK2_human_ex26	Rattus norvegicus	10	0.228859	0.0311129	TrkB-FL
testis	Late embryo	NTRK2_human_ex18	Rattus norvegicus	8	13.9979	2.39231	TrkB-T1
testis	Late embryo	NTRK2_human_ex21	Rattus norvegicus	8	0.0262891	0.0104475	TrkB-Shc
testis	Late embryo	NTRK2_human_ex26	Rattus norvegicus	8	0.236086	0.0434697	TrkB-FL
testis	Postnatal	NTRK2_human_ex18	Rattus norvegicus	8	3.63991	1.93185	TrkB-T1
testis	Postnatal	NTRK2_human_ex21	Rattus norvegicus	8	0.00811202	0.00346194	TrkB-Shc
testis	Postnatal	NTRK2_human_ex26	Rattus norvegicus	8	0.0981699	0.029339	TrkB-FL
testis	Adolescent	NTRK2_human_ex18	Rattus norvegicus	2	0.443919	0.0235801	TrkB-T1
testis	Adolescent	NTRK2_human_ex21	Rattus norvegicus	2	0.0587604	0.023853	TrkB-Shc
testis	Adolescent	NTRK2_human_ex26	Rattus norvegicus	2	0.140901	0.0318664	TrkB-FL
testis	Adult	NTRK2_human_ex18	Rattus norvegicus	5	0.678489	0.142144	TrkB-T1
testis	Adult	NTRK2_human_ex21	Rattus norvegicus	5	0.0421558	0.0118012	TrkB-Shc
testis	Adult	NTRK2_human_ex26	Rattus norvegicus	5	0.0595449	0.0150424	TrkB-FL
ovary	Embryo	NTRK2_human_ex18	Rattus norvegicus	9	25.071	5.48641	TrkB-T1
ovary	Embryo	NTRK2_human_ex21	Rattus norvegicus	9	0.0250766	0.00502305	TrkB-Shc
ovary	Embryo	NTRK2_human_ex26	Rattus norvegicus	9	0.295465	0.0427814	TrkB-FL
ovary	Late embryo	NTRK2_human_ex18	Rattus norvegicus	8	41.7356	2.59096	TrkB-T1
ovary	Late embryo	NTRK2_human_ex21	Rattus norvegicus	8	0.0436087	0.0116333	TrkB-Shc
ovary	Late embryo	NTRK2_human_ex26	Rattus norvegicus	8	0.397171	0.0325889	TrkB-FL
ovary	Postnatal	NTRK2_human_ex18	Rattus norvegicus	8	33.6862	4.85326	TrkB-T1
ovary	Postnatal	NTRK2_human_ex21	Rattus norvegicus	8	0.149918	0.0257411	TrkB-Shc
ovary	Postnatal	NTRK2_human_ex26	Rattus norvegicus	8	0.598351	0.110848	TrkB-FL
ovary	Adolescent	NTRK2_human_ex18	Rattus norvegicus	2	1.71334	0.961528	TrkB-T1
ovary	Adolescent	NTRK2_human_ex21	Rattus norvegicus	2	0.0244648	0.00894325	TrkB-Shc
ovary	Adolescent	NTRK2_human_ex26	Rattus norvegicus	2	0.106549	0.0624569	TrkB-FL
ovary	Adult	NTRK2_human_ex18	Rattus norvegicus	2	2.36787	0.42674	TrkB-T1
ovary	Adult	NTRK2_human_ex21	Rattus norvegicus	2	0.053141	0.00493844	TrkB-Shc
ovary	Adult	NTRK2_human_ex26	Rattus norvegicus	2	0.10276	0.0165244	TrkB-FL

## Sheet: Mouse Ntrk2 counts
Data origin	Accession nr.	Run_ID	Organism	Tissue	Age	Gene	Exon	Norm_CPM	Isoform
Keane et al. (2011)	E-MTAB-599	ERR032203	Mus musculus	liver	Adolescent	Ntrk2	NTRK2_human_ex18	2.54055	TrkB-T1
Keane et al. (2011)	E-MTAB-599	ERR032203	Mus musculus	liver	Adolescent	Ntrk2	NTRK2_human_ex21	0.00883996	TrkB-Shc
Keane et al. (2011)	E-MTAB-599	ERR032203	Mus musculus	liver	Adolescent	Ntrk2	NTRK2_human_ex26	0.00873935	TrkB-FL
Keane et al. (2011)	E-MTAB-599	ERR032204	Mus musculus	liver	Adolescent	Ntrk2	NTRK2_human_ex18	3.54776	TrkB-T1
Keane et al. (2011)	E-MTAB-599	ERR032204	Mus musculus	liver	Adolescent	Ntrk2	NTRK2_human_ex21	0.0581486	TrkB-Shc
Keane et al. (2011)	E-MTAB-599	ERR032204	Mus musculus	liver	Adolescent	Ntrk2	NTRK2_human_ex26	0.041062	TrkB-FL
Keane et al. (2011)	E-MTAB-599	ERR032205	Mus musculus	liver	Adolescent	Ntrk2	NTRK2_human_ex18	3.17795	TrkB-T1
Keane et al. (2011)	E-MTAB-599	ERR032205	Mus musculus	liver	Adolescent	Ntrk2	NTRK2_human_ex21	0.0336425	TrkB-Shc
Keane et al. (2011)	E-MTAB-599	ERR032205	Mus musculus	liver	Adolescent	Ntrk2	NTRK2_human_ex26	0.00831491	TrkB-FL
Keane et al. (2011)	E-MTAB-599	ERR032206	Mus musculus	liver	Adolescent	Ntrk2	NTRK2_human_ex18	4.2576	TrkB-T1
Keane et al. (2011)	E-MTAB-599	ERR032206	Mus musculus	liver	Adolescent	Ntrk2	NTRK2_human_ex21	0.0229062	TrkB-Shc
Keane et al. (2011)	E-MTAB-599	ERR032206	Mus musculus	liver	Adolescent	Ntrk2	NTRK2_human_ex26	0	TrkB-FL
Keane et al. (2011)	E-MTAB-599	ERR032207	Mus musculus	liver	Adolescent	Ntrk2	NTRK2_human_ex18	5.20454	TrkB-T1
Keane et al. (2011)	E-MTAB-599	ERR032207	Mus musculus	liver	Adolescent	Ntrk2	NTRK2_human_ex21	0.031511	TrkB-Shc
Keane et al. (2011)	E-MTAB-599	ERR032207	Mus musculus	liver	Adolescent	Ntrk2	NTRK2_human_ex26	0.0233643	TrkB-FL
Keane et al. (2011)	E-MTAB-599	ERR032208	Mus musculus	liver	Adolescent	Ntrk2	NTRK2_human_ex18	4.65865	TrkB-T1
Keane et al. (2011)	E-MTAB-599	ERR032208	Mus musculus	liver	Adolescent	Ntrk2	NTRK2_human_ex21	0.0570759	TrkB-Shc
Keane et al. (2011)	E-MTAB-599	ERR032208	Mus musculus	liver	Adolescent	Ntrk2	NTRK2_human_ex26	0.0322436	TrkB-FL
Keane et al. (2011)	E-MTAB-599	ERR032227	Mus musculus	heart	Adolescent	Ntrk2	NTRK2_human_ex18	0.0366759	TrkB-T1
Keane et al. (2011)	E-MTAB-599	ERR032227	Mus musculus	heart	Adolescent	Ntrk2	NTRK2_human_ex21	0	TrkB-Shc
Keane et al. (2011)	E-MTAB-599	ERR032227	Mus musculus	heart	Adolescent	Ntrk2	NTRK2_human_ex26	0	TrkB-FL
Keane et al. (2011)	E-MTAB-599	ERR032228	Mus musculus	heart	Adolescent	Ntrk2	NTRK2_human_ex18	0	TrkB-T1
Keane et al. (2011)	E-MTAB-599	ERR032228	Mus musculus	heart	Adolescent	Ntrk2	NTRK2_human_ex21	0	TrkB-Shc
Keane et al. (2011)	E-MTAB-599	ERR032228	Mus musculus	heart	Adolescent	Ntrk2	NTRK2_human_ex26	0	TrkB-FL
Keane et al. (2011)	E-MTAB-599	ERR032229	Mus musculus	heart	Adolescent	Ntrk2	NTRK2_human_ex18	0.111461	TrkB-T1
Keane et al. (2011)	E-MTAB-599	ERR032229	Mus musculus	heart	Adolescent	Ntrk2	NTRK2_human_ex21	0	TrkB-Shc
Keane et al. (2011)	E-MTAB-599	ERR032229	Mus musculus	heart	Adolescent	Ntrk2	NTRK2_human_ex26	0.0400994	TrkB-FL
Keane et al. (2011)	E-MTAB-599	ERR032230	Mus musculus	heart	Adolescent	Ntrk2	NTRK2_human_ex18	0.0411239	TrkB-T1
Keane et al. (2011)	E-MTAB-599	ERR032230	Mus musculus	heart	Adolescent	Ntrk2	NTRK2_human_ex21	0	TrkB-Shc
Keane et al. (2011)	E-MTAB-599	ERR032230	Mus musculus	heart	Adolescent	Ntrk2	NTRK2_human_ex26	0	TrkB-FL
Keane et al. (2011)	E-MTAB-599	ERR032231	Mus musculus	heart	Adolescent	Ntrk2	NTRK2_human_ex18	0.0439824	TrkB-T1
Keane et al. (2011)	E-MTAB-599	ERR032231	Mus musculus	heart	Adolescent	Ntrk2	NTRK2_human_ex21	0	TrkB-Shc
Keane et al. (2011)	E-MTAB-599	ERR032231	Mus musculus	heart	Adolescent	Ntrk2	NTRK2_human_ex26	0	TrkB-FL
Keane et al. (2011)	E-MTAB-599	ERR032238	Mus musculus	heart	Adolescent	Ntrk2	NTRK2_human_ex18	0.0791075	TrkB-T1
Keane et al. (2011)	E-MTAB-599	ERR032238	Mus musculus	heart	Adolescent	Ntrk2	NTRK2_human_ex21	0	TrkB-Shc
Keane et al. (2011)	E-MTAB-599	ERR032238	Mus musculus	heart	Adolescent	Ntrk2	NTRK2_human_ex26	0	TrkB-FL
Söllner et al. (2017)	E-MTAB-6081	ERR2130626	Mus musculus	heart	Adolescent	Ntrk2	NTRK2_human_ex18	0.0599214	TrkB-T1
Söllner et al. (2017)	E-MTAB-6081	ERR2130626	Mus musculus	heart	Adolescent	Ntrk2	NTRK2_human_ex21	0	TrkB-Shc
Söllner et al. (2017)	E-MTAB-6081	ERR2130626	Mus musculus	heart	Adolescent	Ntrk2	NTRK2_human_ex26	0	TrkB-FL
Söllner et al. (2017)	E-MTAB-6081	ERR2130627	Mus musculus	heart	Adolescent	Ntrk2	NTRK2_human_ex18	0.12787	TrkB-T1
Söllner et al. (2017)	E-MTAB-6081	ERR2130627	Mus musculus	heart	Adolescent	Ntrk2	NTRK2_human_ex21	0	TrkB-Shc
Söllner et al. (2017)	E-MTAB-6081	ERR2130627	Mus musculus	heart	Adolescent	Ntrk2	NTRK2_human_ex26	0.00849279	TrkB-FL
Söllner et al. (2017)	E-MTAB-6081	ERR2130634	Mus musculus	kidney	Adolescent	Ntrk2	NTRK2_human_ex18	0.189345	TrkB-T1
Söllner et al. (2017)	E-MTAB-6081	ERR2130634	Mus musculus	kidney	Adolescent	Ntrk2	NTRK2_human_ex21	0	TrkB-Shc
Söllner et al. (2017)	E-MTAB-6081	ERR2130634	Mus musculus	kidney	Adolescent	Ntrk2	NTRK2_human_ex26	0	TrkB-FL
Söllner et al. (2017)	E-MTAB-6081	ERR2130635	Mus musculus	kidney	Adolescent	Ntrk2	NTRK2_human_ex18	0.275964	TrkB-T1
Söllner et al. (2017)	E-MTAB-6081	ERR2130635	Mus musculus	kidney	Adolescent	Ntrk2	NTRK2_human_ex21	0	TrkB-Shc
Söllner et al. (2017)	E-MTAB-6081	ERR2130635	Mus musculus	kidney	Adolescent	Ntrk2	NTRK2_human_ex26	0.0164327	TrkB-FL
Söllner et al. (2017)	E-MTAB-6081	ERR2130636	Mus musculus	kidney	Adolescent	Ntrk2	NTRK2_human_ex18	0.243048	TrkB-T1
Söllner et al. (2017)	E-MTAB-6081	ERR2130636	Mus musculus	kidney	Adolescent	Ntrk2	NTRK2_human_ex21	0	TrkB-Shc
Söllner et al. (2017)	E-MTAB-6081	ERR2130636	Mus musculus	kidney	Adolescent	Ntrk2	NTRK2_human_ex26	0	TrkB-FL
Söllner et al. (2017)	E-MTAB-6081	ERR2130637	Mus musculus	liver	Adolescent	Ntrk2	NTRK2_human_ex18	0.096523	TrkB-T1
Söllner et al. (2017)	E-MTAB-6081	ERR2130637	Mus musculus	liver	Adolescent	Ntrk2	NTRK2_human_ex21	0	TrkB-Shc
Söllner et al. (2017)	E-MTAB-6081	ERR2130637	Mus musculus	liver	Adolescent	Ntrk2	NTRK2_human_ex26	0.0119058	TrkB-FL
Söllner et al. (2017)	E-MTAB-6081	ERR2130638	Mus musculus	liver	Adolescent	Ntrk2	NTRK2_human_ex18	0.0340983	TrkB-T1
Söllner et al. (2017)	E-MTAB-6081	ERR2130638	Mus musculus	liver	Adolescent	Ntrk2	NTRK2_human_ex21	0	TrkB-Shc
Söllner et al. (2017)	E-MTAB-6081	ERR2130638	Mus musculus	liver	Adolescent	Ntrk2	NTRK2_human_ex26	0	TrkB-FL
Söllner et al. (2017)	E-MTAB-6081	ERR2130639	Mus musculus	liver	Adolescent	Ntrk2	NTRK2_human_ex18	0.0904197	TrkB-T1
Söllner et al. (2017)	E-MTAB-6081	ERR2130639	Mus musculus	liver	Adolescent	Ntrk2	NTRK2_human_ex21	0	TrkB-Shc
Söllner et al. (2017)	E-MTAB-6081	ERR2130639	Mus musculus	liver	Adolescent	Ntrk2	NTRK2_human_ex26	0.0156141	TrkB-FL
Cardoso-Moreira et al. (2019)	E-MTAB-6798	ERR2588370	Mus musculus	heart	Embryo	Ntrk2	NTRK2_human_ex18	0.169335	TrkB-T1
Cardoso-Moreira et al. (2019)	E-MTAB-6798	ERR2588370	Mus musculus	heart	Embryo	Ntrk2	NTRK2_human_ex21	0	TrkB-Shc
Cardoso-Moreira et al. (2019)	E-MTAB-6798	ERR2588370	Mus musculus	heart	Embryo	Ntrk2	NTRK2_human_ex26	0	TrkB-FL
Cardoso-Moreira et al. (2019)	E-MTAB-6798	ERR2588371	Mus musculus	heart	Embryo	Ntrk2	NTRK2_human_ex18	0.0385595	TrkB-T1
Cardoso-Moreira et al. (2019)	E-MTAB-6798	ERR2588371	Mus musculus	heart	Embryo	Ntrk2	NTRK2_human_ex21	0	TrkB-Shc
Cardoso-Moreira et al. (2019)	E-MTAB-6798	ERR2588371	Mus musculus	heart	Embryo	Ntrk2	NTRK2_human_ex26	0	TrkB-FL
Cardoso-Moreira et al. (2019)	E-MTAB-6798	ERR2588372	Mus musculus	heart	Embryo	Ntrk2	NTRK2_human_ex18	0.00873786	TrkB-T1
Cardoso-Moreira et al. (2019)	E-MTAB-6798	ERR2588372	Mus musculus	heart	Embryo	Ntrk2	NTRK2_human_ex21	0	TrkB-Shc
Cardoso-Moreira et al. (2019)	E-MTAB-6798	ERR2588372	Mus musculus	heart	Embryo	Ntrk2	NTRK2_human_ex26	0	TrkB-FL
Cardoso-Moreira et al. (2019)	E-MTAB-6798	ERR2588373	Mus musculus	heart	Embryo	Ntrk2	NTRK2_human_ex18	0.0424595	TrkB-T1
Cardoso-Moreira et al. (2019)	E-MTAB-6798	ERR2588373	Mus musculus	heart	Embryo	Ntrk2	NTRK2_human_ex21	0	TrkB-Shc
Cardoso-Moreira et al. (2019)	E-MTAB-6798	ERR2588373	Mus musculus	heart	Embryo	Ntrk2	NTRK2_human_ex26	0	TrkB-FL
Cardoso-Moreira et al. (2019)	E-MTAB-6798	ERR2588374	Mus musculus	liver	Embryo	Ntrk2	NTRK2_human_ex18	1.46626	TrkB-T1
Cardoso-Moreira et al. (2019)	E-MTAB-6798	ERR2588374	Mus musculus	liver	Embryo	Ntrk2	NTRK2_human_ex21	0	TrkB-Shc
Cardoso-Moreira et al. (2019)	E-MTAB-6798	ERR2588374	Mus musculus	liver	Embryo	Ntrk2	NTRK2_human_ex26	0.00844006	TrkB-FL
Cardoso-Moreira et al. (2019)	E-MTAB-6798	ERR2588375	Mus musculus	liver	Embryo	Ntrk2	NTRK2_human_ex18	0.930986	TrkB-T1
Cardoso-Moreira et al. (2019)	E-MTAB-6798	ERR2588375	Mus musculus	liver	Embryo	Ntrk2	NTRK2_human_ex21	0	TrkB-Shc
Cardoso-Moreira et al. (2019)	E-MTAB-6798	ERR2588375	Mus musculus	liver	Embryo	Ntrk2	NTRK2_human_ex26	0.00692963	TrkB-FL
Cardoso-Moreira et al. (2019)	E-MTAB-6798	ERR2588376	Mus musculus	liver	Embryo	Ntrk2	NTRK2_human_ex18	0.858904	TrkB-T1
Cardoso-Moreira et al. (2019)	E-MTAB-6798	ERR2588376	Mus musculus	liver	Embryo	Ntrk2	NTRK2_human_ex21	0	TrkB-Shc
Cardoso-Moreira et al. (2019)	E-MTAB-6798	ERR2588376	Mus musculus	liver	Embryo	Ntrk2	NTRK2_human_ex26	0.01854	TrkB-FL
Cardoso-Moreira et al. (2019)	E-MTAB-6798	ERR2588377	Mus musculus	liver	Embryo	Ntrk2	NTRK2_human_ex18	1.07015	TrkB-T1
Cardoso-Moreira et al. (2019)	E-MTAB-6798	ERR2588377	Mus musculus	liver	Embryo	Ntrk2	NTRK2_human_ex21	0	TrkB-Shc
Cardoso-Moreira et al. (2019)	E-MTAB-6798	ERR2588377	Mus musculus	liver	Embryo	Ntrk2	NTRK2_human_ex26	0.0183576	TrkB-FL
Cardoso-Moreira et al. (2019)	E-MTAB-6798	ERR2588378	Mus musculus	ovary	Embryo	Ntrk2	NTRK2_human_ex18	7.23648	TrkB-T1
Cardoso-Moreira et al. (2019)	E-MTAB-6798	ERR2588378	Mus musculus	ovary	Embryo	Ntrk2	NTRK2_human_ex21	0.00583033	TrkB-Shc
Cardoso-Moreira et al. (2019)	E-MTAB-6798	ERR2588378	Mus musculus	ovary	Embryo	Ntrk2	NTRK2_human_ex26	0.0749317	TrkB-FL
Cardoso-Moreira et al. (2019)	E-MTAB-6798	ERR2588379	Mus musculus	ovary	Embryo	Ntrk2	NTRK2_human_ex18	3.12926	TrkB-T1
Cardoso-Moreira et al. (2019)	E-MTAB-6798	ERR2588379	Mus musculus	ovary	Embryo	Ntrk2	NTRK2_human_ex21	0.0150164	TrkB-Shc
Cardoso-Moreira et al. (2019)	E-MTAB-6798	ERR2588379	Mus musculus	ovary	Embryo	Ntrk2	NTRK2_human_ex26	0.0668048	TrkB-FL
Cardoso-Moreira et al. (2019)	E-MTAB-6798	ERR2588380	Mus musculus	testis	Embryo	Ntrk2	NTRK2_human_ex18	9.52684	TrkB-T1
Cardoso-Moreira et al. (2019)	E-MTAB-6798	ERR2588380	Mus musculus	testis	Embryo	Ntrk2	NTRK2_human_ex21	0.028617	TrkB-Shc
Cardoso-Moreira et al. (2019)	E-MTAB-6798	ERR2588380	Mus musculus	testis	Embryo	Ntrk2	NTRK2_human_ex26	0.084874	TrkB-FL
Cardoso-Moreira et al. (2019)	E-MTAB-6798	ERR2588381	Mus musculus	testis	Embryo	Ntrk2	NTRK2_human_ex18	10.6122	TrkB-T1
Cardoso-Moreira et al. (2019)	E-MTAB-6798	ERR2588381	Mus musculus	testis	Embryo	Ntrk2	NTRK2_human_ex21	0.00601841	TrkB-Shc
Cardoso-Moreira et al. (2019)	E-MTAB-6798	ERR2588381	Mus musculus	testis	Embryo	Ntrk2	NTRK2_human_ex26	0.178497	TrkB-FL
Cardoso-Moreira et al. (2019)	E-MTAB-6798	ERR2588385	Mus musculus	heart	Embryo	Ntrk2	NTRK2_human_ex18	0.10499	TrkB-T1
Cardoso-Moreira et al. (2019)	E-MTAB-6798	ERR2588385	Mus musculus	heart	Embryo	Ntrk2	NTRK2_human_ex21	0	TrkB-Shc
Cardoso-Moreira et al. (2019)	E-MTAB-6798	ERR2588385	Mus musculus	heart	Embryo	Ntrk2	NTRK2_human_ex26	0	TrkB-FL
Cardoso-Moreira et al. (2019)	E-MTAB-6798	ERR2588386	Mus musculus	heart	Embryo	Ntrk2	NTRK2_human_ex18	1.35722	TrkB-T1
Cardoso-Moreira et al. (2019)	E-MTAB-6798	ERR2588386	Mus musculus	heart	Embryo	Ntrk2	NTRK2_human_ex21	0.0154947	TrkB-Shc
Cardoso-Moreira et al. (2019)	E-MTAB-6798	ERR2588386	Mus musculus	heart	Embryo	Ntrk2	NTRK2_human_ex26	0	TrkB-FL
Cardoso-Moreira et al. (2019)	E-MTAB-6798	ERR2588387	Mus musculus	heart	Embryo	Ntrk2	NTRK2_human_ex18	0.801117	TrkB-T1
Cardoso-Moreira et al. (2019)	E-MTAB-6798	ERR2588387	Mus musculus	heart	Embryo	Ntrk2	NTRK2_human_ex21	0.0304203	TrkB-Shc
Cardoso-Moreira et al. (2019)	E-MTAB-6798	ERR2588387	Mus musculus	heart	Embryo	Ntrk2	NTRK2_human_ex26	0.0902223	TrkB-FL
Cardoso-Moreira et al. (2019)	E-MTAB-6798	ERR2588388	Mus musculus	heart	Embryo	Ntrk2	NTRK2_human_ex18	0.270235	TrkB-T1
Cardoso-Moreira et al. (2019)	E-MTAB-6798	ERR2588388	Mus musculus	heart	Embryo	Ntrk2	NTRK2_human_ex21	0	TrkB-Shc
Cardoso-Moreira et al. (2019)	E-MTAB-6798	ERR2588388	Mus musculus	heart	Embryo	Ntrk2	NTRK2_human_ex26	0.00897415	TrkB-FL
Cardoso-Moreira et al. (2019)	E-MTAB-6798	ERR2588389	Mus musculus	kidney	Embryo	Ntrk2	NTRK2_human_ex18	1.46294	TrkB-T1
Cardoso-Moreira et al. (2019)	E-MTAB-6798	ERR2588389	Mus musculus	kidney	Embryo	Ntrk2	NTRK2_human_ex21	0	TrkB-Shc
Cardoso-Moreira et al. (2019)	E-MTAB-6798	ERR2588389	Mus musculus	kidney	Embryo	Ntrk2	NTRK2_human_ex26	0	TrkB-FL
Cardoso-Moreira et al. (2019)	E-MTAB-6798	ERR2588390	Mus musculus	kidney	Embryo	Ntrk2	NTRK2_human_ex18	2.82125	TrkB-T1
Cardoso-Moreira et al. (2019)	E-MTAB-6798	ERR2588390	Mus musculus	kidney	Embryo	Ntrk2	NTRK2_human_ex21	0.00701989	TrkB-Shc
Cardoso-Moreira et al. (2019)	E-MTAB-6798	ERR2588390	Mus musculus	kidney	Embryo	Ntrk2	NTRK2_human_ex26	0.0416399	TrkB-FL
Cardoso-Moreira et al. (2019)	E-MTAB-6798	ERR2588391	Mus musculus	kidney	Embryo	Ntrk2	NTRK2_human_ex18	1.9702	TrkB-T1
Cardoso-Moreira et al. (2019)	E-MTAB-6798	ERR2588391	Mus musculus	kidney	Embryo	Ntrk2	NTRK2_human_ex21	0.00666939	TrkB-Shc
Cardoso-Moreira et al. (2019)	E-MTAB-6798	ERR2588391	Mus musculus	kidney	Embryo	Ntrk2	NTRK2_human_ex26	0.0263739	TrkB-FL
Cardoso-Moreira et al. (2019)	E-MTAB-6798	ERR2588392	Mus musculus	kidney	Embryo	Ntrk2	NTRK2_human_ex18	1.68593	TrkB-T1
Cardoso-Moreira et al. (2019)	E-MTAB-6798	ERR2588392	Mus musculus	kidney	Embryo	Ntrk2	NTRK2_human_ex21	0.00914553	TrkB-Shc
Cardoso-Moreira et al. (2019)	E-MTAB-6798	ERR2588392	Mus musculus	kidney	Embryo	Ntrk2	NTRK2_human_ex26	0	TrkB-FL
Cardoso-Moreira et al. (2019)	E-MTAB-6798	ERR2588393	Mus musculus	liver	Embryo	Ntrk2	NTRK2_human_ex18	3.80426	TrkB-T1
Cardoso-Moreira et al. (2019)	E-MTAB-6798	ERR2588393	Mus musculus	liver	Embryo	Ntrk2	NTRK2_human_ex21	0.00447175	TrkB-Shc
Cardoso-Moreira et al. (2019)	E-MTAB-6798	ERR2588393	Mus musculus	liver	Embryo	Ntrk2	NTRK2_human_ex26	0.0751545	TrkB-FL
Cardoso-Moreira et al. (2019)	E-MTAB-6798	ERR2588394	Mus musculus	liver	Embryo	Ntrk2	NTRK2_human_ex18	3.37714	TrkB-T1
Cardoso-Moreira et al. (2019)	E-MTAB-6798	ERR2588394	Mus musculus	liver	Embryo	Ntrk2	NTRK2_human_ex21	0.0320595	TrkB-Shc
Cardoso-Moreira et al. (2019)	E-MTAB-6798	ERR2588394	Mus musculus	liver	Embryo	Ntrk2	NTRK2_human_ex26	0.0316946	TrkB-FL
Cardoso-Moreira et al. (2019)	E-MTAB-6798	ERR2588395	Mus musculus	liver	Embryo	Ntrk2	NTRK2_human_ex18	1.3668	TrkB-T1
Cardoso-Moreira et al. (2019)	E-MTAB-6798	ERR2588395	Mus musculus	liver	Embryo	Ntrk2	NTRK2_human_ex21	0.0132635	TrkB-Shc
Cardoso-Moreira et al. (2019)	E-MTAB-6798	ERR2588395	Mus musculus	liver	Embryo	Ntrk2	NTRK2_human_ex26	0.216357	TrkB-FL
Cardoso-Moreira et al. (2019)	E-MTAB-6798	ERR2588396	Mus musculus	liver	Embryo	Ntrk2	NTRK2_human_ex18	2.53797	TrkB-T1
Cardoso-Moreira et al. (2019)	E-MTAB-6798	ERR2588396	Mus musculus	liver	Embryo	Ntrk2	NTRK2_human_ex21	0.00673731	TrkB-Shc
Cardoso-Moreira et al. (2019)	E-MTAB-6798	ERR2588396	Mus musculus	liver	Embryo	Ntrk2	NTRK2_human_ex26	0.0199819	TrkB-FL
Cardoso-Moreira et al. (2019)	E-MTAB-6798	ERR2588397	Mus musculus	liver	Embryo	Ntrk2	NTRK2_human_ex18	0.167298	TrkB-T1
Cardoso-Moreira et al. (2019)	E-MTAB-6798	ERR2588397	Mus musculus	liver	Embryo	Ntrk2	NTRK2_human_ex21	0	TrkB-Shc
Cardoso-Moreira et al. (2019)	E-MTAB-6798	ERR2588397	Mus musculus	liver	Embryo	Ntrk2	NTRK2_human_ex26	0	TrkB-FL
Cardoso-Moreira et al. (2019)	E-MTAB-6798	ERR2588398	Mus musculus	ovary	Embryo	Ntrk2	NTRK2_human_ex18	8.76144	TrkB-T1
Cardoso-Moreira et al. (2019)	E-MTAB-6798	ERR2588398	Mus musculus	ovary	Embryo	Ntrk2	NTRK2_human_ex21	0	TrkB-Shc
Cardoso-Moreira et al. (2019)	E-MTAB-6798	ERR2588398	Mus musculus	ovary	Embryo	Ntrk2	NTRK2_human_ex26	0.0852236	TrkB-FL
Cardoso-Moreira et al. (2019)	E-MTAB-6798	ERR2588399	Mus musculus	ovary	Embryo	Ntrk2	NTRK2_human_ex18	9.5574	TrkB-T1
Cardoso-Moreira et al. (2019)	E-MTAB-6798	ERR2588399	Mus musculus	ovary	Embryo	Ntrk2	NTRK2_human_ex21	0.00553154	TrkB-Shc
Cardoso-Moreira et al. (2019)	E-MTAB-6798	ERR2588399	Mus musculus	ovary	Embryo	Ntrk2	NTRK2_human_ex26	0.0820288	TrkB-FL
Cardoso-Moreira et al. (2019)	E-MTAB-6798	ERR2588400	Mus musculus	testis	Embryo	Ntrk2	NTRK2_human_ex18	7.73817	TrkB-T1
Cardoso-Moreira et al. (2019)	E-MTAB-6798	ERR2588400	Mus musculus	testis	Embryo	Ntrk2	NTRK2_human_ex21	0.0141534	TrkB-Shc
Cardoso-Moreira et al. (2019)	E-MTAB-6798	ERR2588400	Mus musculus	testis	Embryo	Ntrk2	NTRK2_human_ex26	0.125931	TrkB-FL
Cardoso-Moreira et al. (2019)	E-MTAB-6798	ERR2588401	Mus musculus	testis	Embryo	Ntrk2	NTRK2_human_ex18	7.5822	TrkB-T1
Cardoso-Moreira et al. (2019)	E-MTAB-6798	ERR2588401	Mus musculus	testis	Embryo	Ntrk2	NTRK2_human_ex21	0.0081552	TrkB-Shc
Cardoso-Moreira et al. (2019)	E-MTAB-6798	ERR2588401	Mus musculus	testis	Embryo	Ntrk2	NTRK2_human_ex26	0.137061	TrkB-FL
Cardoso-Moreira et al. (2019)	E-MTAB-6798	ERR2588406	Mus musculus	heart	Embryo	Ntrk2	NTRK2_human_ex18	0.790975	TrkB-T1
Cardoso-Moreira et al. (2019)	E-MTAB-6798	ERR2588406	Mus musculus	heart	Embryo	Ntrk2	NTRK2_human_ex21	0	TrkB-Shc
Cardoso-Moreira et al. (2019)	E-MTAB-6798	ERR2588406	Mus musculus	heart	Embryo	Ntrk2	NTRK2_human_ex26	0	TrkB-FL
Cardoso-Moreira et al. (2019)	E-MTAB-6798	ERR2588407	Mus musculus	heart	Embryo	Ntrk2	NTRK2_human_ex18	0.6794	TrkB-T1
Cardoso-Moreira et al. (2019)	E-MTAB-6798	ERR2588407	Mus musculus	heart	Embryo	Ntrk2	NTRK2_human_ex21	0	TrkB-Shc
Cardoso-Moreira et al. (2019)	E-MTAB-6798	ERR2588407	Mus musculus	heart	Embryo	Ntrk2	NTRK2_human_ex26	0.00771857	TrkB-FL
Cardoso-Moreira et al. (2019)	E-MTAB-6798	ERR2588408	Mus musculus	heart	Embryo	Ntrk2	NTRK2_human_ex18	0.407048	TrkB-T1
Cardoso-Moreira et al. (2019)	E-MTAB-6798	ERR2588408	Mus musculus	heart	Embryo	Ntrk2	NTRK2_human_ex21	0	TrkB-Shc
Cardoso-Moreira et al. (2019)	E-MTAB-6798	ERR2588408	Mus musculus	heart	Embryo	Ntrk2	NTRK2_human_ex26	0.00878639	TrkB-FL
Cardoso-Moreira et al. (2019)	E-MTAB-6798	ERR2588409	Mus musculus	heart	Embryo	Ntrk2	NTRK2_human_ex18	2.2802	TrkB-T1
Cardoso-Moreira et al. (2019)	E-MTAB-6798	ERR2588409	Mus musculus	heart	Embryo	Ntrk2	NTRK2_human_ex21	0	TrkB-Shc
Cardoso-Moreira et al. (2019)	E-MTAB-6798	ERR2588409	Mus musculus	heart	Embryo	Ntrk2	NTRK2_human_ex26	0.0273442	TrkB-FL
Cardoso-Moreira et al. (2019)	E-MTAB-6798	ERR2588410	Mus musculus	kidney	Embryo	Ntrk2	NTRK2_human_ex18	2.11421	TrkB-T1
Cardoso-Moreira et al. (2019)	E-MTAB-6798	ERR2588410	Mus musculus	kidney	Embryo	Ntrk2	NTRK2_human_ex21	0	TrkB-Shc
Cardoso-Moreira et al. (2019)	E-MTAB-6798	ERR2588410	Mus musculus	kidney	Embryo	Ntrk2	NTRK2_human_ex26	0.0201338	TrkB-FL
Cardoso-Moreira et al. (2019)	E-MTAB-6798	ERR2588411	Mus musculus	kidney	Embryo	Ntrk2	NTRK2_human_ex18	2.05114	TrkB-T1
Cardoso-Moreira et al. (2019)	E-MTAB-6798	ERR2588411	Mus musculus	kidney	Embryo	Ntrk2	NTRK2_human_ex21	0	TrkB-Shc
Cardoso-Moreira et al. (2019)	E-MTAB-6798	ERR2588411	Mus musculus	kidney	Embryo	Ntrk2	NTRK2_human_ex26	0.0272462	TrkB-FL
Cardoso-Moreira et al. (2019)	E-MTAB-6798	ERR2588412	Mus musculus	kidney	Embryo	Ntrk2	NTRK2_human_ex18	2.25601	TrkB-T1
Cardoso-Moreira et al. (2019)	E-MTAB-6798	ERR2588412	Mus musculus	kidney	Embryo	Ntrk2	NTRK2_human_ex21	0	TrkB-Shc
Cardoso-Moreira et al. (2019)	E-MTAB-6798	ERR2588412	Mus musculus	kidney	Embryo	Ntrk2	NTRK2_human_ex26	0.0238713	TrkB-FL
Cardoso-Moreira et al. (2019)	E-MTAB-6798	ERR2588413	Mus musculus	kidney	Embryo	Ntrk2	NTRK2_human_ex18	1.64746	TrkB-T1
Cardoso-Moreira et al. (2019)	E-MTAB-6798	ERR2588413	Mus musculus	kidney	Embryo	Ntrk2	NTRK2_human_ex21	0	TrkB-Shc
Cardoso-Moreira et al. (2019)	E-MTAB-6798	ERR2588413	Mus musculus	kidney	Embryo	Ntrk2	NTRK2_human_ex26	0.00725744	TrkB-FL
Cardoso-Moreira et al. (2019)	E-MTAB-6798	ERR2588414	Mus musculus	liver	Embryo	Ntrk2	NTRK2_human_ex18	0.0431362	TrkB-T1
Cardoso-Moreira et al. (2019)	E-MTAB-6798	ERR2588414	Mus musculus	liver	Embryo	Ntrk2	NTRK2_human_ex21	0	TrkB-Shc
Cardoso-Moreira et al. (2019)	E-MTAB-6798	ERR2588414	Mus musculus	liver	Embryo	Ntrk2	NTRK2_human_ex26	0	TrkB-FL
Cardoso-Moreira et al. (2019)	E-MTAB-6798	ERR2588415	Mus musculus	liver	Embryo	Ntrk2	NTRK2_human_ex18	0.00638705	TrkB-T1
Cardoso-Moreira et al. (2019)	E-MTAB-6798	ERR2588415	Mus musculus	liver	Embryo	Ntrk2	NTRK2_human_ex21	0	TrkB-Shc
Cardoso-Moreira et al. (2019)	E-MTAB-6798	ERR2588415	Mus musculus	liver	Embryo	Ntrk2	NTRK2_human_ex26	0	TrkB-FL
Cardoso-Moreira et al. (2019)	E-MTAB-6798	ERR2588416	Mus musculus	liver	Embryo	Ntrk2	NTRK2_human_ex18	0.0660805	TrkB-T1
Cardoso-Moreira et al. (2019)	E-MTAB-6798	ERR2588416	Mus musculus	liver	Embryo	Ntrk2	NTRK2_human_ex21	0.00577124	TrkB-Shc
Cardoso-Moreira et al. (2019)	E-MTAB-6798	ERR2588416	Mus musculus	liver	Embryo	Ntrk2	NTRK2_human_ex26	0	TrkB-FL
Cardoso-Moreira et al. (2019)	E-MTAB-6798	ERR2588417	Mus musculus	liver	Embryo	Ntrk2	NTRK2_human_ex18	0.00815113	TrkB-T1
Cardoso-Moreira et al. (2019)	E-MTAB-6798	ERR2588417	Mus musculus	liver	Embryo	Ntrk2	NTRK2_human_ex21	0	TrkB-Shc
Cardoso-Moreira et al. (2019)	E-MTAB-6798	ERR2588417	Mus musculus	liver	Embryo	Ntrk2	NTRK2_human_ex26	0	TrkB-FL
Cardoso-Moreira et al. (2019)	E-MTAB-6798	ERR2588418	Mus musculus	ovary	Embryo	Ntrk2	NTRK2_human_ex18	10.5262	TrkB-T1
Cardoso-Moreira et al. (2019)	E-MTAB-6798	ERR2588418	Mus musculus	ovary	Embryo	Ntrk2	NTRK2_human_ex21	0.00733114	TrkB-Shc
Cardoso-Moreira et al. (2019)	E-MTAB-6798	ERR2588418	Mus musculus	ovary	Embryo	Ntrk2	NTRK2_human_ex26	0.0362385	TrkB-FL
Cardoso-Moreira et al. (2019)	E-MTAB-6798	ERR2588419	Mus musculus	ovary	Embryo	Ntrk2	NTRK2_human_ex18	8.45403	TrkB-T1
Cardoso-Moreira et al. (2019)	E-MTAB-6798	ERR2588419	Mus musculus	ovary	Embryo	Ntrk2	NTRK2_human_ex21	0.0167046	TrkB-Shc
Cardoso-Moreira et al. (2019)	E-MTAB-6798	ERR2588419	Mus musculus	ovary	Embryo	Ntrk2	NTRK2_human_ex26	0.033029	TrkB-FL
Cardoso-Moreira et al. (2019)	E-MTAB-6798	ERR2588420	Mus musculus	testis	Embryo	Ntrk2	NTRK2_human_ex18	0.385105	TrkB-T1
Cardoso-Moreira et al. (2019)	E-MTAB-6798	ERR2588420	Mus musculus	testis	Embryo	Ntrk2	NTRK2_human_ex21	0.0152881	TrkB-Shc
Cardoso-Moreira et al. (2019)	E-MTAB-6798	ERR2588420	Mus musculus	testis	Embryo	Ntrk2	NTRK2_human_ex26	0.158698	TrkB-FL
Cardoso-Moreira et al. (2019)	E-MTAB-6798	ERR2588421	Mus musculus	testis	Embryo	Ntrk2	NTRK2_human_ex18	0.491351	TrkB-T1
Cardoso-Moreira et al. (2019)	E-MTAB-6798	ERR2588421	Mus musculus	testis	Embryo	Ntrk2	NTRK2_human_ex21	0.00752858	TrkB-Shc
Cardoso-Moreira et al. (2019)	E-MTAB-6798	ERR2588421	Mus musculus	testis	Embryo	Ntrk2	NTRK2_human_ex26	0.327487	TrkB-FL
Cardoso-Moreira et al. (2019)	E-MTAB-6798	ERR2588430	Mus musculus	heart	Embryo	Ntrk2	NTRK2_human_ex18	1.95255	TrkB-T1
Cardoso-Moreira et al. (2019)	E-MTAB-6798	ERR2588430	Mus musculus	heart	Embryo	Ntrk2	NTRK2_human_ex21	0	TrkB-Shc
Cardoso-Moreira et al. (2019)	E-MTAB-6798	ERR2588430	Mus musculus	heart	Embryo	Ntrk2	NTRK2_human_ex26	0.0189425	TrkB-FL
Cardoso-Moreira et al. (2019)	E-MTAB-6798	ERR2588431	Mus musculus	heart	Embryo	Ntrk2	NTRK2_human_ex18	2.92914	TrkB-T1
Cardoso-Moreira et al. (2019)	E-MTAB-6798	ERR2588431	Mus musculus	heart	Embryo	Ntrk2	NTRK2_human_ex21	0	TrkB-Shc
Cardoso-Moreira et al. (2019)	E-MTAB-6798	ERR2588431	Mus musculus	heart	Embryo	Ntrk2	NTRK2_human_ex26	0.0301083	TrkB-FL
Cardoso-Moreira et al. (2019)	E-MTAB-6798	ERR2588432	Mus musculus	heart	Embryo	Ntrk2	NTRK2_human_ex18	3.06303	TrkB-T1
Cardoso-Moreira et al. (2019)	E-MTAB-6798	ERR2588432	Mus musculus	heart	Embryo	Ntrk2	NTRK2_human_ex21	0.0113353	TrkB-Shc
Cardoso-Moreira et al. (2019)	E-MTAB-6798	ERR2588432	Mus musculus	heart	Embryo	Ntrk2	NTRK2_human_ex26	0.0224127	TrkB-FL
Cardoso-Moreira et al. (2019)	E-MTAB-6798	ERR2588433	Mus musculus	heart	Embryo	Ntrk2	NTRK2_human_ex18	3.38849	TrkB-T1
Cardoso-Moreira et al. (2019)	E-MTAB-6798	ERR2588433	Mus musculus	heart	Embryo	Ntrk2	NTRK2_human_ex21	0.0107224	TrkB-Shc
Cardoso-Moreira et al. (2019)	E-MTAB-6798	ERR2588433	Mus musculus	heart	Embryo	Ntrk2	NTRK2_human_ex26	0.0318011	TrkB-FL
Cardoso-Moreira et al. (2019)	E-MTAB-6798	ERR2588438	Mus musculus	kidney	Embryo	Ntrk2	NTRK2_human_ex18	2.54238	TrkB-T1
Cardoso-Moreira et al. (2019)	E-MTAB-6798	ERR2588438	Mus musculus	kidney	Embryo	Ntrk2	NTRK2_human_ex21	0	TrkB-Shc
Cardoso-Moreira et al. (2019)	E-MTAB-6798	ERR2588438	Mus musculus	kidney	Embryo	Ntrk2	NTRK2_human_ex26	0.0483781	TrkB-FL
Cardoso-Moreira et al. (2019)	E-MTAB-6798	ERR2588439	Mus musculus	kidney	Embryo	Ntrk2	NTRK2_human_ex18	3.34674	TrkB-T1
Cardoso-Moreira et al. (2019)	E-MTAB-6798	ERR2588439	Mus musculus	kidney	Embryo	Ntrk2	NTRK2_human_ex21	0	TrkB-Shc
Cardoso-Moreira et al. (2019)	E-MTAB-6798	ERR2588439	Mus musculus	kidney	Embryo	Ntrk2	NTRK2_human_ex26	0.0622772	TrkB-FL
Cardoso-Moreira et al. (2019)	E-MTAB-6798	ERR2588440	Mus musculus	kidney	Embryo	Ntrk2	NTRK2_human_ex18	3.71454	TrkB-T1
Cardoso-Moreira et al. (2019)	E-MTAB-6798	ERR2588440	Mus musculus	kidney	Embryo	Ntrk2	NTRK2_human_ex21	0.00855976	TrkB-Shc
Cardoso-Moreira et al. (2019)	E-MTAB-6798	ERR2588440	Mus musculus	kidney	Embryo	Ntrk2	NTRK2_human_ex26	0.0169247	TrkB-FL
Cardoso-Moreira et al. (2019)	E-MTAB-6798	ERR2588441	Mus musculus	kidney	Embryo	Ntrk2	NTRK2_human_ex18	1.6908	TrkB-T1
Cardoso-Moreira et al. (2019)	E-MTAB-6798	ERR2588441	Mus musculus	kidney	Embryo	Ntrk2	NTRK2_human_ex21	0	TrkB-Shc
Cardoso-Moreira et al. (2019)	E-MTAB-6798	ERR2588441	Mus musculus	kidney	Embryo	Ntrk2	NTRK2_human_ex26	0	TrkB-FL
Cardoso-Moreira et al. (2019)	E-MTAB-6798	ERR2588442	Mus musculus	liver	Embryo	Ntrk2	NTRK2_human_ex18	0.0489738	TrkB-T1
Cardoso-Moreira et al. (2019)	E-MTAB-6798	ERR2588442	Mus musculus	liver	Embryo	Ntrk2	NTRK2_human_ex21	0.00475244	TrkB-Shc
Cardoso-Moreira et al. (2019)	E-MTAB-6798	ERR2588442	Mus musculus	liver	Embryo	Ntrk2	NTRK2_human_ex26	0	TrkB-FL
Cardoso-Moreira et al. (2019)	E-MTAB-6798	ERR2588443	Mus musculus	liver	Embryo	Ntrk2	NTRK2_human_ex18	0.0913117	TrkB-T1
Cardoso-Moreira et al. (2019)	E-MTAB-6798	ERR2588443	Mus musculus	liver	Embryo	Ntrk2	NTRK2_human_ex21	0	TrkB-Shc
Cardoso-Moreira et al. (2019)	E-MTAB-6798	ERR2588443	Mus musculus	liver	Embryo	Ntrk2	NTRK2_human_ex26	0	TrkB-FL
Cardoso-Moreira et al. (2019)	E-MTAB-6798	ERR2588444	Mus musculus	liver	Embryo	Ntrk2	NTRK2_human_ex18	0.0193909	TrkB-T1
Cardoso-Moreira et al. (2019)	E-MTAB-6798	ERR2588444	Mus musculus	liver	Embryo	Ntrk2	NTRK2_human_ex21	0	TrkB-Shc
Cardoso-Moreira et al. (2019)	E-MTAB-6798	ERR2588444	Mus musculus	liver	Embryo	Ntrk2	NTRK2_human_ex26	0	TrkB-FL
Cardoso-Moreira et al. (2019)	E-MTAB-6798	ERR2588445	Mus musculus	liver	Embryo	Ntrk2	NTRK2_human_ex18	0.125061	TrkB-T1
Cardoso-Moreira et al. (2019)	E-MTAB-6798	ERR2588445	Mus musculus	liver	Embryo	Ntrk2	NTRK2_human_ex21	0	TrkB-Shc
Cardoso-Moreira et al. (2019)	E-MTAB-6798	ERR2588445	Mus musculus	liver	Embryo	Ntrk2	NTRK2_human_ex26	0	TrkB-FL
Cardoso-Moreira et al. (2019)	E-MTAB-6798	ERR2588446	Mus musculus	liver	Embryo	Ntrk2	NTRK2_human_ex18	0.106483	TrkB-T1
Cardoso-Moreira et al. (2019)	E-MTAB-6798	ERR2588446	Mus musculus	liver	Embryo	Ntrk2	NTRK2_human_ex21	0	TrkB-Shc
Cardoso-Moreira et al. (2019)	E-MTAB-6798	ERR2588446	Mus musculus	liver	Embryo	Ntrk2	NTRK2_human_ex26	0	TrkB-FL
Cardoso-Moreira et al. (2019)	E-MTAB-6798	ERR2588447	Mus musculus	ovary	Embryo	Ntrk2	NTRK2_human_ex18	10.4176	TrkB-T1
Cardoso-Moreira et al. (2019)	E-MTAB-6798	ERR2588447	Mus musculus	ovary	Embryo	Ntrk2	NTRK2_human_ex21	0	TrkB-Shc
Cardoso-Moreira et al. (2019)	E-MTAB-6798	ERR2588447	Mus musculus	ovary	Embryo	Ntrk2	NTRK2_human_ex26	0.107081	TrkB-FL
Cardoso-Moreira et al. (2019)	E-MTAB-6798	ERR2588448	Mus musculus	ovary	Embryo	Ntrk2	NTRK2_human_ex18	7.14004	TrkB-T1
Cardoso-Moreira et al. (2019)	E-MTAB-6798	ERR2588448	Mus musculus	ovary	Embryo	Ntrk2	NTRK2_human_ex21	0.00459872	TrkB-Shc
Cardoso-Moreira et al. (2019)	E-MTAB-6798	ERR2588448	Mus musculus	ovary	Embryo	Ntrk2	NTRK2_human_ex26	0.0636493	TrkB-FL
Cardoso-Moreira et al. (2019)	E-MTAB-6798	ERR2588449	Mus musculus	testis	Embryo	Ntrk2	NTRK2_human_ex18	4.21133	TrkB-T1
Cardoso-Moreira et al. (2019)	E-MTAB-6798	ERR2588449	Mus musculus	testis	Embryo	Ntrk2	NTRK2_human_ex21	0	TrkB-Shc
Cardoso-Moreira et al. (2019)	E-MTAB-6798	ERR2588449	Mus musculus	testis	Embryo	Ntrk2	NTRK2_human_ex26	0.151507	TrkB-FL
Cardoso-Moreira et al. (2019)	E-MTAB-6798	ERR2588450	Mus musculus	testis	Embryo	Ntrk2	NTRK2_human_ex18	3.09301	TrkB-T1
Cardoso-Moreira et al. (2019)	E-MTAB-6798	ERR2588450	Mus musculus	testis	Embryo	Ntrk2	NTRK2_human_ex21	0.00638612	TrkB-Shc
Cardoso-Moreira et al. (2019)	E-MTAB-6798	ERR2588450	Mus musculus	testis	Embryo	Ntrk2	NTRK2_human_ex26	0.126269	TrkB-FL
Cardoso-Moreira et al. (2019)	E-MTAB-6798	ERR2588455	Mus musculus	heart	Embryo	Ntrk2	NTRK2_human_ex18	2.22908	TrkB-T1
Cardoso-Moreira et al. (2019)	E-MTAB-6798	ERR2588455	Mus musculus	heart	Embryo	Ntrk2	NTRK2_human_ex21	0.00662176	TrkB-Shc
Cardoso-Moreira et al. (2019)	E-MTAB-6798	ERR2588455	Mus musculus	heart	Embryo	Ntrk2	NTRK2_human_ex26	0.0065464	TrkB-FL
Cardoso-Moreira et al. (2019)	E-MTAB-6798	ERR2588456	Mus musculus	heart	Embryo	Ntrk2	NTRK2_human_ex18	1.13318	TrkB-T1
Cardoso-Moreira et al. (2019)	E-MTAB-6798	ERR2588456	Mus musculus	heart	Embryo	Ntrk2	NTRK2_human_ex21	0.00712002	TrkB-Shc
Cardoso-Moreira et al. (2019)	E-MTAB-6798	ERR2588456	Mus musculus	heart	Embryo	Ntrk2	NTRK2_human_ex26	0.014078	TrkB-FL
Cardoso-Moreira et al. (2019)	E-MTAB-6798	ERR2588457	Mus musculus	heart	Embryo	Ntrk2	NTRK2_human_ex18	5.47321	TrkB-T1
Cardoso-Moreira et al. (2019)	E-MTAB-6798	ERR2588457	Mus musculus	heart	Embryo	Ntrk2	NTRK2_human_ex21	0	TrkB-Shc
Cardoso-Moreira et al. (2019)	E-MTAB-6798	ERR2588457	Mus musculus	heart	Embryo	Ntrk2	NTRK2_human_ex26	0.0655337	TrkB-FL
Cardoso-Moreira et al. (2019)	E-MTAB-6798	ERR2588462	Mus musculus	kidney	Embryo	Ntrk2	NTRK2_human_ex18	1.84751	TrkB-T1
Cardoso-Moreira et al. (2019)	E-MTAB-6798	ERR2588462	Mus musculus	kidney	Embryo	Ntrk2	NTRK2_human_ex21	0	TrkB-Shc
Cardoso-Moreira et al. (2019)	E-MTAB-6798	ERR2588462	Mus musculus	kidney	Embryo	Ntrk2	NTRK2_human_ex26	0.0223103	TrkB-FL
Cardoso-Moreira et al. (2019)	E-MTAB-6798	ERR2588463	Mus musculus	kidney	Embryo	Ntrk2	NTRK2_human_ex18	2.43349	TrkB-T1
Cardoso-Moreira et al. (2019)	E-MTAB-6798	ERR2588463	Mus musculus	kidney	Embryo	Ntrk2	NTRK2_human_ex21	0.0114265	TrkB-Shc
Cardoso-Moreira et al. (2019)	E-MTAB-6798	ERR2588463	Mus musculus	kidney	Embryo	Ntrk2	NTRK2_human_ex26	0.0225929	TrkB-FL
Cardoso-Moreira et al. (2019)	E-MTAB-6798	ERR2588464	Mus musculus	kidney	Embryo	Ntrk2	NTRK2_human_ex18	2.06383	TrkB-T1
Cardoso-Moreira et al. (2019)	E-MTAB-6798	ERR2588464	Mus musculus	kidney	Embryo	Ntrk2	NTRK2_human_ex21	0	TrkB-Shc
Cardoso-Moreira et al. (2019)	E-MTAB-6798	ERR2588464	Mus musculus	kidney	Embryo	Ntrk2	NTRK2_human_ex26	0.0585317	TrkB-FL
Cardoso-Moreira et al. (2019)	E-MTAB-6798	ERR2588465	Mus musculus	liver	Embryo	Ntrk2	NTRK2_human_ex18	0.0690781	TrkB-T1
Cardoso-Moreira et al. (2019)	E-MTAB-6798	ERR2588465	Mus musculus	liver	Embryo	Ntrk2	NTRK2_human_ex21	0	TrkB-Shc
Cardoso-Moreira et al. (2019)	E-MTAB-6798	ERR2588465	Mus musculus	liver	Embryo	Ntrk2	NTRK2_human_ex26	0	TrkB-FL
Cardoso-Moreira et al. (2019)	E-MTAB-6798	ERR2588466	Mus musculus	liver	Embryo	Ntrk2	NTRK2_human_ex18	0.0756192	TrkB-T1
Cardoso-Moreira et al. (2019)	E-MTAB-6798	ERR2588466	Mus musculus	liver	Embryo	Ntrk2	NTRK2_human_ex21	0	TrkB-Shc
Cardoso-Moreira et al. (2019)	E-MTAB-6798	ERR2588466	Mus musculus	liver	Embryo	Ntrk2	NTRK2_human_ex26	0	TrkB-FL
Cardoso-Moreira et al. (2019)	E-MTAB-6798	ERR2588467	Mus musculus	liver	Embryo	Ntrk2	NTRK2_human_ex18	0.0428746	TrkB-T1
Cardoso-Moreira et al. (2019)	E-MTAB-6798	ERR2588467	Mus musculus	liver	Embryo	Ntrk2	NTRK2_human_ex21	0	TrkB-Shc
Cardoso-Moreira et al. (2019)	E-MTAB-6798	ERR2588467	Mus musculus	liver	Embryo	Ntrk2	NTRK2_human_ex26	0.00925474	TrkB-FL
Cardoso-Moreira et al. (2019)	E-MTAB-6798	ERR2588468	Mus musculus	liver	Embryo	Ntrk2	NTRK2_human_ex18	0.032751	TrkB-T1
Cardoso-Moreira et al. (2019)	E-MTAB-6798	ERR2588468	Mus musculus	liver	Embryo	Ntrk2	NTRK2_human_ex21	0	TrkB-Shc
Cardoso-Moreira et al. (2019)	E-MTAB-6798	ERR2588468	Mus musculus	liver	Embryo	Ntrk2	NTRK2_human_ex26	0.00942601	TrkB-FL
Cardoso-Moreira et al. (2019)	E-MTAB-6798	ERR2588469	Mus musculus	ovary	Embryo	Ntrk2	NTRK2_human_ex18	8.51668	TrkB-T1
Cardoso-Moreira et al. (2019)	E-MTAB-6798	ERR2588469	Mus musculus	ovary	Embryo	Ntrk2	NTRK2_human_ex21	0.00904886	TrkB-Shc
Cardoso-Moreira et al. (2019)	E-MTAB-6798	ERR2588469	Mus musculus	ovary	Embryo	Ntrk2	NTRK2_human_ex26	0.0805129	TrkB-FL
Cardoso-Moreira et al. (2019)	E-MTAB-6798	ERR2588470	Mus musculus	ovary	Embryo	Ntrk2	NTRK2_human_ex18	7.98949	TrkB-T1
Cardoso-Moreira et al. (2019)	E-MTAB-6798	ERR2588470	Mus musculus	ovary	Embryo	Ntrk2	NTRK2_human_ex21	0	TrkB-Shc
Cardoso-Moreira et al. (2019)	E-MTAB-6798	ERR2588470	Mus musculus	ovary	Embryo	Ntrk2	NTRK2_human_ex26	0.0384522	TrkB-FL
Cardoso-Moreira et al. (2019)	E-MTAB-6798	ERR2588471	Mus musculus	testis	Embryo	Ntrk2	NTRK2_human_ex18	2.94516	TrkB-T1
Cardoso-Moreira et al. (2019)	E-MTAB-6798	ERR2588471	Mus musculus	testis	Embryo	Ntrk2	NTRK2_human_ex21	0.00786606	TrkB-Shc
Cardoso-Moreira et al. (2019)	E-MTAB-6798	ERR2588471	Mus musculus	testis	Embryo	Ntrk2	NTRK2_human_ex26	0.233296	TrkB-FL
Cardoso-Moreira et al. (2019)	E-MTAB-6798	ERR2588472	Mus musculus	testis	Embryo	Ntrk2	NTRK2_human_ex18	2.56406	TrkB-T1
Cardoso-Moreira et al. (2019)	E-MTAB-6798	ERR2588472	Mus musculus	testis	Embryo	Ntrk2	NTRK2_human_ex21	0.00283463	TrkB-Shc
Cardoso-Moreira et al. (2019)	E-MTAB-6798	ERR2588472	Mus musculus	testis	Embryo	Ntrk2	NTRK2_human_ex26	0.0868734	TrkB-FL
Cardoso-Moreira et al. (2019)	E-MTAB-6798	ERR2588477	Mus musculus	heart	Late embryo	Ntrk2	NTRK2_human_ex18	2.14543	TrkB-T1
Cardoso-Moreira et al. (2019)	E-MTAB-6798	ERR2588477	Mus musculus	heart	Late embryo	Ntrk2	NTRK2_human_ex21	0	TrkB-Shc
Cardoso-Moreira et al. (2019)	E-MTAB-6798	ERR2588477	Mus musculus	heart	Late embryo	Ntrk2	NTRK2_human_ex26	0.0374226	TrkB-FL
Cardoso-Moreira et al. (2019)	E-MTAB-6798	ERR2588478	Mus musculus	heart	Late embryo	Ntrk2	NTRK2_human_ex18	2.69909	TrkB-T1
Cardoso-Moreira et al. (2019)	E-MTAB-6798	ERR2588478	Mus musculus	heart	Late embryo	Ntrk2	NTRK2_human_ex21	0.010339	TrkB-Shc
Cardoso-Moreira et al. (2019)	E-MTAB-6798	ERR2588478	Mus musculus	heart	Late embryo	Ntrk2	NTRK2_human_ex26	0.0715491	TrkB-FL
Cardoso-Moreira et al. (2019)	E-MTAB-6798	ERR2588479	Mus musculus	heart	Late embryo	Ntrk2	NTRK2_human_ex18	0.72437	TrkB-T1
Cardoso-Moreira et al. (2019)	E-MTAB-6798	ERR2588479	Mus musculus	heart	Late embryo	Ntrk2	NTRK2_human_ex21	0	TrkB-Shc
Cardoso-Moreira et al. (2019)	E-MTAB-6798	ERR2588479	Mus musculus	heart	Late embryo	Ntrk2	NTRK2_human_ex26	0.0120277	TrkB-FL
Cardoso-Moreira et al. (2019)	E-MTAB-6798	ERR2588480	Mus musculus	heart	Late embryo	Ntrk2	NTRK2_human_ex18	0.791673	TrkB-T1
Cardoso-Moreira et al. (2019)	E-MTAB-6798	ERR2588480	Mus musculus	heart	Late embryo	Ntrk2	NTRK2_human_ex21	0	TrkB-Shc
Cardoso-Moreira et al. (2019)	E-MTAB-6798	ERR2588480	Mus musculus	heart	Late embryo	Ntrk2	NTRK2_human_ex26	0.00962746	TrkB-FL
Cardoso-Moreira et al. (2019)	E-MTAB-6798	ERR2588485	Mus musculus	kidney	Late embryo	Ntrk2	NTRK2_human_ex18	2.18759	TrkB-T1
Cardoso-Moreira et al. (2019)	E-MTAB-6798	ERR2588485	Mus musculus	kidney	Late embryo	Ntrk2	NTRK2_human_ex21	0	TrkB-Shc
Cardoso-Moreira et al. (2019)	E-MTAB-6798	ERR2588485	Mus musculus	kidney	Late embryo	Ntrk2	NTRK2_human_ex26	0	TrkB-FL
Cardoso-Moreira et al. (2019)	E-MTAB-6798	ERR2588486	Mus musculus	kidney	Late embryo	Ntrk2	NTRK2_human_ex18	2.87578	TrkB-T1
Cardoso-Moreira et al. (2019)	E-MTAB-6798	ERR2588486	Mus musculus	kidney	Late embryo	Ntrk2	NTRK2_human_ex21	0.0188135	TrkB-Shc
Cardoso-Moreira et al. (2019)	E-MTAB-6798	ERR2588486	Mus musculus	kidney	Late embryo	Ntrk2	NTRK2_human_ex26	0.139496	TrkB-FL
Cardoso-Moreira et al. (2019)	E-MTAB-6798	ERR2588487	Mus musculus	kidney	Late embryo	Ntrk2	NTRK2_human_ex18	2.29143	TrkB-T1
Cardoso-Moreira et al. (2019)	E-MTAB-6798	ERR2588487	Mus musculus	kidney	Late embryo	Ntrk2	NTRK2_human_ex21	0	TrkB-Shc
Cardoso-Moreira et al. (2019)	E-MTAB-6798	ERR2588487	Mus musculus	kidney	Late embryo	Ntrk2	NTRK2_human_ex26	0.101225	TrkB-FL
Cardoso-Moreira et al. (2019)	E-MTAB-6798	ERR2588488	Mus musculus	kidney	Late embryo	Ntrk2	NTRK2_human_ex18	1.22739	TrkB-T1
Cardoso-Moreira et al. (2019)	E-MTAB-6798	ERR2588488	Mus musculus	kidney	Late embryo	Ntrk2	NTRK2_human_ex21	0	TrkB-Shc
Cardoso-Moreira et al. (2019)	E-MTAB-6798	ERR2588488	Mus musculus	kidney	Late embryo	Ntrk2	NTRK2_human_ex26	0	TrkB-FL
Cardoso-Moreira et al. (2019)	E-MTAB-6798	ERR2588489	Mus musculus	liver	Late embryo	Ntrk2	NTRK2_human_ex18	0.0080198	TrkB-T1
Cardoso-Moreira et al. (2019)	E-MTAB-6798	ERR2588489	Mus musculus	liver	Late embryo	Ntrk2	NTRK2_human_ex21	0	TrkB-Shc
Cardoso-Moreira et al. (2019)	E-MTAB-6798	ERR2588489	Mus musculus	liver	Late embryo	Ntrk2	NTRK2_human_ex26	0	TrkB-FL
Cardoso-Moreira et al. (2019)	E-MTAB-6798	ERR2588490	Mus musculus	liver	Late embryo	Ntrk2	NTRK2_human_ex18	0.0342276	TrkB-T1
Cardoso-Moreira et al. (2019)	E-MTAB-6798	ERR2588490	Mus musculus	liver	Late embryo	Ntrk2	NTRK2_human_ex21	0	TrkB-Shc
Cardoso-Moreira et al. (2019)	E-MTAB-6798	ERR2588490	Mus musculus	liver	Late embryo	Ntrk2	NTRK2_human_ex26	0.029553	TrkB-FL
Cardoso-Moreira et al. (2019)	E-MTAB-6798	ERR2588491	Mus musculus	liver	Late embryo	Ntrk2	NTRK2_human_ex18	0.0312999	TrkB-T1
Cardoso-Moreira et al. (2019)	E-MTAB-6798	ERR2588491	Mus musculus	liver	Late embryo	Ntrk2	NTRK2_human_ex21	0	TrkB-Shc
Cardoso-Moreira et al. (2019)	E-MTAB-6798	ERR2588491	Mus musculus	liver	Late embryo	Ntrk2	NTRK2_human_ex26	0	TrkB-FL
Cardoso-Moreira et al. (2019)	E-MTAB-6798	ERR2588492	Mus musculus	liver	Late embryo	Ntrk2	NTRK2_human_ex18	0.017912	TrkB-T1
Cardoso-Moreira et al. (2019)	E-MTAB-6798	ERR2588492	Mus musculus	liver	Late embryo	Ntrk2	NTRK2_human_ex21	0.0156437	TrkB-Shc
Cardoso-Moreira et al. (2019)	E-MTAB-6798	ERR2588492	Mus musculus	liver	Late embryo	Ntrk2	NTRK2_human_ex26	0.0463971	TrkB-FL
Cardoso-Moreira et al. (2019)	E-MTAB-6798	ERR2588493	Mus musculus	ovary	Late embryo	Ntrk2	NTRK2_human_ex18	8.51954	TrkB-T1
Cardoso-Moreira et al. (2019)	E-MTAB-6798	ERR2588493	Mus musculus	ovary	Late embryo	Ntrk2	NTRK2_human_ex21	0.00731629	TrkB-Shc
Cardoso-Moreira et al. (2019)	E-MTAB-6798	ERR2588493	Mus musculus	ovary	Late embryo	Ntrk2	NTRK2_human_ex26	0.0506311	TrkB-FL
Cardoso-Moreira et al. (2019)	E-MTAB-6798	ERR2588494	Mus musculus	ovary	Late embryo	Ntrk2	NTRK2_human_ex18	15.6717	TrkB-T1
Cardoso-Moreira et al. (2019)	E-MTAB-6798	ERR2588494	Mus musculus	ovary	Late embryo	Ntrk2	NTRK2_human_ex21	0	TrkB-Shc
Cardoso-Moreira et al. (2019)	E-MTAB-6798	ERR2588494	Mus musculus	ovary	Late embryo	Ntrk2	NTRK2_human_ex26	0.0799995	TrkB-FL
Cardoso-Moreira et al. (2019)	E-MTAB-6798	ERR2588495	Mus musculus	testis	Late embryo	Ntrk2	NTRK2_human_ex18	5.27373	TrkB-T1
Cardoso-Moreira et al. (2019)	E-MTAB-6798	ERR2588495	Mus musculus	testis	Late embryo	Ntrk2	NTRK2_human_ex21	0	TrkB-Shc
Cardoso-Moreira et al. (2019)	E-MTAB-6798	ERR2588495	Mus musculus	testis	Late embryo	Ntrk2	NTRK2_human_ex26	0.300701	TrkB-FL
Cardoso-Moreira et al. (2019)	E-MTAB-6798	ERR2588496	Mus musculus	testis	Late embryo	Ntrk2	NTRK2_human_ex18	4.93648	TrkB-T1
Cardoso-Moreira et al. (2019)	E-MTAB-6798	ERR2588496	Mus musculus	testis	Late embryo	Ntrk2	NTRK2_human_ex21	0.0162692	TrkB-Shc
Cardoso-Moreira et al. (2019)	E-MTAB-6798	ERR2588496	Mus musculus	testis	Late embryo	Ntrk2	NTRK2_human_ex26	0.321681	TrkB-FL
Cardoso-Moreira et al. (2019)	E-MTAB-6798	ERR2588501	Mus musculus	heart	Late embryo	Ntrk2	NTRK2_human_ex18	0.507132	TrkB-T1
Cardoso-Moreira et al. (2019)	E-MTAB-6798	ERR2588501	Mus musculus	heart	Late embryo	Ntrk2	NTRK2_human_ex21	0	TrkB-Shc
Cardoso-Moreira et al. (2019)	E-MTAB-6798	ERR2588501	Mus musculus	heart	Late embryo	Ntrk2	NTRK2_human_ex26	0.00754949	TrkB-FL
Cardoso-Moreira et al. (2019)	E-MTAB-6798	ERR2588502	Mus musculus	heart	Late embryo	Ntrk2	NTRK2_human_ex18	2.24467	TrkB-T1
Cardoso-Moreira et al. (2019)	E-MTAB-6798	ERR2588502	Mus musculus	heart	Late embryo	Ntrk2	NTRK2_human_ex21	0	TrkB-Shc
Cardoso-Moreira et al. (2019)	E-MTAB-6798	ERR2588502	Mus musculus	heart	Late embryo	Ntrk2	NTRK2_human_ex26	0.029817	TrkB-FL
Cardoso-Moreira et al. (2019)	E-MTAB-6798	ERR2588503	Mus musculus	heart	Late embryo	Ntrk2	NTRK2_human_ex18	0.813786	TrkB-T1
Cardoso-Moreira et al. (2019)	E-MTAB-6798	ERR2588503	Mus musculus	heart	Late embryo	Ntrk2	NTRK2_human_ex21	0	TrkB-Shc
Cardoso-Moreira et al. (2019)	E-MTAB-6798	ERR2588503	Mus musculus	heart	Late embryo	Ntrk2	NTRK2_human_ex26	0.00763742	TrkB-FL
Cardoso-Moreira et al. (2019)	E-MTAB-6798	ERR2588504	Mus musculus	heart	Late embryo	Ntrk2	NTRK2_human_ex18	1.70751	TrkB-T1
Cardoso-Moreira et al. (2019)	E-MTAB-6798	ERR2588504	Mus musculus	heart	Late embryo	Ntrk2	NTRK2_human_ex21	0	TrkB-Shc
Cardoso-Moreira et al. (2019)	E-MTAB-6798	ERR2588504	Mus musculus	heart	Late embryo	Ntrk2	NTRK2_human_ex26	0.0274034	TrkB-FL
Cardoso-Moreira et al. (2019)	E-MTAB-6798	ERR2588509	Mus musculus	kidney	Late embryo	Ntrk2	NTRK2_human_ex18	1.87156	TrkB-T1
Cardoso-Moreira et al. (2019)	E-MTAB-6798	ERR2588509	Mus musculus	kidney	Late embryo	Ntrk2	NTRK2_human_ex21	0	TrkB-Shc
Cardoso-Moreira et al. (2019)	E-MTAB-6798	ERR2588509	Mus musculus	kidney	Late embryo	Ntrk2	NTRK2_human_ex26	0.0244841	TrkB-FL
Cardoso-Moreira et al. (2019)	E-MTAB-6798	ERR2588510	Mus musculus	kidney	Late embryo	Ntrk2	NTRK2_human_ex18	2.02036	TrkB-T1
Cardoso-Moreira et al. (2019)	E-MTAB-6798	ERR2588510	Mus musculus	kidney	Late embryo	Ntrk2	NTRK2_human_ex21	0	TrkB-Shc
Cardoso-Moreira et al. (2019)	E-MTAB-6798	ERR2588510	Mus musculus	kidney	Late embryo	Ntrk2	NTRK2_human_ex26	0.0148462	TrkB-FL
Cardoso-Moreira et al. (2019)	E-MTAB-6798	ERR2588511	Mus musculus	kidney	Late embryo	Ntrk2	NTRK2_human_ex18	1.43129	TrkB-T1
Cardoso-Moreira et al. (2019)	E-MTAB-6798	ERR2588511	Mus musculus	kidney	Late embryo	Ntrk2	NTRK2_human_ex21	0	TrkB-Shc
Cardoso-Moreira et al. (2019)	E-MTAB-6798	ERR2588511	Mus musculus	kidney	Late embryo	Ntrk2	NTRK2_human_ex26	0.0150709	TrkB-FL
Cardoso-Moreira et al. (2019)	E-MTAB-6798	ERR2588512	Mus musculus	kidney	Late embryo	Ntrk2	NTRK2_human_ex18	1.50129	TrkB-T1
Cardoso-Moreira et al. (2019)	E-MTAB-6798	ERR2588512	Mus musculus	kidney	Late embryo	Ntrk2	NTRK2_human_ex21	0	TrkB-Shc
Cardoso-Moreira et al. (2019)	E-MTAB-6798	ERR2588512	Mus musculus	kidney	Late embryo	Ntrk2	NTRK2_human_ex26	0.00661353	TrkB-FL
Cardoso-Moreira et al. (2019)	E-MTAB-6798	ERR2588513	Mus musculus	liver	Late embryo	Ntrk2	NTRK2_human_ex18	0.0835573	TrkB-T1
Cardoso-Moreira et al. (2019)	E-MTAB-6798	ERR2588513	Mus musculus	liver	Late embryo	Ntrk2	NTRK2_human_ex21	0	TrkB-Shc
Cardoso-Moreira et al. (2019)	E-MTAB-6798	ERR2588513	Mus musculus	liver	Late embryo	Ntrk2	NTRK2_human_ex26	0.0824519	TrkB-FL
Cardoso-Moreira et al. (2019)	E-MTAB-6798	ERR2588514	Mus musculus	liver	Late embryo	Ntrk2	NTRK2_human_ex18	0.0142218	TrkB-T1
Cardoso-Moreira et al. (2019)	E-MTAB-6798	ERR2588514	Mus musculus	liver	Late embryo	Ntrk2	NTRK2_human_ex21	0	TrkB-Shc
Cardoso-Moreira et al. (2019)	E-MTAB-6798	ERR2588514	Mus musculus	liver	Late embryo	Ntrk2	NTRK2_human_ex26	0.0306986	TrkB-FL
Cardoso-Moreira et al. (2019)	E-MTAB-6798	ERR2588515	Mus musculus	liver	Late embryo	Ntrk2	NTRK2_human_ex18	0.0469493	TrkB-T1
Cardoso-Moreira et al. (2019)	E-MTAB-6798	ERR2588515	Mus musculus	liver	Late embryo	Ntrk2	NTRK2_human_ex21	0	TrkB-Shc
Cardoso-Moreira et al. (2019)	E-MTAB-6798	ERR2588515	Mus musculus	liver	Late embryo	Ntrk2	NTRK2_human_ex26	0.0243223	TrkB-FL
Cardoso-Moreira et al. (2019)	E-MTAB-6798	ERR2588516	Mus musculus	liver	Late embryo	Ntrk2	NTRK2_human_ex18	0.0322473	TrkB-T1
Cardoso-Moreira et al. (2019)	E-MTAB-6798	ERR2588516	Mus musculus	liver	Late embryo	Ntrk2	NTRK2_human_ex21	0	TrkB-Shc
Cardoso-Moreira et al. (2019)	E-MTAB-6798	ERR2588516	Mus musculus	liver	Late embryo	Ntrk2	NTRK2_human_ex26	0.0417647	TrkB-FL
Cardoso-Moreira et al. (2019)	E-MTAB-6798	ERR2588517	Mus musculus	ovary	Late embryo	Ntrk2	NTRK2_human_ex18	0.701094	TrkB-T1
Cardoso-Moreira et al. (2019)	E-MTAB-6798	ERR2588517	Mus musculus	ovary	Late embryo	Ntrk2	NTRK2_human_ex21	0.00501894	TrkB-Shc
Cardoso-Moreira et al. (2019)	E-MTAB-6798	ERR2588517	Mus musculus	ovary	Late embryo	Ntrk2	NTRK2_human_ex26	0.0595418	TrkB-FL
Cardoso-Moreira et al. (2019)	E-MTAB-6798	ERR2588518	Mus musculus	ovary	Late embryo	Ntrk2	NTRK2_human_ex18	0.861968	TrkB-T1
Cardoso-Moreira et al. (2019)	E-MTAB-6798	ERR2588518	Mus musculus	ovary	Late embryo	Ntrk2	NTRK2_human_ex21	0.0594326	TrkB-Shc
Cardoso-Moreira et al. (2019)	E-MTAB-6798	ERR2588518	Mus musculus	ovary	Late embryo	Ntrk2	NTRK2_human_ex26	3.43723	TrkB-FL
Cardoso-Moreira et al. (2019)	E-MTAB-6798	ERR2588519	Mus musculus	testis	Late embryo	Ntrk2	NTRK2_human_ex18	5.34244	TrkB-T1
Cardoso-Moreira et al. (2019)	E-MTAB-6798	ERR2588519	Mus musculus	testis	Late embryo	Ntrk2	NTRK2_human_ex21	0.0266319	TrkB-Shc
Cardoso-Moreira et al. (2019)	E-MTAB-6798	ERR2588519	Mus musculus	testis	Late embryo	Ntrk2	NTRK2_human_ex26	0.473918	TrkB-FL
Cardoso-Moreira et al. (2019)	E-MTAB-6798	ERR2588520	Mus musculus	testis	Late embryo	Ntrk2	NTRK2_human_ex18	3.32896	TrkB-T1
Cardoso-Moreira et al. (2019)	E-MTAB-6798	ERR2588520	Mus musculus	testis	Late embryo	Ntrk2	NTRK2_human_ex21	0.0820912	TrkB-Shc
Cardoso-Moreira et al. (2019)	E-MTAB-6798	ERR2588520	Mus musculus	testis	Late embryo	Ntrk2	NTRK2_human_ex26	0.568098	TrkB-FL
Cardoso-Moreira et al. (2019)	E-MTAB-6798	ERR2588525	Mus musculus	heart	Late embryo	Ntrk2	NTRK2_human_ex18	1.3411	TrkB-T1
Cardoso-Moreira et al. (2019)	E-MTAB-6798	ERR2588525	Mus musculus	heart	Late embryo	Ntrk2	NTRK2_human_ex21	0	TrkB-Shc
Cardoso-Moreira et al. (2019)	E-MTAB-6798	ERR2588525	Mus musculus	heart	Late embryo	Ntrk2	NTRK2_human_ex26	0.19299	TrkB-FL
Cardoso-Moreira et al. (2019)	E-MTAB-6798	ERR2588526	Mus musculus	heart	Late embryo	Ntrk2	NTRK2_human_ex18	0.376372	TrkB-T1
Cardoso-Moreira et al. (2019)	E-MTAB-6798	ERR2588526	Mus musculus	heart	Late embryo	Ntrk2	NTRK2_human_ex21	0	TrkB-Shc
Cardoso-Moreira et al. (2019)	E-MTAB-6798	ERR2588526	Mus musculus	heart	Late embryo	Ntrk2	NTRK2_human_ex26	0	TrkB-FL
Cardoso-Moreira et al. (2019)	E-MTAB-6798	ERR2588527	Mus musculus	heart	Late embryo	Ntrk2	NTRK2_human_ex18	0.232263	TrkB-T1
Cardoso-Moreira et al. (2019)	E-MTAB-6798	ERR2588527	Mus musculus	heart	Late embryo	Ntrk2	NTRK2_human_ex21	0	TrkB-Shc
Cardoso-Moreira et al. (2019)	E-MTAB-6798	ERR2588527	Mus musculus	heart	Late embryo	Ntrk2	NTRK2_human_ex26	0	TrkB-FL
Cardoso-Moreira et al. (2019)	E-MTAB-6798	ERR2588528	Mus musculus	heart	Late embryo	Ntrk2	NTRK2_human_ex18	2.64589	TrkB-T1
Cardoso-Moreira et al. (2019)	E-MTAB-6798	ERR2588528	Mus musculus	heart	Late embryo	Ntrk2	NTRK2_human_ex21	0	TrkB-Shc
Cardoso-Moreira et al. (2019)	E-MTAB-6798	ERR2588528	Mus musculus	heart	Late embryo	Ntrk2	NTRK2_human_ex26	0.0679183	TrkB-FL
Cardoso-Moreira et al. (2019)	E-MTAB-6798	ERR2588533	Mus musculus	kidney	Late embryo	Ntrk2	NTRK2_human_ex18	1.84971	TrkB-T1
Cardoso-Moreira et al. (2019)	E-MTAB-6798	ERR2588533	Mus musculus	kidney	Late embryo	Ntrk2	NTRK2_human_ex21	0	TrkB-Shc
Cardoso-Moreira et al. (2019)	E-MTAB-6798	ERR2588533	Mus musculus	kidney	Late embryo	Ntrk2	NTRK2_human_ex26	0.0173597	TrkB-FL
Cardoso-Moreira et al. (2019)	E-MTAB-6798	ERR2588534	Mus musculus	kidney	Late embryo	Ntrk2	NTRK2_human_ex18	1.6925	TrkB-T1
Cardoso-Moreira et al. (2019)	E-MTAB-6798	ERR2588534	Mus musculus	kidney	Late embryo	Ntrk2	NTRK2_human_ex21	0	TrkB-Shc
Cardoso-Moreira et al. (2019)	E-MTAB-6798	ERR2588534	Mus musculus	kidney	Late embryo	Ntrk2	NTRK2_human_ex26	0.0312588	TrkB-FL
Cardoso-Moreira et al. (2019)	E-MTAB-6798	ERR2588535	Mus musculus	kidney	Late embryo	Ntrk2	NTRK2_human_ex18	2.20504	TrkB-T1
Cardoso-Moreira et al. (2019)	E-MTAB-6798	ERR2588535	Mus musculus	kidney	Late embryo	Ntrk2	NTRK2_human_ex21	0	TrkB-Shc
Cardoso-Moreira et al. (2019)	E-MTAB-6798	ERR2588535	Mus musculus	kidney	Late embryo	Ntrk2	NTRK2_human_ex26	0.0265658	TrkB-FL
Cardoso-Moreira et al. (2019)	E-MTAB-6798	ERR2588536	Mus musculus	kidney	Late embryo	Ntrk2	NTRK2_human_ex18	2.19297	TrkB-T1
Cardoso-Moreira et al. (2019)	E-MTAB-6798	ERR2588536	Mus musculus	kidney	Late embryo	Ntrk2	NTRK2_human_ex21	0	TrkB-Shc
Cardoso-Moreira et al. (2019)	E-MTAB-6798	ERR2588536	Mus musculus	kidney	Late embryo	Ntrk2	NTRK2_human_ex26	0.0377184	TrkB-FL
Cardoso-Moreira et al. (2019)	E-MTAB-6798	ERR2588537	Mus musculus	liver	Late embryo	Ntrk2	NTRK2_human_ex18	0.138475	TrkB-T1
Cardoso-Moreira et al. (2019)	E-MTAB-6798	ERR2588537	Mus musculus	liver	Late embryo	Ntrk2	NTRK2_human_ex21	0	TrkB-Shc
Cardoso-Moreira et al. (2019)	E-MTAB-6798	ERR2588537	Mus musculus	liver	Late embryo	Ntrk2	NTRK2_human_ex26	0.0119563	TrkB-FL
Cardoso-Moreira et al. (2019)	E-MTAB-6798	ERR2588538	Mus musculus	liver	Late embryo	Ntrk2	NTRK2_human_ex18	0.00505833	TrkB-T1
Cardoso-Moreira et al. (2019)	E-MTAB-6798	ERR2588538	Mus musculus	liver	Late embryo	Ntrk2	NTRK2_human_ex21	0	TrkB-Shc
Cardoso-Moreira et al. (2019)	E-MTAB-6798	ERR2588538	Mus musculus	liver	Late embryo	Ntrk2	NTRK2_human_ex26	0	TrkB-FL
Cardoso-Moreira et al. (2019)	E-MTAB-6798	ERR2588539	Mus musculus	liver	Late embryo	Ntrk2	NTRK2_human_ex18	0.00935922	TrkB-T1
Cardoso-Moreira et al. (2019)	E-MTAB-6798	ERR2588539	Mus musculus	liver	Late embryo	Ntrk2	NTRK2_human_ex21	0	TrkB-Shc
Cardoso-Moreira et al. (2019)	E-MTAB-6798	ERR2588539	Mus musculus	liver	Late embryo	Ntrk2	NTRK2_human_ex26	0.0323239	TrkB-FL
Cardoso-Moreira et al. (2019)	E-MTAB-6798	ERR2588540	Mus musculus	liver	Late embryo	Ntrk2	NTRK2_human_ex18	0.019438	TrkB-T1
Cardoso-Moreira et al. (2019)	E-MTAB-6798	ERR2588540	Mus musculus	liver	Late embryo	Ntrk2	NTRK2_human_ex21	0	TrkB-Shc
Cardoso-Moreira et al. (2019)	E-MTAB-6798	ERR2588540	Mus musculus	liver	Late embryo	Ntrk2	NTRK2_human_ex26	0.1007	TrkB-FL
Cardoso-Moreira et al. (2019)	E-MTAB-6798	ERR2588541	Mus musculus	ovary	Late embryo	Ntrk2	NTRK2_human_ex18	20.558	TrkB-T1
Cardoso-Moreira et al. (2019)	E-MTAB-6798	ERR2588541	Mus musculus	ovary	Late embryo	Ntrk2	NTRK2_human_ex21	0.00930293	TrkB-Shc
Cardoso-Moreira et al. (2019)	E-MTAB-6798	ERR2588541	Mus musculus	ovary	Late embryo	Ntrk2	NTRK2_human_ex26	0.266714	TrkB-FL
Cardoso-Moreira et al. (2019)	E-MTAB-6798	ERR2588542	Mus musculus	ovary	Late embryo	Ntrk2	NTRK2_human_ex18	18.0634	TrkB-T1
Cardoso-Moreira et al. (2019)	E-MTAB-6798	ERR2588542	Mus musculus	ovary	Late embryo	Ntrk2	NTRK2_human_ex21	0.0236877	TrkB-Shc
Cardoso-Moreira et al. (2019)	E-MTAB-6798	ERR2588542	Mus musculus	ovary	Late embryo	Ntrk2	NTRK2_human_ex26	0.0936722	TrkB-FL
Cardoso-Moreira et al. (2019)	E-MTAB-6798	ERR2588543	Mus musculus	testis	Late embryo	Ntrk2	NTRK2_human_ex18	6.61548	TrkB-T1
Cardoso-Moreira et al. (2019)	E-MTAB-6798	ERR2588543	Mus musculus	testis	Late embryo	Ntrk2	NTRK2_human_ex21	0.0221652	TrkB-Shc
Cardoso-Moreira et al. (2019)	E-MTAB-6798	ERR2588543	Mus musculus	testis	Late embryo	Ntrk2	NTRK2_human_ex26	0.52591	TrkB-FL
Cardoso-Moreira et al. (2019)	E-MTAB-6798	ERR2588544	Mus musculus	testis	Late embryo	Ntrk2	NTRK2_human_ex18	4.01433	TrkB-T1
Cardoso-Moreira et al. (2019)	E-MTAB-6798	ERR2588544	Mus musculus	testis	Late embryo	Ntrk2	NTRK2_human_ex21	0.0414418	TrkB-Shc
Cardoso-Moreira et al. (2019)	E-MTAB-6798	ERR2588544	Mus musculus	testis	Late embryo	Ntrk2	NTRK2_human_ex26	0.450671	TrkB-FL
Cardoso-Moreira et al. (2019)	E-MTAB-6798	ERR2588549	Mus musculus	heart	Late embryo	Ntrk2	NTRK2_human_ex18	1.22166	TrkB-T1
Cardoso-Moreira et al. (2019)	E-MTAB-6798	ERR2588549	Mus musculus	heart	Late embryo	Ntrk2	NTRK2_human_ex21	0.00969963	TrkB-Shc
Cardoso-Moreira et al. (2019)	E-MTAB-6798	ERR2588549	Mus musculus	heart	Late embryo	Ntrk2	NTRK2_human_ex26	0.00958923	TrkB-FL
Cardoso-Moreira et al. (2019)	E-MTAB-6798	ERR2588550	Mus musculus	heart	Late embryo	Ntrk2	NTRK2_human_ex18	0.873993	TrkB-T1
Cardoso-Moreira et al. (2019)	E-MTAB-6798	ERR2588550	Mus musculus	heart	Late embryo	Ntrk2	NTRK2_human_ex21	0	TrkB-Shc
Cardoso-Moreira et al. (2019)	E-MTAB-6798	ERR2588550	Mus musculus	heart	Late embryo	Ntrk2	NTRK2_human_ex26	0.00943284	TrkB-FL
Cardoso-Moreira et al. (2019)	E-MTAB-6798	ERR2588551	Mus musculus	heart	Late embryo	Ntrk2	NTRK2_human_ex18	1.42529	TrkB-T1
Cardoso-Moreira et al. (2019)	E-MTAB-6798	ERR2588551	Mus musculus	heart	Late embryo	Ntrk2	NTRK2_human_ex21	0	TrkB-Shc
Cardoso-Moreira et al. (2019)	E-MTAB-6798	ERR2588551	Mus musculus	heart	Late embryo	Ntrk2	NTRK2_human_ex26	0.0171716	TrkB-FL
Cardoso-Moreira et al. (2019)	E-MTAB-6798	ERR2588552	Mus musculus	heart	Late embryo	Ntrk2	NTRK2_human_ex18	1.55335	TrkB-T1
Cardoso-Moreira et al. (2019)	E-MTAB-6798	ERR2588552	Mus musculus	heart	Late embryo	Ntrk2	NTRK2_human_ex21	0	TrkB-Shc
Cardoso-Moreira et al. (2019)	E-MTAB-6798	ERR2588552	Mus musculus	heart	Late embryo	Ntrk2	NTRK2_human_ex26	0.0174182	TrkB-FL
Cardoso-Moreira et al. (2019)	E-MTAB-6798	ERR2588557	Mus musculus	kidney	Late embryo	Ntrk2	NTRK2_human_ex18	2.88004	TrkB-T1
Cardoso-Moreira et al. (2019)	E-MTAB-6798	ERR2588557	Mus musculus	kidney	Late embryo	Ntrk2	NTRK2_human_ex21	0.00888806	TrkB-Shc
Cardoso-Moreira et al. (2019)	E-MTAB-6798	ERR2588557	Mus musculus	kidney	Late embryo	Ntrk2	NTRK2_human_ex26	0.0175738	TrkB-FL
Cardoso-Moreira et al. (2019)	E-MTAB-6798	ERR2588558	Mus musculus	kidney	Late embryo	Ntrk2	NTRK2_human_ex18	2.55668	TrkB-T1
Cardoso-Moreira et al. (2019)	E-MTAB-6798	ERR2588558	Mus musculus	kidney	Late embryo	Ntrk2	NTRK2_human_ex21	0.0068705	TrkB-Shc
Cardoso-Moreira et al. (2019)	E-MTAB-6798	ERR2588558	Mus musculus	kidney	Late embryo	Ntrk2	NTRK2_human_ex26	0.0203769	TrkB-FL
Cardoso-Moreira et al. (2019)	E-MTAB-6798	ERR2588559	Mus musculus	kidney	Late embryo	Ntrk2	NTRK2_human_ex18	2.8704	TrkB-T1
Cardoso-Moreira et al. (2019)	E-MTAB-6798	ERR2588559	Mus musculus	kidney	Late embryo	Ntrk2	NTRK2_human_ex21	0	TrkB-Shc
Cardoso-Moreira et al. (2019)	E-MTAB-6798	ERR2588559	Mus musculus	kidney	Late embryo	Ntrk2	NTRK2_human_ex26	0.0635482	TrkB-FL
Cardoso-Moreira et al. (2019)	E-MTAB-6798	ERR2588560	Mus musculus	kidney	Late embryo	Ntrk2	NTRK2_human_ex18	2.61422	TrkB-T1
Cardoso-Moreira et al. (2019)	E-MTAB-6798	ERR2588560	Mus musculus	kidney	Late embryo	Ntrk2	NTRK2_human_ex21	0.0166654	TrkB-Shc
Cardoso-Moreira et al. (2019)	E-MTAB-6798	ERR2588560	Mus musculus	kidney	Late embryo	Ntrk2	NTRK2_human_ex26	0.0329515	TrkB-FL
Cardoso-Moreira et al. (2019)	E-MTAB-6798	ERR2588561	Mus musculus	liver	Late embryo	Ntrk2	NTRK2_human_ex18	0.0217874	TrkB-T1
Cardoso-Moreira et al. (2019)	E-MTAB-6798	ERR2588561	Mus musculus	liver	Late embryo	Ntrk2	NTRK2_human_ex21	0	TrkB-Shc
Cardoso-Moreira et al. (2019)	E-MTAB-6798	ERR2588561	Mus musculus	liver	Late embryo	Ntrk2	NTRK2_human_ex26	0.00940588	TrkB-FL
Cardoso-Moreira et al. (2019)	E-MTAB-6798	ERR2588562	Mus musculus	liver	Late embryo	Ntrk2	NTRK2_human_ex18	0.0339365	TrkB-T1
Cardoso-Moreira et al. (2019)	E-MTAB-6798	ERR2588562	Mus musculus	liver	Late embryo	Ntrk2	NTRK2_human_ex21	0	TrkB-Shc
Cardoso-Moreira et al. (2019)	E-MTAB-6798	ERR2588562	Mus musculus	liver	Late embryo	Ntrk2	NTRK2_human_ex26	0.0293016	TrkB-FL
Cardoso-Moreira et al. (2019)	E-MTAB-6798	ERR2588563	Mus musculus	liver	Late embryo	Ntrk2	NTRK2_human_ex18	0.0421092	TrkB-T1
Cardoso-Moreira et al. (2019)	E-MTAB-6798	ERR2588563	Mus musculus	liver	Late embryo	Ntrk2	NTRK2_human_ex21	0	TrkB-Shc
Cardoso-Moreira et al. (2019)	E-MTAB-6798	ERR2588563	Mus musculus	liver	Late embryo	Ntrk2	NTRK2_human_ex26	0.0272686	TrkB-FL
Cardoso-Moreira et al. (2019)	E-MTAB-6798	ERR2588564	Mus musculus	liver	Late embryo	Ntrk2	NTRK2_human_ex18	0.0240965	TrkB-T1
Cardoso-Moreira et al. (2019)	E-MTAB-6798	ERR2588564	Mus musculus	liver	Late embryo	Ntrk2	NTRK2_human_ex21	0	TrkB-Shc
Cardoso-Moreira et al. (2019)	E-MTAB-6798	ERR2588564	Mus musculus	liver	Late embryo	Ntrk2	NTRK2_human_ex26	0.0520137	TrkB-FL
Cardoso-Moreira et al. (2019)	E-MTAB-6798	ERR2588565	Mus musculus	ovary	Late embryo	Ntrk2	NTRK2_human_ex18	17.5792	TrkB-T1
Cardoso-Moreira et al. (2019)	E-MTAB-6798	ERR2588565	Mus musculus	ovary	Late embryo	Ntrk2	NTRK2_human_ex21	0.00534019	TrkB-Shc
Cardoso-Moreira et al. (2019)	E-MTAB-6798	ERR2588565	Mus musculus	ovary	Late embryo	Ntrk2	NTRK2_human_ex26	0.216456	TrkB-FL
Cardoso-Moreira et al. (2019)	E-MTAB-6798	ERR2588566	Mus musculus	ovary	Late embryo	Ntrk2	NTRK2_human_ex18	19.9629	TrkB-T1
Cardoso-Moreira et al. (2019)	E-MTAB-6798	ERR2588566	Mus musculus	ovary	Late embryo	Ntrk2	NTRK2_human_ex21	0.0283956	TrkB-Shc
Cardoso-Moreira et al. (2019)	E-MTAB-6798	ERR2588566	Mus musculus	ovary	Late embryo	Ntrk2	NTRK2_human_ex26	0.224579	TrkB-FL
Cardoso-Moreira et al. (2019)	E-MTAB-6798	ERR2588567	Mus musculus	testis	Late embryo	Ntrk2	NTRK2_human_ex18	9.49299	TrkB-T1
Cardoso-Moreira et al. (2019)	E-MTAB-6798	ERR2588567	Mus musculus	testis	Late embryo	Ntrk2	NTRK2_human_ex21	0.0316042	TrkB-Shc
Cardoso-Moreira et al. (2019)	E-MTAB-6798	ERR2588567	Mus musculus	testis	Late embryo	Ntrk2	NTRK2_human_ex26	0.656135	TrkB-FL
Cardoso-Moreira et al. (2019)	E-MTAB-6798	ERR2588572	Mus musculus	heart	Postnatal	Ntrk2	NTRK2_human_ex18	0.403183	TrkB-T1
Cardoso-Moreira et al. (2019)	E-MTAB-6798	ERR2588572	Mus musculus	heart	Postnatal	Ntrk2	NTRK2_human_ex21	0	TrkB-Shc
Cardoso-Moreira et al. (2019)	E-MTAB-6798	ERR2588572	Mus musculus	heart	Postnatal	Ntrk2	NTRK2_human_ex26	0.0124328	TrkB-FL
Cardoso-Moreira et al. (2019)	E-MTAB-6798	ERR2588573	Mus musculus	heart	Postnatal	Ntrk2	NTRK2_human_ex18	0.766889	TrkB-T1
Cardoso-Moreira et al. (2019)	E-MTAB-6798	ERR2588573	Mus musculus	heart	Postnatal	Ntrk2	NTRK2_human_ex21	0	TrkB-Shc
Cardoso-Moreira et al. (2019)	E-MTAB-6798	ERR2588573	Mus musculus	heart	Postnatal	Ntrk2	NTRK2_human_ex26	0.0147145	TrkB-FL
Cardoso-Moreira et al. (2019)	E-MTAB-6798	ERR2588574	Mus musculus	heart	Postnatal	Ntrk2	NTRK2_human_ex18	0.455052	TrkB-T1
Cardoso-Moreira et al. (2019)	E-MTAB-6798	ERR2588574	Mus musculus	heart	Postnatal	Ntrk2	NTRK2_human_ex21	0	TrkB-Shc
Cardoso-Moreira et al. (2019)	E-MTAB-6798	ERR2588574	Mus musculus	heart	Postnatal	Ntrk2	NTRK2_human_ex26	0.021828	TrkB-FL
Cardoso-Moreira et al. (2019)	E-MTAB-6798	ERR2588575	Mus musculus	heart	Postnatal	Ntrk2	NTRK2_human_ex18	1.15187	TrkB-T1
Cardoso-Moreira et al. (2019)	E-MTAB-6798	ERR2588575	Mus musculus	heart	Postnatal	Ntrk2	NTRK2_human_ex21	0.00595269	TrkB-Shc
Cardoso-Moreira et al. (2019)	E-MTAB-6798	ERR2588575	Mus musculus	heart	Postnatal	Ntrk2	NTRK2_human_ex26	0.0176548	TrkB-FL
Cardoso-Moreira et al. (2019)	E-MTAB-6798	ERR2588580	Mus musculus	kidney	Postnatal	Ntrk2	NTRK2_human_ex18	1.92959	TrkB-T1
Cardoso-Moreira et al. (2019)	E-MTAB-6798	ERR2588580	Mus musculus	kidney	Postnatal	Ntrk2	NTRK2_human_ex21	0	TrkB-Shc
Cardoso-Moreira et al. (2019)	E-MTAB-6798	ERR2588580	Mus musculus	kidney	Postnatal	Ntrk2	NTRK2_human_ex26	0.00760758	TrkB-FL
Cardoso-Moreira et al. (2019)	E-MTAB-6798	ERR2588581	Mus musculus	kidney	Postnatal	Ntrk2	NTRK2_human_ex18	2.43612	TrkB-T1
Cardoso-Moreira et al. (2019)	E-MTAB-6798	ERR2588581	Mus musculus	kidney	Postnatal	Ntrk2	NTRK2_human_ex21	0	TrkB-Shc
Cardoso-Moreira et al. (2019)	E-MTAB-6798	ERR2588581	Mus musculus	kidney	Postnatal	Ntrk2	NTRK2_human_ex26	0	TrkB-FL
Cardoso-Moreira et al. (2019)	E-MTAB-6798	ERR2588582	Mus musculus	kidney	Postnatal	Ntrk2	NTRK2_human_ex18	2.56732	TrkB-T1
Cardoso-Moreira et al. (2019)	E-MTAB-6798	ERR2588582	Mus musculus	kidney	Postnatal	Ntrk2	NTRK2_human_ex21	0	TrkB-Shc
Cardoso-Moreira et al. (2019)	E-MTAB-6798	ERR2588582	Mus musculus	kidney	Postnatal	Ntrk2	NTRK2_human_ex26	0.0309526	TrkB-FL
Cardoso-Moreira et al. (2019)	E-MTAB-6798	ERR2588583	Mus musculus	kidney	Postnatal	Ntrk2	NTRK2_human_ex18	2.07101	TrkB-T1
Cardoso-Moreira et al. (2019)	E-MTAB-6798	ERR2588583	Mus musculus	kidney	Postnatal	Ntrk2	NTRK2_human_ex21	0.00946987	TrkB-Shc
Cardoso-Moreira et al. (2019)	E-MTAB-6798	ERR2588583	Mus musculus	kidney	Postnatal	Ntrk2	NTRK2_human_ex26	0	TrkB-FL
Cardoso-Moreira et al. (2019)	E-MTAB-6798	ERR2588584	Mus musculus	liver	Postnatal	Ntrk2	NTRK2_human_ex18	0.0396032	TrkB-T1
Cardoso-Moreira et al. (2019)	E-MTAB-6798	ERR2588584	Mus musculus	liver	Postnatal	Ntrk2	NTRK2_human_ex21	0	TrkB-Shc
Cardoso-Moreira et al. (2019)	E-MTAB-6798	ERR2588584	Mus musculus	liver	Postnatal	Ntrk2	NTRK2_human_ex26	0	TrkB-FL
Cardoso-Moreira et al. (2019)	E-MTAB-6798	ERR2588585	Mus musculus	liver	Postnatal	Ntrk2	NTRK2_human_ex18	0.0962447	TrkB-T1
Cardoso-Moreira et al. (2019)	E-MTAB-6798	ERR2588585	Mus musculus	liver	Postnatal	Ntrk2	NTRK2_human_ex21	0	TrkB-Shc
Cardoso-Moreira et al. (2019)	E-MTAB-6798	ERR2588585	Mus musculus	liver	Postnatal	Ntrk2	NTRK2_human_ex26	0.0118714	TrkB-FL
Cardoso-Moreira et al. (2019)	E-MTAB-6798	ERR2588586	Mus musculus	liver	Postnatal	Ntrk2	NTRK2_human_ex18	0.0616612	TrkB-T1
Cardoso-Moreira et al. (2019)	E-MTAB-6798	ERR2588586	Mus musculus	liver	Postnatal	Ntrk2	NTRK2_human_ex21	0	TrkB-Shc
Cardoso-Moreira et al. (2019)	E-MTAB-6798	ERR2588586	Mus musculus	liver	Postnatal	Ntrk2	NTRK2_human_ex26	0	TrkB-FL
Cardoso-Moreira et al. (2019)	E-MTAB-6798	ERR2588587	Mus musculus	liver	Postnatal	Ntrk2	NTRK2_human_ex18	0.0398099	TrkB-T1
Cardoso-Moreira et al. (2019)	E-MTAB-6798	ERR2588587	Mus musculus	liver	Postnatal	Ntrk2	NTRK2_human_ex21	0	TrkB-Shc
Cardoso-Moreira et al. (2019)	E-MTAB-6798	ERR2588587	Mus musculus	liver	Postnatal	Ntrk2	NTRK2_human_ex26	0	TrkB-FL
Cardoso-Moreira et al. (2019)	E-MTAB-6798	ERR2588588	Mus musculus	ovary	Postnatal	Ntrk2	NTRK2_human_ex18	1.31952	TrkB-T1
Cardoso-Moreira et al. (2019)	E-MTAB-6798	ERR2588588	Mus musculus	ovary	Postnatal	Ntrk2	NTRK2_human_ex21	0	TrkB-Shc
Cardoso-Moreira et al. (2019)	E-MTAB-6798	ERR2588588	Mus musculus	ovary	Postnatal	Ntrk2	NTRK2_human_ex26	0.0608789	TrkB-FL
Cardoso-Moreira et al. (2019)	E-MTAB-6798	ERR2588589	Mus musculus	ovary	Postnatal	Ntrk2	NTRK2_human_ex18	7.22435	TrkB-T1
Cardoso-Moreira et al. (2019)	E-MTAB-6798	ERR2588589	Mus musculus	ovary	Postnatal	Ntrk2	NTRK2_human_ex21	0	TrkB-Shc
Cardoso-Moreira et al. (2019)	E-MTAB-6798	ERR2588589	Mus musculus	ovary	Postnatal	Ntrk2	NTRK2_human_ex26	0.0612739	TrkB-FL
Cardoso-Moreira et al. (2019)	E-MTAB-6798	ERR2588590	Mus musculus	testis	Postnatal	Ntrk2	NTRK2_human_ex18	8.22875	TrkB-T1
Cardoso-Moreira et al. (2019)	E-MTAB-6798	ERR2588590	Mus musculus	testis	Postnatal	Ntrk2	NTRK2_human_ex21	0.0257896	TrkB-Shc
Cardoso-Moreira et al. (2019)	E-MTAB-6798	ERR2588590	Mus musculus	testis	Postnatal	Ntrk2	NTRK2_human_ex26	0.361195	TrkB-FL
Cardoso-Moreira et al. (2019)	E-MTAB-6798	ERR2588591	Mus musculus	testis	Postnatal	Ntrk2	NTRK2_human_ex18	7.02085	TrkB-T1
Cardoso-Moreira et al. (2019)	E-MTAB-6798	ERR2588591	Mus musculus	testis	Postnatal	Ntrk2	NTRK2_human_ex21	0	TrkB-Shc
Cardoso-Moreira et al. (2019)	E-MTAB-6798	ERR2588591	Mus musculus	testis	Postnatal	Ntrk2	NTRK2_human_ex26	0.441272	TrkB-FL
Cardoso-Moreira et al. (2019)	E-MTAB-6798	ERR2588596	Mus musculus	heart	Postnatal	Ntrk2	NTRK2_human_ex18	0.169041	TrkB-T1
Cardoso-Moreira et al. (2019)	E-MTAB-6798	ERR2588596	Mus musculus	heart	Postnatal	Ntrk2	NTRK2_human_ex21	0	TrkB-Shc
Cardoso-Moreira et al. (2019)	E-MTAB-6798	ERR2588596	Mus musculus	heart	Postnatal	Ntrk2	NTRK2_human_ex26	0	TrkB-FL
Cardoso-Moreira et al. (2019)	E-MTAB-6798	ERR2588597	Mus musculus	heart	Postnatal	Ntrk2	NTRK2_human_ex18	0.141497	TrkB-T1
Cardoso-Moreira et al. (2019)	E-MTAB-6798	ERR2588597	Mus musculus	heart	Postnatal	Ntrk2	NTRK2_human_ex21	0	TrkB-Shc
Cardoso-Moreira et al. (2019)	E-MTAB-6798	ERR2588597	Mus musculus	heart	Postnatal	Ntrk2	NTRK2_human_ex26	0.00678732	TrkB-FL
Cardoso-Moreira et al. (2019)	E-MTAB-6798	ERR2588598	Mus musculus	heart	Postnatal	Ntrk2	NTRK2_human_ex18	0.206753	TrkB-T1
Cardoso-Moreira et al. (2019)	E-MTAB-6798	ERR2588598	Mus musculus	heart	Postnatal	Ntrk2	NTRK2_human_ex21	0	TrkB-Shc
Cardoso-Moreira et al. (2019)	E-MTAB-6798	ERR2588598	Mus musculus	heart	Postnatal	Ntrk2	NTRK2_human_ex26	0	TrkB-FL
Cardoso-Moreira et al. (2019)	E-MTAB-6798	ERR2588599	Mus musculus	heart	Postnatal	Ntrk2	NTRK2_human_ex18	0.184982	TrkB-T1
Cardoso-Moreira et al. (2019)	E-MTAB-6798	ERR2588599	Mus musculus	heart	Postnatal	Ntrk2	NTRK2_human_ex21	0	TrkB-Shc
Cardoso-Moreira et al. (2019)	E-MTAB-6798	ERR2588599	Mus musculus	heart	Postnatal	Ntrk2	NTRK2_human_ex26	0.0212957	TrkB-FL
Cardoso-Moreira et al. (2019)	E-MTAB-6798	ERR2588603	Mus musculus	kidney	Postnatal	Ntrk2	NTRK2_human_ex18	2.42479	TrkB-T1
Cardoso-Moreira et al. (2019)	E-MTAB-6798	ERR2588603	Mus musculus	kidney	Postnatal	Ntrk2	NTRK2_human_ex21	0.00767293	TrkB-Shc
Cardoso-Moreira et al. (2019)	E-MTAB-6798	ERR2588603	Mus musculus	kidney	Postnatal	Ntrk2	NTRK2_human_ex26	0.00758561	TrkB-FL
Cardoso-Moreira et al. (2019)	E-MTAB-6798	ERR2588604	Mus musculus	kidney	Postnatal	Ntrk2	NTRK2_human_ex18	1.38213	TrkB-T1
Cardoso-Moreira et al. (2019)	E-MTAB-6798	ERR2588604	Mus musculus	kidney	Postnatal	Ntrk2	NTRK2_human_ex21	0	TrkB-Shc
Cardoso-Moreira et al. (2019)	E-MTAB-6798	ERR2588604	Mus musculus	kidney	Postnatal	Ntrk2	NTRK2_human_ex26	0.0144651	TrkB-FL
Cardoso-Moreira et al. (2019)	E-MTAB-6798	ERR2588605	Mus musculus	kidney	Postnatal	Ntrk2	NTRK2_human_ex18	1.62415	TrkB-T1
Cardoso-Moreira et al. (2019)	E-MTAB-6798	ERR2588605	Mus musculus	kidney	Postnatal	Ntrk2	NTRK2_human_ex21	0.0057897	TrkB-Shc
Cardoso-Moreira et al. (2019)	E-MTAB-6798	ERR2588605	Mus musculus	kidney	Postnatal	Ntrk2	NTRK2_human_ex26	0.00572381	TrkB-FL
Cardoso-Moreira et al. (2019)	E-MTAB-6798	ERR2588606	Mus musculus	kidney	Postnatal	Ntrk2	NTRK2_human_ex18	1.17139	TrkB-T1
Cardoso-Moreira et al. (2019)	E-MTAB-6798	ERR2588606	Mus musculus	kidney	Postnatal	Ntrk2	NTRK2_human_ex21	0	TrkB-Shc
Cardoso-Moreira et al. (2019)	E-MTAB-6798	ERR2588606	Mus musculus	kidney	Postnatal	Ntrk2	NTRK2_human_ex26	0.00717313	TrkB-FL
Cardoso-Moreira et al. (2019)	E-MTAB-6798	ERR2588607	Mus musculus	liver	Postnatal	Ntrk2	NTRK2_human_ex18	1.15067	TrkB-T1
Cardoso-Moreira et al. (2019)	E-MTAB-6798	ERR2588607	Mus musculus	liver	Postnatal	Ntrk2	NTRK2_human_ex21	0.0218468	TrkB-Shc
Cardoso-Moreira et al. (2019)	E-MTAB-6798	ERR2588607	Mus musculus	liver	Postnatal	Ntrk2	NTRK2_human_ex26	0.0215981	TrkB-FL
Cardoso-Moreira et al. (2019)	E-MTAB-6798	ERR2588608	Mus musculus	liver	Postnatal	Ntrk2	NTRK2_human_ex18	3.37287	TrkB-T1
Cardoso-Moreira et al. (2019)	E-MTAB-6798	ERR2588608	Mus musculus	liver	Postnatal	Ntrk2	NTRK2_human_ex21	0	TrkB-Shc
Cardoso-Moreira et al. (2019)	E-MTAB-6798	ERR2588608	Mus musculus	liver	Postnatal	Ntrk2	NTRK2_human_ex26	0.0367087	TrkB-FL
Cardoso-Moreira et al. (2019)	E-MTAB-6798	ERR2588609	Mus musculus	liver	Postnatal	Ntrk2	NTRK2_human_ex18	1.73282	TrkB-T1
Cardoso-Moreira et al. (2019)	E-MTAB-6798	ERR2588609	Mus musculus	liver	Postnatal	Ntrk2	NTRK2_human_ex21	0	TrkB-Shc
Cardoso-Moreira et al. (2019)	E-MTAB-6798	ERR2588609	Mus musculus	liver	Postnatal	Ntrk2	NTRK2_human_ex26	0	TrkB-FL
Cardoso-Moreira et al. (2019)	E-MTAB-6798	ERR2588610	Mus musculus	liver	Postnatal	Ntrk2	NTRK2_human_ex18	3.23624	TrkB-T1
Cardoso-Moreira et al. (2019)	E-MTAB-6798	ERR2588610	Mus musculus	liver	Postnatal	Ntrk2	NTRK2_human_ex21	0	TrkB-Shc
Cardoso-Moreira et al. (2019)	E-MTAB-6798	ERR2588610	Mus musculus	liver	Postnatal	Ntrk2	NTRK2_human_ex26	0	TrkB-FL
Cardoso-Moreira et al. (2019)	E-MTAB-6798	ERR2588611	Mus musculus	ovary	Postnatal	Ntrk2	NTRK2_human_ex18	4.38546	TrkB-T1
Cardoso-Moreira et al. (2019)	E-MTAB-6798	ERR2588611	Mus musculus	ovary	Postnatal	Ntrk2	NTRK2_human_ex21	0	TrkB-Shc
Cardoso-Moreira et al. (2019)	E-MTAB-6798	ERR2588611	Mus musculus	ovary	Postnatal	Ntrk2	NTRK2_human_ex26	0.0279105	TrkB-FL
Cardoso-Moreira et al. (2019)	E-MTAB-6798	ERR2588612	Mus musculus	ovary	Postnatal	Ntrk2	NTRK2_human_ex18	8.40269	TrkB-T1
Cardoso-Moreira et al. (2019)	E-MTAB-6798	ERR2588612	Mus musculus	ovary	Postnatal	Ntrk2	NTRK2_human_ex21	0	TrkB-Shc
Cardoso-Moreira et al. (2019)	E-MTAB-6798	ERR2588612	Mus musculus	ovary	Postnatal	Ntrk2	NTRK2_human_ex26	0.143665	TrkB-FL
Cardoso-Moreira et al. (2019)	E-MTAB-6798	ERR2588613	Mus musculus	testis	Postnatal	Ntrk2	NTRK2_human_ex18	2.87515	TrkB-T1
Cardoso-Moreira et al. (2019)	E-MTAB-6798	ERR2588613	Mus musculus	testis	Postnatal	Ntrk2	NTRK2_human_ex21	0	TrkB-Shc
Cardoso-Moreira et al. (2019)	E-MTAB-6798	ERR2588613	Mus musculus	testis	Postnatal	Ntrk2	NTRK2_human_ex26	0.0315569	TrkB-FL
Cardoso-Moreira et al. (2019)	E-MTAB-6798	ERR2588614	Mus musculus	testis	Postnatal	Ntrk2	NTRK2_human_ex18	2.45966	TrkB-T1
Cardoso-Moreira et al. (2019)	E-MTAB-6798	ERR2588614	Mus musculus	testis	Postnatal	Ntrk2	NTRK2_human_ex21	0.00829413	TrkB-Shc
Cardoso-Moreira et al. (2019)	E-MTAB-6798	ERR2588614	Mus musculus	testis	Postnatal	Ntrk2	NTRK2_human_ex26	0.0245992	TrkB-FL
Cardoso-Moreira et al. (2019)	E-MTAB-6798	ERR2588619	Mus musculus	heart	Adolescent	Ntrk2	NTRK2_human_ex18	0.685512	TrkB-T1
Cardoso-Moreira et al. (2019)	E-MTAB-6798	ERR2588619	Mus musculus	heart	Adolescent	Ntrk2	NTRK2_human_ex21	0	TrkB-Shc
Cardoso-Moreira et al. (2019)	E-MTAB-6798	ERR2588619	Mus musculus	heart	Adolescent	Ntrk2	NTRK2_human_ex26	0.0257343	TrkB-FL
Cardoso-Moreira et al. (2019)	E-MTAB-6798	ERR2588620	Mus musculus	heart	Adolescent	Ntrk2	NTRK2_human_ex18	0.11279	TrkB-T1
Cardoso-Moreira et al. (2019)	E-MTAB-6798	ERR2588620	Mus musculus	heart	Adolescent	Ntrk2	NTRK2_human_ex21	0	TrkB-Shc
Cardoso-Moreira et al. (2019)	E-MTAB-6798	ERR2588620	Mus musculus	heart	Adolescent	Ntrk2	NTRK2_human_ex26	0	TrkB-FL
Cardoso-Moreira et al. (2019)	E-MTAB-6798	ERR2588621	Mus musculus	heart	Adolescent	Ntrk2	NTRK2_human_ex18	0.187898	TrkB-T1
Cardoso-Moreira et al. (2019)	E-MTAB-6798	ERR2588621	Mus musculus	heart	Adolescent	Ntrk2	NTRK2_human_ex21	0	TrkB-Shc
Cardoso-Moreira et al. (2019)	E-MTAB-6798	ERR2588621	Mus musculus	heart	Adolescent	Ntrk2	NTRK2_human_ex26	0.0115883	TrkB-FL
Cardoso-Moreira et al. (2019)	E-MTAB-6798	ERR2588622	Mus musculus	heart	Adolescent	Ntrk2	NTRK2_human_ex18	0.26559	TrkB-T1
Cardoso-Moreira et al. (2019)	E-MTAB-6798	ERR2588622	Mus musculus	heart	Adolescent	Ntrk2	NTRK2_human_ex21	0	TrkB-Shc
Cardoso-Moreira et al. (2019)	E-MTAB-6798	ERR2588622	Mus musculus	heart	Adolescent	Ntrk2	NTRK2_human_ex26	0.00716614	TrkB-FL
Cardoso-Moreira et al. (2019)	E-MTAB-6798	ERR2588627	Mus musculus	kidney	Adolescent	Ntrk2	NTRK2_human_ex18	0.879938	TrkB-T1
Cardoso-Moreira et al. (2019)	E-MTAB-6798	ERR2588627	Mus musculus	kidney	Adolescent	Ntrk2	NTRK2_human_ex21	0	TrkB-Shc
Cardoso-Moreira et al. (2019)	E-MTAB-6798	ERR2588627	Mus musculus	kidney	Adolescent	Ntrk2	NTRK2_human_ex26	0.0146108	TrkB-FL
Cardoso-Moreira et al. (2019)	E-MTAB-6798	ERR2588628	Mus musculus	kidney	Adolescent	Ntrk2	NTRK2_human_ex18	0.586598	TrkB-T1
Cardoso-Moreira et al. (2019)	E-MTAB-6798	ERR2588628	Mus musculus	kidney	Adolescent	Ntrk2	NTRK2_human_ex21	0	TrkB-Shc
Cardoso-Moreira et al. (2019)	E-MTAB-6798	ERR2588628	Mus musculus	kidney	Adolescent	Ntrk2	NTRK2_human_ex26	0.0129867	TrkB-FL
Cardoso-Moreira et al. (2019)	E-MTAB-6798	ERR2588629	Mus musculus	kidney	Adolescent	Ntrk2	NTRK2_human_ex18	0.320634	TrkB-T1
Cardoso-Moreira et al. (2019)	E-MTAB-6798	ERR2588629	Mus musculus	kidney	Adolescent	Ntrk2	NTRK2_human_ex21	0	TrkB-Shc
Cardoso-Moreira et al. (2019)	E-MTAB-6798	ERR2588629	Mus musculus	kidney	Adolescent	Ntrk2	NTRK2_human_ex26	0	TrkB-FL
Cardoso-Moreira et al. (2019)	E-MTAB-6798	ERR2588630	Mus musculus	kidney	Adolescent	Ntrk2	NTRK2_human_ex18	0.332189	TrkB-T1
Cardoso-Moreira et al. (2019)	E-MTAB-6798	ERR2588630	Mus musculus	kidney	Adolescent	Ntrk2	NTRK2_human_ex21	0	TrkB-Shc
Cardoso-Moreira et al. (2019)	E-MTAB-6798	ERR2588630	Mus musculus	kidney	Adolescent	Ntrk2	NTRK2_human_ex26	0.0318689	TrkB-FL
Cardoso-Moreira et al. (2019)	E-MTAB-6798	ERR2588631	Mus musculus	liver	Adolescent	Ntrk2	NTRK2_human_ex18	0.271188	TrkB-T1
Cardoso-Moreira et al. (2019)	E-MTAB-6798	ERR2588631	Mus musculus	liver	Adolescent	Ntrk2	NTRK2_human_ex21	0.0107657	TrkB-Shc
Cardoso-Moreira et al. (2019)	E-MTAB-6798	ERR2588631	Mus musculus	liver	Adolescent	Ntrk2	NTRK2_human_ex26	0.0106432	TrkB-FL
Cardoso-Moreira et al. (2019)	E-MTAB-6798	ERR2588632	Mus musculus	liver	Adolescent	Ntrk2	NTRK2_human_ex18	0.283965	TrkB-T1
Cardoso-Moreira et al. (2019)	E-MTAB-6798	ERR2588632	Mus musculus	liver	Adolescent	Ntrk2	NTRK2_human_ex21	0.00729427	TrkB-Shc
Cardoso-Moreira et al. (2019)	E-MTAB-6798	ERR2588632	Mus musculus	liver	Adolescent	Ntrk2	NTRK2_human_ex26	0	TrkB-FL
Cardoso-Moreira et al. (2019)	E-MTAB-6798	ERR2588633	Mus musculus	liver	Adolescent	Ntrk2	NTRK2_human_ex18	0.135086	TrkB-T1
Cardoso-Moreira et al. (2019)	E-MTAB-6798	ERR2588633	Mus musculus	liver	Adolescent	Ntrk2	NTRK2_human_ex21	0	TrkB-Shc
Cardoso-Moreira et al. (2019)	E-MTAB-6798	ERR2588633	Mus musculus	liver	Adolescent	Ntrk2	NTRK2_human_ex26	0	TrkB-FL
Cardoso-Moreira et al. (2019)	E-MTAB-6798	ERR2588634	Mus musculus	liver	Adolescent	Ntrk2	NTRK2_human_ex18	0.216586	TrkB-T1
Cardoso-Moreira et al. (2019)	E-MTAB-6798	ERR2588634	Mus musculus	liver	Adolescent	Ntrk2	NTRK2_human_ex21	0.011127	TrkB-Shc
Cardoso-Moreira et al. (2019)	E-MTAB-6798	ERR2588634	Mus musculus	liver	Adolescent	Ntrk2	NTRK2_human_ex26	0	TrkB-FL
Cardoso-Moreira et al. (2019)	E-MTAB-6798	ERR2588635	Mus musculus	ovary	Adolescent	Ntrk2	NTRK2_human_ex18	8.50424	TrkB-T1
Cardoso-Moreira et al. (2019)	E-MTAB-6798	ERR2588635	Mus musculus	ovary	Adolescent	Ntrk2	NTRK2_human_ex21	0.0190248	TrkB-Shc
Cardoso-Moreira et al. (2019)	E-MTAB-6798	ERR2588635	Mus musculus	ovary	Adolescent	Ntrk2	NTRK2_human_ex26	0.0714716	TrkB-FL
Cardoso-Moreira et al. (2019)	E-MTAB-6798	ERR2588636	Mus musculus	ovary	Adolescent	Ntrk2	NTRK2_human_ex18	4.5799	TrkB-T1
Cardoso-Moreira et al. (2019)	E-MTAB-6798	ERR2588636	Mus musculus	ovary	Adolescent	Ntrk2	NTRK2_human_ex21	0	TrkB-Shc
Cardoso-Moreira et al. (2019)	E-MTAB-6798	ERR2588636	Mus musculus	ovary	Adolescent	Ntrk2	NTRK2_human_ex26	0.0250278	TrkB-FL
Cardoso-Moreira et al. (2019)	E-MTAB-6798	ERR2588637	Mus musculus	testis	Adolescent	Ntrk2	NTRK2_human_ex18	0.605605	TrkB-T1
Cardoso-Moreira et al. (2019)	E-MTAB-6798	ERR2588637	Mus musculus	testis	Adolescent	Ntrk2	NTRK2_human_ex21	0	TrkB-Shc
Cardoso-Moreira et al. (2019)	E-MTAB-6798	ERR2588637	Mus musculus	testis	Adolescent	Ntrk2	NTRK2_human_ex26	0.0180308	TrkB-FL
Cardoso-Moreira et al. (2019)	E-MTAB-6798	ERR2588638	Mus musculus	testis	Adolescent	Ntrk2	NTRK2_human_ex18	0.368362	TrkB-T1
Cardoso-Moreira et al. (2019)	E-MTAB-6798	ERR2588638	Mus musculus	testis	Adolescent	Ntrk2	NTRK2_human_ex21	0	TrkB-Shc
Cardoso-Moreira et al. (2019)	E-MTAB-6798	ERR2588638	Mus musculus	testis	Adolescent	Ntrk2	NTRK2_human_ex26	0	TrkB-FL
Cardoso-Moreira et al. (2019)	E-MTAB-6798	ERR2588643	Mus musculus	heart	Postnatal	Ntrk2	NTRK2_human_ex18	0.717136	TrkB-T1
Cardoso-Moreira et al. (2019)	E-MTAB-6798	ERR2588643	Mus musculus	heart	Postnatal	Ntrk2	NTRK2_human_ex21	0	TrkB-Shc
Cardoso-Moreira et al. (2019)	E-MTAB-6798	ERR2588643	Mus musculus	heart	Postnatal	Ntrk2	NTRK2_human_ex26	0.0149203	TrkB-FL
Cardoso-Moreira et al. (2019)	E-MTAB-6798	ERR2588644	Mus musculus	heart	Postnatal	Ntrk2	NTRK2_human_ex18	0.325402	TrkB-T1
Cardoso-Moreira et al. (2019)	E-MTAB-6798	ERR2588644	Mus musculus	heart	Postnatal	Ntrk2	NTRK2_human_ex21	0	TrkB-Shc
Cardoso-Moreira et al. (2019)	E-MTAB-6798	ERR2588644	Mus musculus	heart	Postnatal	Ntrk2	NTRK2_human_ex26	0	TrkB-FL
Cardoso-Moreira et al. (2019)	E-MTAB-6798	ERR2588645	Mus musculus	heart	Postnatal	Ntrk2	NTRK2_human_ex18	0.33282	TrkB-T1
Cardoso-Moreira et al. (2019)	E-MTAB-6798	ERR2588645	Mus musculus	heart	Postnatal	Ntrk2	NTRK2_human_ex21	0.00631898	TrkB-Shc
Cardoso-Moreira et al. (2019)	E-MTAB-6798	ERR2588645	Mus musculus	heart	Postnatal	Ntrk2	NTRK2_human_ex26	0	TrkB-FL
Cardoso-Moreira et al. (2019)	E-MTAB-6798	ERR2588646	Mus musculus	heart	Postnatal	Ntrk2	NTRK2_human_ex18	0.640712	TrkB-T1
Cardoso-Moreira et al. (2019)	E-MTAB-6798	ERR2588646	Mus musculus	heart	Postnatal	Ntrk2	NTRK2_human_ex21	0	TrkB-Shc
Cardoso-Moreira et al. (2019)	E-MTAB-6798	ERR2588646	Mus musculus	heart	Postnatal	Ntrk2	NTRK2_human_ex26	0	TrkB-FL
Cardoso-Moreira et al. (2019)	E-MTAB-6798	ERR2588651	Mus musculus	kidney	Postnatal	Ntrk2	NTRK2_human_ex18	2.42297	TrkB-T1
Cardoso-Moreira et al. (2019)	E-MTAB-6798	ERR2588651	Mus musculus	kidney	Postnatal	Ntrk2	NTRK2_human_ex21	0.0102229	TrkB-Shc
Cardoso-Moreira et al. (2019)	E-MTAB-6798	ERR2588651	Mus musculus	kidney	Postnatal	Ntrk2	NTRK2_human_ex26	0.0101066	TrkB-FL
Cardoso-Moreira et al. (2019)	E-MTAB-6798	ERR2588652	Mus musculus	kidney	Postnatal	Ntrk2	NTRK2_human_ex18	2.77717	TrkB-T1
Cardoso-Moreira et al. (2019)	E-MTAB-6798	ERR2588652	Mus musculus	kidney	Postnatal	Ntrk2	NTRK2_human_ex21	0	TrkB-Shc
Cardoso-Moreira et al. (2019)	E-MTAB-6798	ERR2588652	Mus musculus	kidney	Postnatal	Ntrk2	NTRK2_human_ex26	0.0120195	TrkB-FL
Cardoso-Moreira et al. (2019)	E-MTAB-6798	ERR2588653	Mus musculus	kidney	Postnatal	Ntrk2	NTRK2_human_ex18	2.7398	TrkB-T1
Cardoso-Moreira et al. (2019)	E-MTAB-6798	ERR2588653	Mus musculus	kidney	Postnatal	Ntrk2	NTRK2_human_ex21	0	TrkB-Shc
Cardoso-Moreira et al. (2019)	E-MTAB-6798	ERR2588653	Mus musculus	kidney	Postnatal	Ntrk2	NTRK2_human_ex26	0.0361714	TrkB-FL
Cardoso-Moreira et al. (2019)	E-MTAB-6798	ERR2588654	Mus musculus	kidney	Postnatal	Ntrk2	NTRK2_human_ex18	2.88245	TrkB-T1
Cardoso-Moreira et al. (2019)	E-MTAB-6798	ERR2588654	Mus musculus	kidney	Postnatal	Ntrk2	NTRK2_human_ex21	0	TrkB-Shc
Cardoso-Moreira et al. (2019)	E-MTAB-6798	ERR2588654	Mus musculus	kidney	Postnatal	Ntrk2	NTRK2_human_ex26	0.0239305	TrkB-FL
Cardoso-Moreira et al. (2019)	E-MTAB-6798	ERR2588655	Mus musculus	liver	Postnatal	Ntrk2	NTRK2_human_ex18	0.0292263	TrkB-T1
Cardoso-Moreira et al. (2019)	E-MTAB-6798	ERR2588655	Mus musculus	liver	Postnatal	Ntrk2	NTRK2_human_ex21	0	TrkB-Shc
Cardoso-Moreira et al. (2019)	E-MTAB-6798	ERR2588655	Mus musculus	liver	Postnatal	Ntrk2	NTRK2_human_ex26	0	TrkB-FL
Cardoso-Moreira et al. (2019)	E-MTAB-6798	ERR2588656	Mus musculus	liver	Postnatal	Ntrk2	NTRK2_human_ex18	0.0538853	TrkB-T1
Cardoso-Moreira et al. (2019)	E-MTAB-6798	ERR2588656	Mus musculus	liver	Postnatal	Ntrk2	NTRK2_human_ex21	0.00941231	TrkB-Shc
Cardoso-Moreira et al. (2019)	E-MTAB-6798	ERR2588656	Mus musculus	liver	Postnatal	Ntrk2	NTRK2_human_ex26	0.0558311	TrkB-FL
Cardoso-Moreira et al. (2019)	E-MTAB-6798	ERR2588657	Mus musculus	liver	Postnatal	Ntrk2	NTRK2_human_ex18	0.0269276	TrkB-T1
Cardoso-Moreira et al. (2019)	E-MTAB-6798	ERR2588657	Mus musculus	liver	Postnatal	Ntrk2	NTRK2_human_ex21	0	TrkB-Shc
Cardoso-Moreira et al. (2019)	E-MTAB-6798	ERR2588657	Mus musculus	liver	Postnatal	Ntrk2	NTRK2_human_ex26	0	TrkB-FL
Cardoso-Moreira et al. (2019)	E-MTAB-6798	ERR2588658	Mus musculus	liver	Postnatal	Ntrk2	NTRK2_human_ex18	0.0428253	TrkB-T1
Cardoso-Moreira et al. (2019)	E-MTAB-6798	ERR2588658	Mus musculus	liver	Postnatal	Ntrk2	NTRK2_human_ex21	0.0124674	TrkB-Shc
Cardoso-Moreira et al. (2019)	E-MTAB-6798	ERR2588658	Mus musculus	liver	Postnatal	Ntrk2	NTRK2_human_ex26	0	TrkB-FL
Cardoso-Moreira et al. (2019)	E-MTAB-6798	ERR2588659	Mus musculus	ovary	Postnatal	Ntrk2	NTRK2_human_ex18	11.0805	TrkB-T1
Cardoso-Moreira et al. (2019)	E-MTAB-6798	ERR2588659	Mus musculus	ovary	Postnatal	Ntrk2	NTRK2_human_ex21	0	TrkB-Shc
Cardoso-Moreira et al. (2019)	E-MTAB-6798	ERR2588659	Mus musculus	ovary	Postnatal	Ntrk2	NTRK2_human_ex26	0.138501	TrkB-FL
Cardoso-Moreira et al. (2019)	E-MTAB-6798	ERR2588660	Mus musculus	ovary	Postnatal	Ntrk2	NTRK2_human_ex18	1.53441	TrkB-T1
Cardoso-Moreira et al. (2019)	E-MTAB-6798	ERR2588660	Mus musculus	ovary	Postnatal	Ntrk2	NTRK2_human_ex21	0	TrkB-Shc
Cardoso-Moreira et al. (2019)	E-MTAB-6798	ERR2588660	Mus musculus	ovary	Postnatal	Ntrk2	NTRK2_human_ex26	0.0145588	TrkB-FL
Cardoso-Moreira et al. (2019)	E-MTAB-6798	ERR2588661	Mus musculus	testis	Postnatal	Ntrk2	NTRK2_human_ex18	7.94117	TrkB-T1
Cardoso-Moreira et al. (2019)	E-MTAB-6798	ERR2588661	Mus musculus	testis	Postnatal	Ntrk2	NTRK2_human_ex21	0	TrkB-Shc
Cardoso-Moreira et al. (2019)	E-MTAB-6798	ERR2588661	Mus musculus	testis	Postnatal	Ntrk2	NTRK2_human_ex26	0.144807	TrkB-FL
Cardoso-Moreira et al. (2019)	E-MTAB-6798	ERR2588662	Mus musculus	testis	Postnatal	Ntrk2	NTRK2_human_ex18	6.87259	TrkB-T1
Cardoso-Moreira et al. (2019)	E-MTAB-6798	ERR2588662	Mus musculus	testis	Postnatal	Ntrk2	NTRK2_human_ex21	0	TrkB-Shc
Cardoso-Moreira et al. (2019)	E-MTAB-6798	ERR2588662	Mus musculus	testis	Postnatal	Ntrk2	NTRK2_human_ex26	0.165753	TrkB-FL
Cardoso-Moreira et al. (2019)	E-MTAB-6798	ERR2588667	Mus musculus	heart	Adult	Ntrk2	NTRK2_human_ex18	0.176919	TrkB-T1
Cardoso-Moreira et al. (2019)	E-MTAB-6798	ERR2588667	Mus musculus	heart	Adult	Ntrk2	NTRK2_human_ex21	0	TrkB-Shc
Cardoso-Moreira et al. (2019)	E-MTAB-6798	ERR2588667	Mus musculus	heart	Adult	Ntrk2	NTRK2_human_ex26	0.0241194	TrkB-FL
Cardoso-Moreira et al. (2019)	E-MTAB-6798	ERR2588668	Mus musculus	heart	Adult	Ntrk2	NTRK2_human_ex18	0.190666	TrkB-T1
Cardoso-Moreira et al. (2019)	E-MTAB-6798	ERR2588668	Mus musculus	heart	Adult	Ntrk2	NTRK2_human_ex21	0	TrkB-Shc
Cardoso-Moreira et al. (2019)	E-MTAB-6798	ERR2588668	Mus musculus	heart	Adult	Ntrk2	NTRK2_human_ex26	0.00658504	TrkB-FL
Cardoso-Moreira et al. (2019)	E-MTAB-6798	ERR2588669	Mus musculus	heart	Adult	Ntrk2	NTRK2_human_ex18	0.209195	TrkB-T1
Cardoso-Moreira et al. (2019)	E-MTAB-6798	ERR2588669	Mus musculus	heart	Adult	Ntrk2	NTRK2_human_ex21	0	TrkB-Shc
Cardoso-Moreira et al. (2019)	E-MTAB-6798	ERR2588669	Mus musculus	heart	Adult	Ntrk2	NTRK2_human_ex26	0	TrkB-FL
Cardoso-Moreira et al. (2019)	E-MTAB-6798	ERR2588670	Mus musculus	heart	Adult	Ntrk2	NTRK2_human_ex18	0.153256	TrkB-T1
Cardoso-Moreira et al. (2019)	E-MTAB-6798	ERR2588670	Mus musculus	heart	Adult	Ntrk2	NTRK2_human_ex21	0.00478031	TrkB-Shc
Cardoso-Moreira et al. (2019)	E-MTAB-6798	ERR2588670	Mus musculus	heart	Adult	Ntrk2	NTRK2_human_ex26	0	TrkB-FL
Cardoso-Moreira et al. (2019)	E-MTAB-6798	ERR2588675	Mus musculus	kidney	Adult	Ntrk2	NTRK2_human_ex18	0.744287	TrkB-T1
Cardoso-Moreira et al. (2019)	E-MTAB-6798	ERR2588675	Mus musculus	kidney	Adult	Ntrk2	NTRK2_human_ex21	0	TrkB-Shc
Cardoso-Moreira et al. (2019)	E-MTAB-6798	ERR2588675	Mus musculus	kidney	Adult	Ntrk2	NTRK2_human_ex26	0	TrkB-FL
Cardoso-Moreira et al. (2019)	E-MTAB-6798	ERR2588676	Mus musculus	kidney	Adult	Ntrk2	NTRK2_human_ex18	2.21552	TrkB-T1
Cardoso-Moreira et al. (2019)	E-MTAB-6798	ERR2588676	Mus musculus	kidney	Adult	Ntrk2	NTRK2_human_ex21	0.00661524	TrkB-Shc
Cardoso-Moreira et al. (2019)	E-MTAB-6798	ERR2588676	Mus musculus	kidney	Adult	Ntrk2	NTRK2_human_ex26	0.0130799	TrkB-FL
Cardoso-Moreira et al. (2019)	E-MTAB-6798	ERR2588677	Mus musculus	kidney	Adult	Ntrk2	NTRK2_human_ex18	0.357853	TrkB-T1
Cardoso-Moreira et al. (2019)	E-MTAB-6798	ERR2588677	Mus musculus	kidney	Adult	Ntrk2	NTRK2_human_ex21	0	TrkB-Shc
Cardoso-Moreira et al. (2019)	E-MTAB-6798	ERR2588677	Mus musculus	kidney	Adult	Ntrk2	NTRK2_human_ex26	0	TrkB-FL
Cardoso-Moreira et al. (2019)	E-MTAB-6798	ERR2588678	Mus musculus	kidney	Adult	Ntrk2	NTRK2_human_ex18	0.078302	TrkB-T1
Cardoso-Moreira et al. (2019)	E-MTAB-6798	ERR2588678	Mus musculus	kidney	Adult	Ntrk2	NTRK2_human_ex21	0	TrkB-Shc
Cardoso-Moreira et al. (2019)	E-MTAB-6798	ERR2588678	Mus musculus	kidney	Adult	Ntrk2	NTRK2_human_ex26	0	TrkB-FL
Cardoso-Moreira et al. (2019)	E-MTAB-6798	ERR2588679	Mus musculus	liver	Adult	Ntrk2	NTRK2_human_ex18	0.104904	TrkB-T1
Cardoso-Moreira et al. (2019)	E-MTAB-6798	ERR2588679	Mus musculus	liver	Adult	Ntrk2	NTRK2_human_ex21	0	TrkB-Shc
Cardoso-Moreira et al. (2019)	E-MTAB-6798	ERR2588679	Mus musculus	liver	Adult	Ntrk2	NTRK2_human_ex26	0.027173	TrkB-FL
Cardoso-Moreira et al. (2019)	E-MTAB-6798	ERR2588680	Mus musculus	liver	Adult	Ntrk2	NTRK2_human_ex18	0.474925	TrkB-T1
Cardoso-Moreira et al. (2019)	E-MTAB-6798	ERR2588680	Mus musculus	liver	Adult	Ntrk2	NTRK2_human_ex21	0	TrkB-Shc
Cardoso-Moreira et al. (2019)	E-MTAB-6798	ERR2588680	Mus musculus	liver	Adult	Ntrk2	NTRK2_human_ex26	0	TrkB-FL
Cardoso-Moreira et al. (2019)	E-MTAB-6798	ERR2588681	Mus musculus	liver	Adult	Ntrk2	NTRK2_human_ex18	0.292158	TrkB-T1
Cardoso-Moreira et al. (2019)	E-MTAB-6798	ERR2588681	Mus musculus	liver	Adult	Ntrk2	NTRK2_human_ex21	0	TrkB-Shc
Cardoso-Moreira et al. (2019)	E-MTAB-6798	ERR2588681	Mus musculus	liver	Adult	Ntrk2	NTRK2_human_ex26	0	TrkB-FL
Cardoso-Moreira et al. (2019)	E-MTAB-6798	ERR2588682	Mus musculus	liver	Adult	Ntrk2	NTRK2_human_ex18	0.919884	TrkB-T1
Cardoso-Moreira et al. (2019)	E-MTAB-6798	ERR2588682	Mus musculus	liver	Adult	Ntrk2	NTRK2_human_ex21	0	TrkB-Shc
Cardoso-Moreira et al. (2019)	E-MTAB-6798	ERR2588682	Mus musculus	liver	Adult	Ntrk2	NTRK2_human_ex26	0	TrkB-FL
Cardoso-Moreira et al. (2019)	E-MTAB-6798	ERR2588683	Mus musculus	ovary	Adult	Ntrk2	NTRK2_human_ex18	4.11882	TrkB-T1
Cardoso-Moreira et al. (2019)	E-MTAB-6798	ERR2588683	Mus musculus	ovary	Adult	Ntrk2	NTRK2_human_ex21	0	TrkB-Shc
Cardoso-Moreira et al. (2019)	E-MTAB-6798	ERR2588683	Mus musculus	ovary	Adult	Ntrk2	NTRK2_human_ex26	0.0476714	TrkB-FL
Cardoso-Moreira et al. (2019)	E-MTAB-6798	ERR2588684	Mus musculus	ovary	Adult	Ntrk2	NTRK2_human_ex18	7.40305	TrkB-T1
Cardoso-Moreira et al. (2019)	E-MTAB-6798	ERR2588684	Mus musculus	ovary	Adult	Ntrk2	NTRK2_human_ex21	0	TrkB-Shc
Cardoso-Moreira et al. (2019)	E-MTAB-6798	ERR2588684	Mus musculus	ovary	Adult	Ntrk2	NTRK2_human_ex26	0	TrkB-FL
Cardoso-Moreira et al. (2019)	E-MTAB-6798	ERR2588685	Mus musculus	testis	Adult	Ntrk2	NTRK2_human_ex18	0.466987	TrkB-T1
Cardoso-Moreira et al. (2019)	E-MTAB-6798	ERR2588685	Mus musculus	testis	Adult	Ntrk2	NTRK2_human_ex21	0	TrkB-Shc
Cardoso-Moreira et al. (2019)	E-MTAB-6798	ERR2588685	Mus musculus	testis	Adult	Ntrk2	NTRK2_human_ex26	0	TrkB-FL
Cardoso-Moreira et al. (2019)	E-MTAB-6798	ERR2588686	Mus musculus	testis	Adult	Ntrk2	NTRK2_human_ex18	0.417515	TrkB-T1
Cardoso-Moreira et al. (2019)	E-MTAB-6798	ERR2588686	Mus musculus	testis	Adult	Ntrk2	NTRK2_human_ex21	0	TrkB-Shc
Cardoso-Moreira et al. (2019)	E-MTAB-6798	ERR2588686	Mus musculus	testis	Adult	Ntrk2	NTRK2_human_ex26	0.0262176	TrkB-FL
ENCODE Consortium	ENCSR727FHP	ENCFF007SHF;ENCFF478ZKL	Mus musculus	heart	Embryo	Ntrk2	NTRK2_human_ex18	0.39059	TrkB-T1
ENCODE Consortium	ENCSR727FHP	ENCFF007SHF;ENCFF478ZKL	Mus musculus	heart	Embryo	Ntrk2	NTRK2_human_ex21	0	TrkB-Shc
ENCODE Consortium	ENCSR727FHP	ENCFF007SHF;ENCFF478ZKL	Mus musculus	heart	Embryo	Ntrk2	NTRK2_human_ex26	0.00571163	TrkB-FL
ENCODE Consortium	ENCSR020DGG	ENCFF019VGV;ENCFF358SEO;ENCFF586VFP	Mus musculus	heart	Late embryo	Ntrk2	NTRK2_human_ex18	0.646339	TrkB-T1
ENCODE Consortium	ENCSR020DGG	ENCFF019VGV;ENCFF358SEO;ENCFF586VFP	Mus musculus	heart	Late embryo	Ntrk2	NTRK2_human_ex21	0	TrkB-Shc
ENCODE Consortium	ENCSR020DGG	ENCFF019VGV;ENCFF358SEO;ENCFF586VFP	Mus musculus	heart	Late embryo	Ntrk2	NTRK2_human_ex26	0.00357336	TrkB-FL
ENCODE Consortium	ENCSR504GEG	ENCFF021BPG;ENCFF070BUP	Mus musculus	kidney	Embryo	Ntrk2	NTRK2_human_ex18	1.08023	TrkB-T1
ENCODE Consortium	ENCSR504GEG	ENCFF021BPG;ENCFF070BUP	Mus musculus	kidney	Embryo	Ntrk2	NTRK2_human_ex21	0	TrkB-Shc
ENCODE Consortium	ENCSR504GEG	ENCFF021BPG;ENCFF070BUP	Mus musculus	kidney	Embryo	Ntrk2	NTRK2_human_ex26	0.0180907	TrkB-FL
ENCODE Consortium	ENCSR526SEX	ENCFF034XQS;ENCFF228OAV	Mus musculus	heart	Postnatal	Ntrk2	NTRK2_human_ex18	0.310214	TrkB-T1
ENCODE Consortium	ENCSR526SEX	ENCFF034XQS;ENCFF228OAV	Mus musculus	heart	Postnatal	Ntrk2	NTRK2_human_ex21	0	TrkB-Shc
ENCODE Consortium	ENCSR526SEX	ENCFF034XQS;ENCFF228OAV	Mus musculus	heart	Postnatal	Ntrk2	NTRK2_human_ex26	0	TrkB-FL
ENCODE Consortium	ENCSR150CUE	ENCFF063CEM;ENCFF676PFC	Mus musculus	heart	Embryo	Ntrk2	NTRK2_human_ex18	0.552673	TrkB-T1
ENCODE Consortium	ENCSR150CUE	ENCFF063CEM;ENCFF676PFC	Mus musculus	heart	Embryo	Ntrk2	NTRK2_human_ex21	0	TrkB-Shc
ENCODE Consortium	ENCSR150CUE	ENCFF063CEM;ENCFF676PFC	Mus musculus	heart	Embryo	Ntrk2	NTRK2_human_ex26	0	TrkB-FL
ENCODE Consortium	ENCSR691OPQ	ENCFF070OPW;ENCFF236BUE	Mus musculus	heart	Embryo	Ntrk2	NTRK2_human_ex18	0.491895	TrkB-T1
ENCODE Consortium	ENCSR691OPQ	ENCFF070OPW;ENCFF236BUE	Mus musculus	heart	Embryo	Ntrk2	NTRK2_human_ex21	0	TrkB-Shc
ENCODE Consortium	ENCSR691OPQ	ENCFF070OPW;ENCFF236BUE	Mus musculus	heart	Embryo	Ntrk2	NTRK2_human_ex26	0.164897	TrkB-FL
ENCODE Consortium	ENCSR611PTP	ENCFF085URY	Mus musculus	liver	Late embryo	Ntrk2	NTRK2_human_ex18	0.0616972	TrkB-T1
ENCODE Consortium	ENCSR611PTP	ENCFF085URY	Mus musculus	liver	Late embryo	Ntrk2	NTRK2_human_ex21	0.00449035	TrkB-Shc
ENCODE Consortium	ENCSR611PTP	ENCFF085URY	Mus musculus	liver	Late embryo	Ntrk2	NTRK2_human_ex26	0.00443924	TrkB-FL
ENCODE Consortium	ENCSR826HIQ	ENCFF130DKL	Mus musculus	liver	Late embryo	Ntrk2	NTRK2_human_ex18	0.0198414	TrkB-T1
ENCODE Consortium	ENCSR826HIQ	ENCFF130DKL	Mus musculus	liver	Late embryo	Ntrk2	NTRK2_human_ex21	0.0043322	TrkB-Shc
ENCODE Consortium	ENCSR826HIQ	ENCFF130DKL	Mus musculus	liver	Late embryo	Ntrk2	NTRK2_human_ex26	0	TrkB-FL
ENCODE Consortium	ENCSR597UZW	ENCFF136TII	Mus musculus	heart	Late embryo	Ntrk2	NTRK2_human_ex18	0.798045	TrkB-T1
ENCODE Consortium	ENCSR597UZW	ENCFF136TII	Mus musculus	heart	Late embryo	Ntrk2	NTRK2_human_ex21	0	TrkB-Shc
ENCODE Consortium	ENCSR597UZW	ENCFF136TII	Mus musculus	heart	Late embryo	Ntrk2	NTRK2_human_ex26	0.00436108	TrkB-FL
ENCODE Consortium	ENCSR504GEG	ENCFF140MLD;ENCFF301QEB	Mus musculus	kidney	Embryo	Ntrk2	NTRK2_human_ex18	0.521242	TrkB-T1
ENCODE Consortium	ENCSR504GEG	ENCFF140MLD;ENCFF301QEB	Mus musculus	kidney	Embryo	Ntrk2	NTRK2_human_ex21	0	TrkB-Shc
ENCODE Consortium	ENCSR504GEG	ENCFF140MLD;ENCFF301QEB	Mus musculus	kidney	Embryo	Ntrk2	NTRK2_human_ex26	0.00620495	TrkB-FL
ENCODE Consortium	ENCSR173PJN	ENCFF143NRY;ENCFF367OPA	Mus musculus	kidney	Postnatal	Ntrk2	NTRK2_human_ex18	1.23624	TrkB-T1
ENCODE Consortium	ENCSR173PJN	ENCFF143NRY;ENCFF367OPA	Mus musculus	kidney	Postnatal	Ntrk2	NTRK2_human_ex21	0	TrkB-Shc
ENCODE Consortium	ENCSR173PJN	ENCFF143NRY;ENCFF367OPA	Mus musculus	kidney	Postnatal	Ntrk2	NTRK2_human_ex26	0.00814459	TrkB-FL
ENCODE Consortium	ENCSR648YEP	ENCFF155LJD;ENCFF473WMT	Mus musculus	liver	Embryo	Ntrk2	NTRK2_human_ex18	0.0131288	TrkB-T1
ENCODE Consortium	ENCSR648YEP	ENCFF155LJD;ENCFF473WMT	Mus musculus	liver	Embryo	Ntrk2	NTRK2_human_ex21	0	TrkB-Shc
ENCODE Consortium	ENCSR648YEP	ENCFF155LJD;ENCFF473WMT	Mus musculus	liver	Embryo	Ntrk2	NTRK2_human_ex26	0	TrkB-FL
ENCODE Consortium	ENCSR049UJU	ENCFF220DJN;ENCFF405TRT	Mus musculus	heart	Embryo	Ntrk2	NTRK2_human_ex18	0.206364	TrkB-T1
ENCODE Consortium	ENCSR049UJU	ENCFF220DJN;ENCFF405TRT	Mus musculus	heart	Embryo	Ntrk2	NTRK2_human_ex21	0	TrkB-Shc
ENCODE Consortium	ENCSR049UJU	ENCFF220DJN;ENCFF405TRT	Mus musculus	heart	Embryo	Ntrk2	NTRK2_human_ex26	0	TrkB-FL
ENCODE Consortium	ENCSR049UJU	ENCFF229IFK;ENCFF676BDY	Mus musculus	heart	Embryo	Ntrk2	NTRK2_human_ex18	0.828351	TrkB-T1
ENCODE Consortium	ENCSR049UJU	ENCFF229IFK;ENCFF676BDY	Mus musculus	heart	Embryo	Ntrk2	NTRK2_human_ex21	0	TrkB-Shc
ENCODE Consortium	ENCSR049UJU	ENCFF229IFK;ENCFF676BDY	Mus musculus	heart	Embryo	Ntrk2	NTRK2_human_ex26	0	TrkB-FL
ENCODE Consortium	ENCSR826HIQ	ENCFF245OTN	Mus musculus	liver	Late embryo	Ntrk2	NTRK2_human_ex18	0.0380416	TrkB-T1
ENCODE Consortium	ENCSR826HIQ	ENCFF245OTN	Mus musculus	liver	Late embryo	Ntrk2	NTRK2_human_ex21	0	TrkB-Shc
ENCODE Consortium	ENCSR826HIQ	ENCFF245OTN	Mus musculus	liver	Late embryo	Ntrk2	NTRK2_human_ex26	0	TrkB-FL
ENCODE Consortium	ENCSR062VTB	ENCFF266SYA	Mus musculus	kidney	Late embryo	Ntrk2	NTRK2_human_ex18	1.29931	TrkB-T1
ENCODE Consortium	ENCSR062VTB	ENCFF266SYA	Mus musculus	kidney	Late embryo	Ntrk2	NTRK2_human_ex21	0.0136719	TrkB-Shc
ENCODE Consortium	ENCSR062VTB	ENCFF266SYA	Mus musculus	kidney	Late embryo	Ntrk2	NTRK2_human_ex26	0.0180217	TrkB-FL
ENCODE Consortium	ENCSR611PTP	ENCFF276ENR	Mus musculus	liver	Late embryo	Ntrk2	NTRK2_human_ex18	0.0471833	TrkB-T1
ENCODE Consortium	ENCSR611PTP	ENCFF276ENR	Mus musculus	liver	Late embryo	Ntrk2	NTRK2_human_ex21	0	TrkB-Shc
ENCODE Consortium	ENCSR611PTP	ENCFF276ENR	Mus musculus	liver	Late embryo	Ntrk2	NTRK2_human_ex26	0	TrkB-FL
ENCODE Consortium	ENCSR691OPQ	ENCFF360NRX;ENCFF477PIC	Mus musculus	heart	Embryo	Ntrk2	NTRK2_human_ex18	0.949991	TrkB-T1
ENCODE Consortium	ENCSR691OPQ	ENCFF360NRX;ENCFF477PIC	Mus musculus	heart	Embryo	Ntrk2	NTRK2_human_ex21	0.00694261	TrkB-Shc
ENCODE Consortium	ENCSR691OPQ	ENCFF360NRX;ENCFF477PIC	Mus musculus	heart	Embryo	Ntrk2	NTRK2_human_ex26	0.0964065	TrkB-FL
ENCODE Consortium	ENCSR648YEP	ENCFF377KCE;ENCFF854WTE	Mus musculus	liver	Embryo	Ntrk2	NTRK2_human_ex18	0.0727178	TrkB-T1
ENCODE Consortium	ENCSR648YEP	ENCFF377KCE;ENCFF854WTE	Mus musculus	liver	Embryo	Ntrk2	NTRK2_human_ex21	0	TrkB-Shc
ENCODE Consortium	ENCSR648YEP	ENCFF377KCE;ENCFF854WTE	Mus musculus	liver	Embryo	Ntrk2	NTRK2_human_ex26	0	TrkB-FL
ENCODE Consortium	ENCSR526SEX	ENCFF381RLD;ENCFF485OXT	Mus musculus	heart	Postnatal	Ntrk2	NTRK2_human_ex18	0.211541	TrkB-T1
ENCODE Consortium	ENCSR526SEX	ENCFF381RLD;ENCFF485OXT	Mus musculus	heart	Postnatal	Ntrk2	NTRK2_human_ex21	0	TrkB-Shc
ENCODE Consortium	ENCSR526SEX	ENCFF381RLD;ENCFF485OXT	Mus musculus	heart	Postnatal	Ntrk2	NTRK2_human_ex26	0	TrkB-FL
ENCODE Consortium	ENCSR284YKY	ENCFF418MSC	Mus musculus	heart	Embryo	Ntrk2	NTRK2_human_ex18	0.602643	TrkB-T1
ENCODE Consortium	ENCSR284YKY	ENCFF418MSC	Mus musculus	heart	Embryo	Ntrk2	NTRK2_human_ex21	0	TrkB-Shc
ENCODE Consortium	ENCSR284YKY	ENCFF418MSC	Mus musculus	heart	Embryo	Ntrk2	NTRK2_human_ex26	0.0309111	TrkB-FL
ENCODE Consortium	ENCSR727FHP	ENCFF445AIZ;ENCFF503TOH	Mus musculus	heart	Embryo	Ntrk2	NTRK2_human_ex18	0.683519	TrkB-T1
ENCODE Consortium	ENCSR727FHP	ENCFF445AIZ;ENCFF503TOH	Mus musculus	heart	Embryo	Ntrk2	NTRK2_human_ex21	0.0113709	TrkB-Shc
ENCODE Consortium	ENCSR727FHP	ENCFF445AIZ;ENCFF503TOH	Mus musculus	heart	Embryo	Ntrk2	NTRK2_human_ex26	0.0281063	TrkB-FL
ENCODE Consortium	ENCSR597UZW	ENCFF490QEC	Mus musculus	heart	Late embryo	Ntrk2	NTRK2_human_ex18	1.50479	TrkB-T1
ENCODE Consortium	ENCSR597UZW	ENCFF490QEC	Mus musculus	heart	Late embryo	Ntrk2	NTRK2_human_ex21	0	TrkB-Shc
ENCODE Consortium	ENCSR597UZW	ENCFF490QEC	Mus musculus	heart	Late embryo	Ntrk2	NTRK2_human_ex26	0.0286605	TrkB-FL
ENCODE Consortium	ENCSR150CUE	ENCFF500NCE;ENCFF878OGG	Mus musculus	heart	Embryo	Ntrk2	NTRK2_human_ex18	0.533147	TrkB-T1
ENCODE Consortium	ENCSR150CUE	ENCFF500NCE;ENCFF878OGG	Mus musculus	heart	Embryo	Ntrk2	NTRK2_human_ex21	0	TrkB-Shc
ENCODE Consortium	ENCSR150CUE	ENCFF500NCE;ENCFF878OGG	Mus musculus	heart	Embryo	Ntrk2	NTRK2_human_ex26	0.00846977	TrkB-FL
ENCODE Consortium	ENCSR867YNV	ENCFF510RXX;ENCFF635YMK	Mus musculus	liver	Embryo	Ntrk2	NTRK2_human_ex18	0.055701	TrkB-T1
ENCODE Consortium	ENCSR867YNV	ENCFF510RXX;ENCFF635YMK	Mus musculus	liver	Embryo	Ntrk2	NTRK2_human_ex21	0	TrkB-Shc
ENCODE Consortium	ENCSR867YNV	ENCFF510RXX;ENCFF635YMK	Mus musculus	liver	Embryo	Ntrk2	NTRK2_human_ex26	0	TrkB-FL
ENCODE Consortium	ENCSR867YNV	ENCFF526QHV;ENCFF536HIT	Mus musculus	liver	Embryo	Ntrk2	NTRK2_human_ex18	0.0153098	TrkB-T1
ENCODE Consortium	ENCSR867YNV	ENCFF526QHV;ENCFF536HIT	Mus musculus	liver	Embryo	Ntrk2	NTRK2_human_ex21	0	TrkB-Shc
ENCODE Consortium	ENCSR867YNV	ENCFF526QHV;ENCFF536HIT	Mus musculus	liver	Embryo	Ntrk2	NTRK2_human_ex26	0	TrkB-FL
ENCODE Consortium	ENCSR096STK	ENCFF528MAS;ENCFF746XUK	Mus musculus	liver	Postnatal	Ntrk2	NTRK2_human_ex18	0.0567524	TrkB-T1
ENCODE Consortium	ENCSR096STK	ENCFF528MAS;ENCFF746XUK	Mus musculus	liver	Postnatal	Ntrk2	NTRK2_human_ex21	0.0165645	TrkB-Shc
ENCODE Consortium	ENCSR096STK	ENCFF528MAS;ENCFF746XUK	Mus musculus	liver	Postnatal	Ntrk2	NTRK2_human_ex26	0	TrkB-FL
ENCODE Consortium	ENCSR096STK	ENCFF584CMS;ENCFF986WFE	Mus musculus	liver	Postnatal	Ntrk2	NTRK2_human_ex18	0.0287991	TrkB-T1
ENCODE Consortium	ENCSR096STK	ENCFF584CMS;ENCFF986WFE	Mus musculus	liver	Postnatal	Ntrk2	NTRK2_human_ex21	0.0126032	TrkB-Shc
ENCODE Consortium	ENCSR096STK	ENCFF584CMS;ENCFF986WFE	Mus musculus	liver	Postnatal	Ntrk2	NTRK2_human_ex26	0	TrkB-FL
ENCODE Consortium	ENCSR284AMY	ENCFF635VBU;ENCFF956HCY	Mus musculus	liver	Embryo	Ntrk2	NTRK2_human_ex18	0.533837	TrkB-T1
ENCODE Consortium	ENCSR284AMY	ENCFF635VBU;ENCFF956HCY	Mus musculus	liver	Embryo	Ntrk2	NTRK2_human_ex21	0.0168446	TrkB-Shc
ENCODE Consortium	ENCSR284AMY	ENCFF635VBU;ENCFF956HCY	Mus musculus	liver	Embryo	Ntrk2	NTRK2_human_ex26	0.133287	TrkB-FL
ENCODE Consortium	ENCSR020DGG	ENCFF637ZYL	Mus musculus	heart	Late embryo	Ntrk2	NTRK2_human_ex18	0.499924	TrkB-T1
ENCODE Consortium	ENCSR020DGG	ENCFF637ZYL	Mus musculus	heart	Late embryo	Ntrk2	NTRK2_human_ex21	0	TrkB-Shc
ENCODE Consortium	ENCSR020DGG	ENCFF637ZYL	Mus musculus	heart	Late embryo	Ntrk2	NTRK2_human_ex26	0.0150574	TrkB-FL
ENCODE Consortium	ENCSR284YKY	ENCFF646JUX	Mus musculus	heart	Embryo	Ntrk2	NTRK2_human_ex18	0.73075	TrkB-T1
ENCODE Consortium	ENCSR284YKY	ENCFF646JUX	Mus musculus	heart	Embryo	Ntrk2	NTRK2_human_ex21	0	TrkB-Shc
ENCODE Consortium	ENCSR284YKY	ENCFF646JUX	Mus musculus	heart	Embryo	Ntrk2	NTRK2_human_ex26	0.0212083	TrkB-FL
ENCODE Consortium	ENCSR537GNQ	ENCFF652UDJ	Mus musculus	kidney	Late embryo	Ntrk2	NTRK2_human_ex18	0.907001	TrkB-T1
ENCODE Consortium	ENCSR537GNQ	ENCFF652UDJ	Mus musculus	kidney	Late embryo	Ntrk2	NTRK2_human_ex21	0	TrkB-Shc
ENCODE Consortium	ENCSR537GNQ	ENCFF652UDJ	Mus musculus	kidney	Late embryo	Ntrk2	NTRK2_human_ex26	0.0104417	TrkB-FL
ENCODE Consortium	ENCSR062VTB	ENCFF654QAE	Mus musculus	kidney	Late embryo	Ntrk2	NTRK2_human_ex18	0.868279	TrkB-T1
ENCODE Consortium	ENCSR062VTB	ENCFF654QAE	Mus musculus	kidney	Late embryo	Ntrk2	NTRK2_human_ex21	0	TrkB-Shc
ENCODE Consortium	ENCSR062VTB	ENCFF654QAE	Mus musculus	kidney	Late embryo	Ntrk2	NTRK2_human_ex26	0.00483673	TrkB-FL
ENCODE Consortium	ENCSR284AMY	ENCFF677ULG;ENCFF810MMJ	Mus musculus	liver	Embryo	Ntrk2	NTRK2_human_ex18	0.219849	TrkB-T1
ENCODE Consortium	ENCSR284AMY	ENCFF677ULG;ENCFF810MMJ	Mus musculus	liver	Embryo	Ntrk2	NTRK2_human_ex21	0	TrkB-Shc
ENCODE Consortium	ENCSR284AMY	ENCFF677ULG;ENCFF810MMJ	Mus musculus	liver	Embryo	Ntrk2	NTRK2_human_ex26	0.136442	TrkB-FL
ENCODE Consortium	ENCSR173PJN	ENCFF798JOI;ENCFF929PSZ	Mus musculus	kidney	Postnatal	Ntrk2	NTRK2_human_ex18	1.16951	TrkB-T1
ENCODE Consortium	ENCSR173PJN	ENCFF798JOI;ENCFF929PSZ	Mus musculus	kidney	Postnatal	Ntrk2	NTRK2_human_ex21	0.00354872	TrkB-Shc
ENCODE Consortium	ENCSR173PJN	ENCFF798JOI;ENCFF929PSZ	Mus musculus	kidney	Postnatal	Ntrk2	NTRK2_human_ex26	0.0069661	TrkB-FL
ENCODE Consortium	ENCSR537GNQ	ENCFF901TLF	Mus musculus	kidney	Late embryo	Ntrk2	NTRK2_human_ex18	1.03042	TrkB-T1
ENCODE Consortium	ENCSR537GNQ	ENCFF901TLF	Mus musculus	kidney	Late embryo	Ntrk2	NTRK2_human_ex21	0	TrkB-Shc
ENCODE Consortium	ENCSR537GNQ	ENCFF901TLF	Mus musculus	kidney	Late embryo	Ntrk2	NTRK2_human_ex26	0.00956655	TrkB-FL
ENCODE Consortium	ENCSR448MXQ	ENCFF932YNB	Mus musculus	liver	Embryo	Ntrk2	NTRK2_human_ex18	0.0299394	TrkB-T1
ENCODE Consortium	ENCSR448MXQ	ENCFF932YNB	Mus musculus	liver	Embryo	Ntrk2	NTRK2_human_ex21	0	TrkB-Shc
ENCODE Consortium	ENCSR448MXQ	ENCFF932YNB	Mus musculus	liver	Embryo	Ntrk2	NTRK2_human_ex26	0.00517008	TrkB-FL
ENCODE Consortium	ENCSR448MXQ	ENCFF985XAR	Mus musculus	liver	Embryo	Ntrk2	NTRK2_human_ex18	0.0537354	TrkB-T1
ENCODE Consortium	ENCSR448MXQ	ENCFF985XAR	Mus musculus	liver	Embryo	Ntrk2	NTRK2_human_ex21	0	TrkB-Shc
ENCODE Consortium	ENCSR448MXQ	ENCFF985XAR	Mus musculus	liver	Embryo	Ntrk2	NTRK2_human_ex26	0.0257758	TrkB-FL
Tabula Muris Consortium	GSE132040	SRR9125592;SRR9126814	Mus musculus	heart	Adult	NTRK2	NTRK2_human_ex18	0.498613	TrkB-T1
Tabula Muris Consortium	GSE132040	SRR9125592;SRR9126814	Mus musculus	heart	Adult	NTRK2	NTRK2_human_ex21	0.802805	TrkB-Shc
Tabula Muris Consortium	GSE132040	SRR9125592;SRR9126814	Mus musculus	heart	Adult	NTRK2	NTRK2_human_ex26	0.329566	TrkB-FL
Tabula Muris Consortium	GSE132040	SRR9125593;SRR9126818	Mus musculus	heart	Adult	NTRK2	NTRK2_human_ex18	0.342213	TrkB-T1
Tabula Muris Consortium	GSE132040	SRR9125593;SRR9126818	Mus musculus	heart	Adult	NTRK2	NTRK2_human_ex21	0.124532	TrkB-Shc
Tabula Muris Consortium	GSE132040	SRR9125593;SRR9126818	Mus musculus	heart	Adult	NTRK2	NTRK2_human_ex26	0.123115	TrkB-FL
Tabula Muris Consortium	GSE132040	SRR9125597;SRR9127291	Mus musculus	kidney	Adult	NTRK2	NTRK2_human_ex18	0.353243	TrkB-T1
Tabula Muris Consortium	GSE132040	SRR9125597;SRR9127291	Mus musculus	kidney	Adult	NTRK2	NTRK2_human_ex21	0.200913	TrkB-Shc
Tabula Muris Consortium	GSE132040	SRR9125597;SRR9127291	Mus musculus	kidney	Adult	NTRK2	NTRK2_human_ex26	0.141876	TrkB-FL
Tabula Muris Consortium	GSE132040	SRR9125611;SRR9127460	Mus musculus	kidney	Adult	NTRK2	NTRK2_human_ex18	0.315704	TrkB-T1
Tabula Muris Consortium	GSE132040	SRR9125611;SRR9127460	Mus musculus	kidney	Adult	NTRK2	NTRK2_human_ex21	0.371628	TrkB-Shc
Tabula Muris Consortium	GSE132040	SRR9125611;SRR9127460	Mus musculus	kidney	Adult	NTRK2	NTRK2_human_ex26	0.130367	TrkB-FL
Tabula Muris Consortium	GSE132040	SRR9125612;SRR9127459	Mus musculus	kidney	Adult	NTRK2	NTRK2_human_ex18	0.566751	TrkB-T1
Tabula Muris Consortium	GSE132040	SRR9125612;SRR9127459	Mus musculus	kidney	Adult	NTRK2	NTRK2_human_ex21	0.116995	TrkB-Shc
Tabula Muris Consortium	GSE132040	SRR9125612;SRR9127459	Mus musculus	kidney	Adult	NTRK2	NTRK2_human_ex26	0.0266916	TrkB-FL
Tabula Muris Consortium	GSE132040	SRR9125632;SRR9126966	Mus musculus	kidney	Adult	NTRK2	NTRK2_human_ex18	0	TrkB-T1
Tabula Muris Consortium	GSE132040	SRR9125632;SRR9126966	Mus musculus	kidney	Adult	NTRK2	NTRK2_human_ex21	0	TrkB-Shc
Tabula Muris Consortium	GSE132040	SRR9125632;SRR9126966	Mus musculus	kidney	Adult	NTRK2	NTRK2_human_ex26	0	TrkB-FL
Tabula Muris Consortium	GSE132040	SRR9125635;SRR9127417	Mus musculus	liver	Adult	NTRK2	NTRK2_human_ex18	0.423006	TrkB-T1
Tabula Muris Consortium	GSE132040	SRR9125635;SRR9127417	Mus musculus	liver	Adult	NTRK2	NTRK2_human_ex21	1.31942	TrkB-Shc
Tabula Muris Consortium	GSE132040	SRR9125635;SRR9127417	Mus musculus	liver	Adult	NTRK2	NTRK2_human_ex26	0.156529	TrkB-FL
Tabula Muris Consortium	GSE132040	SRR9125636;SRR9127106	Mus musculus	heart	Adult	NTRK2	NTRK2_human_ex18	0.0626733	TrkB-T1
Tabula Muris Consortium	GSE132040	SRR9125636;SRR9127106	Mus musculus	heart	Adult	NTRK2	NTRK2_human_ex21	0.0912277	TrkB-Shc
Tabula Muris Consortium	GSE132040	SRR9125636;SRR9127106	Mus musculus	heart	Adult	NTRK2	NTRK2_human_ex26	0.0990105	TrkB-FL
Tabula Muris Consortium	GSE132040	SRR9125644;SRR9127256	Mus musculus	liver	Adult	NTRK2	NTRK2_human_ex18	0.426641	TrkB-T1
Tabula Muris Consortium	GSE132040	SRR9125644;SRR9127256	Mus musculus	liver	Adult	NTRK2	NTRK2_human_ex21	0.0906355	TrkB-Shc
Tabula Muris Consortium	GSE132040	SRR9125644;SRR9127256	Mus musculus	liver	Adult	NTRK2	NTRK2_human_ex26	0.109516	TrkB-FL
Tabula Muris Consortium	GSE132040	SRR9125646;SRR9127254	Mus musculus	kidney	Adult	NTRK2	NTRK2_human_ex18	0.535001	TrkB-T1
Tabula Muris Consortium	GSE132040	SRR9125646;SRR9127254	Mus musculus	kidney	Adult	NTRK2	NTRK2_human_ex21	0.286379	TrkB-Shc
Tabula Muris Consortium	GSE132040	SRR9125646;SRR9127254	Mus musculus	kidney	Adult	NTRK2	NTRK2_human_ex26	0.0745053	TrkB-FL
Tabula Muris Consortium	GSE132040	SRR9125654;SRR9126678	Mus musculus	heart	Adolescent	NTRK2	NTRK2_human_ex18	0.359358	TrkB-T1
Tabula Muris Consortium	GSE132040	SRR9125654;SRR9126678	Mus musculus	heart	Adolescent	NTRK2	NTRK2_human_ex21	0.305951	TrkB-Shc
Tabula Muris Consortium	GSE132040	SRR9125654;SRR9126678	Mus musculus	heart	Adolescent	NTRK2	NTRK2_human_ex26	0.377888	TrkB-FL
Tabula Muris Consortium	GSE132040	SRR9125664;SRR9126682	Mus musculus	liver	Adult	NTRK2	NTRK2_human_ex18	1.76477	TrkB-T1
Tabula Muris Consortium	GSE132040	SRR9125664;SRR9126682	Mus musculus	liver	Adult	NTRK2	NTRK2_human_ex21	0.43595	TrkB-Shc
Tabula Muris Consortium	GSE132040	SRR9125664;SRR9126682	Mus musculus	liver	Adult	NTRK2	NTRK2_human_ex26	0.0923546	TrkB-FL
Tabula Muris Consortium	GSE132040	SRR9125676;SRR9126902	Mus musculus	heart	Adolescent	NTRK2	NTRK2_human_ex18	0.186492	TrkB-T1
Tabula Muris Consortium	GSE132040	SRR9125676;SRR9126902	Mus musculus	heart	Adolescent	NTRK2	NTRK2_human_ex21	0.0148069	TrkB-Shc
Tabula Muris Consortium	GSE132040	SRR9125676;SRR9126902	Mus musculus	heart	Adolescent	NTRK2	NTRK2_human_ex26	0.0292767	TrkB-FL
Tabula Muris Consortium	GSE132040	SRR9125679;SRR9126899	Mus musculus	liver	Adolescent	NTRK2	NTRK2_human_ex18	0.737931	TrkB-T1
Tabula Muris Consortium	GSE132040	SRR9125679;SRR9126899	Mus musculus	liver	Adolescent	NTRK2	NTRK2_human_ex21	0.0635405	TrkB-Shc
Tabula Muris Consortium	GSE132040	SRR9125679;SRR9126899	Mus musculus	liver	Adolescent	NTRK2	NTRK2_human_ex26	0	TrkB-FL
Tabula Muris Consortium	GSE132040	SRR9125684;SRR9126878	Mus musculus	heart	Adult	NTRK2	NTRK2_human_ex18	0.166773	TrkB-T1
Tabula Muris Consortium	GSE132040	SRR9125684;SRR9126878	Mus musculus	heart	Adult	NTRK2	NTRK2_human_ex21	0.182067	TrkB-Shc
Tabula Muris Consortium	GSE132040	SRR9125684;SRR9126878	Mus musculus	heart	Adult	NTRK2	NTRK2_human_ex26	0.227994	TrkB-FL
Tabula Muris Consortium	GSE132040	SRR9125687;SRR9126883	Mus musculus	heart	Adult	NTRK2	NTRK2_human_ex18	0.238011	TrkB-T1
Tabula Muris Consortium	GSE132040	SRR9125687;SRR9126883	Mus musculus	heart	Adult	NTRK2	NTRK2_human_ex21	0.0831482	TrkB-Shc
Tabula Muris Consortium	GSE132040	SRR9125687;SRR9126883	Mus musculus	heart	Adult	NTRK2	NTRK2_human_ex26	0.143853	TrkB-FL
Tabula Muris Consortium	GSE132040	SRR9125690;SRR9127129	Mus musculus	kidney	Adult	NTRK2	NTRK2_human_ex18	0.567069	TrkB-T1
Tabula Muris Consortium	GSE132040	SRR9125690;SRR9127129	Mus musculus	kidney	Adult	NTRK2	NTRK2_human_ex21	0.150279	TrkB-Shc
Tabula Muris Consortium	GSE132040	SRR9125690;SRR9127129	Mus musculus	kidney	Adult	NTRK2	NTRK2_human_ex26	0	TrkB-FL
Tabula Muris Consortium	GSE132040	SRR9125695;SRR9127286	Mus musculus	heart	Adult	NTRK2	NTRK2_human_ex18	0.217662	TrkB-T1
Tabula Muris Consortium	GSE132040	SRR9125695;SRR9127286	Mus musculus	heart	Adult	NTRK2	NTRK2_human_ex21	0.458473	TrkB-Shc
Tabula Muris Consortium	GSE132040	SRR9125695;SRR9127286	Mus musculus	heart	Adult	NTRK2	NTRK2_human_ex26	0.049713	TrkB-FL
Tabula Muris Consortium	GSE132040	SRR9125696;SRR9127285	Mus musculus	liver	Adult	NTRK2	NTRK2_human_ex18	0.655131	TrkB-T1
Tabula Muris Consortium	GSE132040	SRR9125696;SRR9127285	Mus musculus	liver	Adult	NTRK2	NTRK2_human_ex21	0.153508	TrkB-Shc
Tabula Muris Consortium	GSE132040	SRR9125696;SRR9127285	Mus musculus	liver	Adult	NTRK2	NTRK2_human_ex26	0	TrkB-FL
Tabula Muris Consortium	GSE132040	SRR9125702;SRR9127275	Mus musculus	heart	Adult	NTRK2	NTRK2_human_ex18	0.181392	TrkB-T1
Tabula Muris Consortium	GSE132040	SRR9125702;SRR9127275	Mus musculus	heart	Adult	NTRK2	NTRK2_human_ex21	0.0924125	TrkB-Shc
Tabula Muris Consortium	GSE132040	SRR9125702;SRR9127275	Mus musculus	heart	Adult	NTRK2	NTRK2_human_ex26	0	TrkB-FL
Tabula Muris Consortium	GSE132040	SRR9125705;SRR9127280	Mus musculus	liver	Adult	NTRK2	NTRK2_human_ex18	1.18115	TrkB-T1
Tabula Muris Consortium	GSE132040	SRR9125705;SRR9127280	Mus musculus	liver	Adult	NTRK2	NTRK2_human_ex21	0.0662129	TrkB-Shc
Tabula Muris Consortium	GSE132040	SRR9125705;SRR9127280	Mus musculus	liver	Adult	NTRK2	NTRK2_human_ex26	0	TrkB-FL
Tabula Muris Consortium	GSE132040	SRR9125713;SRR9126817	Mus musculus	heart	Adult	NTRK2	NTRK2_human_ex18	0.138233	TrkB-T1
Tabula Muris Consortium	GSE132040	SRR9125713;SRR9126817	Mus musculus	heart	Adult	NTRK2	NTRK2_human_ex21	0.181092	TrkB-Shc
Tabula Muris Consortium	GSE132040	SRR9125713;SRR9126817	Mus musculus	heart	Adult	NTRK2	NTRK2_human_ex26	0.119354	TrkB-FL
Tabula Muris Consortium	GSE132040	SRR9125716;SRR9126923	Mus musculus	kidney	Adult	NTRK2	NTRK2_human_ex18	0.441452	TrkB-T1
Tabula Muris Consortium	GSE132040	SRR9125716;SRR9126923	Mus musculus	kidney	Adult	NTRK2	NTRK2_human_ex21	0.0928173	TrkB-Shc
Tabula Muris Consortium	GSE132040	SRR9125716;SRR9126923	Mus musculus	kidney	Adult	NTRK2	NTRK2_human_ex26	0.0352926	TrkB-FL
Tabula Muris Consortium	GSE132040	SRR9125732;SRR9126845	Mus musculus	kidney	Adult	NTRK2	NTRK2_human_ex18	0.225586	TrkB-T1
Tabula Muris Consortium	GSE132040	SRR9125732;SRR9126845	Mus musculus	kidney	Adult	NTRK2	NTRK2_human_ex21	0.0844368	TrkB-Shc
Tabula Muris Consortium	GSE132040	SRR9125732;SRR9126845	Mus musculus	kidney	Adult	NTRK2	NTRK2_human_ex26	0.0278253	TrkB-FL
Tabula Muris Consortium	GSE132040	SRR9125737;SRR9127130	Mus musculus	heart	Adolescent	NTRK2	NTRK2_human_ex18	0.436953	TrkB-T1
Tabula Muris Consortium	GSE132040	SRR9125737;SRR9127130	Mus musculus	heart	Adolescent	NTRK2	NTRK2_human_ex21	0.302116	TrkB-Shc
Tabula Muris Consortium	GSE132040	SRR9125737;SRR9127130	Mus musculus	heart	Adolescent	NTRK2	NTRK2_human_ex26	0.267237	TrkB-FL
Tabula Muris Consortium	GSE132040	SRR9125739;SRR9126730	Mus musculus	heart	Adult	NTRK2	NTRK2_human_ex18	0	TrkB-T1
Tabula Muris Consortium	GSE132040	SRR9125739;SRR9126730	Mus musculus	heart	Adult	NTRK2	NTRK2_human_ex21	0	TrkB-Shc
Tabula Muris Consortium	GSE132040	SRR9125739;SRR9126730	Mus musculus	heart	Adult	NTRK2	NTRK2_human_ex26	0	TrkB-FL
Tabula Muris Consortium	GSE132040	SRR9125740;SRR9127273	Mus musculus	liver	Adult	NTRK2	NTRK2_human_ex18	0.550215	TrkB-T1
Tabula Muris Consortium	GSE132040	SRR9125740;SRR9127273	Mus musculus	liver	Adult	NTRK2	NTRK2_human_ex21	1.12126	TrkB-Shc
Tabula Muris Consortium	GSE132040	SRR9125740;SRR9127273	Mus musculus	liver	Adult	NTRK2	NTRK2_human_ex26	0.633425	TrkB-FL
Tabula Muris Consortium	GSE132040	SRR9125741;SRR9127542	Mus musculus	heart	Adult	NTRK2	NTRK2_human_ex18	0.346397	TrkB-T1
Tabula Muris Consortium	GSE132040	SRR9125741;SRR9127542	Mus musculus	heart	Adult	NTRK2	NTRK2_human_ex21	0.533878	TrkB-Shc
Tabula Muris Consortium	GSE132040	SRR9125741;SRR9127542	Mus musculus	heart	Adult	NTRK2	NTRK2_human_ex26	0.369461	TrkB-FL
Tabula Muris Consortium	GSE132040	SRR9125744;SRR9127543	Mus musculus	heart	Adult	NTRK2	NTRK2_human_ex18	0.653037	TrkB-T1
Tabula Muris Consortium	GSE132040	SRR9125744;SRR9127543	Mus musculus	heart	Adult	NTRK2	NTRK2_human_ex21	0.792139	TrkB-Shc
Tabula Muris Consortium	GSE132040	SRR9125744;SRR9127543	Mus musculus	heart	Adult	NTRK2	NTRK2_human_ex26	0.532524	TrkB-FL
Tabula Muris Consortium	GSE132040	SRR9125745;SRR9126727	Mus musculus	liver	Adult	NTRK2	NTRK2_human_ex18	0.0708491	TrkB-T1
Tabula Muris Consortium	GSE132040	SRR9125745;SRR9126727	Mus musculus	liver	Adult	NTRK2	NTRK2_human_ex21	0.0464078	TrkB-Shc
Tabula Muris Consortium	GSE132040	SRR9125745;SRR9126727	Mus musculus	liver	Adult	NTRK2	NTRK2_human_ex26	0	TrkB-FL
Tabula Muris Consortium	GSE132040	SRR9125749;SRR9127070	Mus musculus	heart	Adolescent	NTRK2	NTRK2_human_ex18	0.254068	TrkB-T1
Tabula Muris Consortium	GSE132040	SRR9125749;SRR9127070	Mus musculus	heart	Adolescent	NTRK2	NTRK2_human_ex21	0.201721	TrkB-Shc
Tabula Muris Consortium	GSE132040	SRR9125749;SRR9127070	Mus musculus	heart	Adolescent	NTRK2	NTRK2_human_ex26	0.0797702	TrkB-FL
Tabula Muris Consortium	GSE132040	SRR9125755;SRR9127582	Mus musculus	kidney	Adolescent	NTRK2	NTRK2_human_ex18	0.239193	TrkB-T1
Tabula Muris Consortium	GSE132040	SRR9125755;SRR9127582	Mus musculus	kidney	Adolescent	NTRK2	NTRK2_human_ex21	0.307857	TrkB-Shc
Tabula Muris Consortium	GSE132040	SRR9125755;SRR9127582	Mus musculus	kidney	Adolescent	NTRK2	NTRK2_human_ex26	0.0543488	TrkB-FL
Tabula Muris Consortium	GSE132040	SRR9125757;SRR9126654	Mus musculus	kidney	Adult	NTRK2	NTRK2_human_ex18	0.191453	TrkB-T1
Tabula Muris Consortium	GSE132040	SRR9125757;SRR9126654	Mus musculus	kidney	Adult	NTRK2	NTRK2_human_ex21	0.4759	TrkB-Shc
Tabula Muris Consortium	GSE132040	SRR9125757;SRR9126654	Mus musculus	kidney	Adult	NTRK2	NTRK2_human_ex26	0.0762946	TrkB-FL
Tabula Muris Consortium	GSE132040	SRR9125759;SRR9126653	Mus musculus	heart	Adult	NTRK2	NTRK2_human_ex18	0.262766	TrkB-T1
Tabula Muris Consortium	GSE132040	SRR9125759;SRR9126653	Mus musculus	heart	Adult	NTRK2	NTRK2_human_ex21	0.160643	TrkB-Shc
Tabula Muris Consortium	GSE132040	SRR9125759;SRR9126653	Mus musculus	heart	Adult	NTRK2	NTRK2_human_ex26	0	TrkB-FL
Tabula Muris Consortium	GSE132040	SRR9125760;SRR9127534	Mus musculus	kidney	Adult	NTRK2	NTRK2_human_ex18	0.336545	TrkB-T1
Tabula Muris Consortium	GSE132040	SRR9125760;SRR9127534	Mus musculus	kidney	Adult	NTRK2	NTRK2_human_ex21	0.146963	TrkB-Shc
Tabula Muris Consortium	GSE132040	SRR9125760;SRR9127534	Mus musculus	kidney	Adult	NTRK2	NTRK2_human_ex26	0.0454033	TrkB-FL
Tabula Muris Consortium	GSE132040	SRR9125761;SRR9127035	Mus musculus	heart	Adult	NTRK2	NTRK2_human_ex18	0.15579	TrkB-T1
Tabula Muris Consortium	GSE132040	SRR9125761;SRR9127035	Mus musculus	heart	Adult	NTRK2	NTRK2_human_ex21	0.115505	TrkB-Shc
Tabula Muris Consortium	GSE132040	SRR9125761;SRR9127035	Mus musculus	heart	Adult	NTRK2	NTRK2_human_ex26	0.0134513	TrkB-FL
Tabula Muris Consortium	GSE132040	SRR9125762;SRR9127533	Mus musculus	kidney	Adult	NTRK2	NTRK2_human_ex18	0.328647	TrkB-T1
Tabula Muris Consortium	GSE132040	SRR9125762;SRR9127533	Mus musculus	kidney	Adult	NTRK2	NTRK2_human_ex21	0	TrkB-Shc
Tabula Muris Consortium	GSE132040	SRR9125762;SRR9127533	Mus musculus	kidney	Adult	NTRK2	NTRK2_human_ex26	0	TrkB-FL
Tabula Muris Consortium	GSE132040	SRR9125776;SRR9127134	Mus musculus	heart	Adult	NTRK2	NTRK2_human_ex18	0.924327	TrkB-T1
Tabula Muris Consortium	GSE132040	SRR9125776;SRR9127134	Mus musculus	heart	Adult	NTRK2	NTRK2_human_ex21	0.615899	TrkB-Shc
Tabula Muris Consortium	GSE132040	SRR9125776;SRR9127134	Mus musculus	heart	Adult	NTRK2	NTRK2_human_ex26	0.296216	TrkB-FL
Tabula Muris Consortium	GSE132040	SRR9125777;SRR9127475	Mus musculus	kidney	Adult	NTRK2	NTRK2_human_ex18	0.239608	TrkB-T1
Tabula Muris Consortium	GSE132040	SRR9125777;SRR9127475	Mus musculus	kidney	Adult	NTRK2	NTRK2_human_ex21	0.223239	TrkB-Shc
Tabula Muris Consortium	GSE132040	SRR9125777;SRR9127475	Mus musculus	kidney	Adult	NTRK2	NTRK2_human_ex26	0.036783	TrkB-FL
Tabula Muris Consortium	GSE132040	SRR9125778;SRR9127116	Mus musculus	liver	Adult	NTRK2	NTRK2_human_ex18	0.183886	TrkB-T1
Tabula Muris Consortium	GSE132040	SRR9125778;SRR9127116	Mus musculus	liver	Adult	NTRK2	NTRK2_human_ex21	0.0370614	TrkB-Shc
Tabula Muris Consortium	GSE132040	SRR9125778;SRR9127116	Mus musculus	liver	Adult	NTRK2	NTRK2_human_ex26	0	TrkB-FL
Tabula Muris Consortium	GSE132040	SRR9125784;SRR9127249	Mus musculus	heart	Adult	NTRK2	NTRK2_human_ex18	0.315426	TrkB-T1
Tabula Muris Consortium	GSE132040	SRR9125784;SRR9127249	Mus musculus	heart	Adult	NTRK2	NTRK2_human_ex21	0	TrkB-Shc
Tabula Muris Consortium	GSE132040	SRR9125784;SRR9127249	Mus musculus	heart	Adult	NTRK2	NTRK2_human_ex26	0.0136173	TrkB-FL
Tabula Muris Consortium	GSE132040	SRR9125789;SRR9127244	Mus musculus	kidney	Adult	NTRK2	NTRK2_human_ex18	0.279813	TrkB-T1
Tabula Muris Consortium	GSE132040	SRR9125789;SRR9127244	Mus musculus	kidney	Adult	NTRK2	NTRK2_human_ex21	0	TrkB-Shc
Tabula Muris Consortium	GSE132040	SRR9125789;SRR9127244	Mus musculus	kidney	Adult	NTRK2	NTRK2_human_ex26	0	TrkB-FL
Tabula Muris Consortium	GSE132040	SRR9125791;SRR9126650	Mus musculus	kidney	Adult	NTRK2	NTRK2_human_ex18	0.196289	TrkB-T1
Tabula Muris Consortium	GSE132040	SRR9125791;SRR9126650	Mus musculus	kidney	Adult	NTRK2	NTRK2_human_ex21	0	TrkB-Shc
Tabula Muris Consortium	GSE132040	SRR9125791;SRR9126650	Mus musculus	kidney	Adult	NTRK2	NTRK2_human_ex26	0.0121058	TrkB-FL
Tabula Muris Consortium	GSE132040	SRR9125792;SRR9127558	Mus musculus	heart	Adult	NTRK2	NTRK2_human_ex18	0.211695	TrkB-T1
Tabula Muris Consortium	GSE132040	SRR9125792;SRR9127558	Mus musculus	heart	Adult	NTRK2	NTRK2_human_ex21	0.110932	TrkB-Shc
Tabula Muris Consortium	GSE132040	SRR9125792;SRR9127558	Mus musculus	heart	Adult	NTRK2	NTRK2_human_ex26	0.182782	TrkB-FL
Tabula Muris Consortium	GSE132040	SRR9125796;SRR9127299	Mus musculus	liver	Adult	NTRK2	NTRK2_human_ex18	2.55494	TrkB-T1
Tabula Muris Consortium	GSE132040	SRR9125796;SRR9127299	Mus musculus	liver	Adult	NTRK2	NTRK2_human_ex21	0.0231836	TrkB-Shc
Tabula Muris Consortium	GSE132040	SRR9125796;SRR9127299	Mus musculus	liver	Adult	NTRK2	NTRK2_human_ex26	0.0572992	TrkB-FL
Tabula Muris Consortium	GSE132040	SRR9125802;SRR9127348	Mus musculus	liver	Adult	NTRK2	NTRK2_human_ex18	6.46494	TrkB-T1
Tabula Muris Consortium	GSE132040	SRR9125802;SRR9127348	Mus musculus	liver	Adult	NTRK2	NTRK2_human_ex21	0.259352	TrkB-Shc
Tabula Muris Consortium	GSE132040	SRR9125802;SRR9127348	Mus musculus	liver	Adult	NTRK2	NTRK2_human_ex26	0.0395111	TrkB-FL
Tabula Muris Consortium	GSE132040	SRR9125804;SRR9127350	Mus musculus	heart	Adult	NTRK2	NTRK2_human_ex18	0.206743	TrkB-T1
Tabula Muris Consortium	GSE132040	SRR9125804;SRR9127350	Mus musculus	heart	Adult	NTRK2	NTRK2_human_ex21	0.111115	TrkB-Shc
Tabula Muris Consortium	GSE132040	SRR9125804;SRR9127350	Mus musculus	heart	Adult	NTRK2	NTRK2_human_ex26	0	TrkB-FL
Tabula Muris Consortium	GSE132040	SRR9125812;SRR9127415	Mus musculus	kidney	Adult	NTRK2	NTRK2_human_ex18	0.232815	TrkB-T1
Tabula Muris Consortium	GSE132040	SRR9125812;SRR9127415	Mus musculus	kidney	Adult	NTRK2	NTRK2_human_ex21	0.0660415	TrkB-Shc
Tabula Muris Consortium	GSE132040	SRR9125812;SRR9127415	Mus musculus	kidney	Adult	NTRK2	NTRK2_human_ex26	0	TrkB-FL
Tabula Muris Consortium	GSE132040	SRR9125818;SRR9127081	Mus musculus	liver	Adult	NTRK2	NTRK2_human_ex18	1.38551	TrkB-T1
Tabula Muris Consortium	GSE132040	SRR9125818;SRR9127081	Mus musculus	liver	Adult	NTRK2	NTRK2_human_ex21	0.00806706	TrkB-Shc
Tabula Muris Consortium	GSE132040	SRR9125818;SRR9127081	Mus musculus	liver	Adult	NTRK2	NTRK2_human_ex26	0.0239258	TrkB-FL
Tabula Muris Consortium	GSE132040	SRR9125820;SRR9127144	Mus musculus	heart	Adult	NTRK2	NTRK2_human_ex18	0.613651	TrkB-T1
Tabula Muris Consortium	GSE132040	SRR9125820;SRR9127144	Mus musculus	heart	Adult	NTRK2	NTRK2_human_ex21	0.401866	TrkB-Shc
Tabula Muris Consortium	GSE132040	SRR9125820;SRR9127144	Mus musculus	heart	Adult	NTRK2	NTRK2_human_ex26	0.23834	TrkB-FL
Tabula Muris Consortium	GSE132040	SRR9125830;SRR9127356	Mus musculus	liver	Adult	NTRK2	NTRK2_human_ex18	0.911111	TrkB-T1
Tabula Muris Consortium	GSE132040	SRR9125830;SRR9127356	Mus musculus	liver	Adult	NTRK2	NTRK2_human_ex21	0.0703475	TrkB-Shc
Tabula Muris Consortium	GSE132040	SRR9125830;SRR9127356	Mus musculus	liver	Adult	NTRK2	NTRK2_human_ex26	0.0173867	TrkB-FL
Tabula Muris Consortium	GSE132040	SRR9125839;SRR9127042	Mus musculus	kidney	Adult	NTRK2	NTRK2_human_ex18	0.31025	TrkB-T1
Tabula Muris Consortium	GSE132040	SRR9125839;SRR9127042	Mus musculus	kidney	Adult	NTRK2	NTRK2_human_ex21	0.0277931	TrkB-Shc
Tabula Muris Consortium	GSE132040	SRR9125839;SRR9127042	Mus musculus	kidney	Adult	NTRK2	NTRK2_human_ex26	0.0137384	TrkB-FL
Tabula Muris Consortium	GSE132040	SRR9125862;SRR9127394	Mus musculus	kidney	Adult	NTRK2	NTRK2_human_ex18	0.435238	TrkB-T1
Tabula Muris Consortium	GSE132040	SRR9125862;SRR9127394	Mus musculus	kidney	Adult	NTRK2	NTRK2_human_ex21	0.228073	TrkB-Shc
Tabula Muris Consortium	GSE132040	SRR9125862;SRR9127394	Mus musculus	kidney	Adult	NTRK2	NTRK2_human_ex26	0	TrkB-FL
Tabula Muris Consortium	GSE132040	SRR9125866;SRR9127128	Mus musculus	kidney	Adolescent	NTRK2	NTRK2_human_ex18	0.546005	TrkB-T1
Tabula Muris Consortium	GSE132040	SRR9125866;SRR9127128	Mus musculus	kidney	Adolescent	NTRK2	NTRK2_human_ex21	0.211938	TrkB-Shc
Tabula Muris Consortium	GSE132040	SRR9125866;SRR9127128	Mus musculus	kidney	Adolescent	NTRK2	NTRK2_human_ex26	0.0654769	TrkB-FL
Tabula Muris Consortium	GSE132040	SRR9125873;SRR9127159	Mus musculus	liver	Adult	NTRK2	NTRK2_human_ex18	0	TrkB-T1
Tabula Muris Consortium	GSE132040	SRR9125873;SRR9127159	Mus musculus	liver	Adult	NTRK2	NTRK2_human_ex21	0	TrkB-Shc
Tabula Muris Consortium	GSE132040	SRR9125873;SRR9127159	Mus musculus	liver	Adult	NTRK2	NTRK2_human_ex26	0	TrkB-FL
Tabula Muris Consortium	GSE132040	SRR9125874;SRR9126729	Mus musculus	kidney	Adult	NTRK2	NTRK2_human_ex18	0.518386	TrkB-T1
Tabula Muris Consortium	GSE132040	SRR9125874;SRR9126729	Mus musculus	kidney	Adult	NTRK2	NTRK2_human_ex21	0.153464	TrkB-Shc
Tabula Muris Consortium	GSE132040	SRR9125874;SRR9126729	Mus musculus	kidney	Adult	NTRK2	NTRK2_human_ex26	0.0319705	TrkB-FL
Tabula Muris Consortium	GSE132040	SRR9125879;SRR9126700	Mus musculus	heart	Adult	NTRK2	NTRK2_human_ex18	0.343408	TrkB-T1
Tabula Muris Consortium	GSE132040	SRR9125879;SRR9126700	Mus musculus	heart	Adult	NTRK2	NTRK2_human_ex21	0.307285	TrkB-Shc
Tabula Muris Consortium	GSE132040	SRR9125879;SRR9126700	Mus musculus	heart	Adult	NTRK2	NTRK2_human_ex26	0.173593	TrkB-FL
Tabula Muris Consortium	GSE132040	SRR9125883;SRR9126696	Mus musculus	kidney	Adult	NTRK2	NTRK2_human_ex18	0.349946	TrkB-T1
Tabula Muris Consortium	GSE132040	SRR9125883;SRR9126696	Mus musculus	kidney	Adult	NTRK2	NTRK2_human_ex21	0.373548	TrkB-Shc
Tabula Muris Consortium	GSE132040	SRR9125883;SRR9126696	Mus musculus	kidney	Adult	NTRK2	NTRK2_human_ex26	0.0671449	TrkB-FL
Tabula Muris Consortium	GSE132040	SRR9125887;SRR9126706	Mus musculus	kidney	Adult	NTRK2	NTRK2_human_ex18	0.284825	TrkB-T1
Tabula Muris Consortium	GSE132040	SRR9125887;SRR9126706	Mus musculus	kidney	Adult	NTRK2	NTRK2_human_ex21	0.20878	TrkB-Shc
Tabula Muris Consortium	GSE132040	SRR9125887;SRR9126706	Mus musculus	kidney	Adult	NTRK2	NTRK2_human_ex26	0.126331	TrkB-FL
Tabula Muris Consortium	GSE132040	SRR9125888;SRR9126705	Mus musculus	kidney	Adult	NTRK2	NTRK2_human_ex18	0.19319	TrkB-T1
Tabula Muris Consortium	GSE132040	SRR9125888;SRR9126705	Mus musculus	kidney	Adult	NTRK2	NTRK2_human_ex21	0.0306773	TrkB-Shc
Tabula Muris Consortium	GSE132040	SRR9125888;SRR9126705	Mus musculus	kidney	Adult	NTRK2	NTRK2_human_ex26	0	TrkB-FL
Tabula Muris Consortium	GSE132040	SRR9125889;SRR9127382	Mus musculus	kidney	Adult	NTRK2	NTRK2_human_ex18	0.161446	TrkB-T1
Tabula Muris Consortium	GSE132040	SRR9125889;SRR9127382	Mus musculus	kidney	Adult	NTRK2	NTRK2_human_ex21	0.0542312	TrkB-Shc
Tabula Muris Consortium	GSE132040	SRR9125889;SRR9127382	Mus musculus	kidney	Adult	NTRK2	NTRK2_human_ex26	0.0214456	TrkB-FL
Tabula Muris Consortium	GSE132040	SRR9125892;SRR9126667	Mus musculus	liver	Adult	NTRK2	NTRK2_human_ex18	1.76544	TrkB-T1
Tabula Muris Consortium	GSE132040	SRR9125892;SRR9126667	Mus musculus	liver	Adult	NTRK2	NTRK2_human_ex21	0.0693142	TrkB-Shc
Tabula Muris Consortium	GSE132040	SRR9125892;SRR9126667	Mus musculus	liver	Adult	NTRK2	NTRK2_human_ex26	0.0228418	TrkB-FL
Tabula Muris Consortium	GSE132040	SRR9125904;SRR9126881	Mus musculus	liver	Adult	NTRK2	NTRK2_human_ex18	1.76559	TrkB-T1
Tabula Muris Consortium	GSE132040	SRR9125904;SRR9126881	Mus musculus	liver	Adult	NTRK2	NTRK2_human_ex21	0.0740161	TrkB-Shc
Tabula Muris Consortium	GSE132040	SRR9125904;SRR9126881	Mus musculus	liver	Adult	NTRK2	NTRK2_human_ex26	0.0121956	TrkB-FL
Tabula Muris Consortium	GSE132040	SRR9125908;SRR9126770	Mus musculus	liver	Adult	NTRK2	NTRK2_human_ex18	2.42346	TrkB-T1
Tabula Muris Consortium	GSE132040	SRR9125908;SRR9126770	Mus musculus	liver	Adult	NTRK2	NTRK2_human_ex21	0.0503957	TrkB-Shc
Tabula Muris Consortium	GSE132040	SRR9125908;SRR9126770	Mus musculus	liver	Adult	NTRK2	NTRK2_human_ex26	0	TrkB-FL
Tabula Muris Consortium	GSE132040	SRR9125918;SRR9127018	Mus musculus	liver	Adult	NTRK2	NTRK2_human_ex18	2.1675	TrkB-T1
Tabula Muris Consortium	GSE132040	SRR9125918;SRR9127018	Mus musculus	liver	Adult	NTRK2	NTRK2_human_ex21	0.0484161	TrkB-Shc
Tabula Muris Consortium	GSE132040	SRR9125918;SRR9127018	Mus musculus	liver	Adult	NTRK2	NTRK2_human_ex26	0.019146	TrkB-FL
Tabula Muris Consortium	GSE132040	SRR9125921;SRR9127138	Mus musculus	heart	Adult	NTRK2	NTRK2_human_ex18	0.398172	TrkB-T1
Tabula Muris Consortium	GSE132040	SRR9125921;SRR9127138	Mus musculus	heart	Adult	NTRK2	NTRK2_human_ex21	0.1605	TrkB-Shc
Tabula Muris Consortium	GSE132040	SRR9125921;SRR9127138	Mus musculus	heart	Adult	NTRK2	NTRK2_human_ex26	0.0661138	TrkB-FL
Tabula Muris Consortium	GSE132040	SRR9125924;SRR9126695	Mus musculus	kidney	Adult	NTRK2	NTRK2_human_ex18	0.391737	TrkB-T1
Tabula Muris Consortium	GSE132040	SRR9125924;SRR9126695	Mus musculus	kidney	Adult	NTRK2	NTRK2_human_ex21	0.322004	TrkB-Shc
Tabula Muris Consortium	GSE132040	SRR9125924;SRR9126695	Mus musculus	kidney	Adult	NTRK2	NTRK2_human_ex26	0.109429	TrkB-FL
Tabula Muris Consortium	GSE132040	SRR9125927;SRR9126656	Mus musculus	kidney	Adult	NTRK2	NTRK2_human_ex18	0.274718	TrkB-T1
Tabula Muris Consortium	GSE132040	SRR9125927;SRR9126656	Mus musculus	kidney	Adult	NTRK2	NTRK2_human_ex21	0	TrkB-Shc
Tabula Muris Consortium	GSE132040	SRR9125927;SRR9126656	Mus musculus	kidney	Adult	NTRK2	NTRK2_human_ex26	0	TrkB-FL
Tabula Muris Consortium	GSE132040	SRR9125929;SRR9126658	Mus musculus	kidney	Adult	NTRK2	NTRK2_human_ex18	0.36357	TrkB-T1
Tabula Muris Consortium	GSE132040	SRR9125929;SRR9126658	Mus musculus	kidney	Adult	NTRK2	NTRK2_human_ex21	0	TrkB-Shc
Tabula Muris Consortium	GSE132040	SRR9125929;SRR9126658	Mus musculus	kidney	Adult	NTRK2	NTRK2_human_ex26	0	TrkB-FL
Tabula Muris Consortium	GSE132040	SRR9125936;SRR9126924	Mus musculus	kidney	Adult	NTRK2	NTRK2_human_ex18	0.344393	TrkB-T1
Tabula Muris Consortium	GSE132040	SRR9125936;SRR9126924	Mus musculus	kidney	Adult	NTRK2	NTRK2_human_ex21	0.207559	TrkB-Shc
Tabula Muris Consortium	GSE132040	SRR9125936;SRR9126924	Mus musculus	kidney	Adult	NTRK2	NTRK2_human_ex26	0.0586475	TrkB-FL
Tabula Muris Consortium	GSE132040	SRR9125945;SRR9127436	Mus musculus	liver	Adult	NTRK2	NTRK2_human_ex18	0	TrkB-T1
Tabula Muris Consortium	GSE132040	SRR9125945;SRR9127436	Mus musculus	liver	Adult	NTRK2	NTRK2_human_ex21	0	TrkB-Shc
Tabula Muris Consortium	GSE132040	SRR9125945;SRR9127436	Mus musculus	liver	Adult	NTRK2	NTRK2_human_ex26	0	TrkB-FL
Tabula Muris Consortium	GSE132040	SRR9125949;SRR9127375	Mus musculus	kidney	Adult	NTRK2	NTRK2_human_ex18	0.474923	TrkB-T1
Tabula Muris Consortium	GSE132040	SRR9125949;SRR9127375	Mus musculus	kidney	Adult	NTRK2	NTRK2_human_ex21	0.0345651	TrkB-Shc
Tabula Muris Consortium	GSE132040	SRR9125949;SRR9127375	Mus musculus	kidney	Adult	NTRK2	NTRK2_human_ex26	0.0170859	TrkB-FL
Tabula Muris Consortium	GSE132040	SRR9125955;SRR9127169	Mus musculus	kidney	Adolescent	NTRK2	NTRK2_human_ex18	0.392554	TrkB-T1
Tabula Muris Consortium	GSE132040	SRR9125955;SRR9127169	Mus musculus	kidney	Adolescent	NTRK2	NTRK2_human_ex21	0.139677	TrkB-Shc
Tabula Muris Consortium	GSE132040	SRR9125955;SRR9127169	Mus musculus	kidney	Adolescent	NTRK2	NTRK2_human_ex26	0.0502134	TrkB-FL
Tabula Muris Consortium	GSE132040	SRR9125956;SRR9127212	Mus musculus	liver	Adult	NTRK2	NTRK2_human_ex18	0.679692	TrkB-T1
Tabula Muris Consortium	GSE132040	SRR9125956;SRR9127212	Mus musculus	liver	Adult	NTRK2	NTRK2_human_ex21	0.0263941	TrkB-Shc
Tabula Muris Consortium	GSE132040	SRR9125956;SRR9127212	Mus musculus	liver	Adult	NTRK2	NTRK2_human_ex26	0.0130468	TrkB-FL
Tabula Muris Consortium	GSE132040	SRR9125966;SRR9127516	Mus musculus	kidney	Adult	NTRK2	NTRK2_human_ex18	0.340552	TrkB-T1
Tabula Muris Consortium	GSE132040	SRR9125966;SRR9127516	Mus musculus	kidney	Adult	NTRK2	NTRK2_human_ex21	0.0356911	TrkB-Shc
Tabula Muris Consortium	GSE132040	SRR9125966;SRR9127516	Mus musculus	kidney	Adult	NTRK2	NTRK2_human_ex26	0.0705699	TrkB-FL
Tabula Muris Consortium	GSE132040	SRR9125968;SRR9127306	Mus musculus	liver	Adult	NTRK2	NTRK2_human_ex18	1.40654	TrkB-T1
Tabula Muris Consortium	GSE132040	SRR9125968;SRR9127306	Mus musculus	liver	Adult	NTRK2	NTRK2_human_ex21	0	TrkB-Shc
Tabula Muris Consortium	GSE132040	SRR9125968;SRR9127306	Mus musculus	liver	Adult	NTRK2	NTRK2_human_ex26	0.10263	TrkB-FL
Tabula Muris Consortium	GSE132040	SRR9125971;SRR9127304	Mus musculus	heart	Adult	NTRK2	NTRK2_human_ex18	0.376341	TrkB-T1
Tabula Muris Consortium	GSE132040	SRR9125971;SRR9127304	Mus musculus	heart	Adult	NTRK2	NTRK2_human_ex21	0.328501	TrkB-Shc
Tabula Muris Consortium	GSE132040	SRR9125971;SRR9127304	Mus musculus	heart	Adult	NTRK2	NTRK2_human_ex26	0.226987	TrkB-FL
Tabula Muris Consortium	GSE132040	SRR9125978;SRR9127305	Mus musculus	heart	Adult	NTRK2	NTRK2_human_ex18	0.179037	TrkB-T1
Tabula Muris Consortium	GSE132040	SRR9125978;SRR9127305	Mus musculus	heart	Adult	NTRK2	NTRK2_human_ex21	0.213224	TrkB-Shc
Tabula Muris Consortium	GSE132040	SRR9125978;SRR9127305	Mus musculus	heart	Adult	NTRK2	NTRK2_human_ex26	0.0281063	TrkB-FL
Tabula Muris Consortium	GSE132040	SRR9125980;SRR9127056	Mus musculus	liver	Adult	NTRK2	NTRK2_human_ex18	1.69151	TrkB-T1
Tabula Muris Consortium	GSE132040	SRR9125980;SRR9127056	Mus musculus	liver	Adult	NTRK2	NTRK2_human_ex21	0.024725	TrkB-Shc
Tabula Muris Consortium	GSE132040	SRR9125980;SRR9127056	Mus musculus	liver	Adult	NTRK2	NTRK2_human_ex26	0	TrkB-FL
Tabula Muris Consortium	GSE132040	SRR9125986;SRR9127050	Mus musculus	liver	Adult	NTRK2	NTRK2_human_ex18	0.0327123	TrkB-T1
Tabula Muris Consortium	GSE132040	SRR9125986;SRR9127050	Mus musculus	liver	Adult	NTRK2	NTRK2_human_ex21	0	TrkB-Shc
Tabula Muris Consortium	GSE132040	SRR9125986;SRR9127050	Mus musculus	liver	Adult	NTRK2	NTRK2_human_ex26	0	TrkB-FL
Tabula Muris Consortium	GSE132040	SRR9125990;SRR9126980	Mus musculus	liver	Adult	NTRK2	NTRK2_human_ex18	4.95058	TrkB-T1
Tabula Muris Consortium	GSE132040	SRR9125990;SRR9126980	Mus musculus	liver	Adult	NTRK2	NTRK2_human_ex21	0.0802545	TrkB-Shc
Tabula Muris Consortium	GSE132040	SRR9125990;SRR9126980	Mus musculus	liver	Adult	NTRK2	NTRK2_human_ex26	0.0396705	TrkB-FL
Tabula Muris Consortium	GSE132040	SRR9125993;SRR9126977	Mus musculus	heart	Adult	NTRK2	NTRK2_human_ex18	0.21947	TrkB-T1
Tabula Muris Consortium	GSE132040	SRR9125993;SRR9126977	Mus musculus	heart	Adult	NTRK2	NTRK2_human_ex21	0.046012	TrkB-Shc
Tabula Muris Consortium	GSE132040	SRR9125993;SRR9126977	Mus musculus	heart	Adult	NTRK2	NTRK2_human_ex26	0	TrkB-FL
Tabula Muris Consortium	GSE132040	SRR9126001;SRR9127087	Mus musculus	liver	Adult	NTRK2	NTRK2_human_ex18	1.98999	TrkB-T1
Tabula Muris Consortium	GSE132040	SRR9126001;SRR9127087	Mus musculus	liver	Adult	NTRK2	NTRK2_human_ex21	0.0360832	TrkB-Shc
Tabula Muris Consortium	GSE132040	SRR9126001;SRR9127087	Mus musculus	liver	Adult	NTRK2	NTRK2_human_ex26	0	TrkB-FL
Tabula Muris Consortium	GSE132040	SRR9126012;SRR9127489	Mus musculus	kidney	Adult	NTRK2	NTRK2_human_ex18	0.408356	TrkB-T1
Tabula Muris Consortium	GSE132040	SRR9126012;SRR9127489	Mus musculus	kidney	Adult	NTRK2	NTRK2_human_ex21	0.0578342	TrkB-Shc
Tabula Muris Consortium	GSE132040	SRR9126012;SRR9127489	Mus musculus	kidney	Adult	NTRK2	NTRK2_human_ex26	0.028588	TrkB-FL
Tabula Muris Consortium	GSE132040	SRR9126013;SRR9127492	Mus musculus	liver	Adult	NTRK2	NTRK2_human_ex18	4.25365	TrkB-T1
Tabula Muris Consortium	GSE132040	SRR9126013;SRR9127492	Mus musculus	liver	Adult	NTRK2	NTRK2_human_ex21	0	TrkB-Shc
Tabula Muris Consortium	GSE132040	SRR9126013;SRR9127492	Mus musculus	liver	Adult	NTRK2	NTRK2_human_ex26	0.0935721	TrkB-FL
Tabula Muris Consortium	GSE132040	SRR9126020;SRR9127488	Mus musculus	liver	Adolescent	NTRK2	NTRK2_human_ex18	0.220382	TrkB-T1
Tabula Muris Consortium	GSE132040	SRR9126020;SRR9127488	Mus musculus	liver	Adolescent	NTRK2	NTRK2_human_ex21	0	TrkB-Shc
Tabula Muris Consortium	GSE132040	SRR9126020;SRR9127488	Mus musculus	liver	Adolescent	NTRK2	NTRK2_human_ex26	0	TrkB-FL
Tabula Muris Consortium	GSE132040	SRR9126023;SRR9126772	Mus musculus	liver	Adolescent	NTRK2	NTRK2_human_ex18	0.259298	TrkB-T1
Tabula Muris Consortium	GSE132040	SRR9126023;SRR9126772	Mus musculus	liver	Adolescent	NTRK2	NTRK2_human_ex21	0	TrkB-Shc
Tabula Muris Consortium	GSE132040	SRR9126023;SRR9126772	Mus musculus	liver	Adolescent	NTRK2	NTRK2_human_ex26	0.0447769	TrkB-FL
Tabula Muris Consortium	GSE132040	SRR9126025;SRR9127093	Mus musculus	heart	Adult	NTRK2	NTRK2_human_ex18	0.0419209	TrkB-T1
Tabula Muris Consortium	GSE132040	SRR9126025;SRR9127093	Mus musculus	heart	Adult	NTRK2	NTRK2_human_ex21	0.0610204	TrkB-Shc
Tabula Muris Consortium	GSE132040	SRR9126025;SRR9127093	Mus musculus	heart	Adult	NTRK2	NTRK2_human_ex26	0	TrkB-FL
Tabula Muris Consortium	GSE132040	SRR9126029;SRR9126784	Mus musculus	heart	Adult	NTRK2	NTRK2_human_ex18	0.235109	TrkB-T1
Tabula Muris Consortium	GSE132040	SRR9126029;SRR9126784	Mus musculus	heart	Adult	NTRK2	NTRK2_human_ex21	0.102668	TrkB-Shc
Tabula Muris Consortium	GSE132040	SRR9126029;SRR9126784	Mus musculus	heart	Adult	NTRK2	NTRK2_human_ex26	0.0434998	TrkB-FL
Tabula Muris Consortium	GSE132040	SRR9126047;SRR9126767	Mus musculus	heart	Adult	NTRK2	NTRK2_human_ex18	0.255185	TrkB-T1
Tabula Muris Consortium	GSE132040	SRR9126047;SRR9126767	Mus musculus	heart	Adult	NTRK2	NTRK2_human_ex21	0.146018	TrkB-Shc
Tabula Muris Consortium	GSE132040	SRR9126047;SRR9126767	Mus musculus	heart	Adult	NTRK2	NTRK2_human_ex26	0.208721	TrkB-FL
Tabula Muris Consortium	GSE132040	SRR9126050;SRR9126754	Mus musculus	kidney	Adult	NTRK2	NTRK2_human_ex18	0.320556	TrkB-T1
Tabula Muris Consortium	GSE132040	SRR9126050;SRR9126754	Mus musculus	kidney	Adult	NTRK2	NTRK2_human_ex21	0.131058	TrkB-Shc
Tabula Muris Consortium	GSE132040	SRR9126050;SRR9126754	Mus musculus	kidney	Adult	NTRK2	NTRK2_human_ex26	0.106009	TrkB-FL
Tabula Muris Consortium	GSE132040	SRR9126051;SRR9126753	Mus musculus	kidney	Adult	NTRK2	NTRK2_human_ex18	0.126829	TrkB-T1
Tabula Muris Consortium	GSE132040	SRR9126051;SRR9126753	Mus musculus	kidney	Adult	NTRK2	NTRK2_human_ex21	0.142415	TrkB-Shc
Tabula Muris Consortium	GSE132040	SRR9126051;SRR9126753	Mus musculus	kidney	Adult	NTRK2	NTRK2_human_ex26	0.0860069	TrkB-FL
Tabula Muris Consortium	GSE132040	SRR9126054;SRR9127140	Mus musculus	kidney	Adult	NTRK2	NTRK2_human_ex18	0.626083	TrkB-T1
Tabula Muris Consortium	GSE132040	SRR9126054;SRR9127140	Mus musculus	kidney	Adult	NTRK2	NTRK2_human_ex21	0.136715	TrkB-Shc
Tabula Muris Consortium	GSE132040	SRR9126054;SRR9127140	Mus musculus	kidney	Adult	NTRK2	NTRK2_human_ex26	0.086888	TrkB-FL
Tabula Muris Consortium	GSE132040	SRR9126055;SRR9127139	Mus musculus	kidney	Adult	NTRK2	NTRK2_human_ex18	0.473149	TrkB-T1
Tabula Muris Consortium	GSE132040	SRR9126055;SRR9127139	Mus musculus	kidney	Adult	NTRK2	NTRK2_human_ex21	0.0652471	TrkB-Shc
Tabula Muris Consortium	GSE132040	SRR9126055;SRR9127139	Mus musculus	kidney	Adult	NTRK2	NTRK2_human_ex26	0.0107508	TrkB-FL
Tabula Muris Consortium	GSE132040	SRR9126056;SRR9127180	Mus musculus	heart	Adult	NTRK2	NTRK2_human_ex18	0.31828	TrkB-T1
Tabula Muris Consortium	GSE132040	SRR9126056;SRR9127180	Mus musculus	heart	Adult	NTRK2	NTRK2_human_ex21	0.323258	TrkB-Shc
Tabula Muris Consortium	GSE132040	SRR9126056;SRR9127180	Mus musculus	heart	Adult	NTRK2	NTRK2_human_ex26	0.127832	TrkB-FL
Tabula Muris Consortium	GSE132040	SRR9126060;SRR9126918	Mus musculus	liver	Adult	NTRK2	NTRK2_human_ex18	0.652378	TrkB-T1
Tabula Muris Consortium	GSE132040	SRR9126060;SRR9126918	Mus musculus	liver	Adult	NTRK2	NTRK2_human_ex21	0.0906442	TrkB-Shc
Tabula Muris Consortium	GSE132040	SRR9126060;SRR9126918	Mus musculus	liver	Adult	NTRK2	NTRK2_human_ex26	0.0128018	TrkB-FL
Tabula Muris Consortium	GSE132040	SRR9126064;SRR9126758	Mus musculus	liver	Adult	NTRK2	NTRK2_human_ex18	0.293174	TrkB-T1
Tabula Muris Consortium	GSE132040	SRR9126064;SRR9126758	Mus musculus	liver	Adult	NTRK2	NTRK2_human_ex21	0	TrkB-Shc
Tabula Muris Consortium	GSE132040	SRR9126064;SRR9126758	Mus musculus	liver	Adult	NTRK2	NTRK2_human_ex26	0	TrkB-FL
Tabula Muris Consortium	GSE132040	SRR9126071;SRR9127319	Mus musculus	heart	Adult	NTRK2	NTRK2_human_ex18	0.583336	TrkB-T1
Tabula Muris Consortium	GSE132040	SRR9126071;SRR9127319	Mus musculus	heart	Adult	NTRK2	NTRK2_human_ex21	0.276567	TrkB-Shc
Tabula Muris Consortium	GSE132040	SRR9126071;SRR9127319	Mus musculus	heart	Adult	NTRK2	NTRK2_human_ex26	0.0143905	TrkB-FL
Tabula Muris Consortium	GSE132040	SRR9126072;SRR9127318	Mus musculus	liver	Adult	NTRK2	NTRK2_human_ex18	1.96103	TrkB-T1
Tabula Muris Consortium	GSE132040	SRR9126072;SRR9127318	Mus musculus	liver	Adult	NTRK2	NTRK2_human_ex21	0.106489	TrkB-Shc
Tabula Muris Consortium	GSE132040	SRR9126072;SRR9127318	Mus musculus	liver	Adult	NTRK2	NTRK2_human_ex26	0.0526384	TrkB-FL
Tabula Muris Consortium	GSE132040	SRR9126074;SRR9127320	Mus musculus	heart	Adult	NTRK2	NTRK2_human_ex18	0.243465	TrkB-T1
Tabula Muris Consortium	GSE132040	SRR9126074;SRR9127320	Mus musculus	heart	Adult	NTRK2	NTRK2_human_ex21	0.113566	TrkB-Shc
Tabula Muris Consortium	GSE132040	SRR9126074;SRR9127320	Mus musculus	heart	Adult	NTRK2	NTRK2_human_ex26	0.0144975	TrkB-FL
Tabula Muris Consortium	GSE132040	SRR9126075;SRR9127315	Mus musculus	heart	Adolescent	NTRK2	NTRK2_human_ex18	0.515828	TrkB-T1
Tabula Muris Consortium	GSE132040	SRR9126075;SRR9127315	Mus musculus	heart	Adolescent	NTRK2	NTRK2_human_ex21	0.369646	TrkB-Shc
Tabula Muris Consortium	GSE132040	SRR9126075;SRR9127315	Mus musculus	heart	Adolescent	NTRK2	NTRK2_human_ex26	0.171299	TrkB-FL
Tabula Muris Consortium	GSE132040	SRR9126079;SRR9126964	Mus musculus	heart	Adult	NTRK2	NTRK2_human_ex18	0.234268	TrkB-T1
Tabula Muris Consortium	GSE132040	SRR9126079;SRR9126964	Mus musculus	heart	Adult	NTRK2	NTRK2_human_ex21	0.175373	TrkB-Shc
Tabula Muris Consortium	GSE132040	SRR9126079;SRR9126964	Mus musculus	heart	Adult	NTRK2	NTRK2_human_ex26	0.154113	TrkB-FL
Tabula Muris Consortium	GSE132040	SRR9126082;SRR9126688	Mus musculus	heart	Adult	NTRK2	NTRK2_human_ex18	0.212759	TrkB-T1
Tabula Muris Consortium	GSE132040	SRR9126082;SRR9126688	Mus musculus	heart	Adult	NTRK2	NTRK2_human_ex21	0.154847	TrkB-Shc
Tabula Muris Consortium	GSE132040	SRR9126082;SRR9126688	Mus musculus	heart	Adult	NTRK2	NTRK2_human_ex26	0.0510281	TrkB-FL
Tabula Muris Consortium	GSE132040	SRR9126092;SRR9127207	Mus musculus	kidney	Adolescent	NTRK2	NTRK2_human_ex18	0.167706	TrkB-T1
Tabula Muris Consortium	GSE132040	SRR9126092;SRR9127207	Mus musculus	kidney	Adolescent	NTRK2	NTRK2_human_ex21	0.0439406	TrkB-Shc
Tabula Muris Consortium	GSE132040	SRR9126092;SRR9127207	Mus musculus	kidney	Adolescent	NTRK2	NTRK2_human_ex26	0	TrkB-FL
Tabula Muris Consortium	GSE132040	SRR9126098;SRR9127213	Mus musculus	kidney	Adult	NTRK2	NTRK2_human_ex18	0.386101	TrkB-T1
Tabula Muris Consortium	GSE132040	SRR9126098;SRR9127213	Mus musculus	kidney	Adult	NTRK2	NTRK2_human_ex21	0.0632263	TrkB-Shc
Tabula Muris Consortium	GSE132040	SRR9126098;SRR9127213	Mus musculus	kidney	Adult	NTRK2	NTRK2_human_ex26	0.0625067	TrkB-FL
Tabula Muris Consortium	GSE132040	SRR9126099;SRR9127401	Mus musculus	heart	Adult	NTRK2	NTRK2_human_ex18	0.635297	TrkB-T1
Tabula Muris Consortium	GSE132040	SRR9126099;SRR9127401	Mus musculus	heart	Adult	NTRK2	NTRK2_human_ex21	0.0998723	TrkB-Shc
Tabula Muris Consortium	GSE132040	SRR9126099;SRR9127401	Mus musculus	heart	Adult	NTRK2	NTRK2_human_ex26	0.0329119	TrkB-FL
Tabula Muris Consortium	GSE132040	SRR9126102;SRR9127086	Mus musculus	heart	Adult	NTRK2	NTRK2_human_ex18	0.146088	TrkB-T1
Tabula Muris Consortium	GSE132040	SRR9126102;SRR9127086	Mus musculus	heart	Adult	NTRK2	NTRK2_human_ex21	0.307344	TrkB-Shc
Tabula Muris Consortium	GSE132040	SRR9126102;SRR9127086	Mus musculus	heart	Adult	NTRK2	NTRK2_human_ex26	0.0688016	TrkB-FL
Tabula Muris Consortium	GSE132040	SRR9126111;SRR9126831	Mus musculus	liver	Adult	NTRK2	NTRK2_human_ex18	0.444369	TrkB-T1
Tabula Muris Consortium	GSE132040	SRR9126111;SRR9126831	Mus musculus	liver	Adult	NTRK2	NTRK2_human_ex21	0	TrkB-Shc
Tabula Muris Consortium	GSE132040	SRR9126111;SRR9126831	Mus musculus	liver	Adult	NTRK2	NTRK2_human_ex26	0.0103697	TrkB-FL
Tabula Muris Consortium	GSE132040	SRR9126122;SRR9126867	Mus musculus	liver	Adult	NTRK2	NTRK2_human_ex18	3.537	TrkB-T1
Tabula Muris Consortium	GSE132040	SRR9126122;SRR9126867	Mus musculus	liver	Adult	NTRK2	NTRK2_human_ex21	0.116574	TrkB-Shc
Tabula Muris Consortium	GSE132040	SRR9126122;SRR9126867	Mus musculus	liver	Adult	NTRK2	NTRK2_human_ex26	0.0384156	TrkB-FL
Tabula Muris Consortium	GSE132040	SRR9126137;SRR9127572	Mus musculus	kidney	Adolescent	NTRK2	NTRK2_human_ex18	0.713581	TrkB-T1
Tabula Muris Consortium	GSE132040	SRR9126137;SRR9127572	Mus musculus	kidney	Adolescent	NTRK2	NTRK2_human_ex21	0.214561	TrkB-Shc
Tabula Muris Consortium	GSE132040	SRR9126137;SRR9127572	Mus musculus	kidney	Adolescent	NTRK2	NTRK2_human_ex26	0.0410749	TrkB-FL
Tabula Muris Consortium	GSE132040	SRR9126141;SRR9127568	Mus musculus	kidney	Adult	NTRK2	NTRK2_human_ex18	0.595267	TrkB-T1
Tabula Muris Consortium	GSE132040	SRR9126141;SRR9127568	Mus musculus	kidney	Adult	NTRK2	NTRK2_human_ex21	0.18869	TrkB-Shc
Tabula Muris Consortium	GSE132040	SRR9126141;SRR9127568	Mus musculus	kidney	Adult	NTRK2	NTRK2_human_ex26	0.0467244	TrkB-FL
Tabula Muris Consortium	GSE132040	SRR9126147;SRR9127012	Mus musculus	liver	Adult	NTRK2	NTRK2_human_ex18	1.78411	TrkB-T1
Tabula Muris Consortium	GSE132040	SRR9126147;SRR9127012	Mus musculus	liver	Adult	NTRK2	NTRK2_human_ex21	0.0472186	TrkB-Shc
Tabula Muris Consortium	GSE132040	SRR9126147;SRR9127012	Mus musculus	liver	Adult	NTRK2	NTRK2_human_ex26	0.0466812	TrkB-FL
Tabula Muris Consortium	GSE132040	SRR9126148;SRR9127110	Mus musculus	liver	Adult	NTRK2	NTRK2_human_ex18	0.0463181	TrkB-T1
Tabula Muris Consortium	GSE132040	SRR9126148;SRR9127110	Mus musculus	liver	Adult	NTRK2	NTRK2_human_ex21	0	TrkB-Shc
Tabula Muris Consortium	GSE132040	SRR9126148;SRR9127110	Mus musculus	liver	Adult	NTRK2	NTRK2_human_ex26	0	TrkB-FL
Tabula Muris Consortium	GSE132040	SRR9126152;SRR9127313	Mus musculus	liver	Adult	NTRK2	NTRK2_human_ex18	0.721315	TrkB-T1
Tabula Muris Consortium	GSE132040	SRR9126152;SRR9127313	Mus musculus	liver	Adult	NTRK2	NTRK2_human_ex21	0.0564153	TrkB-Shc
Tabula Muris Consortium	GSE132040	SRR9126152;SRR9127313	Mus musculus	liver	Adult	NTRK2	NTRK2_human_ex26	0.00929553	TrkB-FL
Tabula Muris Consortium	GSE132040	SRR9126158;SRR9127405	Mus musculus	heart	Adult	NTRK2	NTRK2_human_ex18	0.831867	TrkB-T1
Tabula Muris Consortium	GSE132040	SRR9126158;SRR9127405	Mus musculus	heart	Adult	NTRK2	NTRK2_human_ex21	0.242174	TrkB-Shc
Tabula Muris Consortium	GSE132040	SRR9126158;SRR9127405	Mus musculus	heart	Adult	NTRK2	NTRK2_human_ex26	0.0478836	TrkB-FL
Tabula Muris Consortium	GSE132040	SRR9126162;SRR9127512	Mus musculus	liver	Adult	NTRK2	NTRK2_human_ex18	0.165343	TrkB-T1
Tabula Muris Consortium	GSE132040	SRR9126162;SRR9127512	Mus musculus	liver	Adult	NTRK2	NTRK2_human_ex21	0	TrkB-Shc
Tabula Muris Consortium	GSE132040	SRR9126162;SRR9127512	Mus musculus	liver	Adult	NTRK2	NTRK2_human_ex26	0.00793116	TrkB-FL
Tabula Muris Consortium	GSE132040	SRR9126167;SRR9127303	Mus musculus	heart	Adult	NTRK2	NTRK2_human_ex18	0.126198	TrkB-T1
Tabula Muris Consortium	GSE132040	SRR9126167;SRR9127303	Mus musculus	heart	Adult	NTRK2	NTRK2_human_ex21	0.137771	TrkB-Shc
Tabula Muris Consortium	GSE132040	SRR9126167;SRR9127303	Mus musculus	heart	Adult	NTRK2	NTRK2_human_ex26	0.0272407	TrkB-FL
Tabula Muris Consortium	GSE132040	SRR9126171;SRR9126715	Mus musculus	kidney	Adult	NTRK2	NTRK2_human_ex18	0.520931	TrkB-T1
Tabula Muris Consortium	GSE132040	SRR9126171;SRR9126715	Mus musculus	kidney	Adult	NTRK2	NTRK2_human_ex21	0.316956	TrkB-Shc
Tabula Muris Consortium	GSE132040	SRR9126171;SRR9126715	Mus musculus	kidney	Adult	NTRK2	NTRK2_human_ex26	0.0858962	TrkB-FL
Tabula Muris Consortium	GSE132040	SRR9126176;SRR9127264	Mus musculus	heart	Adult	NTRK2	NTRK2_human_ex18	0.288067	TrkB-T1
Tabula Muris Consortium	GSE132040	SRR9126176;SRR9127264	Mus musculus	heart	Adult	NTRK2	NTRK2_human_ex21	0.31149	TrkB-Shc
Tabula Muris Consortium	GSE132040	SRR9126176;SRR9127264	Mus musculus	heart	Adult	NTRK2	NTRK2_human_ex26	0.106596	TrkB-FL
Tabula Muris Consortium	GSE132040	SRR9126181;SRR9127503	Mus musculus	liver	Adult	NTRK2	NTRK2_human_ex18	0.0815149	TrkB-T1
Tabula Muris Consortium	GSE132040	SRR9126181;SRR9127503	Mus musculus	liver	Adult	NTRK2	NTRK2_human_ex21	0.106738	TrkB-Shc
Tabula Muris Consortium	GSE132040	SRR9126181;SRR9127503	Mus musculus	liver	Adult	NTRK2	NTRK2_human_ex26	0	TrkB-FL
Tabula Muris Consortium	GSE132040	SRR9126187;SRR9127505	Mus musculus	liver	Adolescent	NTRK2	NTRK2_human_ex18	0.132745	TrkB-T1
Tabula Muris Consortium	GSE132040	SRR9126187;SRR9127505	Mus musculus	liver	Adolescent	NTRK2	NTRK2_human_ex21	0.115934	TrkB-Shc
Tabula Muris Consortium	GSE132040	SRR9126187;SRR9127505	Mus musculus	liver	Adolescent	NTRK2	NTRK2_human_ex26	0.114615	TrkB-FL
Tabula Muris Consortium	GSE132040	SRR9126217;SRR9127113	Mus musculus	liver	Adult	NTRK2	NTRK2_human_ex18	1.24282	TrkB-T1
Tabula Muris Consortium	GSE132040	SRR9126217;SRR9127113	Mus musculus	liver	Adult	NTRK2	NTRK2_human_ex21	0.012265	TrkB-Shc
Tabula Muris Consortium	GSE132040	SRR9126217;SRR9127113	Mus musculus	liver	Adult	NTRK2	NTRK2_human_ex26	0	TrkB-FL
Tabula Muris Consortium	GSE132040	SRR9126223;SRR9127532	Mus musculus	kidney	Adult	NTRK2	NTRK2_human_ex18	0.65645	TrkB-T1
Tabula Muris Consortium	GSE132040	SRR9126223;SRR9127532	Mus musculus	kidney	Adult	NTRK2	NTRK2_human_ex21	0.106664	TrkB-Shc
Tabula Muris Consortium	GSE132040	SRR9126223;SRR9127532	Mus musculus	kidney	Adult	NTRK2	NTRK2_human_ex26	0.0395439	TrkB-FL
Tabula Muris Consortium	GSE132040	SRR9126236;SRR9126806	Mus musculus	liver	Adult	NTRK2	NTRK2_human_ex18	3.36197	TrkB-T1
Tabula Muris Consortium	GSE132040	SRR9126236;SRR9126806	Mus musculus	liver	Adult	NTRK2	NTRK2_human_ex21	0.0103207	TrkB-Shc
Tabula Muris Consortium	GSE132040	SRR9126236;SRR9126806	Mus musculus	liver	Adult	NTRK2	NTRK2_human_ex26	0	TrkB-FL
Tabula Muris Consortium	GSE132040	SRR9126238;SRR9126808	Mus musculus	kidney	Adult	NTRK2	NTRK2_human_ex18	0	TrkB-T1
Tabula Muris Consortium	GSE132040	SRR9126238;SRR9126808	Mus musculus	kidney	Adult	NTRK2	NTRK2_human_ex21	0	TrkB-Shc
Tabula Muris Consortium	GSE132040	SRR9126238;SRR9126808	Mus musculus	kidney	Adult	NTRK2	NTRK2_human_ex26	0	TrkB-FL
Tabula Muris Consortium	GSE132040	SRR9126251;SRR9126708	Mus musculus	kidney	Adult	NTRK2	NTRK2_human_ex18	0.610238	TrkB-T1
Tabula Muris Consortium	GSE132040	SRR9126251;SRR9126708	Mus musculus	kidney	Adult	NTRK2	NTRK2_human_ex21	0.254088	TrkB-Shc
Tabula Muris Consortium	GSE132040	SRR9126251;SRR9126708	Mus musculus	kidney	Adult	NTRK2	NTRK2_human_ex26	0.0973053	TrkB-FL
Tabula Muris Consortium	GSE132040	SRR9126280;SRR9127236	Mus musculus	heart	Adult	NTRK2	NTRK2_human_ex18	0.305666	TrkB-T1
Tabula Muris Consortium	GSE132040	SRR9126280;SRR9127236	Mus musculus	heart	Adult	NTRK2	NTRK2_human_ex21	0.184817	TrkB-Shc
Tabula Muris Consortium	GSE132040	SRR9126280;SRR9127236	Mus musculus	heart	Adult	NTRK2	NTRK2_human_ex26	0.0304523	TrkB-FL
Tabula Muris Consortium	GSE132040	SRR9126298;SRR9127361	Mus musculus	heart	Adult	NTRK2	NTRK2_human_ex18	0.251578	TrkB-T1
Tabula Muris Consortium	GSE132040	SRR9126298;SRR9127361	Mus musculus	heart	Adult	NTRK2	NTRK2_human_ex21	0.376662	TrkB-Shc
Tabula Muris Consortium	GSE132040	SRR9126298;SRR9127361	Mus musculus	heart	Adult	NTRK2	NTRK2_human_ex26	0.0930938	TrkB-FL
Tabula Muris Consortium	GSE132040	SRR9126308;SRR9127099	Mus musculus	liver	Adolescent	NTRK2	NTRK2_human_ex18	0.134639	TrkB-T1
Tabula Muris Consortium	GSE132040	SRR9126308;SRR9127099	Mus musculus	liver	Adolescent	NTRK2	NTRK2_human_ex21	0.171039	TrkB-Shc
Tabula Muris Consortium	GSE132040	SRR9126308;SRR9127099	Mus musculus	liver	Adolescent	NTRK2	NTRK2_human_ex26	0.0422731	TrkB-FL
Tabula Muris Consortium	GSE132040	SRR9126315;SRR9126937	Mus musculus	heart	Adult	NTRK2	NTRK2_human_ex18	0.195448	TrkB-T1
Tabula Muris Consortium	GSE132040	SRR9126315;SRR9126937	Mus musculus	heart	Adult	NTRK2	NTRK2_human_ex21	0.256046	TrkB-Shc
Tabula Muris Consortium	GSE132040	SRR9126315;SRR9126937	Mus musculus	heart	Adult	NTRK2	NTRK2_human_ex26	0.0843772	TrkB-FL
Tabula Muris Consortium	GSE132040	SRR9126318;SRR9127193	Mus musculus	kidney	Adult	NTRK2	NTRK2_human_ex18	0.17712	TrkB-T1
Tabula Muris Consortium	GSE132040	SRR9126318;SRR9127193	Mus musculus	kidney	Adult	NTRK2	NTRK2_human_ex21	0.15469	TrkB-Shc
Tabula Muris Consortium	GSE132040	SRR9126318;SRR9127193	Mus musculus	kidney	Adult	NTRK2	NTRK2_human_ex26	0.0764648	TrkB-FL
Tabula Muris Consortium	GSE132040	SRR9126324;SRR9127186	Mus musculus	heart	Adult	NTRK2	NTRK2_human_ex18	0.417178	TrkB-T1
Tabula Muris Consortium	GSE132040	SRR9126324;SRR9127186	Mus musculus	heart	Adult	NTRK2	NTRK2_human_ex21	0.156166	TrkB-Shc
Tabula Muris Consortium	GSE132040	SRR9126324;SRR9127186	Mus musculus	heart	Adult	NTRK2	NTRK2_human_ex26	0	TrkB-FL
Tabula Muris Consortium	GSE132040	SRR9126331;SRR9127297	Mus musculus	liver	Adult	NTRK2	NTRK2_human_ex18	0.148315	TrkB-T1
Tabula Muris Consortium	GSE132040	SRR9126331;SRR9127297	Mus musculus	liver	Adult	NTRK2	NTRK2_human_ex21	0.0431777	TrkB-Shc
Tabula Muris Consortium	GSE132040	SRR9126331;SRR9127297	Mus musculus	liver	Adult	NTRK2	NTRK2_human_ex26	0	TrkB-FL
Tabula Muris Consortium	GSE132040	SRR9126338;SRR9126942	Mus musculus	heart	Adult	NTRK2	NTRK2_human_ex18	0.281204	TrkB-T1
Tabula Muris Consortium	GSE132040	SRR9126338;SRR9126942	Mus musculus	heart	Adult	NTRK2	NTRK2_human_ex21	0.109168	TrkB-Shc
Tabula Muris Consortium	GSE132040	SRR9126338;SRR9126942	Mus musculus	heart	Adult	NTRK2	NTRK2_human_ex26	0	TrkB-FL
Tabula Muris Consortium	GSE132040	SRR9126339;SRR9127340	Mus musculus	liver	Adult	NTRK2	NTRK2_human_ex18	0.243102	TrkB-T1
Tabula Muris Consortium	GSE132040	SRR9126339;SRR9127340	Mus musculus	liver	Adult	NTRK2	NTRK2_human_ex21	0.119428	TrkB-Shc
Tabula Muris Consortium	GSE132040	SRR9126339;SRR9127340	Mus musculus	liver	Adult	NTRK2	NTRK2_human_ex26	0.0655938	TrkB-FL
Tabula Muris Consortium	GSE132040	SRR9126341;SRR9127342	Mus musculus	kidney	Adult	NTRK2	NTRK2_human_ex18	0.466415	TrkB-T1
Tabula Muris Consortium	GSE132040	SRR9126341;SRR9127342	Mus musculus	kidney	Adult	NTRK2	NTRK2_human_ex21	0.177121	TrkB-Shc
Tabula Muris Consortium	GSE132040	SRR9126341;SRR9127342	Mus musculus	kidney	Adult	NTRK2	NTRK2_human_ex26	0.0466947	TrkB-FL
Tabula Muris Consortium	GSE132040	SRR9126348;SRR9127439	Mus musculus	kidney	Adult	NTRK2	NTRK2_human_ex18	0.347147	TrkB-T1
Tabula Muris Consortium	GSE132040	SRR9126348;SRR9127439	Mus musculus	kidney	Adult	NTRK2	NTRK2_human_ex21	0.0252655	TrkB-Shc
Tabula Muris Consortium	GSE132040	SRR9126348;SRR9127439	Mus musculus	kidney	Adult	NTRK2	NTRK2_human_ex26	0.0499558	TrkB-FL
Tabula Muris Consortium	GSE132040	SRR9126360;SRR9127451	Mus musculus	kidney	Adult	NTRK2	NTRK2_human_ex18	0.487141	TrkB-T1
Tabula Muris Consortium	GSE132040	SRR9126360;SRR9127451	Mus musculus	kidney	Adult	NTRK2	NTRK2_human_ex21	0.224862	TrkB-Shc
Tabula Muris Consortium	GSE132040	SRR9126360;SRR9127451	Mus musculus	kidney	Adult	NTRK2	NTRK2_human_ex26	0.285462	TrkB-FL
Tabula Muris Consortium	GSE132040	SRR9126365;SRR9126652	Mus musculus	liver	Adult	NTRK2	NTRK2_human_ex18	7.36874	TrkB-T1
Tabula Muris Consortium	GSE132040	SRR9126365;SRR9126652	Mus musculus	liver	Adult	NTRK2	NTRK2_human_ex21	0.290067	TrkB-Shc
Tabula Muris Consortium	GSE132040	SRR9126365;SRR9126652	Mus musculus	liver	Adult	NTRK2	NTRK2_human_ex26	0.0896141	TrkB-FL
Tabula Muris Consortium	GSE132040	SRR9126366;SRR9127585	Mus musculus	liver	Adult	NTRK2	NTRK2_human_ex18	1.72363	TrkB-T1
Tabula Muris Consortium	GSE132040	SRR9126366;SRR9127585	Mus musculus	liver	Adult	NTRK2	NTRK2_human_ex21	0	TrkB-Shc
Tabula Muris Consortium	GSE132040	SRR9126366;SRR9127585	Mus musculus	liver	Adult	NTRK2	NTRK2_human_ex26	0	TrkB-FL
Tabula Muris Consortium	GSE132040	SRR9126367;SRR9127122	Mus musculus	kidney	Adult	NTRK2	NTRK2_human_ex18	0.372038	TrkB-T1
Tabula Muris Consortium	GSE132040	SRR9126367;SRR9127122	Mus musculus	kidney	Adult	NTRK2	NTRK2_human_ex21	0.132924	TrkB-Shc
Tabula Muris Consortium	GSE132040	SRR9126367;SRR9127122	Mus musculus	kidney	Adult	NTRK2	NTRK2_human_ex26	0.175214	TrkB-FL
Tabula Muris Consortium	GSE132040	SRR9126368;SRR9127121	Mus musculus	liver	Adult	NTRK2	NTRK2_human_ex18	0.144614	TrkB-T1
Tabula Muris Consortium	GSE132040	SRR9126368;SRR9127121	Mus musculus	liver	Adult	NTRK2	NTRK2_human_ex21	0.0280669	TrkB-Shc
Tabula Muris Consortium	GSE132040	SRR9126368;SRR9127121	Mus musculus	liver	Adult	NTRK2	NTRK2_human_ex26	0	TrkB-FL
Tabula Muris Consortium	GSE132040	SRR9126382;SRR9127380	Mus musculus	heart	Adult	NTRK2	NTRK2_human_ex18	0.854716	TrkB-T1
Tabula Muris Consortium	GSE132040	SRR9126382;SRR9127380	Mus musculus	heart	Adult	NTRK2	NTRK2_human_ex21	0.510749	TrkB-Shc
Tabula Muris Consortium	GSE132040	SRR9126382;SRR9127380	Mus musculus	heart	Adult	NTRK2	NTRK2_human_ex26	0.31073	TrkB-FL
Tabula Muris Consortium	GSE132040	SRR9126388;SRR9127017	Mus musculus	liver	Adolescent	NTRK2	NTRK2_human_ex18	0.0674773	TrkB-T1
Tabula Muris Consortium	GSE132040	SRR9126388;SRR9127017	Mus musculus	liver	Adolescent	NTRK2	NTRK2_human_ex21	0	TrkB-Shc
Tabula Muris Consortium	GSE132040	SRR9126388;SRR9127017	Mus musculus	liver	Adolescent	NTRK2	NTRK2_human_ex26	0	TrkB-FL
Tabula Muris Consortium	GSE132040	SRR9126395;SRR9127346	Mus musculus	liver	Adult	NTRK2	NTRK2_human_ex18	1.49661	TrkB-T1
Tabula Muris Consortium	GSE132040	SRR9126395;SRR9127346	Mus musculus	liver	Adult	NTRK2	NTRK2_human_ex21	0.182385	TrkB-Shc
Tabula Muris Consortium	GSE132040	SRR9126395;SRR9127346	Mus musculus	liver	Adult	NTRK2	NTRK2_human_ex26	0	TrkB-FL
Tabula Muris Consortium	GSE132040	SRR9126398;SRR9127552	Mus musculus	kidney	Adult	NTRK2	NTRK2_human_ex18	0.114364	TrkB-T1
Tabula Muris Consortium	GSE132040	SRR9126398;SRR9127552	Mus musculus	kidney	Adult	NTRK2	NTRK2_human_ex21	0	TrkB-Shc
Tabula Muris Consortium	GSE132040	SRR9126398;SRR9127552	Mus musculus	kidney	Adult	NTRK2	NTRK2_human_ex26	0.0493723	TrkB-FL
Tabula Muris Consortium	GSE132040	SRR9126404;SRR9127588	Mus musculus	heart	Adult	NTRK2	NTRK2_human_ex18	0.189142	TrkB-T1
Tabula Muris Consortium	GSE132040	SRR9126404;SRR9127588	Mus musculus	heart	Adult	NTRK2	NTRK2_human_ex21	0.0943942	TrkB-Shc
Tabula Muris Consortium	GSE132040	SRR9126404;SRR9127588	Mus musculus	heart	Adult	NTRK2	NTRK2_human_ex26	0.011665	TrkB-FL
Tabula Muris Consortium	GSE132040	SRR9126408;SRR9126841	Mus musculus	heart	Adolescent	NTRK2	NTRK2_human_ex18	0	TrkB-T1
Tabula Muris Consortium	GSE132040	SRR9126408;SRR9126841	Mus musculus	heart	Adolescent	NTRK2	NTRK2_human_ex21	0	TrkB-Shc
Tabula Muris Consortium	GSE132040	SRR9126408;SRR9126841	Mus musculus	heart	Adolescent	NTRK2	NTRK2_human_ex26	0	TrkB-FL
Tabula Muris Consortium	GSE132040	SRR9126412;SRR9127594	Mus musculus	kidney	Adolescent	NTRK2	NTRK2_human_ex18	0.443605	TrkB-T1
Tabula Muris Consortium	GSE132040	SRR9126412;SRR9127594	Mus musculus	kidney	Adolescent	NTRK2	NTRK2_human_ex21	0.164863	TrkB-Shc
Tabula Muris Consortium	GSE132040	SRR9126412;SRR9127594	Mus musculus	kidney	Adolescent	NTRK2	NTRK2_human_ex26	0.0733442	TrkB-FL
Tabula Muris Consortium	GSE132040	SRR9126418;SRR9127456	Mus musculus	heart	Adult	NTRK2	NTRK2_human_ex18	0.432263	TrkB-T1
Tabula Muris Consortium	GSE132040	SRR9126418;SRR9127456	Mus musculus	heart	Adult	NTRK2	NTRK2_human_ex21	0.195271	TrkB-Shc
Tabula Muris Consortium	GSE132040	SRR9126418;SRR9127456	Mus musculus	heart	Adult	NTRK2	NTRK2_human_ex26	0.154439	TrkB-FL
Tabula Muris Consortium	GSE132040	SRR9126421;SRR9126804	Mus musculus	heart	Adult	NTRK2	NTRK2_human_ex18	0.206127	TrkB-T1
Tabula Muris Consortium	GSE132040	SRR9126421;SRR9126804	Mus musculus	heart	Adult	NTRK2	NTRK2_human_ex21	0.270036	TrkB-Shc
Tabula Muris Consortium	GSE132040	SRR9126421;SRR9126804	Mus musculus	heart	Adult	NTRK2	NTRK2_human_ex26	0.163144	TrkB-FL
Tabula Muris Consortium	GSE132040	SRR9126446;SRR9126671	Mus musculus	heart	Adult	NTRK2	NTRK2_human_ex18	0.222328	TrkB-T1
Tabula Muris Consortium	GSE132040	SRR9126446;SRR9126671	Mus musculus	heart	Adult	NTRK2	NTRK2_human_ex21	0.103559	TrkB-Shc
Tabula Muris Consortium	GSE132040	SRR9126446;SRR9126671	Mus musculus	heart	Adult	NTRK2	NTRK2_human_ex26	0.0255951	TrkB-FL
Tabula Muris Consortium	GSE132040	SRR9126448;SRR9126838	Mus musculus	liver	Adult	NTRK2	NTRK2_human_ex18	1.96805	TrkB-T1
Tabula Muris Consortium	GSE132040	SRR9126448;SRR9126838	Mus musculus	liver	Adult	NTRK2	NTRK2_human_ex21	0	TrkB-Shc
Tabula Muris Consortium	GSE132040	SRR9126448;SRR9126838	Mus musculus	liver	Adult	NTRK2	NTRK2_human_ex26	0.0360271	TrkB-FL
Tabula Muris Consortium	GSE132040	SRR9126465;SRR9127136	Mus musculus	heart	Adult	NTRK2	NTRK2_human_ex18	0.238828	TrkB-T1
Tabula Muris Consortium	GSE132040	SRR9126465;SRR9127136	Mus musculus	heart	Adult	NTRK2	NTRK2_human_ex21	0.801685	TrkB-Shc
Tabula Muris Consortium	GSE132040	SRR9126465;SRR9127136	Mus musculus	heart	Adult	NTRK2	NTRK2_human_ex26	0.173931	TrkB-FL
Tabula Muris Consortium	GSE132040	SRR9126480;SRR9127400	Mus musculus	kidney	Adult	NTRK2	NTRK2_human_ex18	0.263841	TrkB-T1
Tabula Muris Consortium	GSE132040	SRR9126480;SRR9127400	Mus musculus	kidney	Adult	NTRK2	NTRK2_human_ex21	0.190355	TrkB-Shc
Tabula Muris Consortium	GSE132040	SRR9126480;SRR9127400	Mus musculus	kidney	Adult	NTRK2	NTRK2_human_ex26	0.0990466	TrkB-FL
Tabula Muris Consortium	GSE132040	SRR9126492;SRR9126914	Mus musculus	liver	Adult	NTRK2	NTRK2_human_ex18	0.156983	TrkB-T1
Tabula Muris Consortium	GSE132040	SRR9126492;SRR9126914	Mus musculus	liver	Adult	NTRK2	NTRK2_human_ex21	0.0623199	TrkB-Shc
Tabula Muris Consortium	GSE132040	SRR9126492;SRR9126914	Mus musculus	liver	Adult	NTRK2	NTRK2_human_ex26	0.0123221	TrkB-FL
Tabula Muris Consortium	GSE132040	SRR9126494;SRR9126948	Mus musculus	kidney	Adult	NTRK2	NTRK2_human_ex18	0.271284	TrkB-T1
Tabula Muris Consortium	GSE132040	SRR9126494;SRR9126948	Mus musculus	kidney	Adult	NTRK2	NTRK2_human_ex21	0.133273	TrkB-Shc
Tabula Muris Consortium	GSE132040	SRR9126494;SRR9126948	Mus musculus	kidney	Adult	NTRK2	NTRK2_human_ex26	0.0731979	TrkB-FL
Tabula Muris Consortium	GSE132040	SRR9126496;SRR9126950	Mus musculus	kidney	Adult	NTRK2	NTRK2_human_ex18	0.177719	TrkB-T1
Tabula Muris Consortium	GSE132040	SRR9126496;SRR9126950	Mus musculus	kidney	Adult	NTRK2	NTRK2_human_ex21	0.137206	TrkB-Shc
Tabula Muris Consortium	GSE132040	SRR9126496;SRR9126950	Mus musculus	kidney	Adult	NTRK2	NTRK2_human_ex26	0	TrkB-FL
Tabula Muris Consortium	GSE132040	SRR9126501;SRR9126712	Mus musculus	liver	Adult	NTRK2	NTRK2_human_ex18	1.3671	TrkB-T1
Tabula Muris Consortium	GSE132040	SRR9126501;SRR9126712	Mus musculus	liver	Adult	NTRK2	NTRK2_human_ex21	0.12978	TrkB-Shc
Tabula Muris Consortium	GSE132040	SRR9126501;SRR9126712	Mus musculus	liver	Adult	NTRK2	NTRK2_human_ex26	0.0256605	TrkB-FL
Tabula Muris Consortium	GSE132040	SRR9126505;SRR9126677	Mus musculus	liver	Adult	NTRK2	NTRK2_human_ex18	0.860652	TrkB-T1
Tabula Muris Consortium	GSE132040	SRR9126505;SRR9126677	Mus musculus	liver	Adult	NTRK2	NTRK2_human_ex21	0.0637002	TrkB-Shc
Tabula Muris Consortium	GSE132040	SRR9126505;SRR9126677	Mus musculus	liver	Adult	NTRK2	NTRK2_human_ex26	0.012595	TrkB-FL
Tabula Muris Consortium	GSE132040	SRR9126506;SRR9126676	Mus musculus	liver	Adult	NTRK2	NTRK2_human_ex18	0.0933027	TrkB-T1
Tabula Muris Consortium	GSE132040	SRR9126506;SRR9126676	Mus musculus	liver	Adult	NTRK2	NTRK2_human_ex21	0	TrkB-Shc
Tabula Muris Consortium	GSE132040	SRR9126506;SRR9126676	Mus musculus	liver	Adult	NTRK2	NTRK2_human_ex26	0	TrkB-FL
Tabula Muris Consortium	GSE132040	SRR9126508;SRR9127537	Mus musculus	kidney	Adult	NTRK2	NTRK2_human_ex18	0.507867	TrkB-T1
Tabula Muris Consortium	GSE132040	SRR9126508;SRR9127537	Mus musculus	kidney	Adult	NTRK2	NTRK2_human_ex21	0.377841	TrkB-Shc
Tabula Muris Consortium	GSE132040	SRR9126508;SRR9127537	Mus musculus	kidney	Adult	NTRK2	NTRK2_human_ex26	0.162409	TrkB-FL
Tabula Muris Consortium	GSE132040	SRR9126513;SRR9127536	Mus musculus	liver	Adult	NTRK2	NTRK2_human_ex18	0.204675	TrkB-T1
Tabula Muris Consortium	GSE132040	SRR9126513;SRR9127536	Mus musculus	liver	Adult	NTRK2	NTRK2_human_ex21	0.0825027	TrkB-Shc
Tabula Muris Consortium	GSE132040	SRR9126513;SRR9127536	Mus musculus	liver	Adult	NTRK2	NTRK2_human_ex26	0.163127	TrkB-FL
Tabula Muris Consortium	GSE132040	SRR9126521;SRR9127563	Mus musculus	heart	Adult	NTRK2	NTRK2_human_ex18	0.412305	TrkB-T1
Tabula Muris Consortium	GSE132040	SRR9126521;SRR9127563	Mus musculus	heart	Adult	NTRK2	NTRK2_human_ex21	0.192049	TrkB-Shc
Tabula Muris Consortium	GSE132040	SRR9126521;SRR9127563	Mus musculus	heart	Adult	NTRK2	NTRK2_human_ex26	0.023733	TrkB-FL
Merkin et al. (2012)	GSE41637	SRR594395	Mus musculus	heart	Adult	Ntrk2	NTRK2_human_ex18	0.225902	TrkB-T1
Merkin et al. (2012)	GSE41637	SRR594395	Mus musculus	heart	Adult	Ntrk2	NTRK2_human_ex21	0	TrkB-Shc
Merkin et al. (2012)	GSE41637	SRR594395	Mus musculus	heart	Adult	Ntrk2	NTRK2_human_ex26	0	TrkB-FL
Merkin et al. (2012)	GSE41637	SRR594396	Mus musculus	kidney	Adult	Ntrk2	NTRK2_human_ex18	0.185267	TrkB-T1
Merkin et al. (2012)	GSE41637	SRR594396	Mus musculus	kidney	Adult	Ntrk2	NTRK2_human_ex21	0	TrkB-Shc
Merkin et al. (2012)	GSE41637	SRR594396	Mus musculus	kidney	Adult	Ntrk2	NTRK2_human_ex26	0	TrkB-FL
Merkin et al. (2012)	GSE41637	SRR594397	Mus musculus	liver	Adult	Ntrk2	NTRK2_human_ex18	0.0364811	TrkB-T1
Merkin et al. (2012)	GSE41637	SRR594397	Mus musculus	liver	Adult	Ntrk2	NTRK2_human_ex21	0	TrkB-Shc
Merkin et al. (2012)	GSE41637	SRR594397	Mus musculus	liver	Adult	Ntrk2	NTRK2_human_ex26	0	TrkB-FL
Merkin et al. (2012)	GSE41637	SRR594401	Mus musculus	testis	Adult	Ntrk2	NTRK2_human_ex18	0.606544	TrkB-T1
Merkin et al. (2012)	GSE41637	SRR594401	Mus musculus	testis	Adult	Ntrk2	NTRK2_human_ex21	0.00679146	TrkB-Shc
Merkin et al. (2012)	GSE41637	SRR594401	Mus musculus	testis	Adult	Ntrk2	NTRK2_human_ex26	0.0335708	TrkB-FL
Merkin et al. (2012)	GSE41637	SRR594404	Mus musculus	kidney	Adult	Ntrk2	NTRK2_human_ex18	0.625926	TrkB-T1
Merkin et al. (2012)	GSE41637	SRR594404	Mus musculus	kidney	Adult	Ntrk2	NTRK2_human_ex21	0.00198786	TrkB-Shc
Merkin et al. (2012)	GSE41637	SRR594404	Mus musculus	kidney	Adult	Ntrk2	NTRK2_human_ex26	0.00786094	TrkB-FL
Merkin et al. (2012)	GSE41637	SRR594405	Mus musculus	liver	Adult	Ntrk2	NTRK2_human_ex18	0.0465169	TrkB-T1
Merkin et al. (2012)	GSE41637	SRR594405	Mus musculus	liver	Adult	Ntrk2	NTRK2_human_ex21	0	TrkB-Shc
Merkin et al. (2012)	GSE41637	SRR594405	Mus musculus	liver	Adult	Ntrk2	NTRK2_human_ex26	0	TrkB-FL
Merkin et al. (2012)	GSE41637	SRR594409	Mus musculus	testis	Adult	Ntrk2	NTRK2_human_ex18	0.578574	TrkB-T1
Merkin et al. (2012)	GSE41637	SRR594409	Mus musculus	testis	Adult	Ntrk2	NTRK2_human_ex21	0	TrkB-Shc
Merkin et al. (2012)	GSE41637	SRR594409	Mus musculus	testis	Adult	Ntrk2	NTRK2_human_ex26	0.0263992	TrkB-FL
Merkin et al. (2012)	GSE41637	SRR594412	Mus musculus	heart	Adult	Ntrk2	NTRK2_human_ex18	0	TrkB-T1
Merkin et al. (2012)	GSE41637	SRR594412	Mus musculus	heart	Adult	Ntrk2	NTRK2_human_ex21	0.0185788	TrkB-Shc
Merkin et al. (2012)	GSE41637	SRR594412	Mus musculus	heart	Adult	Ntrk2	NTRK2_human_ex26	0	TrkB-FL
Merkin et al. (2012)	GSE41637	SRR594413	Mus musculus	kidney	Adult	Ntrk2	NTRK2_human_ex18	0.187639	TrkB-T1
Merkin et al. (2012)	GSE41637	SRR594413	Mus musculus	kidney	Adult	Ntrk2	NTRK2_human_ex21	0	TrkB-Shc
Merkin et al. (2012)	GSE41637	SRR594413	Mus musculus	kidney	Adult	Ntrk2	NTRK2_human_ex26	0	TrkB-FL
Merkin et al. (2012)	GSE41637	SRR594414	Mus musculus	liver	Adult	Ntrk2	NTRK2_human_ex18	5.15044	TrkB-T1
Merkin et al. (2012)	GSE41637	SRR594414	Mus musculus	liver	Adult	Ntrk2	NTRK2_human_ex21	0.00793336	TrkB-Shc
Merkin et al. (2012)	GSE41637	SRR594414	Mus musculus	liver	Adult	Ntrk2	NTRK2_human_ex26	0	TrkB-FL
Merkin et al. (2012)	GSE41637	SRR594418	Mus musculus	testis	Adult	Ntrk2	NTRK2_human_ex18	0.537396	TrkB-T1
Merkin et al. (2012)	GSE41637	SRR594418	Mus musculus	testis	Adult	Ntrk2	NTRK2_human_ex21	0	TrkB-Shc
Merkin et al. (2012)	GSE41637	SRR594418	Mus musculus	testis	Adult	Ntrk2	NTRK2_human_ex26	0.0147302	TrkB-FL
Li et al. (2017)	SRP100399	SRR5273634	Mus musculus	liver	Adolescent	Ntrk2	NTRK2_human_ex18	0.332325	TrkB-T1
Li et al. (2017)	SRP100399	SRR5273634	Mus musculus	liver	Adolescent	Ntrk2	NTRK2_human_ex21	0	TrkB-Shc
Li et al. (2017)	SRP100399	SRR5273634	Mus musculus	liver	Adolescent	Ntrk2	NTRK2_human_ex26	0.0239115	TrkB-FL
Li et al. (2017)	SRP100399	SRR5273636	Mus musculus	liver	Adolescent	Ntrk2	NTRK2_human_ex18	0.446661	TrkB-T1
Li et al. (2017)	SRP100399	SRR5273636	Mus musculus	liver	Adolescent	Ntrk2	NTRK2_human_ex21	0	TrkB-Shc
Li et al. (2017)	SRP100399	SRR5273636	Mus musculus	liver	Adolescent	Ntrk2	NTRK2_human_ex26	0.0771316	TrkB-FL
Li et al. (2017)	SRP100399	SRR5273638	Mus musculus	liver	Adolescent	Ntrk2	NTRK2_human_ex18	0.155492	TrkB-T1
Li et al. (2017)	SRP100399	SRR5273638	Mus musculus	liver	Adolescent	Ntrk2	NTRK2_human_ex21	0	TrkB-Shc
Li et al. (2017)	SRP100399	SRR5273638	Mus musculus	liver	Adolescent	Ntrk2	NTRK2_human_ex26	0.0447518	TrkB-FL
Li et al. (2017)	SRP100399	SRR5273640	Mus musculus	liver	Adolescent	Ntrk2	NTRK2_human_ex18	0.0313684	TrkB-T1
Li et al. (2017)	SRP100399	SRR5273640	Mus musculus	liver	Adolescent	Ntrk2	NTRK2_human_ex21	0	TrkB-Shc
Li et al. (2017)	SRP100399	SRR5273640	Mus musculus	liver	Adolescent	Ntrk2	NTRK2_human_ex26	0.0541686	TrkB-FL
Li et al. (2017)	SRP100399	SRR5273649	Mus musculus	ovary	Adolescent	Ntrk2	NTRK2_human_ex18	6.76714	TrkB-T1
Li et al. (2017)	SRP100399	SRR5273649	Mus musculus	ovary	Adolescent	Ntrk2	NTRK2_human_ex21	0.0691249	TrkB-Shc
Li et al. (2017)	SRP100399	SRR5273649	Mus musculus	ovary	Adolescent	Ntrk2	NTRK2_human_ex26	0.0341691	TrkB-FL
Li et al. (2017)	SRP100399	SRR5273651	Mus musculus	heart	Adolescent	Ntrk2	NTRK2_human_ex18	0.246379	TrkB-T1
Li et al. (2017)	SRP100399	SRR5273651	Mus musculus	heart	Adolescent	Ntrk2	NTRK2_human_ex21	0	TrkB-Shc
Li et al. (2017)	SRP100399	SRR5273651	Mus musculus	heart	Adolescent	Ntrk2	NTRK2_human_ex26	0.03039	TrkB-FL
Li et al. (2017)	SRP100399	SRR5273655	Mus musculus	kidney	Adolescent	Ntrk2	NTRK2_human_ex18	0.18341	TrkB-T1
Li et al. (2017)	SRP100399	SRR5273655	Mus musculus	kidney	Adolescent	Ntrk2	NTRK2_human_ex21	0	TrkB-Shc
Li et al. (2017)	SRP100399	SRR5273655	Mus musculus	kidney	Adolescent	Ntrk2	NTRK2_human_ex26	0	TrkB-FL
Li et al. (2017)	SRP100399	SRR5273656	Mus musculus	liver	Adolescent	Ntrk2	NTRK2_human_ex18	0.446512	TrkB-T1
Li et al. (2017)	SRP100399	SRR5273656	Mus musculus	liver	Adolescent	Ntrk2	NTRK2_human_ex21	0	TrkB-Shc
Li et al. (2017)	SRP100399	SRR5273656	Mus musculus	liver	Adolescent	Ntrk2	NTRK2_human_ex26	0	TrkB-FL
Li et al. (2017)	SRP100399	SRR5273665	Mus musculus	ovary	Adolescent	Ntrk2	NTRK2_human_ex18	8.85427	TrkB-T1
Li et al. (2017)	SRP100399	SRR5273665	Mus musculus	ovary	Adolescent	Ntrk2	NTRK2_human_ex21	0.0531478	TrkB-Shc
Li et al. (2017)	SRP100399	SRR5273665	Mus musculus	ovary	Adolescent	Ntrk2	NTRK2_human_ex26	0.105086	TrkB-FL
Li et al. (2017)	SRP100399	SRR5273667	Mus musculus	heart	Adolescent	Ntrk2	NTRK2_human_ex18	0.429092	TrkB-T1
Li et al. (2017)	SRP100399	SRR5273667	Mus musculus	heart	Adolescent	Ntrk2	NTRK2_human_ex21	0	TrkB-Shc
Li et al. (2017)	SRP100399	SRR5273667	Mus musculus	heart	Adolescent	Ntrk2	NTRK2_human_ex26	0	TrkB-FL
Li et al. (2017)	SRP100399	SRR5273671	Mus musculus	kidney	Adolescent	Ntrk2	NTRK2_human_ex18	0.453591	TrkB-T1
Li et al. (2017)	SRP100399	SRR5273671	Mus musculus	kidney	Adolescent	Ntrk2	NTRK2_human_ex21	0	TrkB-Shc
Li et al. (2017)	SRP100399	SRR5273671	Mus musculus	kidney	Adolescent	Ntrk2	NTRK2_human_ex26	0	TrkB-FL
Li et al. (2017)	SRP100399	SRR5273672	Mus musculus	liver	Adolescent	Ntrk2	NTRK2_human_ex18	0.395714	TrkB-T1
Li et al. (2017)	SRP100399	SRR5273672	Mus musculus	liver	Adolescent	Ntrk2	NTRK2_human_ex21	0	TrkB-Shc
Li et al. (2017)	SRP100399	SRR5273672	Mus musculus	liver	Adolescent	Ntrk2	NTRK2_human_ex26	0.0525645	TrkB-FL
Li et al. (2017)	SRP100399	SRR5273681	Mus musculus	testis	Adolescent	Ntrk2	NTRK2_human_ex18	0.986225	TrkB-T1
Li et al. (2017)	SRP100399	SRR5273681	Mus musculus	testis	Adolescent	Ntrk2	NTRK2_human_ex21	0.0638025	TrkB-Shc
Li et al. (2017)	SRP100399	SRR5273681	Mus musculus	testis	Adolescent	Ntrk2	NTRK2_human_ex26	0	TrkB-FL
Li et al. (2017)	SRP100399	SRR5273683	Mus musculus	heart	Adolescent	Ntrk2	NTRK2_human_ex18	0.622895	TrkB-T1
Li et al. (2017)	SRP100399	SRR5273683	Mus musculus	heart	Adolescent	Ntrk2	NTRK2_human_ex21	0	TrkB-Shc
Li et al. (2017)	SRP100399	SRR5273683	Mus musculus	heart	Adolescent	Ntrk2	NTRK2_human_ex26	0	TrkB-FL
Li et al. (2017)	SRP100399	SRR5273687	Mus musculus	kidney	Adolescent	Ntrk2	NTRK2_human_ex18	0.544123	TrkB-T1
Li et al. (2017)	SRP100399	SRR5273687	Mus musculus	kidney	Adolescent	Ntrk2	NTRK2_human_ex21	0	TrkB-Shc
Li et al. (2017)	SRP100399	SRR5273687	Mus musculus	kidney	Adolescent	Ntrk2	NTRK2_human_ex26	0	TrkB-FL
Li et al. (2017)	SRP100399	SRR5273688	Mus musculus	liver	Adolescent	Ntrk2	NTRK2_human_ex18	0.177403	TrkB-T1
Li et al. (2017)	SRP100399	SRR5273688	Mus musculus	liver	Adolescent	Ntrk2	NTRK2_human_ex21	0	TrkB-Shc
Li et al. (2017)	SRP100399	SRR5273688	Mus musculus	liver	Adolescent	Ntrk2	NTRK2_human_ex26	0.025529	TrkB-FL
Li et al. (2017)	SRP100399	SRR5273697	Mus musculus	testis	Adolescent	Ntrk2	NTRK2_human_ex18	0.76286	TrkB-T1
Li et al. (2017)	SRP100399	SRR5273697	Mus musculus	testis	Adolescent	Ntrk2	NTRK2_human_ex21	0	TrkB-Shc
Li et al. (2017)	SRP100399	SRR5273697	Mus musculus	testis	Adolescent	Ntrk2	NTRK2_human_ex26	0.0790407	TrkB-FL
Li et al. (2017)	SRP100399	SRR5273699	Mus musculus	heart	Adolescent	Ntrk2	NTRK2_human_ex18	0.873897	TrkB-T1
Li et al. (2017)	SRP100399	SRR5273699	Mus musculus	heart	Adolescent	Ntrk2	NTRK2_human_ex21	0	TrkB-Shc
Li et al. (2017)	SRP100399	SRR5273699	Mus musculus	heart	Adolescent	Ntrk2	NTRK2_human_ex26	0.0260188	TrkB-FL
Li et al. (2017)	SRP100399	SRR5273703	Mus musculus	kidney	Adolescent	Ntrk2	NTRK2_human_ex18	0.672467	TrkB-T1
Li et al. (2017)	SRP100399	SRR5273703	Mus musculus	kidney	Adolescent	Ntrk2	NTRK2_human_ex21	0	TrkB-Shc
Li et al. (2017)	SRP100399	SRR5273703	Mus musculus	kidney	Adolescent	Ntrk2	NTRK2_human_ex26	0	TrkB-FL
Li et al. (2017)	SRP100399	SRR5273704	Mus musculus	liver	Adolescent	Ntrk2	NTRK2_human_ex18	0.144421	TrkB-T1
Li et al. (2017)	SRP100399	SRR5273704	Mus musculus	liver	Adolescent	Ntrk2	NTRK2_human_ex21	0	TrkB-Shc
Li et al. (2017)	SRP100399	SRR5273704	Mus musculus	liver	Adolescent	Ntrk2	NTRK2_human_ex26	0.149636	TrkB-FL

[truncated: 5 more sheets: Mouse Ntrk2 count means, Rat Ngfr counts, Rat Ngfr count means, Mouse Ngfr counts, Mouse Ngfr count means]
