# Supplementary material for: Revisiting the expression of BDNF and its receptors in mammalian development
Source: Front Mol Neurosci. 2023 Jun 22;16:1182499. doi: 10.3389/fnmol.2023.1182499 (PMC10325033; doi:10.3389/fnmol.2023.1182499)
Supplement: Supplementary file 9 [file Data_Sheet_8.XLSX]

## Sheet: Datasets
Data origin	Accession nr.	Organism
Cardoso-Moreira et al. (2019)	E-MTAB-6798	Mus musculus
Cardoso-Moreira et al. (2019)	E-MTAB-6811	Rattus norvegicus
Keane et al. (2011)	E-MTAB-599	Mus musculus
Keane et al. (2011)	E-MTAB-615	Mus musculus
Li et al. (2017)	SRP100399	Mus musculus
Merkin et al. (2012)	GSE41637	Mus musculus
Merkin et al. (2012)	GSE41637	Rattus norvegicus
Shafik et al. (2021)	GSE144032	Mus musculus
Söllner et al. (2017)	E-MTAB-6081	Mus musculus
Söllner et al. (2017)	E-MTAB-6081	Rattus norvegicus
Tabula Muris Consortium	GSE132040	Mus musculus
Vied et al. (2016)	GSE76567	Mus musculus

## Sheet: Rat Bdnf counts
Data origin	Accession nr.	Run_ID	Organism	Tissue	Age	Gene	Exon	Norm_CPM
Söllner et al. (2017)	E-MTAB-6081	ERR2130653	Rattus norvegicus	whole brain	Adult	Bdnf	BDNF_CDS	10.3851
Söllner et al. (2017)	E-MTAB-6081	ERR2130654	Rattus norvegicus	whole brain	Adult	Bdnf	BDNF_CDS	14.2061
Söllner et al. (2017)	E-MTAB-6081	ERR2130655	Rattus norvegicus	colon	Adult	Bdnf	BDNF_CDS	1.00223
Söllner et al. (2017)	E-MTAB-6081	ERR2130656	Rattus norvegicus	colon	Adult	Bdnf	BDNF_CDS	0.196371
Söllner et al. (2017)	E-MTAB-6081	ERR2130657	Rattus norvegicus	colon	Adult	Bdnf	BDNF_CDS	0.71135
Söllner et al. (2017)	E-MTAB-6081	ERR2130658	Rattus norvegicus	duodenum	Adult	Bdnf	BDNF_CDS	0
Söllner et al. (2017)	E-MTAB-6081	ERR2130659	Rattus norvegicus	duodenum	Adult	Bdnf	BDNF_CDS	0
Söllner et al. (2017)	E-MTAB-6081	ERR2130660	Rattus norvegicus	duodenum	Adult	Bdnf	BDNF_CDS	0.271217
Söllner et al. (2017)	E-MTAB-6081	ERR2130661	Rattus norvegicus	esophagus	Adult	Bdnf	BDNF_CDS	2.58013
Söllner et al. (2017)	E-MTAB-6081	ERR2130662	Rattus norvegicus	esophagus	Adult	Bdnf	BDNF_CDS	1.21786
Söllner et al. (2017)	E-MTAB-6081	ERR2130663	Rattus norvegicus	esophagus	Adult	Bdnf	BDNF_CDS	2.59271
Söllner et al. (2017)	E-MTAB-6081	ERR2130664	Rattus norvegicus	heart	Adult	Bdnf	BDNF_CDS	7.39201
Söllner et al. (2017)	E-MTAB-6081	ERR2130665	Rattus norvegicus	heart	Adult	Bdnf	BDNF_CDS	7.17299
Söllner et al. (2017)	E-MTAB-6081	ERR2130666	Rattus norvegicus	heart	Adult	Bdnf	BDNF_CDS	5.63956
Söllner et al. (2017)	E-MTAB-6081	ERR2130667	Rattus norvegicus	ileum	Adult	Bdnf	BDNF_CDS	0.629492
Söllner et al. (2017)	E-MTAB-6081	ERR2130668	Rattus norvegicus	ileum	Adult	Bdnf	BDNF_CDS	0
Söllner et al. (2017)	E-MTAB-6081	ERR2130669	Rattus norvegicus	ileum	Adult	Bdnf	BDNF_CDS	0
Söllner et al. (2017)	E-MTAB-6081	ERR2130670	Rattus norvegicus	jejunum	Adult	Bdnf	BDNF_CDS	0.0738676
Söllner et al. (2017)	E-MTAB-6081	ERR2130671	Rattus norvegicus	jejunum	Adult	Bdnf	BDNF_CDS	0.711135
Söllner et al. (2017)	E-MTAB-6081	ERR2130672	Rattus norvegicus	jejunum	Adult	Bdnf	BDNF_CDS	0
Söllner et al. (2017)	E-MTAB-6081	ERR2130673	Rattus norvegicus	kidney	Adult	Bdnf	BDNF_CDS	0
Söllner et al. (2017)	E-MTAB-6081	ERR2130674	Rattus norvegicus	kidney	Adult	Bdnf	BDNF_CDS	0
Söllner et al. (2017)	E-MTAB-6081	ERR2130675	Rattus norvegicus	kidney	Adult	Bdnf	BDNF_CDS	0.0870981
Söllner et al. (2017)	E-MTAB-6081	ERR2130676	Rattus norvegicus	liver	Adult	Bdnf	BDNF_CDS	0.0726809
Söllner et al. (2017)	E-MTAB-6081	ERR2130677	Rattus norvegicus	liver	Adult	Bdnf	BDNF_CDS	0
Söllner et al. (2017)	E-MTAB-6081	ERR2130678	Rattus norvegicus	liver	Adult	Bdnf	BDNF_CDS	0.0776112
Söllner et al. (2017)	E-MTAB-6081	ERR2130679	Rattus norvegicus	pancreas	Adult	Bdnf	BDNF_CDS	1.01714
Söllner et al. (2017)	E-MTAB-6081	ERR2130680	Rattus norvegicus	pancreas	Adult	Bdnf	BDNF_CDS	0
Söllner et al. (2017)	E-MTAB-6081	ERR2130681	Rattus norvegicus	pancreas	Adult	Bdnf	BDNF_CDS	0
Söllner et al. (2017)	E-MTAB-6081	ERR2130682	Rattus norvegicus	muscle	Adult	Bdnf	BDNF_CDS	0
Söllner et al. (2017)	E-MTAB-6081	ERR2130683	Rattus norvegicus	muscle	Adult	Bdnf	BDNF_CDS	0.0694193
Söllner et al. (2017)	E-MTAB-6081	ERR2130684	Rattus norvegicus	muscle	Adult	Bdnf	BDNF_CDS	0.168543
Söllner et al. (2017)	E-MTAB-6081	ERR2130685	Rattus norvegicus	stomach	Adult	Bdnf	BDNF_CDS	0.589223
Söllner et al. (2017)	E-MTAB-6081	ERR2130686	Rattus norvegicus	stomach	Adult	Bdnf	BDNF_CDS	0.358959
Söllner et al. (2017)	E-MTAB-6081	ERR2130687	Rattus norvegicus	stomach	Adult	Bdnf	BDNF_CDS	0.332637
Söllner et al. (2017)	E-MTAB-6081	ERR2130688	Rattus norvegicus	thymus	Adult	Bdnf	BDNF_CDS	0.386411
Söllner et al. (2017)	E-MTAB-6081	ERR2130689	Rattus norvegicus	thymus	Adult	Bdnf	BDNF_CDS	0
Söllner et al. (2017)	E-MTAB-6081	ERR2130690	Rattus norvegicus	thymus	Adult	Bdnf	BDNF_CDS	0.113604
Cardoso-Moreira et al. (2019)	E-MTAB-6811	ERR2592659	Rattus norvegicus	cortex	Adult	Bdnf	BDNF_CDS	14.8333
Cardoso-Moreira et al. (2019)	E-MTAB-6811	ERR2592660	Rattus norvegicus	cerebellum	Adult	Bdnf	BDNF_CDS	6.08645
Cardoso-Moreira et al. (2019)	E-MTAB-6811	ERR2592661	Rattus norvegicus	liver	Adult	Bdnf	BDNF_CDS	0.171523
Cardoso-Moreira et al. (2019)	E-MTAB-6811	ERR2592662	Rattus norvegicus	testis	Adult	Bdnf	BDNF_CDS	0
Cardoso-Moreira et al. (2019)	E-MTAB-6811	ERR2592663	Rattus norvegicus	cortex	Adult	Bdnf	BDNF_CDS	15.6397
Cardoso-Moreira et al. (2019)	E-MTAB-6811	ERR2592664	Rattus norvegicus	cerebellum	Adult	Bdnf	BDNF_CDS	5.77165
Cardoso-Moreira et al. (2019)	E-MTAB-6811	ERR2592665	Rattus norvegicus	liver	Adult	Bdnf	BDNF_CDS	0
Cardoso-Moreira et al. (2019)	E-MTAB-6811	ERR2592666	Rattus norvegicus	testis	Adult	Bdnf	BDNF_CDS	0
Cardoso-Moreira et al. (2019)	E-MTAB-6811	ERR2592667	Rattus norvegicus	cortex	Adult	Bdnf	BDNF_CDS	15.9486
Cardoso-Moreira et al. (2019)	E-MTAB-6811	ERR2592668	Rattus norvegicus	cerebellum	Adult	Bdnf	BDNF_CDS	4.3401
Cardoso-Moreira et al. (2019)	E-MTAB-6811	ERR2592669	Rattus norvegicus	ovary	Adult	Bdnf	BDNF_CDS	0.256618
Cardoso-Moreira et al. (2019)	E-MTAB-6811	ERR2592670	Rattus norvegicus	liver	Adult	Bdnf	BDNF_CDS	0.0574063
Cardoso-Moreira et al. (2019)	E-MTAB-6811	ERR2592671	Rattus norvegicus	cortex	Adult	Bdnf	BDNF_CDS	11.4247
Cardoso-Moreira et al. (2019)	E-MTAB-6811	ERR2592672	Rattus norvegicus	cerebellum	Adult	Bdnf	BDNF_CDS	5.55538
Cardoso-Moreira et al. (2019)	E-MTAB-6811	ERR2592673	Rattus norvegicus	ovary	Adult	Bdnf	BDNF_CDS	0.119226
Cardoso-Moreira et al. (2019)	E-MTAB-6811	ERR2592674	Rattus norvegicus	liver	Adult	Bdnf	BDNF_CDS	0.0807001
Cardoso-Moreira et al. (2019)	E-MTAB-6811	ERR2592675	Rattus norvegicus	heart	Adult	Bdnf	BDNF_CDS	9.34738
Cardoso-Moreira et al. (2019)	E-MTAB-6811	ERR2592676	Rattus norvegicus	kidney	Adult	Bdnf	BDNF_CDS	0.133357
Cardoso-Moreira et al. (2019)	E-MTAB-6811	ERR2592677	Rattus norvegicus	heart	Adult	Bdnf	BDNF_CDS	9.41744
Cardoso-Moreira et al. (2019)	E-MTAB-6811	ERR2592678	Rattus norvegicus	kidney	Adult	Bdnf	BDNF_CDS	0.0586354
Cardoso-Moreira et al. (2019)	E-MTAB-6811	ERR2592679	Rattus norvegicus	heart	Adult	Bdnf	BDNF_CDS	7.5425
Cardoso-Moreira et al. (2019)	E-MTAB-6811	ERR2592680	Rattus norvegicus	kidney	Adult	Bdnf	BDNF_CDS	0
Cardoso-Moreira et al. (2019)	E-MTAB-6811	ERR2592681	Rattus norvegicus	heart	Adult	Bdnf	BDNF_CDS	5.90503
Cardoso-Moreira et al. (2019)	E-MTAB-6811	ERR2592682	Rattus norvegicus	kidney	Adult	Bdnf	BDNF_CDS	0.0683281
Cardoso-Moreira et al. (2019)	E-MTAB-6811	ERR2592683	Rattus norvegicus	cortex	Adult	Bdnf	BDNF_CDS	9.11501
Cardoso-Moreira et al. (2019)	E-MTAB-6811	ERR2592684	Rattus norvegicus	cerebellum	Adult	Bdnf	BDNF_CDS	5.72699
Cardoso-Moreira et al. (2019)	E-MTAB-6811	ERR2592685	Rattus norvegicus	ovary	Adult	Bdnf	BDNF_CDS	0.277695
Cardoso-Moreira et al. (2019)	E-MTAB-6811	ERR2592686	Rattus norvegicus	liver	Adult	Bdnf	BDNF_CDS	0.134589
Cardoso-Moreira et al. (2019)	E-MTAB-6811	ERR2592687	Rattus norvegicus	cortex	Adult	Bdnf	BDNF_CDS	8.0961
Cardoso-Moreira et al. (2019)	E-MTAB-6811	ERR2592688	Rattus norvegicus	cerebellum	Adult	Bdnf	BDNF_CDS	5.55568
Cardoso-Moreira et al. (2019)	E-MTAB-6811	ERR2592689	Rattus norvegicus	ovary	Adult	Bdnf	BDNF_CDS	0.055766
Cardoso-Moreira et al. (2019)	E-MTAB-6811	ERR2592690	Rattus norvegicus	liver	Adult	Bdnf	BDNF_CDS	0.179611
Cardoso-Moreira et al. (2019)	E-MTAB-6811	ERR2592691	Rattus norvegicus	cortex	Adult	Bdnf	BDNF_CDS	8.30519
Cardoso-Moreira et al. (2019)	E-MTAB-6811	ERR2592692	Rattus norvegicus	cerebellum	Adult	Bdnf	BDNF_CDS	8.51139
Cardoso-Moreira et al. (2019)	E-MTAB-6811	ERR2592693	Rattus norvegicus	testis	Adult	Bdnf	BDNF_CDS	0
Cardoso-Moreira et al. (2019)	E-MTAB-6811	ERR2592694	Rattus norvegicus	liver	Adult	Bdnf	BDNF_CDS	0
Cardoso-Moreira et al. (2019)	E-MTAB-6811	ERR2592695	Rattus norvegicus	cortex	Adult	Bdnf	BDNF_CDS	12.2022
Cardoso-Moreira et al. (2019)	E-MTAB-6811	ERR2592696	Rattus norvegicus	cerebellum	Adult	Bdnf	BDNF_CDS	6.7538
Cardoso-Moreira et al. (2019)	E-MTAB-6811	ERR2592697	Rattus norvegicus	testis	Adult	Bdnf	BDNF_CDS	0
Cardoso-Moreira et al. (2019)	E-MTAB-6811	ERR2592698	Rattus norvegicus	liver	Adult	Bdnf	BDNF_CDS	0.0454498
Cardoso-Moreira et al. (2019)	E-MTAB-6811	ERR2592699	Rattus norvegicus	heart	Adult	Bdnf	BDNF_CDS	4.0284
Cardoso-Moreira et al. (2019)	E-MTAB-6811	ERR2592700	Rattus norvegicus	heart	Adult	Bdnf	BDNF_CDS	12.2925
Cardoso-Moreira et al. (2019)	E-MTAB-6811	ERR2592701	Rattus norvegicus	kidney	Adult	Bdnf	BDNF_CDS	0.0589083
Cardoso-Moreira et al. (2019)	E-MTAB-6811	ERR2592702	Rattus norvegicus	heart	Adult	Bdnf	BDNF_CDS	7.17606
Cardoso-Moreira et al. (2019)	E-MTAB-6811	ERR2592703	Rattus norvegicus	kidney	Adult	Bdnf	BDNF_CDS	0.253625
Cardoso-Moreira et al. (2019)	E-MTAB-6811	ERR2592704	Rattus norvegicus	heart	Adult	Bdnf	BDNF_CDS	12.7668
Cardoso-Moreira et al. (2019)	E-MTAB-6811	ERR2592705	Rattus norvegicus	kidney	Adult	Bdnf	BDNF_CDS	0
Cardoso-Moreira et al. (2019)	E-MTAB-6811	ERR2592706	Rattus norvegicus	kidney	Adult	Bdnf	BDNF_CDS	0.120686
Merkin et al. (2012)	GSE41637	SRR594420	Rattus norvegicus	colon	Adult	Bdnf	BDNF_CDS	0.323506
Merkin et al. (2012)	GSE41637	SRR594421	Rattus norvegicus	heart	Adult	Bdnf	BDNF_CDS	13.5402
Merkin et al. (2012)	GSE41637	SRR594422	Rattus norvegicus	kidney	Adult	Bdnf	BDNF_CDS	0.05173
Merkin et al. (2012)	GSE41637	SRR594423	Rattus norvegicus	liver	Adult	Bdnf	BDNF_CDS	0.211875
Merkin et al. (2012)	GSE41637	SRR594424	Rattus norvegicus	lung	Adult	Bdnf	BDNF_CDS	20.7389
Merkin et al. (2012)	GSE41637	SRR594425	Rattus norvegicus	muscle	Adult	Bdnf	BDNF_CDS	0.167836
Merkin et al. (2012)	GSE41637	SRR594426	Rattus norvegicus	spleen	Adult	Bdnf	BDNF_CDS	0.189945
Merkin et al. (2012)	GSE41637	SRR594427	Rattus norvegicus	testis	Adult	Bdnf	BDNF_CDS	0
Merkin et al. (2012)	GSE41637	SRR594428	Rattus norvegicus	cortex	Adult	Bdnf	BDNF_CDS	20.1268
Merkin et al. (2012)	GSE41637	SRR594429	Rattus norvegicus	colon	Adult	Bdnf	BDNF_CDS	0.169092
Merkin et al. (2012)	GSE41637	SRR594430	Rattus norvegicus	heart	Adult	Bdnf	BDNF_CDS	10.4892
Merkin et al. (2012)	GSE41637	SRR594431	Rattus norvegicus	kidney	Adult	Bdnf	BDNF_CDS	0.238646
Merkin et al. (2012)	GSE41637	SRR594432	Rattus norvegicus	liver	Adult	Bdnf	BDNF_CDS	0.0275936
Merkin et al. (2012)	GSE41637	SRR594433	Rattus norvegicus	lung	Adult	Bdnf	BDNF_CDS	11.3615
Merkin et al. (2012)	GSE41637	SRR594434	Rattus norvegicus	muscle	Adult	Bdnf	BDNF_CDS	0.282991
Merkin et al. (2012)	GSE41637	SRR594435	Rattus norvegicus	spleen	Adult	Bdnf	BDNF_CDS	0.121197
Merkin et al. (2012)	GSE41637	SRR594436	Rattus norvegicus	testis	Adult	Bdnf	BDNF_CDS	0.0177309
Merkin et al. (2012)	GSE41637	SRR594437	Rattus norvegicus	cortex	Adult	Bdnf	BDNF_CDS	16.9209
Merkin et al. (2012)	GSE41637	SRR594438	Rattus norvegicus	colon	Adult	Bdnf	BDNF_CDS	0.506156
Merkin et al. (2012)	GSE41637	SRR594439	Rattus norvegicus	heart	Adult	Bdnf	BDNF_CDS	7.99305
Merkin et al. (2012)	GSE41637	SRR594440	Rattus norvegicus	kidney	Adult	Bdnf	BDNF_CDS	0
Merkin et al. (2012)	GSE41637	SRR594441	Rattus norvegicus	liver	Adult	Bdnf	BDNF_CDS	0.153626
Merkin et al. (2012)	GSE41637	SRR594442	Rattus norvegicus	lung	Adult	Bdnf	BDNF_CDS	24.0748
Merkin et al. (2012)	GSE41637	SRR594443	Rattus norvegicus	muscle	Adult	Bdnf	BDNF_CDS	0
Merkin et al. (2012)	GSE41637	SRR594444	Rattus norvegicus	spleen	Adult	Bdnf	BDNF_CDS	0
Merkin et al. (2012)	GSE41637	SRR594445	Rattus norvegicus	testis	Adult	Bdnf	BDNF_CDS	0

## Sheet: Rat Bdnf proportions
Tissue	Age	Exon	Organism	Proportion	Proportion_percent
whole brain	Adult	VI	Rattus norvegicus	0.288327	0.00506205
colon	Adult	VI	Rattus norvegicus	1.91571	0.570724
duodenum	Adult	VI	Rattus norvegicus	0	0
esophagus	Adult	VI	Rattus norvegicus	1.55839	0.549748
heart	Adult	VI	Rattus norvegicus	4.55861	0.0912203
ileum	Adult	VI	Rattus norvegicus	0.307882	1
jejunum	Adult	VI	Rattus norvegicus	0.478927	1
kidney	Adult	VI	Rattus norvegicus	3.74589	0.0728753
liver	Adult	VI	Rattus norvegicus	6.28592	0.0879732
pancreas	Adult	VI	Rattus norvegicus	0	0
muscle	Adult	VI	Rattus norvegicus	0.431034	0.0104332
stomach	Adult	VI	Rattus norvegicus	1.53257	0.414886
thymus	Adult	VI	Rattus norvegicus	0	0
cortex	Adult	VI	Rattus norvegicus	0.836334	0.13061
cerebellum	Adult	VI	Rattus norvegicus	1.02145	0.16103
testis	Adult	VI	Rattus norvegicus	0	0
ovary	Adult	VI	Rattus norvegicus	3.95115	0.623321
lung	Adult	VI	Rattus norvegicus	0.887287	0.0200711
spleen	Adult	VI	Rattus norvegicus	0.897989	0.0275474
whole brain	Adult	IV	Rattus norvegicus	0.282648	0.00496236
colon	Adult	IV	Rattus norvegicus	0	0
duodenum	Adult	IV	Rattus norvegicus	0	0
esophagus	Adult	IV	Rattus norvegicus	0	0
heart	Adult	IV	Rattus norvegicus	0.897182	0.0179531
ileum	Adult	IV	Rattus norvegicus	0	0
jejunum	Adult	IV	Rattus norvegicus	0	0
kidney	Adult	IV	Rattus norvegicus	0	0
liver	Adult	IV	Rattus norvegicus	0	0
pancreas	Adult	IV	Rattus norvegicus	0	0
muscle	Adult	IV	Rattus norvegicus	0	0
stomach	Adult	IV	Rattus norvegicus	0	0
thymus	Adult	IV	Rattus norvegicus	0	0
cortex	Adult	IV	Rattus norvegicus	1.31622	0.205552
cerebellum	Adult	IV	Rattus norvegicus	0.25777	0.0406373
testis	Adult	IV	Rattus norvegicus	0	0
ovary	Adult	IV	Rattus norvegicus	0	0
lung	Adult	IV	Rattus norvegicus	0.0506482	0.0011457
spleen	Adult	IV	Rattus norvegicus	0.643382	0.0197369
whole brain	Adult	I	Rattus norvegicus	0.0887431	0.00155803
colon	Adult	I	Rattus norvegicus	0	0
duodenum	Adult	I	Rattus norvegicus	0	0
esophagus	Adult	I	Rattus norvegicus	0	0
heart	Adult	I	Rattus norvegicus	0.00636157	0.000127299
ileum	Adult	I	Rattus norvegicus	0	0
jejunum	Adult	I	Rattus norvegicus	0	0
kidney	Adult	I	Rattus norvegicus	0	0
liver	Adult	I	Rattus norvegicus	0	0
pancreas	Adult	I	Rattus norvegicus	0.704225	0.162104
muscle	Adult	I	Rattus norvegicus	0	0
stomach	Adult	I	Rattus norvegicus	0	0
thymus	Adult	I	Rattus norvegicus	0	0
cortex	Adult	I	Rattus norvegicus	0.500107	0.0781013
cerebellum	Adult	I	Rattus norvegicus	0.0324445	0.00511487
testis	Adult	I	Rattus norvegicus	1.17371	1
ovary	Adult	I	Rattus norvegicus	0	0
lung	Adult	I	Rattus norvegicus	0	0
spleen	Adult	I	Rattus norvegicus	0	0
whole brain	Adult	III	Rattus norvegicus	0.0374981	0.000658342
colon	Adult	III	Rattus norvegicus	0	0
duodenum	Adult	III	Rattus norvegicus	0	0
esophagus	Adult	III	Rattus norvegicus	0	0
heart	Adult	III	Rattus norvegicus	0	0
ileum	Adult	III	Rattus norvegicus	0	0
jejunum	Adult	III	Rattus norvegicus	0	0
kidney	Adult	III	Rattus norvegicus	4.42478	0.0860828
liver	Adult	III	Rattus norvegicus	0	0
pancreas	Adult	III	Rattus norvegicus	0	0
muscle	Adult	III	Rattus norvegicus	0	0
stomach	Adult	III	Rattus norvegicus	0	0
thymus	Adult	III	Rattus norvegicus	0	0
cortex	Adult	III	Rattus norvegicus	0.393467	0.0614473
cerebellum	Adult	III	Rattus norvegicus	0.551629	0.086964
testis	Adult	III	Rattus norvegicus	0	0
ovary	Adult	III	Rattus norvegicus	0	0
lung	Adult	III	Rattus norvegicus	0	0
spleen	Adult	III	Rattus norvegicus	0	0
whole brain	Adult	Others	Rattus norvegicus	0	0
colon	Adult	Others	Rattus norvegicus	0	0
duodenum	Adult	Others	Rattus norvegicus	0	0
esophagus	Adult	Others	Rattus norvegicus	0	0
heart	Adult	Others	Rattus norvegicus	0.238155	0.00476561
ileum	Adult	Others	Rattus norvegicus	0	0
jejunum	Adult	Others	Rattus norvegicus	0	0
kidney	Adult	Others	Rattus norvegicus	0	0
liver	Adult	Others	Rattus norvegicus	0	0
pancreas	Adult	Others	Rattus norvegicus	0	0
muscle	Adult	Others	Rattus norvegicus	0	0
stomach	Adult	Others	Rattus norvegicus	0	0
thymus	Adult	Others	Rattus norvegicus	0	0
cortex	Adult	Others	Rattus norvegicus	0.0609012	0.00951089
cerebellum	Adult	Others	Rattus norvegicus	0.0520255	0.0082018
testis	Adult	Others	Rattus norvegicus	0	0
ovary	Adult	Others	Rattus norvegicus	0	0
lung	Adult	Others	Rattus norvegicus	0.0453131	0.00102502
spleen	Adult	Others	Rattus norvegicus	0	0
whole brain	Adult	IIc	Rattus norvegicus	0.150128	0.00263575
colon	Adult	IIc	Rattus norvegicus	0	0
duodenum	Adult	IIc	Rattus norvegicus	0	0
esophagus	Adult	IIc	Rattus norvegicus	0	0
heart	Adult	IIc	Rattus norvegicus	0	0
ileum	Adult	IIc	Rattus norvegicus	0	0
jejunum	Adult	IIc	Rattus norvegicus	0	0
kidney	Adult	IIc	Rattus norvegicus	0	0
liver	Adult	IIc	Rattus norvegicus	0	0
pancreas	Adult	IIc	Rattus norvegicus	0	0
muscle	Adult	IIc	Rattus norvegicus	0	0
stomach	Adult	IIc	Rattus norvegicus	0	0
thymus	Adult	IIc	Rattus norvegicus	0	0
cortex	Adult	IIc	Rattus norvegicus	0.384124	0.0599882
cerebellum	Adult	IIc	Rattus norvegicus	0.446977	0.0704656
testis	Adult	IIc	Rattus norvegicus	0	0
ovary	Adult	IIc	Rattus norvegicus	0	0
lung	Adult	IIc	Rattus norvegicus	0	0
spleen	Adult	IIc	Rattus norvegicus	0	0

## Sheet: Mouse Bdnf counts
Data origin	Accession nr.	Run_ID	Organism	Tissue	Age	Gene	Exon	Norm_CPM
Keane et al. (2011)	E-MTAB-599	ERR032204	Mus musculus	liver	Adult	Bdnf	BDNF_CDS	0.0634983
Keane et al. (2011)	E-MTAB-599	ERR032205	Mus musculus	liver	Adult	Bdnf	BDNF_CDS	0.321455
Keane et al. (2011)	E-MTAB-599	ERR032206	Mus musculus	liver	Adult	Bdnf	BDNF_CDS	0.23346
Keane et al. (2011)	E-MTAB-599	ERR032207	Mus musculus	liver	Adult	Bdnf	BDNF_CDS	0.24087
Keane et al. (2011)	E-MTAB-599	ERR032208	Mus musculus	liver	Adult	Bdnf	BDNF_CDS	0.249308
Keane et al. (2011)	E-MTAB-599	ERR032209	Mus musculus	spleen	Adult	Bdnf	BDNF_CDS	1.58511
Keane et al. (2011)	E-MTAB-599	ERR032210	Mus musculus	spleen	Adult	Bdnf	BDNF_CDS	0.435373
Keane et al. (2011)	E-MTAB-599	ERR032211	Mus musculus	spleen	Adult	Bdnf	BDNF_CDS	0.333564
Keane et al. (2011)	E-MTAB-599	ERR032212	Mus musculus	spleen	Adult	Bdnf	BDNF_CDS	0.157893
Keane et al. (2011)	E-MTAB-599	ERR032213	Mus musculus	spleen	Adult	Bdnf	BDNF_CDS	0.0704155
Keane et al. (2011)	E-MTAB-599	ERR032214	Mus musculus	spleen	Adult	Bdnf	BDNF_CDS	0.277887
Keane et al. (2011)	E-MTAB-599	ERR032215	Mus musculus	thymus	Adult	Bdnf	BDNF_CDS	0.224911
Keane et al. (2011)	E-MTAB-599	ERR032216	Mus musculus	thymus	Adult	Bdnf	BDNF_CDS	0.508757
Keane et al. (2011)	E-MTAB-599	ERR032217	Mus musculus	thymus	Adult	Bdnf	BDNF_CDS	0.613974
Keane et al. (2011)	E-MTAB-599	ERR032218	Mus musculus	thymus	Adult	Bdnf	BDNF_CDS	0.474965
Keane et al. (2011)	E-MTAB-599	ERR032219	Mus musculus	thymus	Adult	Bdnf	BDNF_CDS	0.492272
Keane et al. (2011)	E-MTAB-599	ERR032220	Mus musculus	thymus	Adult	Bdnf	BDNF_CDS	0.301814
Keane et al. (2011)	E-MTAB-599	ERR032221	Mus musculus	lung	Adult	Bdnf	BDNF_CDS	15.8221
Keane et al. (2011)	E-MTAB-599	ERR032222	Mus musculus	lung	Adult	Bdnf	BDNF_CDS	26.7783
Keane et al. (2011)	E-MTAB-599	ERR032223	Mus musculus	lung	Adult	Bdnf	BDNF_CDS	18.1832
Keane et al. (2011)	E-MTAB-599	ERR032224	Mus musculus	lung	Adult	Bdnf	BDNF_CDS	14.7474
Keane et al. (2011)	E-MTAB-599	ERR032225	Mus musculus	lung	Adult	Bdnf	BDNF_CDS	14.5402
Keane et al. (2011)	E-MTAB-599	ERR032226	Mus musculus	lung	Adult	Bdnf	BDNF_CDS	20.9155
Keane et al. (2011)	E-MTAB-599	ERR032227	Mus musculus	heart	Adult	Bdnf	BDNF_CDS	3.91757
Keane et al. (2011)	E-MTAB-599	ERR032228	Mus musculus	heart	Adult	Bdnf	BDNF_CDS	0
Keane et al. (2011)	E-MTAB-599	ERR032229	Mus musculus	heart	Adult	Bdnf	BDNF_CDS	3.34853
Keane et al. (2011)	E-MTAB-599	ERR032230	Mus musculus	heart	Adult	Bdnf	BDNF_CDS	3.29452
Keane et al. (2011)	E-MTAB-599	ERR032231	Mus musculus	heart	Adult	Bdnf	BDNF_CDS	4.05205
Keane et al. (2011)	E-MTAB-599	ERR032232	Mus musculus	hippocampus	Adult	Bdnf	BDNF_CDS	26.5272
Keane et al. (2011)	E-MTAB-599	ERR032233	Mus musculus	hippocampus	Adult	Bdnf	BDNF_CDS	33.4664
Keane et al. (2011)	E-MTAB-599	ERR032234	Mus musculus	hippocampus	Adult	Bdnf	BDNF_CDS	32.0004
Keane et al. (2011)	E-MTAB-599	ERR032235	Mus musculus	hippocampus	Adult	Bdnf	BDNF_CDS	24.8495
Keane et al. (2011)	E-MTAB-599	ERR032236	Mus musculus	hippocampus	Adult	Bdnf	BDNF_CDS	25.4959
Keane et al. (2011)	E-MTAB-599	ERR032237	Mus musculus	hippocampus	Adult	Bdnf	BDNF_CDS	23.8195
Keane et al. (2011)	E-MTAB-599	ERR032238	Mus musculus	heart	Adult	Bdnf	BDNF_CDS	4.357
Söllner et al. (2017)	E-MTAB-6081	ERR2130615	Mus musculus	whole brain	Adult	Bdnf	BDNF_CDS	17.3533
Söllner et al. (2017)	E-MTAB-6081	ERR2130616	Mus musculus	whole brain	Adult	Bdnf	BDNF_CDS	17.2321
Söllner et al. (2017)	E-MTAB-6081	ERR2130617	Mus musculus	colon	Adult	Bdnf	BDNF_CDS	0.533283
Söllner et al. (2017)	E-MTAB-6081	ERR2130618	Mus musculus	colon	Adult	Bdnf	BDNF_CDS	0.0691003
Söllner et al. (2017)	E-MTAB-6081	ERR2130619	Mus musculus	colon	Adult	Bdnf	BDNF_CDS	0.0677918
Söllner et al. (2017)	E-MTAB-6081	ERR2130620	Mus musculus	duodenum	Adult	Bdnf	BDNF_CDS	0.0751828
Söllner et al. (2017)	E-MTAB-6081	ERR2130621	Mus musculus	duodenum	Adult	Bdnf	BDNF_CDS	0.134933
Söllner et al. (2017)	E-MTAB-6081	ERR2130622	Mus musculus	duodenum	Adult	Bdnf	BDNF_CDS	0.0860538
Söllner et al. (2017)	E-MTAB-6081	ERR2130623	Mus musculus	esophagus	Adult	Bdnf	BDNF_CDS	1.68695
Söllner et al. (2017)	E-MTAB-6081	ERR2130624	Mus musculus	esophagus	Adult	Bdnf	BDNF_CDS	1.28114
Söllner et al. (2017)	E-MTAB-6081	ERR2130625	Mus musculus	esophagus	Adult	Bdnf	BDNF_CDS	1.05206
Söllner et al. (2017)	E-MTAB-6081	ERR2130626	Mus musculus	heart	Adult	Bdnf	BDNF_CDS	4.64041
Söllner et al. (2017)	E-MTAB-6081	ERR2130627	Mus musculus	heart	Adult	Bdnf	BDNF_CDS	5.6473
Söllner et al. (2017)	E-MTAB-6081	ERR2130628	Mus musculus	ileum	Adult	Bdnf	BDNF_CDS	0.362404
Söllner et al. (2017)	E-MTAB-6081	ERR2130629	Mus musculus	ileum	Adult	Bdnf	BDNF_CDS	0.073116
Söllner et al. (2017)	E-MTAB-6081	ERR2130630	Mus musculus	ileum	Adult	Bdnf	BDNF_CDS	0.396071
Söllner et al. (2017)	E-MTAB-6081	ERR2130631	Mus musculus	jejunum	Adult	Bdnf	BDNF_CDS	0.155998
Söllner et al. (2017)	E-MTAB-6081	ERR2130632	Mus musculus	jejunum	Adult	Bdnf	BDNF_CDS	0
Söllner et al. (2017)	E-MTAB-6081	ERR2130633	Mus musculus	jejunum	Adult	Bdnf	BDNF_CDS	0.232406
Söllner et al. (2017)	E-MTAB-6081	ERR2130634	Mus musculus	kidney	Adult	Bdnf	BDNF_CDS	3.45512
Söllner et al. (2017)	E-MTAB-6081	ERR2130635	Mus musculus	kidney	Adult	Bdnf	BDNF_CDS	3.23996
Söllner et al. (2017)	E-MTAB-6081	ERR2130636	Mus musculus	kidney	Adult	Bdnf	BDNF_CDS	5.71433
Söllner et al. (2017)	E-MTAB-6081	ERR2130637	Mus musculus	liver	Adult	Bdnf	BDNF_CDS	0.828498
Söllner et al. (2017)	E-MTAB-6081	ERR2130638	Mus musculus	liver	Adult	Bdnf	BDNF_CDS	0.22764
Söllner et al. (2017)	E-MTAB-6081	ERR2130639	Mus musculus	liver	Adult	Bdnf	BDNF_CDS	0
Söllner et al. (2017)	E-MTAB-6081	ERR2130640	Mus musculus	pancreas	Adult	Bdnf	BDNF_CDS	0
Söllner et al. (2017)	E-MTAB-6081	ERR2130641	Mus musculus	pancreas	Adult	Bdnf	BDNF_CDS	0
Söllner et al. (2017)	E-MTAB-6081	ERR2130642	Mus musculus	pancreas	Adult	Bdnf	BDNF_CDS	0
Söllner et al. (2017)	E-MTAB-6081	ERR2130643	Mus musculus	muscle	Adult	Bdnf	BDNF_CDS	0.300421
Söllner et al. (2017)	E-MTAB-6081	ERR2130644	Mus musculus	muscle	Adult	Bdnf	BDNF_CDS	0.795567
Söllner et al. (2017)	E-MTAB-6081	ERR2130645	Mus musculus	muscle	Adult	Bdnf	BDNF_CDS	0.776961
Söllner et al. (2017)	E-MTAB-6081	ERR2130646	Mus musculus	stomach	Adult	Bdnf	BDNF_CDS	0.552439
Söllner et al. (2017)	E-MTAB-6081	ERR2130647	Mus musculus	stomach	Adult	Bdnf	BDNF_CDS	0.145127
Söllner et al. (2017)	E-MTAB-6081	ERR2130648	Mus musculus	stomach	Adult	Bdnf	BDNF_CDS	0
Söllner et al. (2017)	E-MTAB-6081	ERR2130649	Mus musculus	thymus	Adult	Bdnf	BDNF_CDS	0.507988
Söllner et al. (2017)	E-MTAB-6081	ERR2130650	Mus musculus	thymus	Adult	Bdnf	BDNF_CDS	0.33541
Söllner et al. (2017)	E-MTAB-6081	ERR2130651	Mus musculus	thymus	Adult	Bdnf	BDNF_CDS	0.226862
Keane et al. (2011)	E-MTAB-615	ERR032990	Mus musculus	whole brain	Adult	Bdnf	BDNF_CDS	16.0391
Keane et al. (2011)	E-MTAB-615	ERR032991	Mus musculus	whole brain	Adult	Bdnf	BDNF_CDS	19.8292
Keane et al. (2011)	E-MTAB-615	ERR032992	Mus musculus	whole brain	Adult	Bdnf	BDNF_CDS	13.5432
Keane et al. (2011)	E-MTAB-615	ERR032993	Mus musculus	whole brain	Adult	Bdnf	BDNF_CDS	13.9694
Keane et al. (2011)	E-MTAB-615	ERR032994	Mus musculus	whole brain	Adult	Bdnf	BDNF_CDS	13.6085
Keane et al. (2011)	E-MTAB-615	ERR032995	Mus musculus	whole brain	Adult	Bdnf	BDNF_CDS	16.056
Keane et al. (2011)	E-MTAB-615	ERR032996	Mus musculus	whole brain	Adult	Bdnf	BDNF_CDS	14.365
Keane et al. (2011)	E-MTAB-615	ERR032997	Mus musculus	whole brain	Adult	Bdnf	BDNF_CDS	15.2195
Keane et al. (2011)	E-MTAB-615	ERR032998	Mus musculus	whole brain	Adult	Bdnf	BDNF_CDS	14.7632
Keane et al. (2011)	E-MTAB-615	ERR032999	Mus musculus	whole brain	Adult	Bdnf	BDNF_CDS	16.288
Keane et al. (2011)	E-MTAB-615	ERR033000	Mus musculus	whole brain	Adult	Bdnf	BDNF_CDS	13.5836
Keane et al. (2011)	E-MTAB-615	ERR033001	Mus musculus	whole brain	Adult	Bdnf	BDNF_CDS	10.1716
Keane et al. (2011)	E-MTAB-615	ERR033002	Mus musculus	whole brain	Adult	Bdnf	BDNF_CDS	14.2032
Keane et al. (2011)	E-MTAB-615	ERR033003	Mus musculus	whole brain	Adult	Bdnf	BDNF_CDS	15.1852
Keane et al. (2011)	E-MTAB-615	ERR033004	Mus musculus	whole brain	Adult	Bdnf	BDNF_CDS	15.0937
Keane et al. (2011)	E-MTAB-615	ERR033005	Mus musculus	whole brain	Adult	Bdnf	BDNF_CDS	17.6153
Keane et al. (2011)	E-MTAB-615	ERR033006	Mus musculus	whole brain	Adult	Bdnf	BDNF_CDS	21.2616
Keane et al. (2011)	E-MTAB-615	ERR033007	Mus musculus	whole brain	Adult	Bdnf	BDNF_CDS	21.3982
Keane et al. (2011)	E-MTAB-615	ERR033008	Mus musculus	whole brain	Adult	Bdnf	BDNF_CDS	18.4903
Keane et al. (2011)	E-MTAB-615	ERR033009	Mus musculus	whole brain	Adult	Bdnf	BDNF_CDS	15.8098
Keane et al. (2011)	E-MTAB-615	ERR033010	Mus musculus	whole brain	Adult	Bdnf	BDNF_CDS	17.1334
Keane et al. (2011)	E-MTAB-615	ERR033011	Mus musculus	whole brain	Adult	Bdnf	BDNF_CDS	20.9391
Keane et al. (2011)	E-MTAB-615	ERR033012	Mus musculus	whole brain	Adult	Bdnf	BDNF_CDS	13.7505
Keane et al. (2011)	E-MTAB-615	ERR033013	Mus musculus	whole brain	Adult	Bdnf	BDNF_CDS	10.8674
Keane et al. (2011)	E-MTAB-615	ERR033014	Mus musculus	whole brain	Adult	Bdnf	BDNF_CDS	17.7963
Keane et al. (2011)	E-MTAB-615	ERR033015	Mus musculus	whole brain	Adult	Bdnf	BDNF_CDS	10.6116
Keane et al. (2011)	E-MTAB-615	ERR033016	Mus musculus	whole brain	Adult	Bdnf	BDNF_CDS	12.3771
Keane et al. (2011)	E-MTAB-615	ERR033017	Mus musculus	whole brain	Adult	Bdnf	BDNF_CDS	18.9966
Keane et al. (2011)	E-MTAB-615	ERR033018	Mus musculus	whole brain	Adult	Bdnf	BDNF_CDS	16.1285
Keane et al. (2011)	E-MTAB-615	ERR033019	Mus musculus	whole brain	Adult	Bdnf	BDNF_CDS	13.9277
Cardoso-Moreira et al. (2019)	E-MTAB-6798	ERR2588663	Mus musculus	cortex	Adult	Bdnf	BDNF_CDS	14.2689
Cardoso-Moreira et al. (2019)	E-MTAB-6798	ERR2588664	Mus musculus	cortex	Adult	Bdnf	BDNF_CDS	13.288
Cardoso-Moreira et al. (2019)	E-MTAB-6798	ERR2588665	Mus musculus	cortex	Adult	Bdnf	BDNF_CDS	16.4419
Cardoso-Moreira et al. (2019)	E-MTAB-6798	ERR2588666	Mus musculus	cortex	Adult	Bdnf	BDNF_CDS	11.2034
Cardoso-Moreira et al. (2019)	E-MTAB-6798	ERR2588667	Mus musculus	heart	Adult	Bdnf	BDNF_CDS	3.23251
Cardoso-Moreira et al. (2019)	E-MTAB-6798	ERR2588668	Mus musculus	heart	Adult	Bdnf	BDNF_CDS	3.56408
Cardoso-Moreira et al. (2019)	E-MTAB-6798	ERR2588669	Mus musculus	heart	Adult	Bdnf	BDNF_CDS	2.53591
Cardoso-Moreira et al. (2019)	E-MTAB-6798	ERR2588670	Mus musculus	heart	Adult	Bdnf	BDNF_CDS	5.40802
Cardoso-Moreira et al. (2019)	E-MTAB-6798	ERR2588671	Mus musculus	cerebellum	Adult	Bdnf	BDNF_CDS	9.18684
Cardoso-Moreira et al. (2019)	E-MTAB-6798	ERR2588672	Mus musculus	cerebellum	Adult	Bdnf	BDNF_CDS	6.18401
Cardoso-Moreira et al. (2019)	E-MTAB-6798	ERR2588673	Mus musculus	cerebellum	Adult	Bdnf	BDNF_CDS	10.4957
Cardoso-Moreira et al. (2019)	E-MTAB-6798	ERR2588674	Mus musculus	cerebellum	Adult	Bdnf	BDNF_CDS	7.20724
Cardoso-Moreira et al. (2019)	E-MTAB-6798	ERR2588675	Mus musculus	kidney	Adult	Bdnf	BDNF_CDS	3.13106
Cardoso-Moreira et al. (2019)	E-MTAB-6798	ERR2588676	Mus musculus	kidney	Adult	Bdnf	BDNF_CDS	4.17177
Cardoso-Moreira et al. (2019)	E-MTAB-6798	ERR2588677	Mus musculus	kidney	Adult	Bdnf	BDNF_CDS	2.49762
Cardoso-Moreira et al. (2019)	E-MTAB-6798	ERR2588678	Mus musculus	kidney	Adult	Bdnf	BDNF_CDS	3.83346
Cardoso-Moreira et al. (2019)	E-MTAB-6798	ERR2588679	Mus musculus	liver	Adult	Bdnf	BDNF_CDS	0.980476
Cardoso-Moreira et al. (2019)	E-MTAB-6798	ERR2588680	Mus musculus	liver	Adult	Bdnf	BDNF_CDS	0.528433
Cardoso-Moreira et al. (2019)	E-MTAB-6798	ERR2588681	Mus musculus	liver	Adult	Bdnf	BDNF_CDS	1.38698
Cardoso-Moreira et al. (2019)	E-MTAB-6798	ERR2588682	Mus musculus	liver	Adult	Bdnf	BDNF_CDS	0.605465
Cardoso-Moreira et al. (2019)	E-MTAB-6798	ERR2588683	Mus musculus	ovary	Adult	Bdnf	BDNF_CDS	1.47438
Cardoso-Moreira et al. (2019)	E-MTAB-6798	ERR2588684	Mus musculus	ovary	Adult	Bdnf	BDNF_CDS	1.5207
Cardoso-Moreira et al. (2019)	E-MTAB-6798	ERR2588685	Mus musculus	testis	Adult	Bdnf	BDNF_CDS	0
Cardoso-Moreira et al. (2019)	E-MTAB-6798	ERR2588686	Mus musculus	testis	Adult	Bdnf	BDNF_CDS	0
Tabula Muris Consortium	GSE132040	SRR9125588;SRR9127397	Mus musculus	pancreas	Adult	BDNF	BDNF_CDS	0
Tabula Muris Consortium	GSE132040	SRR9125589;SRR9127396	Mus musculus	bone	Adult	BDNF	BDNF_CDS	2.04278
Tabula Muris Consortium	GSE132040	SRR9125590;SRR9127399	Mus musculus	brown adipose tissue	Adult	BDNF	BDNF_CDS	0
Tabula Muris Consortium	GSE132040	SRR9125591;SRR9127398	Mus musculus	bone marrow	Adult	BDNF	BDNF_CDS	2.03734
Tabula Muris Consortium	GSE132040	SRR9125592;SRR9126814	Mus musculus	heart	Adult	BDNF	BDNF_CDS	8.06144
Tabula Muris Consortium	GSE132040	SRR9125593;SRR9126818	Mus musculus	heart	Adult	BDNF	BDNF_CDS	8.75768
Tabula Muris Consortium	GSE132040	SRR9125594;SRR9126810	Mus musculus	pancreas	Adult	BDNF	BDNF_CDS	0
Tabula Muris Consortium	GSE132040	SRR9125595;SRR9127463	Mus musculus	mesenteric adipose tissue	Adult	BDNF	BDNF_CDS	2.69778
Tabula Muris Consortium	GSE132040	SRR9125596;SRR9127462	Mus musculus	whole brain	Adult	BDNF	BDNF_CDS	22.6335
Tabula Muris Consortium	GSE132040	SRR9125597;SRR9127291	Mus musculus	kidney	Adult	BDNF	BDNF_CDS	3.29096
Tabula Muris Consortium	GSE132040	SRR9125598;SRR9127466	Mus musculus	subcutaneous adipose tissue	Adult	BDNF	BDNF_CDS	0.236419
Tabula Muris Consortium	GSE132040	SRR9125599;SRR9127465	Mus musculus	spleen	Adult	BDNF	BDNF_CDS	0.232366
Tabula Muris Consortium	GSE132040	SRR9125600;SRR9127468	Mus musculus	bone marrow	Adult	BDNF	BDNF_CDS	1.23318
Tabula Muris Consortium	GSE132040	SRR9125601;SRR9127467	Mus musculus	gonadal adipose tissue	Adult	BDNF	BDNF_CDS	7.73378
Tabula Muris Consortium	GSE132040	SRR9125602;SRR9127470	Mus musculus	bone	Adult	BDNF	BDNF_CDS	0.488476
Tabula Muris Consortium	GSE132040	SRR9125603;SRR9127469	Mus musculus	white blood cells	Adult	BDNF	BDNF_CDS	0.201021
Tabula Muris Consortium	GSE132040	SRR9125604;SRR9127472	Mus musculus	spleen	Adult	BDNF	BDNF_CDS	0
Tabula Muris Consortium	GSE132040	SRR9125605;SRR9127471	Mus musculus	lung	Adult	BDNF	BDNF_CDS	18.6095
Tabula Muris Consortium	GSE132040	SRR9125606;SRR9127330	Mus musculus	bone	Adult	BDNF	BDNF_CDS	1.51697
Tabula Muris Consortium	GSE132040	SRR9125607;SRR9126834	Mus musculus	brown adipose tissue	Adult	BDNF	BDNF_CDS	0.312902
Tabula Muris Consortium	GSE132040	SRR9125608;SRR9127329	Mus musculus	subcutaneous adipose tissue	Adult	BDNF	BDNF_CDS	3.76361
Tabula Muris Consortium	GSE132040	SRR9125610;SRR9127332	Mus musculus	muscle	Adult	BDNF	BDNF_CDS	2.70536
Tabula Muris Consortium	GSE132040	SRR9125611;SRR9127460	Mus musculus	kidney	Adult	BDNF	BDNF_CDS	7.23927
Tabula Muris Consortium	GSE132040	SRR9125612;SRR9127459	Mus musculus	kidney	Adult	BDNF	BDNF_CDS	9.83743
Tabula Muris Consortium	GSE132040	SRR9125613;SRR9127331	Mus musculus	spleen	Adult	BDNF	BDNF_CDS	0
Tabula Muris Consortium	GSE132040	SRR9125615;SRR9127270	Mus musculus	mesenteric adipose tissue	Adult	BDNF	BDNF_CDS	2.42446
Tabula Muris Consortium	GSE132040	SRR9125616;SRR9127269	Mus musculus	brown adipose tissue	Adult	BDNF	BDNF_CDS	0.202736
Tabula Muris Consortium	GSE132040	SRR9125617;SRR9127479	Mus musculus	pancreas	Adult	BDNF	BDNF_CDS	0
Tabula Muris Consortium	GSE132040	SRR9125619;SRR9126777	Mus musculus	subcutaneous adipose tissue	Adult	BDNF	BDNF_CDS	1.98594
Tabula Muris Consortium	GSE132040	SRR9125620;SRR9126775	Mus musculus	small intestine	Adult	BDNF	BDNF_CDS	0
Tabula Muris Consortium	GSE132040	SRR9125621;SRR9126742	Mus musculus	skin	Adult	BDNF	BDNF_CDS	3.11105
Tabula Muris Consortium	GSE132040	SRR9125622;SRR9127447	Mus musculus	small intestine	Adult	BDNF	BDNF_CDS	0.131673
Tabula Muris Consortium	GSE132040	SRR9125623;SRR9126744	Mus musculus	subcutaneous adipose tissue	Adult	BDNF	BDNF_CDS	11.2637
Tabula Muris Consortium	GSE132040	SRR9125624;SRR9126743	Mus musculus	small intestine	Adult	BDNF	BDNF_CDS	0.714929
Tabula Muris Consortium	GSE132040	SRR9125625;SRR9126738	Mus musculus	muscle	Adult	BDNF	BDNF_CDS	1.24611
Tabula Muris Consortium	GSE132040	SRR9125626;SRR9126737	Mus musculus	mesenteric adipose tissue	Adult	BDNF	BDNF_CDS	0.911387
Tabula Muris Consortium	GSE132040	SRR9125627;SRR9126740	Mus musculus	small intestine	Adult	BDNF	BDNF_CDS	0.614436
Tabula Muris Consortium	GSE132040	SRR9125628;SRR9126739	Mus musculus	brown adipose tissue	Adult	BDNF	BDNF_CDS	0.421685
Tabula Muris Consortium	GSE132040	SRR9125629;SRR9127555	Mus musculus	white blood cells	Adult	BDNF	BDNF_CDS	0
Tabula Muris Consortium	GSE132040	SRR9125630;SRR9126763	Mus musculus	bone	Adult	BDNF	BDNF_CDS	0.120334
Tabula Muris Consortium	GSE132040	SRR9125631;SRR9126984	Mus musculus	gonadal adipose tissue	Adult	BDNF	BDNF_CDS	0.537452
Tabula Muris Consortium	GSE132040	SRR9125632;SRR9126966	Mus musculus	kidney	Adult	BDNF	BDNF_CDS	0
Tabula Muris Consortium	GSE132040	SRR9125633;SRR9127416	Mus musculus	whole brain	Adult	BDNF	BDNF_CDS	23.1138
Tabula Muris Consortium	GSE132040	SRR9125634;SRR9126786	Mus musculus	pancreas	Adult	BDNF	BDNF_CDS	0
Tabula Muris Consortium	GSE132040	SRR9125635;SRR9127417	Mus musculus	liver	Adult	BDNF	BDNF_CDS	2.01713
Tabula Muris Consortium	GSE132040	SRR9125636;SRR9127106	Mus musculus	heart	Adult	BDNF	BDNF_CDS	9.55209
Tabula Muris Consortium	GSE132040	SRR9125637;SRR9127064	Mus musculus	subcutaneous adipose tissue	Adult	BDNF	BDNF_CDS	0.813436
Tabula Muris Consortium	GSE132040	SRR9125638;SRR9127109	Mus musculus	pancreas	Adult	BDNF	BDNF_CDS	0
Tabula Muris Consortium	GSE132040	SRR9125640;SRR9127412	Mus musculus	brown adipose tissue	Adult	BDNF	BDNF_CDS	0
Tabula Muris Consortium	GSE132040	SRR9125641;SRR9127105	Mus musculus	whole brain	Adult	BDNF	BDNF_CDS	18.4401
Tabula Muris Consortium	GSE132040	SRR9125642;SRR9127103	Mus musculus	bone	Adult	BDNF	BDNF_CDS	1.53788
Tabula Muris Consortium	GSE132040	SRR9125643;SRR9127257	Mus musculus	whole brain	Adult	BDNF	BDNF_CDS	23.5162
Tabula Muris Consortium	GSE132040	SRR9125644;SRR9127256	Mus musculus	liver	Adult	BDNF	BDNF_CDS	0.307919
Tabula Muris Consortium	GSE132040	SRR9125646;SRR9127254	Mus musculus	kidney	Adult	BDNF	BDNF_CDS	3.91731
Tabula Muris Consortium	GSE132040	SRR9125647;SRR9127253	Mus musculus	gonadal adipose tissue	Adult	BDNF	BDNF_CDS	1.03533
Tabula Muris Consortium	GSE132040	SRR9125648;SRR9127252	Mus musculus	brown adipose tissue	Adult	BDNF	BDNF_CDS	0
Tabula Muris Consortium	GSE132040	SRR9125649;SRR9127251	Mus musculus	skin	Adult	BDNF	BDNF_CDS	3.10381
Tabula Muris Consortium	GSE132040	SRR9125650;SRR9127250	Mus musculus	bone marrow	Adult	BDNF	BDNF_CDS	1.49507
Tabula Muris Consortium	GSE132040	SRR9125652;SRR9127581	Mus musculus	subcutaneous adipose tissue	Adult	BDNF	BDNF_CDS	8.43741
Tabula Muris Consortium	GSE132040	SRR9125653;SRR9126679	Mus musculus	subcutaneous adipose tissue	Adult	BDNF	BDNF_CDS	1.32479
Tabula Muris Consortium	GSE132040	SRR9125655;SRR9126792	Mus musculus	lung	Adult	BDNF	BDNF_CDS	25.0976
Tabula Muris Consortium	GSE132040	SRR9125656;SRR9127323	Mus musculus	small intestine	Adult	BDNF	BDNF_CDS	0.748934
Tabula Muris Consortium	GSE132040	SRR9125657;SRR9126685	Mus musculus	gonadal adipose tissue	Adult	BDNF	BDNF_CDS	1.89161
Tabula Muris Consortium	GSE132040	SRR9125658;SRR9126684	Mus musculus	small intestine	Adult	BDNF	BDNF_CDS	0
Tabula Muris Consortium	GSE132040	SRR9125659;SRR9126687	Mus musculus	muscle	Adult	BDNF	BDNF_CDS	1.02326
Tabula Muris Consortium	GSE132040	SRR9125660;SRR9126686	Mus musculus	skin	Adult	BDNF	BDNF_CDS	3.22844
Tabula Muris Consortium	GSE132040	SRR9125661;SRR9126681	Mus musculus	bone marrow	Adult	BDNF	BDNF_CDS	2.3015
Tabula Muris Consortium	GSE132040	SRR9125662;SRR9126680	Mus musculus	small intestine	Adult	BDNF	BDNF_CDS	0
Tabula Muris Consortium	GSE132040	SRR9125663;SRR9126683	Mus musculus	small intestine	Adult	BDNF	BDNF_CDS	0
Tabula Muris Consortium	GSE132040	SRR9125664;SRR9126682	Mus musculus	liver	Adult	BDNF	BDNF_CDS	4.04648
Tabula Muris Consortium	GSE132040	SRR9125665;SRR9126893	Mus musculus	mesenteric adipose tissue	Adult	BDNF	BDNF_CDS	1.22697
Tabula Muris Consortium	GSE132040	SRR9125667;SRR9126911	Mus musculus	muscle	Adult	BDNF	BDNF_CDS	3.27303
Tabula Muris Consortium	GSE132040	SRR9125668;SRR9126910	Mus musculus	bone marrow	Adult	BDNF	BDNF_CDS	2.81751
Tabula Muris Consortium	GSE132040	SRR9125669;SRR9126905	Mus musculus	pancreas	Adult	BDNF	BDNF_CDS	3.71
Tabula Muris Consortium	GSE132040	SRR9125671;SRR9126907	Mus musculus	small intestine	Adult	BDNF	BDNF_CDS	0
Tabula Muris Consortium	GSE132040	SRR9125672;SRR9126906	Mus musculus	whole brain	Adult	BDNF	BDNF_CDS	23.787
Tabula Muris Consortium	GSE132040	SRR9125673;SRR9126901	Mus musculus	white blood cells	Adult	BDNF	BDNF_CDS	0.120722
Tabula Muris Consortium	GSE132040	SRR9125674;SRR9126900	Mus musculus	brown adipose tissue	Adult	BDNF	BDNF_CDS	0.199169
Tabula Muris Consortium	GSE132040	SRR9125675;SRR9126903	Mus musculus	skin	Adult	BDNF	BDNF_CDS	5.07039
Tabula Muris Consortium	GSE132040	SRR9125677;SRR9126897	Mus musculus	bone marrow	Adult	BDNF	BDNF_CDS	2.88164
Tabula Muris Consortium	GSE132040	SRR9125678;SRR9126896	Mus musculus	small intestine	Adult	BDNF	BDNF_CDS	0
Tabula Muris Consortium	GSE132040	SRR9125681;SRR9127535	Mus musculus	small intestine	Adult	BDNF	BDNF_CDS	0
Tabula Muris Consortium	GSE132040	SRR9125683;SRR9126875	Mus musculus	pancreas	Adult	BDNF	BDNF_CDS	0
Tabula Muris Consortium	GSE132040	SRR9125684;SRR9126878	Mus musculus	heart	Adult	BDNF	BDNF_CDS	9.18537
Tabula Muris Consortium	GSE132040	SRR9125685;SRR9126877	Mus musculus	whole brain	Adult	BDNF	BDNF_CDS	19.6413
Tabula Muris Consortium	GSE132040	SRR9125686;SRR9126884	Mus musculus	subcutaneous adipose tissue	Adult	BDNF	BDNF_CDS	4.64355
Tabula Muris Consortium	GSE132040	SRR9125687;SRR9126883	Mus musculus	heart	Adult	BDNF	BDNF_CDS	8.81829
Tabula Muris Consortium	GSE132040	SRR9125688;SRR9126719	Mus musculus	bone	Adult	BDNF	BDNF_CDS	1.5165
Tabula Muris Consortium	GSE132040	SRR9125689;SRR9126992	Mus musculus	muscle	Adult	BDNF	BDNF_CDS	5.03686
Tabula Muris Consortium	GSE132040	SRR9125690;SRR9127129	Mus musculus	kidney	Adult	BDNF	BDNF_CDS	2.16329
Tabula Muris Consortium	GSE132040	SRR9125691;SRR9126833	Mus musculus	subcutaneous adipose tissue	Adult	BDNF	BDNF_CDS	0.858964
Tabula Muris Consortium	GSE132040	SRR9125692;SRR9126832	Mus musculus	brown adipose tissue	Adult	BDNF	BDNF_CDS	0.163603
Tabula Muris Consortium	GSE132040	SRR9125693;SRR9127284	Mus musculus	whole brain	Adult	BDNF	BDNF_CDS	21.9883
Tabula Muris Consortium	GSE132040	SRR9125694;SRR9127283	Mus musculus	spleen	Adult	BDNF	BDNF_CDS	0.727623
Tabula Muris Consortium	GSE132040	SRR9125695;SRR9127286	Mus musculus	heart	Adult	BDNF	BDNF_CDS	13.5479
Tabula Muris Consortium	GSE132040	SRR9125696;SRR9127285	Mus musculus	liver	Adult	BDNF	BDNF_CDS	2.66686
Tabula Muris Consortium	GSE132040	SRR9125698;SRR9127287	Mus musculus	spleen	Adult	BDNF	BDNF_CDS	0.436672
Tabula Muris Consortium	GSE132040	SRR9125699;SRR9127290	Mus musculus	subcutaneous adipose tissue	Adult	BDNF	BDNF_CDS	2.46314
Tabula Muris Consortium	GSE132040	SRR9125700;SRR9127289	Mus musculus	mesenteric adipose tissue	Adult	BDNF	BDNF_CDS	3.51906
Tabula Muris Consortium	GSE132040	SRR9125701;SRR9127276	Mus musculus	muscle	Adult	BDNF	BDNF_CDS	1.34876
Tabula Muris Consortium	GSE132040	SRR9125702;SRR9127275	Mus musculus	heart	Adult	BDNF	BDNF_CDS	7.61885
Tabula Muris Consortium	GSE132040	SRR9125703;SRR9127278	Mus musculus	mesenteric adipose tissue	Adult	BDNF	BDNF_CDS	1.34257
Tabula Muris Consortium	GSE132040	SRR9125705;SRR9127280	Mus musculus	liver	Adult	BDNF	BDNF_CDS	1.94017
Tabula Muris Consortium	GSE132040	SRR9125706;SRR9127279	Mus musculus	mesenteric adipose tissue	Adult	BDNF	BDNF_CDS	1.55591
Tabula Muris Consortium	GSE132040	SRR9125707;SRR9127282	Mus musculus	mesenteric adipose tissue	Adult	BDNF	BDNF_CDS	4.85838
Tabula Muris Consortium	GSE132040	SRR9125708;SRR9127281	Mus musculus	mesenteric adipose tissue	Adult	BDNF	BDNF_CDS	0.448189
Tabula Muris Consortium	GSE132040	SRR9125709;SRR9127519	Mus musculus	spleen	Adult	BDNF	BDNF_CDS	0.786734
Tabula Muris Consortium	GSE132040	SRR9125710;SRR9126887	Mus musculus	whole brain	Adult	BDNF	BDNF_CDS	34.3013
Tabula Muris Consortium	GSE132040	SRR9125712;SRR9126828	Mus musculus	bone marrow	Adult	BDNF	BDNF_CDS	0.849567
Tabula Muris Consortium	GSE132040	SRR9125713;SRR9126817	Mus musculus	heart	Adult	BDNF	BDNF_CDS	11.1893
Tabula Muris Consortium	GSE132040	SRR9125714;SRR9126895	Mus musculus	pancreas	Adult	BDNF	BDNF_CDS	0
Tabula Muris Consortium	GSE132040	SRR9125715;SRR9127102	Mus musculus	brown adipose tissue	Adult	BDNF	BDNF_CDS	0.0923119
Tabula Muris Consortium	GSE132040	SRR9125716;SRR9126923	Mus musculus	kidney	Adult	BDNF	BDNF_CDS	5.64841
Tabula Muris Consortium	GSE132040	SRR9125717;SRR9127530	Mus musculus	skin	Adult	BDNF	BDNF_CDS	4.05373
Tabula Muris Consortium	GSE132040	SRR9125720;SRR9126718	Mus musculus	gonadal adipose tissue	Adult	BDNF	BDNF_CDS	4.21679
Tabula Muris Consortium	GSE132040	SRR9125721;SRR9127131	Mus musculus	pancreas	Adult	BDNF	BDNF_CDS	0
Tabula Muris Consortium	GSE132040	SRR9125722;SRR9126936	Mus musculus	gonadal adipose tissue	Adult	BDNF	BDNF_CDS	5.36788
Tabula Muris Consortium	GSE132040	SRR9125723;SRR9126827	Mus musculus	pancreas	Adult	BDNF	BDNF_CDS	0.258504
Tabula Muris Consortium	GSE132040	SRR9125724;SRR9126930	Mus musculus	muscle	Adult	BDNF	BDNF_CDS	2.43539
Tabula Muris Consortium	GSE132040	SRR9125725;SRR9127092	Mus musculus	muscle	Adult	BDNF	BDNF_CDS	1.61028
Tabula Muris Consortium	GSE132040	SRR9125726;SRR9127263	Mus musculus	gonadal adipose tissue	Adult	BDNF	BDNF_CDS	1.71381
Tabula Muris Consortium	GSE132040	SRR9125727;SRR9126854	Mus musculus	spleen	Adult	BDNF	BDNF_CDS	0
Tabula Muris Consortium	GSE132040	SRR9125728;SRR9126853	Mus musculus	bone marrow	Adult	BDNF	BDNF_CDS	1.26813
Tabula Muris Consortium	GSE132040	SRR9125729;SRR9126848	Mus musculus	muscle	Adult	BDNF	BDNF_CDS	1.06374
Tabula Muris Consortium	GSE132040	SRR9125731;SRR9127265	Mus musculus	muscle	Adult	BDNF	BDNF_CDS	4.91986
Tabula Muris Consortium	GSE132040	SRR9125732;SRR9126845	Mus musculus	kidney	Adult	BDNF	BDNF_CDS	7.09978
Tabula Muris Consortium	GSE132040	SRR9125733;SRR9126852	Mus musculus	pancreas	Adult	BDNF	BDNF_CDS	0
Tabula Muris Consortium	GSE132040	SRR9125734;SRR9126851	Mus musculus	bone marrow	Adult	BDNF	BDNF_CDS	0.168294
Tabula Muris Consortium	GSE132040	SRR9125735;SRR9126850	Mus musculus	bone	Adult	BDNF	BDNF_CDS	1.20215
Tabula Muris Consortium	GSE132040	SRR9125736;SRR9126849	Mus musculus	whole brain	Adult	BDNF	BDNF_CDS	23.5156
Tabula Muris Consortium	GSE132040	SRR9125738;SRR9126731	Mus musculus	subcutaneous adipose tissue	Adult	BDNF	BDNF_CDS	1.27539
Tabula Muris Consortium	GSE132040	SRR9125739;SRR9126730	Mus musculus	heart	Adult	BDNF	BDNF_CDS	0
Tabula Muris Consortium	GSE132040	SRR9125740;SRR9127273	Mus musculus	liver	Adult	BDNF	BDNF_CDS	3.67323
Tabula Muris Consortium	GSE132040	SRR9125741;SRR9127542	Mus musculus	heart	Adult	BDNF	BDNF_CDS	8.43399
Tabula Muris Consortium	GSE132040	SRR9125742;SRR9127541	Mus musculus	white blood cells	Adult	BDNF	BDNF_CDS	0
Tabula Muris Consortium	GSE132040	SRR9125743;SRR9127544	Mus musculus	subcutaneous adipose tissue	Adult	BDNF	BDNF_CDS	0.821069
Tabula Muris Consortium	GSE132040	SRR9125744;SRR9127543	Mus musculus	heart	Adult	BDNF	BDNF_CDS	5.93108
Tabula Muris Consortium	GSE132040	SRR9125745;SRR9126727	Mus musculus	liver	Adult	BDNF	BDNF_CDS	0.945977
Tabula Muris Consortium	GSE132040	SRR9125746;SRR9127545	Mus musculus	muscle	Adult	BDNF	BDNF_CDS	3.77242
Tabula Muris Consortium	GSE132040	SRR9125747;SRR9127072	Mus musculus	muscle	Adult	BDNF	BDNF_CDS	2.98127
Tabula Muris Consortium	GSE132040	SRR9125748;SRR9127071	Mus musculus	white blood cells	Adult	BDNF	BDNF_CDS	0.203392
Tabula Muris Consortium	GSE132040	SRR9125750;SRR9127069	Mus musculus	mesenteric adipose tissue	Adult	BDNF	BDNF_CDS	3.21348
Tabula Muris Consortium	GSE132040	SRR9125751;SRR9127268	Mus musculus	pancreas	Adult	BDNF	BDNF_CDS	0
Tabula Muris Consortium	GSE132040	SRR9125752;SRR9127267	Mus musculus	small intestine	Adult	BDNF	BDNF_CDS	0
Tabula Muris Consortium	GSE132040	SRR9125753;SRR9127074	Mus musculus	small intestine	Adult	BDNF	BDNF_CDS	0.668861
Tabula Muris Consortium	GSE132040	SRR9125754;SRR9127073	Mus musculus	whole brain	Adult	BDNF	BDNF_CDS	25.0403
Tabula Muris Consortium	GSE132040	SRR9125756;SRR9126926	Mus musculus	white blood cells	Adult	BDNF	BDNF_CDS	0
Tabula Muris Consortium	GSE132040	SRR9125757;SRR9126654	Mus musculus	kidney	Adult	BDNF	BDNF_CDS	7.86547
Tabula Muris Consortium	GSE132040	SRR9125759;SRR9126653	Mus musculus	heart	Adult	BDNF	BDNF_CDS	9.82366
Tabula Muris Consortium	GSE132040	SRR9125760;SRR9127534	Mus musculus	kidney	Adult	BDNF	BDNF_CDS	6.74032
Tabula Muris Consortium	GSE132040	SRR9125761;SRR9127035	Mus musculus	heart	Adult	BDNF	BDNF_CDS	7.32674
Tabula Muris Consortium	GSE132040	SRR9125762;SRR9127533	Mus musculus	kidney	Adult	BDNF	BDNF_CDS	7.28738
Tabula Muris Consortium	GSE132040	SRR9125763;SRR9127006	Mus musculus	brown adipose tissue	Adult	BDNF	BDNF_CDS	0
Tabula Muris Consortium	GSE132040	SRR9125764;SRR9126960	Mus musculus	small intestine	Adult	BDNF	BDNF_CDS	0
Tabula Muris Consortium	GSE132040	SRR9125765;SRR9127239	Mus musculus	white blood cells	Adult	BDNF	BDNF_CDS	0
Tabula Muris Consortium	GSE132040	SRR9125766;SRR9127437	Mus musculus	whole brain	Adult	BDNF	BDNF_CDS	18.2518
Tabula Muris Consortium	GSE132040	SRR9125767;SRR9127474	Mus musculus	mesenteric adipose tissue	Adult	BDNF	BDNF_CDS	0.647358
Tabula Muris Consortium	GSE132040	SRR9125768;SRR9127238	Mus musculus	brown adipose tissue	Adult	BDNF	BDNF_CDS	0.241191
Tabula Muris Consortium	GSE132040	SRR9125769;SRR9127554	Mus musculus	bone	Adult	BDNF	BDNF_CDS	0.187466
Tabula Muris Consortium	GSE132040	SRR9125770;SRR9127033	Mus musculus	whole brain	Adult	BDNF	BDNF_CDS	24.7315
Tabula Muris Consortium	GSE132040	SRR9125771;SRR9126785	Mus musculus	whole brain	Adult	BDNF	BDNF_CDS	18.7462
Tabula Muris Consortium	GSE132040	SRR9125772;SRR9127525	Mus musculus	lung	Adult	BDNF	BDNF_CDS	26.8883
Tabula Muris Consortium	GSE132040	SRR9125773;SRR9126791	Mus musculus	bone	Adult	BDNF	BDNF_CDS	2.24007
Tabula Muris Consortium	GSE132040	SRR9125774;SRR9127444	Mus musculus	whole brain	Adult	BDNF	BDNF_CDS	22.0145
Tabula Muris Consortium	GSE132040	SRR9125775;SRR9127458	Mus musculus	spleen	Adult	BDNF	BDNF_CDS	0
Tabula Muris Consortium	GSE132040	SRR9125776;SRR9127134	Mus musculus	heart	Adult	BDNF	BDNF_CDS	8.27069
Tabula Muris Consortium	GSE132040	SRR9125777;SRR9127475	Mus musculus	kidney	Adult	BDNF	BDNF_CDS	3.12847
Tabula Muris Consortium	GSE132040	SRR9125778;SRR9127116	Mus musculus	liver	Adult	BDNF	BDNF_CDS	2.54968
Tabula Muris Consortium	GSE132040	SRR9125780;SRR9127240	Mus musculus	skin	Adult	BDNF	BDNF_CDS	2.79564
Tabula Muris Consortium	GSE132040	SRR9125781;SRR9127326	Mus musculus	white blood cells	Adult	BDNF	BDNF_CDS	0
Tabula Muris Consortium	GSE132040	SRR9125782;SRR9127247	Mus musculus	mesenteric adipose tissue	Adult	BDNF	BDNF_CDS	0.593659
Tabula Muris Consortium	GSE132040	SRR9125783;SRR9127246	Mus musculus	brown adipose tissue	Adult	BDNF	BDNF_CDS	0.140643
Tabula Muris Consortium	GSE132040	SRR9125784;SRR9127249	Mus musculus	heart	Adult	BDNF	BDNF_CDS	5.36975
Tabula Muris Consortium	GSE132040	SRR9125785;SRR9127248	Mus musculus	bone	Adult	BDNF	BDNF_CDS	1.78767
Tabula Muris Consortium	GSE132040	SRR9125786;SRR9127243	Mus musculus	skin	Adult	BDNF	BDNF_CDS	2.30364
Tabula Muris Consortium	GSE132040	SRR9125787;SRR9127242	Mus musculus	muscle	Adult	BDNF	BDNF_CDS	1.17546
Tabula Muris Consortium	GSE132040	SRR9125788;SRR9127245	Mus musculus	gonadal adipose tissue	Adult	BDNF	BDNF_CDS	0.581373
Tabula Muris Consortium	GSE132040	SRR9125789;SRR9127244	Mus musculus	kidney	Adult	BDNF	BDNF_CDS	3.73607
Tabula Muris Consortium	GSE132040	SRR9125790;SRR9126651	Mus musculus	spleen	Adult	BDNF	BDNF_CDS	0.289574
Tabula Muris Consortium	GSE132040	SRR9125791;SRR9126650	Mus musculus	kidney	Adult	BDNF	BDNF_CDS	4.21209
Tabula Muris Consortium	GSE132040	SRR9125792;SRR9127558	Mus musculus	heart	Adult	BDNF	BDNF_CDS	12.1069
Tabula Muris Consortium	GSE132040	SRR9125794;SRR9127261	Mus musculus	subcutaneous adipose tissue	Adult	BDNF	BDNF_CDS	9.0072
Tabula Muris Consortium	GSE132040	SRR9125796;SRR9127299	Mus musculus	liver	Adult	BDNF	BDNF_CDS	1.1519
Tabula Muris Consortium	GSE132040	SRR9125797;SRR9126704	Mus musculus	muscle	Adult	BDNF	BDNF_CDS	0.881242
Tabula Muris Consortium	GSE132040	SRR9125798;SRR9126846	Mus musculus	spleen	Adult	BDNF	BDNF_CDS	1.55662
Tabula Muris Consortium	GSE132040	SRR9125799;SRR9127019	Mus musculus	brown adipose tissue	Adult	BDNF	BDNF_CDS	0.286208
Tabula Muris Consortium	GSE132040	SRR9125800;SRR9127031	Mus musculus	brown adipose tissue	Adult	BDNF	BDNF_CDS	0.737173
Tabula Muris Consortium	GSE132040	SRR9125801;SRR9127030	Mus musculus	lung	Adult	BDNF	BDNF_CDS	19.8929
Tabula Muris Consortium	GSE132040	SRR9125802;SRR9127348	Mus musculus	liver	Adult	BDNF	BDNF_CDS	0.407333
Tabula Muris Consortium	GSE132040	SRR9125803;SRR9127347	Mus musculus	skin	Adult	BDNF	BDNF_CDS	6.65003
Tabula Muris Consortium	GSE132040	SRR9125804;SRR9127350	Mus musculus	heart	Adult	BDNF	BDNF_CDS	8.91832
Tabula Muris Consortium	GSE132040	SRR9125805;SRR9127349	Mus musculus	bone marrow	Adult	BDNF	BDNF_CDS	0
Tabula Muris Consortium	GSE132040	SRR9125806;SRR9127523	Mus musculus	spleen	Adult	BDNF	BDNF_CDS	1.44712
Tabula Muris Consortium	GSE132040	SRR9125807;SRR9127325	Mus musculus	skin	Adult	BDNF	BDNF_CDS	5.55439
Tabula Muris Consortium	GSE132040	SRR9125809;SRR9127522	Mus musculus	subcutaneous adipose tissue	Adult	BDNF	BDNF_CDS	2.56323
Tabula Muris Consortium	GSE132040	SRR9125810;SRR9126990	Mus musculus	spleen	Adult	BDNF	BDNF_CDS	0.473528
Tabula Muris Consortium	GSE132040	SRR9125811;SRR9127556	Mus musculus	whole brain	Adult	BDNF	BDNF_CDS	31.4755
Tabula Muris Consortium	GSE132040	SRR9125812;SRR9127415	Mus musculus	kidney	Adult	BDNF	BDNF_CDS	5.21498
Tabula Muris Consortium	GSE132040	SRR9125813;SRR9127414	Mus musculus	skin	Adult	BDNF	BDNF_CDS	5.7611
Tabula Muris Consortium	GSE132040	SRR9125814;SRR9127259	Mus musculus	pancreas	Adult	BDNF	BDNF_CDS	0
Tabula Muris Consortium	GSE132040	SRR9125815;SRR9127258	Mus musculus	small intestine	Adult	BDNF	BDNF_CDS	0.135031
Tabula Muris Consortium	GSE132040	SRR9125816;SRR9126862	Mus musculus	skin	Adult	BDNF	BDNF_CDS	4.74228
Tabula Muris Consortium	GSE132040	SRR9125817;SRR9126999	Mus musculus	skin	Adult	BDNF	BDNF_CDS	2.30538
Tabula Muris Consortium	GSE132040	SRR9125818;SRR9127081	Mus musculus	liver	Adult	BDNF	BDNF_CDS	0.770284
Tabula Muris Consortium	GSE132040	SRR9125819;SRR9127292	Mus musculus	mesenteric adipose tissue	Adult	BDNF	BDNF_CDS	0.628104
Tabula Muris Consortium	GSE132040	SRR9125820;SRR9127144	Mus musculus	heart	Adult	BDNF	BDNF_CDS	8.39762
Tabula Muris Consortium	GSE132040	SRR9125821;SRR9127143	Mus musculus	white blood cells	Adult	BDNF	BDNF_CDS	0
Tabula Muris Consortium	GSE132040	SRR9125822;SRR9127223	Mus musculus	mesenteric adipose tissue	Adult	BDNF	BDNF_CDS	5.34388
Tabula Muris Consortium	GSE132040	SRR9125823;SRR9126820	Mus musculus	muscle	Adult	BDNF	BDNF_CDS	1.66226
Tabula Muris Consortium	GSE132040	SRR9125824;SRR9126819	Mus musculus	pancreas	Adult	BDNF	BDNF_CDS	1.4393
Tabula Muris Consortium	GSE132040	SRR9125825;SRR9126822	Mus musculus	spleen	Adult	BDNF	BDNF_CDS	0.226805
Tabula Muris Consortium	GSE132040	SRR9125826;SRR9126821	Mus musculus	bone marrow	Adult	BDNF	BDNF_CDS	2.75785
Tabula Muris Consortium	GSE132040	SRR9125827;SRR9127355	Mus musculus	subcutaneous adipose tissue	Adult	BDNF	BDNF_CDS	0.344354
Tabula Muris Consortium	GSE132040	SRR9125828;SRR9127354	Mus musculus	spleen	Adult	BDNF	BDNF_CDS	0.798725
Tabula Muris Consortium	GSE132040	SRR9125829;SRR9127357	Mus musculus	bone	Adult	BDNF	BDNF_CDS	0.61992
Tabula Muris Consortium	GSE132040	SRR9125830;SRR9127356	Mus musculus	liver	Adult	BDNF	BDNF_CDS	4.83736
Tabula Muris Consortium	GSE132040	SRR9125831;SRR9127142	Mus musculus	white blood cells	Adult	BDNF	BDNF_CDS	0
Tabula Muris Consortium	GSE132040	SRR9125832;SRR9127359	Mus musculus	pancreas	Adult	BDNF	BDNF_CDS	0
Tabula Muris Consortium	GSE132040	SRR9125833;SRR9127358	Mus musculus	gonadal adipose tissue	Adult	BDNF	BDNF_CDS	3.96268
Tabula Muris Consortium	GSE132040	SRR9125834;SRR9127141	Mus musculus	gonadal adipose tissue	Adult	BDNF	BDNF_CDS	1.37722
Tabula Muris Consortium	GSE132040	SRR9125835;SRR9127485	Mus musculus	spleen	Adult	BDNF	BDNF_CDS	0
Tabula Muris Consortium	GSE132040	SRR9125836;SRR9127171	Mus musculus	subcutaneous adipose tissue	Adult	BDNF	BDNF_CDS	2.26922
Tabula Muris Consortium	GSE132040	SRR9125837;SRR9127484	Mus musculus	spleen	Adult	BDNF	BDNF_CDS	0.333495
Tabula Muris Consortium	GSE132040	SRR9125838;SRR9127510	Mus musculus	small intestine	Adult	BDNF	BDNF_CDS	0
Tabula Muris Consortium	GSE132040	SRR9125839;SRR9127042	Mus musculus	kidney	Adult	BDNF	BDNF_CDS	6.05484
Tabula Muris Consortium	GSE132040	SRR9125842;SRR9127230	Mus musculus	pancreas	Adult	BDNF	BDNF_CDS	2.04725
Tabula Muris Consortium	GSE132040	SRR9125843;SRR9127293	Mus musculus	bone	Adult	BDNF	BDNF_CDS	0.0941388
Tabula Muris Consortium	GSE132040	SRR9125844;SRR9127047	Mus musculus	bone	Adult	BDNF	BDNF_CDS	0.943488
Tabula Muris Consortium	GSE132040	SRR9125845;SRR9126805	Mus musculus	small intestine	Adult	BDNF	BDNF_CDS	0.575996
Tabula Muris Consortium	GSE132040	SRR9125846;SRR9127524	Mus musculus	bone	Adult	BDNF	BDNF_CDS	2.87647
Tabula Muris Consortium	GSE132040	SRR9125847;SRR9127539	Mus musculus	lung	Adult	BDNF	BDNF_CDS	25.3034
Tabula Muris Consortium	GSE132040	SRR9125848;SRR9126813	Mus musculus	skin	Adult	BDNF	BDNF_CDS	3.72818
Tabula Muris Consortium	GSE132040	SRR9125849;SRR9127433	Mus musculus	bone marrow	Adult	BDNF	BDNF_CDS	0.133414
Tabula Muris Consortium	GSE132040	SRR9125850;SRR9127108	Mus musculus	lung	Adult	BDNF	BDNF_CDS	7.11937
Tabula Muris Consortium	GSE132040	SRR9125852;SRR9127302	Mus musculus	spleen	Adult	BDNF	BDNF_CDS	0
Tabula Muris Consortium	GSE132040	SRR9125853;SRR9127511	Mus musculus	brown adipose tissue	Adult	BDNF	BDNF_CDS	0
Tabula Muris Consortium	GSE132040	SRR9125854;SRR9126961	Mus musculus	mesenteric adipose tissue	Adult	BDNF	BDNF_CDS	1.3273
Tabula Muris Consortium	GSE132040	SRR9125855;SRR9126929	Mus musculus	bone	Adult	BDNF	BDNF_CDS	1.65255
Tabula Muris Consortium	GSE132040	SRR9125856;SRR9126734	Mus musculus	brown adipose tissue	Adult	BDNF	BDNF_CDS	0.393863
Tabula Muris Consortium	GSE132040	SRR9125857;SRR9126733	Mus musculus	spleen	Adult	BDNF	BDNF_CDS	1.73995
Tabula Muris Consortium	GSE132040	SRR9125858;SRR9127034	Mus musculus	gonadal adipose tissue	Adult	BDNF	BDNF_CDS	4.02002
Tabula Muris Consortium	GSE132040	SRR9125859;SRR9126735	Mus musculus	skin	Adult	BDNF	BDNF_CDS	5.98902
Tabula Muris Consortium	GSE132040	SRR9125860;SRR9127084	Mus musculus	pancreas	Adult	BDNF	BDNF_CDS	0
Tabula Muris Consortium	GSE132040	SRR9125861;SRR9127225	Mus musculus	pancreas	Adult	BDNF	BDNF_CDS	0.239921
Tabula Muris Consortium	GSE132040	SRR9125862;SRR9127394	Mus musculus	kidney	Adult	BDNF	BDNF_CDS	2.90565
Tabula Muris Consortium	GSE132040	SRR9125863;SRR9126782	Mus musculus	whole brain	Adult	BDNF	BDNF_CDS	19.6618
Tabula Muris Consortium	GSE132040	SRR9125864;SRR9126935	Mus musculus	white blood cells	Adult	BDNF	BDNF_CDS	0
Tabula Muris Consortium	GSE132040	SRR9125865;SRR9126934	Mus musculus	bone	Adult	BDNF	BDNF_CDS	2.00136
Tabula Muris Consortium	GSE132040	SRR9125867;SRR9127576	Mus musculus	brown adipose tissue	Adult	BDNF	BDNF_CDS	0
Tabula Muris Consortium	GSE132040	SRR9125868;SRR9127431	Mus musculus	brown adipose tissue	Adult	BDNF	BDNF_CDS	0
Tabula Muris Consortium	GSE132040	SRR9125869;SRR9127174	Mus musculus	bone marrow	Adult	BDNF	BDNF_CDS	1.25198
Tabula Muris Consortium	GSE132040	SRR9125870;SRR9127575	Mus musculus	whole brain	Adult	BDNF	BDNF_CDS	17.9458
Tabula Muris Consortium	GSE132040	SRR9125871;SRR9126861	Mus musculus	brown adipose tissue	Adult	BDNF	BDNF_CDS	0
Tabula Muris Consortium	GSE132040	SRR9125872;SRR9127160	Mus musculus	subcutaneous adipose tissue	Adult	BDNF	BDNF_CDS	11.6323
Tabula Muris Consortium	GSE132040	SRR9125873;SRR9127159	Mus musculus	liver	Adult	BDNF	BDNF_CDS	0
Tabula Muris Consortium	GSE132040	SRR9125874;SRR9126729	Mus musculus	kidney	Adult	BDNF	BDNF_CDS	3.64504
Tabula Muris Consortium	GSE132040	SRR9125875;SRR9126728	Mus musculus	pancreas	Adult	BDNF	BDNF_CDS	4.14537
Tabula Muris Consortium	GSE132040	SRR9125876;SRR9127172	Mus musculus	mesenteric adipose tissue	Adult	BDNF	BDNF_CDS	0.471045
Tabula Muris Consortium	GSE132040	SRR9125877;SRR9127137	Mus musculus	gonadal adipose tissue	Adult	BDNF	BDNF_CDS	2.35183
Tabula Muris Consortium	GSE132040	SRR9125878;SRR9126701	Mus musculus	lung	Adult	BDNF	BDNF_CDS	17.9448
Tabula Muris Consortium	GSE132040	SRR9125879;SRR9126700	Mus musculus	heart	Adult	BDNF	BDNF_CDS	6.82296
Tabula Muris Consortium	GSE132040	SRR9125880;SRR9126703	Mus musculus	pancreas	Adult	BDNF	BDNF_CDS	0.109283
Tabula Muris Consortium	GSE132040	SRR9125881;SRR9126702	Mus musculus	mesenteric adipose tissue	Adult	BDNF	BDNF_CDS	3.58643
Tabula Muris Consortium	GSE132040	SRR9125882;SRR9126697	Mus musculus	lung	Adult	BDNF	BDNF_CDS	17.9251
Tabula Muris Consortium	GSE132040	SRR9125883;SRR9126696	Mus musculus	kidney	Adult	BDNF	BDNF_CDS	4.21795
Tabula Muris Consortium	GSE132040	SRR9125884;SRR9126699	Mus musculus	whole brain	Adult	BDNF	BDNF_CDS	26.3053
Tabula Muris Consortium	GSE132040	SRR9125885;SRR9126698	Mus musculus	bone marrow	Adult	BDNF	BDNF_CDS	9.70795
Tabula Muris Consortium	GSE132040	SRR9125886;SRR9127383	Mus musculus	skin	Adult	BDNF	BDNF_CDS	3.79215
Tabula Muris Consortium	GSE132040	SRR9125887;SRR9126706	Mus musculus	kidney	Adult	BDNF	BDNF_CDS	4.72503
Tabula Muris Consortium	GSE132040	SRR9125888;SRR9126705	Mus musculus	kidney	Adult	BDNF	BDNF_CDS	3.86921
Tabula Muris Consortium	GSE132040	SRR9125889;SRR9127382	Mus musculus	kidney	Adult	BDNF	BDNF_CDS	3.31635
Tabula Muris Consortium	GSE132040	SRR9125890;SRR9126665	Mus musculus	subcutaneous adipose tissue	Adult	BDNF	BDNF_CDS	7.96938
Tabula Muris Consortium	GSE132040	SRR9125891;SRR9126664	Mus musculus	spleen	Adult	BDNF	BDNF_CDS	0.530103
Tabula Muris Consortium	GSE132040	SRR9125892;SRR9126667	Mus musculus	liver	Adult	BDNF	BDNF_CDS	1.23629
Tabula Muris Consortium	GSE132040	SRR9125893;SRR9126666	Mus musculus	bone	Adult	BDNF	BDNF_CDS	0.918137
Tabula Muris Consortium	GSE132040	SRR9125894;SRR9127352	Mus musculus	skin	Adult	BDNF	BDNF_CDS	4.72854
Tabula Muris Consortium	GSE132040	SRR9125896;SRR9126663	Mus musculus	bone	Adult	BDNF	BDNF_CDS	4.65589
Tabula Muris Consortium	GSE132040	SRR9125897;SRR9127353	Mus musculus	bone marrow	Adult	BDNF	BDNF_CDS	0
Tabula Muris Consortium	GSE132040	SRR9125898;SRR9127133	Mus musculus	bone marrow	Adult	BDNF	BDNF_CDS	3.09142
Tabula Muris Consortium	GSE132040	SRR9125899;SRR9126669	Mus musculus	lung	Adult	BDNF	BDNF_CDS	15.8842
Tabula Muris Consortium	GSE132040	SRR9125900;SRR9126668	Mus musculus	small intestine	Adult	BDNF	BDNF_CDS	0
Tabula Muris Consortium	GSE132040	SRR9125901;SRR9126880	Mus musculus	subcutaneous adipose tissue	Adult	BDNF	BDNF_CDS	3.43683
Tabula Muris Consortium	GSE132040	SRR9125904;SRR9126881	Mus musculus	liver	Adult	BDNF	BDNF_CDS	3.30038
Tabula Muris Consortium	GSE132040	SRR9125905;SRR9126876	Mus musculus	muscle	Adult	BDNF	BDNF_CDS	1.57602
Tabula Muris Consortium	GSE132040	SRR9125906;SRR9126768	Mus musculus	mesenteric adipose tissue	Adult	BDNF	BDNF_CDS	2.48894
Tabula Muris Consortium	GSE132040	SRR9125907;SRR9126771	Mus musculus	white blood cells	Adult	BDNF	BDNF_CDS	0
Tabula Muris Consortium	GSE132040	SRR9125908;SRR9126770	Mus musculus	liver	Adult	BDNF	BDNF_CDS	3.46702
Tabula Muris Consortium	GSE132040	SRR9125909;SRR9127570	Mus musculus	spleen	Adult	BDNF	BDNF_CDS	0
Tabula Muris Consortium	GSE132040	SRR9125910;SRR9127135	Mus musculus	pancreas	Adult	BDNF	BDNF_CDS	0
Tabula Muris Consortium	GSE132040	SRR9125911;SRR9127569	Mus musculus	mesenteric adipose tissue	Adult	BDNF	BDNF_CDS	1.51418
Tabula Muris Consortium	GSE132040	SRR9125912;SRR9127090	Mus musculus	bone	Adult	BDNF	BDNF_CDS	0.592335
Tabula Muris Consortium	GSE132040	SRR9125913;SRR9127088	Mus musculus	mesenteric adipose tissue	Adult	BDNF	BDNF_CDS	1.52784
Tabula Muris Consortium	GSE132040	SRR9125914;SRR9127300	Mus musculus	skin	Adult	BDNF	BDNF_CDS	5.8801
Tabula Muris Consortium	GSE132040	SRR9125915;SRR9127165	Mus musculus	skin	Adult	BDNF	BDNF_CDS	0
Tabula Muris Consortium	GSE132040	SRR9125916;SRR9126655	Mus musculus	bone	Adult	BDNF	BDNF_CDS	7.11544
Tabula Muris Consortium	GSE132040	SRR9125917;SRR9126855	Mus musculus	gonadal adipose tissue	Adult	BDNF	BDNF_CDS	0.685331
Tabula Muris Consortium	GSE132040	SRR9125918;SRR9127018	Mus musculus	liver	Adult	BDNF	BDNF_CDS	2.14654
Tabula Muris Consortium	GSE132040	SRR9125919;SRR9127016	Mus musculus	muscle	Adult	BDNF	BDNF_CDS	1.3627
Tabula Muris Consortium	GSE132040	SRR9125920;SRR9127067	Mus musculus	whole brain	Adult	BDNF	BDNF_CDS	26.0784
Tabula Muris Consortium	GSE132040	SRR9125921;SRR9127138	Mus musculus	heart	Adult	BDNF	BDNF_CDS	6.84997
Tabula Muris Consortium	GSE132040	SRR9125922;SRR9126661	Mus musculus	mesenteric adipose tissue	Adult	BDNF	BDNF_CDS	2.85677
Tabula Muris Consortium	GSE132040	SRR9125923;SRR9126860	Mus musculus	skin	Adult	BDNF	BDNF_CDS	4.83888
Tabula Muris Consortium	GSE132040	SRR9125924;SRR9126695	Mus musculus	kidney	Adult	BDNF	BDNF_CDS	4.30745
Tabula Muris Consortium	GSE132040	SRR9125925;SRR9126662	Mus musculus	pancreas	Adult	BDNF	BDNF_CDS	0
Tabula Muris Consortium	GSE132040	SRR9125926;SRR9126657	Mus musculus	skin	Adult	BDNF	BDNF_CDS	4.6841
Tabula Muris Consortium	GSE132040	SRR9125927;SRR9126656	Mus musculus	kidney	Adult	BDNF	BDNF_CDS	4.55107
Tabula Muris Consortium	GSE132040	SRR9125928;SRR9126659	Mus musculus	white blood cells	Adult	BDNF	BDNF_CDS	0
Tabula Muris Consortium	GSE132040	SRR9125929;SRR9126658	Mus musculus	kidney	Adult	BDNF	BDNF_CDS	3.76634
Tabula Muris Consortium	GSE132040	SRR9125930;SRR9126920	Mus musculus	muscle	Adult	BDNF	BDNF_CDS	1.92822
Tabula Muris Consortium	GSE132040	SRR9125931;SRR9126919	Mus musculus	mesenteric adipose tissue	Adult	BDNF	BDNF_CDS	2.97917
Tabula Muris Consortium	GSE132040	SRR9125932;SRR9126922	Mus musculus	white blood cells	Adult	BDNF	BDNF_CDS	0
Tabula Muris Consortium	GSE132040	SRR9125933;SRR9126811	Mus musculus	skin	Adult	BDNF	BDNF_CDS	0.740085
Tabula Muris Consortium	GSE132040	SRR9125934;SRR9126921	Mus musculus	whole brain	Adult	BDNF	BDNF_CDS	27.5883
Tabula Muris Consortium	GSE132040	SRR9125935;SRR9127003	Mus musculus	white blood cells	Adult	BDNF	BDNF_CDS	0
Tabula Muris Consortium	GSE132040	SRR9125936;SRR9126924	Mus musculus	kidney	Adult	BDNF	BDNF_CDS	4.59833
Tabula Muris Consortium	GSE132040	SRR9125937;SRR9127000	Mus musculus	mesenteric adipose tissue	Adult	BDNF	BDNF_CDS	1.00948
Tabula Muris Consortium	GSE132040	SRR9125938;SRR9127443	Mus musculus	subcutaneous adipose tissue	Adult	BDNF	BDNF_CDS	4.93165
Tabula Muris Consortium	GSE132040	SRR9125939;SRR9127446	Mus musculus	brown adipose tissue	Adult	BDNF	BDNF_CDS	0.470061
Tabula Muris Consortium	GSE132040	SRR9125940;SRR9127445	Mus musculus	bone marrow	Adult	BDNF	BDNF_CDS	0.223004
Tabula Muris Consortium	GSE132040	SRR9125943;SRR9126759	Mus musculus	subcutaneous adipose tissue	Adult	BDNF	BDNF_CDS	2.89415
Tabula Muris Consortium	GSE132040	SRR9125944;SRR9127449	Mus musculus	brown adipose tissue	Adult	BDNF	BDNF_CDS	0
Tabula Muris Consortium	GSE132040	SRR9125945;SRR9127436	Mus musculus	liver	Adult	BDNF	BDNF_CDS	1.34216
Tabula Muris Consortium	GSE132040	SRR9125946;SRR9127310	Mus musculus	white blood cells	Adult	BDNF	BDNF_CDS	0
Tabula Muris Consortium	GSE132040	SRR9125948;SRR9127378	Mus musculus	lung	Adult	BDNF	BDNF_CDS	6.44631
Tabula Muris Consortium	GSE132040	SRR9125949;SRR9127375	Mus musculus	kidney	Adult	BDNF	BDNF_CDS	3.4348
Tabula Muris Consortium	GSE132040	SRR9125950;SRR9127390	Mus musculus	skin	Adult	BDNF	BDNF_CDS	3.8109
Tabula Muris Consortium	GSE132040	SRR9125951;SRR9127384	Mus musculus	mesenteric adipose tissue	Adult	BDNF	BDNF_CDS	2.47082
Tabula Muris Consortium	GSE132040	SRR9125952;SRR9127168	Mus musculus	gonadal adipose tissue	Adult	BDNF	BDNF_CDS	0.821199
Tabula Muris Consortium	GSE132040	SRR9125953;SRR9127167	Mus musculus	lung	Adult	BDNF	BDNF_CDS	25.2993
Tabula Muris Consortium	GSE132040	SRR9125956;SRR9127212	Mus musculus	liver	Adult	BDNF	BDNF_CDS	3.32898
Tabula Muris Consortium	GSE132040	SRR9125957;SRR9127211	Mus musculus	subcutaneous adipose tissue	Adult	BDNF	BDNF_CDS	0.407319
Tabula Muris Consortium	GSE132040	SRR9125958;SRR9126913	Mus musculus	pancreas	Adult	BDNF	BDNF_CDS	0
Tabula Muris Consortium	GSE132040	SRR9125959;SRR9127150	Mus musculus	brown adipose tissue	Adult	BDNF	BDNF_CDS	0.748564
Tabula Muris Consortium	GSE132040	SRR9125960;SRR9126912	Mus musculus	pancreas	Adult	BDNF	BDNF_CDS	1.1718
Tabula Muris Consortium	GSE132040	SRR9125962;SRR9127224	Mus musculus	skin	Adult	BDNF	BDNF_CDS	4.67849
Tabula Muris Consortium	GSE132040	SRR9125963;SRR9127515	Mus musculus	small intestine	Adult	BDNF	BDNF_CDS	0.110288
Tabula Muris Consortium	GSE132040	SRR9125964;SRR9127514	Mus musculus	muscle	Adult	BDNF	BDNF_CDS	1.50187
Tabula Muris Consortium	GSE132040	SRR9125965;SRR9127517	Mus musculus	small intestine	Adult	BDNF	BDNF_CDS	0
Tabula Muris Consortium	GSE132040	SRR9125966;SRR9127516	Mus musculus	kidney	Adult	BDNF	BDNF_CDS	4.86511
Tabula Muris Consortium	GSE132040	SRR9125967;SRR9127307	Mus musculus	bone marrow	Adult	BDNF	BDNF_CDS	0.583843
Tabula Muris Consortium	GSE132040	SRR9125968;SRR9127306	Mus musculus	liver	Adult	BDNF	BDNF_CDS	3.08598
Tabula Muris Consortium	GSE132040	SRR9125969;SRR9127521	Mus musculus	bone	Adult	BDNF	BDNF_CDS	1.19868
Tabula Muris Consortium	GSE132040	SRR9125970;SRR9127046	Mus musculus	spleen	Adult	BDNF	BDNF_CDS	1.67225
Tabula Muris Consortium	GSE132040	SRR9125971;SRR9127304	Mus musculus	heart	Adult	BDNF	BDNF_CDS	7.12424
Tabula Muris Consortium	GSE132040	SRR9125972;SRR9127096	Mus musculus	lung	Adult	BDNF	BDNF_CDS	20.1137
Tabula Muris Consortium	GSE132040	SRR9125973;SRR9126720	Mus musculus	pancreas	Adult	BDNF	BDNF_CDS	0.252413
Tabula Muris Consortium	GSE132040	SRR9125975;SRR9127453	Mus musculus	spleen	Adult	BDNF	BDNF_CDS	0
Tabula Muris Consortium	GSE132040	SRR9125976;SRR9127098	Mus musculus	brown adipose tissue	Adult	BDNF	BDNF_CDS	1.79716
Tabula Muris Consortium	GSE132040	SRR9125977;SRR9127101	Mus musculus	whole brain	Adult	BDNF	BDNF_CDS	22.9053
Tabula Muris Consortium	GSE132040	SRR9125978;SRR9127305	Mus musculus	heart	Adult	BDNF	BDNF_CDS	10.2139
Tabula Muris Consortium	GSE132040	SRR9125979;SRR9127057	Mus musculus	pancreas	Adult	BDNF	BDNF_CDS	0.190519
Tabula Muris Consortium	GSE132040	SRR9125980;SRR9127056	Mus musculus	liver	Adult	BDNF	BDNF_CDS	0.566994
Tabula Muris Consortium	GSE132040	SRR9125981;SRR9127055	Mus musculus	whole brain	Adult	BDNF	BDNF_CDS	21.6288
Tabula Muris Consortium	GSE132040	SRR9125982;SRR9127054	Mus musculus	whole brain	Adult	BDNF	BDNF_CDS	25.2591
Tabula Muris Consortium	GSE132040	SRR9125983;SRR9127053	Mus musculus	lung	Adult	BDNF	BDNF_CDS	20.6354
Tabula Muris Consortium	GSE132040	SRR9125984;SRR9127052	Mus musculus	lung	Adult	BDNF	BDNF_CDS	8.96565
Tabula Muris Consortium	GSE132040	SRR9125985;SRR9127051	Mus musculus	bone	Adult	BDNF	BDNF_CDS	2.49534
Tabula Muris Consortium	GSE132040	SRR9125986;SRR9127050	Mus musculus	liver	Adult	BDNF	BDNF_CDS	1.7471
Tabula Muris Consortium	GSE132040	SRR9125987;SRR9127060	Mus musculus	spleen	Adult	BDNF	BDNF_CDS	0.533157
Tabula Muris Consortium	GSE132040	SRR9125988;SRR9127059	Mus musculus	mesenteric adipose tissue	Adult	BDNF	BDNF_CDS	0.548146
Tabula Muris Consortium	GSE132040	SRR9125990;SRR9126980	Mus musculus	liver	Adult	BDNF	BDNF_CDS	1.3803
Tabula Muris Consortium	GSE132040	SRR9125993;SRR9126977	Mus musculus	heart	Adult	BDNF	BDNF_CDS	8.4995
Tabula Muris Consortium	GSE132040	SRR9125994;SRR9126976	Mus musculus	whole brain	Adult	BDNF	BDNF_CDS	22.904
Tabula Muris Consortium	GSE132040	SRR9125995;SRR9126979	Mus musculus	subcutaneous adipose tissue	Adult	BDNF	BDNF_CDS	1.35058
Tabula Muris Consortium	GSE132040	SRR9125996;SRR9126978	Mus musculus	spleen	Adult	BDNF	BDNF_CDS	1.01429
Tabula Muris Consortium	GSE132040	SRR9125997;SRR9127149	Mus musculus	pancreas	Adult	BDNF	BDNF_CDS	0.822321
Tabula Muris Consortium	GSE132040	SRR9125998;SRR9126975	Mus musculus	muscle	Adult	BDNF	BDNF_CDS	1.16672
Tabula Muris Consortium	GSE132040	SRR9126000;SRR9127322	Mus musculus	gonadal adipose tissue	Adult	BDNF	BDNF_CDS	2.64631
Tabula Muris Consortium	GSE132040	SRR9126001;SRR9127087	Mus musculus	liver	Adult	BDNF	BDNF_CDS	3.95341
Tabula Muris Consortium	GSE132040	SRR9126002;SRR9127162	Mus musculus	small intestine	Adult	BDNF	BDNF_CDS	0.194711
Tabula Muris Consortium	GSE132040	SRR9126003;SRR9127161	Mus musculus	skin	Adult	BDNF	BDNF_CDS	5.68925
Tabula Muris Consortium	GSE132040	SRR9126004;SRR9127156	Mus musculus	small intestine	Adult	BDNF	BDNF_CDS	0
Tabula Muris Consortium	GSE132040	SRR9126009;SRR9127164	Mus musculus	lung	Adult	BDNF	BDNF_CDS	13.6428
Tabula Muris Consortium	GSE132040	SRR9126010;SRR9127163	Mus musculus	lung	Adult	BDNF	BDNF_CDS	5.84971
Tabula Muris Consortium	GSE132040	SRR9126011;SRR9127490	Mus musculus	gonadal adipose tissue	Adult	BDNF	BDNF_CDS	3.29151
Tabula Muris Consortium	GSE132040	SRR9126012;SRR9127489	Mus musculus	kidney	Adult	BDNF	BDNF_CDS	6.00484
Tabula Muris Consortium	GSE132040	SRR9126013;SRR9127492	Mus musculus	liver	Adult	BDNF	BDNF_CDS	2.80356
Tabula Muris Consortium	GSE132040	SRR9126014;SRR9127491	Mus musculus	white blood cells	Adult	BDNF	BDNF_CDS	0
Tabula Muris Consortium	GSE132040	SRR9126015;SRR9127494	Mus musculus	muscle	Adult	BDNF	BDNF_CDS	1.38075
Tabula Muris Consortium	GSE132040	SRR9126016;SRR9127493	Mus musculus	bone marrow	Adult	BDNF	BDNF_CDS	0.60666
Tabula Muris Consortium	GSE132040	SRR9126017;SRR9127496	Mus musculus	white blood cells	Adult	BDNF	BDNF_CDS	0
Tabula Muris Consortium	GSE132040	SRR9126018;SRR9127495	Mus musculus	lung	Adult	BDNF	BDNF_CDS	19.113
Tabula Muris Consortium	GSE132040	SRR9126019;SRR9126939	Mus musculus	white blood cells	Adult	BDNF	BDNF_CDS	0.569172
Tabula Muris Consortium	GSE132040	SRR9126021;SRR9127487	Mus musculus	spleen	Adult	BDNF	BDNF_CDS	0.45767
Tabula Muris Consortium	GSE132040	SRR9126022;SRR9126773	Mus musculus	spleen	Adult	BDNF	BDNF_CDS	1.07271
Tabula Muris Consortium	GSE132040	SRR9126024;SRR9126938	Mus musculus	bone	Adult	BDNF	BDNF_CDS	5.9246
Tabula Muris Consortium	GSE132040	SRR9126025;SRR9127093	Mus musculus	heart	Adult	BDNF	BDNF_CDS	8.4892
Tabula Muris Consortium	GSE132040	SRR9126026;SRR9126780	Mus musculus	spleen	Adult	BDNF	BDNF_CDS	0.13163
Tabula Muris Consortium	GSE132040	SRR9126027;SRR9126779	Mus musculus	whole brain	Adult	BDNF	BDNF_CDS	29.8727
Tabula Muris Consortium	GSE132040	SRR9126028;SRR9126790	Mus musculus	bone marrow	Adult	BDNF	BDNF_CDS	0.813004
Tabula Muris Consortium	GSE132040	SRR9126029;SRR9126784	Mus musculus	heart	Adult	BDNF	BDNF_CDS	10.6508
Tabula Muris Consortium	GSE132040	SRR9126030;SRR9126787	Mus musculus	brown adipose tissue	Adult	BDNF	BDNF_CDS	0.494896
Tabula Muris Consortium	GSE132040	SRR9126031;SRR9127063	Mus musculus	bone	Adult	BDNF	BDNF_CDS	2.17298
Tabula Muris Consortium	GSE132040	SRR9126032;SRR9126985	Mus musculus	subcutaneous adipose tissue	Adult	BDNF	BDNF_CDS	5.24046
Tabula Muris Consortium	GSE132040	SRR9126033;SRR9126967	Mus musculus	gonadal adipose tissue	Adult	BDNF	BDNF_CDS	1.08185
Tabula Muris Consortium	GSE132040	SRR9126034;SRR9126800	Mus musculus	subcutaneous adipose tissue	Adult	BDNF	BDNF_CDS	12.8682
Tabula Muris Consortium	GSE132040	SRR9126035;SRR9127013	Mus musculus	spleen	Adult	BDNF	BDNF_CDS	0
Tabula Muris Consortium	GSE132040	SRR9126036;SRR9126946	Mus musculus	bone marrow	Adult	BDNF	BDNF_CDS	0
Tabula Muris Consortium	GSE132040	SRR9126037;SRR9127272	Mus musculus	pancreas	Adult	BDNF	BDNF_CDS	0
Tabula Muris Consortium	GSE132040	SRR9126038;SRR9126945	Mus musculus	bone	Adult	BDNF	BDNF_CDS	1.14613
Tabula Muris Consortium	GSE132040	SRR9126039;SRR9126944	Mus musculus	muscle	Adult	BDNF	BDNF_CDS	3.0453
Tabula Muris Consortium	GSE132040	SRR9126040;SRR9127426	Mus musculus	spleen	Adult	BDNF	BDNF_CDS	0.62673
Tabula Muris Consortium	GSE132040	SRR9126041;SRR9127425	Mus musculus	bone marrow	Adult	BDNF	BDNF_CDS	3.26342
Tabula Muris Consortium	GSE132040	SRR9126042;SRR9126941	Mus musculus	white blood cells	Adult	BDNF	BDNF_CDS	0
Tabula Muris Consortium	GSE132040	SRR9126043;SRR9126940	Mus musculus	spleen	Adult	BDNF	BDNF_CDS	0
Tabula Muris Consortium	GSE132040	SRR9126045;SRR9127583	Mus musculus	white blood cells	Adult	BDNF	BDNF_CDS	0
Tabula Muris Consortium	GSE132040	SRR9126046;SRR9127200	Mus musculus	whole brain	Adult	BDNF	BDNF_CDS	23.6476
Tabula Muris Consortium	GSE132040	SRR9126047;SRR9126767	Mus musculus	heart	Adult	BDNF	BDNF_CDS	12.3321
Tabula Muris Consortium	GSE132040	SRR9126048;SRR9126766	Mus musculus	subcutaneous adipose tissue	Adult	BDNF	BDNF_CDS	5.8283
Tabula Muris Consortium	GSE132040	SRR9126050;SRR9126754	Mus musculus	kidney	Adult	BDNF	BDNF_CDS	7.10372
Tabula Muris Consortium	GSE132040	SRR9126051;SRR9126753	Mus musculus	kidney	Adult	BDNF	BDNF_CDS	2.41916
Tabula Muris Consortium	GSE132040	SRR9126052;SRR9127146	Mus musculus	gonadal adipose tissue	Adult	BDNF	BDNF_CDS	5.05122
Tabula Muris Consortium	GSE132040	SRR9126053;SRR9127145	Mus musculus	whole brain	Adult	BDNF	BDNF_CDS	25.1532
Tabula Muris Consortium	GSE132040	SRR9126054;SRR9127140	Mus musculus	kidney	Adult	BDNF	BDNF_CDS	5.00131
Tabula Muris Consortium	GSE132040	SRR9126055;SRR9127139	Mus musculus	kidney	Adult	BDNF	BDNF_CDS	7.43953
Tabula Muris Consortium	GSE132040	SRR9126056;SRR9127180	Mus musculus	heart	Adult	BDNF	BDNF_CDS	10.6747
Tabula Muris Consortium	GSE132040	SRR9126058;SRR9126916	Mus musculus	bone	Adult	BDNF	BDNF_CDS	0.542025
Tabula Muris Consortium	GSE132040	SRR9126059;SRR9126915	Mus musculus	muscle	Adult	BDNF	BDNF_CDS	3.59215
Tabula Muris Consortium	GSE132040	SRR9126060;SRR9126918	Mus musculus	liver	Adult	BDNF	BDNF_CDS	2.22696
Tabula Muris Consortium	GSE132040	SRR9126061;SRR9126917	Mus musculus	subcutaneous adipose tissue	Adult	BDNF	BDNF_CDS	1.57065
Tabula Muris Consortium	GSE132040	SRR9126062;SRR9126756	Mus musculus	muscle	Adult	BDNF	BDNF_CDS	0.278977
Tabula Muris Consortium	GSE132040	SRR9126063;SRR9126755	Mus musculus	gonadal adipose tissue	Adult	BDNF	BDNF_CDS	0
Tabula Muris Consortium	GSE132040	SRR9126064;SRR9126758	Mus musculus	liver	Adult	BDNF	BDNF_CDS	0
Tabula Muris Consortium	GSE132040	SRR9126066;SRR9127547	Mus musculus	subcutaneous adipose tissue	Adult	BDNF	BDNF_CDS	4.71573
Tabula Muris Consortium	GSE132040	SRR9126067;SRR9127546	Mus musculus	pancreas	Adult	BDNF	BDNF_CDS	1.07959
Tabula Muris Consortium	GSE132040	SRR9126068;SRR9127199	Mus musculus	brown adipose tissue	Adult	BDNF	BDNF_CDS	0.285612
Tabula Muris Consortium	GSE132040	SRR9126069;SRR9127001	Mus musculus	spleen	Adult	BDNF	BDNF_CDS	0
Tabula Muris Consortium	GSE132040	SRR9126070;SRR9127520	Mus musculus	white blood cells	Adult	BDNF	BDNF_CDS	0
Tabula Muris Consortium	GSE132040	SRR9126071;SRR9127319	Mus musculus	heart	Adult	BDNF	BDNF_CDS	10.3478
Tabula Muris Consortium	GSE132040	SRR9126072;SRR9127318	Mus musculus	liver	Adult	BDNF	BDNF_CDS	3.4595
Tabula Muris Consortium	GSE132040	SRR9126073;SRR9127321	Mus musculus	bone marrow	Adult	BDNF	BDNF_CDS	0.225564
Tabula Muris Consortium	GSE132040	SRR9126074;SRR9127320	Mus musculus	heart	Adult	BDNF	BDNF_CDS	6.47282
Tabula Muris Consortium	GSE132040	SRR9126076;SRR9127314	Mus musculus	brown adipose tissue	Adult	BDNF	BDNF_CDS	0.516253
Tabula Muris Consortium	GSE132040	SRR9126077;SRR9127317	Mus musculus	mesenteric adipose tissue	Adult	BDNF	BDNF_CDS	1.14309
Tabula Muris Consortium	GSE132040	SRR9126078;SRR9127316	Mus musculus	white blood cells	Adult	BDNF	BDNF_CDS	0
Tabula Muris Consortium	GSE132040	SRR9126079;SRR9126964	Mus musculus	heart	Adult	BDNF	BDNF_CDS	10.4265
Tabula Muris Consortium	GSE132040	SRR9126080;SRR9126928	Mus musculus	mesenteric adipose tissue	Adult	BDNF	BDNF_CDS	2.12801
Tabula Muris Consortium	GSE132040	SRR9126081;SRR9126689	Mus musculus	gonadal adipose tissue	Adult	BDNF	BDNF_CDS	2.37659
Tabula Muris Consortium	GSE132040	SRR9126082;SRR9126688	Mus musculus	heart	Adult	BDNF	BDNF_CDS	13.8092
Tabula Muris Consortium	GSE132040	SRR9126083;SRR9126691	Mus musculus	subcutaneous adipose tissue	Adult	BDNF	BDNF_CDS	0.588956
Tabula Muris Consortium	GSE132040	SRR9126084;SRR9126690	Mus musculus	subcutaneous adipose tissue	Adult	BDNF	BDNF_CDS	2.37106
Tabula Muris Consortium	GSE132040	SRR9126085;SRR9126693	Mus musculus	muscle	Adult	BDNF	BDNF_CDS	2.3032
Tabula Muris Consortium	GSE132040	SRR9126088;SRR9126694	Mus musculus	muscle	Adult	BDNF	BDNF_CDS	1.61442
Tabula Muris Consortium	GSE132040	SRR9126090;SRR9127044	Mus musculus	muscle	Adult	BDNF	BDNF_CDS	1.59171
Tabula Muris Consortium	GSE132040	SRR9126091;SRR9127208	Mus musculus	lung	Adult	BDNF	BDNF_CDS	18.1177
Tabula Muris Consortium	GSE132040	SRR9126093;SRR9127210	Mus musculus	brown adipose tissue	Adult	BDNF	BDNF_CDS	0.0936251
Tabula Muris Consortium	GSE132040	SRR9126095;SRR9127393	Mus musculus	white blood cells	Adult	BDNF	BDNF_CDS	0
Tabula Muris Consortium	GSE132040	SRR9126096;SRR9127392	Mus musculus	whole brain	Adult	BDNF	BDNF_CDS	23.5553
Tabula Muris Consortium	GSE132040	SRR9126097;SRR9127214	Mus musculus	bone	Adult	BDNF	BDNF_CDS	8.94025
Tabula Muris Consortium	GSE132040	SRR9126098;SRR9127213	Mus musculus	kidney	Adult	BDNF	BDNF_CDS	4.34972
Tabula Muris Consortium	GSE132040	SRR9126099;SRR9127401	Mus musculus	heart	Adult	BDNF	BDNF_CDS	8.01576
Tabula Muris Consortium	GSE132040	SRR9126100;SRR9127002	Mus musculus	gonadal adipose tissue	Adult	BDNF	BDNF_CDS	0.42375
Tabula Muris Consortium	GSE132040	SRR9126101;SRR9127403	Mus musculus	whole brain	Adult	BDNF	BDNF_CDS	19.8567
Tabula Muris Consortium	GSE132040	SRR9126102;SRR9127086	Mus musculus	heart	Adult	BDNF	BDNF_CDS	12.5014
Tabula Muris Consortium	GSE132040	SRR9126104;SRR9127089	Mus musculus	white blood cells	Adult	BDNF	BDNF_CDS	0
Tabula Muris Consortium	GSE132040	SRR9126105;SRR9126965	Mus musculus	brown adipose tissue	Adult	BDNF	BDNF_CDS	0.476109
Tabula Muris Consortium	GSE132040	SRR9126106;SRR9127100	Mus musculus	gonadal adipose tissue	Adult	BDNF	BDNF_CDS	2.45428
Tabula Muris Consortium	GSE132040	SRR9126107;SRR9127132	Mus musculus	mesenteric adipose tissue	Adult	BDNF	BDNF_CDS	3.31963
Tabula Muris Consortium	GSE132040	SRR9126108;SRR9126963	Mus musculus	muscle	Adult	BDNF	BDNF_CDS	1.0812
Tabula Muris Consortium	GSE132040	SRR9126109;SRR9127202	Mus musculus	small intestine	Adult	BDNF	BDNF_CDS	0
Tabula Muris Consortium	GSE132040	SRR9126111;SRR9126831	Mus musculus	liver	Adult	BDNF	BDNF_CDS	2.88643
Tabula Muris Consortium	GSE132040	SRR9126112;SRR9127454	Mus musculus	muscle	Adult	BDNF	BDNF_CDS	2.12773
Tabula Muris Consortium	GSE132040	SRR9126114;SRR9127203	Mus musculus	whole brain	Adult	BDNF	BDNF_CDS	18.2253
Tabula Muris Consortium	GSE132040	SRR9126115;SRR9127206	Mus musculus	subcutaneous adipose tissue	Adult	BDNF	BDNF_CDS	0.797177
Tabula Muris Consortium	GSE132040	SRR9126116;SRR9127205	Mus musculus	brown adipose tissue	Adult	BDNF	BDNF_CDS	0
Tabula Muris Consortium	GSE132040	SRR9126117;SRR9127127	Mus musculus	small intestine	Adult	BDNF	BDNF_CDS	0.420442
Tabula Muris Consortium	GSE132040	SRR9126118;SRR9127107	Mus musculus	white blood cells	Adult	BDNF	BDNF_CDS	0.37333
Tabula Muris Consortium	GSE132040	SRR9126119;SRR9127373	Mus musculus	muscle	Adult	BDNF	BDNF_CDS	1.1488
Tabula Muris Consortium	GSE132040	SRR9126120;SRR9127371	Mus musculus	lung	Adult	BDNF	BDNF_CDS	16.5826
Tabula Muris Consortium	GSE132040	SRR9126121;SRR9126868	Mus musculus	small intestine	Adult	BDNF	BDNF_CDS	0.205994
Tabula Muris Consortium	GSE132040	SRR9126122;SRR9126867	Mus musculus	liver	Adult	BDNF	BDNF_CDS	0
Tabula Muris Consortium	GSE132040	SRR9126123;SRR9126870	Mus musculus	white blood cells	Adult	BDNF	BDNF_CDS	0
Tabula Muris Consortium	GSE132040	SRR9126124;SRR9126869	Mus musculus	white blood cells	Adult	BDNF	BDNF_CDS	0.161676
Tabula Muris Consortium	GSE132040	SRR9126125;SRR9126864	Mus musculus	bone	Adult	BDNF	BDNF_CDS	0.495813
Tabula Muris Consortium	GSE132040	SRR9126126;SRR9126863	Mus musculus	whole brain	Adult	BDNF	BDNF_CDS	16.9431
Tabula Muris Consortium	GSE132040	SRR9126127;SRR9126866	Mus musculus	mesenteric adipose tissue	Adult	BDNF	BDNF_CDS	1.52945
Tabula Muris Consortium	GSE132040	SRR9126129;SRR9126872	Mus musculus	brown adipose tissue	Adult	BDNF	BDNF_CDS	0.140756
Tabula Muris Consortium	GSE132040	SRR9126130;SRR9126871	Mus musculus	gonadal adipose tissue	Adult	BDNF	BDNF_CDS	2.04504
Tabula Muris Consortium	GSE132040	SRR9126131;SRR9127004	Mus musculus	lung	Adult	BDNF	BDNF_CDS	14.6014
Tabula Muris Consortium	GSE132040	SRR9126132;SRR9127148	Mus musculus	pancreas	Adult	BDNF	BDNF_CDS	7.34845
Tabula Muris Consortium	GSE132040	SRR9126133;SRR9127309	Mus musculus	gonadal adipose tissue	Adult	BDNF	BDNF_CDS	1.66771
Tabula Muris Consortium	GSE132040	SRR9126134;SRR9127334	Mus musculus	lung	Adult	BDNF	BDNF_CDS	22.357
Tabula Muris Consortium	GSE132040	SRR9126135;SRR9127457	Mus musculus	muscle	Adult	BDNF	BDNF_CDS	3.87853
Tabula Muris Consortium	GSE132040	SRR9126136;SRR9127455	Mus musculus	muscle	Adult	BDNF	BDNF_CDS	1.05247
Tabula Muris Consortium	GSE132040	SRR9126138;SRR9127571	Mus musculus	pancreas	Adult	BDNF	BDNF_CDS	0
Tabula Muris Consortium	GSE132040	SRR9126139;SRR9127574	Mus musculus	subcutaneous adipose tissue	Adult	BDNF	BDNF_CDS	1.68199
Tabula Muris Consortium	GSE132040	SRR9126140;SRR9127573	Mus musculus	pancreas	Adult	BDNF	BDNF_CDS	0
Tabula Muris Consortium	GSE132040	SRR9126141;SRR9127568	Mus musculus	kidney	Adult	BDNF	BDNF_CDS	4.33528
Tabula Muris Consortium	GSE132040	SRR9126142;SRR9127567	Mus musculus	pancreas	Adult	BDNF	BDNF_CDS	0
Tabula Muris Consortium	GSE132040	SRR9126143;SRR9127476	Mus musculus	subcutaneous adipose tissue	Adult	BDNF	BDNF_CDS	2.83627
Tabula Muris Consortium	GSE132040	SRR9126145;SRR9127513	Mus musculus	brown adipose tissue	Adult	BDNF	BDNF_CDS	0.196444
Tabula Muris Consortium	GSE132040	SRR9126146;SRR9127015	Mus musculus	muscle	Adult	BDNF	BDNF_CDS	1.96598
Tabula Muris Consortium	GSE132040	SRR9126147;SRR9127012	Mus musculus	liver	Adult	BDNF	BDNF_CDS	0.360939
Tabula Muris Consortium	GSE132040	SRR9126148;SRR9127110	Mus musculus	liver	Adult	BDNF	BDNF_CDS	0.618439
Tabula Muris Consortium	GSE132040	SRR9126149;SRR9127450	Mus musculus	whole brain	Adult	BDNF	BDNF_CDS	18.0433
Tabula Muris Consortium	GSE132040	SRR9126150;SRR9127311	Mus musculus	small intestine	Adult	BDNF	BDNF_CDS	0.193726
Tabula Muris Consortium	GSE132040	SRR9126151;SRR9127429	Mus musculus	gonadal adipose tissue	Adult	BDNF	BDNF_CDS	0.584822
Tabula Muris Consortium	GSE132040	SRR9126152;SRR9127313	Mus musculus	liver	Adult	BDNF	BDNF_CDS	2.33575
Tabula Muris Consortium	GSE132040	SRR9126153;SRR9127312	Mus musculus	white blood cells	Adult	BDNF	BDNF_CDS	0
Tabula Muris Consortium	GSE132040	SRR9126154;SRR9127068	Mus musculus	lung	Adult	BDNF	BDNF_CDS	9.10557
Tabula Muris Consortium	GSE132040	SRR9126155;SRR9127408	Mus musculus	whole brain	Adult	BDNF	BDNF_CDS	28.8386
Tabula Muris Consortium	GSE132040	SRR9126156;SRR9127411	Mus musculus	gonadal adipose tissue	Adult	BDNF	BDNF_CDS	2.31202
Tabula Muris Consortium	GSE132040	SRR9126157;SRR9127410	Mus musculus	gonadal adipose tissue	Adult	BDNF	BDNF_CDS	2.06935
Tabula Muris Consortium	GSE132040	SRR9126158;SRR9127405	Mus musculus	heart	Adult	BDNF	BDNF_CDS	13.3898
Tabula Muris Consortium	GSE132040	SRR9126159;SRR9127404	Mus musculus	lung	Adult	BDNF	BDNF_CDS	19.1134
Tabula Muris Consortium	GSE132040	SRR9126161;SRR9127406	Mus musculus	spleen	Adult	BDNF	BDNF_CDS	2.2342
Tabula Muris Consortium	GSE132040	SRR9126162;SRR9127512	Mus musculus	liver	Adult	BDNF	BDNF_CDS	0.919856
Tabula Muris Consortium	GSE132040	SRR9126163;SRR9127480	Mus musculus	mesenteric adipose tissue	Adult	BDNF	BDNF_CDS	1.69588
Tabula Muris Consortium	GSE132040	SRR9126164;SRR9127483	Mus musculus	whole brain	Adult	BDNF	BDNF_CDS	15.7862
Tabula Muris Consortium	GSE132040	SRR9126165;SRR9127482	Mus musculus	skin	Adult	BDNF	BDNF_CDS	4.62261
Tabula Muris Consortium	GSE132040	SRR9126166;SRR9127039	Mus musculus	lung	Adult	BDNF	BDNF_CDS	17.492
Tabula Muris Consortium	GSE132040	SRR9126167;SRR9127303	Mus musculus	heart	Adult	BDNF	BDNF_CDS	9.68875
Tabula Muris Consortium	GSE132040	SRR9126169;SRR9127197	Mus musculus	gonadal adipose tissue	Adult	BDNF	BDNF_CDS	2.01768
Tabula Muris Consortium	GSE132040	SRR9126170;SRR9126927	Mus musculus	skin	Adult	BDNF	BDNF_CDS	1.20694
Tabula Muris Consortium	GSE132040	SRR9126171;SRR9126715	Mus musculus	kidney	Adult	BDNF	BDNF_CDS	3.28251
Tabula Muris Consortium	GSE132040	SRR9126172;SRR9127198	Mus musculus	bone	Adult	BDNF	BDNF_CDS	0.300971
Tabula Muris Consortium	GSE132040	SRR9126173;SRR9126988	Mus musculus	skin	Adult	BDNF	BDNF_CDS	5.72167
Tabula Muris Consortium	GSE132040	SRR9126175;SRR9127301	Mus musculus	bone	Adult	BDNF	BDNF_CDS	2.6394
Tabula Muris Consortium	GSE132040	SRR9126176;SRR9127264	Mus musculus	heart	Adult	BDNF	BDNF_CDS	7.60097
Tabula Muris Consortium	GSE132040	SRR9126177;SRR9127196	Mus musculus	bone marrow	Adult	BDNF	BDNF_CDS	1.43498
Tabula Muris Consortium	GSE132040	SRR9126179;SRR9127061	Mus musculus	white blood cells	Adult	BDNF	BDNF_CDS	0
Tabula Muris Consortium	GSE132040	SRR9126180;SRR9127178	Mus musculus	white blood cells	Adult	BDNF	BDNF_CDS	0
Tabula Muris Consortium	GSE132040	SRR9126181;SRR9127503	Mus musculus	liver	Adult	BDNF	BDNF_CDS	2.17677
Tabula Muris Consortium	GSE132040	SRR9126183;SRR9127501	Mus musculus	whole brain	Adult	BDNF	BDNF_CDS	25.6646
Tabula Muris Consortium	GSE132040	SRR9126184;SRR9127500	Mus musculus	lung	Adult	BDNF	BDNF_CDS	20.5947
Tabula Muris Consortium	GSE132040	SRR9126186;SRR9127506	Mus musculus	white blood cells	Adult	BDNF	BDNF_CDS	0
Tabula Muris Consortium	GSE132040	SRR9126188;SRR9127504	Mus musculus	spleen	Adult	BDNF	BDNF_CDS	0.139905
Tabula Muris Consortium	GSE132040	SRR9126189;SRR9127509	Mus musculus	lung	Adult	BDNF	BDNF_CDS	20.1447
Tabula Muris Consortium	GSE132040	SRR9126190;SRR9127508	Mus musculus	spleen	Adult	BDNF	BDNF_CDS	0
Tabula Muris Consortium	GSE132040	SRR9126191;SRR9127434	Mus musculus	subcutaneous adipose tissue	Adult	BDNF	BDNF_CDS	1.6466
Tabula Muris Consortium	GSE132040	SRR9126192;SRR9126987	Mus musculus	bone	Adult	BDNF	BDNF_CDS	1.14987
Tabula Muris Consortium	GSE132040	SRR9126193;SRR9126996	Mus musculus	skin	Adult	BDNF	BDNF_CDS	8.80733
Tabula Muris Consortium	GSE132040	SRR9126194;SRR9127584	Mus musculus	muscle	Adult	BDNF	BDNF_CDS	3.21797
Tabula Muris Consortium	GSE132040	SRR9126195;SRR9126717	Mus musculus	subcutaneous adipose tissue	Adult	BDNF	BDNF_CDS	1.47383
Tabula Muris Consortium	GSE132040	SRR9126196;SRR9126995	Mus musculus	skin	Adult	BDNF	BDNF_CDS	2.49523
Tabula Muris Consortium	GSE132040	SRR9126197;SRR9126789	Mus musculus	bone	Adult	BDNF	BDNF_CDS	0.278776
Tabula Muris Consortium	GSE132040	SRR9126198;SRR9127040	Mus musculus	bone marrow	Adult	BDNF	BDNF_CDS	0.352976
Tabula Muris Consortium	GSE132040	SRR9126199;SRR9127477	Mus musculus	skin	Adult	BDNF	BDNF_CDS	2.50331
Tabula Muris Consortium	GSE132040	SRR9126201;SRR9126997	Mus musculus	bone	Adult	BDNF	BDNF_CDS	3.29605
Tabula Muris Consortium	GSE132040	SRR9126202;SRR9126795	Mus musculus	pancreas	Adult	BDNF	BDNF_CDS	0.461924
Tabula Muris Consortium	GSE132040	SRR9126203;SRR9126794	Mus musculus	whole brain	Adult	BDNF	BDNF_CDS	25.9037
Tabula Muris Consortium	GSE132040	SRR9126204;SRR9126799	Mus musculus	white blood cells	Adult	BDNF	BDNF_CDS	0
Tabula Muris Consortium	GSE132040	SRR9126205;SRR9126798	Mus musculus	spleen	Adult	BDNF	BDNF_CDS	0.280923
Tabula Muris Consortium	GSE132040	SRR9126206;SRR9126797	Mus musculus	brown adipose tissue	Adult	BDNF	BDNF_CDS	0.215066
Tabula Muris Consortium	GSE132040	SRR9126207;SRR9126796	Mus musculus	pancreas	Adult	BDNF	BDNF_CDS	0
Tabula Muris Consortium	GSE132040	SRR9126208;SRR9126803	Mus musculus	bone marrow	Adult	BDNF	BDNF_CDS	0.30883
Tabula Muris Consortium	GSE132040	SRR9126209;SRR9126802	Mus musculus	whole brain	Adult	BDNF	BDNF_CDS	24.9782
Tabula Muris Consortium	GSE132040	SRR9126211;SRR9127115	Mus musculus	muscle	Adult	BDNF	BDNF_CDS	1.45475
Tabula Muris Consortium	GSE132040	SRR9126212;SRR9127118	Mus musculus	muscle	Adult	BDNF	BDNF_CDS	1.83036
Tabula Muris Consortium	GSE132040	SRR9126213;SRR9127117	Mus musculus	bone marrow	Adult	BDNF	BDNF_CDS	2.55169
Tabula Muris Consortium	GSE132040	SRR9126214;SRR9127112	Mus musculus	mesenteric adipose tissue	Adult	BDNF	BDNF_CDS	2.63055
Tabula Muris Consortium	GSE132040	SRR9126215;SRR9127111	Mus musculus	skin	Adult	BDNF	BDNF_CDS	5.69566
Tabula Muris Consortium	GSE132040	SRR9126216;SRR9127114	Mus musculus	bone marrow	Adult	BDNF	BDNF_CDS	3.77231
Tabula Muris Consortium	GSE132040	SRR9126217;SRR9127113	Mus musculus	liver	Adult	BDNF	BDNF_CDS	4.12516
Tabula Muris Consortium	GSE132040	SRR9126218;SRR9127120	Mus musculus	skin	Adult	BDNF	BDNF_CDS	1.97956
Tabula Muris Consortium	GSE132040	SRR9126219;SRR9127119	Mus musculus	white blood cells	Adult	BDNF	BDNF_CDS	0
Tabula Muris Consortium	GSE132040	SRR9126220;SRR9127528	Mus musculus	mesenteric adipose tissue	Adult	BDNF	BDNF_CDS	0.787243
Tabula Muris Consortium	GSE132040	SRR9126221;SRR9127529	Mus musculus	lung	Adult	BDNF	BDNF_CDS	10.2569
Tabula Muris Consortium	GSE132040	SRR9126222;SRR9126955	Mus musculus	pancreas	Adult	BDNF	BDNF_CDS	0
Tabula Muris Consortium	GSE132040	SRR9126223;SRR9127532	Mus musculus	kidney	Adult	BDNF	BDNF_CDS	4.68821
Tabula Muris Consortium	GSE132040	SRR9126224;SRR9126954	Mus musculus	small intestine	Adult	BDNF	BDNF_CDS	0
Tabula Muris Consortium	GSE132040	SRR9126225;SRR9127531	Mus musculus	skin	Adult	BDNF	BDNF_CDS	4.83725
Tabula Muris Consortium	GSE132040	SRR9126226;SRR9126957	Mus musculus	small intestine	Adult	BDNF	BDNF_CDS	0.582173
Tabula Muris Consortium	GSE132040	SRR9126227;SRR9126956	Mus musculus	whole brain	Adult	BDNF	BDNF_CDS	21.5524
Tabula Muris Consortium	GSE132040	SRR9126228;SRR9127579	Mus musculus	mesenteric adipose tissue	Adult	BDNF	BDNF_CDS	2.73348
Tabula Muris Consortium	GSE132040	SRR9126229;SRR9127498	Mus musculus	subcutaneous adipose tissue	Adult	BDNF	BDNF_CDS	2.02177
Tabula Muris Consortium	GSE132040	SRR9126230;SRR9127527	Mus musculus	small intestine	Adult	BDNF	BDNF_CDS	0.207158
Tabula Muris Consortium	GSE132040	SRR9126231;SRR9127344	Mus musculus	bone marrow	Adult	BDNF	BDNF_CDS	0
Tabula Muris Consortium	GSE132040	SRR9126232;SRR9127343	Mus musculus	skin	Adult	BDNF	BDNF_CDS	2.67505
Tabula Muris Consortium	GSE132040	SRR9126233;SRR9126816	Mus musculus	bone marrow	Adult	BDNF	BDNF_CDS	0.355899
Tabula Muris Consortium	GSE132040	SRR9126234;SRR9126815	Mus musculus	mesenteric adipose tissue	Adult	BDNF	BDNF_CDS	1.9207
Tabula Muris Consortium	GSE132040	SRR9126235;SRR9126807	Mus musculus	bone	Adult	BDNF	BDNF_CDS	1.96766
Tabula Muris Consortium	GSE132040	SRR9126236;SRR9126806	Mus musculus	liver	Adult	BDNF	BDNF_CDS	5.00949
Tabula Muris Consortium	GSE132040	SRR9126237;SRR9126809	Mus musculus	brown adipose tissue	Adult	BDNF	BDNF_CDS	0
Tabula Muris Consortium	GSE132040	SRR9126238;SRR9126808	Mus musculus	kidney	Adult	BDNF	BDNF_CDS	0
Tabula Muris Consortium	GSE132040	SRR9126239;SRR9127336	Mus musculus	brown adipose tissue	Adult	BDNF	BDNF_CDS	0.47299
Tabula Muris Consortium	GSE132040	SRR9126240;SRR9127335	Mus musculus	mesenteric adipose tissue	Adult	BDNF	BDNF_CDS	1.38793
Tabula Muris Consortium	GSE132040	SRR9126241;SRR9127338	Mus musculus	subcutaneous adipose tissue	Adult	BDNF	BDNF_CDS	2.06405
Tabula Muris Consortium	GSE132040	SRR9126243;SRR9127216	Mus musculus	gonadal adipose tissue	Adult	BDNF	BDNF_CDS	2.26866
Tabula Muris Consortium	GSE132040	SRR9126244;SRR9127215	Mus musculus	skin	Adult	BDNF	BDNF_CDS	10.9679
Tabula Muris Consortium	GSE132040	SRR9126245;SRR9127218	Mus musculus	whole brain	Adult	BDNF	BDNF_CDS	23.7852
Tabula Muris Consortium	GSE132040	SRR9126246;SRR9126933	Mus musculus	skin	Adult	BDNF	BDNF_CDS	3.63627
Tabula Muris Consortium	GSE132040	SRR9126247;SRR9127220	Mus musculus	small intestine	Adult	BDNF	BDNF_CDS	0
Tabula Muris Consortium	GSE132040	SRR9126248;SRR9127219	Mus musculus	bone marrow	Adult	BDNF	BDNF_CDS	3.52232
Tabula Muris Consortium	GSE132040	SRR9126249;SRR9127222	Mus musculus	lung	Adult	BDNF	BDNF_CDS	23.5128
Tabula Muris Consortium	GSE132040	SRR9126250	Mus musculus	subcutaneous adipose tissue	Adult	BDNF	BDNF_CDS	5.20679
Tabula Muris Consortium	GSE132040	SRR9126251;SRR9126708	Mus musculus	kidney	Adult	BDNF	BDNF_CDS	4.51419
Tabula Muris Consortium	GSE132040	SRR9126252;SRR9126707	Mus musculus	lung	Adult	BDNF	BDNF_CDS	25.8562
Tabula Muris Consortium	GSE132040	SRR9126253;SRR9126710	Mus musculus	small intestine	Adult	BDNF	BDNF_CDS	0.258867
Tabula Muris Consortium	GSE132040	SRR9126254;SRR9126709	Mus musculus	subcutaneous adipose tissue	Adult	BDNF	BDNF_CDS	2.0386
Tabula Muris Consortium	GSE132040	SRR9126255;SRR9127227	Mus musculus	bone	Adult	BDNF	BDNF_CDS	2.86344
Tabula Muris Consortium	GSE132040	SRR9126256;SRR9127226	Mus musculus	small intestine	Adult	BDNF	BDNF_CDS	0
Tabula Muris Consortium	GSE132040	SRR9126257;SRR9126714	Mus musculus	lung	Adult	BDNF	BDNF_CDS	7.91611
Tabula Muris Consortium	GSE132040	SRR9126259;SRR9126856	Mus musculus	muscle	Adult	BDNF	BDNF_CDS	1.28076
Tabula Muris Consortium	GSE132040	SRR9126260;SRR9126989	Mus musculus	bone	Adult	BDNF	BDNF_CDS	3.96741
Tabula Muris Consortium	GSE132040	SRR9126261;SRR9127166	Mus musculus	lung	Adult	BDNF	BDNF_CDS	27.1003
Tabula Muris Consortium	GSE132040	SRR9126262;SRR9127580	Mus musculus	gonadal adipose tissue	Adult	BDNF	BDNF_CDS	0.366307
Tabula Muris Consortium	GSE132040	SRR9126264;SRR9127020	Mus musculus	mesenteric adipose tissue	Adult	BDNF	BDNF_CDS	0.803253
Tabula Muris Consortium	GSE132040	SRR9126265;SRR9127085	Mus musculus	skin	Adult	BDNF	BDNF_CDS	8.24542
Tabula Muris Consortium	GSE132040	SRR9126267;SRR9126776	Mus musculus	small intestine	Adult	BDNF	BDNF_CDS	0.13192
Tabula Muris Consortium	GSE132040	SRR9126268;SRR9126774	Mus musculus	pancreas	Adult	BDNF	BDNF_CDS	1.07301
Tabula Muris Consortium	GSE132040	SRR9126269;SRR9127007	Mus musculus	spleen	Adult	BDNF	BDNF_CDS	0.349476
Tabula Muris Consortium	GSE132040	SRR9126270;SRR9127372	Mus musculus	small intestine	Adult	BDNF	BDNF_CDS	2.09852
Tabula Muris Consortium	GSE132040	SRR9126271;SRR9127029	Mus musculus	spleen	Adult	BDNF	BDNF_CDS	0.617183
Tabula Muris Consortium	GSE132040	SRR9126272;SRR9127028	Mus musculus	lung	Adult	BDNF	BDNF_CDS	16.6559
Tabula Muris Consortium	GSE132040	SRR9126273;SRR9127027	Mus musculus	whole brain	Adult	BDNF	BDNF_CDS	22.3166
Tabula Muris Consortium	GSE132040	SRR9126274;SRR9127026	Mus musculus	pancreas	Adult	BDNF	BDNF_CDS	0
Tabula Muris Consortium	GSE132040	SRR9126276;SRR9127232	Mus musculus	mesenteric adipose tissue	Adult	BDNF	BDNF_CDS	2.34994
Tabula Muris Consortium	GSE132040	SRR9126277;SRR9127235	Mus musculus	lung	Adult	BDNF	BDNF_CDS	25.1058
Tabula Muris Consortium	GSE132040	SRR9126278;SRR9127234	Mus musculus	gonadal adipose tissue	Adult	BDNF	BDNF_CDS	2.86727
Tabula Muris Consortium	GSE132040	SRR9126279;SRR9127237	Mus musculus	white blood cells	Adult	BDNF	BDNF_CDS	0
Tabula Muris Consortium	GSE132040	SRR9126280;SRR9127236	Mus musculus	heart	Adult	BDNF	BDNF_CDS	7.41662
Tabula Muris Consortium	GSE132040	SRR9126281;SRR9127481	Mus musculus	subcutaneous adipose tissue	Adult	BDNF	BDNF_CDS	2.7897
Tabula Muris Consortium	GSE132040	SRR9126282;SRR9127175	Mus musculus	white blood cells	Adult	BDNF	BDNF_CDS	0
Tabula Muris Consortium	GSE132040	SRR9126283;SRR9127229	Mus musculus	lung	Adult	BDNF	BDNF_CDS	17.065
Tabula Muris Consortium	GSE132040	SRR9126284;SRR9127228	Mus musculus	brown adipose tissue	Adult	BDNF	BDNF_CDS	0.184847
Tabula Muris Consortium	GSE132040	SRR9126285;SRR9127385	Mus musculus	skin	Adult	BDNF	BDNF_CDS	3.08347
Tabula Muris Consortium	GSE132040	SRR9126286;SRR9126908	Mus musculus	pancreas	Adult	BDNF	BDNF_CDS	0.0761875
Tabula Muris Consortium	GSE132040	SRR9126287;SRR9127387	Mus musculus	whole brain	Adult	BDNF	BDNF_CDS	26.0469
Tabula Muris Consortium	GSE132040	SRR9126288;SRR9127386	Mus musculus	gonadal adipose tissue	Adult	BDNF	BDNF_CDS	4.56623
Tabula Muris Consortium	GSE132040	SRR9126289;SRR9127389	Mus musculus	muscle	Adult	BDNF	BDNF_CDS	2.2526
Tabula Muris Consortium	GSE132040	SRR9126290;SRR9127388	Mus musculus	small intestine	Adult	BDNF	BDNF_CDS	0.832204
Tabula Muris Consortium	GSE132040	SRR9126291;SRR9127370	Mus musculus	brown adipose tissue	Adult	BDNF	BDNF_CDS	0.289442
Tabula Muris Consortium	GSE132040	SRR9126293;SRR9127366	Mus musculus	pancreas	Adult	BDNF	BDNF_CDS	0
Tabula Muris Consortium	GSE132040	SRR9126294;SRR9127365	Mus musculus	spleen	Adult	BDNF	BDNF_CDS	0
Tabula Muris Consortium	GSE132040	SRR9126295;SRR9127368	Mus musculus	bone marrow	Adult	BDNF	BDNF_CDS	0.178383
Tabula Muris Consortium	GSE132040	SRR9126296;SRR9127367	Mus musculus	brown adipose tissue	Adult	BDNF	BDNF_CDS	0.16512
Tabula Muris Consortium	GSE132040	SRR9126297;SRR9127362	Mus musculus	gonadal adipose tissue	Adult	BDNF	BDNF_CDS	0.0940359
Tabula Muris Consortium	GSE132040	SRR9126298;SRR9127361	Mus musculus	heart	Adult	BDNF	BDNF_CDS	5.99835
Tabula Muris Consortium	GSE132040	SRR9126299;SRR9127364	Mus musculus	whole brain	Adult	BDNF	BDNF_CDS	22.4431
Tabula Muris Consortium	GSE132040	SRR9126300;SRR9127363	Mus musculus	spleen	Adult	BDNF	BDNF_CDS	0.651179
Tabula Muris Consortium	GSE132040	SRR9126301;SRR9127591	Mus musculus	brown adipose tissue	Adult	BDNF	BDNF_CDS	0.112996
Tabula Muris Consortium	GSE132040	SRR9126303;SRR9127593	Mus musculus	small intestine	Adult	BDNF	BDNF_CDS	0.288184
Tabula Muris Consortium	GSE132040	SRR9126304;SRR9127592	Mus musculus	skin	Adult	BDNF	BDNF_CDS	4.54895
Tabula Muris Consortium	GSE132040	SRR9126305;SRR9127587	Mus musculus	bone marrow	Adult	BDNF	BDNF_CDS	2.10292
Tabula Muris Consortium	GSE132040	SRR9126306;SRR9127586	Mus musculus	small intestine	Adult	BDNF	BDNF_CDS	0
Tabula Muris Consortium	GSE132040	SRR9126307;SRR9127518	Mus musculus	mesenteric adipose tissue	Adult	BDNF	BDNF_CDS	1.38796
Tabula Muris Consortium	GSE132040	SRR9126311;SRR9127328	Mus musculus	spleen	Adult	BDNF	BDNF_CDS	0.946165
Tabula Muris Consortium	GSE132040	SRR9126312;SRR9127327	Mus musculus	lung	Adult	BDNF	BDNF_CDS	14.6109
Tabula Muris Consortium	GSE132040	SRR9126313;SRR9126826	Mus musculus	bone marrow	Adult	BDNF	BDNF_CDS	0
Tabula Muris Consortium	GSE132040	SRR9126314;SRR9126931	Mus musculus	bone marrow	Adult	BDNF	BDNF_CDS	0.557364
Tabula Muris Consortium	GSE132040	SRR9126315;SRR9126937	Mus musculus	heart	Adult	BDNF	BDNF_CDS	12.0682
Tabula Muris Consortium	GSE132040	SRR9126316;SRR9127048	Mus musculus	subcutaneous adipose tissue	Adult	BDNF	BDNF_CDS	3.85402
Tabula Muris Consortium	GSE132040	SRR9126317;SRR9127194	Mus musculus	pancreas	Adult	BDNF	BDNF_CDS	0
Tabula Muris Consortium	GSE132040	SRR9126318;SRR9127193	Mus musculus	kidney	Adult	BDNF	BDNF_CDS	2.61829
Tabula Muris Consortium	GSE132040	SRR9126319;SRR9126760	Mus musculus	bone	Adult	BDNF	BDNF_CDS	0.285103
Tabula Muris Consortium	GSE132040	SRR9126320;SRR9127014	Mus musculus	pancreas	Adult	BDNF	BDNF_CDS	8.91822
Tabula Muris Consortium	GSE132040	SRR9126321;SRR9127185	Mus musculus	brown adipose tissue	Adult	BDNF	BDNF_CDS	0.0418895
Tabula Muris Consortium	GSE132040	SRR9126322;SRR9127184	Mus musculus	lung	Adult	BDNF	BDNF_CDS	18.0422
Tabula Muris Consortium	GSE132040	SRR9126323;SRR9127187	Mus musculus	subcutaneous adipose tissue	Adult	BDNF	BDNF_CDS	17.4557
Tabula Muris Consortium	GSE132040	SRR9126324;SRR9127186	Mus musculus	heart	Adult	BDNF	BDNF_CDS	9.70902
Tabula Muris Consortium	GSE132040	SRR9126325;SRR9127189	Mus musculus	pancreas	Adult	BDNF	BDNF_CDS	0
Tabula Muris Consortium	GSE132040	SRR9126326;SRR9127188	Mus musculus	brown adipose tissue	Adult	BDNF	BDNF_CDS	0.153135
Tabula Muris Consortium	GSE132040	SRR9126327;SRR9127191	Mus musculus	bone marrow	Adult	BDNF	BDNF_CDS	0.814087
Tabula Muris Consortium	GSE132040	SRR9126328;SRR9127190	Mus musculus	pancreas	Adult	BDNF	BDNF_CDS	0.322821
Tabula Muris Consortium	GSE132040	SRR9126329;SRR9127295	Mus musculus	lung	Adult	BDNF	BDNF_CDS	19.388
Tabula Muris Consortium	GSE132040	SRR9126331;SRR9127297	Mus musculus	liver	Adult	BDNF	BDNF_CDS	2.31035
Tabula Muris Consortium	GSE132040	SRR9126333;SRR9127418	Mus musculus	spleen	Adult	BDNF	BDNF_CDS	0.133193
Tabula Muris Consortium	GSE132040	SRR9126334;SRR9127298	Mus musculus	bone	Adult	BDNF	BDNF_CDS	2.52278
Tabula Muris Consortium	GSE132040	SRR9126335;SRR9127153	Mus musculus	whole brain	Adult	BDNF	BDNF_CDS	22.0646
Tabula Muris Consortium	GSE132040	SRR9126336;SRR9127147	Mus musculus	gonadal adipose tissue	Adult	BDNF	BDNF_CDS	0
Tabula Muris Consortium	GSE132040	SRR9126337;SRR9126943	Mus musculus	mesenteric adipose tissue	Adult	BDNF	BDNF_CDS	2.01065
Tabula Muris Consortium	GSE132040	SRR9126338;SRR9126942	Mus musculus	heart	Adult	BDNF	BDNF_CDS	13.6298
Tabula Muris Consortium	GSE132040	SRR9126339;SRR9127340	Mus musculus	liver	Adult	BDNF	BDNF_CDS	2.73873
Tabula Muris Consortium	GSE132040	SRR9126340;SRR9127339	Mus musculus	bone marrow	Adult	BDNF	BDNF_CDS	0.368071
Tabula Muris Consortium	GSE132040	SRR9126341;SRR9127342	Mus musculus	kidney	Adult	BDNF	BDNF_CDS	4.69357
Tabula Muris Consortium	GSE132040	SRR9126342;SRR9127341	Mus musculus	subcutaneous adipose tissue	Adult	BDNF	BDNF_CDS	2.59638
Tabula Muris Consortium	GSE132040	SRR9126343;SRR9127097	Mus musculus	mesenteric adipose tissue	Adult	BDNF	BDNF_CDS	0.734484
Tabula Muris Consortium	GSE132040	SRR9126344;SRR9127435	Mus musculus	spleen	Adult	BDNF	BDNF_CDS	0.27191
Tabula Muris Consortium	GSE132040	SRR9126345;SRR9127438	Mus musculus	mesenteric adipose tissue	Adult	BDNF	BDNF_CDS	1.13663
Tabula Muris Consortium	GSE132040	SRR9126346;SRR9127005	Mus musculus	gonadal adipose tissue	Adult	BDNF	BDNF_CDS	0.459925
Tabula Muris Consortium	GSE132040	SRR9126348;SRR9127439	Mus musculus	kidney	Adult	BDNF	BDNF_CDS	6.5664
Tabula Muris Consortium	GSE132040	SRR9126349;SRR9127442	Mus musculus	mesenteric adipose tissue	Adult	BDNF	BDNF_CDS	0.604021
Tabula Muris Consortium	GSE132040	SRR9126350;SRR9127441	Mus musculus	mesenteric adipose tissue	Adult	BDNF	BDNF_CDS	1.75684
Tabula Muris Consortium	GSE132040	SRR9126355;SRR9127077	Mus musculus	lung	Adult	BDNF	BDNF_CDS	16.6839
Tabula Muris Consortium	GSE132040	SRR9126356;SRR9127076	Mus musculus	white blood cells	Adult	BDNF	BDNF_CDS	0.753179
Tabula Muris Consortium	GSE132040	SRR9126357;SRR9127079	Mus musculus	muscle	Adult	BDNF	BDNF_CDS	2.26781
Tabula Muris Consortium	GSE132040	SRR9126358;SRR9127078	Mus musculus	spleen	Adult	BDNF	BDNF_CDS	1.36022
Tabula Muris Consortium	GSE132040	SRR9126359;SRR9127192	Mus musculus	small intestine	Adult	BDNF	BDNF_CDS	0.412867
Tabula Muris Consortium	GSE132040	SRR9126360;SRR9127451	Mus musculus	kidney	Adult	BDNF	BDNF_CDS	4.29711
Tabula Muris Consortium	GSE132040	SRR9126361;SRR9127124	Mus musculus	bone	Adult	BDNF	BDNF_CDS	0.768644
Tabula Muris Consortium	GSE132040	SRR9126362;SRR9127123	Mus musculus	gonadal adipose tissue	Adult	BDNF	BDNF_CDS	0.600719
Tabula Muris Consortium	GSE132040	SRR9126363;SRR9127126	Mus musculus	whole brain	Adult	BDNF	BDNF_CDS	23.7309
Tabula Muris Consortium	GSE132040	SRR9126364;SRR9127125	Mus musculus	gonadal adipose tissue	Adult	BDNF	BDNF_CDS	1.17374
Tabula Muris Consortium	GSE132040	SRR9126365;SRR9126652	Mus musculus	liver	Adult	BDNF	BDNF_CDS	0.692897
Tabula Muris Consortium	GSE132040	SRR9126366;SRR9127585	Mus musculus	liver	Adult	BDNF	BDNF_CDS	0.961784
Tabula Muris Consortium	GSE132040	SRR9126367;SRR9127122	Mus musculus	kidney	Adult	BDNF	BDNF_CDS	5.53193
Tabula Muris Consortium	GSE132040	SRR9126368;SRR9127121	Mus musculus	liver	Adult	BDNF	BDNF_CDS	1.5018
Tabula Muris Consortium	GSE132040	SRR9126369;SRR9127195	Mus musculus	pancreas	Adult	BDNF	BDNF_CDS	0.124539
Tabula Muris Consortium	GSE132040	SRR9126370;SRR9126722	Mus musculus	white blood cells	Adult	BDNF	BDNF_CDS	0
Tabula Muris Consortium	GSE132040	SRR9126371;SRR9127025	Mus musculus	subcutaneous adipose tissue	Adult	BDNF	BDNF_CDS	3.54812
Tabula Muris Consortium	GSE132040	SRR9126372;SRR9127024	Mus musculus	bone	Adult	BDNF	BDNF_CDS	3.79113
Tabula Muris Consortium	GSE132040	SRR9126373;SRR9127023	Mus musculus	gonadal adipose tissue	Adult	BDNF	BDNF_CDS	0.867595
Tabula Muris Consortium	GSE132040	SRR9126374;SRR9127022	Mus musculus	small intestine	Adult	BDNF	BDNF_CDS	0
Tabula Muris Consortium	GSE132040	SRR9126375;SRR9126932	Mus musculus	whole brain	Adult	BDNF	BDNF_CDS	28.6809
Tabula Muris Consortium	GSE132040	SRR9126376;SRR9127080	Mus musculus	bone	Adult	BDNF	BDNF_CDS	2.69437
Tabula Muris Consortium	GSE132040	SRR9126377;SRR9127308	Mus musculus	bone	Adult	BDNF	BDNF_CDS	0.560938
Tabula Muris Consortium	GSE132040	SRR9126378;SRR9126998	Mus musculus	lung	Adult	BDNF	BDNF_CDS	12.8757
Tabula Muris Consortium	GSE132040	SRR9126379;SRR9127381	Mus musculus	gonadal adipose tissue	Adult	BDNF	BDNF_CDS	2.40146
Tabula Muris Consortium	GSE132040	SRR9126381;SRR9127152	Mus musculus	gonadal adipose tissue	Adult	BDNF	BDNF_CDS	0
Tabula Muris Consortium	GSE132040	SRR9126382;SRR9127380	Mus musculus	heart	Adult	BDNF	BDNF_CDS	17.4186
Tabula Muris Consortium	GSE132040	SRR9126383;SRR9127011	Mus musculus	mesenteric adipose tissue	Adult	BDNF	BDNF_CDS	0.771488
Tabula Muris Consortium	GSE132040	SRR9126384;SRR9127464	Mus musculus	bone marrow	Adult	BDNF	BDNF_CDS	0.685555
Tabula Muris Consortium	GSE132040	SRR9126385;SRR9127262	Mus musculus	skin	Adult	BDNF	BDNF_CDS	3.05321
Tabula Muris Consortium	GSE132040	SRR9126387;SRR9127260	Mus musculus	muscle	Adult	BDNF	BDNF_CDS	0
Tabula Muris Consortium	GSE132040	SRR9126389;SRR9127578	Mus musculus	muscle	Adult	BDNF	BDNF_CDS	1.29608
Tabula Muris Consortium	GSE132040	SRR9126390;SRR9127377	Mus musculus	subcutaneous adipose tissue	Adult	BDNF	BDNF_CDS	2.70362
Tabula Muris Consortium	GSE132040	SRR9126391;SRR9127376	Mus musculus	bone marrow	Adult	BDNF	BDNF_CDS	1.0185
Tabula Muris Consortium	GSE132040	SRR9126392;SRR9127151	Mus musculus	skin	Adult	BDNF	BDNF_CDS	4.23906
Tabula Muris Consortium	GSE132040	SRR9126393;SRR9127379	Mus musculus	skin	Adult	BDNF	BDNF_CDS	6.73072
Tabula Muris Consortium	GSE132040	SRR9126394;SRR9126886	Mus musculus	brown adipose tissue	Adult	BDNF	BDNF_CDS	0
Tabula Muris Consortium	GSE132040	SRR9126395;SRR9127346	Mus musculus	liver	Adult	BDNF	BDNF_CDS	4.18244
Tabula Muris Consortium	GSE132040	SRR9126397;SRR9127596	Mus musculus	white blood cells	Adult	BDNF	BDNF_CDS	0
Tabula Muris Consortium	GSE132040	SRR9126398;SRR9127552	Mus musculus	kidney	Adult	BDNF	BDNF_CDS	3.43572
Tabula Muris Consortium	GSE132040	SRR9126399;SRR9127551	Mus musculus	whole brain	Adult	BDNF	BDNF_CDS	24.9121
Tabula Muris Consortium	GSE132040	SRR9126400;SRR9127345	Mus musculus	muscle	Adult	BDNF	BDNF_CDS	0.994178
Tabula Muris Consortium	GSE132040	SRR9126401;SRR9127553	Mus musculus	white blood cells	Adult	BDNF	BDNF_CDS	0
Tabula Muris Consortium	GSE132040	SRR9126404;SRR9127588	Mus musculus	heart	Adult	BDNF	BDNF_CDS	8.74879
Tabula Muris Consortium	GSE132040	SRR9126405;SRR9126840	Mus musculus	lung	Adult	BDNF	BDNF_CDS	11.3414
Tabula Muris Consortium	GSE132040	SRR9126407;SRR9126842	Mus musculus	gonadal adipose tissue	Adult	BDNF	BDNF_CDS	3.42755
Tabula Muris Consortium	GSE132040	SRR9126410;SRR9126835	Mus musculus	lung	Adult	BDNF	BDNF_CDS	24.7583
Tabula Muris Consortium	GSE132040	SRR9126411;SRR9127595	Mus musculus	gonadal adipose tissue	Adult	BDNF	BDNF_CDS	1.22262
Tabula Muris Consortium	GSE132040	SRR9126413;SRR9127562	Mus musculus	bone	Adult	BDNF	BDNF_CDS	2.67266
Tabula Muris Consortium	GSE132040	SRR9126414;SRR9127486	Mus musculus	white blood cells	Adult	BDNF	BDNF_CDS	0
Tabula Muris Consortium	GSE132040	SRR9126416;SRR9127561	Mus musculus	pancreas	Adult	BDNF	BDNF_CDS	0
Tabula Muris Consortium	GSE132040	SRR9126417;SRR9127360	Mus musculus	subcutaneous adipose tissue	Adult	BDNF	BDNF_CDS	1.16517
Tabula Muris Consortium	GSE132040	SRR9126418;SRR9127456	Mus musculus	heart	Adult	BDNF	BDNF_CDS	10.9454
Tabula Muris Consortium	GSE132040	SRR9126419;SRR9126716	Mus musculus	bone marrow	Adult	BDNF	BDNF_CDS	3.09023
Tabula Muris Consortium	GSE132040	SRR9126420;SRR9127395	Mus musculus	lung	Adult	BDNF	BDNF_CDS	23.2165
Tabula Muris Consortium	GSE132040	SRR9126421;SRR9126804	Mus musculus	heart	Adult	BDNF	BDNF_CDS	6.30663
Tabula Muris Consortium	GSE132040	SRR9126422;SRR9126824	Mus musculus	small intestine	Adult	BDNF	BDNF_CDS	0.399166
Tabula Muris Consortium	GSE132040	SRR9126423;SRR9126823	Mus musculus	muscle	Adult	BDNF	BDNF_CDS	0.768804
Tabula Muris Consortium	GSE132040	SRR9126424;SRR9126761	Mus musculus	muscle	Adult	BDNF	BDNF_CDS	1.50568
Tabula Muris Consortium	GSE132040	SRR9126425;SRR9126825	Mus musculus	bone marrow	Adult	BDNF	BDNF_CDS	1.80274
Tabula Muris Consortium	GSE132040	SRR9126426;SRR9126724	Mus musculus	brown adipose tissue	Adult	BDNF	BDNF_CDS	0.419973
Tabula Muris Consortium	GSE132040	SRR9126427;SRR9126723	Mus musculus	lung	Adult	BDNF	BDNF_CDS	16.1098
Tabula Muris Consortium	GSE132040	SRR9126428;SRR9126726	Mus musculus	brown adipose tissue	Adult	BDNF	BDNF_CDS	1.24216
Tabula Muris Consortium	GSE132040	SRR9126429;SRR9126725	Mus musculus	spleen	Adult	BDNF	BDNF_CDS	0
Tabula Muris Consortium	GSE132040	SRR9126430;SRR9126765	Mus musculus	lung	Adult	BDNF	BDNF_CDS	18.9074
Tabula Muris Consortium	GSE132040	SRR9126431;SRR9126764	Mus musculus	small intestine	Adult	BDNF	BDNF_CDS	0.11765
Tabula Muris Consortium	GSE132040	SRR9126432;SRR9126830	Mus musculus	brown adipose tissue	Adult	BDNF	BDNF_CDS	0.532792
Tabula Muris Consortium	GSE132040	SRR9126433;SRR9126829	Mus musculus	mesenteric adipose tissue	Adult	BDNF	BDNF_CDS	3.40901
Tabula Muris Consortium	GSE132040	SRR9126435;SRR9126894	Mus musculus	gonadal adipose tissue	Adult	BDNF	BDNF_CDS	1.83834
Tabula Muris Consortium	GSE132040	SRR9126436;SRR9126889	Mus musculus	small intestine	Adult	BDNF	BDNF_CDS	0.335946
Tabula Muris Consortium	GSE132040	SRR9126437;SRR9126888	Mus musculus	gonadal adipose tissue	Adult	BDNF	BDNF_CDS	0
Tabula Muris Consortium	GSE132040	SRR9126438;SRR9126891	Mus musculus	muscle	Adult	BDNF	BDNF_CDS	0.30795
Tabula Muris Consortium	GSE132040	SRR9126439;SRR9126890	Mus musculus	spleen	Adult	BDNF	BDNF_CDS	0.444368
Tabula Muris Consortium	GSE132040	SRR9126440;SRR9126673	Mus musculus	whole brain	Adult	BDNF	BDNF_CDS	21.0064
Tabula Muris Consortium	GSE132040	SRR9126441;SRR9126672	Mus musculus	bone	Adult	BDNF	BDNF_CDS	0.919989
Tabula Muris Consortium	GSE132040	SRR9126442;SRR9126675	Mus musculus	bone marrow	Adult	BDNF	BDNF_CDS	0.311453
Tabula Muris Consortium	GSE132040	SRR9126443;SRR9126674	Mus musculus	bone marrow	Adult	BDNF	BDNF_CDS	5.20416
Tabula Muris Consortium	GSE132040	SRR9126444;SRR9127183	Mus musculus	pancreas	Adult	BDNF	BDNF_CDS	0
Tabula Muris Consortium	GSE132040	SRR9126445;SRR9127182	Mus musculus	subcutaneous adipose tissue	Adult	BDNF	BDNF_CDS	2.41812
Tabula Muris Consortium	GSE132040	SRR9126446;SRR9126671	Mus musculus	heart	Adult	BDNF	BDNF_CDS	9.20242
Tabula Muris Consortium	GSE132040	SRR9126447;SRR9126670	Mus musculus	mesenteric adipose tissue	Adult	BDNF	BDNF_CDS	1.45307
Tabula Muris Consortium	GSE132040	SRR9126448;SRR9126838	Mus musculus	liver	Adult	BDNF	BDNF_CDS	2.32135
Tabula Muris Consortium	GSE132040	SRR9126449;SRR9127082	Mus musculus	small intestine	Adult	BDNF	BDNF_CDS	0.128021
Tabula Muris Consortium	GSE132040	SRR9126450;SRR9126994	Mus musculus	gonadal adipose tissue	Adult	BDNF	BDNF_CDS	2.35149
Tabula Muris Consortium	GSE132040	SRR9126451;SRR9126986	Mus musculus	bone	Adult	BDNF	BDNF_CDS	4.60064
Tabula Muris Consortium	GSE132040	SRR9126452;SRR9126837	Mus musculus	bone	Adult	BDNF	BDNF_CDS	4.1278
Tabula Muris Consortium	GSE132040	SRR9126453;SRR9127038	Mus musculus	whole brain	Adult	BDNF	BDNF_CDS	21.8861
Tabula Muris Consortium	GSE132040	SRR9126454;SRR9126859	Mus musculus	bone	Adult	BDNF	BDNF_CDS	2.40545
Tabula Muris Consortium	GSE132040	SRR9126455;SRR9126858	Mus musculus	muscle	Adult	BDNF	BDNF_CDS	0.500661
Tabula Muris Consortium	GSE132040	SRR9126456;SRR9126973	Mus musculus	white blood cells	Adult	BDNF	BDNF_CDS	0
Tabula Muris Consortium	GSE132040	SRR9126457;SRR9126972	Mus musculus	white blood cells	Adult	BDNF	BDNF_CDS	0
Tabula Muris Consortium	GSE132040	SRR9126458;SRR9126844	Mus musculus	lung	Adult	BDNF	BDNF_CDS	23.799
Tabula Muris Consortium	GSE132040	SRR9126459;SRR9126843	Mus musculus	brown adipose tissue	Adult	BDNF	BDNF_CDS	0
Tabula Muris Consortium	GSE132040	SRR9126460;SRR9126969	Mus musculus	lung	Adult	BDNF	BDNF_CDS	18.0439
Tabula Muris Consortium	GSE132040	SRR9126461;SRR9126968	Mus musculus	gonadal adipose tissue	Adult	BDNF	BDNF_CDS	0.12547
Tabula Muris Consortium	GSE132040	SRR9126463;SRR9126970	Mus musculus	mesenteric adipose tissue	Adult	BDNF	BDNF_CDS	0
Tabula Muris Consortium	GSE132040	SRR9126464;SRR9127526	Mus musculus	small intestine	Adult	BDNF	BDNF_CDS	0
Tabula Muris Consortium	GSE132040	SRR9126465;SRR9127136	Mus musculus	heart	Adult	BDNF	BDNF_CDS	7.07522
Tabula Muris Consortium	GSE132040	SRR9126466;SRR9127181	Mus musculus	skin	Adult	BDNF	BDNF_CDS	3.99871
Tabula Muris Consortium	GSE132040	SRR9126467;SRR9126746	Mus musculus	spleen	Adult	BDNF	BDNF_CDS	0
Tabula Muris Consortium	GSE132040	SRR9126468;SRR9126745	Mus musculus	lung	Adult	BDNF	BDNF_CDS	27.3413
Tabula Muris Consortium	GSE132040	SRR9126469;SRR9126748	Mus musculus	mesenteric adipose tissue	Adult	BDNF	BDNF_CDS	3.38358
Tabula Muris Consortium	GSE132040	SRR9126471;SRR9126750	Mus musculus	gonadal adipose tissue	Adult	BDNF	BDNF_CDS	3.24163
Tabula Muris Consortium	GSE132040	SRR9126472;SRR9126749	Mus musculus	bone marrow	Adult	BDNF	BDNF_CDS	0.582076
Tabula Muris Consortium	GSE132040	SRR9126473;SRR9126752	Mus musculus	small intestine	Adult	BDNF	BDNF_CDS	0.205674
Tabula Muris Consortium	GSE132040	SRR9126474;SRR9126751	Mus musculus	lung	Adult	BDNF	BDNF_CDS	8.14623
Tabula Muris Consortium	GSE132040	SRR9126475;SRR9127271	Mus musculus	mesenteric adipose tissue	Adult	BDNF	BDNF_CDS	3.70158
Tabula Muris Consortium	GSE132040	SRR9126476;SRR9127065	Mus musculus	brown adipose tissue	Adult	BDNF	BDNF_CDS	0.69642
Tabula Muris Consortium	GSE132040	SRR9126477;SRR9126741	Mus musculus	lung	Adult	BDNF	BDNF_CDS	23.1167
Tabula Muris Consortium	GSE132040	SRR9126479;SRR9126909	Mus musculus	muscle	Adult	BDNF	BDNF_CDS	1.29143
Tabula Muris Consortium	GSE132040	SRR9126480;SRR9127400	Mus musculus	kidney	Adult	BDNF	BDNF_CDS	5.97319
Tabula Muris Consortium	GSE132040	SRR9126481;SRR9126732	Mus musculus	small intestine	Adult	BDNF	BDNF_CDS	0.100795
Tabula Muris Consortium	GSE132040	SRR9126482;SRR9126721	Mus musculus	gonadal adipose tissue	Adult	BDNF	BDNF_CDS	2.07793
Tabula Muris Consortium	GSE132040	SRR9126484;SRR9127430	Mus musculus	skin	Adult	BDNF	BDNF_CDS	4.13984
Tabula Muris Consortium	GSE132040	SRR9126485;SRR9127032	Mus musculus	spleen	Adult	BDNF	BDNF_CDS	0.126666
Tabula Muris Consortium	GSE132040	SRR9126486;SRR9127391	Mus musculus	small intestine	Adult	BDNF	BDNF_CDS	0.19474
Tabula Muris Consortium	GSE132040	SRR9126487;SRR9126959	Mus musculus	mesenteric adipose tissue	Adult	BDNF	BDNF_CDS	4.05927
Tabula Muris Consortium	GSE132040	SRR9126488;SRR9126958	Mus musculus	whole brain	Adult	BDNF	BDNF_CDS	27.5947
Tabula Muris Consortium	GSE132040	SRR9126489;SRR9126885	Mus musculus	spleen	Adult	BDNF	BDNF_CDS	0
Tabula Muris Consortium	GSE132040	SRR9126490;SRR9126873	Mus musculus	white blood cells	Adult	BDNF	BDNF_CDS	0
Tabula Muris Consortium	GSE132040	SRR9126491;SRR9126947	Mus musculus	bone marrow	Adult	BDNF	BDNF_CDS	0.185498
Tabula Muris Consortium	GSE132040	SRR9126492;SRR9126914	Mus musculus	liver	Adult	BDNF	BDNF_CDS	1.71494
Tabula Muris Consortium	GSE132040	SRR9126493;SRR9126949	Mus musculus	whole brain	Adult	BDNF	BDNF_CDS	27.1772
Tabula Muris Consortium	GSE132040	SRR9126494;SRR9126948	Mus musculus	kidney	Adult	BDNF	BDNF_CDS	1.75334
Tabula Muris Consortium	GSE132040	SRR9126495;SRR9126951	Mus musculus	bone	Adult	BDNF	BDNF_CDS	2.97725
Tabula Muris Consortium	GSE132040	SRR9126496;SRR9126950	Mus musculus	kidney	Adult	BDNF	BDNF_CDS	7.9835
Tabula Muris Consortium	GSE132040	SRR9126498;SRR9126952	Mus musculus	bone marrow	Adult	BDNF	BDNF_CDS	0
Tabula Muris Consortium	GSE132040	SRR9126499;SRR9127409	Mus musculus	white blood cells	Adult	BDNF	BDNF_CDS	0
Tabula Muris Consortium	GSE132040	SRR9126501;SRR9126712	Mus musculus	liver	Adult	BDNF	BDNF_CDS	1.98407
Tabula Muris Consortium	GSE132040	SRR9126502;SRR9126962	Mus musculus	small intestine	Adult	BDNF	BDNF_CDS	0
Tabula Muris Consortium	GSE132040	SRR9126503;SRR9126711	Mus musculus	bone marrow	Adult	BDNF	BDNF_CDS	0.471484
Tabula Muris Consortium	GSE132040	SRR9126505;SRR9126677	Mus musculus	liver	Adult	BDNF	BDNF_CDS	0.292155
Tabula Muris Consortium	GSE132040	SRR9126506;SRR9126676	Mus musculus	liver	Adult	BDNF	BDNF_CDS	1.33476
Tabula Muris Consortium	GSE132040	SRR9126508;SRR9127537	Mus musculus	kidney	Adult	BDNF	BDNF_CDS	3.39052
Tabula Muris Consortium	GSE132040	SRR9126509;SRR9127540	Mus musculus	white blood cells	Adult	BDNF	BDNF_CDS	0
Tabula Muris Consortium	GSE132040	SRR9126510;SRR9127058	Mus musculus	pancreas	Adult	BDNF	BDNF_CDS	0
Tabula Muris Consortium	GSE132040	SRR9126511;SRR9127062	Mus musculus	gonadal adipose tissue	Adult	BDNF	BDNF_CDS	2.6554
Tabula Muris Consortium	GSE132040	SRR9126512;SRR9127049	Mus musculus	brown adipose tissue	Adult	BDNF	BDNF_CDS	0
Tabula Muris Consortium	GSE132040	SRR9126513;SRR9127536	Mus musculus	liver	Adult	BDNF	BDNF_CDS	4.15061
Tabula Muris Consortium	GSE132040	SRR9126514;SRR9127154	Mus musculus	pancreas	Adult	BDNF	BDNF_CDS	0
Tabula Muris Consortium	GSE132040	SRR9126515;SRR9127452	Mus musculus	brown adipose tissue	Adult	BDNF	BDNF_CDS	0.106894
Tabula Muris Consortium	GSE132040	SRR9126516;SRR9127560	Mus musculus	subcutaneous adipose tissue	Adult	BDNF	BDNF_CDS	1.1763
Tabula Muris Consortium	GSE132040	SRR9126517;SRR9127559	Mus musculus	subcutaneous adipose tissue	Adult	BDNF	BDNF_CDS	1.4657
Tabula Muris Consortium	GSE132040	SRR9126519;SRR9127419	Mus musculus	spleen	Adult	BDNF	BDNF_CDS	0.863817
Tabula Muris Consortium	GSE132040	SRR9126521;SRR9127563	Mus musculus	heart	Adult	BDNF	BDNF_CDS	6.97313
Tabula Muris Consortium	GSE132040	SRR9126522;SRR9127566	Mus musculus	skin	Adult	BDNF	BDNF_CDS	3.60824
Tabula Muris Consortium	GSE132040	SRR9126523;SRR9127565	Mus musculus	bone	Adult	BDNF	BDNF_CDS	3.90419
Tabula Muris Consortium	GSE132040	SRR9126524;SRR9127217	Mus musculus	muscle	Adult	BDNF	BDNF_CDS	1.04198
Tabula Muris Consortium	GSE132040	SRR9126525;SRR9127499	Mus musculus	gonadal adipose tissue	Adult	BDNF	BDNF_CDS	2.69821
Tabula Muris Consortium	GSE132040	SRR9126526;SRR9127428	Mus musculus	white blood cells	Adult	BDNF	BDNF_CDS	0
Tabula Muris Consortium	GSE132040	SRR9126527;SRR9127427	Mus musculus	bone marrow	Adult	BDNF	BDNF_CDS	0.266806
Tabula Muris Consortium	GSE132040	SRR9126528;SRR9127422	Mus musculus	white blood cells	Adult	BDNF	BDNF_CDS	0
Tabula Muris Consortium	GSE132040	SRR9126529;SRR9127421	Mus musculus	white blood cells	Adult	BDNF	BDNF_CDS	0
Tabula Muris Consortium	GSE132040	SRR9126531;SRR9127423	Mus musculus	subcutaneous adipose tissue	Adult	BDNF	BDNF_CDS	1.1207
Tabula Muris Consortium	GSE132040	SRR9126532;SRR9126783	Mus musculus	spleen	Adult	BDNF	BDNF_CDS	0
Tabula Muris Consortium	GSE132040	SRR9126533;SRR9126857	Mus musculus	small intestine	Adult	BDNF	BDNF_CDS	0.46669
Shafik et al. (2021)	GSE144032	SRR10920695	Mus musculus	cortex	Adult	Bdnf	BDNF_CDS	11.9566
Shafik et al. (2021)	GSE144032	SRR10920697	Mus musculus	cerebellum	Adult	Bdnf	BDNF_CDS	8.208
Shafik et al. (2021)	GSE144032	SRR10920699	Mus musculus	cerebellum	Adult	Bdnf	BDNF_CDS	10.0627
Shafik et al. (2021)	GSE144032	SRR10920701	Mus musculus	hypothalamus	Adult	Bdnf	BDNF_CDS	10.7732
Shafik et al. (2021)	GSE144032	SRR10920703	Mus musculus	hypothalamus	Adult	Bdnf	BDNF_CDS	17.3457
Shafik et al. (2021)	GSE144032	SRR10920705	Mus musculus	hippocampus	Adult	Bdnf	BDNF_CDS	37.5646
Shafik et al. (2021)	GSE144032	SRR10920707	Mus musculus	hippocampus	Adult	Bdnf	BDNF_CDS	27.3654
Shafik et al. (2021)	GSE144032	SRR11596826	Mus musculus	cortex	Adult	Bdnf	BDNF_CDS	13.2197
Shafik et al. (2021)	GSE144032	SRR11596829	Mus musculus	cerebellum	Adult	Bdnf	BDNF_CDS	7.08365
Merkin et al. (2012)	GSE41637	SRR594394	Mus musculus	colon	Adult	Bdnf	BDNF_CDS	0.0562942
Merkin et al. (2012)	GSE41637	SRR594395	Mus musculus	heart	Adult	Bdnf	BDNF_CDS	3.67195
Merkin et al. (2012)	GSE41637	SRR594396	Mus musculus	kidney	Adult	Bdnf	BDNF_CDS	5.51822
Merkin et al. (2012)	GSE41637	SRR594397	Mus musculus	liver	Adult	Bdnf	BDNF_CDS	0.955457
Merkin et al. (2012)	GSE41637	SRR594398	Mus musculus	lung	Adult	Bdnf	BDNF_CDS	18.1687
Merkin et al. (2012)	GSE41637	SRR594399	Mus musculus	muscle	Adult	Bdnf	BDNF_CDS	0.12247
Merkin et al. (2012)	GSE41637	SRR594400	Mus musculus	spleen	Adult	Bdnf	BDNF_CDS	0.0194675
Merkin et al. (2012)	GSE41637	SRR594401	Mus musculus	testis	Adult	Bdnf	BDNF_CDS	0.0346093
Merkin et al. (2012)	GSE41637	SRR594402	Mus musculus	cortex	Adult	Bdnf	BDNF_CDS	21.934
Merkin et al. (2012)	GSE41637	SRR594403	Mus musculus	colon	Adult	Bdnf	BDNF_CDS	0.152188
Merkin et al. (2012)	GSE41637	SRR594404	Mus musculus	kidney	Adult	Bdnf	BDNF_CDS	3.54048
Merkin et al. (2012)	GSE41637	SRR594405	Mus musculus	liver	Adult	Bdnf	BDNF_CDS	1.14767
Merkin et al. (2012)	GSE41637	SRR594406	Mus musculus	lung	Adult	Bdnf	BDNF_CDS	16.9514
Merkin et al. (2012)	GSE41637	SRR594407	Mus musculus	muscle	Adult	Bdnf	BDNF_CDS	0.296577
Merkin et al. (2012)	GSE41637	SRR594408	Mus musculus	spleen	Adult	Bdnf	BDNF_CDS	0.0343098
Merkin et al. (2012)	GSE41637	SRR594409	Mus musculus	testis	Adult	Bdnf	BDNF_CDS	0.0785073
Merkin et al. (2012)	GSE41637	SRR594410	Mus musculus	cortex	Adult	Bdnf	BDNF_CDS	19.6288
Merkin et al. (2012)	GSE41637	SRR594411	Mus musculus	colon	Adult	Bdnf	BDNF_CDS	0.190832
Merkin et al. (2012)	GSE41637	SRR594412	Mus musculus	heart	Adult	Bdnf	BDNF_CDS	3.4084
Merkin et al. (2012)	GSE41637	SRR594413	Mus musculus	kidney	Adult	Bdnf	BDNF_CDS	6.46118
Merkin et al. (2012)	GSE41637	SRR594414	Mus musculus	liver	Adult	Bdnf	BDNF_CDS	1.09157
Merkin et al. (2012)	GSE41637	SRR594415	Mus musculus	lung	Adult	Bdnf	BDNF_CDS	13.5752
Merkin et al. (2012)	GSE41637	SRR594416	Mus musculus	muscle	Adult	Bdnf	BDNF_CDS	0.437414
Merkin et al. (2012)	GSE41637	SRR594417	Mus musculus	spleen	Adult	Bdnf	BDNF_CDS	0.0544256
Merkin et al. (2012)	GSE41637	SRR594418	Mus musculus	testis	Adult	Bdnf	BDNF_CDS	0.626417
Vied et al. (2016)	GSE76567	SRR3087148	Mus musculus	hippocampus	Adult	Bdnf	BDNF_CDS	33.5742
Vied et al. (2016)	GSE76567	SRR3087149	Mus musculus	hippocampus	Adult	Bdnf	BDNF_CDS	36.7877
Vied et al. (2016)	GSE76567	SRR3087150	Mus musculus	hippocampus	Adult	Bdnf	BDNF_CDS	36.0739
Vied et al. (2016)	GSE76567	SRR3087151	Mus musculus	hippocampus	Adult	Bdnf	BDNF_CDS	33.178
Vied et al. (2016)	GSE76567	SRR3087152	Mus musculus	hippocampus	Adult	Bdnf	BDNF_CDS	31.9251
Vied et al. (2016)	GSE76567	SRR3087153	Mus musculus	hippocampus	Adult	Bdnf	BDNF_CDS	25.5059
Vied et al. (2016)	GSE76567	SRR3087154	Mus musculus	hippocampus	Adult	Bdnf	BDNF_CDS	30.677
Vied et al. (2016)	GSE76567	SRR3087155	Mus musculus	hippocampus	Adult	Bdnf	BDNF_CDS	24.9279
Vied et al. (2016)	GSE76567	SRR3087156	Mus musculus	hippocampus	Adult	Bdnf	BDNF_CDS	22.8398
Vied et al. (2016)	GSE76567	SRR3087157	Mus musculus	hippocampus	Adult	Bdnf	BDNF_CDS	29.9015
Vied et al. (2016)	GSE76567	SRR3087158	Mus musculus	hippocampus	Adult	Bdnf	BDNF_CDS	27.3205
Vied et al. (2016)	GSE76567	SRR3087159	Mus musculus	hippocampus	Adult	Bdnf	BDNF_CDS	30.5011
Vied et al. (2016)	GSE76567	SRR3087160	Mus musculus	hippocampus	Adult	Bdnf	BDNF_CDS	30.0128
Vied et al. (2016)	GSE76567	SRR3087161	Mus musculus	hippocampus	Adult	Bdnf	BDNF_CDS	37.3027
Vied et al. (2016)	GSE76567	SRR3087162	Mus musculus	hippocampus	Adult	Bdnf	BDNF_CDS	34.2694
Vied et al. (2016)	GSE76567	SRR3087163	Mus musculus	hippocampus	Adult	Bdnf	BDNF_CDS	34.9306
Vied et al. (2016)	GSE76567	SRR3087164	Mus musculus	hippocampus	Adult	Bdnf	BDNF_CDS	29.6841
Vied et al. (2016)	GSE76567	SRR3087165	Mus musculus	hippocampus	Adult	Bdnf	BDNF_CDS	31.6927
Vied et al. (2016)	GSE76567	SRR3087166	Mus musculus	hippocampus	Adult	Bdnf	BDNF_CDS	28.0936
Vied et al. (2016)	GSE76567	SRR3087167	Mus musculus	hippocampus	Adult	Bdnf	BDNF_CDS	34.8014
Vied et al. (2016)	GSE76567	SRR3087168	Mus musculus	hippocampus	Adult	Bdnf	BDNF_CDS	26.7082
Vied et al. (2016)	GSE76567	SRR3087169	Mus musculus	hippocampus	Adult	Bdnf	BDNF_CDS	28.704
Vied et al. (2016)	GSE76567	SRR3087170	Mus musculus	hippocampus	Adult	Bdnf	BDNF_CDS	27.8076
Vied et al. (2016)	GSE76567	SRR3087171	Mus musculus	hippocampus	Adult	Bdnf	BDNF_CDS	21.8807
Vied et al. (2016)	GSE76567	SRR3087172	Mus musculus	hippocampus	Adult	Bdnf	BDNF_CDS	24.8209
Vied et al. (2016)	GSE76567	SRR3087173	Mus musculus	hippocampus	Adult	Bdnf	BDNF_CDS	25.2901
Vied et al. (2016)	GSE76567	SRR3087174	Mus musculus	hippocampus	Adult	Bdnf	BDNF_CDS	26.935
Vied et al. (2016)	GSE76567	SRR3087175	Mus musculus	hippocampus	Adult	Bdnf	BDNF_CDS	28.2311
Vied et al. (2016)	GSE76567	SRR3087176	Mus musculus	hippocampus	Adult	Bdnf	BDNF_CDS	20.9222
Vied et al. (2016)	GSE76567	SRR3087177	Mus musculus	hippocampus	Adult	Bdnf	BDNF_CDS	26.6021
Vied et al. (2016)	GSE76567	SRR3087178	Mus musculus	hippocampus	Adult	Bdnf	BDNF_CDS	34.1275
Vied et al. (2016)	GSE76567	SRR3087179	Mus musculus	hippocampus	Adult	Bdnf	BDNF_CDS	31.7522
Vied et al. (2016)	GSE76567	SRR3087180	Mus musculus	hippocampus	Adult	Bdnf	BDNF_CDS	28.9413
Vied et al. (2016)	GSE76567	SRR3087181	Mus musculus	hippocampus	Adult	Bdnf	BDNF_CDS	32.4271
Vied et al. (2016)	GSE76567	SRR3087182	Mus musculus	hippocampus	Adult	Bdnf	BDNF_CDS	36.4442
Li et al. (2017)	SRP100399	SRR5273635	Mus musculus	whole brain	Adult	Bdnf	BDNF_CDS	36.1494
Li et al. (2017)	SRP100399	SRR5273636	Mus musculus	liver	Adult	Bdnf	BDNF_CDS	0.795176
Li et al. (2017)	SRP100399	SRR5273637	Mus musculus	whole brain	Adult	Bdnf	BDNF_CDS	37.3292
Li et al. (2017)	SRP100399	SRR5273638	Mus musculus	liver	Adult	Bdnf	BDNF_CDS	1.03806
Li et al. (2017)	SRP100399	SRR5273639	Mus musculus	whole brain	Adult	Bdnf	BDNF_CDS	36.7407
Li et al. (2017)	SRP100399	SRR5273640	Mus musculus	liver	Adult	Bdnf	BDNF_CDS	0
Li et al. (2017)	SRP100399	SRR5273641	Mus musculus	whole brain	Adult	Bdnf	BDNF_CDS	22.1364
Li et al. (2017)	SRP100399	SRR5273643	Mus musculus	muscle	Adult	Bdnf	BDNF_CDS	0.77282
Li et al. (2017)	SRP100399	SRR5273644	Mus musculus	large intestine	Adult	Bdnf	BDNF_CDS	0.637688
Li et al. (2017)	SRP100399	SRR5273645	Mus musculus	small intestine	Adult	Bdnf	BDNF_CDS	0
Li et al. (2017)	SRP100399	SRR5273646	Mus musculus	forestomach	Adult	Bdnf	BDNF_CDS	2.31486
Li et al. (2017)	SRP100399	SRR5273647	Mus musculus	stomach	Adult	Bdnf	BDNF_CDS	0
Li et al. (2017)	SRP100399	SRR5273648	Mus musculus	bone marrow	Adult	Bdnf	BDNF_CDS	0
Li et al. (2017)	SRP100399	SRR5273649	Mus musculus	ovary	Adult	Bdnf	BDNF_CDS	1.32098
Li et al. (2017)	SRP100399	SRR5273650	Mus musculus	thymus	Adult	Bdnf	BDNF_CDS	0
Li et al. (2017)	SRP100399	SRR5273651	Mus musculus	heart	Adult	Bdnf	BDNF_CDS	5.16946
Li et al. (2017)	SRP100399	SRR5273652	Mus musculus	lung	Adult	Bdnf	BDNF_CDS	11.8926
Li et al. (2017)	SRP100399	SRR5273653	Mus musculus	spleen	Adult	Bdnf	BDNF_CDS	0
Li et al. (2017)	SRP100399	SRR5273654	Mus musculus	adrenal gland	Adult	Bdnf	BDNF_CDS	0
Li et al. (2017)	SRP100399	SRR5273655	Mus musculus	kidney	Adult	Bdnf	BDNF_CDS	2.75501
Li et al. (2017)	SRP100399	SRR5273656	Mus musculus	liver	Adult	Bdnf	BDNF_CDS	0.745229
Li et al. (2017)	SRP100399	SRR5273657	Mus musculus	whole brain	Adult	Bdnf	BDNF_CDS	30.0261
Li et al. (2017)	SRP100399	SRR5273659	Mus musculus	muscle	Adult	Bdnf	BDNF_CDS	1.52586
Li et al. (2017)	SRP100399	SRR5273660	Mus musculus	large intestine	Adult	Bdnf	BDNF_CDS	0
Li et al. (2017)	SRP100399	SRR5273661	Mus musculus	small intestine	Adult	Bdnf	BDNF_CDS	0.334957
Li et al. (2017)	SRP100399	SRR5273662	Mus musculus	forestomach	Adult	Bdnf	BDNF_CDS	6.77511
Li et al. (2017)	SRP100399	SRR5273663	Mus musculus	stomach	Adult	Bdnf	BDNF_CDS	0.375432
Li et al. (2017)	SRP100399	SRR5273664	Mus musculus	bone marrow	Adult	Bdnf	BDNF_CDS	0
Li et al. (2017)	SRP100399	SRR5273665	Mus musculus	ovary	Adult	Bdnf	BDNF_CDS	0.609393
Li et al. (2017)	SRP100399	SRR5273666	Mus musculus	thymus	Adult	Bdnf	BDNF_CDS	0.584109
Li et al. (2017)	SRP100399	SRR5273667	Mus musculus	heart	Adult	Bdnf	BDNF_CDS	2.86462
Li et al. (2017)	SRP100399	SRR5273668	Mus musculus	lung	Adult	Bdnf	BDNF_CDS	9.34509
Li et al. (2017)	SRP100399	SRR5273669	Mus musculus	spleen	Adult	Bdnf	BDNF_CDS	0
Li et al. (2017)	SRP100399	SRR5273670	Mus musculus	adrenal gland	Adult	Bdnf	BDNF_CDS	0.253468
Li et al. (2017)	SRP100399	SRR5273671	Mus musculus	kidney	Adult	Bdnf	BDNF_CDS	4.03756
Li et al. (2017)	SRP100399	SRR5273672	Mus musculus	liver	Adult	Bdnf	BDNF_CDS	0.609644
Li et al. (2017)	SRP100399	SRR5273673	Mus musculus	whole brain	Adult	Bdnf	BDNF_CDS	29.2161
Li et al. (2017)	SRP100399	SRR5273675	Mus musculus	muscle	Adult	Bdnf	BDNF_CDS	0.674294
Li et al. (2017)	SRP100399	SRR5273676	Mus musculus	large intestine	Adult	Bdnf	BDNF_CDS	0
Li et al. (2017)	SRP100399	SRR5273677	Mus musculus	small intestine	Adult	Bdnf	BDNF_CDS	0
Li et al. (2017)	SRP100399	SRR5273678	Mus musculus	forestomach	Adult	Bdnf	BDNF_CDS	4.51813
Li et al. (2017)	SRP100399	SRR5273679	Mus musculus	stomach	Adult	Bdnf	BDNF_CDS	0
Li et al. (2017)	SRP100399	SRR5273680	Mus musculus	bone marrow	Adult	Bdnf	BDNF_CDS	0
Li et al. (2017)	SRP100399	SRR5273681	Mus musculus	testis	Adult	Bdnf	BDNF_CDS	0.487707
Li et al. (2017)	SRP100399	SRR5273682	Mus musculus	thymus	Adult	Bdnf	BDNF_CDS	0.526449
Li et al. (2017)	SRP100399	SRR5273683	Mus musculus	heart	Adult	Bdnf	BDNF_CDS	2.07922
Li et al. (2017)	SRP100399	SRR5273684	Mus musculus	lung	Adult	Bdnf	BDNF_CDS	10.7515
Li et al. (2017)	SRP100399	SRR5273685	Mus musculus	spleen	Adult	Bdnf	BDNF_CDS	0
Li et al. (2017)	SRP100399	SRR5273686	Mus musculus	adrenal gland	Adult	Bdnf	BDNF_CDS	0.208298
Li et al. (2017)	SRP100399	SRR5273687	Mus musculus	kidney	Adult	Bdnf	BDNF_CDS	4.35908
Li et al. (2017)	SRP100399	SRR5273688	Mus musculus	liver	Adult	Bdnf	BDNF_CDS	0
Li et al. (2017)	SRP100399	SRR5273689	Mus musculus	whole brain	Adult	Bdnf	BDNF_CDS	26.5861
Li et al. (2017)	SRP100399	SRR5273691	Mus musculus	muscle	Adult	Bdnf	BDNF_CDS	0.433227
Li et al. (2017)	SRP100399	SRR5273692	Mus musculus	large intestine	Adult	Bdnf	BDNF_CDS	0.339931
Li et al. (2017)	SRP100399	SRR5273693	Mus musculus	small intestine	Adult	Bdnf	BDNF_CDS	0
Li et al. (2017)	SRP100399	SRR5273694	Mus musculus	forestomach	Adult	Bdnf	BDNF_CDS	5.35913
Li et al. (2017)	SRP100399	SRR5273695	Mus musculus	stomach	Adult	Bdnf	BDNF_CDS	0.263344
Li et al. (2017)	SRP100399	SRR5273696	Mus musculus	bone marrow	Adult	Bdnf	BDNF_CDS	0
Li et al. (2017)	SRP100399	SRR5273697	Mus musculus	testis	Adult	Bdnf	BDNF_CDS	1.22228
Li et al. (2017)	SRP100399	SRR5273698	Mus musculus	thymus	Adult	Bdnf	BDNF_CDS	0.854811
Li et al. (2017)	SRP100399	SRR5273699	Mus musculus	heart	Adult	Bdnf	BDNF_CDS	5.02943
Li et al. (2017)	SRP100399	SRR5273700	Mus musculus	lung	Adult	Bdnf	BDNF_CDS	9.23802
Li et al. (2017)	SRP100399	SRR5273701	Mus musculus	spleen	Adult	Bdnf	BDNF_CDS	0
Li et al. (2017)	SRP100399	SRR5273702	Mus musculus	adrenal gland	Adult	Bdnf	BDNF_CDS	0
Li et al. (2017)	SRP100399	SRR5273703	Mus musculus	kidney	Adult	Bdnf	BDNF_CDS	6.48468
Li et al. (2017)	SRP100399	SRR5273704	Mus musculus	liver	Adult	Bdnf	BDNF_CDS	0.578491
Li et al. (2017)	SRP100399	SRR5273705	Mus musculus	whole brain	Adult	Bdnf	BDNF_CDS	30.4316

## Sheet: Mouse Bdnf proportions
Tissue	Age	Exon	Organism	Proportion	Proportion_percent
liver	Adult	I	Mus musculus	1.49475	0.0209194
spleen	Adult	I	Mus musculus	5.75395	0.176513
thymus	Adult	I	Mus musculus	3.98023	0.464079
lung	Adult	I	Mus musculus	0.317167	0.00717456
heart	Adult	I	Mus musculus	0.667878	0.0133646
hippocampus	Adult	I	Mus musculus	2.11945	0.0998963
whole brain	Adult	I	Mus musculus	8.33471	0.14633
colon	Adult	I	Mus musculus	0	0
duodenum	Adult	I	Mus musculus	0	0
esophagus	Adult	I	Mus musculus	0	0
ileum	Adult	I	Mus musculus	0	0
jejunum	Adult	I	Mus musculus	0	0
kidney	Adult	I	Mus musculus	0.904441	0.0175956
pancreas	Adult	I	Mus musculus	0	0
muscle	Adult	I	Mus musculus	0.94549	0.0228857
stomach	Adult	I	Mus musculus	0	0
cortex	Adult	I	Mus musculus	0.465442	0.0726876
cerebellum	Adult	I	Mus musculus	0.28094	0.04429
ovary	Adult	I	Mus musculus	0	0
testis	Adult	I	Mus musculus	0	0
bone	Adult	I	Mus musculus	14.432	0.167737
brown adipose tissue	Adult	I	Mus musculus	2.69531	0.0938939
bone marrow	Adult	I	Mus musculus	10.4548	0.151915
mesenteric adipose tissue	Adult	I	Mus musculus	6.46178	0.152331
subcutaneous adipose tissue	Adult	I	Mus musculus	1.91735	0.0414213
gonadal adipose tissue	Adult	I	Mus musculus	9.49054	0.152422
white blood cells	Adult	I	Mus musculus	0	0
small intestine	Adult	I	Mus musculus	0	0
skin	Adult	I	Mus musculus	3.93696	0.103204
hypothalamus	Adult	I	Mus musculus	0.158944	0.173567
large intestine	Adult	I	Mus musculus	0	0
forestomach	Adult	I	Mus musculus	0	0
adrenal gland	Adult	I	Mus musculus	0	0
liver	Adult	Others	Mus musculus	12.6787	0.177443
spleen	Adult	Others	Mus musculus	0.234742	0.00720112
thymus	Adult	Others	Mus musculus	0	0
lung	Adult	Others	Mus musculus	0.473214	0.0107044
heart	Adult	Others	Mus musculus	1.07382	0.0214877
hippocampus	Adult	Others	Mus musculus	0.595888	0.028086
whole brain	Adult	Others	Mus musculus	1.01103	0.0177504
colon	Adult	Others	Mus musculus	0	0
duodenum	Adult	Others	Mus musculus	0	0
esophagus	Adult	Others	Mus musculus	0.153092	0.0540058
ileum	Adult	Others	Mus musculus	0	0
jejunum	Adult	Others	Mus musculus	0	0
kidney	Adult	Others	Mus musculus	2.27999	0.0443565
pancreas	Adult	Others	Mus musculus	0.0409433	0.00942464
muscle	Adult	Others	Mus musculus	0.841751	0.0203746
stomach	Adult	Others	Mus musculus	0	0
cortex	Adult	Others	Mus musculus	0.063509	0.00991814
cerebellum	Adult	Others	Mus musculus	0.193188	0.030456
ovary	Adult	Others	Mus musculus	0	0
testis	Adult	Others	Mus musculus	0	0
bone	Adult	Others	Mus musculus	17.8938	0.207971
brown adipose tissue	Adult	Others	Mus musculus	4.93474	0.171907
bone marrow	Adult	Others	Mus musculus	25.3071	0.36773
mesenteric adipose tissue	Adult	Others	Mus musculus	2.20844	0.0520624
subcutaneous adipose tissue	Adult	Others	Mus musculus	13.5983	0.293769
gonadal adipose tissue	Adult	Others	Mus musculus	3.91199	0.062828
white blood cells	Adult	Others	Mus musculus	3.52113	0.76516
small intestine	Adult	Others	Mus musculus	6.17284	0.249428
skin	Adult	Others	Mus musculus	5.8605	0.153627
hypothalamus	Adult	Others	Mus musculus	0	0
large intestine	Adult	Others	Mus musculus	0	0
forestomach	Adult	Others	Mus musculus	0	0
adrenal gland	Adult	Others	Mus musculus	0	0
liver	Adult	III	Mus musculus	0	0
spleen	Adult	III	Mus musculus	6.21762	0.190736
thymus	Adult	III	Mus musculus	0	0
lung	Adult	III	Mus musculus	0.139424	0.00315386
heart	Adult	III	Mus musculus	0.189577	0.00379354
hippocampus	Adult	III	Mus musculus	0.448625	0.0211451
whole brain	Adult	III	Mus musculus	1.23401	0.0216652
colon	Adult	III	Mus musculus	0	0
duodenum	Adult	III	Mus musculus	0	0
esophagus	Adult	III	Mus musculus	0	0
ileum	Adult	III	Mus musculus	0	0
jejunum	Adult	III	Mus musculus	0	0
kidney	Adult	III	Mus musculus	0.0498229	0.000969291
pancreas	Adult	III	Mus musculus	0	0
muscle	Adult	III	Mus musculus	0.199283	0.00482365
stomach	Adult	III	Mus musculus	0	0
cortex	Adult	III	Mus musculus	0.00838707	0.0013098
cerebellum	Adult	III	Mus musculus	0.618239	0.097465
ovary	Adult	III	Mus musculus	0	0
testis	Adult	III	Mus musculus	0	0
bone	Adult	III	Mus musculus	6.6815	0.0776559
brown adipose tissue	Adult	III	Mus musculus	0	0
bone marrow	Adult	III	Mus musculus	3.88601	0.0564663
mesenteric adipose tissue	Adult	III	Mus musculus	1.33235	0.031409
subcutaneous adipose tissue	Adult	III	Mus musculus	3.25827	0.0703897
gonadal adipose tissue	Adult	III	Mus musculus	5.16677	0.0829803
white blood cells	Adult	III	Mus musculus	0	0
small intestine	Adult	III	Mus musculus	0	0
skin	Adult	III	Mus musculus	1.75117	0.0459054
hypothalamus	Adult	III	Mus musculus	0.0446668	0.0487761
large intestine	Adult	III	Mus musculus	0	0
forestomach	Adult	III	Mus musculus	0	0
adrenal gland	Adult	III	Mus musculus	0	0
liver	Adult	IV	Mus musculus	1.07857	0.0150949
spleen	Adult	IV	Mus musculus	1.10619	0.0339345
thymus	Adult	IV	Mus musculus	0	0
lung	Adult	IV	Mus musculus	1.01788	0.0230251
heart	Adult	IV	Mus musculus	6.32913	0.126649
hippocampus	Adult	IV	Mus musculus	6.27776	0.29589
whole brain	Adult	IV	Mus musculus	19.5445	0.343137
colon	Adult	IV	Mus musculus	0	0
duodenum	Adult	IV	Mus musculus	0	0
esophagus	Adult	IV	Mus musculus	0	0
ileum	Adult	IV	Mus musculus	0	0
jejunum	Adult	IV	Mus musculus	0	0
kidney	Adult	IV	Mus musculus	1.41426	0.027514
pancreas	Adult	IV	Mus musculus	0.198312	0.0456489
muscle	Adult	IV	Mus musculus	6.56698	0.158954
stomach	Adult	IV	Mus musculus	0	0
cortex	Adult	IV	Mus musculus	0.430337	0.0672053
cerebellum	Adult	IV	Mus musculus	0.799877	0.1261
ovary	Adult	IV	Mus musculus	0.442478	0.0698039
testis	Adult	IV	Mus musculus	0	0
bone	Adult	IV	Mus musculus	13.8552	0.161033
brown adipose tissue	Adult	IV	Mus musculus	2.94985	0.102761
bone marrow	Adult	IV	Mus musculus	14.1158	0.205112
mesenteric adipose tissue	Adult	IV	Mus musculus	6.49417	0.153095
subcutaneous adipose tissue	Adult	IV	Mus musculus	4.91839	0.106254
gonadal adipose tissue	Adult	IV	Mus musculus	5.89913	0.0947422
white blood cells	Adult	IV	Mus musculus	0	0
small intestine	Adult	IV	Mus musculus	0	0
skin	Adult	IV	Mus musculus	3.69436	0.0968441
hypothalamus	Adult	IV	Mus musculus	0.0491642	0.0536873
large intestine	Adult	IV	Mus musculus	0	0
forestomach	Adult	IV	Mus musculus	0	0
adrenal gland	Adult	IV	Mus musculus	0	0
liver	Adult	IIc	Mus musculus	1.58775	0.0222209
spleen	Adult	IIc	Mus musculus	14.8707	0.456184
thymus	Adult	IIc	Mus musculus	0.303638	0.035403
lung	Adult	IIc	Mus musculus	0.343045	0.00775992
heart	Adult	IIc	Mus musculus	0.282721	0.00565741
hippocampus	Adult	IIc	Mus musculus	2.26882	0.106937
whole brain	Adult	IIc	Mus musculus	8.74046	0.153453
colon	Adult	IIc	Mus musculus	0	0
duodenum	Adult	IIc	Mus musculus	0	0
esophagus	Adult	IIc	Mus musculus	0	0
ileum	Adult	IIc	Mus musculus	0	0
jejunum	Adult	IIc	Mus musculus	0	0
kidney	Adult	IIc	Mus musculus	0.533857	0.010386
pancreas	Adult	IIc	Mus musculus	0	0
muscle	Adult	IIc	Mus musculus	0.456683	0.011054
stomach	Adult	IIc	Mus musculus	0	0
cortex	Adult	IIc	Mus musculus	0.462742	0.072266
cerebellum	Adult	IIc	Mus musculus	0.420045	0.0662199
ovary	Adult	IIc	Mus musculus	0	0
testis	Adult	IIc	Mus musculus	0	0
bone	Adult	IIc	Mus musculus	12.9291	0.150269
brown adipose tissue	Adult	IIc	Mus musculus	0.150301	0.00523587
bone marrow	Adult	IIc	Mus musculus	9.68365	0.14071
mesenteric adipose tissue	Adult	IIc	Mus musculus	5.015	0.118225
subcutaneous adipose tissue	Adult	IIc	Mus musculus	1.1789	0.0254683
gonadal adipose tissue	Adult	IIc	Mus musculus	4.52226	0.0726291
white blood cells	Adult	IIc	Mus musculus	0	0
small intestine	Adult	IIc	Mus musculus	4.88477	0.19738
skin	Adult	IIc	Mus musculus	3.30083	0.0865282
hypothalamus	Adult	IIc	Mus musculus	0.152028	0.166015
large intestine	Adult	IIc	Mus musculus	0	0
forestomach	Adult	IIc	Mus musculus	0	0
adrenal gland	Adult	IIc	Mus musculus	0	0
liver	Adult	VI	Mus musculus	48.3269	0.676349
spleen	Adult	VI	Mus musculus	2.87342	0.0881474
thymus	Adult	VI	Mus musculus	4.29275	0.500518
lung	Adult	VI	Mus musculus	40.9333	0.92594
heart	Adult	VI	Mus musculus	35.7302	0.714981
hippocampus	Adult	VI	Mus musculus	9.506	0.448046
whole brain	Adult	VI	Mus musculus	17.2463	0.302788
colon	Adult	VI	Mus musculus	1.44092	0.429276
duodenum	Adult	VI	Mus musculus	4.32277	1
esophagus	Adult	VI	Mus musculus	1.12326	0.396246
ileum	Adult	VI	Mus musculus	0	0
jejunum	Adult	VI	Mus musculus	0	0
kidney	Adult	VI	Mus musculus	38.0484	0.74022
pancreas	Adult	VI	Mus musculus	3.40081	0.782823
muscle	Adult	VI	Mus musculus	31.8724	0.771475
stomach	Adult	VI	Mus musculus	2.16138	0.585114
cortex	Adult	VI	Mus musculus	1.48175	0.231403
cerebellum	Adult	VI	Mus musculus	1.66861	0.263055
ovary	Adult	VI	Mus musculus	1.94524	0.306876
testis	Adult	VI	Mus musculus	0	0
bone	Adult	VI	Mus musculus	20.2481	0.235334
brown adipose tissue	Adult	VI	Mus musculus	17.9757	0.626203
bone marrow	Adult	VI	Mus musculus	5.37258	0.0780672
mesenteric adipose tissue	Adult	VI	Mus musculus	20.9075	0.492878
subcutaneous adipose tissue	Adult	VI	Mus musculus	21.4178	0.462697
gonadal adipose tissue	Adult	VI	Mus musculus	33.2744	0.534399
white blood cells	Adult	VI	Mus musculus	1.08069	0.23484
small intestine	Adult	VI	Mus musculus	13.6904	0.553192
skin	Adult	VI	Mus musculus	19.6037	0.513891
hypothalamus	Adult	VI	Mus musculus	0.510948	0.557955
large intestine	Adult	VI	Mus musculus	0	0
forestomach	Adult	VI	Mus musculus	0	0
adrenal gland	Adult	VI	Mus musculus	6.48415	1

## Sheet: Rat Ntrk2 counts
Data origin	Accession nr.	Run_ID	Organism	Tissue	Age	Gene	Exon	Norm_CPM	Isoform
Söllner et al. (2017)	E-MTAB-6081	ERR2130652	Rattus norvegicus	whole brain	Adult	Ntrk2	NTRK2_human_ex18	73.8595	TrkB-T1
Söllner et al. (2017)	E-MTAB-6081	ERR2130652	Rattus norvegicus	whole brain	Adult	Ntrk2	NTRK2_human_ex21	0.884093	TrkB-Shc
Söllner et al. (2017)	E-MTAB-6081	ERR2130652	Rattus norvegicus	whole brain	Adult	Ntrk2	NTRK2_human_ex26	30.7822	TrkB-FL
Söllner et al. (2017)	E-MTAB-6081	ERR2130653	Rattus norvegicus	whole brain	Adult	Ntrk2	NTRK2_human_ex18	81.7426	TrkB-T1
Söllner et al. (2017)	E-MTAB-6081	ERR2130653	Rattus norvegicus	whole brain	Adult	Ntrk2	NTRK2_human_ex21	0.718247	TrkB-Shc
Söllner et al. (2017)	E-MTAB-6081	ERR2130653	Rattus norvegicus	whole brain	Adult	Ntrk2	NTRK2_human_ex26	35.7678	TrkB-FL
Söllner et al. (2017)	E-MTAB-6081	ERR2130654	Rattus norvegicus	whole brain	Adult	Ntrk2	NTRK2_human_ex18	93.7337	TrkB-T1
Söllner et al. (2017)	E-MTAB-6081	ERR2130654	Rattus norvegicus	whole brain	Adult	Ntrk2	NTRK2_human_ex21	0.982186	TrkB-Shc
Söllner et al. (2017)	E-MTAB-6081	ERR2130654	Rattus norvegicus	whole brain	Adult	Ntrk2	NTRK2_human_ex26	35.052	TrkB-FL
Söllner et al. (2017)	E-MTAB-6081	ERR2130655	Rattus norvegicus	colon	Adult	Ntrk2	NTRK2_human_ex18	0.0950999	TrkB-T1
Söllner et al. (2017)	E-MTAB-6081	ERR2130655	Rattus norvegicus	colon	Adult	Ntrk2	NTRK2_human_ex21	0.0100366	TrkB-Shc
Söllner et al. (2017)	E-MTAB-6081	ERR2130655	Rattus norvegicus	colon	Adult	Ntrk2	NTRK2_human_ex26	0.129153	TrkB-FL
Söllner et al. (2017)	E-MTAB-6081	ERR2130656	Rattus norvegicus	colon	Adult	Ntrk2	NTRK2_human_ex18	0.741843	TrkB-T1
Söllner et al. (2017)	E-MTAB-6081	ERR2130656	Rattus norvegicus	colon	Adult	Ntrk2	NTRK2_human_ex21	0	TrkB-Shc
Söllner et al. (2017)	E-MTAB-6081	ERR2130656	Rattus norvegicus	colon	Adult	Ntrk2	NTRK2_human_ex26	0.0379584	TrkB-FL
Söllner et al. (2017)	E-MTAB-6081	ERR2130657	Rattus norvegicus	colon	Adult	Ntrk2	NTRK2_human_ex18	0.194997	TrkB-T1
Söllner et al. (2017)	E-MTAB-6081	ERR2130657	Rattus norvegicus	colon	Adult	Ntrk2	NTRK2_human_ex21	0.0102897	TrkB-Shc
Söllner et al. (2017)	E-MTAB-6081	ERR2130657	Rattus norvegicus	colon	Adult	Ntrk2	NTRK2_human_ex26	0.0611125	TrkB-FL
Söllner et al. (2017)	E-MTAB-6081	ERR2130658	Rattus norvegicus	duodenum	Adult	Ntrk2	NTRK2_human_ex18	0.110811	TrkB-T1
Söllner et al. (2017)	E-MTAB-6081	ERR2130658	Rattus norvegicus	duodenum	Adult	Ntrk2	NTRK2_human_ex21	0	TrkB-Shc
Söllner et al. (2017)	E-MTAB-6081	ERR2130658	Rattus norvegicus	duodenum	Adult	Ntrk2	NTRK2_human_ex26	0	TrkB-FL
Söllner et al. (2017)	E-MTAB-6081	ERR2130659	Rattus norvegicus	duodenum	Adult	Ntrk2	NTRK2_human_ex18	0.145598	TrkB-T1
Söllner et al. (2017)	E-MTAB-6081	ERR2130659	Rattus norvegicus	duodenum	Adult	Ntrk2	NTRK2_human_ex21	0	TrkB-Shc
Söllner et al. (2017)	E-MTAB-6081	ERR2130659	Rattus norvegicus	duodenum	Adult	Ntrk2	NTRK2_human_ex26	0.0304205	TrkB-FL
Söllner et al. (2017)	E-MTAB-6081	ERR2130660	Rattus norvegicus	duodenum	Adult	Ntrk2	NTRK2_human_ex18	0.15334	TrkB-T1
Söllner et al. (2017)	E-MTAB-6081	ERR2130660	Rattus norvegicus	duodenum	Adult	Ntrk2	NTRK2_human_ex21	0	TrkB-Shc
Söllner et al. (2017)	E-MTAB-6081	ERR2130660	Rattus norvegicus	duodenum	Adult	Ntrk2	NTRK2_human_ex26	0.0233004	TrkB-FL
Söllner et al. (2017)	E-MTAB-6081	ERR2130661	Rattus norvegicus	esophagus	Adult	Ntrk2	NTRK2_human_ex18	5.1595	TrkB-T1
Söllner et al. (2017)	E-MTAB-6081	ERR2130661	Rattus norvegicus	esophagus	Adult	Ntrk2	NTRK2_human_ex21	0.0209935	TrkB-Shc
Söllner et al. (2017)	E-MTAB-6081	ERR2130661	Rattus norvegicus	esophagus	Adult	Ntrk2	NTRK2_human_ex26	0.0519518	TrkB-FL
Söllner et al. (2017)	E-MTAB-6081	ERR2130662	Rattus norvegicus	esophagus	Adult	Ntrk2	NTRK2_human_ex18	9.17945	TrkB-T1
Söllner et al. (2017)	E-MTAB-6081	ERR2130662	Rattus norvegicus	esophagus	Adult	Ntrk2	NTRK2_human_ex21	0.00932634	TrkB-Shc
Söllner et al. (2017)	E-MTAB-6081	ERR2130662	Rattus norvegicus	esophagus	Adult	Ntrk2	NTRK2_human_ex26	0.0646226	TrkB-FL
Söllner et al. (2017)	E-MTAB-6081	ERR2130663	Rattus norvegicus	esophagus	Adult	Ntrk2	NTRK2_human_ex18	9.48569	TrkB-T1
Söllner et al. (2017)	E-MTAB-6081	ERR2130663	Rattus norvegicus	esophagus	Adult	Ntrk2	NTRK2_human_ex21	0.0306849	TrkB-Shc
Söllner et al. (2017)	E-MTAB-6081	ERR2130663	Rattus norvegicus	esophagus	Adult	Ntrk2	NTRK2_human_ex26	0.050623	TrkB-FL
Söllner et al. (2017)	E-MTAB-6081	ERR2130664	Rattus norvegicus	heart	Adult	Ntrk2	NTRK2_human_ex18	1.52329	TrkB-T1
Söllner et al. (2017)	E-MTAB-6081	ERR2130664	Rattus norvegicus	heart	Adult	Ntrk2	NTRK2_human_ex21	0	TrkB-Shc
Söllner et al. (2017)	E-MTAB-6081	ERR2130664	Rattus norvegicus	heart	Adult	Ntrk2	NTRK2_human_ex26	0	TrkB-FL
Söllner et al. (2017)	E-MTAB-6081	ERR2130665	Rattus norvegicus	heart	Adult	Ntrk2	NTRK2_human_ex18	1.72943	TrkB-T1
Söllner et al. (2017)	E-MTAB-6081	ERR2130665	Rattus norvegicus	heart	Adult	Ntrk2	NTRK2_human_ex21	0	TrkB-Shc
Söllner et al. (2017)	E-MTAB-6081	ERR2130665	Rattus norvegicus	heart	Adult	Ntrk2	NTRK2_human_ex26	0	TrkB-FL
Söllner et al. (2017)	E-MTAB-6081	ERR2130666	Rattus norvegicus	heart	Adult	Ntrk2	NTRK2_human_ex18	1.18687	TrkB-T1
Söllner et al. (2017)	E-MTAB-6081	ERR2130666	Rattus norvegicus	heart	Adult	Ntrk2	NTRK2_human_ex21	0	TrkB-Shc
Söllner et al. (2017)	E-MTAB-6081	ERR2130666	Rattus norvegicus	heart	Adult	Ntrk2	NTRK2_human_ex26	0.00982091	TrkB-FL
Söllner et al. (2017)	E-MTAB-6081	ERR2130667	Rattus norvegicus	ileum	Adult	Ntrk2	NTRK2_human_ex18	0.0693314	TrkB-T1
Söllner et al. (2017)	E-MTAB-6081	ERR2130667	Rattus norvegicus	ileum	Adult	Ntrk2	NTRK2_human_ex21	0	TrkB-Shc
Söllner et al. (2017)	E-MTAB-6081	ERR2130667	Rattus norvegicus	ileum	Adult	Ntrk2	NTRK2_human_ex26	0.0115886	TrkB-FL
Söllner et al. (2017)	E-MTAB-6081	ERR2130668	Rattus norvegicus	ileum	Adult	Ntrk2	NTRK2_human_ex18	0.464623	TrkB-T1
Söllner et al. (2017)	E-MTAB-6081	ERR2130668	Rattus norvegicus	ileum	Adult	Ntrk2	NTRK2_human_ex21	0.0100585	TrkB-Shc
Söllner et al. (2017)	E-MTAB-6081	ERR2130668	Rattus norvegicus	ileum	Adult	Ntrk2	NTRK2_human_ex26	0.019913	TrkB-FL
Söllner et al. (2017)	E-MTAB-6081	ERR2130669	Rattus norvegicus	ileum	Adult	Ntrk2	NTRK2_human_ex18	13.0152	TrkB-T1
Söllner et al. (2017)	E-MTAB-6081	ERR2130669	Rattus norvegicus	ileum	Adult	Ntrk2	NTRK2_human_ex21	0.0208712	TrkB-Shc
Söllner et al. (2017)	E-MTAB-6081	ERR2130669	Rattus norvegicus	ileum	Adult	Ntrk2	NTRK2_human_ex26	0.0619788	TrkB-FL
Söllner et al. (2017)	E-MTAB-6081	ERR2130670	Rattus norvegicus	jejunum	Adult	Ntrk2	NTRK2_human_ex18	0.125289	TrkB-T1
Söllner et al. (2017)	E-MTAB-6081	ERR2130670	Rattus norvegicus	jejunum	Adult	Ntrk2	NTRK2_human_ex21	0	TrkB-Shc
Söllner et al. (2017)	E-MTAB-6081	ERR2130670	Rattus norvegicus	jejunum	Adult	Ntrk2	NTRK2_human_ex26	0	TrkB-FL
Söllner et al. (2017)	E-MTAB-6081	ERR2130671	Rattus norvegicus	jejunum	Adult	Ntrk2	NTRK2_human_ex18	0.280224	TrkB-T1
Söllner et al. (2017)	E-MTAB-6081	ERR2130671	Rattus norvegicus	jejunum	Adult	Ntrk2	NTRK2_human_ex21	0	TrkB-Shc
Söllner et al. (2017)	E-MTAB-6081	ERR2130671	Rattus norvegicus	jejunum	Adult	Ntrk2	NTRK2_human_ex26	0	TrkB-FL
Söllner et al. (2017)	E-MTAB-6081	ERR2130672	Rattus norvegicus	jejunum	Adult	Ntrk2	NTRK2_human_ex18	0.149638	TrkB-T1
Söllner et al. (2017)	E-MTAB-6081	ERR2130672	Rattus norvegicus	jejunum	Adult	Ntrk2	NTRK2_human_ex21	0	TrkB-Shc
Söllner et al. (2017)	E-MTAB-6081	ERR2130672	Rattus norvegicus	jejunum	Adult	Ntrk2	NTRK2_human_ex26	0.0166745	TrkB-FL
Söllner et al. (2017)	E-MTAB-6081	ERR2130673	Rattus norvegicus	kidney	Adult	Ntrk2	NTRK2_human_ex18	0.438911	TrkB-T1
Söllner et al. (2017)	E-MTAB-6081	ERR2130673	Rattus norvegicus	kidney	Adult	Ntrk2	NTRK2_human_ex21	0	TrkB-Shc
Söllner et al. (2017)	E-MTAB-6081	ERR2130673	Rattus norvegicus	kidney	Adult	Ntrk2	NTRK2_human_ex26	0	TrkB-FL
Söllner et al. (2017)	E-MTAB-6081	ERR2130674	Rattus norvegicus	kidney	Adult	Ntrk2	NTRK2_human_ex18	0.793408	TrkB-T1
Söllner et al. (2017)	E-MTAB-6081	ERR2130674	Rattus norvegicus	kidney	Adult	Ntrk2	NTRK2_human_ex21	0	TrkB-Shc
Söllner et al. (2017)	E-MTAB-6081	ERR2130674	Rattus norvegicus	kidney	Adult	Ntrk2	NTRK2_human_ex26	0.00947259	TrkB-FL
Söllner et al. (2017)	E-MTAB-6081	ERR2130675	Rattus norvegicus	kidney	Adult	Ntrk2	NTRK2_human_ex18	0.51034	TrkB-T1
Söllner et al. (2017)	E-MTAB-6081	ERR2130675	Rattus norvegicus	kidney	Adult	Ntrk2	NTRK2_human_ex21	0	TrkB-Shc
Söllner et al. (2017)	E-MTAB-6081	ERR2130675	Rattus norvegicus	kidney	Adult	Ntrk2	NTRK2_human_ex26	0	TrkB-FL
Söllner et al. (2017)	E-MTAB-6081	ERR2130676	Rattus norvegicus	liver	Adult	Ntrk2	NTRK2_human_ex18	0.0448279	TrkB-T1
Söllner et al. (2017)	E-MTAB-6081	ERR2130676	Rattus norvegicus	liver	Adult	Ntrk2	NTRK2_human_ex21	0	TrkB-Shc
Söllner et al. (2017)	E-MTAB-6081	ERR2130676	Rattus norvegicus	liver	Adult	Ntrk2	NTRK2_human_ex26	0	TrkB-FL
Söllner et al. (2017)	E-MTAB-6081	ERR2130677	Rattus norvegicus	liver	Adult	Ntrk2	NTRK2_human_ex18	0.0552601	TrkB-T1
Söllner et al. (2017)	E-MTAB-6081	ERR2130677	Rattus norvegicus	liver	Adult	Ntrk2	NTRK2_human_ex21	0	TrkB-Shc
Söllner et al. (2017)	E-MTAB-6081	ERR2130677	Rattus norvegicus	liver	Adult	Ntrk2	NTRK2_human_ex26	0.00769717	TrkB-FL
Söllner et al. (2017)	E-MTAB-6081	ERR2130678	Rattus norvegicus	liver	Adult	Ntrk2	NTRK2_human_ex18	0.131639	TrkB-T1
Söllner et al. (2017)	E-MTAB-6081	ERR2130678	Rattus norvegicus	liver	Adult	Ntrk2	NTRK2_human_ex21	0	TrkB-Shc
Söllner et al. (2017)	E-MTAB-6081	ERR2130678	Rattus norvegicus	liver	Adult	Ntrk2	NTRK2_human_ex26	0.0300043	TrkB-FL
Söllner et al. (2017)	E-MTAB-6081	ERR2130679	Rattus norvegicus	pancreas	Adult	Ntrk2	NTRK2_human_ex18	0.219572	TrkB-T1
Söllner et al. (2017)	E-MTAB-6081	ERR2130679	Rattus norvegicus	pancreas	Adult	Ntrk2	NTRK2_human_ex21	0	TrkB-Shc
Söllner et al. (2017)	E-MTAB-6081	ERR2130679	Rattus norvegicus	pancreas	Adult	Ntrk2	NTRK2_human_ex26	0	TrkB-FL
Söllner et al. (2017)	E-MTAB-6081	ERR2130680	Rattus norvegicus	pancreas	Adult	Ntrk2	NTRK2_human_ex18	2.99897	TrkB-T1
Söllner et al. (2017)	E-MTAB-6081	ERR2130680	Rattus norvegicus	pancreas	Adult	Ntrk2	NTRK2_human_ex21	0	TrkB-Shc
Söllner et al. (2017)	E-MTAB-6081	ERR2130680	Rattus norvegicus	pancreas	Adult	Ntrk2	NTRK2_human_ex26	0.051571	TrkB-FL
Söllner et al. (2017)	E-MTAB-6081	ERR2130681	Rattus norvegicus	pancreas	Adult	Ntrk2	NTRK2_human_ex18	0.879339	TrkB-T1
Söllner et al. (2017)	E-MTAB-6081	ERR2130681	Rattus norvegicus	pancreas	Adult	Ntrk2	NTRK2_human_ex21	0	TrkB-Shc
Söllner et al. (2017)	E-MTAB-6081	ERR2130681	Rattus norvegicus	pancreas	Adult	Ntrk2	NTRK2_human_ex26	0.0668089	TrkB-FL
Söllner et al. (2017)	E-MTAB-6081	ERR2130682	Rattus norvegicus	muscle	Adult	Ntrk2	NTRK2_human_ex18	4.09932	TrkB-T1
Söllner et al. (2017)	E-MTAB-6081	ERR2130682	Rattus norvegicus	muscle	Adult	Ntrk2	NTRK2_human_ex21	0.0088973	TrkB-Shc
Söllner et al. (2017)	E-MTAB-6081	ERR2130682	Rattus norvegicus	muscle	Adult	Ntrk2	NTRK2_human_ex26	0.00880711	TrkB-FL
Söllner et al. (2017)	E-MTAB-6081	ERR2130683	Rattus norvegicus	muscle	Adult	Ntrk2	NTRK2_human_ex18	1.5735	TrkB-T1
Söllner et al. (2017)	E-MTAB-6081	ERR2130683	Rattus norvegicus	muscle	Adult	Ntrk2	NTRK2_human_ex21	0	TrkB-Shc
Söllner et al. (2017)	E-MTAB-6081	ERR2130683	Rattus norvegicus	muscle	Adult	Ntrk2	NTRK2_human_ex26	0.0268374	TrkB-FL
Söllner et al. (2017)	E-MTAB-6081	ERR2130684	Rattus norvegicus	muscle	Adult	Ntrk2	NTRK2_human_ex18	0.766658	TrkB-T1
Söllner et al. (2017)	E-MTAB-6081	ERR2130684	Rattus norvegicus	muscle	Adult	Ntrk2	NTRK2_human_ex21	0	TrkB-Shc
Söllner et al. (2017)	E-MTAB-6081	ERR2130684	Rattus norvegicus	muscle	Adult	Ntrk2	NTRK2_human_ex26	0	TrkB-FL
Söllner et al. (2017)	E-MTAB-6081	ERR2130685	Rattus norvegicus	stomach	Adult	Ntrk2	NTRK2_human_ex18	0.272564	TrkB-T1
Söllner et al. (2017)	E-MTAB-6081	ERR2130685	Rattus norvegicus	stomach	Adult	Ntrk2	NTRK2_human_ex21	0	TrkB-Shc
Söllner et al. (2017)	E-MTAB-6081	ERR2130685	Rattus norvegicus	stomach	Adult	Ntrk2	NTRK2_human_ex26	0.00843675	TrkB-FL
Söllner et al. (2017)	E-MTAB-6081	ERR2130686	Rattus norvegicus	stomach	Adult	Ntrk2	NTRK2_human_ex18	0.0276746	TrkB-T1
Söllner et al. (2017)	E-MTAB-6081	ERR2130686	Rattus norvegicus	stomach	Adult	Ntrk2	NTRK2_human_ex21	0	TrkB-Shc
Söllner et al. (2017)	E-MTAB-6081	ERR2130686	Rattus norvegicus	stomach	Adult	Ntrk2	NTRK2_human_ex26	0.0308384	TrkB-FL
Söllner et al. (2017)	E-MTAB-6081	ERR2130687	Rattus norvegicus	stomach	Adult	Ntrk2	NTRK2_human_ex18	0.11284	TrkB-T1
Söllner et al. (2017)	E-MTAB-6081	ERR2130687	Rattus norvegicus	stomach	Adult	Ntrk2	NTRK2_human_ex21	0	TrkB-Shc
Söllner et al. (2017)	E-MTAB-6081	ERR2130687	Rattus norvegicus	stomach	Adult	Ntrk2	NTRK2_human_ex26	0.0171462	TrkB-FL
Söllner et al. (2017)	E-MTAB-6081	ERR2130688	Rattus norvegicus	thymus	Adult	Ntrk2	NTRK2_human_ex18	2.05559	TrkB-T1
Söllner et al. (2017)	E-MTAB-6081	ERR2130688	Rattus norvegicus	thymus	Adult	Ntrk2	NTRK2_human_ex21	0.264103	TrkB-Shc
Söllner et al. (2017)	E-MTAB-6081	ERR2130688	Rattus norvegicus	thymus	Adult	Ntrk2	NTRK2_human_ex26	0.161835	TrkB-FL
Söllner et al. (2017)	E-MTAB-6081	ERR2130689	Rattus norvegicus	thymus	Adult	Ntrk2	NTRK2_human_ex18	2.57248	TrkB-T1
Söllner et al. (2017)	E-MTAB-6081	ERR2130689	Rattus norvegicus	thymus	Adult	Ntrk2	NTRK2_human_ex21	0.0808162	TrkB-Shc
Söllner et al. (2017)	E-MTAB-6081	ERR2130689	Rattus norvegicus	thymus	Adult	Ntrk2	NTRK2_human_ex26	0.179993	TrkB-FL
Söllner et al. (2017)	E-MTAB-6081	ERR2130690	Rattus norvegicus	thymus	Adult	Ntrk2	NTRK2_human_ex18	1.82178	TrkB-T1
Söllner et al. (2017)	E-MTAB-6081	ERR2130690	Rattus norvegicus	thymus	Adult	Ntrk2	NTRK2_human_ex21	0.147897	TrkB-Shc
Söllner et al. (2017)	E-MTAB-6081	ERR2130690	Rattus norvegicus	thymus	Adult	Ntrk2	NTRK2_human_ex26	0.204956	TrkB-FL
Cardoso-Moreira et al. (2019)	E-MTAB-6811	ERR2592659	Rattus norvegicus	cortex	Adult	Ntrk2	NTRK2_human_ex18	66.8396	TrkB-T1
Cardoso-Moreira et al. (2019)	E-MTAB-6811	ERR2592659	Rattus norvegicus	cortex	Adult	Ntrk2	NTRK2_human_ex21	1.70694	TrkB-Shc
Cardoso-Moreira et al. (2019)	E-MTAB-6811	ERR2592659	Rattus norvegicus	cortex	Adult	Ntrk2	NTRK2_human_ex26	58.8386	TrkB-FL
Cardoso-Moreira et al. (2019)	E-MTAB-6811	ERR2592660	Rattus norvegicus	cerebellum	Adult	Ntrk2	NTRK2_human_ex18	32.9715	TrkB-T1
Cardoso-Moreira et al. (2019)	E-MTAB-6811	ERR2592660	Rattus norvegicus	cerebellum	Adult	Ntrk2	NTRK2_human_ex21	0.314617	TrkB-Shc
Cardoso-Moreira et al. (2019)	E-MTAB-6811	ERR2592660	Rattus norvegicus	cerebellum	Adult	Ntrk2	NTRK2_human_ex26	17.4169	TrkB-FL
Cardoso-Moreira et al. (2019)	E-MTAB-6811	ERR2592661	Rattus norvegicus	liver	Adult	Ntrk2	NTRK2_human_ex18	0.0440797	TrkB-T1
Cardoso-Moreira et al. (2019)	E-MTAB-6811	ERR2592661	Rattus norvegicus	liver	Adult	Ntrk2	NTRK2_human_ex21	0	TrkB-Shc
Cardoso-Moreira et al. (2019)	E-MTAB-6811	ERR2592661	Rattus norvegicus	liver	Adult	Ntrk2	NTRK2_human_ex26	0	TrkB-FL
Cardoso-Moreira et al. (2019)	E-MTAB-6811	ERR2592662	Rattus norvegicus	testis	Adult	Ntrk2	NTRK2_human_ex18	0.467499	TrkB-T1
Cardoso-Moreira et al. (2019)	E-MTAB-6811	ERR2592662	Rattus norvegicus	testis	Adult	Ntrk2	NTRK2_human_ex21	0.0826134	TrkB-Shc
Cardoso-Moreira et al. (2019)	E-MTAB-6811	ERR2592662	Rattus norvegicus	testis	Adult	Ntrk2	NTRK2_human_ex26	0.109035	TrkB-FL
Cardoso-Moreira et al. (2019)	E-MTAB-6811	ERR2592663	Rattus norvegicus	cortex	Adult	Ntrk2	NTRK2_human_ex18	75.2316	TrkB-T1
Cardoso-Moreira et al. (2019)	E-MTAB-6811	ERR2592663	Rattus norvegicus	cortex	Adult	Ntrk2	NTRK2_human_ex21	1.42154	TrkB-Shc
Cardoso-Moreira et al. (2019)	E-MTAB-6811	ERR2592663	Rattus norvegicus	cortex	Adult	Ntrk2	NTRK2_human_ex26	61.7233	TrkB-FL
Cardoso-Moreira et al. (2019)	E-MTAB-6811	ERR2592664	Rattus norvegicus	cerebellum	Adult	Ntrk2	NTRK2_human_ex18	37.0411	TrkB-T1
Cardoso-Moreira et al. (2019)	E-MTAB-6811	ERR2592664	Rattus norvegicus	cerebellum	Adult	Ntrk2	NTRK2_human_ex21	0.350161	TrkB-Shc
Cardoso-Moreira et al. (2019)	E-MTAB-6811	ERR2592664	Rattus norvegicus	cerebellum	Adult	Ntrk2	NTRK2_human_ex26	18.2332	TrkB-FL
Cardoso-Moreira et al. (2019)	E-MTAB-6811	ERR2592665	Rattus norvegicus	liver	Adult	Ntrk2	NTRK2_human_ex18	0.107629	TrkB-T1
Cardoso-Moreira et al. (2019)	E-MTAB-6811	ERR2592665	Rattus norvegicus	liver	Adult	Ntrk2	NTRK2_human_ex21	0	TrkB-Shc
Cardoso-Moreira et al. (2019)	E-MTAB-6811	ERR2592665	Rattus norvegicus	liver	Adult	Ntrk2	NTRK2_human_ex26	0.0337311	TrkB-FL
Cardoso-Moreira et al. (2019)	E-MTAB-6811	ERR2592666	Rattus norvegicus	testis	Adult	Ntrk2	NTRK2_human_ex18	0.420339	TrkB-T1
Cardoso-Moreira et al. (2019)	E-MTAB-6811	ERR2592666	Rattus norvegicus	testis	Adult	Ntrk2	NTRK2_human_ex21	0.0349074	TrkB-Shc
Cardoso-Moreira et al. (2019)	E-MTAB-6811	ERR2592666	Rattus norvegicus	testis	Adult	Ntrk2	NTRK2_human_ex26	0.172767	TrkB-FL
Cardoso-Moreira et al. (2019)	E-MTAB-6811	ERR2592667	Rattus norvegicus	cortex	Adult	Ntrk2	NTRK2_human_ex18	56.3328	TrkB-T1
Cardoso-Moreira et al. (2019)	E-MTAB-6811	ERR2592667	Rattus norvegicus	cortex	Adult	Ntrk2	NTRK2_human_ex21	1.571	TrkB-Shc
Cardoso-Moreira et al. (2019)	E-MTAB-6811	ERR2592667	Rattus norvegicus	cortex	Adult	Ntrk2	NTRK2_human_ex26	57.1192	TrkB-FL
Cardoso-Moreira et al. (2019)	E-MTAB-6811	ERR2592668	Rattus norvegicus	cerebellum	Adult	Ntrk2	NTRK2_human_ex18	57.9375	TrkB-T1
Cardoso-Moreira et al. (2019)	E-MTAB-6811	ERR2592668	Rattus norvegicus	cerebellum	Adult	Ntrk2	NTRK2_human_ex21	0.353137	TrkB-Shc
Cardoso-Moreira et al. (2019)	E-MTAB-6811	ERR2592668	Rattus norvegicus	cerebellum	Adult	Ntrk2	NTRK2_human_ex26	17.2681	TrkB-FL
Cardoso-Moreira et al. (2019)	E-MTAB-6811	ERR2592669	Rattus norvegicus	ovary	Adult	Ntrk2	NTRK2_human_ex18	0.751812	TrkB-T1
Cardoso-Moreira et al. (2019)	E-MTAB-6811	ERR2592669	Rattus norvegicus	ovary	Adult	Ntrk2	NTRK2_human_ex21	0.0334081	TrkB-Shc
Cardoso-Moreira et al. (2019)	E-MTAB-6811	ERR2592669	Rattus norvegicus	ovary	Adult	Ntrk2	NTRK2_human_ex26	0.0440925	TrkB-FL
Cardoso-Moreira et al. (2019)	E-MTAB-6811	ERR2592670	Rattus norvegicus	liver	Adult	Ntrk2	NTRK2_human_ex18	0.0177034	TrkB-T1
Cardoso-Moreira et al. (2019)	E-MTAB-6811	ERR2592670	Rattus norvegicus	liver	Adult	Ntrk2	NTRK2_human_ex21	0	TrkB-Shc
Cardoso-Moreira et al. (2019)	E-MTAB-6811	ERR2592670	Rattus norvegicus	liver	Adult	Ntrk2	NTRK2_human_ex26	0	TrkB-FL
Cardoso-Moreira et al. (2019)	E-MTAB-6811	ERR2592671	Rattus norvegicus	cortex	Adult	Ntrk2	NTRK2_human_ex18	70.9599	TrkB-T1
Cardoso-Moreira et al. (2019)	E-MTAB-6811	ERR2592671	Rattus norvegicus	cortex	Adult	Ntrk2	NTRK2_human_ex21	1.36189	TrkB-Shc
Cardoso-Moreira et al. (2019)	E-MTAB-6811	ERR2592671	Rattus norvegicus	cortex	Adult	Ntrk2	NTRK2_human_ex26	53.2021	TrkB-FL
Cardoso-Moreira et al. (2019)	E-MTAB-6811	ERR2592672	Rattus norvegicus	cerebellum	Adult	Ntrk2	NTRK2_human_ex18	55.4965	TrkB-T1
Cardoso-Moreira et al. (2019)	E-MTAB-6811	ERR2592672	Rattus norvegicus	cerebellum	Adult	Ntrk2	NTRK2_human_ex21	0.29491	TrkB-Shc
Cardoso-Moreira et al. (2019)	E-MTAB-6811	ERR2592672	Rattus norvegicus	cerebellum	Adult	Ntrk2	NTRK2_human_ex26	18.0226	TrkB-FL
Cardoso-Moreira et al. (2019)	E-MTAB-6811	ERR2592673	Rattus norvegicus	ovary	Adult	Ntrk2	NTRK2_human_ex18	2.67487	TrkB-T1
Cardoso-Moreira et al. (2019)	E-MTAB-6811	ERR2592673	Rattus norvegicus	ovary	Adult	Ntrk2	NTRK2_human_ex21	0.0155216	TrkB-Shc
Cardoso-Moreira et al. (2019)	E-MTAB-6811	ERR2592673	Rattus norvegicus	ovary	Adult	Ntrk2	NTRK2_human_ex26	0.169006	TrkB-FL
Cardoso-Moreira et al. (2019)	E-MTAB-6811	ERR2592674	Rattus norvegicus	liver	Adult	Ntrk2	NTRK2_human_ex18	0.10577	TrkB-T1
Cardoso-Moreira et al. (2019)	E-MTAB-6811	ERR2592674	Rattus norvegicus	liver	Adult	Ntrk2	NTRK2_human_ex21	0	TrkB-Shc
Cardoso-Moreira et al. (2019)	E-MTAB-6811	ERR2592674	Rattus norvegicus	liver	Adult	Ntrk2	NTRK2_human_ex26	0.0259988	TrkB-FL
Cardoso-Moreira et al. (2019)	E-MTAB-6811	ERR2592675	Rattus norvegicus	heart	Adult	Ntrk2	NTRK2_human_ex18	2.54209	TrkB-T1
Cardoso-Moreira et al. (2019)	E-MTAB-6811	ERR2592675	Rattus norvegicus	heart	Adult	Ntrk2	NTRK2_human_ex21	0	TrkB-Shc
Cardoso-Moreira et al. (2019)	E-MTAB-6811	ERR2592675	Rattus norvegicus	heart	Adult	Ntrk2	NTRK2_human_ex26	0.0132369	TrkB-FL
Cardoso-Moreira et al. (2019)	E-MTAB-6811	ERR2592676	Rattus norvegicus	kidney	Adult	Ntrk2	NTRK2_human_ex18	0.709421	TrkB-T1
Cardoso-Moreira et al. (2019)	E-MTAB-6811	ERR2592676	Rattus norvegicus	kidney	Adult	Ntrk2	NTRK2_human_ex21	0	TrkB-Shc
Cardoso-Moreira et al. (2019)	E-MTAB-6811	ERR2592676	Rattus norvegicus	kidney	Adult	Ntrk2	NTRK2_human_ex26	0	TrkB-FL
Cardoso-Moreira et al. (2019)	E-MTAB-6811	ERR2592677	Rattus norvegicus	heart	Adult	Ntrk2	NTRK2_human_ex18	1.41062	TrkB-T1
Cardoso-Moreira et al. (2019)	E-MTAB-6811	ERR2592677	Rattus norvegicus	heart	Adult	Ntrk2	NTRK2_human_ex21	0.00875726	TrkB-Shc
Cardoso-Moreira et al. (2019)	E-MTAB-6811	ERR2592677	Rattus norvegicus	heart	Adult	Ntrk2	NTRK2_human_ex26	0.017337	TrkB-FL
Cardoso-Moreira et al. (2019)	E-MTAB-6811	ERR2592678	Rattus norvegicus	kidney	Adult	Ntrk2	NTRK2_human_ex18	0.497268	TrkB-T1
Cardoso-Moreira et al. (2019)	E-MTAB-6811	ERR2592678	Rattus norvegicus	kidney	Adult	Ntrk2	NTRK2_human_ex21	0	TrkB-Shc
Cardoso-Moreira et al. (2019)	E-MTAB-6811	ERR2592678	Rattus norvegicus	kidney	Adult	Ntrk2	NTRK2_human_ex26	0.00755611	TrkB-FL
Cardoso-Moreira et al. (2019)	E-MTAB-6811	ERR2592679	Rattus norvegicus	heart	Adult	Ntrk2	NTRK2_human_ex18	3.55078	TrkB-T1
Cardoso-Moreira et al. (2019)	E-MTAB-6811	ERR2592679	Rattus norvegicus	heart	Adult	Ntrk2	NTRK2_human_ex21	0.00868961	TrkB-Shc
Cardoso-Moreira et al. (2019)	E-MTAB-6811	ERR2592679	Rattus norvegicus	heart	Adult	Ntrk2	NTRK2_human_ex26	0.0344061	TrkB-FL
Cardoso-Moreira et al. (2019)	E-MTAB-6811	ERR2592680	Rattus norvegicus	kidney	Adult	Ntrk2	NTRK2_human_ex18	0.632872	TrkB-T1
Cardoso-Moreira et al. (2019)	E-MTAB-6811	ERR2592680	Rattus norvegicus	kidney	Adult	Ntrk2	NTRK2_human_ex21	0	TrkB-Shc
Cardoso-Moreira et al. (2019)	E-MTAB-6811	ERR2592680	Rattus norvegicus	kidney	Adult	Ntrk2	NTRK2_human_ex26	0.00944493	TrkB-FL
Cardoso-Moreira et al. (2019)	E-MTAB-6811	ERR2592681	Rattus norvegicus	heart	Adult	Ntrk2	NTRK2_human_ex18	3.34202	TrkB-T1
Cardoso-Moreira et al. (2019)	E-MTAB-6811	ERR2592681	Rattus norvegicus	heart	Adult	Ntrk2	NTRK2_human_ex21	0.0087358	TrkB-Shc
Cardoso-Moreira et al. (2019)	E-MTAB-6811	ERR2592681	Rattus norvegicus	heart	Adult	Ntrk2	NTRK2_human_ex26	0.034589	TrkB-FL
Cardoso-Moreira et al. (2019)	E-MTAB-6811	ERR2592682	Rattus norvegicus	kidney	Adult	Ntrk2	NTRK2_human_ex18	0.453039	TrkB-T1
Cardoso-Moreira et al. (2019)	E-MTAB-6811	ERR2592682	Rattus norvegicus	kidney	Adult	Ntrk2	NTRK2_human_ex21	0	TrkB-Shc
Cardoso-Moreira et al. (2019)	E-MTAB-6811	ERR2592682	Rattus norvegicus	kidney	Adult	Ntrk2	NTRK2_human_ex26	0	TrkB-FL
Cardoso-Moreira et al. (2019)	E-MTAB-6811	ERR2592683	Rattus norvegicus	cortex	Adult	Ntrk2	NTRK2_human_ex18	87.4156	TrkB-T1
Cardoso-Moreira et al. (2019)	E-MTAB-6811	ERR2592683	Rattus norvegicus	cortex	Adult	Ntrk2	NTRK2_human_ex21	1.05356	TrkB-Shc
Cardoso-Moreira et al. (2019)	E-MTAB-6811	ERR2592683	Rattus norvegicus	cortex	Adult	Ntrk2	NTRK2_human_ex26	43.5925	TrkB-FL
Cardoso-Moreira et al. (2019)	E-MTAB-6811	ERR2592684	Rattus norvegicus	cerebellum	Adult	Ntrk2	NTRK2_human_ex18	46.9926	TrkB-T1
Cardoso-Moreira et al. (2019)	E-MTAB-6811	ERR2592684	Rattus norvegicus	cerebellum	Adult	Ntrk2	NTRK2_human_ex21	0.424693	TrkB-Shc
Cardoso-Moreira et al. (2019)	E-MTAB-6811	ERR2592684	Rattus norvegicus	cerebellum	Adult	Ntrk2	NTRK2_human_ex26	18.497	TrkB-FL
Cardoso-Moreira et al. (2019)	E-MTAB-6811	ERR2592685	Rattus norvegicus	ovary	Adult	Ntrk2	NTRK2_human_ex18	1.94113	TrkB-T1
Cardoso-Moreira et al. (2019)	E-MTAB-6811	ERR2592685	Rattus norvegicus	ovary	Adult	Ntrk2	NTRK2_human_ex21	0.0482026	TrkB-Shc
Cardoso-Moreira et al. (2019)	E-MTAB-6811	ERR2592685	Rattus norvegicus	ovary	Adult	Ntrk2	NTRK2_human_ex26	0.119285	TrkB-FL
Cardoso-Moreira et al. (2019)	E-MTAB-6811	ERR2592686	Rattus norvegicus	liver	Adult	Ntrk2	NTRK2_human_ex18	0.0415055	TrkB-T1
Cardoso-Moreira et al. (2019)	E-MTAB-6811	ERR2592686	Rattus norvegicus	liver	Adult	Ntrk2	NTRK2_human_ex21	0	TrkB-Shc
Cardoso-Moreira et al. (2019)	E-MTAB-6811	ERR2592686	Rattus norvegicus	liver	Adult	Ntrk2	NTRK2_human_ex26	0	TrkB-FL
Cardoso-Moreira et al. (2019)	E-MTAB-6811	ERR2592687	Rattus norvegicus	cortex	Adult	Ntrk2	NTRK2_human_ex18	95.7853	TrkB-T1
Cardoso-Moreira et al. (2019)	E-MTAB-6811	ERR2592687	Rattus norvegicus	cortex	Adult	Ntrk2	NTRK2_human_ex21	1.02353	TrkB-Shc
Cardoso-Moreira et al. (2019)	E-MTAB-6811	ERR2592687	Rattus norvegicus	cortex	Adult	Ntrk2	NTRK2_human_ex26	43.5778	TrkB-FL
Cardoso-Moreira et al. (2019)	E-MTAB-6811	ERR2592688	Rattus norvegicus	cerebellum	Adult	Ntrk2	NTRK2_human_ex18	60.3434	TrkB-T1
Cardoso-Moreira et al. (2019)	E-MTAB-6811	ERR2592688	Rattus norvegicus	cerebellum	Adult	Ntrk2	NTRK2_human_ex21	0.381078	TrkB-Shc
Cardoso-Moreira et al. (2019)	E-MTAB-6811	ERR2592688	Rattus norvegicus	cerebellum	Adult	Ntrk2	NTRK2_human_ex26	18.4219	TrkB-FL
Cardoso-Moreira et al. (2019)	E-MTAB-6811	ERR2592689	Rattus norvegicus	ovary	Adult	Ntrk2	NTRK2_human_ex18	2.7946	TrkB-T1
Cardoso-Moreira et al. (2019)	E-MTAB-6811	ERR2592689	Rattus norvegicus	ovary	Adult	Ntrk2	NTRK2_human_ex21	0.0580795	TrkB-Shc
Cardoso-Moreira et al. (2019)	E-MTAB-6811	ERR2592689	Rattus norvegicus	ovary	Adult	Ntrk2	NTRK2_human_ex26	0.0862361	TrkB-FL
Cardoso-Moreira et al. (2019)	E-MTAB-6811	ERR2592690	Rattus norvegicus	liver	Adult	Ntrk2	NTRK2_human_ex18	0.0969322	TrkB-T1
Cardoso-Moreira et al. (2019)	E-MTAB-6811	ERR2592690	Rattus norvegicus	liver	Adult	Ntrk2	NTRK2_human_ex21	0.00584569	TrkB-Shc
Cardoso-Moreira et al. (2019)	E-MTAB-6811	ERR2592690	Rattus norvegicus	liver	Adult	Ntrk2	NTRK2_human_ex26	0.0173593	TrkB-FL
Cardoso-Moreira et al. (2019)	E-MTAB-6811	ERR2592691	Rattus norvegicus	cortex	Adult	Ntrk2	NTRK2_human_ex18	72.9839	TrkB-T1
Cardoso-Moreira et al. (2019)	E-MTAB-6811	ERR2592691	Rattus norvegicus	cortex	Adult	Ntrk2	NTRK2_human_ex21	0.714703	TrkB-Shc
Cardoso-Moreira et al. (2019)	E-MTAB-6811	ERR2592691	Rattus norvegicus	cortex	Adult	Ntrk2	NTRK2_human_ex26	43.6356	TrkB-FL
Cardoso-Moreira et al. (2019)	E-MTAB-6811	ERR2592692	Rattus norvegicus	cerebellum	Adult	Ntrk2	NTRK2_human_ex18	47.7576	TrkB-T1
Cardoso-Moreira et al. (2019)	E-MTAB-6811	ERR2592692	Rattus norvegicus	cerebellum	Adult	Ntrk2	NTRK2_human_ex21	0.28437	TrkB-Shc
Cardoso-Moreira et al. (2019)	E-MTAB-6811	ERR2592692	Rattus norvegicus	cerebellum	Adult	Ntrk2	NTRK2_human_ex26	18.5199	TrkB-FL
Cardoso-Moreira et al. (2019)	E-MTAB-6811	ERR2592693	Rattus norvegicus	testis	Adult	Ntrk2	NTRK2_human_ex18	0.401983	TrkB-T1
Cardoso-Moreira et al. (2019)	E-MTAB-6811	ERR2592693	Rattus norvegicus	testis	Adult	Ntrk2	NTRK2_human_ex21	0.0754208	TrkB-Shc
Cardoso-Moreira et al. (2019)	E-MTAB-6811	ERR2592693	Rattus norvegicus	testis	Adult	Ntrk2	NTRK2_human_ex26	0.0671906	TrkB-FL
Cardoso-Moreira et al. (2019)	E-MTAB-6811	ERR2592694	Rattus norvegicus	liver	Adult	Ntrk2	NTRK2_human_ex18	0.048615	TrkB-T1
Cardoso-Moreira et al. (2019)	E-MTAB-6811	ERR2592694	Rattus norvegicus	liver	Adult	Ntrk2	NTRK2_human_ex21	0	TrkB-Shc
Cardoso-Moreira et al. (2019)	E-MTAB-6811	ERR2592694	Rattus norvegicus	liver	Adult	Ntrk2	NTRK2_human_ex26	0	TrkB-FL
Cardoso-Moreira et al. (2019)	E-MTAB-6811	ERR2592695	Rattus norvegicus	cortex	Adult	Ntrk2	NTRK2_human_ex18	94.9664	TrkB-T1
Cardoso-Moreira et al. (2019)	E-MTAB-6811	ERR2592695	Rattus norvegicus	cortex	Adult	Ntrk2	NTRK2_human_ex21	0.770387	TrkB-Shc
Cardoso-Moreira et al. (2019)	E-MTAB-6811	ERR2592695	Rattus norvegicus	cortex	Adult	Ntrk2	NTRK2_human_ex26	43.6797	TrkB-FL
Cardoso-Moreira et al. (2019)	E-MTAB-6811	ERR2592696	Rattus norvegicus	cerebellum	Adult	Ntrk2	NTRK2_human_ex18	57.5387	TrkB-T1
Cardoso-Moreira et al. (2019)	E-MTAB-6811	ERR2592696	Rattus norvegicus	cerebellum	Adult	Ntrk2	NTRK2_human_ex21	0.285891	TrkB-Shc
Cardoso-Moreira et al. (2019)	E-MTAB-6811	ERR2592696	Rattus norvegicus	cerebellum	Adult	Ntrk2	NTRK2_human_ex26	18.843	TrkB-FL
Cardoso-Moreira et al. (2019)	E-MTAB-6811	ERR2592697	Rattus norvegicus	testis	Adult	Ntrk2	NTRK2_human_ex18	0.575443	TrkB-T1
Cardoso-Moreira et al. (2019)	E-MTAB-6811	ERR2592697	Rattus norvegicus	testis	Adult	Ntrk2	NTRK2_human_ex21	0.0252387	TrkB-Shc
Cardoso-Moreira et al. (2019)	E-MTAB-6811	ERR2592697	Rattus norvegicus	testis	Adult	Ntrk2	NTRK2_human_ex26	0.0687028	TrkB-FL
Cardoso-Moreira et al. (2019)	E-MTAB-6811	ERR2592698	Rattus norvegicus	liver	Adult	Ntrk2	NTRK2_human_ex18	0.084097	TrkB-T1
Cardoso-Moreira et al. (2019)	E-MTAB-6811	ERR2592698	Rattus norvegicus	liver	Adult	Ntrk2	NTRK2_human_ex21	0	TrkB-Shc
Cardoso-Moreira et al. (2019)	E-MTAB-6811	ERR2592698	Rattus norvegicus	liver	Adult	Ntrk2	NTRK2_human_ex26	0.0175708	TrkB-FL
Cardoso-Moreira et al. (2019)	E-MTAB-6811	ERR2592699	Rattus norvegicus	heart	Adult	Ntrk2	NTRK2_human_ex18	4.21957	TrkB-T1
Cardoso-Moreira et al. (2019)	E-MTAB-6811	ERR2592699	Rattus norvegicus	heart	Adult	Ntrk2	NTRK2_human_ex21	0.0180841	TrkB-Shc
Cardoso-Moreira et al. (2019)	E-MTAB-6811	ERR2592699	Rattus norvegicus	heart	Adult	Ntrk2	NTRK2_human_ex26	0.0537025	TrkB-FL
Cardoso-Moreira et al. (2019)	E-MTAB-6811	ERR2592700	Rattus norvegicus	heart	Adult	Ntrk2	NTRK2_human_ex18	0.651869	TrkB-T1
Cardoso-Moreira et al. (2019)	E-MTAB-6811	ERR2592700	Rattus norvegicus	heart	Adult	Ntrk2	NTRK2_human_ex21	0	TrkB-Shc
Cardoso-Moreira et al. (2019)	E-MTAB-6811	ERR2592700	Rattus norvegicus	heart	Adult	Ntrk2	NTRK2_human_ex26	0.0167628	TrkB-FL
Cardoso-Moreira et al. (2019)	E-MTAB-6811	ERR2592701	Rattus norvegicus	kidney	Adult	Ntrk2	NTRK2_human_ex18	0.263416	TrkB-T1
Cardoso-Moreira et al. (2019)	E-MTAB-6811	ERR2592701	Rattus norvegicus	kidney	Adult	Ntrk2	NTRK2_human_ex21	0	TrkB-Shc
Cardoso-Moreira et al. (2019)	E-MTAB-6811	ERR2592701	Rattus norvegicus	kidney	Adult	Ntrk2	NTRK2_human_ex26	0	TrkB-FL
Cardoso-Moreira et al. (2019)	E-MTAB-6811	ERR2592702	Rattus norvegicus	heart	Adult	Ntrk2	NTRK2_human_ex18	3.45327	TrkB-T1
Cardoso-Moreira et al. (2019)	E-MTAB-6811	ERR2592702	Rattus norvegicus	heart	Adult	Ntrk2	NTRK2_human_ex21	0	TrkB-Shc
Cardoso-Moreira et al. (2019)	E-MTAB-6811	ERR2592702	Rattus norvegicus	heart	Adult	Ntrk2	NTRK2_human_ex26	0	TrkB-FL
Cardoso-Moreira et al. (2019)	E-MTAB-6811	ERR2592703	Rattus norvegicus	kidney	Adult	Ntrk2	NTRK2_human_ex18	0.635496	TrkB-T1
Cardoso-Moreira et al. (2019)	E-MTAB-6811	ERR2592703	Rattus norvegicus	kidney	Adult	Ntrk2	NTRK2_human_ex21	0	TrkB-Shc
Cardoso-Moreira et al. (2019)	E-MTAB-6811	ERR2592703	Rattus norvegicus	kidney	Adult	Ntrk2	NTRK2_human_ex26	0	TrkB-FL
Cardoso-Moreira et al. (2019)	E-MTAB-6811	ERR2592704	Rattus norvegicus	heart	Adult	Ntrk2	NTRK2_human_ex18	1.48486	TrkB-T1
Cardoso-Moreira et al. (2019)	E-MTAB-6811	ERR2592704	Rattus norvegicus	heart	Adult	Ntrk2	NTRK2_human_ex21	0	TrkB-Shc
Cardoso-Moreira et al. (2019)	E-MTAB-6811	ERR2592704	Rattus norvegicus	heart	Adult	Ntrk2	NTRK2_human_ex26	0.00940115	TrkB-FL
Cardoso-Moreira et al. (2019)	E-MTAB-6811	ERR2592705	Rattus norvegicus	kidney	Adult	Ntrk2	NTRK2_human_ex18	0.451564	TrkB-T1
Cardoso-Moreira et al. (2019)	E-MTAB-6811	ERR2592705	Rattus norvegicus	kidney	Adult	Ntrk2	NTRK2_human_ex21	0	TrkB-Shc
Cardoso-Moreira et al. (2019)	E-MTAB-6811	ERR2592705	Rattus norvegicus	kidney	Adult	Ntrk2	NTRK2_human_ex26	0.00820411	TrkB-FL
Cardoso-Moreira et al. (2019)	E-MTAB-6811	ERR2592706	Rattus norvegicus	kidney	Adult	Ntrk2	NTRK2_human_ex18	0.158177	TrkB-T1
Cardoso-Moreira et al. (2019)	E-MTAB-6811	ERR2592706	Rattus norvegicus	kidney	Adult	Ntrk2	NTRK2_human_ex21	0	TrkB-Shc
Cardoso-Moreira et al. (2019)	E-MTAB-6811	ERR2592706	Rattus norvegicus	kidney	Adult	Ntrk2	NTRK2_human_ex26	0	TrkB-FL
Merkin et al. (2012)	GSE41637	SRR594419	Rattus norvegicus	cortex	Adult	Ntrk2	NTRK2_human_ex18	102.584	TrkB-T1
Merkin et al. (2012)	GSE41637	SRR594419	Rattus norvegicus	cortex	Adult	Ntrk2	NTRK2_human_ex21	1.09744	TrkB-Shc
Merkin et al. (2012)	GSE41637	SRR594419	Rattus norvegicus	cortex	Adult	Ntrk2	NTRK2_human_ex26	52.6542	TrkB-FL
Merkin et al. (2012)	GSE41637	SRR594420	Rattus norvegicus	colon	Adult	Ntrk2	NTRK2_human_ex18	0.96915	TrkB-T1
Merkin et al. (2012)	GSE41637	SRR594420	Rattus norvegicus	colon	Adult	Ntrk2	NTRK2_human_ex21	0	TrkB-Shc
Merkin et al. (2012)	GSE41637	SRR594420	Rattus norvegicus	colon	Adult	Ntrk2	NTRK2_human_ex26	0.0655112	TrkB-FL
Merkin et al. (2012)	GSE41637	SRR594421	Rattus norvegicus	heart	Adult	Ntrk2	NTRK2_human_ex18	1.16436	TrkB-T1
Merkin et al. (2012)	GSE41637	SRR594421	Rattus norvegicus	heart	Adult	Ntrk2	NTRK2_human_ex21	0.0169495	TrkB-Shc
Merkin et al. (2012)	GSE41637	SRR594421	Rattus norvegicus	heart	Adult	Ntrk2	NTRK2_human_ex26	0.00838882	TrkB-FL
Merkin et al. (2012)	GSE41637	SRR594422	Rattus norvegicus	kidney	Adult	Ntrk2	NTRK2_human_ex18	0.279176	TrkB-T1
Merkin et al. (2012)	GSE41637	SRR594422	Rattus norvegicus	kidney	Adult	Ntrk2	NTRK2_human_ex21	0	TrkB-Shc
Merkin et al. (2012)	GSE41637	SRR594422	Rattus norvegicus	kidney	Adult	Ntrk2	NTRK2_human_ex26	0.00222208	TrkB-FL
Merkin et al. (2012)	GSE41637	SRR594423	Rattus norvegicus	liver	Adult	Ntrk2	NTRK2_human_ex18	0.14157	TrkB-T1
Merkin et al. (2012)	GSE41637	SRR594423	Rattus norvegicus	liver	Adult	Ntrk2	NTRK2_human_ex21	0	TrkB-Shc
Merkin et al. (2012)	GSE41637	SRR594423	Rattus norvegicus	liver	Adult	Ntrk2	NTRK2_human_ex26	0	TrkB-FL
Merkin et al. (2012)	GSE41637	SRR594424	Rattus norvegicus	lung	Adult	Ntrk2	NTRK2_human_ex18	4.7132	TrkB-T1
Merkin et al. (2012)	GSE41637	SRR594424	Rattus norvegicus	lung	Adult	Ntrk2	NTRK2_human_ex21	0.0205121	TrkB-Shc
Merkin et al. (2012)	GSE41637	SRR594424	Rattus norvegicus	lung	Adult	Ntrk2	NTRK2_human_ex26	0.0989828	TrkB-FL
Merkin et al. (2012)	GSE41637	SRR594425	Rattus norvegicus	muscle	Adult	Ntrk2	NTRK2_human_ex18	1.60452	TrkB-T1
Merkin et al. (2012)	GSE41637	SRR594425	Rattus norvegicus	muscle	Adult	Ntrk2	NTRK2_human_ex21	0	TrkB-Shc
Merkin et al. (2012)	GSE41637	SRR594425	Rattus norvegicus	muscle	Adult	Ntrk2	NTRK2_human_ex26	0	TrkB-FL
Merkin et al. (2012)	GSE41637	SRR594426	Rattus norvegicus	spleen	Adult	Ntrk2	NTRK2_human_ex18	31.0493	TrkB-T1
Merkin et al. (2012)	GSE41637	SRR594426	Rattus norvegicus	spleen	Adult	Ntrk2	NTRK2_human_ex21	0.0123641	TrkB-Shc
Merkin et al. (2012)	GSE41637	SRR594426	Rattus norvegicus	spleen	Adult	Ntrk2	NTRK2_human_ex26	0.149924	TrkB-FL
Merkin et al. (2012)	GSE41637	SRR594427	Rattus norvegicus	testis	Adult	Ntrk2	NTRK2_human_ex18	1.11717	TrkB-T1
Merkin et al. (2012)	GSE41637	SRR594427	Rattus norvegicus	testis	Adult	Ntrk2	NTRK2_human_ex21	0.00723699	TrkB-Shc
Merkin et al. (2012)	GSE41637	SRR594427	Rattus norvegicus	testis	Adult	Ntrk2	NTRK2_human_ex26	0.0286545	TrkB-FL
Merkin et al. (2012)	GSE41637	SRR594428	Rattus norvegicus	cortex	Adult	Ntrk2	NTRK2_human_ex18	101.586	TrkB-T1
Merkin et al. (2012)	GSE41637	SRR594428	Rattus norvegicus	cortex	Adult	Ntrk2	NTRK2_human_ex21	1.38157	TrkB-Shc
Merkin et al. (2012)	GSE41637	SRR594428	Rattus norvegicus	cortex	Adult	Ntrk2	NTRK2_human_ex26	45.1957	TrkB-FL
Merkin et al. (2012)	GSE41637	SRR594429	Rattus norvegicus	colon	Adult	Ntrk2	NTRK2_human_ex18	0.256384	TrkB-T1
Merkin et al. (2012)	GSE41637	SRR594429	Rattus norvegicus	colon	Adult	Ntrk2	NTRK2_human_ex21	0	TrkB-Shc
Merkin et al. (2012)	GSE41637	SRR594429	Rattus norvegicus	colon	Adult	Ntrk2	NTRK2_human_ex26	0	TrkB-FL
Merkin et al. (2012)	GSE41637	SRR594430	Rattus norvegicus	heart	Adult	Ntrk2	NTRK2_human_ex18	0.670617	TrkB-T1
Merkin et al. (2012)	GSE41637	SRR594430	Rattus norvegicus	heart	Adult	Ntrk2	NTRK2_human_ex21	0	TrkB-Shc
Merkin et al. (2012)	GSE41637	SRR594430	Rattus norvegicus	heart	Adult	Ntrk2	NTRK2_human_ex26	0	TrkB-FL
Merkin et al. (2012)	GSE41637	SRR594431	Rattus norvegicus	kidney	Adult	Ntrk2	NTRK2_human_ex18	2.13427	TrkB-T1
Merkin et al. (2012)	GSE41637	SRR594431	Rattus norvegicus	kidney	Adult	Ntrk2	NTRK2_human_ex21	0	TrkB-Shc
Merkin et al. (2012)	GSE41637	SRR594431	Rattus norvegicus	kidney	Adult	Ntrk2	NTRK2_human_ex26	0	TrkB-FL
Merkin et al. (2012)	GSE41637	SRR594432	Rattus norvegicus	liver	Adult	Ntrk2	NTRK2_human_ex18	0.027656	TrkB-T1
Merkin et al. (2012)	GSE41637	SRR594432	Rattus norvegicus	liver	Adult	Ntrk2	NTRK2_human_ex21	0	TrkB-Shc
Merkin et al. (2012)	GSE41637	SRR594432	Rattus norvegicus	liver	Adult	Ntrk2	NTRK2_human_ex26	0	TrkB-FL
Merkin et al. (2012)	GSE41637	SRR594433	Rattus norvegicus	lung	Adult	Ntrk2	NTRK2_human_ex18	6.73213	TrkB-T1
Merkin et al. (2012)	GSE41637	SRR594433	Rattus norvegicus	lung	Adult	Ntrk2	NTRK2_human_ex21	0.0505387	TrkB-Shc
Merkin et al. (2012)	GSE41637	SRR594433	Rattus norvegicus	lung	Adult	Ntrk2	NTRK2_human_ex26	0.156749	TrkB-FL
Merkin et al. (2012)	GSE41637	SRR594434	Rattus norvegicus	muscle	Adult	Ntrk2	NTRK2_human_ex18	2.95849	TrkB-T1
Merkin et al. (2012)	GSE41637	SRR594434	Rattus norvegicus	muscle	Adult	Ntrk2	NTRK2_human_ex21	0	TrkB-Shc
Merkin et al. (2012)	GSE41637	SRR594434	Rattus norvegicus	muscle	Adult	Ntrk2	NTRK2_human_ex26	0.018234	TrkB-FL
Merkin et al. (2012)	GSE41637	SRR594435	Rattus norvegicus	spleen	Adult	Ntrk2	NTRK2_human_ex18	39.6557	TrkB-T1
Merkin et al. (2012)	GSE41637	SRR594435	Rattus norvegicus	spleen	Adult	Ntrk2	NTRK2_human_ex21	0.0236672	TrkB-Shc
Merkin et al. (2012)	GSE41637	SRR594435	Rattus norvegicus	spleen	Adult	Ntrk2	NTRK2_human_ex26	0.114533	TrkB-FL
Merkin et al. (2012)	GSE41637	SRR594436	Rattus norvegicus	testis	Adult	Ntrk2	NTRK2_human_ex18	0.896753	TrkB-T1
Merkin et al. (2012)	GSE41637	SRR594436	Rattus norvegicus	testis	Adult	Ntrk2	NTRK2_human_ex21	0.0507829	TrkB-Shc
Merkin et al. (2012)	GSE41637	SRR594436	Rattus norvegicus	testis	Adult	Ntrk2	NTRK2_human_ex26	0.107391	TrkB-FL
Merkin et al. (2012)	GSE41637	SRR594437	Rattus norvegicus	cortex	Adult	Ntrk2	NTRK2_human_ex18	115.52	TrkB-T1
Merkin et al. (2012)	GSE41637	SRR594437	Rattus norvegicus	cortex	Adult	Ntrk2	NTRK2_human_ex21	1.00673	TrkB-Shc
Merkin et al. (2012)	GSE41637	SRR594437	Rattus norvegicus	cortex	Adult	Ntrk2	NTRK2_human_ex26	45.8798	TrkB-FL
Merkin et al. (2012)	GSE41637	SRR594438	Rattus norvegicus	colon	Adult	Ntrk2	NTRK2_human_ex18	0.100345	TrkB-T1
Merkin et al. (2012)	GSE41637	SRR594438	Rattus norvegicus	colon	Adult	Ntrk2	NTRK2_human_ex21	0	TrkB-Shc
Merkin et al. (2012)	GSE41637	SRR594438	Rattus norvegicus	colon	Adult	Ntrk2	NTRK2_human_ex26	0.111817	TrkB-FL
Merkin et al. (2012)	GSE41637	SRR594439	Rattus norvegicus	heart	Adult	Ntrk2	NTRK2_human_ex18	1.08185	TrkB-T1
Merkin et al. (2012)	GSE41637	SRR594439	Rattus norvegicus	heart	Adult	Ntrk2	NTRK2_human_ex21	0	TrkB-Shc
Merkin et al. (2012)	GSE41637	SRR594439	Rattus norvegicus	heart	Adult	Ntrk2	NTRK2_human_ex26	0.0114448	TrkB-FL
Merkin et al. (2012)	GSE41637	SRR594440	Rattus norvegicus	kidney	Adult	Ntrk2	NTRK2_human_ex18	0.478078	TrkB-T1
Merkin et al. (2012)	GSE41637	SRR594440	Rattus norvegicus	kidney	Adult	Ntrk2	NTRK2_human_ex21	0	TrkB-Shc
Merkin et al. (2012)	GSE41637	SRR594440	Rattus norvegicus	kidney	Adult	Ntrk2	NTRK2_human_ex26	0	TrkB-FL
Merkin et al. (2012)	GSE41637	SRR594441	Rattus norvegicus	liver	Adult	Ntrk2	NTRK2_human_ex18	0.086857	TrkB-T1
Merkin et al. (2012)	GSE41637	SRR594441	Rattus norvegicus	liver	Adult	Ntrk2	NTRK2_human_ex21	0	TrkB-Shc
Merkin et al. (2012)	GSE41637	SRR594441	Rattus norvegicus	liver	Adult	Ntrk2	NTRK2_human_ex26	0	TrkB-FL
Merkin et al. (2012)	GSE41637	SRR594442	Rattus norvegicus	lung	Adult	Ntrk2	NTRK2_human_ex18	2.21985	TrkB-T1
Merkin et al. (2012)	GSE41637	SRR594442	Rattus norvegicus	lung	Adult	Ntrk2	NTRK2_human_ex21	0.0944982	TrkB-Shc
Merkin et al. (2012)	GSE41637	SRR594442	Rattus norvegicus	lung	Adult	Ntrk2	NTRK2_human_ex26	0.10913	TrkB-FL
Merkin et al. (2012)	GSE41637	SRR594443	Rattus norvegicus	muscle	Adult	Ntrk2	NTRK2_human_ex18	1.26413	TrkB-T1
Merkin et al. (2012)	GSE41637	SRR594443	Rattus norvegicus	muscle	Adult	Ntrk2	NTRK2_human_ex21	0	TrkB-Shc
Merkin et al. (2012)	GSE41637	SRR594443	Rattus norvegicus	muscle	Adult	Ntrk2	NTRK2_human_ex26	0.00614235	TrkB-FL
Merkin et al. (2012)	GSE41637	SRR594444	Rattus norvegicus	spleen	Adult	Ntrk2	NTRK2_human_ex18	24.5044	TrkB-T1
Merkin et al. (2012)	GSE41637	SRR594444	Rattus norvegicus	spleen	Adult	Ntrk2	NTRK2_human_ex21	0.0112257	TrkB-Shc
Merkin et al. (2012)	GSE41637	SRR594444	Rattus norvegicus	spleen	Adult	Ntrk2	NTRK2_human_ex26	0.100007	TrkB-FL
Merkin et al. (2012)	GSE41637	SRR594445	Rattus norvegicus	testis	Adult	Ntrk2	NTRK2_human_ex18	0.401099	TrkB-T1
Merkin et al. (2012)	GSE41637	SRR594445	Rattus norvegicus	testis	Adult	Ntrk2	NTRK2_human_ex21	0.0520996	TrkB-Shc
Merkin et al. (2012)	GSE41637	SRR594445	Rattus norvegicus	testis	Adult	Ntrk2	NTRK2_human_ex26	0.0257857	TrkB-FL

## Sheet: Mouse Ntrk2 counts
Data origin	Accession nr.	Run_ID	Organism	Tissue	Age	Gene	Exon	Norm_CPM	Isoform
Keane et al. (2011)	E-MTAB-599	ERR032203	Mus musculus	liver	Adult	Ntrk2	NTRK2_human_ex18	2.54055	TrkB-T1
Keane et al. (2011)	E-MTAB-599	ERR032203	Mus musculus	liver	Adult	Ntrk2	NTRK2_human_ex21	0.00883996	TrkB-Shc
Keane et al. (2011)	E-MTAB-599	ERR032203	Mus musculus	liver	Adult	Ntrk2	NTRK2_human_ex26	0.00873935	TrkB-FL
Keane et al. (2011)	E-MTAB-599	ERR032204	Mus musculus	liver	Adult	Ntrk2	NTRK2_human_ex18	3.54776	TrkB-T1
Keane et al. (2011)	E-MTAB-599	ERR032204	Mus musculus	liver	Adult	Ntrk2	NTRK2_human_ex21	0.0581486	TrkB-Shc
Keane et al. (2011)	E-MTAB-599	ERR032204	Mus musculus	liver	Adult	Ntrk2	NTRK2_human_ex26	0.041062	TrkB-FL
Keane et al. (2011)	E-MTAB-599	ERR032205	Mus musculus	liver	Adult	Ntrk2	NTRK2_human_ex18	3.17795	TrkB-T1
Keane et al. (2011)	E-MTAB-599	ERR032205	Mus musculus	liver	Adult	Ntrk2	NTRK2_human_ex21	0.0336425	TrkB-Shc
Keane et al. (2011)	E-MTAB-599	ERR032205	Mus musculus	liver	Adult	Ntrk2	NTRK2_human_ex26	0.00831491	TrkB-FL
Keane et al. (2011)	E-MTAB-599	ERR032206	Mus musculus	liver	Adult	Ntrk2	NTRK2_human_ex18	4.2576	TrkB-T1
Keane et al. (2011)	E-MTAB-599	ERR032206	Mus musculus	liver	Adult	Ntrk2	NTRK2_human_ex21	0.0229062	TrkB-Shc
Keane et al. (2011)	E-MTAB-599	ERR032206	Mus musculus	liver	Adult	Ntrk2	NTRK2_human_ex26	0	TrkB-FL
Keane et al. (2011)	E-MTAB-599	ERR032207	Mus musculus	liver	Adult	Ntrk2	NTRK2_human_ex18	5.20454	TrkB-T1
Keane et al. (2011)	E-MTAB-599	ERR032207	Mus musculus	liver	Adult	Ntrk2	NTRK2_human_ex21	0.031511	TrkB-Shc
Keane et al. (2011)	E-MTAB-599	ERR032207	Mus musculus	liver	Adult	Ntrk2	NTRK2_human_ex26	0.0233643	TrkB-FL
Keane et al. (2011)	E-MTAB-599	ERR032208	Mus musculus	liver	Adult	Ntrk2	NTRK2_human_ex18	4.65865	TrkB-T1
Keane et al. (2011)	E-MTAB-599	ERR032208	Mus musculus	liver	Adult	Ntrk2	NTRK2_human_ex21	0.0570759	TrkB-Shc
Keane et al. (2011)	E-MTAB-599	ERR032208	Mus musculus	liver	Adult	Ntrk2	NTRK2_human_ex26	0.0322436	TrkB-FL
Keane et al. (2011)	E-MTAB-599	ERR032209	Mus musculus	spleen	Adult	Ntrk2	NTRK2_human_ex18	1.07924	TrkB-T1
Keane et al. (2011)	E-MTAB-599	ERR032209	Mus musculus	spleen	Adult	Ntrk2	NTRK2_human_ex21	0.188515	TrkB-Shc
Keane et al. (2011)	E-MTAB-599	ERR032209	Mus musculus	spleen	Adult	Ntrk2	NTRK2_human_ex26	0.149095	TrkB-FL
Keane et al. (2011)	E-MTAB-599	ERR032210	Mus musculus	spleen	Adult	Ntrk2	NTRK2_human_ex18	0.873877	TrkB-T1
Keane et al. (2011)	E-MTAB-599	ERR032210	Mus musculus	spleen	Adult	Ntrk2	NTRK2_human_ex21	0	TrkB-Shc
Keane et al. (2011)	E-MTAB-599	ERR032210	Mus musculus	spleen	Adult	Ntrk2	NTRK2_human_ex26	0.0337848	TrkB-FL
Keane et al. (2011)	E-MTAB-599	ERR032211	Mus musculus	spleen	Adult	Ntrk2	NTRK2_human_ex18	0.836908	TrkB-T1
Keane et al. (2011)	E-MTAB-599	ERR032211	Mus musculus	spleen	Adult	Ntrk2	NTRK2_human_ex21	0	TrkB-Shc
Keane et al. (2011)	E-MTAB-599	ERR032211	Mus musculus	spleen	Adult	Ntrk2	NTRK2_human_ex26	0.0323556	TrkB-FL
Keane et al. (2011)	E-MTAB-599	ERR032212	Mus musculus	spleen	Adult	Ntrk2	NTRK2_human_ex18	0	TrkB-T1
Keane et al. (2011)	E-MTAB-599	ERR032212	Mus musculus	spleen	Adult	Ntrk2	NTRK2_human_ex21	0	TrkB-Shc
Keane et al. (2011)	E-MTAB-599	ERR032212	Mus musculus	spleen	Adult	Ntrk2	NTRK2_human_ex26	0	TrkB-FL
Keane et al. (2011)	E-MTAB-599	ERR032213	Mus musculus	spleen	Adult	Ntrk2	NTRK2_human_ex18	0.55902	TrkB-T1
Keane et al. (2011)	E-MTAB-599	ERR032213	Mus musculus	spleen	Adult	Ntrk2	NTRK2_human_ex21	0.0736949	TrkB-Shc
Keane et al. (2011)	E-MTAB-599	ERR032213	Mus musculus	spleen	Adult	Ntrk2	NTRK2_human_ex26	0.0364281	TrkB-FL
Keane et al. (2011)	E-MTAB-599	ERR032214	Mus musculus	spleen	Adult	Ntrk2	NTRK2_human_ex18	0.693747	TrkB-T1
Keane et al. (2011)	E-MTAB-599	ERR032214	Mus musculus	spleen	Adult	Ntrk2	NTRK2_human_ex21	0	TrkB-Shc
Keane et al. (2011)	E-MTAB-599	ERR032214	Mus musculus	spleen	Adult	Ntrk2	NTRK2_human_ex26	0.0598998	TrkB-FL
Keane et al. (2011)	E-MTAB-599	ERR032215	Mus musculus	thymus	Adult	Ntrk2	NTRK2_human_ex18	1.36442	TrkB-T1
Keane et al. (2011)	E-MTAB-599	ERR032215	Mus musculus	thymus	Adult	Ntrk2	NTRK2_human_ex21	0.0220674	TrkB-Shc
Keane et al. (2011)	E-MTAB-599	ERR032215	Mus musculus	thymus	Adult	Ntrk2	NTRK2_human_ex26	0.0581766	TrkB-FL
Keane et al. (2011)	E-MTAB-599	ERR032216	Mus musculus	thymus	Adult	Ntrk2	NTRK2_human_ex18	0.550383	TrkB-T1
Keane et al. (2011)	E-MTAB-599	ERR032216	Mus musculus	thymus	Adult	Ntrk2	NTRK2_human_ex21	0.0147903	TrkB-Shc
Keane et al. (2011)	E-MTAB-599	ERR032216	Mus musculus	thymus	Adult	Ntrk2	NTRK2_human_ex26	0.021933	TrkB-FL
Keane et al. (2011)	E-MTAB-599	ERR032217	Mus musculus	thymus	Adult	Ntrk2	NTRK2_human_ex18	2.73394	TrkB-T1
Keane et al. (2011)	E-MTAB-599	ERR032217	Mus musculus	thymus	Adult	Ntrk2	NTRK2_human_ex21	0	TrkB-Shc
Keane et al. (2011)	E-MTAB-599	ERR032217	Mus musculus	thymus	Adult	Ntrk2	NTRK2_human_ex26	0.0577505	TrkB-FL
Keane et al. (2011)	E-MTAB-599	ERR032218	Mus musculus	thymus	Adult	Ntrk2	NTRK2_human_ex18	0.750976	TrkB-T1
Keane et al. (2011)	E-MTAB-599	ERR032218	Mus musculus	thymus	Adult	Ntrk2	NTRK2_human_ex21	0.00690396	TrkB-Shc
Keane et al. (2011)	E-MTAB-599	ERR032218	Mus musculus	thymus	Adult	Ntrk2	NTRK2_human_ex26	0.0341269	TrkB-FL
Keane et al. (2011)	E-MTAB-599	ERR032219	Mus musculus	thymus	Adult	Ntrk2	NTRK2_human_ex18	0.193561	TrkB-T1
Keane et al. (2011)	E-MTAB-599	ERR032219	Mus musculus	thymus	Adult	Ntrk2	NTRK2_human_ex21	0	TrkB-Shc
Keane et al. (2011)	E-MTAB-599	ERR032219	Mus musculus	thymus	Adult	Ntrk2	NTRK2_human_ex26	0.0318334	TrkB-FL
Keane et al. (2011)	E-MTAB-599	ERR032220	Mus musculus	thymus	Adult	Ntrk2	NTRK2_human_ex18	1.98166	TrkB-T1
Keane et al. (2011)	E-MTAB-599	ERR032220	Mus musculus	thymus	Adult	Ntrk2	NTRK2_human_ex21	0	TrkB-Shc
Keane et al. (2011)	E-MTAB-599	ERR032220	Mus musculus	thymus	Adult	Ntrk2	NTRK2_human_ex26	0.0130115	TrkB-FL
Keane et al. (2011)	E-MTAB-599	ERR032221	Mus musculus	lung	Adult	Ntrk2	NTRK2_human_ex18	3.13073	TrkB-T1
Keane et al. (2011)	E-MTAB-599	ERR032221	Mus musculus	lung	Adult	Ntrk2	NTRK2_human_ex21	0	TrkB-Shc
Keane et al. (2011)	E-MTAB-599	ERR032221	Mus musculus	lung	Adult	Ntrk2	NTRK2_human_ex26	0.0505262	TrkB-FL
Keane et al. (2011)	E-MTAB-599	ERR032222	Mus musculus	lung	Adult	Ntrk2	NTRK2_human_ex18	3.00011	TrkB-T1
Keane et al. (2011)	E-MTAB-599	ERR032222	Mus musculus	lung	Adult	Ntrk2	NTRK2_human_ex21	0	TrkB-Shc
Keane et al. (2011)	E-MTAB-599	ERR032222	Mus musculus	lung	Adult	Ntrk2	NTRK2_human_ex26	0.0569311	TrkB-FL
Keane et al. (2011)	E-MTAB-599	ERR032223	Mus musculus	lung	Adult	Ntrk2	NTRK2_human_ex18	0.680917	TrkB-T1
Keane et al. (2011)	E-MTAB-599	ERR032223	Mus musculus	lung	Adult	Ntrk2	NTRK2_human_ex21	0	TrkB-Shc
Keane et al. (2011)	E-MTAB-599	ERR032223	Mus musculus	lung	Adult	Ntrk2	NTRK2_human_ex26	0	TrkB-FL
Keane et al. (2011)	E-MTAB-599	ERR032224	Mus musculus	lung	Adult	Ntrk2	NTRK2_human_ex18	1.7297	TrkB-T1
Keane et al. (2011)	E-MTAB-599	ERR032224	Mus musculus	lung	Adult	Ntrk2	NTRK2_human_ex21	0	TrkB-Shc
Keane et al. (2011)	E-MTAB-599	ERR032224	Mus musculus	lung	Adult	Ntrk2	NTRK2_human_ex26	0	TrkB-FL
Keane et al. (2011)	E-MTAB-599	ERR032225	Mus musculus	lung	Adult	Ntrk2	NTRK2_human_ex18	1.82392	TrkB-T1
Keane et al. (2011)	E-MTAB-599	ERR032225	Mus musculus	lung	Adult	Ntrk2	NTRK2_human_ex21	0.0374811	TrkB-Shc
Keane et al. (2011)	E-MTAB-599	ERR032225	Mus musculus	lung	Adult	Ntrk2	NTRK2_human_ex26	0.0277909	TrkB-FL
Keane et al. (2011)	E-MTAB-599	ERR032226	Mus musculus	lung	Adult	Ntrk2	NTRK2_human_ex18	1.06348	TrkB-T1
Keane et al. (2011)	E-MTAB-599	ERR032226	Mus musculus	lung	Adult	Ntrk2	NTRK2_human_ex21	0	TrkB-Shc
Keane et al. (2011)	E-MTAB-599	ERR032226	Mus musculus	lung	Adult	Ntrk2	NTRK2_human_ex26	0.0496342	TrkB-FL
Keane et al. (2011)	E-MTAB-599	ERR032227	Mus musculus	heart	Adult	Ntrk2	NTRK2_human_ex18	0.0366759	TrkB-T1
Keane et al. (2011)	E-MTAB-599	ERR032227	Mus musculus	heart	Adult	Ntrk2	NTRK2_human_ex21	0	TrkB-Shc
Keane et al. (2011)	E-MTAB-599	ERR032227	Mus musculus	heart	Adult	Ntrk2	NTRK2_human_ex26	0	TrkB-FL
Keane et al. (2011)	E-MTAB-599	ERR032228	Mus musculus	heart	Adult	Ntrk2	NTRK2_human_ex18	0	TrkB-T1
Keane et al. (2011)	E-MTAB-599	ERR032228	Mus musculus	heart	Adult	Ntrk2	NTRK2_human_ex21	0	TrkB-Shc
Keane et al. (2011)	E-MTAB-599	ERR032228	Mus musculus	heart	Adult	Ntrk2	NTRK2_human_ex26	0	TrkB-FL
Keane et al. (2011)	E-MTAB-599	ERR032229	Mus musculus	heart	Adult	Ntrk2	NTRK2_human_ex18	0.111461	TrkB-T1
Keane et al. (2011)	E-MTAB-599	ERR032229	Mus musculus	heart	Adult	Ntrk2	NTRK2_human_ex21	0	TrkB-Shc
Keane et al. (2011)	E-MTAB-599	ERR032229	Mus musculus	heart	Adult	Ntrk2	NTRK2_human_ex26	0.0400994	TrkB-FL
Keane et al. (2011)	E-MTAB-599	ERR032230	Mus musculus	heart	Adult	Ntrk2	NTRK2_human_ex18	0.0411239	TrkB-T1
Keane et al. (2011)	E-MTAB-599	ERR032230	Mus musculus	heart	Adult	Ntrk2	NTRK2_human_ex21	0	TrkB-Shc
Keane et al. (2011)	E-MTAB-599	ERR032230	Mus musculus	heart	Adult	Ntrk2	NTRK2_human_ex26	0	TrkB-FL
Keane et al. (2011)	E-MTAB-599	ERR032231	Mus musculus	heart	Adult	Ntrk2	NTRK2_human_ex18	0.0439824	TrkB-T1
Keane et al. (2011)	E-MTAB-599	ERR032231	Mus musculus	heart	Adult	Ntrk2	NTRK2_human_ex21	0	TrkB-Shc
Keane et al. (2011)	E-MTAB-599	ERR032231	Mus musculus	heart	Adult	Ntrk2	NTRK2_human_ex26	0	TrkB-FL
Keane et al. (2011)	E-MTAB-599	ERR032232	Mus musculus	hippocampus	Adult	Ntrk2	NTRK2_human_ex18	46.7694	TrkB-T1
Keane et al. (2011)	E-MTAB-599	ERR032232	Mus musculus	hippocampus	Adult	Ntrk2	NTRK2_human_ex21	1.34827	TrkB-Shc
Keane et al. (2011)	E-MTAB-599	ERR032232	Mus musculus	hippocampus	Adult	Ntrk2	NTRK2_human_ex26	41.738	TrkB-FL
Keane et al. (2011)	E-MTAB-599	ERR032233	Mus musculus	hippocampus	Adult	Ntrk2	NTRK2_human_ex18	53.5027	TrkB-T1
Keane et al. (2011)	E-MTAB-599	ERR032233	Mus musculus	hippocampus	Adult	Ntrk2	NTRK2_human_ex21	1.28207	TrkB-Shc
Keane et al. (2011)	E-MTAB-599	ERR032233	Mus musculus	hippocampus	Adult	Ntrk2	NTRK2_human_ex26	42.5347	TrkB-FL
Keane et al. (2011)	E-MTAB-599	ERR032234	Mus musculus	hippocampus	Adult	Ntrk2	NTRK2_human_ex18	40.5567	TrkB-T1
Keane et al. (2011)	E-MTAB-599	ERR032234	Mus musculus	hippocampus	Adult	Ntrk2	NTRK2_human_ex21	1.01487	TrkB-Shc
Keane et al. (2011)	E-MTAB-599	ERR032234	Mus musculus	hippocampus	Adult	Ntrk2	NTRK2_human_ex26	37.517	TrkB-FL
Keane et al. (2011)	E-MTAB-599	ERR032235	Mus musculus	hippocampus	Adult	Ntrk2	NTRK2_human_ex18	50.5286	TrkB-T1
Keane et al. (2011)	E-MTAB-599	ERR032235	Mus musculus	hippocampus	Adult	Ntrk2	NTRK2_human_ex21	1.42103	TrkB-Shc
Keane et al. (2011)	E-MTAB-599	ERR032235	Mus musculus	hippocampus	Adult	Ntrk2	NTRK2_human_ex26	44.561	TrkB-FL
Keane et al. (2011)	E-MTAB-599	ERR032236	Mus musculus	hippocampus	Adult	Ntrk2	NTRK2_human_ex18	39.8752	TrkB-T1
Keane et al. (2011)	E-MTAB-599	ERR032236	Mus musculus	hippocampus	Adult	Ntrk2	NTRK2_human_ex21	1.40283	TrkB-Shc
Keane et al. (2011)	E-MTAB-599	ERR032236	Mus musculus	hippocampus	Adult	Ntrk2	NTRK2_human_ex26	44.7968	TrkB-FL
Keane et al. (2011)	E-MTAB-599	ERR032237	Mus musculus	hippocampus	Adult	Ntrk2	NTRK2_human_ex18	52.6108	TrkB-T1
Keane et al. (2011)	E-MTAB-599	ERR032237	Mus musculus	hippocampus	Adult	Ntrk2	NTRK2_human_ex21	1.55097	TrkB-Shc
Keane et al. (2011)	E-MTAB-599	ERR032237	Mus musculus	hippocampus	Adult	Ntrk2	NTRK2_human_ex26	50.0954	TrkB-FL
Keane et al. (2011)	E-MTAB-599	ERR032238	Mus musculus	heart	Adult	Ntrk2	NTRK2_human_ex18	0.0791075	TrkB-T1
Keane et al. (2011)	E-MTAB-599	ERR032238	Mus musculus	heart	Adult	Ntrk2	NTRK2_human_ex21	0	TrkB-Shc
Keane et al. (2011)	E-MTAB-599	ERR032238	Mus musculus	heart	Adult	Ntrk2	NTRK2_human_ex26	0	TrkB-FL
Söllner et al. (2017)	E-MTAB-6081	ERR2130614	Mus musculus	whole brain	Adult	Ntrk2	NTRK2_human_ex18	56.7201	TrkB-T1
Söllner et al. (2017)	E-MTAB-6081	ERR2130614	Mus musculus	whole brain	Adult	Ntrk2	NTRK2_human_ex21	1.56988	TrkB-Shc
Söllner et al. (2017)	E-MTAB-6081	ERR2130614	Mus musculus	whole brain	Adult	Ntrk2	NTRK2_human_ex26	43.1724	TrkB-FL
Söllner et al. (2017)	E-MTAB-6081	ERR2130615	Mus musculus	whole brain	Adult	Ntrk2	NTRK2_human_ex18	50.7873	TrkB-T1
Söllner et al. (2017)	E-MTAB-6081	ERR2130615	Mus musculus	whole brain	Adult	Ntrk2	NTRK2_human_ex21	1.31388	TrkB-Shc
Söllner et al. (2017)	E-MTAB-6081	ERR2130615	Mus musculus	whole brain	Adult	Ntrk2	NTRK2_human_ex26	42.6918	TrkB-FL
Söllner et al. (2017)	E-MTAB-6081	ERR2130616	Mus musculus	whole brain	Adult	Ntrk2	NTRK2_human_ex18	50.4354	TrkB-T1
Söllner et al. (2017)	E-MTAB-6081	ERR2130616	Mus musculus	whole brain	Adult	Ntrk2	NTRK2_human_ex21	1.34963	TrkB-Shc
Söllner et al. (2017)	E-MTAB-6081	ERR2130616	Mus musculus	whole brain	Adult	Ntrk2	NTRK2_human_ex26	41.7437	TrkB-FL
Söllner et al. (2017)	E-MTAB-6081	ERR2130617	Mus musculus	colon	Adult	Ntrk2	NTRK2_human_ex18	2.44967	TrkB-T1
Söllner et al. (2017)	E-MTAB-6081	ERR2130617	Mus musculus	colon	Adult	Ntrk2	NTRK2_human_ex21	0.0116275	TrkB-Shc
Söllner et al. (2017)	E-MTAB-6081	ERR2130617	Mus musculus	colon	Adult	Ntrk2	NTRK2_human_ex26	0.183923	TrkB-FL
Söllner et al. (2017)	E-MTAB-6081	ERR2130618	Mus musculus	colon	Adult	Ntrk2	NTRK2_human_ex18	0.37262	TrkB-T1
Söllner et al. (2017)	E-MTAB-6081	ERR2130618	Mus musculus	colon	Adult	Ntrk2	NTRK2_human_ex21	0	TrkB-Shc
Söllner et al. (2017)	E-MTAB-6081	ERR2130618	Mus musculus	colon	Adult	Ntrk2	NTRK2_human_ex26	0.0357477	TrkB-FL
Söllner et al. (2017)	E-MTAB-6081	ERR2130619	Mus musculus	colon	Adult	Ntrk2	NTRK2_human_ex18	0.132009	TrkB-T1
Söllner et al. (2017)	E-MTAB-6081	ERR2130619	Mus musculus	colon	Adult	Ntrk2	NTRK2_human_ex21	0	TrkB-Shc
Söllner et al. (2017)	E-MTAB-6081	ERR2130619	Mus musculus	colon	Adult	Ntrk2	NTRK2_human_ex26	0	TrkB-FL
Söllner et al. (2017)	E-MTAB-6081	ERR2130620	Mus musculus	duodenum	Adult	Ntrk2	NTRK2_human_ex18	0.225233	TrkB-T1
Söllner et al. (2017)	E-MTAB-6081	ERR2130620	Mus musculus	duodenum	Adult	Ntrk2	NTRK2_human_ex21	0	TrkB-Shc
Söllner et al. (2017)	E-MTAB-6081	ERR2130620	Mus musculus	duodenum	Adult	Ntrk2	NTRK2_human_ex26	0.00972359	TrkB-FL
Söllner et al. (2017)	E-MTAB-6081	ERR2130621	Mus musculus	duodenum	Adult	Ntrk2	NTRK2_human_ex18	0.19201	TrkB-T1
Söllner et al. (2017)	E-MTAB-6081	ERR2130621	Mus musculus	duodenum	Adult	Ntrk2	NTRK2_human_ex21	0	TrkB-Shc
Söllner et al. (2017)	E-MTAB-6081	ERR2130621	Mus musculus	duodenum	Adult	Ntrk2	NTRK2_human_ex26	0.00872559	TrkB-FL
Söllner et al. (2017)	E-MTAB-6081	ERR2130622	Mus musculus	duodenum	Adult	Ntrk2	NTRK2_human_ex18	0.01289	TrkB-T1
Söllner et al. (2017)	E-MTAB-6081	ERR2130622	Mus musculus	duodenum	Adult	Ntrk2	NTRK2_human_ex21	0	TrkB-Shc
Söllner et al. (2017)	E-MTAB-6081	ERR2130622	Mus musculus	duodenum	Adult	Ntrk2	NTRK2_human_ex26	0	TrkB-FL
Söllner et al. (2017)	E-MTAB-6081	ERR2130623	Mus musculus	esophagus	Adult	Ntrk2	NTRK2_human_ex18	8.12996	TrkB-T1
Söllner et al. (2017)	E-MTAB-6081	ERR2130623	Mus musculus	esophagus	Adult	Ntrk2	NTRK2_human_ex21	0.00959517	TrkB-Shc
Söllner et al. (2017)	E-MTAB-6081	ERR2130623	Mus musculus	esophagus	Adult	Ntrk2	NTRK2_human_ex26	0.0664017	TrkB-FL
Söllner et al. (2017)	E-MTAB-6081	ERR2130624	Mus musculus	esophagus	Adult	Ntrk2	NTRK2_human_ex18	5.24908	TrkB-T1
Söllner et al. (2017)	E-MTAB-6081	ERR2130624	Mus musculus	esophagus	Adult	Ntrk2	NTRK2_human_ex21	0.0197177	TrkB-Shc
Söllner et al. (2017)	E-MTAB-6081	ERR2130624	Mus musculus	esophagus	Adult	Ntrk2	NTRK2_human_ex26	0.0584798	TrkB-FL
Söllner et al. (2017)	E-MTAB-6081	ERR2130625	Mus musculus	esophagus	Adult	Ntrk2	NTRK2_human_ex18	16.996	TrkB-T1
Söllner et al. (2017)	E-MTAB-6081	ERR2130625	Mus musculus	esophagus	Adult	Ntrk2	NTRK2_human_ex21	0.0688163	TrkB-Shc
Söllner et al. (2017)	E-MTAB-6081	ERR2130625	Mus musculus	esophagus	Adult	Ntrk2	NTRK2_human_ex26	0.204099	TrkB-FL
Söllner et al. (2017)	E-MTAB-6081	ERR2130626	Mus musculus	heart	Adult	Ntrk2	NTRK2_human_ex18	0.0599214	TrkB-T1
Söllner et al. (2017)	E-MTAB-6081	ERR2130626	Mus musculus	heart	Adult	Ntrk2	NTRK2_human_ex21	0	TrkB-Shc
Söllner et al. (2017)	E-MTAB-6081	ERR2130626	Mus musculus	heart	Adult	Ntrk2	NTRK2_human_ex26	0	TrkB-FL
Söllner et al. (2017)	E-MTAB-6081	ERR2130627	Mus musculus	heart	Adult	Ntrk2	NTRK2_human_ex18	0.12787	TrkB-T1
Söllner et al. (2017)	E-MTAB-6081	ERR2130627	Mus musculus	heart	Adult	Ntrk2	NTRK2_human_ex21	0	TrkB-Shc
Söllner et al. (2017)	E-MTAB-6081	ERR2130627	Mus musculus	heart	Adult	Ntrk2	NTRK2_human_ex26	0.00849279	TrkB-FL
Söllner et al. (2017)	E-MTAB-6081	ERR2130628	Mus musculus	ileum	Adult	Ntrk2	NTRK2_human_ex18	0.407134	TrkB-T1
Söllner et al. (2017)	E-MTAB-6081	ERR2130628	Mus musculus	ileum	Adult	Ntrk2	NTRK2_human_ex21	0	TrkB-Shc
Söllner et al. (2017)	E-MTAB-6081	ERR2130628	Mus musculus	ileum	Adult	Ntrk2	NTRK2_human_ex26	0	TrkB-FL
Söllner et al. (2017)	E-MTAB-6081	ERR2130629	Mus musculus	ileum	Adult	Ntrk2	NTRK2_human_ex18	0.26285	TrkB-T1
Söllner et al. (2017)	E-MTAB-6081	ERR2130629	Mus musculus	ileum	Adult	Ntrk2	NTRK2_human_ex21	0	TrkB-Shc
Söllner et al. (2017)	E-MTAB-6081	ERR2130629	Mus musculus	ileum	Adult	Ntrk2	NTRK2_human_ex26	0.0378252	TrkB-FL
Söllner et al. (2017)	E-MTAB-6081	ERR2130630	Mus musculus	ileum	Adult	Ntrk2	NTRK2_human_ex18	0.306526	TrkB-T1
Söllner et al. (2017)	E-MTAB-6081	ERR2130630	Mus musculus	ileum	Adult	Ntrk2	NTRK2_human_ex21	0	TrkB-Shc
Söllner et al. (2017)	E-MTAB-6081	ERR2130630	Mus musculus	ileum	Adult	Ntrk2	NTRK2_human_ex26	0.017075	TrkB-FL
Söllner et al. (2017)	E-MTAB-6081	ERR2130631	Mus musculus	jejunum	Adult	Ntrk2	NTRK2_human_ex18	0.428396	TrkB-T1
Söllner et al. (2017)	E-MTAB-6081	ERR2130631	Mus musculus	jejunum	Adult	Ntrk2	NTRK2_human_ex21	0	TrkB-Shc
Söllner et al. (2017)	E-MTAB-6081	ERR2130631	Mus musculus	jejunum	Adult	Ntrk2	NTRK2_human_ex26	0.0269009	TrkB-FL
Söllner et al. (2017)	E-MTAB-6081	ERR2130632	Mus musculus	jejunum	Adult	Ntrk2	NTRK2_human_ex18	0.0302946	TrkB-T1
Söllner et al. (2017)	E-MTAB-6081	ERR2130632	Mus musculus	jejunum	Adult	Ntrk2	NTRK2_human_ex21	0.00881942	TrkB-Shc
Söllner et al. (2017)	E-MTAB-6081	ERR2130632	Mus musculus	jejunum	Adult	Ntrk2	NTRK2_human_ex26	0.00871905	TrkB-FL
Söllner et al. (2017)	E-MTAB-6081	ERR2130633	Mus musculus	jejunum	Adult	Ntrk2	NTRK2_human_ex18	0.0116041	TrkB-T1
Söllner et al. (2017)	E-MTAB-6081	ERR2130633	Mus musculus	jejunum	Adult	Ntrk2	NTRK2_human_ex21	0	TrkB-Shc
Söllner et al. (2017)	E-MTAB-6081	ERR2130633	Mus musculus	jejunum	Adult	Ntrk2	NTRK2_human_ex26	0.0100192	TrkB-FL
Söllner et al. (2017)	E-MTAB-6081	ERR2130634	Mus musculus	kidney	Adult	Ntrk2	NTRK2_human_ex18	0.189345	TrkB-T1
Söllner et al. (2017)	E-MTAB-6081	ERR2130634	Mus musculus	kidney	Adult	Ntrk2	NTRK2_human_ex21	0	TrkB-Shc
Söllner et al. (2017)	E-MTAB-6081	ERR2130634	Mus musculus	kidney	Adult	Ntrk2	NTRK2_human_ex26	0	TrkB-FL
Söllner et al. (2017)	E-MTAB-6081	ERR2130635	Mus musculus	kidney	Adult	Ntrk2	NTRK2_human_ex18	0.275964	TrkB-T1
Söllner et al. (2017)	E-MTAB-6081	ERR2130635	Mus musculus	kidney	Adult	Ntrk2	NTRK2_human_ex21	0	TrkB-Shc
Söllner et al. (2017)	E-MTAB-6081	ERR2130635	Mus musculus	kidney	Adult	Ntrk2	NTRK2_human_ex26	0.0164327	TrkB-FL
Söllner et al. (2017)	E-MTAB-6081	ERR2130636	Mus musculus	kidney	Adult	Ntrk2	NTRK2_human_ex18	0.243048	TrkB-T1
Söllner et al. (2017)	E-MTAB-6081	ERR2130636	Mus musculus	kidney	Adult	Ntrk2	NTRK2_human_ex21	0	TrkB-Shc
Söllner et al. (2017)	E-MTAB-6081	ERR2130636	Mus musculus	kidney	Adult	Ntrk2	NTRK2_human_ex26	0	TrkB-FL
Söllner et al. (2017)	E-MTAB-6081	ERR2130637	Mus musculus	liver	Adult	Ntrk2	NTRK2_human_ex18	0.096523	TrkB-T1
Söllner et al. (2017)	E-MTAB-6081	ERR2130637	Mus musculus	liver	Adult	Ntrk2	NTRK2_human_ex21	0	TrkB-Shc
Söllner et al. (2017)	E-MTAB-6081	ERR2130637	Mus musculus	liver	Adult	Ntrk2	NTRK2_human_ex26	0.0119058	TrkB-FL
Söllner et al. (2017)	E-MTAB-6081	ERR2130638	Mus musculus	liver	Adult	Ntrk2	NTRK2_human_ex18	0.0340983	TrkB-T1
Söllner et al. (2017)	E-MTAB-6081	ERR2130638	Mus musculus	liver	Adult	Ntrk2	NTRK2_human_ex21	0	TrkB-Shc
Söllner et al. (2017)	E-MTAB-6081	ERR2130638	Mus musculus	liver	Adult	Ntrk2	NTRK2_human_ex26	0	TrkB-FL
Söllner et al. (2017)	E-MTAB-6081	ERR2130639	Mus musculus	liver	Adult	Ntrk2	NTRK2_human_ex18	0.0904197	TrkB-T1
Söllner et al. (2017)	E-MTAB-6081	ERR2130639	Mus musculus	liver	Adult	Ntrk2	NTRK2_human_ex21	0	TrkB-Shc
Söllner et al. (2017)	E-MTAB-6081	ERR2130639	Mus musculus	liver	Adult	Ntrk2	NTRK2_human_ex26	0.0156141	TrkB-FL
Söllner et al. (2017)	E-MTAB-6081	ERR2130640	Mus musculus	pancreas	Adult	Ntrk2	NTRK2_human_ex18	0.29553	TrkB-T1
Söllner et al. (2017)	E-MTAB-6081	ERR2130640	Mus musculus	pancreas	Adult	Ntrk2	NTRK2_human_ex21	0	TrkB-Shc
Söllner et al. (2017)	E-MTAB-6081	ERR2130640	Mus musculus	pancreas	Adult	Ntrk2	NTRK2_human_ex26	0	TrkB-FL
Söllner et al. (2017)	E-MTAB-6081	ERR2130641	Mus musculus	pancreas	Adult	Ntrk2	NTRK2_human_ex18	0.253395	TrkB-T1
Söllner et al. (2017)	E-MTAB-6081	ERR2130641	Mus musculus	pancreas	Adult	Ntrk2	NTRK2_human_ex21	0	TrkB-Shc
Söllner et al. (2017)	E-MTAB-6081	ERR2130641	Mus musculus	pancreas	Adult	Ntrk2	NTRK2_human_ex26	0.0168298	TrkB-FL
Söllner et al. (2017)	E-MTAB-6081	ERR2130642	Mus musculus	pancreas	Adult	Ntrk2	NTRK2_human_ex18	0.199807	TrkB-T1
Söllner et al. (2017)	E-MTAB-6081	ERR2130642	Mus musculus	pancreas	Adult	Ntrk2	NTRK2_human_ex21	0	TrkB-Shc
Söllner et al. (2017)	E-MTAB-6081	ERR2130642	Mus musculus	pancreas	Adult	Ntrk2	NTRK2_human_ex26	0	TrkB-FL
Söllner et al. (2017)	E-MTAB-6081	ERR2130643	Mus musculus	muscle	Adult	Ntrk2	NTRK2_human_ex18	1.42876	TrkB-T1
Söllner et al. (2017)	E-MTAB-6081	ERR2130643	Mus musculus	muscle	Adult	Ntrk2	NTRK2_human_ex21	0	TrkB-Shc
Söllner et al. (2017)	E-MTAB-6081	ERR2130643	Mus musculus	muscle	Adult	Ntrk2	NTRK2_human_ex26	0.0388543	TrkB-FL
Söllner et al. (2017)	E-MTAB-6081	ERR2130644	Mus musculus	muscle	Adult	Ntrk2	NTRK2_human_ex18	1.50152	TrkB-T1
Söllner et al. (2017)	E-MTAB-6081	ERR2130644	Mus musculus	muscle	Adult	Ntrk2	NTRK2_human_ex21	0	TrkB-Shc
Söllner et al. (2017)	E-MTAB-6081	ERR2130644	Mus musculus	muscle	Adult	Ntrk2	NTRK2_human_ex26	0.0411571	TrkB-FL
Söllner et al. (2017)	E-MTAB-6081	ERR2130645	Mus musculus	muscle	Adult	Ntrk2	NTRK2_human_ex18	1.53882	TrkB-T1
Söllner et al. (2017)	E-MTAB-6081	ERR2130645	Mus musculus	muscle	Adult	Ntrk2	NTRK2_human_ex21	0	TrkB-Shc
Söllner et al. (2017)	E-MTAB-6081	ERR2130645	Mus musculus	muscle	Adult	Ntrk2	NTRK2_human_ex26	0.0558258	TrkB-FL
Söllner et al. (2017)	E-MTAB-6081	ERR2130646	Mus musculus	stomach	Adult	Ntrk2	NTRK2_human_ex18	0.310312	TrkB-T1
Söllner et al. (2017)	E-MTAB-6081	ERR2130646	Mus musculus	stomach	Adult	Ntrk2	NTRK2_human_ex21	0	TrkB-Shc
Söllner et al. (2017)	E-MTAB-6081	ERR2130646	Mus musculus	stomach	Adult	Ntrk2	NTRK2_human_ex26	0.0178621	TrkB-FL
Söllner et al. (2017)	E-MTAB-6081	ERR2130647	Mus musculus	stomach	Adult	Ntrk2	NTRK2_human_ex18	0.0652161	TrkB-T1
Söllner et al. (2017)	E-MTAB-6081	ERR2130647	Mus musculus	stomach	Adult	Ntrk2	NTRK2_human_ex21	0	TrkB-Shc
Söllner et al. (2017)	E-MTAB-6081	ERR2130647	Mus musculus	stomach	Adult	Ntrk2	NTRK2_human_ex26	0.0187697	TrkB-FL
Söllner et al. (2017)	E-MTAB-6081	ERR2130648	Mus musculus	stomach	Adult	Ntrk2	NTRK2_human_ex18	0.0768972	TrkB-T1
Söllner et al. (2017)	E-MTAB-6081	ERR2130648	Mus musculus	stomach	Adult	Ntrk2	NTRK2_human_ex21	0	TrkB-Shc
Söllner et al. (2017)	E-MTAB-6081	ERR2130648	Mus musculus	stomach	Adult	Ntrk2	NTRK2_human_ex26	0	TrkB-FL
Söllner et al. (2017)	E-MTAB-6081	ERR2130649	Mus musculus	thymus	Adult	Ntrk2	NTRK2_human_ex18	0.481913	TrkB-T1
Söllner et al. (2017)	E-MTAB-6081	ERR2130649	Mus musculus	thymus	Adult	Ntrk2	NTRK2_human_ex21	0	TrkB-Shc
Söllner et al. (2017)	E-MTAB-6081	ERR2130649	Mus musculus	thymus	Adult	Ntrk2	NTRK2_human_ex26	0.0109499	TrkB-FL
Söllner et al. (2017)	E-MTAB-6081	ERR2130650	Mus musculus	thymus	Adult	Ntrk2	NTRK2_human_ex18	0.477291	TrkB-T1
Söllner et al. (2017)	E-MTAB-6081	ERR2130650	Mus musculus	thymus	Adult	Ntrk2	NTRK2_human_ex21	0	TrkB-Shc
Söllner et al. (2017)	E-MTAB-6081	ERR2130650	Mus musculus	thymus	Adult	Ntrk2	NTRK2_human_ex26	0	TrkB-FL
Söllner et al. (2017)	E-MTAB-6081	ERR2130651	Mus musculus	thymus	Adult	Ntrk2	NTRK2_human_ex18	0.203891	TrkB-T1
Söllner et al. (2017)	E-MTAB-6081	ERR2130651	Mus musculus	thymus	Adult	Ntrk2	NTRK2_human_ex21	0.00989283	TrkB-Shc
Söllner et al. (2017)	E-MTAB-6081	ERR2130651	Mus musculus	thymus	Adult	Ntrk2	NTRK2_human_ex26	0.0293407	TrkB-FL
Keane et al. (2011)	E-MTAB-615	ERR032989	Mus musculus	whole brain	Adult	Ntrk2	NTRK2_human_ex18	44.4542	TrkB-T1
Keane et al. (2011)	E-MTAB-615	ERR032989	Mus musculus	whole brain	Adult	Ntrk2	NTRK2_human_ex21	0.872466	TrkB-Shc
Keane et al. (2011)	E-MTAB-615	ERR032989	Mus musculus	whole brain	Adult	Ntrk2	NTRK2_human_ex26	25.6252	TrkB-FL
Keane et al. (2011)	E-MTAB-615	ERR032990	Mus musculus	whole brain	Adult	Ntrk2	NTRK2_human_ex18	46.8361	TrkB-T1
Keane et al. (2011)	E-MTAB-615	ERR032990	Mus musculus	whole brain	Adult	Ntrk2	NTRK2_human_ex21	1.49455	TrkB-Shc
Keane et al. (2011)	E-MTAB-615	ERR032990	Mus musculus	whole brain	Adult	Ntrk2	NTRK2_human_ex26	25.2201	TrkB-FL
Keane et al. (2011)	E-MTAB-615	ERR032991	Mus musculus	whole brain	Adult	Ntrk2	NTRK2_human_ex18	47.9175	TrkB-T1
Keane et al. (2011)	E-MTAB-615	ERR032991	Mus musculus	whole brain	Adult	Ntrk2	NTRK2_human_ex21	1.23168	TrkB-Shc
Keane et al. (2011)	E-MTAB-615	ERR032991	Mus musculus	whole brain	Adult	Ntrk2	NTRK2_human_ex26	26.0606	TrkB-FL
Keane et al. (2011)	E-MTAB-615	ERR032992	Mus musculus	whole brain	Adult	Ntrk2	NTRK2_human_ex18	41.1271	TrkB-T1
Keane et al. (2011)	E-MTAB-615	ERR032992	Mus musculus	whole brain	Adult	Ntrk2	NTRK2_human_ex21	1.3082	TrkB-Shc
Keane et al. (2011)	E-MTAB-615	ERR032992	Mus musculus	whole brain	Adult	Ntrk2	NTRK2_human_ex26	25.3673	TrkB-FL
Keane et al. (2011)	E-MTAB-615	ERR032993	Mus musculus	whole brain	Adult	Ntrk2	NTRK2_human_ex18	43.791	TrkB-T1
Keane et al. (2011)	E-MTAB-615	ERR032993	Mus musculus	whole brain	Adult	Ntrk2	NTRK2_human_ex21	1.77673	TrkB-Shc
Keane et al. (2011)	E-MTAB-615	ERR032993	Mus musculus	whole brain	Adult	Ntrk2	NTRK2_human_ex26	35.341	TrkB-FL
Keane et al. (2011)	E-MTAB-615	ERR032994	Mus musculus	whole brain	Adult	Ntrk2	NTRK2_human_ex18	48.0947	TrkB-T1
Keane et al. (2011)	E-MTAB-615	ERR032994	Mus musculus	whole brain	Adult	Ntrk2	NTRK2_human_ex21	2.11539	TrkB-Shc
Keane et al. (2011)	E-MTAB-615	ERR032994	Mus musculus	whole brain	Adult	Ntrk2	NTRK2_human_ex26	37.6955	TrkB-FL
Keane et al. (2011)	E-MTAB-615	ERR032995	Mus musculus	whole brain	Adult	Ntrk2	NTRK2_human_ex18	54.6655	TrkB-T1
Keane et al. (2011)	E-MTAB-615	ERR032995	Mus musculus	whole brain	Adult	Ntrk2	NTRK2_human_ex21	1.61822	TrkB-Shc
Keane et al. (2011)	E-MTAB-615	ERR032995	Mus musculus	whole brain	Adult	Ntrk2	NTRK2_human_ex26	38.3848	TrkB-FL
Keane et al. (2011)	E-MTAB-615	ERR032996	Mus musculus	whole brain	Adult	Ntrk2	NTRK2_human_ex18	52.1495	TrkB-T1
Keane et al. (2011)	E-MTAB-615	ERR032996	Mus musculus	whole brain	Adult	Ntrk2	NTRK2_human_ex21	1.8118	TrkB-Shc
Keane et al. (2011)	E-MTAB-615	ERR032996	Mus musculus	whole brain	Adult	Ntrk2	NTRK2_human_ex26	40.492	TrkB-FL
Keane et al. (2011)	E-MTAB-615	ERR032997	Mus musculus	whole brain	Adult	Ntrk2	NTRK2_human_ex18	41.7628	TrkB-T1
Keane et al. (2011)	E-MTAB-615	ERR032997	Mus musculus	whole brain	Adult	Ntrk2	NTRK2_human_ex21	1.578	TrkB-Shc
Keane et al. (2011)	E-MTAB-615	ERR032997	Mus musculus	whole brain	Adult	Ntrk2	NTRK2_human_ex26	47.4296	TrkB-FL
Keane et al. (2011)	E-MTAB-615	ERR032998	Mus musculus	whole brain	Adult	Ntrk2	NTRK2_human_ex18	43.4686	TrkB-T1
Keane et al. (2011)	E-MTAB-615	ERR032998	Mus musculus	whole brain	Adult	Ntrk2	NTRK2_human_ex21	2.03704	TrkB-Shc
Keane et al. (2011)	E-MTAB-615	ERR032998	Mus musculus	whole brain	Adult	Ntrk2	NTRK2_human_ex26	36.7909	TrkB-FL
Keane et al. (2011)	E-MTAB-615	ERR032999	Mus musculus	whole brain	Adult	Ntrk2	NTRK2_human_ex18	43.7681	TrkB-T1
Keane et al. (2011)	E-MTAB-615	ERR032999	Mus musculus	whole brain	Adult	Ntrk2	NTRK2_human_ex21	1.80359	TrkB-Shc
Keane et al. (2011)	E-MTAB-615	ERR032999	Mus musculus	whole brain	Adult	Ntrk2	NTRK2_human_ex26	45.6675	TrkB-FL
Keane et al. (2011)	E-MTAB-615	ERR033000	Mus musculus	whole brain	Adult	Ntrk2	NTRK2_human_ex18	48.667	TrkB-T1
Keane et al. (2011)	E-MTAB-615	ERR033000	Mus musculus	whole brain	Adult	Ntrk2	NTRK2_human_ex21	1.50975	TrkB-Shc
Keane et al. (2011)	E-MTAB-615	ERR033000	Mus musculus	whole brain	Adult	Ntrk2	NTRK2_human_ex26	40.3349	TrkB-FL
Keane et al. (2011)	E-MTAB-615	ERR033001	Mus musculus	whole brain	Adult	Ntrk2	NTRK2_human_ex18	62.6504	TrkB-T1
Keane et al. (2011)	E-MTAB-615	ERR033001	Mus musculus	whole brain	Adult	Ntrk2	NTRK2_human_ex21	0.862122	TrkB-Shc
Keane et al. (2011)	E-MTAB-615	ERR033001	Mus musculus	whole brain	Adult	Ntrk2	NTRK2_human_ex26	23.9203	TrkB-FL
Keane et al. (2011)	E-MTAB-615	ERR033002	Mus musculus	whole brain	Adult	Ntrk2	NTRK2_human_ex18	63.796	TrkB-T1
Keane et al. (2011)	E-MTAB-615	ERR033002	Mus musculus	whole brain	Adult	Ntrk2	NTRK2_human_ex21	2.04475	TrkB-Shc
Keane et al. (2011)	E-MTAB-615	ERR033002	Mus musculus	whole brain	Adult	Ntrk2	NTRK2_human_ex26	37.7538	TrkB-FL
Keane et al. (2011)	E-MTAB-615	ERR033003	Mus musculus	whole brain	Adult	Ntrk2	NTRK2_human_ex18	52.0016	TrkB-T1
Keane et al. (2011)	E-MTAB-615	ERR033003	Mus musculus	whole brain	Adult	Ntrk2	NTRK2_human_ex21	1.58046	TrkB-Shc
Keane et al. (2011)	E-MTAB-615	ERR033003	Mus musculus	whole brain	Adult	Ntrk2	NTRK2_human_ex26	36.295	TrkB-FL
Keane et al. (2011)	E-MTAB-615	ERR033004	Mus musculus	whole brain	Adult	Ntrk2	NTRK2_human_ex18	46.5586	TrkB-T1
Keane et al. (2011)	E-MTAB-615	ERR033004	Mus musculus	whole brain	Adult	Ntrk2	NTRK2_human_ex21	1.80362	TrkB-Shc
Keane et al. (2011)	E-MTAB-615	ERR033004	Mus musculus	whole brain	Adult	Ntrk2	NTRK2_human_ex26	38.6534	TrkB-FL
Keane et al. (2011)	E-MTAB-615	ERR033005	Mus musculus	whole brain	Adult	Ntrk2	NTRK2_human_ex18	48.218	TrkB-T1
Keane et al. (2011)	E-MTAB-615	ERR033005	Mus musculus	whole brain	Adult	Ntrk2	NTRK2_human_ex21	1.45096	TrkB-Shc
Keane et al. (2011)	E-MTAB-615	ERR033005	Mus musculus	whole brain	Adult	Ntrk2	NTRK2_human_ex26	49.927	TrkB-FL
Keane et al. (2011)	E-MTAB-615	ERR033006	Mus musculus	whole brain	Adult	Ntrk2	NTRK2_human_ex18	43.7908	TrkB-T1
Keane et al. (2011)	E-MTAB-615	ERR033006	Mus musculus	whole brain	Adult	Ntrk2	NTRK2_human_ex21	1.62253	TrkB-Shc
Keane et al. (2011)	E-MTAB-615	ERR033006	Mus musculus	whole brain	Adult	Ntrk2	NTRK2_human_ex26	46.5587	TrkB-FL
Keane et al. (2011)	E-MTAB-615	ERR033007	Mus musculus	whole brain	Adult	Ntrk2	NTRK2_human_ex18	51.2405	TrkB-T1
Keane et al. (2011)	E-MTAB-615	ERR033007	Mus musculus	whole brain	Adult	Ntrk2	NTRK2_human_ex21	1.53243	TrkB-Shc
Keane et al. (2011)	E-MTAB-615	ERR033007	Mus musculus	whole brain	Adult	Ntrk2	NTRK2_human_ex26	48.7948	TrkB-FL
Keane et al. (2011)	E-MTAB-615	ERR033008	Mus musculus	whole brain	Adult	Ntrk2	NTRK2_human_ex18	54.003	TrkB-T1
Keane et al. (2011)	E-MTAB-615	ERR033008	Mus musculus	whole brain	Adult	Ntrk2	NTRK2_human_ex21	1.7636	TrkB-Shc
Keane et al. (2011)	E-MTAB-615	ERR033008	Mus musculus	whole brain	Adult	Ntrk2	NTRK2_human_ex26	45.8749	TrkB-FL
Keane et al. (2011)	E-MTAB-615	ERR033009	Mus musculus	whole brain	Adult	Ntrk2	NTRK2_human_ex18	44.9949	TrkB-T1
Keane et al. (2011)	E-MTAB-615	ERR033009	Mus musculus	whole brain	Adult	Ntrk2	NTRK2_human_ex21	1.25687	TrkB-Shc
Keane et al. (2011)	E-MTAB-615	ERR033009	Mus musculus	whole brain	Adult	Ntrk2	NTRK2_human_ex26	46.2579	TrkB-FL
Keane et al. (2011)	E-MTAB-615	ERR033010	Mus musculus	whole brain	Adult	Ntrk2	NTRK2_human_ex18	47.2581	TrkB-T1
Keane et al. (2011)	E-MTAB-615	ERR033010	Mus musculus	whole brain	Adult	Ntrk2	NTRK2_human_ex21	1.80364	TrkB-Shc
Keane et al. (2011)	E-MTAB-615	ERR033010	Mus musculus	whole brain	Adult	Ntrk2	NTRK2_human_ex26	50.7407	TrkB-FL
Keane et al. (2011)	E-MTAB-615	ERR033011	Mus musculus	whole brain	Adult	Ntrk2	NTRK2_human_ex18	51.0879	TrkB-T1
Keane et al. (2011)	E-MTAB-615	ERR033011	Mus musculus	whole brain	Adult	Ntrk2	NTRK2_human_ex21	2.10067	TrkB-Shc
Keane et al. (2011)	E-MTAB-615	ERR033011	Mus musculus	whole brain	Adult	Ntrk2	NTRK2_human_ex26	57.651	TrkB-FL
Keane et al. (2011)	E-MTAB-615	ERR033012	Mus musculus	whole brain	Adult	Ntrk2	NTRK2_human_ex18	35.3297	TrkB-T1
Keane et al. (2011)	E-MTAB-615	ERR033012	Mus musculus	whole brain	Adult	Ntrk2	NTRK2_human_ex21	1.97874	TrkB-Shc
Keane et al. (2011)	E-MTAB-615	ERR033012	Mus musculus	whole brain	Adult	Ntrk2	NTRK2_human_ex26	36.7707	TrkB-FL
Keane et al. (2011)	E-MTAB-615	ERR033013	Mus musculus	whole brain	Adult	Ntrk2	NTRK2_human_ex18	36.0331	TrkB-T1
Keane et al. (2011)	E-MTAB-615	ERR033013	Mus musculus	whole brain	Adult	Ntrk2	NTRK2_human_ex21	2.62652	TrkB-Shc
Keane et al. (2011)	E-MTAB-615	ERR033013	Mus musculus	whole brain	Adult	Ntrk2	NTRK2_human_ex26	34.0063	TrkB-FL
Keane et al. (2011)	E-MTAB-615	ERR033014	Mus musculus	whole brain	Adult	Ntrk2	NTRK2_human_ex18	41.4601	TrkB-T1
Keane et al. (2011)	E-MTAB-615	ERR033014	Mus musculus	whole brain	Adult	Ntrk2	NTRK2_human_ex21	1.01985	TrkB-Shc
Keane et al. (2011)	E-MTAB-615	ERR033014	Mus musculus	whole brain	Adult	Ntrk2	NTRK2_human_ex26	40.1056	TrkB-FL
Keane et al. (2011)	E-MTAB-615	ERR033015	Mus musculus	whole brain	Adult	Ntrk2	NTRK2_human_ex18	41.3919	TrkB-T1
Keane et al. (2011)	E-MTAB-615	ERR033015	Mus musculus	whole brain	Adult	Ntrk2	NTRK2_human_ex21	1.46723	TrkB-Shc
Keane et al. (2011)	E-MTAB-615	ERR033015	Mus musculus	whole brain	Adult	Ntrk2	NTRK2_human_ex26	31.4207	TrkB-FL
Keane et al. (2011)	E-MTAB-615	ERR033016	Mus musculus	whole brain	Adult	Ntrk2	NTRK2_human_ex18	25.5896	TrkB-T1
Keane et al. (2011)	E-MTAB-615	ERR033016	Mus musculus	whole brain	Adult	Ntrk2	NTRK2_human_ex21	1.38483	TrkB-Shc
Keane et al. (2011)	E-MTAB-615	ERR033016	Mus musculus	whole brain	Adult	Ntrk2	NTRK2_human_ex26	26.4125	TrkB-FL
Keane et al. (2011)	E-MTAB-615	ERR033017	Mus musculus	whole brain	Adult	Ntrk2	NTRK2_human_ex18	54.8196	TrkB-T1
Keane et al. (2011)	E-MTAB-615	ERR033017	Mus musculus	whole brain	Adult	Ntrk2	NTRK2_human_ex21	1.40883	TrkB-Shc
Keane et al. (2011)	E-MTAB-615	ERR033017	Mus musculus	whole brain	Adult	Ntrk2	NTRK2_human_ex26	27.5216	TrkB-FL
Keane et al. (2011)	E-MTAB-615	ERR033018	Mus musculus	whole brain	Adult	Ntrk2	NTRK2_human_ex18	56.8923	TrkB-T1
Keane et al. (2011)	E-MTAB-615	ERR033018	Mus musculus	whole brain	Adult	Ntrk2	NTRK2_human_ex21	2.04078	TrkB-Shc
Keane et al. (2011)	E-MTAB-615	ERR033018	Mus musculus	whole brain	Adult	Ntrk2	NTRK2_human_ex26	39.3764	TrkB-FL
Keane et al. (2011)	E-MTAB-615	ERR033019	Mus musculus	whole brain	Adult	Ntrk2	NTRK2_human_ex18	55.677	TrkB-T1
Keane et al. (2011)	E-MTAB-615	ERR033019	Mus musculus	whole brain	Adult	Ntrk2	NTRK2_human_ex21	1.13767	TrkB-Shc
Keane et al. (2011)	E-MTAB-615	ERR033019	Mus musculus	whole brain	Adult	Ntrk2	NTRK2_human_ex26	30.9649	TrkB-FL
Cardoso-Moreira et al. (2019)	E-MTAB-6798	ERR2588663	Mus musculus	cortex	Adult	Ntrk2	NTRK2_human_ex18	47.7803	TrkB-T1
Cardoso-Moreira et al. (2019)	E-MTAB-6798	ERR2588663	Mus musculus	cortex	Adult	Ntrk2	NTRK2_human_ex21	1.03827	TrkB-Shc
Cardoso-Moreira et al. (2019)	E-MTAB-6798	ERR2588663	Mus musculus	cortex	Adult	Ntrk2	NTRK2_human_ex26	38.765	TrkB-FL
Cardoso-Moreira et al. (2019)	E-MTAB-6798	ERR2588664	Mus musculus	cortex	Adult	Ntrk2	NTRK2_human_ex18	46.1451	TrkB-T1
Cardoso-Moreira et al. (2019)	E-MTAB-6798	ERR2588664	Mus musculus	cortex	Adult	Ntrk2	NTRK2_human_ex21	1.25351	TrkB-Shc
Cardoso-Moreira et al. (2019)	E-MTAB-6798	ERR2588664	Mus musculus	cortex	Adult	Ntrk2	NTRK2_human_ex26	45.2324	TrkB-FL
Cardoso-Moreira et al. (2019)	E-MTAB-6798	ERR2588665	Mus musculus	cortex	Adult	Ntrk2	NTRK2_human_ex18	54.5531	TrkB-T1
Cardoso-Moreira et al. (2019)	E-MTAB-6798	ERR2588665	Mus musculus	cortex	Adult	Ntrk2	NTRK2_human_ex21	0.910281	TrkB-Shc
Cardoso-Moreira et al. (2019)	E-MTAB-6798	ERR2588665	Mus musculus	cortex	Adult	Ntrk2	NTRK2_human_ex26	38.5766	TrkB-FL
Cardoso-Moreira et al. (2019)	E-MTAB-6798	ERR2588666	Mus musculus	cortex	Adult	Ntrk2	NTRK2_human_ex18	44.2714	TrkB-T1
Cardoso-Moreira et al. (2019)	E-MTAB-6798	ERR2588666	Mus musculus	cortex	Adult	Ntrk2	NTRK2_human_ex21	1.4133	TrkB-Shc
Cardoso-Moreira et al. (2019)	E-MTAB-6798	ERR2588666	Mus musculus	cortex	Adult	Ntrk2	NTRK2_human_ex26	43.4344	TrkB-FL
Cardoso-Moreira et al. (2019)	E-MTAB-6798	ERR2588667	Mus musculus	heart	Adult	Ntrk2	NTRK2_human_ex18	0.176919	TrkB-T1
Cardoso-Moreira et al. (2019)	E-MTAB-6798	ERR2588667	Mus musculus	heart	Adult	Ntrk2	NTRK2_human_ex21	0	TrkB-Shc
Cardoso-Moreira et al. (2019)	E-MTAB-6798	ERR2588667	Mus musculus	heart	Adult	Ntrk2	NTRK2_human_ex26	0.0241194	TrkB-FL
Cardoso-Moreira et al. (2019)	E-MTAB-6798	ERR2588668	Mus musculus	heart	Adult	Ntrk2	NTRK2_human_ex18	0.190666	TrkB-T1
Cardoso-Moreira et al. (2019)	E-MTAB-6798	ERR2588668	Mus musculus	heart	Adult	Ntrk2	NTRK2_human_ex21	0	TrkB-Shc
Cardoso-Moreira et al. (2019)	E-MTAB-6798	ERR2588668	Mus musculus	heart	Adult	Ntrk2	NTRK2_human_ex26	0.00658504	TrkB-FL
Cardoso-Moreira et al. (2019)	E-MTAB-6798	ERR2588669	Mus musculus	heart	Adult	Ntrk2	NTRK2_human_ex18	0.209195	TrkB-T1
Cardoso-Moreira et al. (2019)	E-MTAB-6798	ERR2588669	Mus musculus	heart	Adult	Ntrk2	NTRK2_human_ex21	0	TrkB-Shc
Cardoso-Moreira et al. (2019)	E-MTAB-6798	ERR2588669	Mus musculus	heart	Adult	Ntrk2	NTRK2_human_ex26	0	TrkB-FL
Cardoso-Moreira et al. (2019)	E-MTAB-6798	ERR2588670	Mus musculus	heart	Adult	Ntrk2	NTRK2_human_ex18	0.153256	TrkB-T1
Cardoso-Moreira et al. (2019)	E-MTAB-6798	ERR2588670	Mus musculus	heart	Adult	Ntrk2	NTRK2_human_ex21	0.00478031	TrkB-Shc
Cardoso-Moreira et al. (2019)	E-MTAB-6798	ERR2588670	Mus musculus	heart	Adult	Ntrk2	NTRK2_human_ex26	0	TrkB-FL
Cardoso-Moreira et al. (2019)	E-MTAB-6798	ERR2588671	Mus musculus	cerebellum	Adult	Ntrk2	NTRK2_human_ex18	48.1336	TrkB-T1
Cardoso-Moreira et al. (2019)	E-MTAB-6798	ERR2588671	Mus musculus	cerebellum	Adult	Ntrk2	NTRK2_human_ex21	0.679299	TrkB-Shc
Cardoso-Moreira et al. (2019)	E-MTAB-6798	ERR2588671	Mus musculus	cerebellum	Adult	Ntrk2	NTRK2_human_ex26	22.6525	TrkB-FL
Cardoso-Moreira et al. (2019)	E-MTAB-6798	ERR2588672	Mus musculus	cerebellum	Adult	Ntrk2	NTRK2_human_ex18	44.2489	TrkB-T1
Cardoso-Moreira et al. (2019)	E-MTAB-6798	ERR2588672	Mus musculus	cerebellum	Adult	Ntrk2	NTRK2_human_ex21	0.986805	TrkB-Shc
Cardoso-Moreira et al. (2019)	E-MTAB-6798	ERR2588672	Mus musculus	cerebellum	Adult	Ntrk2	NTRK2_human_ex26	22.7458	TrkB-FL
Cardoso-Moreira et al. (2019)	E-MTAB-6798	ERR2588673	Mus musculus	cerebellum	Adult	Ntrk2	NTRK2_human_ex18	48.0433	TrkB-T1
Cardoso-Moreira et al. (2019)	E-MTAB-6798	ERR2588673	Mus musculus	cerebellum	Adult	Ntrk2	NTRK2_human_ex21	0.62412	TrkB-Shc
Cardoso-Moreira et al. (2019)	E-MTAB-6798	ERR2588673	Mus musculus	cerebellum	Adult	Ntrk2	NTRK2_human_ex26	22.4228	TrkB-FL
Cardoso-Moreira et al. (2019)	E-MTAB-6798	ERR2588674	Mus musculus	cerebellum	Adult	Ntrk2	NTRK2_human_ex18	44.4892	TrkB-T1
Cardoso-Moreira et al. (2019)	E-MTAB-6798	ERR2588674	Mus musculus	cerebellum	Adult	Ntrk2	NTRK2_human_ex21	0.76575	TrkB-Shc
Cardoso-Moreira et al. (2019)	E-MTAB-6798	ERR2588674	Mus musculus	cerebellum	Adult	Ntrk2	NTRK2_human_ex26	23.8234	TrkB-FL
Cardoso-Moreira et al. (2019)	E-MTAB-6798	ERR2588675	Mus musculus	kidney	Adult	Ntrk2	NTRK2_human_ex18	0.744287	TrkB-T1
Cardoso-Moreira et al. (2019)	E-MTAB-6798	ERR2588675	Mus musculus	kidney	Adult	Ntrk2	NTRK2_human_ex21	0	TrkB-Shc
Cardoso-Moreira et al. (2019)	E-MTAB-6798	ERR2588675	Mus musculus	kidney	Adult	Ntrk2	NTRK2_human_ex26	0	TrkB-FL
Cardoso-Moreira et al. (2019)	E-MTAB-6798	ERR2588676	Mus musculus	kidney	Adult	Ntrk2	NTRK2_human_ex18	2.21552	TrkB-T1
Cardoso-Moreira et al. (2019)	E-MTAB-6798	ERR2588676	Mus musculus	kidney	Adult	Ntrk2	NTRK2_human_ex21	0.00661524	TrkB-Shc
Cardoso-Moreira et al. (2019)	E-MTAB-6798	ERR2588676	Mus musculus	kidney	Adult	Ntrk2	NTRK2_human_ex26	0.0130799	TrkB-FL
Cardoso-Moreira et al. (2019)	E-MTAB-6798	ERR2588677	Mus musculus	kidney	Adult	Ntrk2	NTRK2_human_ex18	0.357853	TrkB-T1
Cardoso-Moreira et al. (2019)	E-MTAB-6798	ERR2588677	Mus musculus	kidney	Adult	Ntrk2	NTRK2_human_ex21	0	TrkB-Shc
Cardoso-Moreira et al. (2019)	E-MTAB-6798	ERR2588677	Mus musculus	kidney	Adult	Ntrk2	NTRK2_human_ex26	0	TrkB-FL
Cardoso-Moreira et al. (2019)	E-MTAB-6798	ERR2588678	Mus musculus	kidney	Adult	Ntrk2	NTRK2_human_ex18	0.078302	TrkB-T1
Cardoso-Moreira et al. (2019)	E-MTAB-6798	ERR2588678	Mus musculus	kidney	Adult	Ntrk2	NTRK2_human_ex21	0	TrkB-Shc
Cardoso-Moreira et al. (2019)	E-MTAB-6798	ERR2588678	Mus musculus	kidney	Adult	Ntrk2	NTRK2_human_ex26	0	TrkB-FL
Cardoso-Moreira et al. (2019)	E-MTAB-6798	ERR2588679	Mus musculus	liver	Adult	Ntrk2	NTRK2_human_ex18	0.104904	TrkB-T1
Cardoso-Moreira et al. (2019)	E-MTAB-6798	ERR2588679	Mus musculus	liver	Adult	Ntrk2	NTRK2_human_ex21	0	TrkB-Shc
Cardoso-Moreira et al. (2019)	E-MTAB-6798	ERR2588679	Mus musculus	liver	Adult	Ntrk2	NTRK2_human_ex26	0.027173	TrkB-FL
Cardoso-Moreira et al. (2019)	E-MTAB-6798	ERR2588680	Mus musculus	liver	Adult	Ntrk2	NTRK2_human_ex18	0.474925	TrkB-T1
Cardoso-Moreira et al. (2019)	E-MTAB-6798	ERR2588680	Mus musculus	liver	Adult	Ntrk2	NTRK2_human_ex21	0	TrkB-Shc
Cardoso-Moreira et al. (2019)	E-MTAB-6798	ERR2588680	Mus musculus	liver	Adult	Ntrk2	NTRK2_human_ex26	0	TrkB-FL
Cardoso-Moreira et al. (2019)	E-MTAB-6798	ERR2588681	Mus musculus	liver	Adult	Ntrk2	NTRK2_human_ex18	0.292158	TrkB-T1
Cardoso-Moreira et al. (2019)	E-MTAB-6798	ERR2588681	Mus musculus	liver	Adult	Ntrk2	NTRK2_human_ex21	0	TrkB-Shc
Cardoso-Moreira et al. (2019)	E-MTAB-6798	ERR2588681	Mus musculus	liver	Adult	Ntrk2	NTRK2_human_ex26	0	TrkB-FL
Cardoso-Moreira et al. (2019)	E-MTAB-6798	ERR2588682	Mus musculus	liver	Adult	Ntrk2	NTRK2_human_ex18	0.919884	TrkB-T1
Cardoso-Moreira et al. (2019)	E-MTAB-6798	ERR2588682	Mus musculus	liver	Adult	Ntrk2	NTRK2_human_ex21	0	TrkB-Shc
Cardoso-Moreira et al. (2019)	E-MTAB-6798	ERR2588682	Mus musculus	liver	Adult	Ntrk2	NTRK2_human_ex26	0	TrkB-FL
Cardoso-Moreira et al. (2019)	E-MTAB-6798	ERR2588683	Mus musculus	ovary	Adult	Ntrk2	NTRK2_human_ex18	4.11882	TrkB-T1
Cardoso-Moreira et al. (2019)	E-MTAB-6798	ERR2588683	Mus musculus	ovary	Adult	Ntrk2	NTRK2_human_ex21	0	TrkB-Shc
Cardoso-Moreira et al. (2019)	E-MTAB-6798	ERR2588683	Mus musculus	ovary	Adult	Ntrk2	NTRK2_human_ex26	0.0476714	TrkB-FL
Cardoso-Moreira et al. (2019)	E-MTAB-6798	ERR2588684	Mus musculus	ovary	Adult	Ntrk2	NTRK2_human_ex18	7.40305	TrkB-T1
Cardoso-Moreira et al. (2019)	E-MTAB-6798	ERR2588684	Mus musculus	ovary	Adult	Ntrk2	NTRK2_human_ex21	0	TrkB-Shc
Cardoso-Moreira et al. (2019)	E-MTAB-6798	ERR2588684	Mus musculus	ovary	Adult	Ntrk2	NTRK2_human_ex26	0	TrkB-FL
Cardoso-Moreira et al. (2019)	E-MTAB-6798	ERR2588685	Mus musculus	testis	Adult	Ntrk2	NTRK2_human_ex18	0.466987	TrkB-T1
Cardoso-Moreira et al. (2019)	E-MTAB-6798	ERR2588685	Mus musculus	testis	Adult	Ntrk2	NTRK2_human_ex21	0	TrkB-Shc
Cardoso-Moreira et al. (2019)	E-MTAB-6798	ERR2588685	Mus musculus	testis	Adult	Ntrk2	NTRK2_human_ex26	0	TrkB-FL
Cardoso-Moreira et al. (2019)	E-MTAB-6798	ERR2588686	Mus musculus	testis	Adult	Ntrk2	NTRK2_human_ex18	0.417515	TrkB-T1
Cardoso-Moreira et al. (2019)	E-MTAB-6798	ERR2588686	Mus musculus	testis	Adult	Ntrk2	NTRK2_human_ex21	0	TrkB-Shc
Cardoso-Moreira et al. (2019)	E-MTAB-6798	ERR2588686	Mus musculus	testis	Adult	Ntrk2	NTRK2_human_ex26	0.0262176	TrkB-FL
Tabula Muris Consortium	GSE132040	SRR9125587;SRR9127402	Mus musculus	pancreas	Adult	NTRK2	NTRK2_human_ex18	0.153473	TrkB-T1
Tabula Muris Consortium	GSE132040	SRR9125587;SRR9127402	Mus musculus	pancreas	Adult	NTRK2	NTRK2_human_ex21	0.0446792	TrkB-Shc
Tabula Muris Consortium	GSE132040	SRR9125587;SRR9127402	Mus musculus	pancreas	Adult	NTRK2	NTRK2_human_ex26	0	TrkB-FL
Tabula Muris Consortium	GSE132040	SRR9125588;SRR9127397	Mus musculus	pancreas	Adult	NTRK2	NTRK2_human_ex18	0.458129	TrkB-T1
Tabula Muris Consortium	GSE132040	SRR9125588;SRR9127397	Mus musculus	pancreas	Adult	NTRK2	NTRK2_human_ex21	0	TrkB-Shc
Tabula Muris Consortium	GSE132040	SRR9125588;SRR9127397	Mus musculus	pancreas	Adult	NTRK2	NTRK2_human_ex26	0	TrkB-FL
Tabula Muris Consortium	GSE132040	SRR9125589;SRR9127396	Mus musculus	bone	Adult	NTRK2	NTRK2_human_ex18	1.57702	TrkB-T1
Tabula Muris Consortium	GSE132040	SRR9125589;SRR9127396	Mus musculus	bone	Adult	NTRK2	NTRK2_human_ex21	1.27453	TrkB-Shc
Tabula Muris Consortium	GSE132040	SRR9125589;SRR9127396	Mus musculus	bone	Adult	NTRK2	NTRK2_human_ex26	0.589365	TrkB-FL
Tabula Muris Consortium	GSE132040	SRR9125590;SRR9127399	Mus musculus	brown adipose tissue	Adult	NTRK2	NTRK2_human_ex18	27.648	TrkB-T1
Tabula Muris Consortium	GSE132040	SRR9125590;SRR9127399	Mus musculus	brown adipose tissue	Adult	NTRK2	NTRK2_human_ex21	0.149657	TrkB-Shc
Tabula Muris Consortium	GSE132040	SRR9125590;SRR9127399	Mus musculus	brown adipose tissue	Adult	NTRK2	NTRK2_human_ex26	0.207135	TrkB-FL
Tabula Muris Consortium	GSE132040	SRR9125591;SRR9127398	Mus musculus	bone marrow	Adult	NTRK2	NTRK2_human_ex18	0.508622	TrkB-T1
Tabula Muris Consortium	GSE132040	SRR9125591;SRR9127398	Mus musculus	bone marrow	Adult	NTRK2	NTRK2_human_ex21	0.325756	TrkB-Shc
Tabula Muris Consortium	GSE132040	SRR9125591;SRR9127398	Mus musculus	bone marrow	Adult	NTRK2	NTRK2_human_ex26	0.117109	TrkB-FL
Tabula Muris Consortium	GSE132040	SRR9125592;SRR9126814	Mus musculus	heart	Adult	NTRK2	NTRK2_human_ex18	0.498613	TrkB-T1
Tabula Muris Consortium	GSE132040	SRR9125592;SRR9126814	Mus musculus	heart	Adult	NTRK2	NTRK2_human_ex21	0.802805	TrkB-Shc
Tabula Muris Consortium	GSE132040	SRR9125592;SRR9126814	Mus musculus	heart	Adult	NTRK2	NTRK2_human_ex26	0.329566	TrkB-FL
Tabula Muris Consortium	GSE132040	SRR9125593;SRR9126818	Mus musculus	heart	Adult	NTRK2	NTRK2_human_ex18	0.342213	TrkB-T1
Tabula Muris Consortium	GSE132040	SRR9125593;SRR9126818	Mus musculus	heart	Adult	NTRK2	NTRK2_human_ex21	0.124532	TrkB-Shc
Tabula Muris Consortium	GSE132040	SRR9125593;SRR9126818	Mus musculus	heart	Adult	NTRK2	NTRK2_human_ex26	0.123115	TrkB-FL
Tabula Muris Consortium	GSE132040	SRR9125594;SRR9126810	Mus musculus	pancreas	Adult	NTRK2	NTRK2_human_ex18	0.333814	TrkB-T1
Tabula Muris Consortium	GSE132040	SRR9125594;SRR9126810	Mus musculus	pancreas	Adult	NTRK2	NTRK2_human_ex21	0	TrkB-Shc
Tabula Muris Consortium	GSE132040	SRR9125594;SRR9126810	Mus musculus	pancreas	Adult	NTRK2	NTRK2_human_ex26	0	TrkB-FL
Tabula Muris Consortium	GSE132040	SRR9125595;SRR9127463	Mus musculus	mesenteric adipose tissue	Adult	NTRK2	NTRK2_human_ex18	12.4462	TrkB-T1
Tabula Muris Consortium	GSE132040	SRR9125595;SRR9127463	Mus musculus	mesenteric adipose tissue	Adult	NTRK2	NTRK2_human_ex21	1.04114	TrkB-Shc
Tabula Muris Consortium	GSE132040	SRR9125595;SRR9127463	Mus musculus	mesenteric adipose tissue	Adult	NTRK2	NTRK2_human_ex26	0.209347	TrkB-FL
Tabula Muris Consortium	GSE132040	SRR9125596;SRR9127462	Mus musculus	whole brain	Adult	NTRK2	NTRK2_human_ex18	30.2573	TrkB-T1
Tabula Muris Consortium	GSE132040	SRR9125596;SRR9127462	Mus musculus	whole brain	Adult	NTRK2	NTRK2_human_ex21	1.20419	TrkB-Shc
Tabula Muris Consortium	GSE132040	SRR9125596;SRR9127462	Mus musculus	whole brain	Adult	NTRK2	NTRK2_human_ex26	11.5295	TrkB-FL
Tabula Muris Consortium	GSE132040	SRR9125597;SRR9127291	Mus musculus	kidney	Adult	NTRK2	NTRK2_human_ex18	0.353243	TrkB-T1
Tabula Muris Consortium	GSE132040	SRR9125597;SRR9127291	Mus musculus	kidney	Adult	NTRK2	NTRK2_human_ex21	0.200913	TrkB-Shc
Tabula Muris Consortium	GSE132040	SRR9125597;SRR9127291	Mus musculus	kidney	Adult	NTRK2	NTRK2_human_ex26	0.141876	TrkB-FL
Tabula Muris Consortium	GSE132040	SRR9125598;SRR9127466	Mus musculus	subcutaneous adipose tissue	Adult	NTRK2	NTRK2_human_ex18	18.2287	TrkB-T1
Tabula Muris Consortium	GSE132040	SRR9125598;SRR9127466	Mus musculus	subcutaneous adipose tissue	Adult	NTRK2	NTRK2_human_ex21	0.046393	TrkB-Shc
Tabula Muris Consortium	GSE132040	SRR9125598;SRR9127466	Mus musculus	subcutaneous adipose tissue	Adult	NTRK2	NTRK2_human_ex26	0.09173	TrkB-FL
Tabula Muris Consortium	GSE132040	SRR9125599;SRR9127465	Mus musculus	spleen	Adult	NTRK2	NTRK2_human_ex18	0.330658	TrkB-T1
Tabula Muris Consortium	GSE132040	SRR9125599;SRR9127465	Mus musculus	spleen	Adult	NTRK2	NTRK2_human_ex21	0.182391	TrkB-Shc
Tabula Muris Consortium	GSE132040	SRR9125599;SRR9127465	Mus musculus	spleen	Adult	NTRK2	NTRK2_human_ex26	0	TrkB-FL
Tabula Muris Consortium	GSE132040	SRR9125600;SRR9127468	Mus musculus	bone marrow	Adult	NTRK2	NTRK2_human_ex18	0.87741	TrkB-T1
Tabula Muris Consortium	GSE132040	SRR9125600;SRR9127468	Mus musculus	bone marrow	Adult	NTRK2	NTRK2_human_ex21	0.483979	TrkB-Shc
Tabula Muris Consortium	GSE132040	SRR9125600;SRR9127468	Mus musculus	bone marrow	Adult	NTRK2	NTRK2_human_ex26	0.558215	TrkB-FL
Tabula Muris Consortium	GSE132040	SRR9125601;SRR9127467	Mus musculus	gonadal adipose tissue	Adult	NTRK2	NTRK2_human_ex18	16.5769	TrkB-T1
Tabula Muris Consortium	GSE132040	SRR9125601;SRR9127467	Mus musculus	gonadal adipose tissue	Adult	NTRK2	NTRK2_human_ex21	0.0712497	TrkB-Shc
Tabula Muris Consortium	GSE132040	SRR9125601;SRR9127467	Mus musculus	gonadal adipose tissue	Adult	NTRK2	NTRK2_human_ex26	0.12679	TrkB-FL
Tabula Muris Consortium	GSE132040	SRR9125602;SRR9127470	Mus musculus	bone	Adult	NTRK2	NTRK2_human_ex18	0.585352	TrkB-T1
Tabula Muris Consortium	GSE132040	SRR9125602;SRR9127470	Mus musculus	bone	Adult	NTRK2	NTRK2_human_ex21	0.239581	TrkB-Shc
Tabula Muris Consortium	GSE132040	SRR9125602;SRR9127470	Mus musculus	bone	Adult	NTRK2	NTRK2_human_ex26	0.0947638	TrkB-FL
Tabula Muris Consortium	GSE132040	SRR9125603;SRR9127469	Mus musculus	white blood cells	Adult	NTRK2	NTRK2_human_ex18	0	TrkB-T1
Tabula Muris Consortium	GSE132040	SRR9125603;SRR9127469	Mus musculus	white blood cells	Adult	NTRK2	NTRK2_human_ex21	0.0262979	TrkB-Shc
Tabula Muris Consortium	GSE132040	SRR9125603;SRR9127469	Mus musculus	white blood cells	Adult	NTRK2	NTRK2_human_ex26	0.0259986	TrkB-FL
Tabula Muris Consortium	GSE132040	SRR9125604;SRR9127472	Mus musculus	spleen	Adult	NTRK2	NTRK2_human_ex18	0.336269	TrkB-T1
Tabula Muris Consortium	GSE132040	SRR9125604;SRR9127472	Mus musculus	spleen	Adult	NTRK2	NTRK2_human_ex21	0	TrkB-Shc
Tabula Muris Consortium	GSE132040	SRR9125604;SRR9127472	Mus musculus	spleen	Adult	NTRK2	NTRK2_human_ex26	0	TrkB-FL
Tabula Muris Consortium	GSE132040	SRR9125605;SRR9127471	Mus musculus	lung	Adult	NTRK2	NTRK2_human_ex18	5.50953	TrkB-T1
Tabula Muris Consortium	GSE132040	SRR9125605;SRR9127471	Mus musculus	lung	Adult	NTRK2	NTRK2_human_ex21	0.285296	TrkB-Shc
Tabula Muris Consortium	GSE132040	SRR9125605;SRR9127471	Mus musculus	lung	Adult	NTRK2	NTRK2_human_ex26	0.188032	TrkB-FL
Tabula Muris Consortium	GSE132040	SRR9125606;SRR9127330	Mus musculus	bone	Adult	NTRK2	NTRK2_human_ex18	0.670087	TrkB-T1
Tabula Muris Consortium	GSE132040	SRR9125606;SRR9127330	Mus musculus	bone	Adult	NTRK2	NTRK2_human_ex21	0.606829	TrkB-Shc
Tabula Muris Consortium	GSE132040	SRR9125606;SRR9127330	Mus musculus	bone	Adult	NTRK2	NTRK2_human_ex26	0.20687	TrkB-FL
Tabula Muris Consortium	GSE132040	SRR9125607;SRR9126834	Mus musculus	brown adipose tissue	Adult	NTRK2	NTRK2_human_ex18	21.5675	TrkB-T1
Tabula Muris Consortium	GSE132040	SRR9125607;SRR9126834	Mus musculus	brown adipose tissue	Adult	NTRK2	NTRK2_human_ex21	0.0136448	TrkB-Shc
Tabula Muris Consortium	GSE132040	SRR9125607;SRR9126834	Mus musculus	brown adipose tissue	Adult	NTRK2	NTRK2_human_ex26	0.202342	TrkB-FL
Tabula Muris Consortium	GSE132040	SRR9125608;SRR9127329	Mus musculus	subcutaneous adipose tissue	Adult	NTRK2	NTRK2_human_ex18	20.5041	TrkB-T1
Tabula Muris Consortium	GSE132040	SRR9125608;SRR9127329	Mus musculus	subcutaneous adipose tissue	Adult	NTRK2	NTRK2_human_ex21	0.349417	TrkB-Shc
Tabula Muris Consortium	GSE132040	SRR9125608;SRR9127329	Mus musculus	subcutaneous adipose tissue	Adult	NTRK2	NTRK2_human_ex26	0.25123	TrkB-FL
Tabula Muris Consortium	GSE132040	SRR9125610;SRR9127332	Mus musculus	muscle	Adult	NTRK2	NTRK2_human_ex18	0.725486	TrkB-T1
Tabula Muris Consortium	GSE132040	SRR9125610;SRR9127332	Mus musculus	muscle	Adult	NTRK2	NTRK2_human_ex21	0	TrkB-Shc
Tabula Muris Consortium	GSE132040	SRR9125610;SRR9127332	Mus musculus	muscle	Adult	NTRK2	NTRK2_human_ex26	0	TrkB-FL
Tabula Muris Consortium	GSE132040	SRR9125611;SRR9127460	Mus musculus	kidney	Adult	NTRK2	NTRK2_human_ex18	0.315704	TrkB-T1
Tabula Muris Consortium	GSE132040	SRR9125611;SRR9127460	Mus musculus	kidney	Adult	NTRK2	NTRK2_human_ex21	0.371628	TrkB-Shc
Tabula Muris Consortium	GSE132040	SRR9125611;SRR9127460	Mus musculus	kidney	Adult	NTRK2	NTRK2_human_ex26	0.130367	TrkB-FL
Tabula Muris Consortium	GSE132040	SRR9125612;SRR9127459	Mus musculus	kidney	Adult	NTRK2	NTRK2_human_ex18	0.566751	TrkB-T1
Tabula Muris Consortium	GSE132040	SRR9125612;SRR9127459	Mus musculus	kidney	Adult	NTRK2	NTRK2_human_ex21	0.116995	TrkB-Shc
Tabula Muris Consortium	GSE132040	SRR9125612;SRR9127459	Mus musculus	kidney	Adult	NTRK2	NTRK2_human_ex26	0.0266916	TrkB-FL
Tabula Muris Consortium	GSE132040	SRR9125613;SRR9127331	Mus musculus	spleen	Adult	NTRK2	NTRK2_human_ex18	0.411336	TrkB-T1
Tabula Muris Consortium	GSE132040	SRR9125613;SRR9127331	Mus musculus	spleen	Adult	NTRK2	NTRK2_human_ex21	0	TrkB-Shc
Tabula Muris Consortium	GSE132040	SRR9125613;SRR9127331	Mus musculus	spleen	Adult	NTRK2	NTRK2_human_ex26	0	TrkB-FL
Tabula Muris Consortium	GSE132040	SRR9125615;SRR9127270	Mus musculus	mesenteric adipose tissue	Adult	NTRK2	NTRK2_human_ex18	9.02707	TrkB-T1
Tabula Muris Consortium	GSE132040	SRR9125615;SRR9127270	Mus musculus	mesenteric adipose tissue	Adult	NTRK2	NTRK2_human_ex21	0.732482	TrkB-Shc
Tabula Muris Consortium	GSE132040	SRR9125615;SRR9127270	Mus musculus	mesenteric adipose tissue	Adult	NTRK2	NTRK2_human_ex26	0.104521	TrkB-FL
Tabula Muris Consortium	GSE132040	SRR9125616;SRR9127269	Mus musculus	brown adipose tissue	Adult	NTRK2	NTRK2_human_ex18	22.4812	TrkB-T1
Tabula Muris Consortium	GSE132040	SRR9125616;SRR9127269	Mus musculus	brown adipose tissue	Adult	NTRK2	NTRK2_human_ex21	0.170365	TrkB-Shc
Tabula Muris Consortium	GSE132040	SRR9125616;SRR9127269	Mus musculus	brown adipose tissue	Adult	NTRK2	NTRK2_human_ex26	0.331492	TrkB-FL
Tabula Muris Consortium	GSE132040	SRR9125617;SRR9127479	Mus musculus	pancreas	Adult	NTRK2	NTRK2_human_ex18	0.331658	TrkB-T1
Tabula Muris Consortium	GSE132040	SRR9125617;SRR9127479	Mus musculus	pancreas	Adult	NTRK2	NTRK2_human_ex21	0	TrkB-Shc
Tabula Muris Consortium	GSE132040	SRR9125617;SRR9127479	Mus musculus	pancreas	Adult	NTRK2	NTRK2_human_ex26	0	TrkB-FL
Tabula Muris Consortium	GSE132040	SRR9125619;SRR9126777	Mus musculus	subcutaneous adipose tissue	Adult	NTRK2	NTRK2_human_ex18	33.7746	TrkB-T1
Tabula Muris Consortium	GSE132040	SRR9125619;SRR9126777	Mus musculus	subcutaneous adipose tissue	Adult	NTRK2	NTRK2_human_ex21	0.959276	TrkB-Shc
Tabula Muris Consortium	GSE132040	SRR9125619;SRR9126777	Mus musculus	subcutaneous adipose tissue	Adult	NTRK2	NTRK2_human_ex26	0.355634	TrkB-FL
Tabula Muris Consortium	GSE132040	SRR9125620;SRR9126775	Mus musculus	small intestine	Adult	NTRK2	NTRK2_human_ex18	0.0149937	TrkB-T1
Tabula Muris Consortium	GSE132040	SRR9125620;SRR9126775	Mus musculus	small intestine	Adult	NTRK2	NTRK2_human_ex21	0.0523798	TrkB-Shc
Tabula Muris Consortium	GSE132040	SRR9125620;SRR9126775	Mus musculus	small intestine	Adult	NTRK2	NTRK2_human_ex26	0.0129459	TrkB-FL
Tabula Muris Consortium	GSE132040	SRR9125621;SRR9126742	Mus musculus	skin	Adult	NTRK2	NTRK2_human_ex18	6.69621	TrkB-T1
Tabula Muris Consortium	GSE132040	SRR9125621;SRR9126742	Mus musculus	skin	Adult	NTRK2	NTRK2_human_ex21	0.0428444	TrkB-Shc
Tabula Muris Consortium	GSE132040	SRR9125621;SRR9126742	Mus musculus	skin	Adult	NTRK2	NTRK2_human_ex26	0.0988326	TrkB-FL
Tabula Muris Consortium	GSE132040	SRR9125622;SRR9127447	Mus musculus	small intestine	Adult	NTRK2	NTRK2_human_ex18	0	TrkB-T1
Tabula Muris Consortium	GSE132040	SRR9125622;SRR9127447	Mus musculus	small intestine	Adult	NTRK2	NTRK2_human_ex21	0.10349	TrkB-Shc
Tabula Muris Consortium	GSE132040	SRR9125622;SRR9127447	Mus musculus	small intestine	Adult	NTRK2	NTRK2_human_ex26	0.011368	TrkB-FL
Tabula Muris Consortium	GSE132040	SRR9125623;SRR9126744	Mus musculus	subcutaneous adipose tissue	Adult	NTRK2	NTRK2_human_ex18	17.9077	TrkB-T1
Tabula Muris Consortium	GSE132040	SRR9125623;SRR9126744	Mus musculus	subcutaneous adipose tissue	Adult	NTRK2	NTRK2_human_ex21	0.879149	TrkB-Shc
Tabula Muris Consortium	GSE132040	SRR9125623;SRR9126744	Mus musculus	subcutaneous adipose tissue	Adult	NTRK2	NTRK2_human_ex26	0.352576	TrkB-FL
Tabula Muris Consortium	GSE132040	SRR9125624;SRR9126743	Mus musculus	small intestine	Adult	NTRK2	NTRK2_human_ex18	0.107089	TrkB-T1
Tabula Muris Consortium	GSE132040	SRR9125624;SRR9126743	Mus musculus	small intestine	Adult	NTRK2	NTRK2_human_ex21	0.654697	TrkB-Shc
Tabula Muris Consortium	GSE132040	SRR9125624;SRR9126743	Mus musculus	small intestine	Adult	NTRK2	NTRK2_human_ex26	0.0616424	TrkB-FL
Tabula Muris Consortium	GSE132040	SRR9125625;SRR9126738	Mus musculus	muscle	Adult	NTRK2	NTRK2_human_ex18	0.497746	TrkB-T1
Tabula Muris Consortium	GSE132040	SRR9125625;SRR9126738	Mus musculus	muscle	Adult	NTRK2	NTRK2_human_ex21	0.144905	TrkB-Shc
Tabula Muris Consortium	GSE132040	SRR9125625;SRR9126738	Mus musculus	muscle	Adult	NTRK2	NTRK2_human_ex26	0	TrkB-FL
Tabula Muris Consortium	GSE132040	SRR9125626;SRR9126737	Mus musculus	mesenteric adipose tissue	Adult	NTRK2	NTRK2_human_ex18	9.32054	TrkB-T1
Tabula Muris Consortium	GSE132040	SRR9125626;SRR9126737	Mus musculus	mesenteric adipose tissue	Adult	NTRK2	NTRK2_human_ex21	0.246798	TrkB-Shc
Tabula Muris Consortium	GSE132040	SRR9125626;SRR9126737	Mus musculus	mesenteric adipose tissue	Adult	NTRK2	NTRK2_human_ex26	0.15155	TrkB-FL
Tabula Muris Consortium	GSE132040	SRR9125627;SRR9126740	Mus musculus	small intestine	Adult	NTRK2	NTRK2_human_ex18	0.368146	TrkB-T1
Tabula Muris Consortium	GSE132040	SRR9125627;SRR9126740	Mus musculus	small intestine	Adult	NTRK2	NTRK2_human_ex21	0	TrkB-Shc
Tabula Muris Consortium	GSE132040	SRR9125627;SRR9126740	Mus musculus	small intestine	Adult	NTRK2	NTRK2_human_ex26	0.0794666	TrkB-FL
Tabula Muris Consortium	GSE132040	SRR9125628;SRR9126739	Mus musculus	brown adipose tissue	Adult	NTRK2	NTRK2_human_ex18	27.7667	TrkB-T1
Tabula Muris Consortium	GSE132040	SRR9125628;SRR9126739	Mus musculus	brown adipose tissue	Adult	NTRK2	NTRK2_human_ex21	0.0330993	TrkB-Shc
Tabula Muris Consortium	GSE132040	SRR9125628;SRR9126739	Mus musculus	brown adipose tissue	Adult	NTRK2	NTRK2_human_ex26	0.0545377	TrkB-FL
Tabula Muris Consortium	GSE132040	SRR9125629;SRR9127555	Mus musculus	white blood cells	Adult	NTRK2	NTRK2_human_ex18	0.0575504	TrkB-T1
Tabula Muris Consortium	GSE132040	SRR9125629;SRR9127555	Mus musculus	white blood cells	Adult	NTRK2	NTRK2_human_ex21	0.0837709	TrkB-Shc
Tabula Muris Consortium	GSE132040	SRR9125629;SRR9127555	Mus musculus	white blood cells	Adult	NTRK2	NTRK2_human_ex26	0	TrkB-FL
Tabula Muris Consortium	GSE132040	SRR9125630;SRR9126763	Mus musculus	bone	Adult	NTRK2	NTRK2_human_ex18	0.252347	TrkB-T1
Tabula Muris Consortium	GSE132040	SRR9125630;SRR9126763	Mus musculus	bone	Adult	NTRK2	NTRK2_human_ex21	0.0314845	TrkB-Shc
Tabula Muris Consortium	GSE132040	SRR9125630;SRR9126763	Mus musculus	bone	Adult	NTRK2	NTRK2_human_ex26	0.0778154	TrkB-FL
Tabula Muris Consortium	GSE132040	SRR9125631;SRR9126984	Mus musculus	gonadal adipose tissue	Adult	NTRK2	NTRK2_human_ex18	24.7954	TrkB-T1
Tabula Muris Consortium	GSE132040	SRR9125631;SRR9126984	Mus musculus	gonadal adipose tissue	Adult	NTRK2	NTRK2_human_ex21	0.0937471	TrkB-Shc
Tabula Muris Consortium	GSE132040	SRR9125631;SRR9126984	Mus musculus	gonadal adipose tissue	Adult	NTRK2	NTRK2_human_ex26	0.18536	TrkB-FL
Tabula Muris Consortium	GSE132040	SRR9125632;SRR9126966	Mus musculus	kidney	Adult	NTRK2	NTRK2_human_ex18	0	TrkB-T1
Tabula Muris Consortium	GSE132040	SRR9125632;SRR9126966	Mus musculus	kidney	Adult	NTRK2	NTRK2_human_ex21	0	TrkB-Shc
Tabula Muris Consortium	GSE132040	SRR9125632;SRR9126966	Mus musculus	kidney	Adult	NTRK2	NTRK2_human_ex26	0	TrkB-FL
Tabula Muris Consortium	GSE132040	SRR9125633;SRR9127416	Mus musculus	whole brain	Adult	NTRK2	NTRK2_human_ex18	28.5785	TrkB-T1
Tabula Muris Consortium	GSE132040	SRR9125633;SRR9127416	Mus musculus	whole brain	Adult	NTRK2	NTRK2_human_ex21	0.777093	TrkB-Shc
Tabula Muris Consortium	GSE132040	SRR9125633;SRR9127416	Mus musculus	whole brain	Adult	NTRK2	NTRK2_human_ex26	9.35981	TrkB-FL
Tabula Muris Consortium	GSE132040	SRR9125634;SRR9126786	Mus musculus	pancreas	Adult	NTRK2	NTRK2_human_ex18	0.622811	TrkB-T1
Tabula Muris Consortium	GSE132040	SRR9125634;SRR9126786	Mus musculus	pancreas	Adult	NTRK2	NTRK2_human_ex21	0.152304	TrkB-Shc
Tabula Muris Consortium	GSE132040	SRR9125634;SRR9126786	Mus musculus	pancreas	Adult	NTRK2	NTRK2_human_ex26	0	TrkB-FL
Tabula Muris Consortium	GSE132040	SRR9125635;SRR9127417	Mus musculus	liver	Adult	NTRK2	NTRK2_human_ex18	0.423006	TrkB-T1
Tabula Muris Consortium	GSE132040	SRR9125635;SRR9127417	Mus musculus	liver	Adult	NTRK2	NTRK2_human_ex21	1.31942	TrkB-Shc
Tabula Muris Consortium	GSE132040	SRR9125635;SRR9127417	Mus musculus	liver	Adult	NTRK2	NTRK2_human_ex26	0.156529	TrkB-FL
Tabula Muris Consortium	GSE132040	SRR9125636;SRR9127106	Mus musculus	heart	Adult	NTRK2	NTRK2_human_ex18	0.0626733	TrkB-T1
Tabula Muris Consortium	GSE132040	SRR9125636;SRR9127106	Mus musculus	heart	Adult	NTRK2	NTRK2_human_ex21	0.0912277	TrkB-Shc
Tabula Muris Consortium	GSE132040	SRR9125636;SRR9127106	Mus musculus	heart	Adult	NTRK2	NTRK2_human_ex26	0.0990105	TrkB-FL
Tabula Muris Consortium	GSE132040	SRR9125637;SRR9127064	Mus musculus	subcutaneous adipose tissue	Adult	NTRK2	NTRK2_human_ex18	30.8876	TrkB-T1
Tabula Muris Consortium	GSE132040	SRR9125637;SRR9127064	Mus musculus	subcutaneous adipose tissue	Adult	NTRK2	NTRK2_human_ex21	0.496603	TrkB-Shc
Tabula Muris Consortium	GSE132040	SRR9125637;SRR9127064	Mus musculus	subcutaneous adipose tissue	Adult	NTRK2	NTRK2_human_ex26	0.473372	TrkB-FL
Tabula Muris Consortium	GSE132040	SRR9125638;SRR9127109	Mus musculus	pancreas	Adult	NTRK2	NTRK2_human_ex18	0.968254	TrkB-T1
Tabula Muris Consortium	GSE132040	SRR9125638;SRR9127109	Mus musculus	pancreas	Adult	NTRK2	NTRK2_human_ex21	0.0338255	TrkB-Shc
Tabula Muris Consortium	GSE132040	SRR9125638;SRR9127109	Mus musculus	pancreas	Adult	NTRK2	NTRK2_human_ex26	0	TrkB-FL
Tabula Muris Consortium	GSE132040	SRR9125640;SRR9127412	Mus musculus	brown adipose tissue	Adult	NTRK2	NTRK2_human_ex18	17.1356	TrkB-T1
Tabula Muris Consortium	GSE132040	SRR9125640;SRR9127412	Mus musculus	brown adipose tissue	Adult	NTRK2	NTRK2_human_ex21	0.0256705	TrkB-Shc
Tabula Muris Consortium	GSE132040	SRR9125640;SRR9127412	Mus musculus	brown adipose tissue	Adult	NTRK2	NTRK2_human_ex26	0.0507567	TrkB-FL
Tabula Muris Consortium	GSE132040	SRR9125641;SRR9127105	Mus musculus	whole brain	Adult	NTRK2	NTRK2_human_ex18	33.8241	TrkB-T1
Tabula Muris Consortium	GSE132040	SRR9125641;SRR9127105	Mus musculus	whole brain	Adult	NTRK2	NTRK2_human_ex21	1.12579	TrkB-Shc
Tabula Muris Consortium	GSE132040	SRR9125641;SRR9127105	Mus musculus	whole brain	Adult	NTRK2	NTRK2_human_ex26	8.75197	TrkB-FL
Tabula Muris Consortium	GSE132040	SRR9125642;SRR9127103	Mus musculus	bone	Adult	NTRK2	NTRK2_human_ex18	1.03662	TrkB-T1
Tabula Muris Consortium	GSE132040	SRR9125642;SRR9127103	Mus musculus	bone	Adult	NTRK2	NTRK2_human_ex21	1.40831	TrkB-Shc
Tabula Muris Consortium	GSE132040	SRR9125642;SRR9127103	Mus musculus	bone	Adult	NTRK2	NTRK2_human_ex26	0.497245	TrkB-FL
Tabula Muris Consortium	GSE132040	SRR9125643;SRR9127257	Mus musculus	whole brain	Adult	NTRK2	NTRK2_human_ex18	31.2711	TrkB-T1
Tabula Muris Consortium	GSE132040	SRR9125643;SRR9127257	Mus musculus	whole brain	Adult	NTRK2	NTRK2_human_ex21	2.06732	TrkB-Shc
Tabula Muris Consortium	GSE132040	SRR9125643;SRR9127257	Mus musculus	whole brain	Adult	NTRK2	NTRK2_human_ex26	7.88984	TrkB-FL
Tabula Muris Consortium	GSE132040	SRR9125644;SRR9127256	Mus musculus	liver	Adult	NTRK2	NTRK2_human_ex18	0.426641	TrkB-T1
Tabula Muris Consortium	GSE132040	SRR9125644;SRR9127256	Mus musculus	liver	Adult	NTRK2	NTRK2_human_ex21	0.0906355	TrkB-Shc
Tabula Muris Consortium	GSE132040	SRR9125644;SRR9127256	Mus musculus	liver	Adult	NTRK2	NTRK2_human_ex26	0.109516	TrkB-FL
Tabula Muris Consortium	GSE132040	SRR9125646;SRR9127254	Mus musculus	kidney	Adult	NTRK2	NTRK2_human_ex18	0.535001	TrkB-T1
Tabula Muris Consortium	GSE132040	SRR9125646;SRR9127254	Mus musculus	kidney	Adult	NTRK2	NTRK2_human_ex21	0.286379	TrkB-Shc
Tabula Muris Consortium	GSE132040	SRR9125646;SRR9127254	Mus musculus	kidney	Adult	NTRK2	NTRK2_human_ex26	0.0745053	TrkB-FL
Tabula Muris Consortium	GSE132040	SRR9125647;SRR9127253	Mus musculus	gonadal adipose tissue	Adult	NTRK2	NTRK2_human_ex18	17.1244	TrkB-T1
Tabula Muris Consortium	GSE132040	SRR9125647;SRR9127253	Mus musculus	gonadal adipose tissue	Adult	NTRK2	NTRK2_human_ex21	0.177119	TrkB-Shc
Tabula Muris Consortium	GSE132040	SRR9125647;SRR9127253	Mus musculus	gonadal adipose tissue	Adult	NTRK2	NTRK2_human_ex26	0.175103	TrkB-FL
Tabula Muris Consortium	GSE132040	SRR9125648;SRR9127252	Mus musculus	brown adipose tissue	Adult	NTRK2	NTRK2_human_ex18	16.3762	TrkB-T1
Tabula Muris Consortium	GSE132040	SRR9125648;SRR9127252	Mus musculus	brown adipose tissue	Adult	NTRK2	NTRK2_human_ex21	0.164119	TrkB-Shc
Tabula Muris Consortium	GSE132040	SRR9125648;SRR9127252	Mus musculus	brown adipose tissue	Adult	NTRK2	NTRK2_human_ex26	0.189293	TrkB-FL
Tabula Muris Consortium	GSE132040	SRR9125649;SRR9127251	Mus musculus	skin	Adult	NTRK2	NTRK2_human_ex18	4.13355	TrkB-T1
Tabula Muris Consortium	GSE132040	SRR9125649;SRR9127251	Mus musculus	skin	Adult	NTRK2	NTRK2_human_ex21	1.19624	TrkB-Shc
Tabula Muris Consortium	GSE132040	SRR9125649;SRR9127251	Mus musculus	skin	Adult	NTRK2	NTRK2_human_ex26	0.422551	TrkB-FL
Tabula Muris Consortium	GSE132040	SRR9125650;SRR9127250	Mus musculus	bone marrow	Adult	NTRK2	NTRK2_human_ex18	0.503879	TrkB-T1
Tabula Muris Consortium	GSE132040	SRR9125650;SRR9127250	Mus musculus	bone marrow	Adult	NTRK2	NTRK2_human_ex21	0.929037	TrkB-Shc
Tabula Muris Consortium	GSE132040	SRR9125650;SRR9127250	Mus musculus	bone marrow	Adult	NTRK2	NTRK2_human_ex26	0.483402	TrkB-FL
Tabula Muris Consortium	GSE132040	SRR9125652;SRR9127581	Mus musculus	subcutaneous adipose tissue	Adult	NTRK2	NTRK2_human_ex18	15.4862	TrkB-T1
Tabula Muris Consortium	GSE132040	SRR9125652;SRR9127581	Mus musculus	subcutaneous adipose tissue	Adult	NTRK2	NTRK2_human_ex21	0.228081	TrkB-Shc
Tabula Muris Consortium	GSE132040	SRR9125652;SRR9127581	Mus musculus	subcutaneous adipose tissue	Adult	NTRK2	NTRK2_human_ex26	0.189147	TrkB-FL
Tabula Muris Consortium	GSE132040	SRR9125653;SRR9126679	Mus musculus	subcutaneous adipose tissue	Adult	NTRK2	NTRK2_human_ex18	32.2279	TrkB-T1
Tabula Muris Consortium	GSE132040	SRR9125653;SRR9126679	Mus musculus	subcutaneous adipose tissue	Adult	NTRK2	NTRK2_human_ex21	0.756266	TrkB-Shc
Tabula Muris Consortium	GSE132040	SRR9125653;SRR9126679	Mus musculus	subcutaneous adipose tissue	Adult	NTRK2	NTRK2_human_ex26	0.529591	TrkB-FL
Tabula Muris Consortium	GSE132040	SRR9125655;SRR9126792	Mus musculus	lung	Adult	NTRK2	NTRK2_human_ex18	3.07838	TrkB-T1
Tabula Muris Consortium	GSE132040	SRR9125655;SRR9126792	Mus musculus	lung	Adult	NTRK2	NTRK2_human_ex21	0.925565	TrkB-Shc
Tabula Muris Consortium	GSE132040	SRR9125655;SRR9126792	Mus musculus	lung	Adult	NTRK2	NTRK2_human_ex26	0.196078	TrkB-FL
Tabula Muris Consortium	GSE132040	SRR9125656;SRR9127323	Mus musculus	small intestine	Adult	NTRK2	NTRK2_human_ex18	0.0747887	TrkB-T1
Tabula Muris Consortium	GSE132040	SRR9125656;SRR9127323	Mus musculus	small intestine	Adult	NTRK2	NTRK2_human_ex21	0.119749	TrkB-Shc
Tabula Muris Consortium	GSE132040	SRR9125656;SRR9127323	Mus musculus	small intestine	Adult	NTRK2	NTRK2_human_ex26	0.0107624	TrkB-FL
Tabula Muris Consortium	GSE132040	SRR9125657;SRR9126685	Mus musculus	gonadal adipose tissue	Adult	NTRK2	NTRK2_human_ex18	24.5249	TrkB-T1
Tabula Muris Consortium	GSE132040	SRR9125657;SRR9126685	Mus musculus	gonadal adipose tissue	Adult	NTRK2	NTRK2_human_ex21	0.0312442	TrkB-Shc
Tabula Muris Consortium	GSE132040	SRR9125657;SRR9126685	Mus musculus	gonadal adipose tissue	Adult	NTRK2	NTRK2_human_ex26	0.241597	TrkB-FL
Tabula Muris Consortium	GSE132040	SRR9125658;SRR9126684	Mus musculus	small intestine	Adult	NTRK2	NTRK2_human_ex18	0.0166191	TrkB-T1
Tabula Muris Consortium	GSE132040	SRR9125658;SRR9126684	Mus musculus	small intestine	Adult	NTRK2	NTRK2_human_ex21	0	TrkB-Shc
Tabula Muris Consortium	GSE132040	SRR9125658;SRR9126684	Mus musculus	small intestine	Adult	NTRK2	NTRK2_human_ex26	0	TrkB-FL
Tabula Muris Consortium	GSE132040	SRR9125659;SRR9126687	Mus musculus	muscle	Adult	NTRK2	NTRK2_human_ex18	0.503617	TrkB-T1
Tabula Muris Consortium	GSE132040	SRR9125659;SRR9126687	Mus musculus	muscle	Adult	NTRK2	NTRK2_human_ex21	0.038247	TrkB-Shc
Tabula Muris Consortium	GSE132040	SRR9125659;SRR9126687	Mus musculus	muscle	Adult	NTRK2	NTRK2_human_ex26	0.0189059	TrkB-FL
Tabula Muris Consortium	GSE132040	SRR9125660;SRR9126686	Mus musculus	skin	Adult	NTRK2	NTRK2_human_ex18	2.41794	TrkB-T1
Tabula Muris Consortium	GSE132040	SRR9125660;SRR9126686	Mus musculus	skin	Adult	NTRK2	NTRK2_human_ex21	1.22676	TrkB-Shc
Tabula Muris Consortium	GSE132040	SRR9125660;SRR9126686	Mus musculus	skin	Adult	NTRK2	NTRK2_human_ex26	0.358449	TrkB-FL
Tabula Muris Consortium	GSE132040	SRR9125661;SRR9126681	Mus musculus	bone marrow	Adult	NTRK2	NTRK2_human_ex18	0.402199	TrkB-T1
Tabula Muris Consortium	GSE132040	SRR9125661;SRR9126681	Mus musculus	bone marrow	Adult	NTRK2	NTRK2_human_ex21	1.15416	TrkB-Shc
Tabula Muris Consortium	GSE132040	SRR9125661;SRR9126681	Mus musculus	bone marrow	Adult	NTRK2	NTRK2_human_ex26	0.198439	TrkB-FL
Tabula Muris Consortium	GSE132040	SRR9125662;SRR9126680	Mus musculus	small intestine	Adult	NTRK2	NTRK2_human_ex18	0	TrkB-T1
Tabula Muris Consortium	GSE132040	SRR9125662;SRR9126680	Mus musculus	small intestine	Adult	NTRK2	NTRK2_human_ex21	0	TrkB-Shc
Tabula Muris Consortium	GSE132040	SRR9125662;SRR9126680	Mus musculus	small intestine	Adult	NTRK2	NTRK2_human_ex26	0.209204	TrkB-FL
Tabula Muris Consortium	GSE132040	SRR9125663;SRR9126683	Mus musculus	small intestine	Adult	NTRK2	NTRK2_human_ex18	0.0934516	TrkB-T1
Tabula Muris Consortium	GSE132040	SRR9125663;SRR9126683	Mus musculus	small intestine	Adult	NTRK2	NTRK2_human_ex21	0.0408087	TrkB-Shc
Tabula Muris Consortium	GSE132040	SRR9125663;SRR9126683	Mus musculus	small intestine	Adult	NTRK2	NTRK2_human_ex26	0.00494148	TrkB-FL
Tabula Muris Consortium	GSE132040	SRR9125664;SRR9126682	Mus musculus	liver	Adult	NTRK2	NTRK2_human_ex18	1.76477	TrkB-T1
Tabula Muris Consortium	GSE132040	SRR9125664;SRR9126682	Mus musculus	liver	Adult	NTRK2	NTRK2_human_ex21	0.43595	TrkB-Shc
Tabula Muris Consortium	GSE132040	SRR9125664;SRR9126682	Mus musculus	liver	Adult	NTRK2	NTRK2_human_ex26	0.0923546	TrkB-FL
Tabula Muris Consortium	GSE132040	SRR9125665;SRR9126893	Mus musculus	mesenteric adipose tissue	Adult	NTRK2	NTRK2_human_ex18	10.2724	TrkB-T1
Tabula Muris Consortium	GSE132040	SRR9125665;SRR9126893	Mus musculus	mesenteric adipose tissue	Adult	NTRK2	NTRK2_human_ex21	0.360883	TrkB-Shc
Tabula Muris Consortium	GSE132040	SRR9125665;SRR9126893	Mus musculus	mesenteric adipose tissue	Adult	NTRK2	NTRK2_human_ex26	0.244507	TrkB-FL
Tabula Muris Consortium	GSE132040	SRR9125667;SRR9126911	Mus musculus	muscle	Adult	NTRK2	NTRK2_human_ex18	0.788971	TrkB-T1
Tabula Muris Consortium	GSE132040	SRR9125667;SRR9126911	Mus musculus	muscle	Adult	NTRK2	NTRK2_human_ex21	0.347898	TrkB-Shc
Tabula Muris Consortium	GSE132040	SRR9125667;SRR9126911	Mus musculus	muscle	Adult	NTRK2	NTRK2_human_ex26	0.0529136	TrkB-FL
Tabula Muris Consortium	GSE132040	SRR9125668;SRR9126910	Mus musculus	bone marrow	Adult	NTRK2	NTRK2_human_ex18	0.361744	TrkB-T1
Tabula Muris Consortium	GSE132040	SRR9125668;SRR9126910	Mus musculus	bone marrow	Adult	NTRK2	NTRK2_human_ex21	0.473902	TrkB-Shc
Tabula Muris Consortium	GSE132040	SRR9125668;SRR9126910	Mus musculus	bone marrow	Adult	NTRK2	NTRK2_human_ex26	0.0780847	TrkB-FL
Tabula Muris Consortium	GSE132040	SRR9125669;SRR9126905	Mus musculus	pancreas	Adult	NTRK2	NTRK2_human_ex18	1.22259	TrkB-T1
Tabula Muris Consortium	GSE132040	SRR9125669;SRR9126905	Mus musculus	pancreas	Adult	NTRK2	NTRK2_human_ex21	1.74725	TrkB-Shc
Tabula Muris Consortium	GSE132040	SRR9125669;SRR9126905	Mus musculus	pancreas	Adult	NTRK2	NTRK2_human_ex26	0.383859	TrkB-FL
Tabula Muris Consortium	GSE132040	SRR9125671;SRR9126907	Mus musculus	small intestine	Adult	NTRK2	NTRK2_human_ex18	0.0273261	TrkB-T1
Tabula Muris Consortium	GSE132040	SRR9125671;SRR9126907	Mus musculus	small intestine	Adult	NTRK2	NTRK2_human_ex21	0.0238657	TrkB-Shc
Tabula Muris Consortium	GSE132040	SRR9125671;SRR9126907	Mus musculus	small intestine	Adult	NTRK2	NTRK2_human_ex26	0.0235941	TrkB-FL
Tabula Muris Consortium	GSE132040	SRR9125672;SRR9126906	Mus musculus	whole brain	Adult	NTRK2	NTRK2_human_ex18	36.7842	TrkB-T1
Tabula Muris Consortium	GSE132040	SRR9125672;SRR9126906	Mus musculus	whole brain	Adult	NTRK2	NTRK2_human_ex21	0.870223	TrkB-Shc
Tabula Muris Consortium	GSE132040	SRR9125672;SRR9126906	Mus musculus	whole brain	Adult	NTRK2	NTRK2_human_ex26	15.2949	TrkB-FL
Tabula Muris Consortium	GSE132040	SRR9125673;SRR9126901	Mus musculus	white blood cells	Adult	NTRK2	NTRK2_human_ex18	0.018083	TrkB-T1
Tabula Muris Consortium	GSE132040	SRR9125673;SRR9126901	Mus musculus	white blood cells	Adult	NTRK2	NTRK2_human_ex21	0	TrkB-Shc
Tabula Muris Consortium	GSE132040	SRR9125673;SRR9126901	Mus musculus	white blood cells	Adult	NTRK2	NTRK2_human_ex26	0	TrkB-FL
Tabula Muris Consortium	GSE132040	SRR9125674;SRR9126900	Mus musculus	brown adipose tissue	Adult	NTRK2	NTRK2_human_ex18	22.5316	TrkB-T1
Tabula Muris Consortium	GSE132040	SRR9125674;SRR9126900	Mus musculus	brown adipose tissue	Adult	NTRK2	NTRK2_human_ex21	0.0521112	TrkB-Shc
Tabula Muris Consortium	GSE132040	SRR9125674;SRR9126900	Mus musculus	brown adipose tissue	Adult	NTRK2	NTRK2_human_ex26	0.334868	TrkB-FL
Tabula Muris Consortium	GSE132040	SRR9125675;SRR9126903	Mus musculus	skin	Adult	NTRK2	NTRK2_human_ex18	4.74733	TrkB-T1
Tabula Muris Consortium	GSE132040	SRR9125675;SRR9126903	Mus musculus	skin	Adult	NTRK2	NTRK2_human_ex21	2.18097	TrkB-Shc
Tabula Muris Consortium	GSE132040	SRR9125675;SRR9126903	Mus musculus	skin	Adult	NTRK2	NTRK2_human_ex26	0.77555	TrkB-FL
Tabula Muris Consortium	GSE132040	SRR9125677;SRR9126897	Mus musculus	bone marrow	Adult	NTRK2	NTRK2_human_ex18	0.369979	TrkB-T1
Tabula Muris Consortium	GSE132040	SRR9125677;SRR9126897	Mus musculus	bone marrow	Adult	NTRK2	NTRK2_human_ex21	1.29251	TrkB-Shc
Tabula Muris Consortium	GSE132040	SRR9125677;SRR9126897	Mus musculus	bone marrow	Adult	NTRK2	NTRK2_human_ex26	0.37269	TrkB-FL
Tabula Muris Consortium	GSE132040	SRR9125678;SRR9126896	Mus musculus	small intestine	Adult	NTRK2	NTRK2_human_ex18	0.0816813	TrkB-T1
Tabula Muris Consortium	GSE132040	SRR9125678;SRR9126896	Mus musculus	small intestine	Adult	NTRK2	NTRK2_human_ex21	0.124841	TrkB-Shc
Tabula Muris Consortium	GSE132040	SRR9125678;SRR9126896	Mus musculus	small intestine	Adult	NTRK2	NTRK2_human_ex26	0.105788	TrkB-FL
Tabula Muris Consortium	GSE132040	SRR9125681;SRR9127535	Mus musculus	small intestine	Adult	NTRK2	NTRK2_human_ex18	0.040478	TrkB-T1
Tabula Muris Consortium	GSE132040	SRR9125681;SRR9127535	Mus musculus	small intestine	Adult	NTRK2	NTRK2_human_ex21	0.123362	TrkB-Shc
Tabula Muris Consortium	GSE132040	SRR9125681;SRR9127535	Mus musculus	small intestine	Adult	NTRK2	NTRK2_human_ex26	0.104849	TrkB-FL
Tabula Muris Consortium	GSE132040	SRR9125683;SRR9126875	Mus musculus	pancreas	Adult	NTRK2	NTRK2_human_ex18	0.501979	TrkB-T1
Tabula Muris Consortium	GSE132040	SRR9125683;SRR9126875	Mus musculus	pancreas	Adult	NTRK2	NTRK2_human_ex21	0	TrkB-Shc
Tabula Muris Consortium	GSE132040	SRR9125683;SRR9126875	Mus musculus	pancreas	Adult	NTRK2	NTRK2_human_ex26	0	TrkB-FL
Tabula Muris Consortium	GSE132040	SRR9125684;SRR9126878	Mus musculus	heart	Adult	NTRK2	NTRK2_human_ex18	0.166773	TrkB-T1
Tabula Muris Consortium	GSE132040	SRR9125684;SRR9126878	Mus musculus	heart	Adult	NTRK2	NTRK2_human_ex21	0.182067	TrkB-Shc
Tabula Muris Consortium	GSE132040	SRR9125684;SRR9126878	Mus musculus	heart	Adult	NTRK2	NTRK2_human_ex26	0.227994	TrkB-FL
Tabula Muris Consortium	GSE132040	SRR9125685;SRR9126877	Mus musculus	whole brain	Adult	NTRK2	NTRK2_human_ex18	30.8252	TrkB-T1
Tabula Muris Consortium	GSE132040	SRR9125685;SRR9126877	Mus musculus	whole brain	Adult	NTRK2	NTRK2_human_ex21	0.667611	TrkB-Shc
Tabula Muris Consortium	GSE132040	SRR9125685;SRR9126877	Mus musculus	whole brain	Adult	NTRK2	NTRK2_human_ex26	11.4351	TrkB-FL
Tabula Muris Consortium	GSE132040	SRR9125686;SRR9126884	Mus musculus	subcutaneous adipose tissue	Adult	NTRK2	NTRK2_human_ex18	36.7229	TrkB-T1
Tabula Muris Consortium	GSE132040	SRR9125686;SRR9126884	Mus musculus	subcutaneous adipose tissue	Adult	NTRK2	NTRK2_human_ex21	1.46174	TrkB-Shc
Tabula Muris Consortium	GSE132040	SRR9125686;SRR9126884	Mus musculus	subcutaneous adipose tissue	Adult	NTRK2	NTRK2_human_ex26	0.844541	TrkB-FL
Tabula Muris Consortium	GSE132040	SRR9125687;SRR9126883	Mus musculus	heart	Adult	NTRK2	NTRK2_human_ex18	0.238011	TrkB-T1
Tabula Muris Consortium	GSE132040	SRR9125687;SRR9126883	Mus musculus	heart	Adult	NTRK2	NTRK2_human_ex21	0.0831482	TrkB-Shc
Tabula Muris Consortium	GSE132040	SRR9125687;SRR9126883	Mus musculus	heart	Adult	NTRK2	NTRK2_human_ex26	0.143853	TrkB-FL
Tabula Muris Consortium	GSE132040	SRR9125688;SRR9126719	Mus musculus	bone	Adult	NTRK2	NTRK2_human_ex18	2.30943	TrkB-T1
Tabula Muris Consortium	GSE132040	SRR9125688;SRR9126719	Mus musculus	bone	Adult	NTRK2	NTRK2_human_ex21	1.5858	TrkB-Shc
Tabula Muris Consortium	GSE132040	SRR9125688;SRR9126719	Mus musculus	bone	Adult	NTRK2	NTRK2_human_ex26	0.490333	TrkB-FL
Tabula Muris Consortium	GSE132040	SRR9125689;SRR9126992	Mus musculus	muscle	Adult	NTRK2	NTRK2_human_ex18	0.536837	TrkB-T1
Tabula Muris Consortium	GSE132040	SRR9125689;SRR9126992	Mus musculus	muscle	Adult	NTRK2	NTRK2_human_ex21	0.0633587	TrkB-Shc
Tabula Muris Consortium	GSE132040	SRR9125689;SRR9126992	Mus musculus	muscle	Adult	NTRK2	NTRK2_human_ex26	0	TrkB-FL
Tabula Muris Consortium	GSE132040	SRR9125690;SRR9127129	Mus musculus	kidney	Adult	NTRK2	NTRK2_human_ex18	0.567069	TrkB-T1
Tabula Muris Consortium	GSE132040	SRR9125690;SRR9127129	Mus musculus	kidney	Adult	NTRK2	NTRK2_human_ex21	0.150279	TrkB-Shc
Tabula Muris Consortium	GSE132040	SRR9125690;SRR9127129	Mus musculus	kidney	Adult	NTRK2	NTRK2_human_ex26	0	TrkB-FL
Tabula Muris Consortium	GSE132040	SRR9125691;SRR9126833	Mus musculus	subcutaneous adipose tissue	Adult	NTRK2	NTRK2_human_ex18	30.5962	TrkB-T1
Tabula Muris Consortium	GSE132040	SRR9125691;SRR9126833	Mus musculus	subcutaneous adipose tissue	Adult	NTRK2	NTRK2_human_ex21	0.337113	TrkB-Shc
Tabula Muris Consortium	GSE132040	SRR9125691;SRR9126833	Mus musculus	subcutaneous adipose tissue	Adult	NTRK2	NTRK2_human_ex26	0.42215	TrkB-FL
Tabula Muris Consortium	GSE132040	SRR9125692;SRR9126832	Mus musculus	brown adipose tissue	Adult	NTRK2	NTRK2_human_ex18	29.3272	TrkB-T1
Tabula Muris Consortium	GSE132040	SRR9125692;SRR9126832	Mus musculus	brown adipose tissue	Adult	NTRK2	NTRK2_human_ex21	0.460159	TrkB-Shc
Tabula Muris Consortium	GSE132040	SRR9125692;SRR9126832	Mus musculus	brown adipose tissue	Adult	NTRK2	NTRK2_human_ex26	0.327967	TrkB-FL
Tabula Muris Consortium	GSE132040	SRR9125693;SRR9127284	Mus musculus	whole brain	Adult	NTRK2	NTRK2_human_ex18	31.5064	TrkB-T1
Tabula Muris Consortium	GSE132040	SRR9125693;SRR9127284	Mus musculus	whole brain	Adult	NTRK2	NTRK2_human_ex21	1.66939	TrkB-Shc
Tabula Muris Consortium	GSE132040	SRR9125693;SRR9127284	Mus musculus	whole brain	Adult	NTRK2	NTRK2_human_ex26	11.0614	TrkB-FL
Tabula Muris Consortium	GSE132040	SRR9125694;SRR9127283	Mus musculus	spleen	Adult	NTRK2	NTRK2_human_ex18	0.490459	TrkB-T1
Tabula Muris Consortium	GSE132040	SRR9125694;SRR9127283	Mus musculus	spleen	Adult	NTRK2	NTRK2_human_ex21	0.0475944	TrkB-Shc
Tabula Muris Consortium	GSE132040	SRR9125694;SRR9127283	Mus musculus	spleen	Adult	NTRK2	NTRK2_human_ex26	0.070579	TrkB-FL
Tabula Muris Consortium	GSE132040	SRR9125695;SRR9127286	Mus musculus	heart	Adult	NTRK2	NTRK2_human_ex18	0.217662	TrkB-T1
Tabula Muris Consortium	GSE132040	SRR9125695;SRR9127286	Mus musculus	heart	Adult	NTRK2	NTRK2_human_ex21	0.458473	TrkB-Shc
Tabula Muris Consortium	GSE132040	SRR9125695;SRR9127286	Mus musculus	heart	Adult	NTRK2	NTRK2_human_ex26	0.049713	TrkB-FL
Tabula Muris Consortium	GSE132040	SRR9125696;SRR9127285	Mus musculus	liver	Adult	NTRK2	NTRK2_human_ex18	0.655131	TrkB-T1
Tabula Muris Consortium	GSE132040	SRR9125696;SRR9127285	Mus musculus	liver	Adult	NTRK2	NTRK2_human_ex21	0.153508	TrkB-Shc
Tabula Muris Consortium	GSE132040	SRR9125696;SRR9127285	Mus musculus	liver	Adult	NTRK2	NTRK2_human_ex26	0	TrkB-FL
Tabula Muris Consortium	GSE132040	SRR9125698;SRR9127287	Mus musculus	spleen	Adult	NTRK2	NTRK2_human_ex18	0.49057	TrkB-T1
Tabula Muris Consortium	GSE132040	SRR9125698;SRR9127287	Mus musculus	spleen	Adult	NTRK2	NTRK2_human_ex21	0.0428446	TrkB-Shc
Tabula Muris Consortium	GSE132040	SRR9125698;SRR9127287	Mus musculus	spleen	Adult	NTRK2	NTRK2_human_ex26	0.056476	TrkB-FL
Tabula Muris Consortium	GSE132040	SRR9125699;SRR9127290	Mus musculus	subcutaneous adipose tissue	Adult	NTRK2	NTRK2_human_ex18	34.4001	TrkB-T1
Tabula Muris Consortium	GSE132040	SRR9125699;SRR9127290	Mus musculus	subcutaneous adipose tissue	Adult	NTRK2	NTRK2_human_ex21	1.12725	TrkB-Shc
Tabula Muris Consortium	GSE132040	SRR9125699;SRR9127290	Mus musculus	subcutaneous adipose tissue	Adult	NTRK2	NTRK2_human_ex26	0.318565	TrkB-FL
Tabula Muris Consortium	GSE132040	SRR9125700;SRR9127289	Mus musculus	mesenteric adipose tissue	Adult	NTRK2	NTRK2_human_ex18	7.95905	TrkB-T1
Tabula Muris Consortium	GSE132040	SRR9125700;SRR9127289	Mus musculus	mesenteric adipose tissue	Adult	NTRK2	NTRK2_human_ex21	1.47318	TrkB-Shc
Tabula Muris Consortium	GSE132040	SRR9125700;SRR9127289	Mus musculus	mesenteric adipose tissue	Adult	NTRK2	NTRK2_human_ex26	0	TrkB-FL
Tabula Muris Consortium	GSE132040	SRR9125701;SRR9127276	Mus musculus	muscle	Adult	NTRK2	NTRK2_human_ex18	0.732327	TrkB-T1
Tabula Muris Consortium	GSE132040	SRR9125701;SRR9127276	Mus musculus	muscle	Adult	NTRK2	NTRK2_human_ex21	0.117631	TrkB-Shc
Tabula Muris Consortium	GSE132040	SRR9125701;SRR9127276	Mus musculus	muscle	Adult	NTRK2	NTRK2_human_ex26	0.0145366	TrkB-FL
Tabula Muris Consortium	GSE132040	SRR9125702;SRR9127275	Mus musculus	heart	Adult	NTRK2	NTRK2_human_ex18	0.181392	TrkB-T1
Tabula Muris Consortium	GSE132040	SRR9125702;SRR9127275	Mus musculus	heart	Adult	NTRK2	NTRK2_human_ex21	0.0924125	TrkB-Shc
Tabula Muris Consortium	GSE132040	SRR9125702;SRR9127275	Mus musculus	heart	Adult	NTRK2	NTRK2_human_ex26	0	TrkB-FL
Tabula Muris Consortium	GSE132040	SRR9125703;SRR9127278	Mus musculus	mesenteric adipose tissue	Adult	NTRK2	NTRK2_human_ex18	10.6666	TrkB-T1
Tabula Muris Consortium	GSE132040	SRR9125703;SRR9127278	Mus musculus	mesenteric adipose tissue	Adult	NTRK2	NTRK2_human_ex21	0.234182	TrkB-Shc
Tabula Muris Consortium	GSE132040	SRR9125703;SRR9127278	Mus musculus	mesenteric adipose tissue	Adult	NTRK2	NTRK2_human_ex26	0.383408	TrkB-FL
Tabula Muris Consortium	GSE132040	SRR9125705;SRR9127280	Mus musculus	liver	Adult	NTRK2	NTRK2_human_ex18	1.18115	TrkB-T1
Tabula Muris Consortium	GSE132040	SRR9125705;SRR9127280	Mus musculus	liver	Adult	NTRK2	NTRK2_human_ex21	0.0662129	TrkB-Shc
Tabula Muris Consortium	GSE132040	SRR9125705;SRR9127280	Mus musculus	liver	Adult	NTRK2	NTRK2_human_ex26	0	TrkB-FL
Tabula Muris Consortium	GSE132040	SRR9125706;SRR9127279	Mus musculus	mesenteric adipose tissue	Adult	NTRK2	NTRK2_human_ex18	16.683	TrkB-T1
Tabula Muris Consortium	GSE132040	SRR9125706;SRR9127279	Mus musculus	mesenteric adipose tissue	Adult	NTRK2	NTRK2_human_ex21	1.2552	TrkB-Shc
Tabula Muris Consortium	GSE132040	SRR9125706;SRR9127279	Mus musculus	mesenteric adipose tissue	Adult	NTRK2	NTRK2_human_ex26	0.335383	TrkB-FL
Tabula Muris Consortium	GSE132040	SRR9125707;SRR9127282	Mus musculus	mesenteric adipose tissue	Adult	NTRK2	NTRK2_human_ex18	16.546	TrkB-T1
Tabula Muris Consortium	GSE132040	SRR9125707;SRR9127282	Mus musculus	mesenteric adipose tissue	Adult	NTRK2	NTRK2_human_ex21	0.350676	TrkB-Shc
Tabula Muris Consortium	GSE132040	SRR9125707;SRR9127282	Mus musculus	mesenteric adipose tissue	Adult	NTRK2	NTRK2_human_ex26	0.36113	TrkB-FL
Tabula Muris Consortium	GSE132040	SRR9125708;SRR9127281	Mus musculus	mesenteric adipose tissue	Adult	NTRK2	NTRK2_human_ex18	9.4994	TrkB-T1
Tabula Muris Consortium	GSE132040	SRR9125708;SRR9127281	Mus musculus	mesenteric adipose tissue	Adult	NTRK2	NTRK2_human_ex21	0.0586328	TrkB-Shc
Tabula Muris Consortium	GSE132040	SRR9125708;SRR9127281	Mus musculus	mesenteric adipose tissue	Adult	NTRK2	NTRK2_human_ex26	0.231862	TrkB-FL
Tabula Muris Consortium	GSE132040	SRR9125709;SRR9127519	Mus musculus	spleen	Adult	NTRK2	NTRK2_human_ex18	0.542088	TrkB-T1
Tabula Muris Consortium	GSE132040	SRR9125709;SRR9127519	Mus musculus	spleen	Adult	NTRK2	NTRK2_human_ex21	0.494025	TrkB-Shc
Tabula Muris Consortium	GSE132040	SRR9125709;SRR9127519	Mus musculus	spleen	Adult	NTRK2	NTRK2_human_ex26	0.284901	TrkB-FL
Tabula Muris Consortium	GSE132040	SRR9125710;SRR9126887	Mus musculus	whole brain	Adult	NTRK2	NTRK2_human_ex18	35.2187	TrkB-T1
Tabula Muris Consortium	GSE132040	SRR9125710;SRR9126887	Mus musculus	whole brain	Adult	NTRK2	NTRK2_human_ex21	0.938938	TrkB-Shc
Tabula Muris Consortium	GSE132040	SRR9125710;SRR9126887	Mus musculus	whole brain	Adult	NTRK2	NTRK2_human_ex26	10.6507	TrkB-FL
Tabula Muris Consortium	GSE132040	SRR9125712;SRR9126828	Mus musculus	bone marrow	Adult	NTRK2	NTRK2_human_ex18	0.487221	TrkB-T1
Tabula Muris Consortium	GSE132040	SRR9125712;SRR9126828	Mus musculus	bone marrow	Adult	NTRK2	NTRK2_human_ex21	0.407519	TrkB-Shc
Tabula Muris Consortium	GSE132040	SRR9125712;SRR9126828	Mus musculus	bone marrow	Adult	NTRK2	NTRK2_human_ex26	0.200925	TrkB-FL
Tabula Muris Consortium	GSE132040	SRR9125713;SRR9126817	Mus musculus	heart	Adult	NTRK2	NTRK2_human_ex18	0.138233	TrkB-T1
Tabula Muris Consortium	GSE132040	SRR9125713;SRR9126817	Mus musculus	heart	Adult	NTRK2	NTRK2_human_ex21	0.181092	TrkB-Shc
Tabula Muris Consortium	GSE132040	SRR9125713;SRR9126817	Mus musculus	heart	Adult	NTRK2	NTRK2_human_ex26	0.119354	TrkB-FL
Tabula Muris Consortium	GSE132040	SRR9125714;SRR9126895	Mus musculus	pancreas	Adult	NTRK2	NTRK2_human_ex18	0.145486	TrkB-T1
Tabula Muris Consortium	GSE132040	SRR9125714;SRR9126895	Mus musculus	pancreas	Adult	NTRK2	NTRK2_human_ex21	0	TrkB-Shc
Tabula Muris Consortium	GSE132040	SRR9125714;SRR9126895	Mus musculus	pancreas	Adult	NTRK2	NTRK2_human_ex26	0.015702	TrkB-FL
Tabula Muris Consortium	GSE132040	SRR9125715;SRR9127102	Mus musculus	brown adipose tissue	Adult	NTRK2	NTRK2_human_ex18	21.0591	TrkB-T1
Tabula Muris Consortium	GSE132040	SRR9125715;SRR9127102	Mus musculus	brown adipose tissue	Adult	NTRK2	NTRK2_human_ex21	0.0664201	TrkB-Shc
Tabula Muris Consortium	GSE132040	SRR9125715;SRR9127102	Mus musculus	brown adipose tissue	Adult	NTRK2	NTRK2_human_ex26	0.10745	TrkB-FL
Tabula Muris Consortium	GSE132040	SRR9125716;SRR9126923	Mus musculus	kidney	Adult	NTRK2	NTRK2_human_ex18	0.441452	TrkB-T1
Tabula Muris Consortium	GSE132040	SRR9125716;SRR9126923	Mus musculus	kidney	Adult	NTRK2	NTRK2_human_ex21	0.0928173	TrkB-Shc
Tabula Muris Consortium	GSE132040	SRR9125716;SRR9126923	Mus musculus	kidney	Adult	NTRK2	NTRK2_human_ex26	0.0352926	TrkB-FL
Tabula Muris Consortium	GSE132040	SRR9125717;SRR9127530	Mus musculus	skin	Adult	NTRK2	NTRK2_human_ex18	6.56986	TrkB-T1
Tabula Muris Consortium	GSE132040	SRR9125717;SRR9127530	Mus musculus	skin	Adult	NTRK2	NTRK2_human_ex21	1.20912	TrkB-Shc
Tabula Muris Consortium	GSE132040	SRR9125717;SRR9127530	Mus musculus	skin	Adult	NTRK2	NTRK2_human_ex26	0.52428	TrkB-FL
Tabula Muris Consortium	GSE132040	SRR9125720;SRR9126718	Mus musculus	gonadal adipose tissue	Adult	NTRK2	NTRK2_human_ex18	18.5609	TrkB-T1
Tabula Muris Consortium	GSE132040	SRR9125720;SRR9126718	Mus musculus	gonadal adipose tissue	Adult	NTRK2	NTRK2_human_ex21	0.0704564	TrkB-Shc
Tabula Muris Consortium	GSE132040	SRR9125720;SRR9126718	Mus musculus	gonadal adipose tissue	Adult	NTRK2	NTRK2_human_ex26	0.127441	TrkB-FL
Tabula Muris Consortium	GSE132040	SRR9125721;SRR9127131	Mus musculus	pancreas	Adult	NTRK2	NTRK2_human_ex18	0.445889	TrkB-T1
Tabula Muris Consortium	GSE132040	SRR9125721;SRR9127131	Mus musculus	pancreas	Adult	NTRK2	NTRK2_human_ex21	0.0229073	TrkB-Shc
Tabula Muris Consortium	GSE132040	SRR9125721;SRR9127131	Mus musculus	pancreas	Adult	NTRK2	NTRK2_human_ex26	0	TrkB-FL
Tabula Muris Consortium	GSE132040	SRR9125722;SRR9126936	Mus musculus	gonadal adipose tissue	Adult	NTRK2	NTRK2_human_ex18	20.1998	TrkB-T1
Tabula Muris Consortium	GSE132040	SRR9125722;SRR9126936	Mus musculus	gonadal adipose tissue	Adult	NTRK2	NTRK2_human_ex21	0.21497	TrkB-Shc
Tabula Muris Consortium	GSE132040	SRR9125722;SRR9126936	Mus musculus	gonadal adipose tissue	Adult	NTRK2	NTRK2_human_ex26	0.425047	TrkB-FL
Tabula Muris Consortium	GSE132040	SRR9125723;SRR9126827	Mus musculus	pancreas	Adult	NTRK2	NTRK2_human_ex18	0.367853	TrkB-T1
Tabula Muris Consortium	GSE132040	SRR9125723;SRR9126827	Mus musculus	pancreas	Adult	NTRK2	NTRK2_human_ex21	0.0507268	TrkB-Shc
Tabula Muris Consortium	GSE132040	SRR9125723;SRR9126827	Mus musculus	pancreas	Adult	NTRK2	NTRK2_human_ex26	0	TrkB-FL
Tabula Muris Consortium	GSE132040	SRR9125724;SRR9126930	Mus musculus	muscle	Adult	NTRK2	NTRK2_human_ex18	0.687447	TrkB-T1
Tabula Muris Consortium	GSE132040	SRR9125724;SRR9126930	Mus musculus	muscle	Adult	NTRK2	NTRK2_human_ex21	0	TrkB-Shc
Tabula Muris Consortium	GSE132040	SRR9125724;SRR9126930	Mus musculus	muscle	Adult	NTRK2	NTRK2_human_ex26	0	TrkB-FL
Tabula Muris Consortium	GSE132040	SRR9125725;SRR9127092	Mus musculus	muscle	Adult	NTRK2	NTRK2_human_ex18	0.603592	TrkB-T1
Tabula Muris Consortium	GSE132040	SRR9125725;SRR9127092	Mus musculus	muscle	Adult	NTRK2	NTRK2_human_ex21	0.0790734	TrkB-Shc
Tabula Muris Consortium	GSE132040	SRR9125725;SRR9127092	Mus musculus	muscle	Adult	NTRK2	NTRK2_human_ex26	0.00848529	TrkB-FL
Tabula Muris Consortium	GSE132040	SRR9125726;SRR9127263	Mus musculus	gonadal adipose tissue	Adult	NTRK2	NTRK2_human_ex18	19.0736	TrkB-T1
Tabula Muris Consortium	GSE132040	SRR9125726;SRR9127263	Mus musculus	gonadal adipose tissue	Adult	NTRK2	NTRK2_human_ex21	0.0597875	TrkB-Shc
Tabula Muris Consortium	GSE132040	SRR9125726;SRR9127263	Mus musculus	gonadal adipose tissue	Adult	NTRK2	NTRK2_human_ex26	0.280759	TrkB-FL
Tabula Muris Consortium	GSE132040	SRR9125727;SRR9126854	Mus musculus	spleen	Adult	NTRK2	NTRK2_human_ex18	1.00602	TrkB-T1
Tabula Muris Consortium	GSE132040	SRR9125727;SRR9126854	Mus musculus	spleen	Adult	NTRK2	NTRK2_human_ex21	0.115271	TrkB-Shc
Tabula Muris Consortium	GSE132040	SRR9125727;SRR9126854	Mus musculus	spleen	Adult	NTRK2	NTRK2_human_ex26	0.0284897	TrkB-FL
Tabula Muris Consortium	GSE132040	SRR9125728;SRR9126853	Mus musculus	bone marrow	Adult	NTRK2	NTRK2_human_ex18	0.284931	TrkB-T1
Tabula Muris Consortium	GSE132040	SRR9125728;SRR9126853	Mus musculus	bone marrow	Adult	NTRK2	NTRK2_human_ex21	0.691247	TrkB-Shc
Tabula Muris Consortium	GSE132040	SRR9125728;SRR9126853	Mus musculus	bone marrow	Adult	NTRK2	NTRK2_human_ex26	0.73805	TrkB-FL
Tabula Muris Consortium	GSE132040	SRR9125729;SRR9126848	Mus musculus	muscle	Adult	NTRK2	NTRK2_human_ex18	0.655059	TrkB-T1
Tabula Muris Consortium	GSE132040	SRR9125729;SRR9126848	Mus musculus	muscle	Adult	NTRK2	NTRK2_human_ex21	0	TrkB-Shc
Tabula Muris Consortium	GSE132040	SRR9125729;SRR9126848	Mus musculus	muscle	Adult	NTRK2	NTRK2_human_ex26	0.0152863	TrkB-FL
Tabula Muris Consortium	GSE132040	SRR9125731;SRR9127265	Mus musculus	muscle	Adult	NTRK2	NTRK2_human_ex18	0.0387867	TrkB-T1
Tabula Muris Consortium	GSE132040	SRR9125731;SRR9127265	Mus musculus	muscle	Adult	NTRK2	NTRK2_human_ex21	0	TrkB-Shc
Tabula Muris Consortium	GSE132040	SRR9125731;SRR9127265	Mus musculus	muscle	Adult	NTRK2	NTRK2_human_ex26	0	TrkB-FL
Tabula Muris Consortium	GSE132040	SRR9125732;SRR9126845	Mus musculus	kidney	Adult	NTRK2	NTRK2_human_ex18	0.225586	TrkB-T1
Tabula Muris Consortium	GSE132040	SRR9125732;SRR9126845	Mus musculus	kidney	Adult	NTRK2	NTRK2_human_ex21	0.0844368	TrkB-Shc
Tabula Muris Consortium	GSE132040	SRR9125732;SRR9126845	Mus musculus	kidney	Adult	NTRK2	NTRK2_human_ex26	0.0278253	TrkB-FL
Tabula Muris Consortium	GSE132040	SRR9125733;SRR9126852	Mus musculus	pancreas	Adult	NTRK2	NTRK2_human_ex18	0	TrkB-T1
Tabula Muris Consortium	GSE132040	SRR9125733;SRR9126852	Mus musculus	pancreas	Adult	NTRK2	NTRK2_human_ex21	0	TrkB-Shc
Tabula Muris Consortium	GSE132040	SRR9125733;SRR9126852	Mus musculus	pancreas	Adult	NTRK2	NTRK2_human_ex26	0	TrkB-FL
Tabula Muris Consortium	GSE132040	SRR9125734;SRR9126851	Mus musculus	bone marrow	Adult	NTRK2	NTRK2_human_ex18	0.226879	TrkB-T1
Tabula Muris Consortium	GSE132040	SRR9125734;SRR9126851	Mus musculus	bone marrow	Adult	NTRK2	NTRK2_human_ex21	0.154115	TrkB-Shc
Tabula Muris Consortium	GSE132040	SRR9125734;SRR9126851	Mus musculus	bone marrow	Adult	NTRK2	NTRK2_human_ex26	0.0435318	TrkB-FL
Tabula Muris Consortium	GSE132040	SRR9125735;SRR9126850	Mus musculus	bone	Adult	NTRK2	NTRK2_human_ex18	0.810314	TrkB-T1
Tabula Muris Consortium	GSE132040	SRR9125735;SRR9126850	Mus musculus	bone	Adult	NTRK2	NTRK2_human_ex21	1.04844	TrkB-Shc
Tabula Muris Consortium	GSE132040	SRR9125735;SRR9126850	Mus musculus	bone	Adult	NTRK2	NTRK2_human_ex26	0.336866	TrkB-FL
Tabula Muris Consortium	GSE132040	SRR9125736;SRR9126849	Mus musculus	whole brain	Adult	NTRK2	NTRK2_human_ex18	27.5998	TrkB-T1
Tabula Muris Consortium	GSE132040	SRR9125736;SRR9126849	Mus musculus	whole brain	Adult	NTRK2	NTRK2_human_ex21	1.11104	TrkB-Shc
Tabula Muris Consortium	GSE132040	SRR9125736;SRR9126849	Mus musculus	whole brain	Adult	NTRK2	NTRK2_human_ex26	11.1919	TrkB-FL
Tabula Muris Consortium	GSE132040	SRR9125738;SRR9126731	Mus musculus	subcutaneous adipose tissue	Adult	NTRK2	NTRK2_human_ex18	28.4556	TrkB-T1
Tabula Muris Consortium	GSE132040	SRR9125738;SRR9126731	Mus musculus	subcutaneous adipose tissue	Adult	NTRK2	NTRK2_human_ex21	0.303362	TrkB-Shc
Tabula Muris Consortium	GSE132040	SRR9125738;SRR9126731	Mus musculus	subcutaneous adipose tissue	Adult	NTRK2	NTRK2_human_ex26	0.3299	TrkB-FL
Tabula Muris Consortium	GSE132040	SRR9125739;SRR9126730	Mus musculus	heart	Adult	NTRK2	NTRK2_human_ex18	0	TrkB-T1
Tabula Muris Consortium	GSE132040	SRR9125739;SRR9126730	Mus musculus	heart	Adult	NTRK2	NTRK2_human_ex21	0	TrkB-Shc
Tabula Muris Consortium	GSE132040	SRR9125739;SRR9126730	Mus musculus	heart	Adult	NTRK2	NTRK2_human_ex26	0	TrkB-FL
Tabula Muris Consortium	GSE132040	SRR9125740;SRR9127273	Mus musculus	liver	Adult	NTRK2	NTRK2_human_ex18	0.550215	TrkB-T1
Tabula Muris Consortium	GSE132040	SRR9125740;SRR9127273	Mus musculus	liver	Adult	NTRK2	NTRK2_human_ex21	1.12126	TrkB-Shc
Tabula Muris Consortium	GSE132040	SRR9125740;SRR9127273	Mus musculus	liver	Adult	NTRK2	NTRK2_human_ex26	0.633425	TrkB-FL
Tabula Muris Consortium	GSE132040	SRR9125741;SRR9127542	Mus musculus	heart	Adult	NTRK2	NTRK2_human_ex18	0.346397	TrkB-T1
Tabula Muris Consortium	GSE132040	SRR9125741;SRR9127542	Mus musculus	heart	Adult	NTRK2	NTRK2_human_ex21	0.533878	TrkB-Shc
Tabula Muris Consortium	GSE132040	SRR9125741;SRR9127542	Mus musculus	heart	Adult	NTRK2	NTRK2_human_ex26	0.369461	TrkB-FL
Tabula Muris Consortium	GSE132040	SRR9125742;SRR9127541	Mus musculus	white blood cells	Adult	NTRK2	NTRK2_human_ex18	0	TrkB-T1
Tabula Muris Consortium	GSE132040	SRR9125742;SRR9127541	Mus musculus	white blood cells	Adult	NTRK2	NTRK2_human_ex21	0	TrkB-Shc
Tabula Muris Consortium	GSE132040	SRR9125742;SRR9127541	Mus musculus	white blood cells	Adult	NTRK2	NTRK2_human_ex26	0	TrkB-FL
Tabula Muris Consortium	GSE132040	SRR9125743;SRR9127544	Mus musculus	subcutaneous adipose tissue	Adult	NTRK2	NTRK2_human_ex18	25.7119	TrkB-T1
Tabula Muris Consortium	GSE132040	SRR9125743;SRR9127544	Mus musculus	subcutaneous adipose tissue	Adult	NTRK2	NTRK2_human_ex21	0.245517	TrkB-Shc
Tabula Muris Consortium	GSE132040	SRR9125743;SRR9127544	Mus musculus	subcutaneous adipose tissue	Adult	NTRK2	NTRK2_human_ex26	0.136531	TrkB-FL
Tabula Muris Consortium	GSE132040	SRR9125744;SRR9127543	Mus musculus	heart	Adult	NTRK2	NTRK2_human_ex18	0.653037	TrkB-T1
Tabula Muris Consortium	GSE132040	SRR9125744;SRR9127543	Mus musculus	heart	Adult	NTRK2	NTRK2_human_ex21	0.792139	TrkB-Shc
Tabula Muris Consortium	GSE132040	SRR9125744;SRR9127543	Mus musculus	heart	Adult	NTRK2	NTRK2_human_ex26	0.532524	TrkB-FL
Tabula Muris Consortium	GSE132040	SRR9125745;SRR9126727	Mus musculus	liver	Adult	NTRK2	NTRK2_human_ex18	0.0708491	TrkB-T1
Tabula Muris Consortium	GSE132040	SRR9125745;SRR9126727	Mus musculus	liver	Adult	NTRK2	NTRK2_human_ex21	0.0464078	TrkB-Shc
Tabula Muris Consortium	GSE132040	SRR9125745;SRR9126727	Mus musculus	liver	Adult	NTRK2	NTRK2_human_ex26	0	TrkB-FL
Tabula Muris Consortium	GSE132040	SRR9125746;SRR9127545	Mus musculus	muscle	Adult	NTRK2	NTRK2_human_ex18	1.25327	TrkB-T1
Tabula Muris Consortium	GSE132040	SRR9125746;SRR9127545	Mus musculus	muscle	Adult	NTRK2	NTRK2_human_ex21	0.0253084	TrkB-Shc
Tabula Muris Consortium	GSE132040	SRR9125746;SRR9127545	Mus musculus	muscle	Adult	NTRK2	NTRK2_human_ex26	0	TrkB-FL
Tabula Muris Consortium	GSE132040	SRR9125747;SRR9127072	Mus musculus	muscle	Adult	NTRK2	NTRK2_human_ex18	0.35184	TrkB-T1
Tabula Muris Consortium	GSE132040	SRR9125747;SRR9127072	Mus musculus	muscle	Adult	NTRK2	NTRK2_human_ex21	0	TrkB-Shc
Tabula Muris Consortium	GSE132040	SRR9125747;SRR9127072	Mus musculus	muscle	Adult	NTRK2	NTRK2_human_ex26	0.0350523	TrkB-FL
Tabula Muris Consortium	GSE132040	SRR9125748;SRR9127071	Mus musculus	white blood cells	Adult	NTRK2	NTRK2_human_ex18	0.0304661	TrkB-T1
Tabula Muris Consortium	GSE132040	SRR9125748;SRR9127071	Mus musculus	white blood cells	Adult	NTRK2	NTRK2_human_ex21	0.532161	TrkB-Shc
Tabula Muris Consortium	GSE132040	SRR9125748;SRR9127071	Mus musculus	white blood cells	Adult	NTRK2	NTRK2_human_ex26	0.0789156	TrkB-FL
Tabula Muris Consortium	GSE132040	SRR9125750;SRR9127069	Mus musculus	mesenteric adipose tissue	Adult	NTRK2	NTRK2_human_ex18	12.8565	TrkB-T1
Tabula Muris Consortium	GSE132040	SRR9125750;SRR9127069	Mus musculus	mesenteric adipose tissue	Adult	NTRK2	NTRK2_human_ex21	0.366148	TrkB-Shc
Tabula Muris Consortium	GSE132040	SRR9125750;SRR9127069	Mus musculus	mesenteric adipose tissue	Adult	NTRK2	NTRK2_human_ex26	0.107254	TrkB-FL
Tabula Muris Consortium	GSE132040	SRR9125751;SRR9127268	Mus musculus	pancreas	Adult	NTRK2	NTRK2_human_ex18	0.0501791	TrkB-T1
Tabula Muris Consortium	GSE132040	SRR9125751;SRR9127268	Mus musculus	pancreas	Adult	NTRK2	NTRK2_human_ex21	0	TrkB-Shc
Tabula Muris Consortium	GSE132040	SRR9125751;SRR9127268	Mus musculus	pancreas	Adult	NTRK2	NTRK2_human_ex26	0	TrkB-FL
Tabula Muris Consortium	GSE132040	SRR9125752;SRR9127267	Mus musculus	small intestine	Adult	NTRK2	NTRK2_human_ex18	0.04757	TrkB-T1
Tabula Muris Consortium	GSE132040	SRR9125752;SRR9127267	Mus musculus	small intestine	Adult	NTRK2	NTRK2_human_ex21	0.0138487	TrkB-Shc
Tabula Muris Consortium	GSE132040	SRR9125752;SRR9127267	Mus musculus	small intestine	Adult	NTRK2	NTRK2_human_ex26	0.013691	TrkB-FL
Tabula Muris Consortium	GSE132040	SRR9125753;SRR9127074	Mus musculus	small intestine	Adult	NTRK2	NTRK2_human_ex18	0.0918045	TrkB-T1
Tabula Muris Consortium	GSE132040	SRR9125753;SRR9127074	Mus musculus	small intestine	Adult	NTRK2	NTRK2_human_ex21	0.189587	TrkB-Shc
Tabula Muris Consortium	GSE132040	SRR9125753;SRR9127074	Mus musculus	small intestine	Adult	NTRK2	NTRK2_human_ex26	0	TrkB-FL
Tabula Muris Consortium	GSE132040	SRR9125754;SRR9127073	Mus musculus	whole brain	Adult	NTRK2	NTRK2_human_ex18	31.3942	TrkB-T1
Tabula Muris Consortium	GSE132040	SRR9125754;SRR9127073	Mus musculus	whole brain	Adult	NTRK2	NTRK2_human_ex21	1.49847	TrkB-Shc
Tabula Muris Consortium	GSE132040	SRR9125754;SRR9127073	Mus musculus	whole brain	Adult	NTRK2	NTRK2_human_ex26	13.3464	TrkB-FL
Tabula Muris Consortium	GSE132040	SRR9125756;SRR9126926	Mus musculus	white blood cells	Adult	NTRK2	NTRK2_human_ex18	0	TrkB-T1
Tabula Muris Consortium	GSE132040	SRR9125756;SRR9126926	Mus musculus	white blood cells	Adult	NTRK2	NTRK2_human_ex21	0	TrkB-Shc
Tabula Muris Consortium	GSE132040	SRR9125756;SRR9126926	Mus musculus	white blood cells	Adult	NTRK2	NTRK2_human_ex26	0	TrkB-FL
Tabula Muris Consortium	GSE132040	SRR9125757;SRR9126654	Mus musculus	kidney	Adult	NTRK2	NTRK2_human_ex18	0.191453	TrkB-T1
Tabula Muris Consortium	GSE132040	SRR9125757;SRR9126654	Mus musculus	kidney	Adult	NTRK2	NTRK2_human_ex21	0.4759	TrkB-Shc
Tabula Muris Consortium	GSE132040	SRR9125757;SRR9126654	Mus musculus	kidney	Adult	NTRK2	NTRK2_human_ex26	0.0762946	TrkB-FL
Tabula Muris Consortium	GSE132040	SRR9125759;SRR9126653	Mus musculus	heart	Adult	NTRK2	NTRK2_human_ex18	0.262766	TrkB-T1
Tabula Muris Consortium	GSE132040	SRR9125759;SRR9126653	Mus musculus	heart	Adult	NTRK2	NTRK2_human_ex21	0.160643	TrkB-Shc
Tabula Muris Consortium	GSE132040	SRR9125759;SRR9126653	Mus musculus	heart	Adult	NTRK2	NTRK2_human_ex26	0	TrkB-FL
Tabula Muris Consortium	GSE132040	SRR9125760;SRR9127534	Mus musculus	kidney	Adult	NTRK2	NTRK2_human_ex18	0.336545	TrkB-T1
Tabula Muris Consortium	GSE132040	SRR9125760;SRR9127534	Mus musculus	kidney	Adult	NTRK2	NTRK2_human_ex21	0.146963	TrkB-Shc
Tabula Muris Consortium	GSE132040	SRR9125760;SRR9127534	Mus musculus	kidney	Adult	NTRK2	NTRK2_human_ex26	0.0454033	TrkB-FL
Tabula Muris Consortium	GSE132040	SRR9125761;SRR9127035	Mus musculus	heart	Adult	NTRK2	NTRK2_human_ex18	0.15579	TrkB-T1
Tabula Muris Consortium	GSE132040	SRR9125761;SRR9127035	Mus musculus	heart	Adult	NTRK2	NTRK2_human_ex21	0.115505	TrkB-Shc
Tabula Muris Consortium	GSE132040	SRR9125761;SRR9127035	Mus musculus	heart	Adult	NTRK2	NTRK2_human_ex26	0.0134513	TrkB-FL
Tabula Muris Consortium	GSE132040	SRR9125762;SRR9127533	Mus musculus	kidney	Adult	NTRK2	NTRK2_human_ex18	0.328647	TrkB-T1
Tabula Muris Consortium	GSE132040	SRR9125762;SRR9127533	Mus musculus	kidney	Adult	NTRK2	NTRK2_human_ex21	0	TrkB-Shc
Tabula Muris Consortium	GSE132040	SRR9125762;SRR9127533	Mus musculus	kidney	Adult	NTRK2	NTRK2_human_ex26	0	TrkB-FL
Tabula Muris Consortium	GSE132040	SRR9125763;SRR9127006	Mus musculus	brown adipose tissue	Adult	NTRK2	NTRK2_human_ex18	19.2425	TrkB-T1
Tabula Muris Consortium	GSE132040	SRR9125763;SRR9127006	Mus musculus	brown adipose tissue	Adult	NTRK2	NTRK2_human_ex21	0	TrkB-Shc
Tabula Muris Consortium	GSE132040	SRR9125763;SRR9127006	Mus musculus	brown adipose tissue	Adult	NTRK2	NTRK2_human_ex26	0.0754352	TrkB-FL
Tabula Muris Consortium	GSE132040	SRR9125764;SRR9126960	Mus musculus	small intestine	Adult	NTRK2	NTRK2_human_ex18	0.0121063	TrkB-T1
Tabula Muris Consortium	GSE132040	SRR9125764;SRR9126960	Mus musculus	small intestine	Adult	NTRK2	NTRK2_human_ex21	0.036988	TrkB-Shc
Tabula Muris Consortium	GSE132040	SRR9125764;SRR9126960	Mus musculus	small intestine	Adult	NTRK2	NTRK2_human_ex26	0.0104529	TrkB-FL
Tabula Muris Consortium	GSE132040	SRR9125765;SRR9127239	Mus musculus	white blood cells	Adult	NTRK2	NTRK2_human_ex18	0	TrkB-T1
Tabula Muris Consortium	GSE132040	SRR9125765;SRR9127239	Mus musculus	white blood cells	Adult	NTRK2	NTRK2_human_ex21	0	TrkB-Shc
Tabula Muris Consortium	GSE132040	SRR9125765;SRR9127239	Mus musculus	white blood cells	Adult	NTRK2	NTRK2_human_ex26	0	TrkB-FL
Tabula Muris Consortium	GSE132040	SRR9125766;SRR9127437	Mus musculus	whole brain	Adult	NTRK2	NTRK2_human_ex18	29.2441	TrkB-T1
Tabula Muris Consortium	GSE132040	SRR9125766;SRR9127437	Mus musculus	whole brain	Adult	NTRK2	NTRK2_human_ex21	1.23913	TrkB-Shc
Tabula Muris Consortium	GSE132040	SRR9125766;SRR9127437	Mus musculus	whole brain	Adult	NTRK2	NTRK2_human_ex26	9.08393	TrkB-FL
Tabula Muris Consortium	GSE132040	SRR9125767;SRR9127474	Mus musculus	mesenteric adipose tissue	Adult	NTRK2	NTRK2_human_ex18	8.79706	TrkB-T1
Tabula Muris Consortium	GSE132040	SRR9125767;SRR9127474	Mus musculus	mesenteric adipose tissue	Adult	NTRK2	NTRK2_human_ex21	0.239926	TrkB-Shc
Tabula Muris Consortium	GSE132040	SRR9125767;SRR9127474	Mus musculus	mesenteric adipose tissue	Adult	NTRK2	NTRK2_human_ex26	0.195357	TrkB-FL
Tabula Muris Consortium	GSE132040	SRR9125768;SRR9127238	Mus musculus	brown adipose tissue	Adult	NTRK2	NTRK2_human_ex18	23.7231	TrkB-T1
Tabula Muris Consortium	GSE132040	SRR9125768;SRR9127238	Mus musculus	brown adipose tissue	Adult	NTRK2	NTRK2_human_ex21	0.189318	TrkB-Shc
Tabula Muris Consortium	GSE132040	SRR9125768;SRR9127238	Mus musculus	brown adipose tissue	Adult	NTRK2	NTRK2_human_ex26	0.140373	TrkB-FL
Tabula Muris Consortium	GSE132040	SRR9125769;SRR9127554	Mus musculus	bone	Adult	NTRK2	NTRK2_human_ex18	0.673935	TrkB-T1
Tabula Muris Consortium	GSE132040	SRR9125769;SRR9127554	Mus musculus	bone	Adult	NTRK2	NTRK2_human_ex21	0.245246	TrkB-Shc
Tabula Muris Consortium	GSE132040	SRR9125769;SRR9127554	Mus musculus	bone	Adult	NTRK2	NTRK2_human_ex26	0.0727365	TrkB-FL
Tabula Muris Consortium	GSE132040	SRR9125770;SRR9127033	Mus musculus	whole brain	Adult	NTRK2	NTRK2_human_ex18	37.926	TrkB-T1
Tabula Muris Consortium	GSE132040	SRR9125770;SRR9127033	Mus musculus	whole brain	Adult	NTRK2	NTRK2_human_ex21	0.373317	TrkB-Shc
Tabula Muris Consortium	GSE132040	SRR9125770;SRR9127033	Mus musculus	whole brain	Adult	NTRK2	NTRK2_human_ex26	10.524	TrkB-FL
Tabula Muris Consortium	GSE132040	SRR9125771;SRR9126785	Mus musculus	whole brain	Adult	NTRK2	NTRK2_human_ex18	33.616	TrkB-T1
Tabula Muris Consortium	GSE132040	SRR9125771;SRR9126785	Mus musculus	whole brain	Adult	NTRK2	NTRK2_human_ex21	1.05053	TrkB-Shc
Tabula Muris Consortium	GSE132040	SRR9125771;SRR9126785	Mus musculus	whole brain	Adult	NTRK2	NTRK2_human_ex26	8.39298	TrkB-FL
Tabula Muris Consortium	GSE132040	SRR9125772;SRR9127525	Mus musculus	lung	Adult	NTRK2	NTRK2_human_ex18	1.95708	TrkB-T1
Tabula Muris Consortium	GSE132040	SRR9125772;SRR9127525	Mus musculus	lung	Adult	NTRK2	NTRK2_human_ex21	0.693606	TrkB-Shc
Tabula Muris Consortium	GSE132040	SRR9125772;SRR9127525	Mus musculus	lung	Adult	NTRK2	NTRK2_human_ex26	0.0979589	TrkB-FL
Tabula Muris Consortium	GSE132040	SRR9125773;SRR9126791	Mus musculus	bone	Adult	NTRK2	NTRK2_human_ex18	1.08845	TrkB-T1
Tabula Muris Consortium	GSE132040	SRR9125773;SRR9126791	Mus musculus	bone	Adult	NTRK2	NTRK2_human_ex21	1.39198	TrkB-Shc
Tabula Muris Consortium	GSE132040	SRR9125773;SRR9126791	Mus musculus	bone	Adult	NTRK2	NTRK2_human_ex26	0.531142	TrkB-FL
Tabula Muris Consortium	GSE132040	SRR9125774;SRR9127444	Mus musculus	whole brain	Adult	NTRK2	NTRK2_human_ex18	28.8879	TrkB-T1
Tabula Muris Consortium	GSE132040	SRR9125774;SRR9127444	Mus musculus	whole brain	Adult	NTRK2	NTRK2_human_ex21	1.98461	TrkB-Shc
Tabula Muris Consortium	GSE132040	SRR9125774;SRR9127444	Mus musculus	whole brain	Adult	NTRK2	NTRK2_human_ex26	11.2925	TrkB-FL
Tabula Muris Consortium	GSE132040	SRR9125775;SRR9127458	Mus musculus	spleen	Adult	NTRK2	NTRK2_human_ex18	0.681771	TrkB-T1
Tabula Muris Consortium	GSE132040	SRR9125775;SRR9127458	Mus musculus	spleen	Adult	NTRK2	NTRK2_human_ex21	0.0496195	TrkB-Shc
Tabula Muris Consortium	GSE132040	SRR9125775;SRR9127458	Mus musculus	spleen	Adult	NTRK2	NTRK2_human_ex26	0.196219	TrkB-FL
Tabula Muris Consortium	GSE132040	SRR9125776;SRR9127134	Mus musculus	heart	Adult	NTRK2	NTRK2_human_ex18	0.924327	TrkB-T1
Tabula Muris Consortium	GSE132040	SRR9125776;SRR9127134	Mus musculus	heart	Adult	NTRK2	NTRK2_human_ex21	0.615899	TrkB-Shc
Tabula Muris Consortium	GSE132040	SRR9125776;SRR9127134	Mus musculus	heart	Adult	NTRK2	NTRK2_human_ex26	0.296216	TrkB-FL
Tabula Muris Consortium	GSE132040	SRR9125777;SRR9127475	Mus musculus	kidney	Adult	NTRK2	NTRK2_human_ex18	0.239608	TrkB-T1
Tabula Muris Consortium	GSE132040	SRR9125777;SRR9127475	Mus musculus	kidney	Adult	NTRK2	NTRK2_human_ex21	0.223239	TrkB-Shc
Tabula Muris Consortium	GSE132040	SRR9125777;SRR9127475	Mus musculus	kidney	Adult	NTRK2	NTRK2_human_ex26	0.036783	TrkB-FL
Tabula Muris Consortium	GSE132040	SRR9125778;SRR9127116	Mus musculus	liver	Adult	NTRK2	NTRK2_human_ex18	0.183886	TrkB-T1
Tabula Muris Consortium	GSE132040	SRR9125778;SRR9127116	Mus musculus	liver	Adult	NTRK2	NTRK2_human_ex21	0.0370614	TrkB-Shc
Tabula Muris Consortium	GSE132040	SRR9125778;SRR9127116	Mus musculus	liver	Adult	NTRK2	NTRK2_human_ex26	0	TrkB-FL
Tabula Muris Consortium	GSE132040	SRR9125780;SRR9127240	Mus musculus	skin	Adult	NTRK2	NTRK2_human_ex18	5.22965	TrkB-T1
Tabula Muris Consortium	GSE132040	SRR9125780;SRR9127240	Mus musculus	skin	Adult	NTRK2	NTRK2_human_ex21	2.05723	TrkB-Shc
Tabula Muris Consortium	GSE132040	SRR9125780;SRR9127240	Mus musculus	skin	Adult	NTRK2	NTRK2_human_ex26	0.451959	TrkB-FL
Tabula Muris Consortium	GSE132040	SRR9125781;SRR9127326	Mus musculus	white blood cells	Adult	NTRK2	NTRK2_human_ex18	0	TrkB-T1
Tabula Muris Consortium	GSE132040	SRR9125781;SRR9127326	Mus musculus	white blood cells	Adult	NTRK2	NTRK2_human_ex21	0	TrkB-Shc
Tabula Muris Consortium	GSE132040	SRR9125781;SRR9127326	Mus musculus	white blood cells	Adult	NTRK2	NTRK2_human_ex26	0	TrkB-FL
Tabula Muris Consortium	GSE132040	SRR9125782;SRR9127247	Mus musculus	mesenteric adipose tissue	Adult	NTRK2	NTRK2_human_ex18	17.2808	TrkB-T1
Tabula Muris Consortium	GSE132040	SRR9125782;SRR9127247	Mus musculus	mesenteric adipose tissue	Adult	NTRK2	NTRK2_human_ex21	0.0517756	TrkB-Shc
Tabula Muris Consortium	GSE132040	SRR9125782;SRR9127247	Mus musculus	mesenteric adipose tissue	Adult	NTRK2	NTRK2_human_ex26	0.0767795	TrkB-FL
Tabula Muris Consortium	GSE132040	SRR9125783;SRR9127246	Mus musculus	brown adipose tissue	Adult	NTRK2	NTRK2_human_ex18	17.9489	TrkB-T1
Tabula Muris Consortium	GSE132040	SRR9125783;SRR9127246	Mus musculus	brown adipose tissue	Adult	NTRK2	NTRK2_human_ex21	0.0183992	TrkB-Shc
Tabula Muris Consortium	GSE132040	SRR9125783;SRR9127246	Mus musculus	brown adipose tissue	Adult	NTRK2	NTRK2_human_ex26	0.163708	TrkB-FL
Tabula Muris Consortium	GSE132040	SRR9125784;SRR9127249	Mus musculus	heart	Adult	NTRK2	NTRK2_human_ex18	0.315426	TrkB-T1
Tabula Muris Consortium	GSE132040	SRR9125784;SRR9127249	Mus musculus	heart	Adult	NTRK2	NTRK2_human_ex21	0	TrkB-Shc
Tabula Muris Consortium	GSE132040	SRR9125784;SRR9127249	Mus musculus	heart	Adult	NTRK2	NTRK2_human_ex26	0.0136173	TrkB-FL
Tabula Muris Consortium	GSE132040	SRR9125785;SRR9127248	Mus musculus	bone	Adult	NTRK2	NTRK2_human_ex18	0.681609	TrkB-T1
Tabula Muris Consortium	GSE132040	SRR9125785;SRR9127248	Mus musculus	bone	Adult	NTRK2	NTRK2_human_ex21	0.584553	TrkB-Shc
Tabula Muris Consortium	GSE132040	SRR9125785;SRR9127248	Mus musculus	bone	Adult	NTRK2	NTRK2_human_ex26	0.294259	TrkB-FL
Tabula Muris Consortium	GSE132040	SRR9125786;SRR9127243	Mus musculus	skin	Adult	NTRK2	NTRK2_human_ex18	12.6662	TrkB-T1
Tabula Muris Consortium	GSE132040	SRR9125786;SRR9127243	Mus musculus	skin	Adult	NTRK2	NTRK2_human_ex21	0.0488761	TrkB-Shc
Tabula Muris Consortium	GSE132040	SRR9125786;SRR9127243	Mus musculus	skin	Adult	NTRK2	NTRK2_human_ex26	0.0483198	TrkB-FL
Tabula Muris Consortium	GSE132040	SRR9125787;SRR9127242	Mus musculus	muscle	Adult	NTRK2	NTRK2_human_ex18	0.71103	TrkB-T1
Tabula Muris Consortium	GSE132040	SRR9125787;SRR9127242	Mus musculus	muscle	Adult	NTRK2	NTRK2_human_ex21	0.0236577	TrkB-Shc
Tabula Muris Consortium	GSE132040	SRR9125787;SRR9127242	Mus musculus	muscle	Adult	NTRK2	NTRK2_human_ex26	0	TrkB-FL
Tabula Muris Consortium	GSE132040	SRR9125788;SRR9127245	Mus musculus	gonadal adipose tissue	Adult	NTRK2	NTRK2_human_ex18	24.2599	TrkB-T1
Tabula Muris Consortium	GSE132040	SRR9125788;SRR9127245	Mus musculus	gonadal adipose tissue	Adult	NTRK2	NTRK2_human_ex21	0.0633801	TrkB-Shc
Tabula Muris Consortium	GSE132040	SRR9125788;SRR9127245	Mus musculus	gonadal adipose tissue	Adult	NTRK2	NTRK2_human_ex26	0.187976	TrkB-FL
Tabula Muris Consortium	GSE132040	SRR9125789;SRR9127244	Mus musculus	kidney	Adult	NTRK2	NTRK2_human_ex18	0.279813	TrkB-T1
Tabula Muris Consortium	GSE132040	SRR9125789;SRR9127244	Mus musculus	kidney	Adult	NTRK2	NTRK2_human_ex21	0	TrkB-Shc
Tabula Muris Consortium	GSE132040	SRR9125789;SRR9127244	Mus musculus	kidney	Adult	NTRK2	NTRK2_human_ex26	0	TrkB-FL
Tabula Muris Consortium	GSE132040	SRR9125790;SRR9126651	Mus musculus	spleen	Adult	NTRK2	NTRK2_human_ex18	0.563881	TrkB-T1
Tabula Muris Consortium	GSE132040	SRR9125790;SRR9126651	Mus musculus	spleen	Adult	NTRK2	NTRK2_human_ex21	0.0757651	TrkB-Shc
Tabula Muris Consortium	GSE132040	SRR9125790;SRR9126651	Mus musculus	spleen	Adult	NTRK2	NTRK2_human_ex26	0.0936286	TrkB-FL
Tabula Muris Consortium	GSE132040	SRR9125791;SRR9126650	Mus musculus	kidney	Adult	NTRK2	NTRK2_human_ex18	0.196289	TrkB-T1
Tabula Muris Consortium	GSE132040	SRR9125791;SRR9126650	Mus musculus	kidney	Adult	NTRK2	NTRK2_human_ex21	0	TrkB-Shc
Tabula Muris Consortium	GSE132040	SRR9125791;SRR9126650	Mus musculus	kidney	Adult	NTRK2	NTRK2_human_ex26	0.0121058	TrkB-FL
Tabula Muris Consortium	GSE132040	SRR9125792;SRR9127558	Mus musculus	heart	Adult	NTRK2	NTRK2_human_ex18	0.211695	TrkB-T1
Tabula Muris Consortium	GSE132040	SRR9125792;SRR9127558	Mus musculus	heart	Adult	NTRK2	NTRK2_human_ex21	0.110932	TrkB-Shc
Tabula Muris Consortium	GSE132040	SRR9125792;SRR9127558	Mus musculus	heart	Adult	NTRK2	NTRK2_human_ex26	0.182782	TrkB-FL
Tabula Muris Consortium	GSE132040	SRR9125794;SRR9127261	Mus musculus	subcutaneous adipose tissue	Adult	NTRK2	NTRK2_human_ex18	29.1873	TrkB-T1
Tabula Muris Consortium	GSE132040	SRR9125794;SRR9127261	Mus musculus	subcutaneous adipose tissue	Adult	NTRK2	NTRK2_human_ex21	1.55709	TrkB-Shc
Tabula Muris Consortium	GSE132040	SRR9125794;SRR9127261	Mus musculus	subcutaneous adipose tissue	Adult	NTRK2	NTRK2_human_ex26	0.811287	TrkB-FL
Tabula Muris Consortium	GSE132040	SRR9125796;SRR9127299	Mus musculus	liver	Adult	NTRK2	NTRK2_human_ex18	2.55494	TrkB-T1
Tabula Muris Consortium	GSE132040	SRR9125796;SRR9127299	Mus musculus	liver	Adult	NTRK2	NTRK2_human_ex21	0.0231836	TrkB-Shc
Tabula Muris Consortium	GSE132040	SRR9125796;SRR9127299	Mus musculus	liver	Adult	NTRK2	NTRK2_human_ex26	0.0572992	TrkB-FL
Tabula Muris Consortium	GSE132040	SRR9125797;SRR9126704	Mus musculus	muscle	Adult	NTRK2	NTRK2_human_ex18	0.85201	TrkB-T1
Tabula Muris Consortium	GSE132040	SRR9125797;SRR9126704	Mus musculus	muscle	Adult	NTRK2	NTRK2_human_ex21	0	TrkB-Shc
Tabula Muris Consortium	GSE132040	SRR9125797;SRR9126704	Mus musculus	muscle	Adult	NTRK2	NTRK2_human_ex26	0.124335	TrkB-FL
Tabula Muris Consortium	GSE132040	SRR9125798;SRR9126846	Mus musculus	spleen	Adult	NTRK2	NTRK2_human_ex18	0.616226	TrkB-T1
Tabula Muris Consortium	GSE132040	SRR9125798;SRR9126846	Mus musculus	spleen	Adult	NTRK2	NTRK2_human_ex21	0.298131	TrkB-Shc
Tabula Muris Consortium	GSE132040	SRR9125798;SRR9126846	Mus musculus	spleen	Adult	NTRK2	NTRK2_human_ex26	0.0575205	TrkB-FL
Tabula Muris Consortium	GSE132040	SRR9125799;SRR9127019	Mus musculus	brown adipose tissue	Adult	NTRK2	NTRK2_human_ex18	21.2507	TrkB-T1
Tabula Muris Consortium	GSE132040	SRR9125799;SRR9127019	Mus musculus	brown adipose tissue	Adult	NTRK2	NTRK2_human_ex21	0.092288	TrkB-Shc
Tabula Muris Consortium	GSE132040	SRR9125799;SRR9127019	Mus musculus	brown adipose tissue	Adult	NTRK2	NTRK2_human_ex26	0.219491	TrkB-FL
Tabula Muris Consortium	GSE132040	SRR9125800;SRR9127031	Mus musculus	brown adipose tissue	Adult	NTRK2	NTRK2_human_ex18	26.6428	TrkB-T1
Tabula Muris Consortium	GSE132040	SRR9125800;SRR9127031	Mus musculus	brown adipose tissue	Adult	NTRK2	NTRK2_human_ex21	0.0413306	TrkB-Shc
Tabula Muris Consortium	GSE132040	SRR9125800;SRR9127031	Mus musculus	brown adipose tissue	Adult	NTRK2	NTRK2_human_ex26	0.190681	TrkB-FL
Tabula Muris Consortium	GSE132040	SRR9125801;SRR9127030	Mus musculus	lung	Adult	NTRK2	NTRK2_human_ex18	4.30581	TrkB-T1
Tabula Muris Consortium	GSE132040	SRR9125801;SRR9127030	Mus musculus	lung	Adult	NTRK2	NTRK2_human_ex21	0.786445	TrkB-Shc
Tabula Muris Consortium	GSE132040	SRR9125801;SRR9127030	Mus musculus	lung	Adult	NTRK2	NTRK2_human_ex26	0.56545	TrkB-FL
Tabula Muris Consortium	GSE132040	SRR9125802;SRR9127348	Mus musculus	liver	Adult	NTRK2	NTRK2_human_ex18	6.46494	TrkB-T1
Tabula Muris Consortium	GSE132040	SRR9125802;SRR9127348	Mus musculus	liver	Adult	NTRK2	NTRK2_human_ex21	0.259352	TrkB-Shc
Tabula Muris Consortium	GSE132040	SRR9125802;SRR9127348	Mus musculus	liver	Adult	NTRK2	NTRK2_human_ex26	0.0395111	TrkB-FL
Tabula Muris Consortium	GSE132040	SRR9125803;SRR9127347	Mus musculus	skin	Adult	NTRK2	NTRK2_human_ex18	7.34589	TrkB-T1
Tabula Muris Consortium	GSE132040	SRR9125803;SRR9127347	Mus musculus	skin	Adult	NTRK2	NTRK2_human_ex21	1.60944	TrkB-Shc
Tabula Muris Consortium	GSE132040	SRR9125803;SRR9127347	Mus musculus	skin	Adult	NTRK2	NTRK2_human_ex26	1.08574	TrkB-FL
Tabula Muris Consortium	GSE132040	SRR9125804;SRR9127350	Mus musculus	heart	Adult	NTRK2	NTRK2_human_ex18	0.206743	TrkB-T1
Tabula Muris Consortium	GSE132040	SRR9125804;SRR9127350	Mus musculus	heart	Adult	NTRK2	NTRK2_human_ex21	0.111115	TrkB-Shc
Tabula Muris Consortium	GSE132040	SRR9125804;SRR9127350	Mus musculus	heart	Adult	NTRK2	NTRK2_human_ex26	0	TrkB-FL
Tabula Muris Consortium	GSE132040	SRR9125805;SRR9127349	Mus musculus	bone marrow	Adult	NTRK2	NTRK2_human_ex18	0	TrkB-T1
Tabula Muris Consortium	GSE132040	SRR9125805;SRR9127349	Mus musculus	bone marrow	Adult	NTRK2	NTRK2_human_ex21	0	TrkB-Shc
Tabula Muris Consortium	GSE132040	SRR9125805;SRR9127349	Mus musculus	bone marrow	Adult	NTRK2	NTRK2_human_ex26	0	TrkB-FL
Tabula Muris Consortium	GSE132040	SRR9125806;SRR9127523	Mus musculus	spleen	Adult	NTRK2	NTRK2_human_ex18	0	TrkB-T1
Tabula Muris Consortium	GSE132040	SRR9125806;SRR9127523	Mus musculus	spleen	Adult	NTRK2	NTRK2_human_ex21	0	TrkB-Shc
Tabula Muris Consortium	GSE132040	SRR9125806;SRR9127523	Mus musculus	spleen	Adult	NTRK2	NTRK2_human_ex26	0.0935798	TrkB-FL
Tabula Muris Consortium	GSE132040	SRR9125807;SRR9127325	Mus musculus	skin	Adult	NTRK2	NTRK2_human_ex18	3.6097	TrkB-T1
Tabula Muris Consortium	GSE132040	SRR9125807;SRR9127325	Mus musculus	skin	Adult	NTRK2	NTRK2_human_ex21	1.02357	TrkB-Shc
Tabula Muris Consortium	GSE132040	SRR9125807;SRR9127325	Mus musculus	skin	Adult	NTRK2	NTRK2_human_ex26	0.546435	TrkB-FL
Tabula Muris Consortium	GSE132040	SRR9125809;SRR9127522	Mus musculus	subcutaneous adipose tissue	Adult	NTRK2	NTRK2_human_ex18	25.1225	TrkB-T1
Tabula Muris Consortium	GSE132040	SRR9125809;SRR9127522	Mus musculus	subcutaneous adipose tissue	Adult	NTRK2	NTRK2_human_ex21	0.513027	TrkB-Shc
Tabula Muris Consortium	GSE132040	SRR9125809;SRR9127522	Mus musculus	subcutaneous adipose tissue	Adult	NTRK2	NTRK2_human_ex26	0.117043	TrkB-FL
Tabula Muris Consortium	GSE132040	SRR9125810;SRR9126990	Mus musculus	spleen	Adult	NTRK2	NTRK2_human_ex18	0.751857	TrkB-T1
Tabula Muris Consortium	GSE132040	SRR9125810;SRR9126990	Mus musculus	spleen	Adult	NTRK2	NTRK2_human_ex21	0.0743372	TrkB-Shc
Tabula Muris Consortium	GSE132040	SRR9125810;SRR9126990	Mus musculus	spleen	Adult	NTRK2	NTRK2_human_ex26	0	TrkB-FL
Tabula Muris Consortium	GSE132040	SRR9125811;SRR9127556	Mus musculus	whole brain	Adult	NTRK2	NTRK2_human_ex18	33.7339	TrkB-T1
Tabula Muris Consortium	GSE132040	SRR9125811;SRR9127556	Mus musculus	whole brain	Adult	NTRK2	NTRK2_human_ex21	0.957855	TrkB-Shc
Tabula Muris Consortium	GSE132040	SRR9125811;SRR9127556	Mus musculus	whole brain	Adult	NTRK2	NTRK2_human_ex26	12.4627	TrkB-FL
Tabula Muris Consortium	GSE132040	SRR9125812;SRR9127415	Mus musculus	kidney	Adult	NTRK2	NTRK2_human_ex18	0.232815	TrkB-T1
Tabula Muris Consortium	GSE132040	SRR9125812;SRR9127415	Mus musculus	kidney	Adult	NTRK2	NTRK2_human_ex21	0.0660415	TrkB-Shc
Tabula Muris Consortium	GSE132040	SRR9125812;SRR9127415	Mus musculus	kidney	Adult	NTRK2	NTRK2_human_ex26	0	TrkB-FL
Tabula Muris Consortium	GSE132040	SRR9125813;SRR9127414	Mus musculus	skin	Adult	NTRK2	NTRK2_human_ex18	3.85012	TrkB-T1
Tabula Muris Consortium	GSE132040	SRR9125813;SRR9127414	Mus musculus	skin	Adult	NTRK2	NTRK2_human_ex21	1.56533	TrkB-Shc
Tabula Muris Consortium	GSE132040	SRR9125813;SRR9127414	Mus musculus	skin	Adult	NTRK2	NTRK2_human_ex26	0.229261	TrkB-FL
Tabula Muris Consortium	GSE132040	SRR9125814;SRR9127259	Mus musculus	pancreas	Adult	NTRK2	NTRK2_human_ex18	0.326721	TrkB-T1
Tabula Muris Consortium	GSE132040	SRR9125814;SRR9127259	Mus musculus	pancreas	Adult	NTRK2	NTRK2_human_ex21	0	TrkB-Shc
Tabula Muris Consortium	GSE132040	SRR9125814;SRR9127259	Mus musculus	pancreas	Adult	NTRK2	NTRK2_human_ex26	0	TrkB-FL
Tabula Muris Consortium	GSE132040	SRR9125815;SRR9127258	Mus musculus	small intestine	Adult	NTRK2	NTRK2_human_ex18	0.0404526	TrkB-T1
Tabula Muris Consortium	GSE132040	SRR9125815;SRR9127258	Mus musculus	small intestine	Adult	NTRK2	NTRK2_human_ex21	0.0969902	TrkB-Shc
Tabula Muris Consortium	GSE132040	SRR9125815;SRR9127258	Mus musculus	small intestine	Adult	NTRK2	NTRK2_human_ex26	0.0698556	TrkB-FL
Tabula Muris Consortium	GSE132040	SRR9125816;SRR9126862	Mus musculus	skin	Adult	NTRK2	NTRK2_human_ex18	9.18759	TrkB-T1
Tabula Muris Consortium	GSE132040	SRR9125816;SRR9126862	Mus musculus	skin	Adult	NTRK2	NTRK2_human_ex21	2.02302	TrkB-Shc
Tabula Muris Consortium	GSE132040	SRR9125816;SRR9126862	Mus musculus	skin	Adult	NTRK2	NTRK2_human_ex26	0.85333	TrkB-FL
Tabula Muris Consortium	GSE132040	SRR9125817;SRR9126999	Mus musculus	skin	Adult	NTRK2	NTRK2_human_ex18	4.6698	TrkB-T1
Tabula Muris Consortium	GSE132040	SRR9125817;SRR9126999	Mus musculus	skin	Adult	NTRK2	NTRK2_human_ex21	1.00067	TrkB-Shc
Tabula Muris Consortium	GSE132040	SRR9125817;SRR9126999	Mus musculus	skin	Adult	NTRK2	NTRK2_human_ex26	0.787997	TrkB-FL
Tabula Muris Consortium	GSE132040	SRR9125818;SRR9127081	Mus musculus	liver	Adult	NTRK2	NTRK2_human_ex18	1.38551	TrkB-T1
Tabula Muris Consortium	GSE132040	SRR9125818;SRR9127081	Mus musculus	liver	Adult	NTRK2	NTRK2_human_ex21	0.00806706	TrkB-Shc
Tabula Muris Consortium	GSE132040	SRR9125818;SRR9127081	Mus musculus	liver	Adult	NTRK2	NTRK2_human_ex26	0.0239258	TrkB-FL
Tabula Muris Consortium	GSE132040	SRR9125819;SRR9127292	Mus musculus	mesenteric adipose tissue	Adult	NTRK2	NTRK2_human_ex18	10.5821	TrkB-T1
Tabula Muris Consortium	GSE132040	SRR9125819;SRR9127292	Mus musculus	mesenteric adipose tissue	Adult	NTRK2	NTRK2_human_ex21	0.24127	TrkB-Shc
Tabula Muris Consortium	GSE132040	SRR9125819;SRR9127292	Mus musculus	mesenteric adipose tissue	Adult	NTRK2	NTRK2_human_ex26	0.0963634	TrkB-FL
Tabula Muris Consortium	GSE132040	SRR9125820;SRR9127144	Mus musculus	heart	Adult	NTRK2	NTRK2_human_ex18	0.613651	TrkB-T1
Tabula Muris Consortium	GSE132040	SRR9125820;SRR9127144	Mus musculus	heart	Adult	NTRK2	NTRK2_human_ex21	0.401866	TrkB-Shc
Tabula Muris Consortium	GSE132040	SRR9125820;SRR9127144	Mus musculus	heart	Adult	NTRK2	NTRK2_human_ex26	0.23834	TrkB-FL
Tabula Muris Consortium	GSE132040	SRR9125821;SRR9127143	Mus musculus	white blood cells	Adult	NTRK2	NTRK2_human_ex18	0	TrkB-T1
Tabula Muris Consortium	GSE132040	SRR9125821;SRR9127143	Mus musculus	white blood cells	Adult	NTRK2	NTRK2_human_ex21	0	TrkB-Shc
Tabula Muris Consortium	GSE132040	SRR9125821;SRR9127143	Mus musculus	white blood cells	Adult	NTRK2	NTRK2_human_ex26	0.075596	TrkB-FL
Tabula Muris Consortium	GSE132040	SRR9125822;SRR9127223	Mus musculus	mesenteric adipose tissue	Adult	NTRK2	NTRK2_human_ex18	13.2962	TrkB-T1
Tabula Muris Consortium	GSE132040	SRR9125822;SRR9127223	Mus musculus	mesenteric adipose tissue	Adult	NTRK2	NTRK2_human_ex21	1.7089	TrkB-Shc
Tabula Muris Consortium	GSE132040	SRR9125822;SRR9127223	Mus musculus	mesenteric adipose tissue	Adult	NTRK2	NTRK2_human_ex26	0.499155	TrkB-FL
Tabula Muris Consortium	GSE132040	SRR9125823;SRR9126820	Mus musculus	muscle	Adult	NTRK2	NTRK2_human_ex18	0.715848	TrkB-T1
Tabula Muris Consortium	GSE132040	SRR9125823;SRR9126820	Mus musculus	muscle	Adult	NTRK2	NTRK2_human_ex21	0	TrkB-Shc
Tabula Muris Consortium	GSE132040	SRR9125823;SRR9126820	Mus musculus	muscle	Adult	NTRK2	NTRK2_human_ex26	0.0134365	TrkB-FL
Tabula Muris Consortium	GSE132040	SRR9125824;SRR9126819	Mus musculus	pancreas	Adult	NTRK2	NTRK2_human_ex18	0.467119	TrkB-T1
Tabula Muris Consortium	GSE132040	SRR9125824;SRR9126819	Mus musculus	pancreas	Adult	NTRK2	NTRK2_human_ex21	0.0627638	TrkB-Shc
Tabula Muris Consortium	GSE132040	SRR9125824;SRR9126819	Mus musculus	pancreas	Adult	NTRK2	NTRK2_human_ex26	0.279223	TrkB-FL
Tabula Muris Consortium	GSE132040	SRR9125825;SRR9126822	Mus musculus	spleen	Adult	NTRK2	NTRK2_human_ex18	0.753065	TrkB-T1
Tabula Muris Consortium	GSE132040	SRR9125825;SRR9126822	Mus musculus	spleen	Adult	NTRK2	NTRK2_human_ex21	0.0797212	TrkB-Shc
Tabula Muris Consortium	GSE132040	SRR9125825;SRR9126822	Mus musculus	spleen	Adult	NTRK2	NTRK2_human_ex26	0.324885	TrkB-FL
Tabula Muris Consortium	GSE132040	SRR9125826;SRR9126821	Mus musculus	bone marrow	Adult	NTRK2	NTRK2_human_ex18	0.1377	TrkB-T1
Tabula Muris Consortium	GSE132040	SRR9125826;SRR9126821	Mus musculus	bone marrow	Adult	NTRK2	NTRK2_human_ex21	0.390852	TrkB-Shc
Tabula Muris Consortium	GSE132040	SRR9125826;SRR9126821	Mus musculus	bone marrow	Adult	NTRK2	NTRK2_human_ex26	0.208063	TrkB-FL
Tabula Muris Consortium	GSE132040	SRR9125827;SRR9127355	Mus musculus	subcutaneous adipose tissue	Adult	NTRK2	NTRK2_human_ex18	27.6915	TrkB-T1
Tabula Muris Consortium	GSE132040	SRR9125827;SRR9127355	Mus musculus	subcutaneous adipose tissue	Adult	NTRK2	NTRK2_human_ex21	0.270293	TrkB-Shc
Tabula Muris Consortium	GSE132040	SRR9125827;SRR9127355	Mus musculus	subcutaneous adipose tissue	Adult	NTRK2	NTRK2_human_ex26	0.311753	TrkB-FL
Tabula Muris Consortium	GSE132040	SRR9125828;SRR9127354	Mus musculus	spleen	Adult	NTRK2	NTRK2_human_ex18	1.24769	TrkB-T1
Tabula Muris Consortium	GSE132040	SRR9125828;SRR9127354	Mus musculus	spleen	Adult	NTRK2	NTRK2_human_ex21	0.10449	TrkB-Shc
Tabula Muris Consortium	GSE132040	SRR9125828;SRR9127354	Mus musculus	spleen	Adult	NTRK2	NTRK2_human_ex26	0.0737865	TrkB-FL
Tabula Muris Consortium	GSE132040	SRR9125829;SRR9127357	Mus musculus	bone	Adult	NTRK2	NTRK2_human_ex18	0.5881	TrkB-T1
Tabula Muris Consortium	GSE132040	SRR9125829;SRR9127357	Mus musculus	bone	Adult	NTRK2	NTRK2_human_ex21	0.756923	TrkB-Shc
Tabula Muris Consortium	GSE132040	SRR9125829;SRR9127357	Mus musculus	bone	Adult	NTRK2	NTRK2_human_ex26	0.240528	TrkB-FL
Tabula Muris Consortium	GSE132040	SRR9125830;SRR9127356	Mus musculus	liver	Adult	NTRK2	NTRK2_human_ex18	0.911111	TrkB-T1
Tabula Muris Consortium	GSE132040	SRR9125830;SRR9127356	Mus musculus	liver	Adult	NTRK2	NTRK2_human_ex21	0.0703475	TrkB-Shc
Tabula Muris Consortium	GSE132040	SRR9125830;SRR9127356	Mus musculus	liver	Adult	NTRK2	NTRK2_human_ex26	0.0173867	TrkB-FL
Tabula Muris Consortium	GSE132040	SRR9125831;SRR9127142	Mus musculus	white blood cells	Adult	NTRK2	NTRK2_human_ex18	0	TrkB-T1
Tabula Muris Consortium	GSE132040	SRR9125831;SRR9127142	Mus musculus	white blood cells	Adult	NTRK2	NTRK2_human_ex21	0.0534979	TrkB-Shc
Tabula Muris Consortium	GSE132040	SRR9125831;SRR9127142	Mus musculus	white blood cells	Adult	NTRK2	NTRK2_human_ex26	0.0176297	TrkB-FL
Tabula Muris Consortium	GSE132040	SRR9125832;SRR9127359	Mus musculus	pancreas	Adult	NTRK2	NTRK2_human_ex18	0.475319	TrkB-T1
Tabula Muris Consortium	GSE132040	SRR9125832;SRR9127359	Mus musculus	pancreas	Adult	NTRK2	NTRK2_human_ex21	0	TrkB-Shc
Tabula Muris Consortium	GSE132040	SRR9125832;SRR9127359	Mus musculus	pancreas	Adult	NTRK2	NTRK2_human_ex26	0	TrkB-FL
Tabula Muris Consortium	GSE132040	SRR9125833;SRR9127358	Mus musculus	gonadal adipose tissue	Adult	NTRK2	NTRK2_human_ex18	24.1036	TrkB-T1
Tabula Muris Consortium	GSE132040	SRR9125833;SRR9127358	Mus musculus	gonadal adipose tissue	Adult	NTRK2	NTRK2_human_ex21	0.439516	TrkB-Shc
Tabula Muris Consortium	GSE132040	SRR9125833;SRR9127358	Mus musculus	gonadal adipose tissue	Adult	NTRK2	NTRK2_human_ex26	0.3231	TrkB-FL
Tabula Muris Consortium	GSE132040	SRR9125834;SRR9127141	Mus musculus	gonadal adipose tissue	Adult	NTRK2	NTRK2_human_ex18	19.579	TrkB-T1
Tabula Muris Consortium	GSE132040	SRR9125834;SRR9127141	Mus musculus	gonadal adipose tissue	Adult	NTRK2	NTRK2_human_ex21	0.0655166	TrkB-Shc
Tabula Muris Consortium	GSE132040	SRR9125834;SRR9127141	Mus musculus	gonadal adipose tissue	Adult	NTRK2	NTRK2_human_ex26	0.202383	TrkB-FL
Tabula Muris Consortium	GSE132040	SRR9125835;SRR9127485	Mus musculus	spleen	Adult	NTRK2	NTRK2_human_ex18	0.488674	TrkB-T1
Tabula Muris Consortium	GSE132040	SRR9125835;SRR9127485	Mus musculus	spleen	Adult	NTRK2	NTRK2_human_ex21	0	TrkB-Shc
Tabula Muris Consortium	GSE132040	SRR9125835;SRR9127485	Mus musculus	spleen	Adult	NTRK2	NTRK2_human_ex26	0	TrkB-FL
Tabula Muris Consortium	GSE132040	SRR9125836;SRR9127171	Mus musculus	subcutaneous adipose tissue	Adult	NTRK2	NTRK2_human_ex18	19.3488	TrkB-T1
Tabula Muris Consortium	GSE132040	SRR9125836;SRR9127171	Mus musculus	subcutaneous adipose tissue	Adult	NTRK2	NTRK2_human_ex21	0.505422	TrkB-Shc
Tabula Muris Consortium	GSE132040	SRR9125836;SRR9127171	Mus musculus	subcutaneous adipose tissue	Adult	NTRK2	NTRK2_human_ex26	0.298167	TrkB-FL
Tabula Muris Consortium	GSE132040	SRR9125837;SRR9127484	Mus musculus	spleen	Adult	NTRK2	NTRK2_human_ex18	1.099	TrkB-T1
Tabula Muris Consortium	GSE132040	SRR9125837;SRR9127484	Mus musculus	spleen	Adult	NTRK2	NTRK2_human_ex21	1.04708	TrkB-Shc
Tabula Muris Consortium	GSE132040	SRR9125837;SRR9127484	Mus musculus	spleen	Adult	NTRK2	NTRK2_human_ex26	0.47445	TrkB-FL
Tabula Muris Consortium	GSE132040	SRR9125838;SRR9127510	Mus musculus	small intestine	Adult	NTRK2	NTRK2_human_ex18	0	TrkB-T1
Tabula Muris Consortium	GSE132040	SRR9125838;SRR9127510	Mus musculus	small intestine	Adult	NTRK2	NTRK2_human_ex21	0	TrkB-Shc
Tabula Muris Consortium	GSE132040	SRR9125838;SRR9127510	Mus musculus	small intestine	Adult	NTRK2	NTRK2_human_ex26	0	TrkB-FL
Tabula Muris Consortium	GSE132040	SRR9125839;SRR9127042	Mus musculus	kidney	Adult	NTRK2	NTRK2_human_ex18	0.31025	TrkB-T1
Tabula Muris Consortium	GSE132040	SRR9125839;SRR9127042	Mus musculus	kidney	Adult	NTRK2	NTRK2_human_ex21	0.0277931	TrkB-Shc
Tabula Muris Consortium	GSE132040	SRR9125839;SRR9127042	Mus musculus	kidney	Adult	NTRK2	NTRK2_human_ex26	0.0137384	TrkB-FL
Tabula Muris Consortium	GSE132040	SRR9125842;SRR9127230	Mus musculus	pancreas	Adult	NTRK2	NTRK2_human_ex18	0.810455	TrkB-T1
Tabula Muris Consortium	GSE132040	SRR9125842;SRR9127230	Mus musculus	pancreas	Adult	NTRK2	NTRK2_human_ex21	0	TrkB-Shc
Tabula Muris Consortium	GSE132040	SRR9125842;SRR9127230	Mus musculus	pancreas	Adult	NTRK2	NTRK2_human_ex26	0	TrkB-FL
Tabula Muris Consortium	GSE132040	SRR9125843;SRR9127293	Mus musculus	bone	Adult	NTRK2	NTRK2_human_ex18	0.26792	TrkB-T1
Tabula Muris Consortium	GSE132040	SRR9125843;SRR9127293	Mus musculus	bone	Adult	NTRK2	NTRK2_human_ex21	0.1601	TrkB-Shc
Tabula Muris Consortium	GSE132040	SRR9125843;SRR9127293	Mus musculus	bone	Adult	NTRK2	NTRK2_human_ex26	0.0974017	TrkB-FL
Tabula Muris Consortium	GSE132040	SRR9125844;SRR9127047	Mus musculus	bone	Adult	NTRK2	NTRK2_human_ex18	0.431589	TrkB-T1
Tabula Muris Consortium	GSE132040	SRR9125844;SRR9127047	Mus musculus	bone	Adult	NTRK2	NTRK2_human_ex21	0.220962	TrkB-Shc
Tabula Muris Consortium	GSE132040	SRR9125844;SRR9127047	Mus musculus	bone	Adult	NTRK2	NTRK2_human_ex26	0.115648	TrkB-FL
Tabula Muris Consortium	GSE132040	SRR9125845;SRR9126805	Mus musculus	small intestine	Adult	NTRK2	NTRK2_human_ex18	0.0517672	TrkB-T1
Tabula Muris Consortium	GSE132040	SRR9125845;SRR9126805	Mus musculus	small intestine	Adult	NTRK2	NTRK2_human_ex21	0.150705	TrkB-Shc
Tabula Muris Consortium	GSE132040	SRR9125845;SRR9126805	Mus musculus	small intestine	Adult	NTRK2	NTRK2_human_ex26	0.0297981	TrkB-FL
Tabula Muris Consortium	GSE132040	SRR9125846;SRR9127524	Mus musculus	bone	Adult	NTRK2	NTRK2_human_ex18	0.928021	TrkB-T1
Tabula Muris Consortium	GSE132040	SRR9125846;SRR9127524	Mus musculus	bone	Adult	NTRK2	NTRK2_human_ex21	1.79468	TrkB-Shc
Tabula Muris Consortium	GSE132040	SRR9125846;SRR9127524	Mus musculus	bone	Adult	NTRK2	NTRK2_human_ex26	0.744043	TrkB-FL
Tabula Muris Consortium	GSE132040	SRR9125847;SRR9127539	Mus musculus	lung	Adult	NTRK2	NTRK2_human_ex18	4.10786	TrkB-T1
Tabula Muris Consortium	GSE132040	SRR9125847;SRR9127539	Mus musculus	lung	Adult	NTRK2	NTRK2_human_ex21	0.787332	TrkB-Shc
Tabula Muris Consortium	GSE132040	SRR9125847;SRR9127539	Mus musculus	lung	Adult	NTRK2	NTRK2_human_ex26	0.442256	TrkB-FL
Tabula Muris Consortium	GSE132040	SRR9125848;SRR9126813	Mus musculus	skin	Adult	NTRK2	NTRK2_human_ex18	3.05593	TrkB-T1
Tabula Muris Consortium	GSE132040	SRR9125848;SRR9126813	Mus musculus	skin	Adult	NTRK2	NTRK2_human_ex21	0.904079	TrkB-Shc
Tabula Muris Consortium	GSE132040	SRR9125848;SRR9126813	Mus musculus	skin	Adult	NTRK2	NTRK2_human_ex26	0.329291	TrkB-FL
Tabula Muris Consortium	GSE132040	SRR9125849;SRR9127433	Mus musculus	bone marrow	Adult	NTRK2	NTRK2_human_ex18	0.0199841	TrkB-T1
Tabula Muris Consortium	GSE132040	SRR9125849;SRR9127433	Mus musculus	bone marrow	Adult	NTRK2	NTRK2_human_ex21	0.191987	TrkB-Shc
Tabula Muris Consortium	GSE132040	SRR9125849;SRR9127433	Mus musculus	bone marrow	Adult	NTRK2	NTRK2_human_ex26	0.069019	TrkB-FL
Tabula Muris Consortium	GSE132040	SRR9125850;SRR9127108	Mus musculus	lung	Adult	NTRK2	NTRK2_human_ex18	1.92873	TrkB-T1
Tabula Muris Consortium	GSE132040	SRR9125850;SRR9127108	Mus musculus	lung	Adult	NTRK2	NTRK2_human_ex21	0.126482	TrkB-Shc
Tabula Muris Consortium	GSE132040	SRR9125850;SRR9127108	Mus musculus	lung	Adult	NTRK2	NTRK2_human_ex26	0.102307	TrkB-FL
Tabula Muris Consortium	GSE132040	SRR9125852;SRR9127302	Mus musculus	spleen	Adult	NTRK2	NTRK2_human_ex18	0.65789	TrkB-T1
Tabula Muris Consortium	GSE132040	SRR9125852;SRR9127302	Mus musculus	spleen	Adult	NTRK2	NTRK2_human_ex21	0.104469	TrkB-Shc
Tabula Muris Consortium	GSE132040	SRR9125852;SRR9127302	Mus musculus	spleen	Adult	NTRK2	NTRK2_human_ex26	0	TrkB-FL
Tabula Muris Consortium	GSE132040	SRR9125853;SRR9127511	Mus musculus	brown adipose tissue	Adult	NTRK2	NTRK2_human_ex18	17.8746	TrkB-T1
Tabula Muris Consortium	GSE132040	SRR9125853;SRR9127511	Mus musculus	brown adipose tissue	Adult	NTRK2	NTRK2_human_ex21	0.0212348	TrkB-Shc
Tabula Muris Consortium	GSE132040	SRR9125853;SRR9127511	Mus musculus	brown adipose tissue	Adult	NTRK2	NTRK2_human_ex26	0.0734759	TrkB-FL
Tabula Muris Consortium	GSE132040	SRR9125854;SRR9126961	Mus musculus	mesenteric adipose tissue	Adult	NTRK2	NTRK2_human_ex18	10.702	TrkB-T1
Tabula Muris Consortium	GSE132040	SRR9125854;SRR9126961	Mus musculus	mesenteric adipose tissue	Adult	NTRK2	NTRK2_human_ex21	0.31806	TrkB-Shc
Tabula Muris Consortium	GSE132040	SRR9125854;SRR9126961	Mus musculus	mesenteric adipose tissue	Adult	NTRK2	NTRK2_human_ex26	0.0572212	TrkB-FL
Tabula Muris Consortium	GSE132040	SRR9125855;SRR9126929	Mus musculus	bone	Adult	NTRK2	NTRK2_human_ex18	1.34197	TrkB-T1
Tabula Muris Consortium	GSE132040	SRR9125855;SRR9126929	Mus musculus	bone	Adult	NTRK2	NTRK2_human_ex21	0.957406	TrkB-Shc
Tabula Muris Consortium	GSE132040	SRR9125855;SRR9126929	Mus musculus	bone	Adult	NTRK2	NTRK2_human_ex26	0.228221	TrkB-FL
Tabula Muris Consortium	GSE132040	SRR9125856;SRR9126734	Mus musculus	brown adipose tissue	Adult	NTRK2	NTRK2_human_ex18	16.6004	TrkB-T1
Tabula Muris Consortium	GSE132040	SRR9125856;SRR9126734	Mus musculus	brown adipose tissue	Adult	NTRK2	NTRK2_human_ex21	0.0771658	TrkB-Shc
Tabula Muris Consortium	GSE132040	SRR9125856;SRR9126734	Mus musculus	brown adipose tissue	Adult	NTRK2	NTRK2_human_ex26	0.20873	TrkB-FL
Tabula Muris Consortium	GSE132040	SRR9125857;SRR9126733	Mus musculus	spleen	Adult	NTRK2	NTRK2_human_ex18	0.964251	TrkB-T1
Tabula Muris Consortium	GSE132040	SRR9125857;SRR9126733	Mus musculus	spleen	Adult	NTRK2	NTRK2_human_ex21	1.35809	TrkB-Shc
Tabula Muris Consortium	GSE132040	SRR9125857;SRR9126733	Mus musculus	spleen	Adult	NTRK2	NTRK2_human_ex26	0.405057	TrkB-FL
Tabula Muris Consortium	GSE132040	SRR9125858;SRR9127034	Mus musculus	gonadal adipose tissue	Adult	NTRK2	NTRK2_human_ex18	19.7207	TrkB-T1
Tabula Muris Consortium	GSE132040	SRR9125858;SRR9127034	Mus musculus	gonadal adipose tissue	Adult	NTRK2	NTRK2_human_ex21	0.407577	TrkB-Shc
Tabula Muris Consortium	GSE132040	SRR9125858;SRR9127034	Mus musculus	gonadal adipose tissue	Adult	NTRK2	NTRK2_human_ex26	0.311952	TrkB-FL
Tabula Muris Consortium	GSE132040	SRR9125859;SRR9126735	Mus musculus	skin	Adult	NTRK2	NTRK2_human_ex18	9.907	TrkB-T1
Tabula Muris Consortium	GSE132040	SRR9125859;SRR9126735	Mus musculus	skin	Adult	NTRK2	NTRK2_human_ex21	0	TrkB-Shc
Tabula Muris Consortium	GSE132040	SRR9125859;SRR9126735	Mus musculus	skin	Adult	NTRK2	NTRK2_human_ex26	0	TrkB-FL
Tabula Muris Consortium	GSE132040	SRR9125860;SRR9127084	Mus musculus	pancreas	Adult	NTRK2	NTRK2_human_ex18	0.47582	TrkB-T1
Tabula Muris Consortium	GSE132040	SRR9125860;SRR9127084	Mus musculus	pancreas	Adult	NTRK2	NTRK2_human_ex21	0	TrkB-Shc
Tabula Muris Consortium	GSE132040	SRR9125860;SRR9127084	Mus musculus	pancreas	Adult	NTRK2	NTRK2_human_ex26	0	TrkB-FL
Tabula Muris Consortium	GSE132040	SRR9125861;SRR9127225	Mus musculus	pancreas	Adult	NTRK2	NTRK2_human_ex18	0.64688	TrkB-T1
Tabula Muris Consortium	GSE132040	SRR9125861;SRR9127225	Mus musculus	pancreas	Adult	NTRK2	NTRK2_human_ex21	0.125547	TrkB-Shc
Tabula Muris Consortium	GSE132040	SRR9125861;SRR9127225	Mus musculus	pancreas	Adult	NTRK2	NTRK2_human_ex26	0	TrkB-FL
Tabula Muris Consortium	GSE132040	SRR9125862;SRR9127394	Mus musculus	kidney	Adult	NTRK2	NTRK2_human_ex18	0.435238	TrkB-T1
Tabula Muris Consortium	GSE132040	SRR9125862;SRR9127394	Mus musculus	kidney	Adult	NTRK2	NTRK2_human_ex21	0.228073	TrkB-Shc
Tabula Muris Consortium	GSE132040	SRR9125862;SRR9127394	Mus musculus	kidney	Adult	NTRK2	NTRK2_human_ex26	0	TrkB-FL
Tabula Muris Consortium	GSE132040	SRR9125863;SRR9126782	Mus musculus	whole brain	Adult	NTRK2	NTRK2_human_ex18	30.5943	TrkB-T1
Tabula Muris Consortium	GSE132040	SRR9125863;SRR9126782	Mus musculus	whole brain	Adult	NTRK2	NTRK2_human_ex21	0.800158	TrkB-Shc
Tabula Muris Consortium	GSE132040	SRR9125863;SRR9126782	Mus musculus	whole brain	Adult	NTRK2	NTRK2_human_ex26	10.9813	TrkB-FL
Tabula Muris Consortium	GSE132040	SRR9125864;SRR9126935	Mus musculus	white blood cells	Adult	NTRK2	NTRK2_human_ex18	0	TrkB-T1
Tabula Muris Consortium	GSE132040	SRR9125864;SRR9126935	Mus musculus	white blood cells	Adult	NTRK2	NTRK2_human_ex21	0	TrkB-Shc
Tabula Muris Consortium	GSE132040	SRR9125864;SRR9126935	Mus musculus	white blood cells	Adult	NTRK2	NTRK2_human_ex26	0	TrkB-FL
Tabula Muris Consortium	GSE132040	SRR9125865;SRR9126934	Mus musculus	bone	Adult	NTRK2	NTRK2_human_ex18	1.08672	TrkB-T1
Tabula Muris Consortium	GSE132040	SRR9125865;SRR9126934	Mus musculus	bone	Adult	NTRK2	NTRK2_human_ex21	0.130911	TrkB-Shc
Tabula Muris Consortium	GSE132040	SRR9125865;SRR9126934	Mus musculus	bone	Adult	NTRK2	NTRK2_human_ex26	0.0808879	TrkB-FL
Tabula Muris Consortium	GSE132040	SRR9125867;SRR9127576	Mus musculus	brown adipose tissue	Adult	NTRK2	NTRK2_human_ex18	17.5462	TrkB-T1
Tabula Muris Consortium	GSE132040	SRR9125867;SRR9127576	Mus musculus	brown adipose tissue	Adult	NTRK2	NTRK2_human_ex21	0.144622	TrkB-Shc
Tabula Muris Consortium	GSE132040	SRR9125867;SRR9127576	Mus musculus	brown adipose tissue	Adult	NTRK2	NTRK2_human_ex26	0.0769872	TrkB-FL
Tabula Muris Consortium	GSE132040	SRR9125868;SRR9127431	Mus musculus	brown adipose tissue	Adult	NTRK2	NTRK2_human_ex18	20.1107	TrkB-T1
Tabula Muris Consortium	GSE132040	SRR9125868;SRR9127431	Mus musculus	brown adipose tissue	Adult	NTRK2	NTRK2_human_ex21	0.0594728	TrkB-Shc
Tabula Muris Consortium	GSE132040	SRR9125868;SRR9127431	Mus musculus	brown adipose tissue	Adult	NTRK2	NTRK2_human_ex26	0.0391973	TrkB-FL
Tabula Muris Consortium	GSE132040	SRR9125869;SRR9127174	Mus musculus	bone marrow	Adult	NTRK2	NTRK2_human_ex18	0.543707	TrkB-T1
Tabula Muris Consortium	GSE132040	SRR9125869;SRR9127174	Mus musculus	bone marrow	Adult	NTRK2	NTRK2_human_ex21	0.584436	TrkB-Shc
Tabula Muris Consortium	GSE132040	SRR9125869;SRR9127174	Mus musculus	bone marrow	Adult	NTRK2	NTRK2_human_ex26	0.252781	TrkB-FL
Tabula Muris Consortium	GSE132040	SRR9125870;SRR9127575	Mus musculus	whole brain	Adult	NTRK2	NTRK2_human_ex18	29.955	TrkB-T1
Tabula Muris Consortium	GSE132040	SRR9125870;SRR9127575	Mus musculus	whole brain	Adult	NTRK2	NTRK2_human_ex21	1.25215	TrkB-Shc
Tabula Muris Consortium	GSE132040	SRR9125870;SRR9127575	Mus musculus	whole brain	Adult	NTRK2	NTRK2_human_ex26	13.8178	TrkB-FL
Tabula Muris Consortium	GSE132040	SRR9125871;SRR9126861	Mus musculus	brown adipose tissue	Adult	NTRK2	NTRK2_human_ex18	25.2862	TrkB-T1
Tabula Muris Consortium	GSE132040	SRR9125871;SRR9126861	Mus musculus	brown adipose tissue	Adult	NTRK2	NTRK2_human_ex21	0	TrkB-Shc
Tabula Muris Consortium	GSE132040	SRR9125871;SRR9126861	Mus musculus	brown adipose tissue	Adult	NTRK2	NTRK2_human_ex26	0.138927	TrkB-FL
Tabula Muris Consortium	GSE132040	SRR9125872;SRR9127160	Mus musculus	subcutaneous adipose tissue	Adult	NTRK2	NTRK2_human_ex18	18.1039	TrkB-T1
Tabula Muris Consortium	GSE132040	SRR9125872;SRR9127160	Mus musculus	subcutaneous adipose tissue	Adult	NTRK2	NTRK2_human_ex21	0.936636	TrkB-Shc
Tabula Muris Consortium	GSE132040	SRR9125872;SRR9127160	Mus musculus	subcutaneous adipose tissue	Adult	NTRK2	NTRK2_human_ex26	0.859675	TrkB-FL
Tabula Muris Consortium	GSE132040	SRR9125873;SRR9127159	Mus musculus	liver	Adult	NTRK2	NTRK2_human_ex18	0	TrkB-T1
Tabula Muris Consortium	GSE132040	SRR9125873;SRR9127159	Mus musculus	liver	Adult	NTRK2	NTRK2_human_ex21	0	TrkB-Shc
Tabula Muris Consortium	GSE132040	SRR9125873;SRR9127159	Mus musculus	liver	Adult	NTRK2	NTRK2_human_ex26	0	TrkB-FL
Tabula Muris Consortium	GSE132040	SRR9125874;SRR9126729	Mus musculus	kidney	Adult	NTRK2	NTRK2_human_ex18	0.518386	TrkB-T1
Tabula Muris Consortium	GSE132040	SRR9125874;SRR9126729	Mus musculus	kidney	Adult	NTRK2	NTRK2_human_ex21	0.153464	TrkB-Shc
Tabula Muris Consortium	GSE132040	SRR9125874;SRR9126729	Mus musculus	kidney	Adult	NTRK2	NTRK2_human_ex26	0.0319705	TrkB-FL
Tabula Muris Consortium	GSE132040	SRR9125875;SRR9126728	Mus musculus	pancreas	Adult	NTRK2	NTRK2_human_ex18	0	TrkB-T1
Tabula Muris Consortium	GSE132040	SRR9125875;SRR9126728	Mus musculus	pancreas	Adult	NTRK2	NTRK2_human_ex21	2.80003	TrkB-Shc
Tabula Muris Consortium	GSE132040	SRR9125875;SRR9126728	Mus musculus	pancreas	Adult	NTRK2	NTRK2_human_ex26	2.14453	TrkB-FL
Tabula Muris Consortium	GSE132040	SRR9125876;SRR9127172	Mus musculus	mesenteric adipose tissue	Adult	NTRK2	NTRK2_human_ex18	16.4662	TrkB-T1
Tabula Muris Consortium	GSE132040	SRR9125876;SRR9127172	Mus musculus	mesenteric adipose tissue	Adult	NTRK2	NTRK2_human_ex21	0.400548	TrkB-Shc
Tabula Muris Consortium	GSE132040	SRR9125876;SRR9127172	Mus musculus	mesenteric adipose tissue	Adult	NTRK2	NTRK2_human_ex26	0.121843	TrkB-FL
Tabula Muris Consortium	GSE132040	SRR9125877;SRR9127137	Mus musculus	gonadal adipose tissue	Adult	NTRK2	NTRK2_human_ex18	21.4661	TrkB-T1
Tabula Muris Consortium	GSE132040	SRR9125877;SRR9127137	Mus musculus	gonadal adipose tissue	Adult	NTRK2	NTRK2_human_ex21	0.506167	TrkB-Shc
Tabula Muris Consortium	GSE132040	SRR9125877;SRR9127137	Mus musculus	gonadal adipose tissue	Adult	NTRK2	NTRK2_human_ex26	0.372852	TrkB-FL
Tabula Muris Consortium	GSE132040	SRR9125878;SRR9126701	Mus musculus	lung	Adult	NTRK2	NTRK2_human_ex18	2.80623	TrkB-T1
Tabula Muris Consortium	GSE132040	SRR9125878;SRR9126701	Mus musculus	lung	Adult	NTRK2	NTRK2_human_ex21	0.177803	TrkB-Shc
Tabula Muris Consortium	GSE132040	SRR9125878;SRR9126701	Mus musculus	lung	Adult	NTRK2	NTRK2_human_ex26	0.0502228	TrkB-FL
Tabula Muris Consortium	GSE132040	SRR9125879;SRR9126700	Mus musculus	heart	Adult	NTRK2	NTRK2_human_ex18	0.343408	TrkB-T1
Tabula Muris Consortium	GSE132040	SRR9125879;SRR9126700	Mus musculus	heart	Adult	NTRK2	NTRK2_human_ex21	0.307285	TrkB-Shc
Tabula Muris Consortium	GSE132040	SRR9125879;SRR9126700	Mus musculus	heart	Adult	NTRK2	NTRK2_human_ex26	0.173593	TrkB-FL
Tabula Muris Consortium	GSE132040	SRR9125880;SRR9126703	Mus musculus	pancreas	Adult	NTRK2	NTRK2_human_ex18	0.196434	TrkB-T1
Tabula Muris Consortium	GSE132040	SRR9125880;SRR9126703	Mus musculus	pancreas	Adult	NTRK2	NTRK2_human_ex21	0.0428897	TrkB-Shc
Tabula Muris Consortium	GSE132040	SRR9125880;SRR9126703	Mus musculus	pancreas	Adult	NTRK2	NTRK2_human_ex26	0	TrkB-FL
Tabula Muris Consortium	GSE132040	SRR9125881;SRR9126702	Mus musculus	mesenteric adipose tissue	Adult	NTRK2	NTRK2_human_ex18	16.3511	TrkB-T1
Tabula Muris Consortium	GSE132040	SRR9125881;SRR9126702	Mus musculus	mesenteric adipose tissue	Adult	NTRK2	NTRK2_human_ex21	0.205267	TrkB-Shc
Tabula Muris Consortium	GSE132040	SRR9125881;SRR9126702	Mus musculus	mesenteric adipose tissue	Adult	NTRK2	NTRK2_human_ex26	0.0796978	TrkB-FL
Tabula Muris Consortium	GSE132040	SRR9125882;SRR9126697	Mus musculus	lung	Adult	NTRK2	NTRK2_human_ex18	3.43441	TrkB-T1
Tabula Muris Consortium	GSE132040	SRR9125882;SRR9126697	Mus musculus	lung	Adult	NTRK2	NTRK2_human_ex21	0.456815	TrkB-Shc
Tabula Muris Consortium	GSE132040	SRR9125882;SRR9126697	Mus musculus	lung	Adult	NTRK2	NTRK2_human_ex26	0.4363	TrkB-FL
Tabula Muris Consortium	GSE132040	SRR9125883;SRR9126696	Mus musculus	kidney	Adult	NTRK2	NTRK2_human_ex18	0.349946	TrkB-T1
Tabula Muris Consortium	GSE132040	SRR9125883;SRR9126696	Mus musculus	kidney	Adult	NTRK2	NTRK2_human_ex21	0.373548	TrkB-Shc
Tabula Muris Consortium	GSE132040	SRR9125883;SRR9126696	Mus musculus	kidney	Adult	NTRK2	NTRK2_human_ex26	0.0671449	TrkB-FL
Tabula Muris Consortium	GSE132040	SRR9125884;SRR9126699	Mus musculus	whole brain	Adult	NTRK2	NTRK2_human_ex18	33.4439	TrkB-T1
Tabula Muris Consortium	GSE132040	SRR9125884;SRR9126699	Mus musculus	whole brain	Adult	NTRK2	NTRK2_human_ex21	0.998328	TrkB-Shc
Tabula Muris Consortium	GSE132040	SRR9125884;SRR9126699	Mus musculus	whole brain	Adult	NTRK2	NTRK2_human_ex26	10.0245	TrkB-FL
Tabula Muris Consortium	GSE132040	SRR9125885;SRR9126698	Mus musculus	bone marrow	Adult	NTRK2	NTRK2_human_ex18	2.12724	TrkB-T1
Tabula Muris Consortium	GSE132040	SRR9125885;SRR9126698	Mus musculus	bone marrow	Adult	NTRK2	NTRK2_human_ex21	2.32594	TrkB-Shc
Tabula Muris Consortium	GSE132040	SRR9125885;SRR9126698	Mus musculus	bone marrow	Adult	NTRK2	NTRK2_human_ex26	1.17185	TrkB-FL
Tabula Muris Consortium	GSE132040	SRR9125886;SRR9127383	Mus musculus	skin	Adult	NTRK2	NTRK2_human_ex18	3.81524	TrkB-T1
Tabula Muris Consortium	GSE132040	SRR9125886;SRR9127383	Mus musculus	skin	Adult	NTRK2	NTRK2_human_ex21	1.20248	TrkB-Shc
Tabula Muris Consortium	GSE132040	SRR9125886;SRR9127383	Mus musculus	skin	Adult	NTRK2	NTRK2_human_ex26	0.387651	TrkB-FL
Tabula Muris Consortium	GSE132040	SRR9125887;SRR9126706	Mus musculus	kidney	Adult	NTRK2	NTRK2_human_ex18	0.284825	TrkB-T1
Tabula Muris Consortium	GSE132040	SRR9125887;SRR9126706	Mus musculus	kidney	Adult	NTRK2	NTRK2_human_ex21	0.20878	TrkB-Shc
Tabula Muris Consortium	GSE132040	SRR9125887;SRR9126706	Mus musculus	kidney	Adult	NTRK2	NTRK2_human_ex26	0.126331	TrkB-FL
Tabula Muris Consortium	GSE132040	SRR9125888;SRR9126705	Mus musculus	kidney	Adult	NTRK2	NTRK2_human_ex18	0.19319	TrkB-T1
Tabula Muris Consortium	GSE132040	SRR9125888;SRR9126705	Mus musculus	kidney	Adult	NTRK2	NTRK2_human_ex21	0.0306773	TrkB-Shc
Tabula Muris Consortium	GSE132040	SRR9125888;SRR9126705	Mus musculus	kidney	Adult	NTRK2	NTRK2_human_ex26	0	TrkB-FL
Tabula Muris Consortium	GSE132040	SRR9125889;SRR9127382	Mus musculus	kidney	Adult	NTRK2	NTRK2_human_ex18	0.161446	TrkB-T1
Tabula Muris Consortium	GSE132040	SRR9125889;SRR9127382	Mus musculus	kidney	Adult	NTRK2	NTRK2_human_ex21	0.0542312	TrkB-Shc
Tabula Muris Consortium	GSE132040	SRR9125889;SRR9127382	Mus musculus	kidney	Adult	NTRK2	NTRK2_human_ex26	0.0214456	TrkB-FL
Tabula Muris Consortium	GSE132040	SRR9125890;SRR9126665	Mus musculus	subcutaneous adipose tissue	Adult	NTRK2	NTRK2_human_ex18	27.2839	TrkB-T1
Tabula Muris Consortium	GSE132040	SRR9125890;SRR9126665	Mus musculus	subcutaneous adipose tissue	Adult	NTRK2	NTRK2_human_ex21	0.128536	TrkB-Shc
Tabula Muris Consortium	GSE132040	SRR9125890;SRR9126665	Mus musculus	subcutaneous adipose tissue	Adult	NTRK2	NTRK2_human_ex26	0.141192	TrkB-FL
Tabula Muris Consortium	GSE132040	SRR9125891;SRR9126664	Mus musculus	spleen	Adult	NTRK2	NTRK2_human_ex18	0.535979	TrkB-T1
Tabula Muris Consortium	GSE132040	SRR9125891;SRR9126664	Mus musculus	spleen	Adult	NTRK2	NTRK2_human_ex21	0.0346745	TrkB-Shc
Tabula Muris Consortium	GSE132040	SRR9125891;SRR9126664	Mus musculus	spleen	Adult	NTRK2	NTRK2_human_ex26	0.0171399	TrkB-FL
Tabula Muris Consortium	GSE132040	SRR9125892;SRR9126667	Mus musculus	liver	Adult	NTRK2	NTRK2_human_ex18	1.76544	TrkB-T1
Tabula Muris Consortium	GSE132040	SRR9125892;SRR9126667	Mus musculus	liver	Adult	NTRK2	NTRK2_human_ex21	0.0693142	TrkB-Shc
Tabula Muris Consortium	GSE132040	SRR9125892;SRR9126667	Mus musculus	liver	Adult	NTRK2	NTRK2_human_ex26	0.0228418	TrkB-FL
Tabula Muris Consortium	GSE132040	SRR9125893;SRR9126666	Mus musculus	bone	Adult	NTRK2	NTRK2_human_ex18	0.660134	TrkB-T1
Tabula Muris Consortium	GSE132040	SRR9125893;SRR9126666	Mus musculus	bone	Adult	NTRK2	NTRK2_human_ex21	0.144134	TrkB-Shc
Tabula Muris Consortium	GSE132040	SRR9125893;SRR9126666	Mus musculus	bone	Adult	NTRK2	NTRK2_human_ex26	0.094996	TrkB-FL
Tabula Muris Consortium	GSE132040	SRR9125894;SRR9127352	Mus musculus	skin	Adult	NTRK2	NTRK2_human_ex18	4.41118	TrkB-T1
Tabula Muris Consortium	GSE132040	SRR9125894;SRR9127352	Mus musculus	skin	Adult	NTRK2	NTRK2_human_ex21	1.42753	TrkB-Shc
Tabula Muris Consortium	GSE132040	SRR9125894;SRR9127352	Mus musculus	skin	Adult	NTRK2	NTRK2_human_ex26	0.752683	TrkB-FL
Tabula Muris Consortium	GSE132040	SRR9125896;SRR9126663	Mus musculus	bone	Adult	NTRK2	NTRK2_human_ex18	1.91687	TrkB-T1
Tabula Muris Consortium	GSE132040	SRR9125896;SRR9126663	Mus musculus	bone	Adult	NTRK2	NTRK2_human_ex21	2.01	TrkB-Shc
Tabula Muris Consortium	GSE132040	SRR9125896;SRR9126663	Mus musculus	bone	Adult	NTRK2	NTRK2_human_ex26	1.29464	TrkB-FL
Tabula Muris Consortium	GSE132040	SRR9125897;SRR9127353	Mus musculus	bone marrow	Adult	NTRK2	NTRK2_human_ex18	0.436053	TrkB-T1
Tabula Muris Consortium	GSE132040	SRR9125897;SRR9127353	Mus musculus	bone marrow	Adult	NTRK2	NTRK2_human_ex21	0.647298	TrkB-Shc
Tabula Muris Consortium	GSE132040	SRR9125897;SRR9127353	Mus musculus	bone marrow	Adult	NTRK2	NTRK2_human_ex26	0.426699	TrkB-FL
Tabula Muris Consortium	GSE132040	SRR9125898;SRR9127133	Mus musculus	bone marrow	Adult	NTRK2	NTRK2_human_ex18	0.823226	TrkB-T1
Tabula Muris Consortium	GSE132040	SRR9125898;SRR9127133	Mus musculus	bone marrow	Adult	NTRK2	NTRK2_human_ex21	1.43795	TrkB-Shc
Tabula Muris Consortium	GSE132040	SRR9125898;SRR9127133	Mus musculus	bone marrow	Adult	NTRK2	NTRK2_human_ex26	0.444246	TrkB-FL
Tabula Muris Consortium	GSE132040	SRR9125899;SRR9126669	Mus musculus	lung	Adult	NTRK2	NTRK2_human_ex18	2.4364	TrkB-T1
Tabula Muris Consortium	GSE132040	SRR9125899;SRR9126669	Mus musculus	lung	Adult	NTRK2	NTRK2_human_ex21	0.432223	TrkB-Shc
Tabula Muris Consortium	GSE132040	SRR9125899;SRR9126669	Mus musculus	lung	Adult	NTRK2	NTRK2_human_ex26	0.0986085	TrkB-FL
Tabula Muris Consortium	GSE132040	SRR9125900;SRR9126668	Mus musculus	small intestine	Adult	NTRK2	NTRK2_human_ex18	0.079764	TrkB-T1
Tabula Muris Consortium	GSE132040	SRR9125900;SRR9126668	Mus musculus	small intestine	Adult	NTRK2	NTRK2_human_ex21	0.129374	TrkB-Shc
Tabula Muris Consortium	GSE132040	SRR9125900;SRR9126668	Mus musculus	small intestine	Adult	NTRK2	NTRK2_human_ex26	0.0590316	TrkB-FL
Tabula Muris Consortium	GSE132040	SRR9125901;SRR9126880	Mus musculus	subcutaneous adipose tissue	Adult	NTRK2	NTRK2_human_ex18	31.3278	TrkB-T1
Tabula Muris Consortium	GSE132040	SRR9125901;SRR9126880	Mus musculus	subcutaneous adipose tissue	Adult	NTRK2	NTRK2_human_ex21	0.348086	TrkB-Shc
Tabula Muris Consortium	GSE132040	SRR9125901;SRR9126880	Mus musculus	subcutaneous adipose tissue	Adult	NTRK2	NTRK2_human_ex26	0.344124	TrkB-FL
Tabula Muris Consortium	GSE132040	SRR9125904;SRR9126881	Mus musculus	liver	Adult	NTRK2	NTRK2_human_ex18	1.76559	TrkB-T1
Tabula Muris Consortium	GSE132040	SRR9125904;SRR9126881	Mus musculus	liver	Adult	NTRK2	NTRK2_human_ex21	0.0740161	TrkB-Shc
Tabula Muris Consortium	GSE132040	SRR9125904;SRR9126881	Mus musculus	liver	Adult	NTRK2	NTRK2_human_ex26	0.0121956	TrkB-FL
Tabula Muris Consortium	GSE132040	SRR9125905;SRR9126876	Mus musculus	muscle	Adult	NTRK2	NTRK2_human_ex18	0.64099	TrkB-T1
Tabula Muris Consortium	GSE132040	SRR9125905;SRR9126876	Mus musculus	muscle	Adult	NTRK2	NTRK2_human_ex21	0.0449561	TrkB-Shc
Tabula Muris Consortium	GSE132040	SRR9125905;SRR9126876	Mus musculus	muscle	Adult	NTRK2	NTRK2_human_ex26	0.159099	TrkB-FL
Tabula Muris Consortium	GSE132040	SRR9125906;SRR9126768	Mus musculus	mesenteric adipose tissue	Adult	NTRK2	NTRK2_human_ex18	14.4465	TrkB-T1
Tabula Muris Consortium	GSE132040	SRR9125906;SRR9126768	Mus musculus	mesenteric adipose tissue	Adult	NTRK2	NTRK2_human_ex21	0.203504	TrkB-Shc
Tabula Muris Consortium	GSE132040	SRR9125906;SRR9126768	Mus musculus	mesenteric adipose tissue	Adult	NTRK2	NTRK2_human_ex26	0.16095	TrkB-FL
Tabula Muris Consortium	GSE132040	SRR9125907;SRR9126771	Mus musculus	white blood cells	Adult	NTRK2	NTRK2_human_ex18	0	TrkB-T1
Tabula Muris Consortium	GSE132040	SRR9125907;SRR9126771	Mus musculus	white blood cells	Adult	NTRK2	NTRK2_human_ex21	0	TrkB-Shc
Tabula Muris Consortium	GSE132040	SRR9125907;SRR9126771	Mus musculus	white blood cells	Adult	NTRK2	NTRK2_human_ex26	0	TrkB-FL
Tabula Muris Consortium	GSE132040	SRR9125908;SRR9126770	Mus musculus	liver	Adult	NTRK2	NTRK2_human_ex18	2.42346	TrkB-T1
Tabula Muris Consortium	GSE132040	SRR9125908;SRR9126770	Mus musculus	liver	Adult	NTRK2	NTRK2_human_ex21	0.0503957	TrkB-Shc
Tabula Muris Consortium	GSE132040	SRR9125908;SRR9126770	Mus musculus	liver	Adult	NTRK2	NTRK2_human_ex26	0	TrkB-FL
Tabula Muris Consortium	GSE132040	SRR9125909;SRR9127570	Mus musculus	spleen	Adult	NTRK2	NTRK2_human_ex18	0.437001	TrkB-T1
Tabula Muris Consortium	GSE132040	SRR9125909;SRR9127570	Mus musculus	spleen	Adult	NTRK2	NTRK2_human_ex21	0.119269	TrkB-Shc
Tabula Muris Consortium	GSE132040	SRR9125909;SRR9127570	Mus musculus	spleen	Adult	NTRK2	NTRK2_human_ex26	0.0235824	TrkB-FL
Tabula Muris Consortium	GSE132040	SRR9125910;SRR9127135	Mus musculus	pancreas	Adult	NTRK2	NTRK2_human_ex18	0.476183	TrkB-T1
Tabula Muris Consortium	GSE132040	SRR9125910;SRR9127135	Mus musculus	pancreas	Adult	NTRK2	NTRK2_human_ex21	0.0159954	TrkB-Shc
Tabula Muris Consortium	GSE132040	SRR9125910;SRR9127135	Mus musculus	pancreas	Adult	NTRK2	NTRK2_human_ex26	0	TrkB-FL
Tabula Muris Consortium	GSE132040	SRR9125911;SRR9127569	Mus musculus	mesenteric adipose tissue	Adult	NTRK2	NTRK2_human_ex18	6.27507	TrkB-T1
Tabula Muris Consortium	GSE132040	SRR9125911;SRR9127569	Mus musculus	mesenteric adipose tissue	Adult	NTRK2	NTRK2_human_ex21	0.990439	TrkB-Shc
Tabula Muris Consortium	GSE132040	SRR9125911;SRR9127569	Mus musculus	mesenteric adipose tissue	Adult	NTRK2	NTRK2_human_ex26	0.456944	TrkB-FL
Tabula Muris Consortium	GSE132040	SRR9125912;SRR9127090	Mus musculus	bone	Adult	NTRK2	NTRK2_human_ex18	1.09429	TrkB-T1
Tabula Muris Consortium	GSE132040	SRR9125912;SRR9127090	Mus musculus	bone	Adult	NTRK2	NTRK2_human_ex21	0.645752	TrkB-Shc
Tabula Muris Consortium	GSE132040	SRR9125912;SRR9127090	Mus musculus	bone	Adult	NTRK2	NTRK2_human_ex26	0.306433	TrkB-FL
Tabula Muris Consortium	GSE132040	SRR9125913;SRR9127088	Mus musculus	mesenteric adipose tissue	Adult	NTRK2	NTRK2_human_ex18	19.0357	TrkB-T1
Tabula Muris Consortium	GSE132040	SRR9125913;SRR9127088	Mus musculus	mesenteric adipose tissue	Adult	NTRK2	NTRK2_human_ex21	0.114214	TrkB-Shc
Tabula Muris Consortium	GSE132040	SRR9125913;SRR9127088	Mus musculus	mesenteric adipose tissue	Adult	NTRK2	NTRK2_human_ex26	0.31755	TrkB-FL
Tabula Muris Consortium	GSE132040	SRR9125914;SRR9127300	Mus musculus	skin	Adult	NTRK2	NTRK2_human_ex18	6.33051	TrkB-T1
Tabula Muris Consortium	GSE132040	SRR9125914;SRR9127300	Mus musculus	skin	Adult	NTRK2	NTRK2_human_ex21	0.576933	TrkB-Shc
Tabula Muris Consortium	GSE132040	SRR9125914;SRR9127300	Mus musculus	skin	Adult	NTRK2	NTRK2_human_ex26	0.228147	TrkB-FL
Tabula Muris Consortium	GSE132040	SRR9125915;SRR9127165	Mus musculus	skin	Adult	NTRK2	NTRK2_human_ex18	3.5159	TrkB-T1
Tabula Muris Consortium	GSE132040	SRR9125915;SRR9127165	Mus musculus	skin	Adult	NTRK2	NTRK2_human_ex21	0.215779	TrkB-Shc
Tabula Muris Consortium	GSE132040	SRR9125915;SRR9127165	Mus musculus	skin	Adult	NTRK2	NTRK2_human_ex26	0	TrkB-FL
Tabula Muris Consortium	GSE132040	SRR9125916;SRR9126655	Mus musculus	bone	Adult	NTRK2	NTRK2_human_ex18	2.1655	TrkB-T1
Tabula Muris Consortium	GSE132040	SRR9125916;SRR9126655	Mus musculus	bone	Adult	NTRK2	NTRK2_human_ex21	3.16197	TrkB-Shc
Tabula Muris Consortium	GSE132040	SRR9125916;SRR9126655	Mus musculus	bone	Adult	NTRK2	NTRK2_human_ex26	1.22701	TrkB-FL
Tabula Muris Consortium	GSE132040	SRR9125917;SRR9126855	Mus musculus	gonadal adipose tissue	Adult	NTRK2	NTRK2_human_ex18	26.0158	TrkB-T1
Tabula Muris Consortium	GSE132040	SRR9125917;SRR9126855	Mus musculus	gonadal adipose tissue	Adult	NTRK2	NTRK2_human_ex21	0.0512321	TrkB-Shc
Tabula Muris Consortium	GSE132040	SRR9125917;SRR9126855	Mus musculus	gonadal adipose tissue	Adult	NTRK2	NTRK2_human_ex26	0.0949457	TrkB-FL
Tabula Muris Consortium	GSE132040	SRR9125918;SRR9127018	Mus musculus	liver	Adult	NTRK2	NTRK2_human_ex18	2.1675	TrkB-T1
Tabula Muris Consortium	GSE132040	SRR9125918;SRR9127018	Mus musculus	liver	Adult	NTRK2	NTRK2_human_ex21	0.0484161	TrkB-Shc
Tabula Muris Consortium	GSE132040	SRR9125918;SRR9127018	Mus musculus	liver	Adult	NTRK2	NTRK2_human_ex26	0.019146	TrkB-FL
Tabula Muris Consortium	GSE132040	SRR9125919;SRR9127016	Mus musculus	muscle	Adult	NTRK2	NTRK2_human_ex18	0.520279	TrkB-T1
Tabula Muris Consortium	GSE132040	SRR9125919;SRR9127016	Mus musculus	muscle	Adult	NTRK2	NTRK2_human_ex21	0	TrkB-Shc
Tabula Muris Consortium	GSE132040	SRR9125919;SRR9127016	Mus musculus	muscle	Adult	NTRK2	NTRK2_human_ex26	0.0528723	TrkB-FL
Tabula Muris Consortium	GSE132040	SRR9125920;SRR9127067	Mus musculus	whole brain	Adult	NTRK2	NTRK2_human_ex18	38.9247	TrkB-T1
Tabula Muris Consortium	GSE132040	SRR9125920;SRR9127067	Mus musculus	whole brain	Adult	NTRK2	NTRK2_human_ex21	1.5147	TrkB-Shc
Tabula Muris Consortium	GSE132040	SRR9125920;SRR9127067	Mus musculus	whole brain	Adult	NTRK2	NTRK2_human_ex26	12.2175	TrkB-FL
Tabula Muris Consortium	GSE132040	SRR9125921;SRR9127138	Mus musculus	heart	Adult	NTRK2	NTRK2_human_ex18	0.398172	TrkB-T1
Tabula Muris Consortium	GSE132040	SRR9125921;SRR9127138	Mus musculus	heart	Adult	NTRK2	NTRK2_human_ex21	0.1605	TrkB-Shc
Tabula Muris Consortium	GSE132040	SRR9125921;SRR9127138	Mus musculus	heart	Adult	NTRK2	NTRK2_human_ex26	0.0661138	TrkB-FL
Tabula Muris Consortium	GSE132040	SRR9125922;SRR9126661	Mus musculus	mesenteric adipose tissue	Adult	NTRK2	NTRK2_human_ex18	11.6757	TrkB-T1
Tabula Muris Consortium	GSE132040	SRR9125922;SRR9126661	Mus musculus	mesenteric adipose tissue	Adult	NTRK2	NTRK2_human_ex21	0.498304	TrkB-Shc
Tabula Muris Consortium	GSE132040	SRR9125922;SRR9126661	Mus musculus	mesenteric adipose tissue	Adult	NTRK2	NTRK2_human_ex26	0.246316	TrkB-FL
Tabula Muris Consortium	GSE132040	SRR9125923;SRR9126860	Mus musculus	skin	Adult	NTRK2	NTRK2_human_ex18	6.85173	TrkB-T1
Tabula Muris Consortium	GSE132040	SRR9125923;SRR9126860	Mus musculus	skin	Adult	NTRK2	NTRK2_human_ex21	0.0593465	TrkB-Shc
Tabula Muris Consortium	GSE132040	SRR9125923;SRR9126860	Mus musculus	skin	Adult	NTRK2	NTRK2_human_ex26	0.0586711	TrkB-FL
Tabula Muris Consortium	GSE132040	SRR9125924;SRR9126695	Mus musculus	kidney	Adult	NTRK2	NTRK2_human_ex18	0.391737	TrkB-T1
Tabula Muris Consortium	GSE132040	SRR9125924;SRR9126695	Mus musculus	kidney	Adult	NTRK2	NTRK2_human_ex21	0.322004	TrkB-Shc
Tabula Muris Consortium	GSE132040	SRR9125924;SRR9126695	Mus musculus	kidney	Adult	NTRK2	NTRK2_human_ex26	0.109429	TrkB-FL
Tabula Muris Consortium	GSE132040	SRR9125925;SRR9126662	Mus musculus	pancreas	Adult	NTRK2	NTRK2_human_ex18	0.0512743	TrkB-T1
Tabula Muris Consortium	GSE132040	SRR9125925;SRR9126662	Mus musculus	pancreas	Adult	NTRK2	NTRK2_human_ex21	0	TrkB-Shc
Tabula Muris Consortium	GSE132040	SRR9125925;SRR9126662	Mus musculus	pancreas	Adult	NTRK2	NTRK2_human_ex26	0.0442715	TrkB-FL
Tabula Muris Consortium	GSE132040	SRR9125926;SRR9126657	Mus musculus	skin	Adult	NTRK2	NTRK2_human_ex18	3.90509	TrkB-T1
Tabula Muris Consortium	GSE132040	SRR9125926;SRR9126657	Mus musculus	skin	Adult	NTRK2	NTRK2_human_ex21	1.30727	TrkB-Shc
Tabula Muris Consortium	GSE132040	SRR9125926;SRR9126657	Mus musculus	skin	Adult	NTRK2	NTRK2_human_ex26	0.262517	TrkB-FL
Tabula Muris Consortium	GSE132040	SRR9125927;SRR9126656	Mus musculus	kidney	Adult	NTRK2	NTRK2_human_ex18	0.274718	TrkB-T1
Tabula Muris Consortium	GSE132040	SRR9125927;SRR9126656	Mus musculus	kidney	Adult	NTRK2	NTRK2_human_ex21	0	TrkB-Shc
Tabula Muris Consortium	GSE132040	SRR9125927;SRR9126656	Mus musculus	kidney	Adult	NTRK2	NTRK2_human_ex26	0	TrkB-FL
Tabula Muris Consortium	GSE132040	SRR9125928;SRR9126659	Mus musculus	white blood cells	Adult	NTRK2	NTRK2_human_ex18	0	TrkB-T1
Tabula Muris Consortium	GSE132040	SRR9125928;SRR9126659	Mus musculus	white blood cells	Adult	NTRK2	NTRK2_human_ex21	0.0405596	TrkB-Shc
Tabula Muris Consortium	GSE132040	SRR9125928;SRR9126659	Mus musculus	white blood cells	Adult	NTRK2	NTRK2_human_ex26	0	TrkB-FL
Tabula Muris Consortium	GSE132040	SRR9125929;SRR9126658	Mus musculus	kidney	Adult	NTRK2	NTRK2_human_ex18	0.36357	TrkB-T1
Tabula Muris Consortium	GSE132040	SRR9125929;SRR9126658	Mus musculus	kidney	Adult	NTRK2	NTRK2_human_ex21	0	TrkB-Shc
Tabula Muris Consortium	GSE132040	SRR9125929;SRR9126658	Mus musculus	kidney	Adult	NTRK2	NTRK2_human_ex26	0	TrkB-FL
Tabula Muris Consortium	GSE132040	SRR9125930;SRR9126920	Mus musculus	muscle	Adult	NTRK2	NTRK2_human_ex18	0.620982	TrkB-T1
Tabula Muris Consortium	GSE132040	SRR9125930;SRR9126920	Mus musculus	muscle	Adult	NTRK2	NTRK2_human_ex21	0.0504506	TrkB-Shc
Tabula Muris Consortium	GSE132040	SRR9125930;SRR9126920	Mus musculus	muscle	Adult	NTRK2	NTRK2_human_ex26	0	TrkB-FL
Tabula Muris Consortium	GSE132040	SRR9125931;SRR9126919	Mus musculus	mesenteric adipose tissue	Adult	NTRK2	NTRK2_human_ex18	8.82432	TrkB-T1
Tabula Muris Consortium	GSE132040	SRR9125931;SRR9126919	Mus musculus	mesenteric adipose tissue	Adult	NTRK2	NTRK2_human_ex21	0.510007	TrkB-Shc
Tabula Muris Consortium	GSE132040	SRR9125931;SRR9126919	Mus musculus	mesenteric adipose tissue	Adult	NTRK2	NTRK2_human_ex26	0.209558	TrkB-FL
Tabula Muris Consortium	GSE132040	SRR9125932;SRR9126922	Mus musculus	white blood cells	Adult	NTRK2	NTRK2_human_ex18	0	TrkB-T1
Tabula Muris Consortium	GSE132040	SRR9125932;SRR9126922	Mus musculus	white blood cells	Adult	NTRK2	NTRK2_human_ex21	0	TrkB-Shc
Tabula Muris Consortium	GSE132040	SRR9125932;SRR9126922	Mus musculus	white blood cells	Adult	NTRK2	NTRK2_human_ex26	0	TrkB-FL
Tabula Muris Consortium	GSE132040	SRR9125933;SRR9126811	Mus musculus	skin	Adult	NTRK2	NTRK2_human_ex18	4.1424	TrkB-T1
Tabula Muris Consortium	GSE132040	SRR9125933;SRR9126811	Mus musculus	skin	Adult	NTRK2	NTRK2_human_ex21	0.0580914	TrkB-Shc
Tabula Muris Consortium	GSE132040	SRR9125933;SRR9126811	Mus musculus	skin	Adult	NTRK2	NTRK2_human_ex26	0.0574303	TrkB-FL
Tabula Muris Consortium	GSE132040	SRR9125934;SRR9126921	Mus musculus	whole brain	Adult	NTRK2	NTRK2_human_ex18	37.5741	TrkB-T1
Tabula Muris Consortium	GSE132040	SRR9125934;SRR9126921	Mus musculus	whole brain	Adult	NTRK2	NTRK2_human_ex21	1.68973	TrkB-Shc
Tabula Muris Consortium	GSE132040	SRR9125934;SRR9126921	Mus musculus	whole brain	Adult	NTRK2	NTRK2_human_ex26	11.9531	TrkB-FL
Tabula Muris Consortium	GSE132040	SRR9125935;SRR9127003	Mus musculus	white blood cells	Adult	NTRK2	NTRK2_human_ex18	0	TrkB-T1
Tabula Muris Consortium	GSE132040	SRR9125935;SRR9127003	Mus musculus	white blood cells	Adult	NTRK2	NTRK2_human_ex21	0	TrkB-Shc
Tabula Muris Consortium	GSE132040	SRR9125935;SRR9127003	Mus musculus	white blood cells	Adult	NTRK2	NTRK2_human_ex26	0	TrkB-FL
Tabula Muris Consortium	GSE132040	SRR9125936;SRR9126924	Mus musculus	kidney	Adult	NTRK2	NTRK2_human_ex18	0.344393	TrkB-T1
Tabula Muris Consortium	GSE132040	SRR9125936;SRR9126924	Mus musculus	kidney	Adult	NTRK2	NTRK2_human_ex21	0.207559	TrkB-Shc
Tabula Muris Consortium	GSE132040	SRR9125936;SRR9126924	Mus musculus	kidney	Adult	NTRK2	NTRK2_human_ex26	0.0586475	TrkB-FL
Tabula Muris Consortium	GSE132040	SRR9125937;SRR9127000	Mus musculus	mesenteric adipose tissue	Adult	NTRK2	NTRK2_human_ex18	16.9353	TrkB-T1
Tabula Muris Consortium	GSE132040	SRR9125937;SRR9127000	Mus musculus	mesenteric adipose tissue	Adult	NTRK2	NTRK2_human_ex21	0.252117	TrkB-Shc
Tabula Muris Consortium	GSE132040	SRR9125937;SRR9127000	Mus musculus	mesenteric adipose tissue	Adult	NTRK2	NTRK2_human_ex26	0.130558	TrkB-FL
Tabula Muris Consortium	GSE132040	SRR9125938;SRR9127443	Mus musculus	subcutaneous adipose tissue	Adult	NTRK2	NTRK2_human_ex18	21.1832	TrkB-T1
Tabula Muris Consortium	GSE132040	SRR9125938;SRR9127443	Mus musculus	subcutaneous adipose tissue	Adult	NTRK2	NTRK2_human_ex21	0.740043	TrkB-Shc
Tabula Muris Consortium	GSE132040	SRR9125938;SRR9127443	Mus musculus	subcutaneous adipose tissue	Adult	NTRK2	NTRK2_human_ex26	0.544026	TrkB-FL
Tabula Muris Consortium	GSE132040	SRR9125939;SRR9127446	Mus musculus	brown adipose tissue	Adult	NTRK2	NTRK2_human_ex18	25.541	TrkB-T1
Tabula Muris Consortium	GSE132040	SRR9125939;SRR9127446	Mus musculus	brown adipose tissue	Adult	NTRK2	NTRK2_human_ex21	0.122988	TrkB-Shc
Tabula Muris Consortium	GSE132040	SRR9125939;SRR9127446	Mus musculus	brown adipose tissue	Adult	NTRK2	NTRK2_human_ex26	0.151986	TrkB-FL
Tabula Muris Consortium	GSE132040	SRR9125940;SRR9127445	Mus musculus	bone marrow	Adult	NTRK2	NTRK2_human_ex18	0.768287	TrkB-T1
Tabula Muris Consortium	GSE132040	SRR9125940;SRR9127445	Mus musculus	bone marrow	Adult	NTRK2	NTRK2_human_ex21	0.437605	TrkB-Shc
Tabula Muris Consortium	GSE132040	SRR9125940;SRR9127445	Mus musculus	bone marrow	Adult	NTRK2	NTRK2_human_ex26	0.0288416	TrkB-FL
Tabula Muris Consortium	GSE132040	SRR9125943;SRR9126759	Mus musculus	subcutaneous adipose tissue	Adult	NTRK2	NTRK2_human_ex18	32.9199	TrkB-T1
Tabula Muris Consortium	GSE132040	SRR9125943;SRR9126759	Mus musculus	subcutaneous adipose tissue	Adult	NTRK2	NTRK2_human_ex21	0.218769	TrkB-Shc
Tabula Muris Consortium	GSE132040	SRR9125943;SRR9126759	Mus musculus	subcutaneous adipose tissue	Adult	NTRK2	NTRK2_human_ex26	0.316101	TrkB-FL
Tabula Muris Consortium	GSE132040	SRR9125944;SRR9127449	Mus musculus	brown adipose tissue	Adult	NTRK2	NTRK2_human_ex18	22.7191	TrkB-T1
Tabula Muris Consortium	GSE132040	SRR9125944;SRR9127449	Mus musculus	brown adipose tissue	Adult	NTRK2	NTRK2_human_ex21	0.0500911	TrkB-Shc
Tabula Muris Consortium	GSE132040	SRR9125944;SRR9127449	Mus musculus	brown adipose tissue	Adult	NTRK2	NTRK2_human_ex26	0.111422	TrkB-FL
Tabula Muris Consortium	GSE132040	SRR9125945;SRR9127436	Mus musculus	liver	Adult	NTRK2	NTRK2_human_ex18	0	TrkB-T1
Tabula Muris Consortium	GSE132040	SRR9125945;SRR9127436	Mus musculus	liver	Adult	NTRK2	NTRK2_human_ex21	0	TrkB-Shc
Tabula Muris Consortium	GSE132040	SRR9125945;SRR9127436	Mus musculus	liver	Adult	NTRK2	NTRK2_human_ex26	0	TrkB-FL
Tabula Muris Consortium	GSE132040	SRR9125946;SRR9127310	Mus musculus	white blood cells	Adult	NTRK2	NTRK2_human_ex18	0	TrkB-T1
Tabula Muris Consortium	GSE132040	SRR9125946;SRR9127310	Mus musculus	white blood cells	Adult	NTRK2	NTRK2_human_ex21	0	TrkB-Shc
Tabula Muris Consortium	GSE132040	SRR9125946;SRR9127310	Mus musculus	white blood cells	Adult	NTRK2	NTRK2_human_ex26	0	TrkB-FL
Tabula Muris Consortium	GSE132040	SRR9125948;SRR9127378	Mus musculus	lung	Adult	NTRK2	NTRK2_human_ex18	2.38736	TrkB-T1
Tabula Muris Consortium	GSE132040	SRR9125948;SRR9127378	Mus musculus	lung	Adult	NTRK2	NTRK2_human_ex21	0.389302	TrkB-Shc
Tabula Muris Consortium	GSE132040	SRR9125948;SRR9127378	Mus musculus	lung	Adult	NTRK2	NTRK2_human_ex26	0.137285	TrkB-FL
Tabula Muris Consortium	GSE132040	SRR9125949;SRR9127375	Mus musculus	kidney	Adult	NTRK2	NTRK2_human_ex18	0.474923	TrkB-T1
Tabula Muris Consortium	GSE132040	SRR9125949;SRR9127375	Mus musculus	kidney	Adult	NTRK2	NTRK2_human_ex21	0.0345651	TrkB-Shc
Tabula Muris Consortium	GSE132040	SRR9125949;SRR9127375	Mus musculus	kidney	Adult	NTRK2	NTRK2_human_ex26	0.0170859	TrkB-FL
Tabula Muris Consortium	GSE132040	SRR9125950;SRR9127390	Mus musculus	skin	Adult	NTRK2	NTRK2_human_ex18	7.33074	TrkB-T1
Tabula Muris Consortium	GSE132040	SRR9125950;SRR9127390	Mus musculus	skin	Adult	NTRK2	NTRK2_human_ex21	0.446069	TrkB-Shc
Tabula Muris Consortium	GSE132040	SRR9125950;SRR9127390	Mus musculus	skin	Adult	NTRK2	NTRK2_human_ex26	0.36317	TrkB-FL
Tabula Muris Consortium	GSE132040	SRR9125951;SRR9127384	Mus musculus	mesenteric adipose tissue	Adult	NTRK2	NTRK2_human_ex18	8.88606	TrkB-T1
Tabula Muris Consortium	GSE132040	SRR9125951;SRR9127384	Mus musculus	mesenteric adipose tissue	Adult	NTRK2	NTRK2_human_ex21	0.686204	TrkB-Shc
Tabula Muris Consortium	GSE132040	SRR9125951;SRR9127384	Mus musculus	mesenteric adipose tissue	Adult	NTRK2	NTRK2_human_ex26	0.222126	TrkB-FL
Tabula Muris Consortium	GSE132040	SRR9125952;SRR9127168	Mus musculus	gonadal adipose tissue	Adult	NTRK2	NTRK2_human_ex18	24.9429	TrkB-T1
Tabula Muris Consortium	GSE132040	SRR9125952;SRR9127168	Mus musculus	gonadal adipose tissue	Adult	NTRK2	NTRK2_human_ex21	0.214861	TrkB-Shc
Tabula Muris Consortium	GSE132040	SRR9125952;SRR9127168	Mus musculus	gonadal adipose tissue	Adult	NTRK2	NTRK2_human_ex26	0.247818	TrkB-FL
Tabula Muris Consortium	GSE132040	SRR9125953;SRR9127167	Mus musculus	lung	Adult	NTRK2	NTRK2_human_ex18	2.12262	TrkB-T1
Tabula Muris Consortium	GSE132040	SRR9125953;SRR9127167	Mus musculus	lung	Adult	NTRK2	NTRK2_human_ex21	0.932666	TrkB-Shc
Tabula Muris Consortium	GSE132040	SRR9125953;SRR9127167	Mus musculus	lung	Adult	NTRK2	NTRK2_human_ex26	0.359825	TrkB-FL
Tabula Muris Consortium	GSE132040	SRR9125956;SRR9127212	Mus musculus	liver	Adult	NTRK2	NTRK2_human_ex18	0.679692	TrkB-T1
Tabula Muris Consortium	GSE132040	SRR9125956;SRR9127212	Mus musculus	liver	Adult	NTRK2	NTRK2_human_ex21	0.0263941	TrkB-Shc
Tabula Muris Consortium	GSE132040	SRR9125956;SRR9127212	Mus musculus	liver	Adult	NTRK2	NTRK2_human_ex26	0.0130468	TrkB-FL
Tabula Muris Consortium	GSE132040	SRR9125957;SRR9127211	Mus musculus	subcutaneous adipose tissue	Adult	NTRK2	NTRK2_human_ex18	23.8685	TrkB-T1
Tabula Muris Consortium	GSE132040	SRR9125957;SRR9127211	Mus musculus	subcutaneous adipose tissue	Adult	NTRK2	NTRK2_human_ex21	0.0913476	TrkB-Shc
Tabula Muris Consortium	GSE132040	SRR9125957;SRR9127211	Mus musculus	subcutaneous adipose tissue	Adult	NTRK2	NTRK2_human_ex26	0.203193	TrkB-FL
Tabula Muris Consortium	GSE132040	SRR9125958;SRR9126913	Mus musculus	pancreas	Adult	NTRK2	NTRK2_human_ex18	0.994839	TrkB-T1
Tabula Muris Consortium	GSE132040	SRR9125958;SRR9126913	Mus musculus	pancreas	Adult	NTRK2	NTRK2_human_ex21	0.789871	TrkB-Shc
Tabula Muris Consortium	GSE132040	SRR9125958;SRR9126913	Mus musculus	pancreas	Adult	NTRK2	NTRK2_human_ex26	0.19522	TrkB-FL
Tabula Muris Consortium	GSE132040	SRR9125959;SRR9127150	Mus musculus	brown adipose tissue	Adult	NTRK2	NTRK2_human_ex18	19.4593	TrkB-T1
Tabula Muris Consortium	GSE132040	SRR9125959;SRR9127150	Mus musculus	brown adipose tissue	Adult	NTRK2	NTRK2_human_ex21	0.0489642	TrkB-Shc
Tabula Muris Consortium	GSE132040	SRR9125959;SRR9127150	Mus musculus	brown adipose tissue	Adult	NTRK2	NTRK2_human_ex26	0.164583	TrkB-FL
Tabula Muris Consortium	GSE132040	SRR9125960;SRR9126912	Mus musculus	pancreas	Adult	NTRK2	NTRK2_human_ex18	0.351047	TrkB-T1
Tabula Muris Consortium	GSE132040	SRR9125960;SRR9126912	Mus musculus	pancreas	Adult	NTRK2	NTRK2_human_ex21	0.0218994	TrkB-Shc
Tabula Muris Consortium	GSE132040	SRR9125960;SRR9126912	Mus musculus	pancreas	Adult	NTRK2	NTRK2_human_ex26	0	TrkB-FL
Tabula Muris Consortium	GSE132040	SRR9125962;SRR9127224	Mus musculus	skin	Adult	NTRK2	NTRK2_human_ex18	5.70574	TrkB-T1
Tabula Muris Consortium	GSE132040	SRR9125962;SRR9127224	Mus musculus	skin	Adult	NTRK2	NTRK2_human_ex21	0	TrkB-Shc
Tabula Muris Consortium	GSE132040	SRR9125962;SRR9127224	Mus musculus	skin	Adult	NTRK2	NTRK2_human_ex26	0.0163536	TrkB-FL
Tabula Muris Consortium	GSE132040	SRR9125963;SRR9127515	Mus musculus	small intestine	Adult	NTRK2	NTRK2_human_ex18	0.0577771	TrkB-T1
Tabula Muris Consortium	GSE132040	SRR9125963;SRR9127515	Mus musculus	small intestine	Adult	NTRK2	NTRK2_human_ex21	0.115425	TrkB-Shc
Tabula Muris Consortium	GSE132040	SRR9125963;SRR9127515	Mus musculus	small intestine	Adult	NTRK2	NTRK2_human_ex26	0	TrkB-FL
Tabula Muris Consortium	GSE132040	SRR9125964;SRR9127514	Mus musculus	muscle	Adult	NTRK2	NTRK2_human_ex18	0.215217	TrkB-T1
Tabula Muris Consortium	GSE132040	SRR9125964;SRR9127514	Mus musculus	muscle	Adult	NTRK2	NTRK2_human_ex21	0.170875	TrkB-Shc
Tabula Muris Consortium	GSE132040	SRR9125964;SRR9127514	Mus musculus	muscle	Adult	NTRK2	NTRK2_human_ex26	0.0675721	TrkB-FL
Tabula Muris Consortium	GSE132040	SRR9125965;SRR9127517	Mus musculus	small intestine	Adult	NTRK2	NTRK2_human_ex18	0.0116711	TrkB-T1
Tabula Muris Consortium	GSE132040	SRR9125965;SRR9127517	Mus musculus	small intestine	Adult	NTRK2	NTRK2_human_ex21	0.0101931	TrkB-Shc
Tabula Muris Consortium	GSE132040	SRR9125965;SRR9127517	Mus musculus	small intestine	Adult	NTRK2	NTRK2_human_ex26	0	TrkB-FL
Tabula Muris Consortium	GSE132040	SRR9125966;SRR9127516	Mus musculus	kidney	Adult	NTRK2	NTRK2_human_ex18	0.340552	TrkB-T1
Tabula Muris Consortium	GSE132040	SRR9125966;SRR9127516	Mus musculus	kidney	Adult	NTRK2	NTRK2_human_ex21	0.0356911	TrkB-Shc
Tabula Muris Consortium	GSE132040	SRR9125966;SRR9127516	Mus musculus	kidney	Adult	NTRK2	NTRK2_human_ex26	0.0705699	TrkB-FL
Tabula Muris Consortium	GSE132040	SRR9125967;SRR9127307	Mus musculus	bone marrow	Adult	NTRK2	NTRK2_human_ex18	0.087454	TrkB-T1
Tabula Muris Consortium	GSE132040	SRR9125967;SRR9127307	Mus musculus	bone marrow	Adult	NTRK2	NTRK2_human_ex21	0.611034	TrkB-Shc
Tabula Muris Consortium	GSE132040	SRR9125967;SRR9127307	Mus musculus	bone marrow	Adult	NTRK2	NTRK2_human_ex26	0.30204	TrkB-FL
Tabula Muris Consortium	GSE132040	SRR9125968;SRR9127306	Mus musculus	liver	Adult	NTRK2	NTRK2_human_ex18	1.40654	TrkB-T1
Tabula Muris Consortium	GSE132040	SRR9125968;SRR9127306	Mus musculus	liver	Adult	NTRK2	NTRK2_human_ex21	0	TrkB-Shc
Tabula Muris Consortium	GSE132040	SRR9125968;SRR9127306	Mus musculus	liver	Adult	NTRK2	NTRK2_human_ex26	0.10263	TrkB-FL
Tabula Muris Consortium	GSE132040	SRR9125969;SRR9127521	Mus musculus	bone	Adult	NTRK2	NTRK2_human_ex18	0.610473	TrkB-T1
Tabula Muris Consortium	GSE132040	SRR9125969;SRR9127521	Mus musculus	bone	Adult	NTRK2	NTRK2_human_ex21	0.81543	TrkB-Shc
Tabula Muris Consortium	GSE132040	SRR9125969;SRR9127521	Mus musculus	bone	Adult	NTRK2	NTRK2_human_ex26	0.186034	TrkB-FL
Tabula Muris Consortium	GSE132040	SRR9125970;SRR9127046	Mus musculus	spleen	Adult	NTRK2	NTRK2_human_ex18	0.637602	TrkB-T1
Tabula Muris Consortium	GSE132040	SRR9125970;SRR9127046	Mus musculus	spleen	Adult	NTRK2	NTRK2_human_ex21	0.258542	TrkB-Shc
Tabula Muris Consortium	GSE132040	SRR9125970;SRR9127046	Mus musculus	spleen	Adult	NTRK2	NTRK2_human_ex26	0.0589844	TrkB-FL
Tabula Muris Consortium	GSE132040	SRR9125971;SRR9127304	Mus musculus	heart	Adult	NTRK2	NTRK2_human_ex18	0.376341	TrkB-T1
Tabula Muris Consortium	GSE132040	SRR9125971;SRR9127304	Mus musculus	heart	Adult	NTRK2	NTRK2_human_ex21	0.328501	TrkB-Shc
Tabula Muris Consortium	GSE132040	SRR9125971;SRR9127304	Mus musculus	heart	Adult	NTRK2	NTRK2_human_ex26	0.226987	TrkB-FL
Tabula Muris Consortium	GSE132040	SRR9125972;SRR9127096	Mus musculus	lung	Adult	NTRK2	NTRK2_human_ex18	2.12542	TrkB-T1
Tabula Muris Consortium	GSE132040	SRR9125972;SRR9127096	Mus musculus	lung	Adult	NTRK2	NTRK2_human_ex21	0.040797	TrkB-Shc
Tabula Muris Consortium	GSE132040	SRR9125972;SRR9127096	Mus musculus	lung	Adult	NTRK2	NTRK2_human_ex26	0.0201663	TrkB-FL
Tabula Muris Consortium	GSE132040	SRR9125973;SRR9126720	Mus musculus	pancreas	Adult	NTRK2	NTRK2_human_ex18	0.453709	TrkB-T1
Tabula Muris Consortium	GSE132040	SRR9125973;SRR9126720	Mus musculus	pancreas	Adult	NTRK2	NTRK2_human_ex21	0	TrkB-Shc
Tabula Muris Consortium	GSE132040	SRR9125973;SRR9126720	Mus musculus	pancreas	Adult	NTRK2	NTRK2_human_ex26	0	TrkB-FL
Tabula Muris Consortium	GSE132040	SRR9125975;SRR9127453	Mus musculus	spleen	Adult	NTRK2	NTRK2_human_ex18	0.212983	TrkB-T1
Tabula Muris Consortium	GSE132040	SRR9125975;SRR9127453	Mus musculus	spleen	Adult	NTRK2	NTRK2_human_ex21	0.124008	TrkB-Shc
Tabula Muris Consortium	GSE132040	SRR9125975;SRR9127453	Mus musculus	spleen	Adult	NTRK2	NTRK2_human_ex26	0	TrkB-FL
Tabula Muris Consortium	GSE132040	SRR9125976;SRR9127098	Mus musculus	brown adipose tissue	Adult	NTRK2	NTRK2_human_ex18	6.46072	TrkB-T1
Tabula Muris Consortium	GSE132040	SRR9125976;SRR9127098	Mus musculus	brown adipose tissue	Adult	NTRK2	NTRK2_human_ex21	0.235107	TrkB-Shc
Tabula Muris Consortium	GSE132040	SRR9125976;SRR9127098	Mus musculus	brown adipose tissue	Adult	NTRK2	NTRK2_human_ex26	0.929724	TrkB-FL
Tabula Muris Consortium	GSE132040	SRR9125977;SRR9127101	Mus musculus	whole brain	Adult	NTRK2	NTRK2_human_ex18	35.0067	TrkB-T1
Tabula Muris Consortium	GSE132040	SRR9125977;SRR9127101	Mus musculus	whole brain	Adult	NTRK2	NTRK2_human_ex21	1.56068	TrkB-Shc
Tabula Muris Consortium	GSE132040	SRR9125977;SRR9127101	Mus musculus	whole brain	Adult	NTRK2	NTRK2_human_ex26	9.2035	TrkB-FL
Tabula Muris Consortium	GSE132040	SRR9125978;SRR9127305	Mus musculus	heart	Adult	NTRK2	NTRK2_human_ex18	0.179037	TrkB-T1
Tabula Muris Consortium	GSE132040	SRR9125978;SRR9127305	Mus musculus	heart	Adult	NTRK2	NTRK2_human_ex21	0.213224	TrkB-Shc
Tabula Muris Consortium	GSE132040	SRR9125978;SRR9127305	Mus musculus	heart	Adult	NTRK2	NTRK2_human_ex26	0.0281063	TrkB-FL
Tabula Muris Consortium	GSE132040	SRR9125979;SRR9127057	Mus musculus	pancreas	Adult	NTRK2	NTRK2_human_ex18	0.135386	TrkB-T1
Tabula Muris Consortium	GSE132040	SRR9125979;SRR9127057	Mus musculus	pancreas	Adult	NTRK2	NTRK2_human_ex21	0	TrkB-Shc
Tabula Muris Consortium	GSE132040	SRR9125979;SRR9127057	Mus musculus	pancreas	Adult	NTRK2	NTRK2_human_ex26	0.0616007	TrkB-FL
Tabula Muris Consortium	GSE132040	SRR9125980;SRR9127056	Mus musculus	liver	Adult	NTRK2	NTRK2_human_ex18	1.69151	TrkB-T1
Tabula Muris Consortium	GSE132040	SRR9125980;SRR9127056	Mus musculus	liver	Adult	NTRK2	NTRK2_human_ex21	0.024725	TrkB-Shc
Tabula Muris Consortium	GSE132040	SRR9125980;SRR9127056	Mus musculus	liver	Adult	NTRK2	NTRK2_human_ex26	0	TrkB-FL
Tabula Muris Consortium	GSE132040	SRR9125981;SRR9127055	Mus musculus	whole brain	Adult	NTRK2	NTRK2_human_ex18	30.1216	TrkB-T1
Tabula Muris Consortium	GSE132040	SRR9125981;SRR9127055	Mus musculus	whole brain	Adult	NTRK2	NTRK2_human_ex21	1.1222	TrkB-Shc
Tabula Muris Consortium	GSE132040	SRR9125981;SRR9127055	Mus musculus	whole brain	Adult	NTRK2	NTRK2_human_ex26	11.3317	TrkB-FL
Tabula Muris Consortium	GSE132040	SRR9125982;SRR9127054	Mus musculus	whole brain	Adult	NTRK2	NTRK2_human_ex18	38.1463	TrkB-T1
Tabula Muris Consortium	GSE132040	SRR9125982;SRR9127054	Mus musculus	whole brain	Adult	NTRK2	NTRK2_human_ex21	1.2804	TrkB-Shc
Tabula Muris Consortium	GSE132040	SRR9125982;SRR9127054	Mus musculus	whole brain	Adult	NTRK2	NTRK2_human_ex26	12.8307	TrkB-FL
Tabula Muris Consortium	GSE132040	SRR9125983;SRR9127053	Mus musculus	lung	Adult	NTRK2	NTRK2_human_ex18	2.56987	TrkB-T1
Tabula Muris Consortium	GSE132040	SRR9125983;SRR9127053	Mus musculus	lung	Adult	NTRK2	NTRK2_human_ex21	0.579235	TrkB-Shc
Tabula Muris Consortium	GSE132040	SRR9125983;SRR9127053	Mus musculus	lung	Adult	NTRK2	NTRK2_human_ex26	0.204515	TrkB-FL
Tabula Muris Consortium	GSE132040	SRR9125984;SRR9127052	Mus musculus	lung	Adult	NTRK2	NTRK2_human_ex18	7.36857	TrkB-T1
Tabula Muris Consortium	GSE132040	SRR9125984;SRR9127052	Mus musculus	lung	Adult	NTRK2	NTRK2_human_ex21	0.248239	TrkB-Shc
Tabula Muris Consortium	GSE132040	SRR9125984;SRR9127052	Mus musculus	lung	Adult	NTRK2	NTRK2_human_ex26	0.18406	TrkB-FL
Tabula Muris Consortium	GSE132040	SRR9125985;SRR9127051	Mus musculus	bone	Adult	NTRK2	NTRK2_human_ex18	2.80334	TrkB-T1
Tabula Muris Consortium	GSE132040	SRR9125985;SRR9127051	Mus musculus	bone	Adult	NTRK2	NTRK2_human_ex21	4.59001	TrkB-Shc
Tabula Muris Consortium	GSE132040	SRR9125985;SRR9127051	Mus musculus	bone	Adult	NTRK2	NTRK2_human_ex26	1.65399	TrkB-FL
Tabula Muris Consortium	GSE132040	SRR9125986;SRR9127050	Mus musculus	liver	Adult	NTRK2	NTRK2_human_ex18	0.0327123	TrkB-T1
Tabula Muris Consortium	GSE132040	SRR9125986;SRR9127050	Mus musculus	liver	Adult	NTRK2	NTRK2_human_ex21	0	TrkB-Shc
Tabula Muris Consortium	GSE132040	SRR9125986;SRR9127050	Mus musculus	liver	Adult	NTRK2	NTRK2_human_ex26	0	TrkB-FL
Tabula Muris Consortium	GSE132040	SRR9125987;SRR9127060	Mus musculus	spleen	Adult	NTRK2	NTRK2_human_ex18	0.7507	TrkB-T1
Tabula Muris Consortium	GSE132040	SRR9125987;SRR9127060	Mus musculus	spleen	Adult	NTRK2	NTRK2_human_ex21	0.0836981	TrkB-Shc
Tabula Muris Consortium	GSE132040	SRR9125987;SRR9127060	Mus musculus	spleen	Adult	NTRK2	NTRK2_human_ex26	0.0551637	TrkB-FL
Tabula Muris Consortium	GSE132040	SRR9125988;SRR9127059	Mus musculus	mesenteric adipose tissue	Adult	NTRK2	NTRK2_human_ex18	7.98073	TrkB-T1
Tabula Muris Consortium	GSE132040	SRR9125988;SRR9127059	Mus musculus	mesenteric adipose tissue	Adult	NTRK2	NTRK2_human_ex21	0.298355	TrkB-Shc
Tabula Muris Consortium	GSE132040	SRR9125988;SRR9127059	Mus musculus	mesenteric adipose tissue	Adult	NTRK2	NTRK2_human_ex26	0.354928	TrkB-FL
Tabula Muris Consortium	GSE132040	SRR9125990;SRR9126980	Mus musculus	liver	Adult	NTRK2	NTRK2_human_ex18	4.95058	TrkB-T1
Tabula Muris Consortium	GSE132040	SRR9125990;SRR9126980	Mus musculus	liver	Adult	NTRK2	NTRK2_human_ex21	0.0802545	TrkB-Shc
Tabula Muris Consortium	GSE132040	SRR9125990;SRR9126980	Mus musculus	liver	Adult	NTRK2	NTRK2_human_ex26	0.0396705	TrkB-FL
Tabula Muris Consortium	GSE132040	SRR9125993;SRR9126977	Mus musculus	heart	Adult	NTRK2	NTRK2_human_ex18	0.21947	TrkB-T1
Tabula Muris Consortium	GSE132040	SRR9125993;SRR9126977	Mus musculus	heart	Adult	NTRK2	NTRK2_human_ex21	0.046012	TrkB-Shc
Tabula Muris Consortium	GSE132040	SRR9125993;SRR9126977	Mus musculus	heart	Adult	NTRK2	NTRK2_human_ex26	0	TrkB-FL
Tabula Muris Consortium	GSE132040	SRR9125994;SRR9126976	Mus musculus	whole brain	Adult	NTRK2	NTRK2_human_ex18	34.347	TrkB-T1
Tabula Muris Consortium	GSE132040	SRR9125994;SRR9126976	Mus musculus	whole brain	Adult	NTRK2	NTRK2_human_ex21	1.23702	TrkB-Shc
Tabula Muris Consortium	GSE132040	SRR9125994;SRR9126976	Mus musculus	whole brain	Adult	NTRK2	NTRK2_human_ex26	11.9507	TrkB-FL
Tabula Muris Consortium	GSE132040	SRR9125995;SRR9126979	Mus musculus	subcutaneous adipose tissue	Adult	NTRK2	NTRK2_human_ex18	45.3229	TrkB-T1
Tabula Muris Consortium	GSE132040	SRR9125995;SRR9126979	Mus musculus	subcutaneous adipose tissue	Adult	NTRK2	NTRK2_human_ex21	0.189306	TrkB-Shc
Tabula Muris Consortium	GSE132040	SRR9125995;SRR9126979	Mus musculus	subcutaneous adipose tissue	Adult	NTRK2	NTRK2_human_ex26	0.311918	TrkB-FL
Tabula Muris Consortium	GSE132040	SRR9125996;SRR9126978	Mus musculus	spleen	Adult	NTRK2	NTRK2_human_ex18	0.493638	TrkB-T1
Tabula Muris Consortium	GSE132040	SRR9125996;SRR9126978	Mus musculus	spleen	Adult	NTRK2	NTRK2_human_ex21	0.0221151	TrkB-Shc
Tabula Muris Consortium	GSE132040	SRR9125996;SRR9126978	Mus musculus	spleen	Adult	NTRK2	NTRK2_human_ex26	0.109317	TrkB-FL
Tabula Muris Consortium	GSE132040	SRR9125997;SRR9127149	Mus musculus	pancreas	Adult	NTRK2	NTRK2_human_ex18	0.80053	TrkB-T1
Tabula Muris Consortium	GSE132040	SRR9125997;SRR9127149	Mus musculus	pancreas	Adult	NTRK2	NTRK2_human_ex21	0.251014	TrkB-Shc
Tabula Muris Consortium	GSE132040	SRR9125997;SRR9127149	Mus musculus	pancreas	Adult	NTRK2	NTRK2_human_ex26	0.460863	TrkB-FL
Tabula Muris Consortium	GSE132040	SRR9125998;SRR9126975	Mus musculus	muscle	Adult	NTRK2	NTRK2_human_ex18	0.271853	TrkB-T1
Tabula Muris Consortium	GSE132040	SRR9125998;SRR9126975	Mus musculus	muscle	Adult	NTRK2	NTRK2_human_ex21	0	TrkB-Shc
Tabula Muris Consortium	GSE132040	SRR9125998;SRR9126975	Mus musculus	muscle	Adult	NTRK2	NTRK2_human_ex26	0.016766	TrkB-FL
Tabula Muris Consortium	GSE132040	SRR9126000;SRR9127322	Mus musculus	gonadal adipose tissue	Adult	NTRK2	NTRK2_human_ex18	31.504	TrkB-T1
Tabula Muris Consortium	GSE132040	SRR9126000;SRR9127322	Mus musculus	gonadal adipose tissue	Adult	NTRK2	NTRK2_human_ex21	0.239206	TrkB-Shc
Tabula Muris Consortium	GSE132040	SRR9126000;SRR9127322	Mus musculus	gonadal adipose tissue	Adult	NTRK2	NTRK2_human_ex26	0.317362	TrkB-FL
Tabula Muris Consortium	GSE132040	SRR9126001;SRR9127087	Mus musculus	liver	Adult	NTRK2	NTRK2_human_ex18	1.98999	TrkB-T1
Tabula Muris Consortium	GSE132040	SRR9126001;SRR9127087	Mus musculus	liver	Adult	NTRK2	NTRK2_human_ex21	0.0360832	TrkB-Shc
Tabula Muris Consortium	GSE132040	SRR9126001;SRR9127087	Mus musculus	liver	Adult	NTRK2	NTRK2_human_ex26	0	TrkB-FL
Tabula Muris Consortium	GSE132040	SRR9126002;SRR9127162	Mus musculus	small intestine	Adult	NTRK2	NTRK2_human_ex18	0.0583317	TrkB-T1
Tabula Muris Consortium	GSE132040	SRR9126002;SRR9127162	Mus musculus	small intestine	Adult	NTRK2	NTRK2_human_ex21	0.0254724	TrkB-Shc
Tabula Muris Consortium	GSE132040	SRR9126002;SRR9127162	Mus musculus	small intestine	Adult	NTRK2	NTRK2_human_ex26	0.0125913	TrkB-FL
Tabula Muris Consortium	GSE132040	SRR9126003;SRR9127161	Mus musculus	skin	Adult	NTRK2	NTRK2_human_ex18	4.59444	TrkB-T1
Tabula Muris Consortium	GSE132040	SRR9126003;SRR9127161	Mus musculus	skin	Adult	NTRK2	NTRK2_human_ex21	1.74743	TrkB-Shc
Tabula Muris Consortium	GSE132040	SRR9126003;SRR9127161	Mus musculus	skin	Adult	NTRK2	NTRK2_human_ex26	0.927756	TrkB-FL
Tabula Muris Consortium	GSE132040	SRR9126004;SRR9127156	Mus musculus	small intestine	Adult	NTRK2	NTRK2_human_ex18	0.0509268	TrkB-T1
Tabula Muris Consortium	GSE132040	SRR9126004;SRR9127156	Mus musculus	small intestine	Adult	NTRK2	NTRK2_human_ex21	0	TrkB-Shc
Tabula Muris Consortium	GSE132040	SRR9126004;SRR9127156	Mus musculus	small intestine	Adult	NTRK2	NTRK2_human_ex26	0	TrkB-FL
Tabula Muris Consortium	GSE132040	SRR9126009;SRR9127164	Mus musculus	lung	Adult	NTRK2	NTRK2_human_ex18	3.27936	TrkB-T1
Tabula Muris Consortium	GSE132040	SRR9126009;SRR9127164	Mus musculus	lung	Adult	NTRK2	NTRK2_human_ex21	0.622675	TrkB-Shc
Tabula Muris Consortium	GSE132040	SRR9126009;SRR9127164	Mus musculus	lung	Adult	NTRK2	NTRK2_human_ex26	0.246235	TrkB-FL
Tabula Muris Consortium	GSE132040	SRR9126010;SRR9127163	Mus musculus	lung	Adult	NTRK2	NTRK2_human_ex18	1.87768	TrkB-T1
Tabula Muris Consortium	GSE132040	SRR9126010;SRR9127163	Mus musculus	lung	Adult	NTRK2	NTRK2_human_ex21	0.29583	TrkB-Shc
Tabula Muris Consortium	GSE132040	SRR9126010;SRR9127163	Mus musculus	lung	Adult	NTRK2	NTRK2_human_ex26	0.165305	TrkB-FL
Tabula Muris Consortium	GSE132040	SRR9126011;SRR9127490	Mus musculus	gonadal adipose tissue	Adult	NTRK2	NTRK2_human_ex18	21.1456	TrkB-T1
Tabula Muris Consortium	GSE132040	SRR9126011;SRR9127490	Mus musculus	gonadal adipose tissue	Adult	NTRK2	NTRK2_human_ex21	0.363618	TrkB-Shc
Tabula Muris Consortium	GSE132040	SRR9126011;SRR9127490	Mus musculus	gonadal adipose tissue	Adult	NTRK2	NTRK2_human_ex26	0.633819	TrkB-FL
Tabula Muris Consortium	GSE132040	SRR9126012;SRR9127489	Mus musculus	kidney	Adult	NTRK2	NTRK2_human_ex18	0.408356	TrkB-T1
Tabula Muris Consortium	GSE132040	SRR9126012;SRR9127489	Mus musculus	kidney	Adult	NTRK2	NTRK2_human_ex21	0.0578342	TrkB-Shc
Tabula Muris Consortium	GSE132040	SRR9126012;SRR9127489	Mus musculus	kidney	Adult	NTRK2	NTRK2_human_ex26	0.028588	TrkB-FL
Tabula Muris Consortium	GSE132040	SRR9126013;SRR9127492	Mus musculus	liver	Adult	NTRK2	NTRK2_human_ex18	4.25365	TrkB-T1
Tabula Muris Consortium	GSE132040	SRR9126013;SRR9127492	Mus musculus	liver	Adult	NTRK2	NTRK2_human_ex21	0	TrkB-Shc
Tabula Muris Consortium	GSE132040	SRR9126013;SRR9127492	Mus musculus	liver	Adult	NTRK2	NTRK2_human_ex26	0.0935721	TrkB-FL
Tabula Muris Consortium	GSE132040	SRR9126014;SRR9127491	Mus musculus	white blood cells	Adult	NTRK2	NTRK2_human_ex18	0	TrkB-T1
Tabula Muris Consortium	GSE132040	SRR9126014;SRR9127491	Mus musculus	white blood cells	Adult	NTRK2	NTRK2_human_ex21	0	TrkB-Shc
Tabula Muris Consortium	GSE132040	SRR9126014;SRR9127491	Mus musculus	white blood cells	Adult	NTRK2	NTRK2_human_ex26	0	TrkB-FL
Tabula Muris Consortium	GSE132040	SRR9126015;SRR9127494	Mus musculus	muscle	Adult	NTRK2	NTRK2_human_ex18	0.413647	TrkB-T1
Tabula Muris Consortium	GSE132040	SRR9126015;SRR9127494	Mus musculus	muscle	Adult	NTRK2	NTRK2_human_ex21	0.0277896	TrkB-Shc
Tabula Muris Consortium	GSE132040	SRR9126015;SRR9127494	Mus musculus	muscle	Adult	NTRK2	NTRK2_human_ex26	0.0137367	TrkB-FL
Tabula Muris Consortium	GSE132040	SRR9126016;SRR9127493	Mus musculus	bone marrow	Adult	NTRK2	NTRK2_human_ex18	0.345313	TrkB-T1
Tabula Muris Consortium	GSE132040	SRR9126016;SRR9127493	Mus musculus	bone marrow	Adult	NTRK2	NTRK2_human_ex21	0.587295	TrkB-Shc
Tabula Muris Consortium	GSE132040	SRR9126016;SRR9127493	Mus musculus	bone marrow	Adult	NTRK2	NTRK2_human_ex26	0.0941531	TrkB-FL
Tabula Muris Consortium	GSE132040	SRR9126017;SRR9127496	Mus musculus	white blood cells	Adult	NTRK2	NTRK2_human_ex18	0	TrkB-T1
Tabula Muris Consortium	GSE132040	SRR9126017;SRR9127496	Mus musculus	white blood cells	Adult	NTRK2	NTRK2_human_ex21	0	TrkB-Shc
Tabula Muris Consortium	GSE132040	SRR9126017;SRR9127496	Mus musculus	white blood cells	Adult	NTRK2	NTRK2_human_ex26	0	TrkB-FL
Tabula Muris Consortium	GSE132040	SRR9126018;SRR9127495	Mus musculus	lung	Adult	NTRK2	NTRK2_human_ex18	2.15161	TrkB-T1
Tabula Muris Consortium	GSE132040	SRR9126018;SRR9127495	Mus musculus	lung	Adult	NTRK2	NTRK2_human_ex21	0.125806	TrkB-Shc
Tabula Muris Consortium	GSE132040	SRR9126018;SRR9127495	Mus musculus	lung	Adult	NTRK2	NTRK2_human_ex26	0.217655	TrkB-FL
Tabula Muris Consortium	GSE132040	SRR9126019;SRR9126939	Mus musculus	white blood cells	Adult	NTRK2	NTRK2_human_ex18	0.0568376	TrkB-T1
Tabula Muris Consortium	GSE132040	SRR9126019;SRR9126939	Mus musculus	white blood cells	Adult	NTRK2	NTRK2_human_ex21	0	TrkB-Shc
Tabula Muris Consortium	GSE132040	SRR9126019;SRR9126939	Mus musculus	white blood cells	Adult	NTRK2	NTRK2_human_ex26	0.0245375	TrkB-FL
Tabula Muris Consortium	GSE132040	SRR9126021;SRR9127487	Mus musculus	spleen	Adult	NTRK2	NTRK2_human_ex18	0.260507	TrkB-T1
Tabula Muris Consortium	GSE132040	SRR9126021;SRR9127487	Mus musculus	spleen	Adult	NTRK2	NTRK2_human_ex21	0.0239493	TrkB-Shc
Tabula Muris Consortium	GSE132040	SRR9126021;SRR9127487	Mus musculus	spleen	Adult	NTRK2	NTRK2_human_ex26	0.0828684	TrkB-FL
Tabula Muris Consortium	GSE132040	SRR9126022;SRR9126773	Mus musculus	spleen	Adult	NTRK2	NTRK2_human_ex18	0.711593	TrkB-T1
Tabula Muris Consortium	GSE132040	SRR9126022;SRR9126773	Mus musculus	spleen	Adult	NTRK2	NTRK2_human_ex21	0.521241	TrkB-Shc
Tabula Muris Consortium	GSE132040	SRR9126022;SRR9126773	Mus musculus	spleen	Adult	NTRK2	NTRK2_human_ex26	0.257654	TrkB-FL
Tabula Muris Consortium	GSE132040	SRR9126024;SRR9126938	Mus musculus	bone	Adult	NTRK2	NTRK2_human_ex18	1.4677	TrkB-T1
Tabula Muris Consortium	GSE132040	SRR9126024;SRR9126938	Mus musculus	bone	Adult	NTRK2	NTRK2_human_ex21	3.5176	TrkB-Shc
Tabula Muris Consortium	GSE132040	SRR9126024;SRR9126938	Mus musculus	bone	Adult	NTRK2	NTRK2_human_ex26	1.6352	TrkB-FL
Tabula Muris Consortium	GSE132040	SRR9126025;SRR9127093	Mus musculus	heart	Adult	NTRK2	NTRK2_human_ex18	0.0419209	TrkB-T1
Tabula Muris Consortium	GSE132040	SRR9126025;SRR9127093	Mus musculus	heart	Adult	NTRK2	NTRK2_human_ex21	0.0610204	TrkB-Shc
Tabula Muris Consortium	GSE132040	SRR9126025;SRR9127093	Mus musculus	heart	Adult	NTRK2	NTRK2_human_ex26	0	TrkB-FL
Tabula Muris Consortium	GSE132040	SRR9126026;SRR9126780	Mus musculus	spleen	Adult	NTRK2	NTRK2_human_ex18	0.37462	TrkB-T1
Tabula Muris Consortium	GSE132040	SRR9126026;SRR9126780	Mus musculus	spleen	Adult	NTRK2	NTRK2_human_ex21	0	TrkB-Shc
Tabula Muris Consortium	GSE132040	SRR9126026;SRR9126780	Mus musculus	spleen	Adult	NTRK2	NTRK2_human_ex26	0.034048	TrkB-FL
Tabula Muris Consortium	GSE132040	SRR9126027;SRR9126779	Mus musculus	whole brain	Adult	NTRK2	NTRK2_human_ex18	34.2247	TrkB-T1
Tabula Muris Consortium	GSE132040	SRR9126027;SRR9126779	Mus musculus	whole brain	Adult	NTRK2	NTRK2_human_ex21	0.922111	TrkB-Shc
Tabula Muris Consortium	GSE132040	SRR9126027;SRR9126779	Mus musculus	whole brain	Adult	NTRK2	NTRK2_human_ex26	11.3949	TrkB-FL
Tabula Muris Consortium	GSE132040	SRR9126028;SRR9126790	Mus musculus	bone marrow	Adult	NTRK2	NTRK2_human_ex18	0.24356	TrkB-T1
Tabula Muris Consortium	GSE132040	SRR9126028;SRR9126790	Mus musculus	bone marrow	Adult	NTRK2	NTRK2_human_ex21	0.389981	TrkB-Shc
Tabula Muris Consortium	GSE132040	SRR9126028;SRR9126790	Mus musculus	bone marrow	Adult	NTRK2	NTRK2_human_ex26	0.280394	TrkB-FL
Tabula Muris Consortium	GSE132040	SRR9126029;SRR9126784	Mus musculus	heart	Adult	NTRK2	NTRK2_human_ex18	0.235109	TrkB-T1
Tabula Muris Consortium	GSE132040	SRR9126029;SRR9126784	Mus musculus	heart	Adult	NTRK2	NTRK2_human_ex21	0.102668	TrkB-Shc
Tabula Muris Consortium	GSE132040	SRR9126029;SRR9126784	Mus musculus	heart	Adult	NTRK2	NTRK2_human_ex26	0.0434998	TrkB-FL
Tabula Muris Consortium	GSE132040	SRR9126030;SRR9126787	Mus musculus	brown adipose tissue	Adult	NTRK2	NTRK2_human_ex18	28.7625	TrkB-T1
Tabula Muris Consortium	GSE132040	SRR9126030;SRR9126787	Mus musculus	brown adipose tissue	Adult	NTRK2	NTRK2_human_ex21	0.0971146	TrkB-Shc
Tabula Muris Consortium	GSE132040	SRR9126030;SRR9126787	Mus musculus	brown adipose tissue	Adult	NTRK2	NTRK2_human_ex26	0.0746739	TrkB-FL
Tabula Muris Consortium	GSE132040	SRR9126031;SRR9127063	Mus musculus	bone	Adult	NTRK2	NTRK2_human_ex18	1.54578	TrkB-T1
Tabula Muris Consortium	GSE132040	SRR9126031;SRR9127063	Mus musculus	bone	Adult	NTRK2	NTRK2_human_ex21	1.28912	TrkB-Shc
Tabula Muris Consortium	GSE132040	SRR9126031;SRR9127063	Mus musculus	bone	Adult	NTRK2	NTRK2_human_ex26	0.461703	TrkB-FL
Tabula Muris Consortium	GSE132040	SRR9126032;SRR9126985	Mus musculus	subcutaneous adipose tissue	Adult	NTRK2	NTRK2_human_ex18	32.0904	TrkB-T1
Tabula Muris Consortium	GSE132040	SRR9126032;SRR9126985	Mus musculus	subcutaneous adipose tissue	Adult	NTRK2	NTRK2_human_ex21	1.75941	TrkB-Shc
Tabula Muris Consortium	GSE132040	SRR9126032;SRR9126985	Mus musculus	subcutaneous adipose tissue	Adult	NTRK2	NTRK2_human_ex26	0.609987	TrkB-FL
Tabula Muris Consortium	GSE132040	SRR9126033;SRR9126967	Mus musculus	gonadal adipose tissue	Adult	NTRK2	NTRK2_human_ex18	21.0123	TrkB-T1
Tabula Muris Consortium	GSE132040	SRR9126033;SRR9126967	Mus musculus	gonadal adipose tissue	Adult	NTRK2	NTRK2_human_ex21	0.408861	TrkB-Shc
Tabula Muris Consortium	GSE132040	SRR9126033;SRR9126967	Mus musculus	gonadal adipose tissue	Adult	NTRK2	NTRK2_human_ex26	0.202104	TrkB-FL
Tabula Muris Consortium	GSE132040	SRR9126034;SRR9126800	Mus musculus	subcutaneous adipose tissue	Adult	NTRK2	NTRK2_human_ex18	30.6403	TrkB-T1
Tabula Muris Consortium	GSE132040	SRR9126034;SRR9126800	Mus musculus	subcutaneous adipose tissue	Adult	NTRK2	NTRK2_human_ex21	0.110611	TrkB-Shc
Tabula Muris Consortium	GSE132040	SRR9126034;SRR9126800	Mus musculus	subcutaneous adipose tissue	Adult	NTRK2	NTRK2_human_ex26	0.25537	TrkB-FL
Tabula Muris Consortium	GSE132040	SRR9126035;SRR9127013	Mus musculus	spleen	Adult	NTRK2	NTRK2_human_ex18	0.425985	TrkB-T1
Tabula Muris Consortium	GSE132040	SRR9126035;SRR9127013	Mus musculus	spleen	Adult	NTRK2	NTRK2_human_ex21	0.0465628	TrkB-Shc
Tabula Muris Consortium	GSE132040	SRR9126035;SRR9127013	Mus musculus	spleen	Adult	NTRK2	NTRK2_human_ex26	0.0460328	TrkB-FL
Tabula Muris Consortium	GSE132040	SRR9126036;SRR9126946	Mus musculus	bone marrow	Adult	NTRK2	NTRK2_human_ex18	0.267543	TrkB-T1
Tabula Muris Consortium	GSE132040	SRR9126036;SRR9126946	Mus musculus	bone marrow	Adult	NTRK2	NTRK2_human_ex21	0.127452	TrkB-Shc
Tabula Muris Consortium	GSE132040	SRR9126036;SRR9126946	Mus musculus	bone marrow	Adult	NTRK2	NTRK2_human_ex26	0.0420006	TrkB-FL
Tabula Muris Consortium	GSE132040	SRR9126037;SRR9127272	Mus musculus	pancreas	Adult	NTRK2	NTRK2_human_ex18	0.392369	TrkB-T1
Tabula Muris Consortium	GSE132040	SRR9126037;SRR9127272	Mus musculus	pancreas	Adult	NTRK2	NTRK2_human_ex21	0	TrkB-Shc
Tabula Muris Consortium	GSE132040	SRR9126037;SRR9127272	Mus musculus	pancreas	Adult	NTRK2	NTRK2_human_ex26	0	TrkB-FL
Tabula Muris Consortium	GSE132040	SRR9126038;SRR9126945	Mus musculus	bone	Adult	NTRK2	NTRK2_human_ex18	0.858395	TrkB-T1
Tabula Muris Consortium	GSE132040	SRR9126038;SRR9126945	Mus musculus	bone	Adult	NTRK2	NTRK2_human_ex21	1.07456	TrkB-Shc
Tabula Muris Consortium	GSE132040	SRR9126038;SRR9126945	Mus musculus	bone	Adult	NTRK2	NTRK2_human_ex26	0.419991	TrkB-FL
Tabula Muris Consortium	GSE132040	SRR9126039;SRR9126944	Mus musculus	muscle	Adult	NTRK2	NTRK2_human_ex18	0.810944	TrkB-T1
Tabula Muris Consortium	GSE132040	SRR9126039;SRR9126944	Mus musculus	muscle	Adult	NTRK2	NTRK2_human_ex21	0	TrkB-Shc
Tabula Muris Consortium	GSE132040	SRR9126039;SRR9126944	Mus musculus	muscle	Adult	NTRK2	NTRK2_human_ex26	0.0291745	TrkB-FL
Tabula Muris Consortium	GSE132040	SRR9126040;SRR9127426	Mus musculus	spleen	Adult	NTRK2	NTRK2_human_ex18	0.46939	TrkB-T1
Tabula Muris Consortium	GSE132040	SRR9126040;SRR9127426	Mus musculus	spleen	Adult	NTRK2	NTRK2_human_ex21	0.355289	TrkB-Shc
Tabula Muris Consortium	GSE132040	SRR9126040;SRR9127426	Mus musculus	spleen	Adult	NTRK2	NTRK2_human_ex26	0.135094	TrkB-FL
Tabula Muris Consortium	GSE132040	SRR9126041;SRR9127425	Mus musculus	bone marrow	Adult	NTRK2	NTRK2_human_ex18	1.31984	TrkB-T1
Tabula Muris Consortium	GSE132040	SRR9126041;SRR9127425	Mus musculus	bone marrow	Adult	NTRK2	NTRK2_human_ex21	2.32597	TrkB-Shc
Tabula Muris Consortium	GSE132040	SRR9126041;SRR9127425	Mus musculus	bone marrow	Adult	NTRK2	NTRK2_human_ex26	0.759721	TrkB-FL
Tabula Muris Consortium	GSE132040	SRR9126042;SRR9126941	Mus musculus	white blood cells	Adult	NTRK2	NTRK2_human_ex18	0	TrkB-T1
Tabula Muris Consortium	GSE132040	SRR9126042;SRR9126941	Mus musculus	white blood cells	Adult	NTRK2	NTRK2_human_ex21	0	TrkB-Shc
Tabula Muris Consortium	GSE132040	SRR9126042;SRR9126941	Mus musculus	white blood cells	Adult	NTRK2	NTRK2_human_ex26	0	TrkB-FL
Tabula Muris Consortium	GSE132040	SRR9126043;SRR9126940	Mus musculus	spleen	Adult	NTRK2	NTRK2_human_ex18	0.11573	TrkB-T1
Tabula Muris Consortium	GSE132040	SRR9126043;SRR9126940	Mus musculus	spleen	Adult	NTRK2	NTRK2_human_ex21	0.0336915	TrkB-Shc
Tabula Muris Consortium	GSE132040	SRR9126043;SRR9126940	Mus musculus	spleen	Adult	NTRK2	NTRK2_human_ex26	0	TrkB-FL
Tabula Muris Consortium	GSE132040	SRR9126045;SRR9127583	Mus musculus	white blood cells	Adult	NTRK2	NTRK2_human_ex18	0	TrkB-T1
Tabula Muris Consortium	GSE132040	SRR9126045;SRR9127583	Mus musculus	white blood cells	Adult	NTRK2	NTRK2_human_ex21	0	TrkB-Shc
Tabula Muris Consortium	GSE132040	SRR9126045;SRR9127583	Mus musculus	white blood cells	Adult	NTRK2	NTRK2_human_ex26	0	TrkB-FL
Tabula Muris Consortium	GSE132040	SRR9126046;SRR9127200	Mus musculus	whole brain	Adult	NTRK2	NTRK2_human_ex18	42.1726	TrkB-T1
Tabula Muris Consortium	GSE132040	SRR9126046;SRR9127200	Mus musculus	whole brain	Adult	NTRK2	NTRK2_human_ex21	1.62783	TrkB-Shc
Tabula Muris Consortium	GSE132040	SRR9126046;SRR9127200	Mus musculus	whole brain	Adult	NTRK2	NTRK2_human_ex26	11.8394	TrkB-FL
Tabula Muris Consortium	GSE132040	SRR9126047;SRR9126767	Mus musculus	heart	Adult	NTRK2	NTRK2_human_ex18	0.255185	TrkB-T1
Tabula Muris Consortium	GSE132040	SRR9126047;SRR9126767	Mus musculus	heart	Adult	NTRK2	NTRK2_human_ex21	0.146018	TrkB-Shc
Tabula Muris Consortium	GSE132040	SRR9126047;SRR9126767	Mus musculus	heart	Adult	NTRK2	NTRK2_human_ex26	0.208721	TrkB-FL
Tabula Muris Consortium	GSE132040	SRR9126048;SRR9126766	Mus musculus	subcutaneous adipose tissue	Adult	NTRK2	NTRK2_human_ex18	32.3705	TrkB-T1
Tabula Muris Consortium	GSE132040	SRR9126048;SRR9126766	Mus musculus	subcutaneous adipose tissue	Adult	NTRK2	NTRK2_human_ex21	0.227402	TrkB-Shc
Tabula Muris Consortium	GSE132040	SRR9126048;SRR9126766	Mus musculus	subcutaneous adipose tissue	Adult	NTRK2	NTRK2_human_ex26	0.238039	TrkB-FL
Tabula Muris Consortium	GSE132040	SRR9126050;SRR9126754	Mus musculus	kidney	Adult	NTRK2	NTRK2_human_ex18	0.320556	TrkB-T1
Tabula Muris Consortium	GSE132040	SRR9126050;SRR9126754	Mus musculus	kidney	Adult	NTRK2	NTRK2_human_ex21	0.131058	TrkB-Shc
Tabula Muris Consortium	GSE132040	SRR9126050;SRR9126754	Mus musculus	kidney	Adult	NTRK2	NTRK2_human_ex26	0.106009	TrkB-FL
Tabula Muris Consortium	GSE132040	SRR9126051;SRR9126753	Mus musculus	kidney	Adult	NTRK2	NTRK2_human_ex18	0.126829	TrkB-T1
Tabula Muris Consortium	GSE132040	SRR9126051;SRR9126753	Mus musculus	kidney	Adult	NTRK2	NTRK2_human_ex21	0.142415	TrkB-Shc
Tabula Muris Consortium	GSE132040	SRR9126051;SRR9126753	Mus musculus	kidney	Adult	NTRK2	NTRK2_human_ex26	0.0860069	TrkB-FL
Tabula Muris Consortium	GSE132040	SRR9126052;SRR9127146	Mus musculus	gonadal adipose tissue	Adult	NTRK2	NTRK2_human_ex18	23.9303	TrkB-T1
Tabula Muris Consortium	GSE132040	SRR9126052;SRR9127146	Mus musculus	gonadal adipose tissue	Adult	NTRK2	NTRK2_human_ex21	0.237213	TrkB-Shc
Tabula Muris Consortium	GSE132040	SRR9126052;SRR9127146	Mus musculus	gonadal adipose tissue	Adult	NTRK2	NTRK2_human_ex26	0.0837549	TrkB-FL
Tabula Muris Consortium	GSE132040	SRR9126053;SRR9127145	Mus musculus	whole brain	Adult	NTRK2	NTRK2_human_ex18	30.8294	TrkB-T1
Tabula Muris Consortium	GSE132040	SRR9126053;SRR9127145	Mus musculus	whole brain	Adult	NTRK2	NTRK2_human_ex21	1.52275	TrkB-Shc
Tabula Muris Consortium	GSE132040	SRR9126053;SRR9127145	Mus musculus	whole brain	Adult	NTRK2	NTRK2_human_ex26	14.2814	TrkB-FL
Tabula Muris Consortium	GSE132040	SRR9126054;SRR9127140	Mus musculus	kidney	Adult	NTRK2	NTRK2_human_ex18	0.626083	TrkB-T1
Tabula Muris Consortium	GSE132040	SRR9126054;SRR9127140	Mus musculus	kidney	Adult	NTRK2	NTRK2_human_ex21	0.136715	TrkB-Shc
Tabula Muris Consortium	GSE132040	SRR9126054;SRR9127140	Mus musculus	kidney	Adult	NTRK2	NTRK2_human_ex26	0.086888	TrkB-FL
Tabula Muris Consortium	GSE132040	SRR9126055;SRR9127139	Mus musculus	kidney	Adult	NTRK2	NTRK2_human_ex18	0.473149	TrkB-T1
Tabula Muris Consortium	GSE132040	SRR9126055;SRR9127139	Mus musculus	kidney	Adult	NTRK2	NTRK2_human_ex21	0.0652471	TrkB-Shc
Tabula Muris Consortium	GSE132040	SRR9126055;SRR9127139	Mus musculus	kidney	Adult	NTRK2	NTRK2_human_ex26	0.0107508	TrkB-FL
Tabula Muris Consortium	GSE132040	SRR9126056;SRR9127180	Mus musculus	heart	Adult	NTRK2	NTRK2_human_ex18	0.31828	TrkB-T1
Tabula Muris Consortium	GSE132040	SRR9126056;SRR9127180	Mus musculus	heart	Adult	NTRK2	NTRK2_human_ex21	0.323258	TrkB-Shc
Tabula Muris Consortium	GSE132040	SRR9126056;SRR9127180	Mus musculus	heart	Adult	NTRK2	NTRK2_human_ex26	0.127832	TrkB-FL
Tabula Muris Consortium	GSE132040	SRR9126058;SRR9126916	Mus musculus	bone	Adult	NTRK2	NTRK2_human_ex18	0.202975	TrkB-T1
Tabula Muris Consortium	GSE132040	SRR9126058;SRR9126916	Mus musculus	bone	Adult	NTRK2	NTRK2_human_ex21	0.37227	TrkB-Shc
Tabula Muris Consortium	GSE132040	SRR9126058;SRR9126916	Mus musculus	bone	Adult	NTRK2	NTRK2_human_ex26	0.262881	TrkB-FL
Tabula Muris Consortium	GSE132040	SRR9126059;SRR9126915	Mus musculus	muscle	Adult	NTRK2	NTRK2_human_ex18	0.488488	TrkB-T1
Tabula Muris Consortium	GSE132040	SRR9126059;SRR9126915	Mus musculus	muscle	Adult	NTRK2	NTRK2_human_ex21	0.0123666	TrkB-Shc
Tabula Muris Consortium	GSE132040	SRR9126059;SRR9126915	Mus musculus	muscle	Adult	NTRK2	NTRK2_human_ex26	0	TrkB-FL
Tabula Muris Consortium	GSE132040	SRR9126060;SRR9126918	Mus musculus	liver	Adult	NTRK2	NTRK2_human_ex18	0.652378	TrkB-T1
Tabula Muris Consortium	GSE132040	SRR9126060;SRR9126918	Mus musculus	liver	Adult	NTRK2	NTRK2_human_ex21	0.0906442	TrkB-Shc
Tabula Muris Consortium	GSE132040	SRR9126060;SRR9126918	Mus musculus	liver	Adult	NTRK2	NTRK2_human_ex26	0.0128018	TrkB-FL
Tabula Muris Consortium	GSE132040	SRR9126061;SRR9126917	Mus musculus	subcutaneous adipose tissue	Adult	NTRK2	NTRK2_human_ex18	23.9541	TrkB-T1
Tabula Muris Consortium	GSE132040	SRR9126061;SRR9126917	Mus musculus	subcutaneous adipose tissue	Adult	NTRK2	NTRK2_human_ex21	0.448574	TrkB-Shc
Tabula Muris Consortium	GSE132040	SRR9126061;SRR9126917	Mus musculus	subcutaneous adipose tissue	Adult	NTRK2	NTRK2_human_ex26	0.355488	TrkB-FL
Tabula Muris Consortium	GSE132040	SRR9126062;SRR9126756	Mus musculus	muscle	Adult	NTRK2	NTRK2_human_ex18	0.504307	TrkB-T1
Tabula Muris Consortium	GSE132040	SRR9126062;SRR9126756	Mus musculus	muscle	Adult	NTRK2	NTRK2_human_ex21	0	TrkB-Shc
Tabula Muris Consortium	GSE132040	SRR9126062;SRR9126756	Mus musculus	muscle	Adult	NTRK2	NTRK2_human_ex26	0	TrkB-FL
Tabula Muris Consortium	GSE132040	SRR9126063;SRR9126755	Mus musculus	gonadal adipose tissue	Adult	NTRK2	NTRK2_human_ex18	31.5037	TrkB-T1
Tabula Muris Consortium	GSE132040	SRR9126063;SRR9126755	Mus musculus	gonadal adipose tissue	Adult	NTRK2	NTRK2_human_ex21	0	TrkB-Shc
Tabula Muris Consortium	GSE132040	SRR9126063;SRR9126755	Mus musculus	gonadal adipose tissue	Adult	NTRK2	NTRK2_human_ex26	0	TrkB-FL
Tabula Muris Consortium	GSE132040	SRR9126064;SRR9126758	Mus musculus	liver	Adult	NTRK2	NTRK2_human_ex18	0.293174	TrkB-T1
Tabula Muris Consortium	GSE132040	SRR9126064;SRR9126758	Mus musculus	liver	Adult	NTRK2	NTRK2_human_ex21	0	TrkB-Shc
Tabula Muris Consortium	GSE132040	SRR9126064;SRR9126758	Mus musculus	liver	Adult	NTRK2	NTRK2_human_ex26	0	TrkB-FL
Tabula Muris Consortium	GSE132040	SRR9126066;SRR9127547	Mus musculus	subcutaneous adipose tissue	Adult	NTRK2	NTRK2_human_ex18	32.2809	TrkB-T1
Tabula Muris Consortium	GSE132040	SRR9126066;SRR9127547	Mus musculus	subcutaneous adipose tissue	Adult	NTRK2	NTRK2_human_ex21	0.419505	TrkB-Shc
Tabula Muris Consortium	GSE132040	SRR9126066;SRR9127547	Mus musculus	subcutaneous adipose tissue	Adult	NTRK2	NTRK2_human_ex26	0.646491	TrkB-FL
Tabula Muris Consortium	GSE132040	SRR9126067;SRR9127546	Mus musculus	pancreas	Adult	NTRK2	NTRK2_human_ex18	0.564743	TrkB-T1
Tabula Muris Consortium	GSE132040	SRR9126067;SRR9127546	Mus musculus	pancreas	Adult	NTRK2	NTRK2_human_ex21	0.423701	TrkB-Shc
Tabula Muris Consortium	GSE132040	SRR9126067;SRR9127546	Mus musculus	pancreas	Adult	NTRK2	NTRK2_human_ex26	0.279252	TrkB-FL
Tabula Muris Consortium	GSE132040	SRR9126068;SRR9127199	Mus musculus	brown adipose tissue	Adult	NTRK2	NTRK2_human_ex18	20.8752	TrkB-T1
Tabula Muris Consortium	GSE132040	SRR9126068;SRR9127199	Mus musculus	brown adipose tissue	Adult	NTRK2	NTRK2_human_ex21	0.0749871	TrkB-Shc
Tabula Muris Consortium	GSE132040	SRR9126068;SRR9127199	Mus musculus	brown adipose tissue	Adult	NTRK2	NTRK2_human_ex26	0.133441	TrkB-FL
Tabula Muris Consortium	GSE132040	SRR9126069;SRR9127001	Mus musculus	spleen	Adult	NTRK2	NTRK2_human_ex18	0.0779257	TrkB-T1
Tabula Muris Consortium	GSE132040	SRR9126069;SRR9127001	Mus musculus	spleen	Adult	NTRK2	NTRK2_human_ex21	0.085072	TrkB-Shc
Tabula Muris Consortium	GSE132040	SRR9126069;SRR9127001	Mus musculus	spleen	Adult	NTRK2	NTRK2_human_ex26	0.117745	TrkB-FL
Tabula Muris Consortium	GSE132040	SRR9126070;SRR9127520	Mus musculus	white blood cells	Adult	NTRK2	NTRK2_human_ex18	0.0244881	TrkB-T1
Tabula Muris Consortium	GSE132040	SRR9126070;SRR9127520	Mus musculus	white blood cells	Adult	NTRK2	NTRK2_human_ex21	0	TrkB-Shc
Tabula Muris Consortium	GSE132040	SRR9126070;SRR9127520	Mus musculus	white blood cells	Adult	NTRK2	NTRK2_human_ex26	0	TrkB-FL
Tabula Muris Consortium	GSE132040	SRR9126071;SRR9127319	Mus musculus	heart	Adult	NTRK2	NTRK2_human_ex18	0.583336	TrkB-T1
Tabula Muris Consortium	GSE132040	SRR9126071;SRR9127319	Mus musculus	heart	Adult	NTRK2	NTRK2_human_ex21	0.276567	TrkB-Shc
Tabula Muris Consortium	GSE132040	SRR9126071;SRR9127319	Mus musculus	heart	Adult	NTRK2	NTRK2_human_ex26	0.0143905	TrkB-FL
Tabula Muris Consortium	GSE132040	SRR9126072;SRR9127318	Mus musculus	liver	Adult	NTRK2	NTRK2_human_ex18	1.96103	TrkB-T1
Tabula Muris Consortium	GSE132040	SRR9126072;SRR9127318	Mus musculus	liver	Adult	NTRK2	NTRK2_human_ex21	0.106489	TrkB-Shc
Tabula Muris Consortium	GSE132040	SRR9126072;SRR9127318	Mus musculus	liver	Adult	NTRK2	NTRK2_human_ex26	0.0526384	TrkB-FL
Tabula Muris Consortium	GSE132040	SRR9126073;SRR9127321	Mus musculus	bone marrow	Adult	NTRK2	NTRK2_human_ex18	0.219618	TrkB-T1
Tabula Muris Consortium	GSE132040	SRR9126073;SRR9127321	Mus musculus	bone marrow	Adult	NTRK2	NTRK2_human_ex21	0.0885261	TrkB-Shc
Tabula Muris Consortium	GSE132040	SRR9126073;SRR9127321	Mus musculus	bone marrow	Adult	NTRK2	NTRK2_human_ex26	0.0583457	TrkB-FL
Tabula Muris Consortium	GSE132040	SRR9126074;SRR9127320	Mus musculus	heart	Adult	NTRK2	NTRK2_human_ex18	0.243465	TrkB-T1
Tabula Muris Consortium	GSE132040	SRR9126074;SRR9127320	Mus musculus	heart	Adult	NTRK2	NTRK2_human_ex21	0.113566	TrkB-Shc
Tabula Muris Consortium	GSE132040	SRR9126074;SRR9127320	Mus musculus	heart	Adult	NTRK2	NTRK2_human_ex26	0.0144975	TrkB-FL
Tabula Muris Consortium	GSE132040	SRR9126076;SRR9127314	Mus musculus	brown adipose tissue	Adult	NTRK2	NTRK2_human_ex18	20.6682	TrkB-T1
Tabula Muris Consortium	GSE132040	SRR9126076;SRR9127314	Mus musculus	brown adipose tissue	Adult	NTRK2	NTRK2_human_ex21	0.112562	TrkB-Shc
Tabula Muris Consortium	GSE132040	SRR9126076;SRR9127314	Mus musculus	brown adipose tissue	Adult	NTRK2	NTRK2_human_ex26	0.272533	TrkB-FL
Tabula Muris Consortium	GSE132040	SRR9126077;SRR9127317	Mus musculus	mesenteric adipose tissue	Adult	NTRK2	NTRK2_human_ex18	13.7803	TrkB-T1
Tabula Muris Consortium	GSE132040	SRR9126077;SRR9127317	Mus musculus	mesenteric adipose tissue	Adult	NTRK2	NTRK2_human_ex21	0.261466	TrkB-Shc
Tabula Muris Consortium	GSE132040	SRR9126077;SRR9127317	Mus musculus	mesenteric adipose tissue	Adult	NTRK2	NTRK2_human_ex26	0.246397	TrkB-FL
Tabula Muris Consortium	GSE132040	SRR9126078;SRR9127316	Mus musculus	white blood cells	Adult	NTRK2	NTRK2_human_ex18	0	TrkB-T1
Tabula Muris Consortium	GSE132040	SRR9126078;SRR9127316	Mus musculus	white blood cells	Adult	NTRK2	NTRK2_human_ex21	0	TrkB-Shc
Tabula Muris Consortium	GSE132040	SRR9126078;SRR9127316	Mus musculus	white blood cells	Adult	NTRK2	NTRK2_human_ex26	0	TrkB-FL
Tabula Muris Consortium	GSE132040	SRR9126079;SRR9126964	Mus musculus	heart	Adult	NTRK2	NTRK2_human_ex18	0.234268	TrkB-T1
Tabula Muris Consortium	GSE132040	SRR9126079;SRR9126964	Mus musculus	heart	Adult	NTRK2	NTRK2_human_ex21	0.175373	TrkB-Shc
Tabula Muris Consortium	GSE132040	SRR9126079;SRR9126964	Mus musculus	heart	Adult	NTRK2	NTRK2_human_ex26	0.154113	TrkB-FL
Tabula Muris Consortium	GSE132040	SRR9126080;SRR9126928	Mus musculus	mesenteric adipose tissue	Adult	NTRK2	NTRK2_human_ex18	9.50353	TrkB-T1
Tabula Muris Consortium	GSE132040	SRR9126080;SRR9126928	Mus musculus	mesenteric adipose tissue	Adult	NTRK2	NTRK2_human_ex21	0.185593	TrkB-Shc
Tabula Muris Consortium	GSE132040	SRR9126080;SRR9126928	Mus musculus	mesenteric adipose tissue	Adult	NTRK2	NTRK2_human_ex26	0.122321	TrkB-FL
Tabula Muris Consortium	GSE132040	SRR9126081;SRR9126689	Mus musculus	gonadal adipose tissue	Adult	NTRK2	NTRK2_human_ex18	22.4044	TrkB-T1
Tabula Muris Consortium	GSE132040	SRR9126081;SRR9126689	Mus musculus	gonadal adipose tissue	Adult	NTRK2	NTRK2_human_ex21	0.239263	TrkB-Shc
Tabula Muris Consortium	GSE132040	SRR9126081;SRR9126689	Mus musculus	gonadal adipose tissue	Adult	NTRK2	NTRK2_human_ex26	0.488849	TrkB-FL
Tabula Muris Consortium	GSE132040	SRR9126082;SRR9126688	Mus musculus	heart	Adult	NTRK2	NTRK2_human_ex18	0.212759	TrkB-T1
Tabula Muris Consortium	GSE132040	SRR9126082;SRR9126688	Mus musculus	heart	Adult	NTRK2	NTRK2_human_ex21	0.154847	TrkB-Shc
Tabula Muris Consortium	GSE132040	SRR9126082;SRR9126688	Mus musculus	heart	Adult	NTRK2	NTRK2_human_ex26	0.0510281	TrkB-FL
Tabula Muris Consortium	GSE132040	SRR9126083;SRR9126691	Mus musculus	subcutaneous adipose tissue	Adult	NTRK2	NTRK2_human_ex18	24.865	TrkB-T1
Tabula Muris Consortium	GSE132040	SRR9126083;SRR9126691	Mus musculus	subcutaneous adipose tissue	Adult	NTRK2	NTRK2_human_ex21	0.319199	TrkB-Shc
Tabula Muris Consortium	GSE132040	SRR9126083;SRR9126691	Mus musculus	subcutaneous adipose tissue	Adult	NTRK2	NTRK2_human_ex26	0.114237	TrkB-FL
Tabula Muris Consortium	GSE132040	SRR9126084;SRR9126690	Mus musculus	subcutaneous adipose tissue	Adult	NTRK2	NTRK2_human_ex18	28.1343	TrkB-T1
Tabula Muris Consortium	GSE132040	SRR9126084;SRR9126690	Mus musculus	subcutaneous adipose tissue	Adult	NTRK2	NTRK2_human_ex21	0.124074	TrkB-Shc
Tabula Muris Consortium	GSE132040	SRR9126084;SRR9126690	Mus musculus	subcutaneous adipose tissue	Adult	NTRK2	NTRK2_human_ex26	0.61331	TrkB-FL
Tabula Muris Consortium	GSE132040	SRR9126085;SRR9126693	Mus musculus	muscle	Adult	NTRK2	NTRK2_human_ex18	0.951509	TrkB-T1
Tabula Muris Consortium	GSE132040	SRR9126085;SRR9126693	Mus musculus	muscle	Adult	NTRK2	NTRK2_human_ex21	0.0485981	TrkB-Shc
Tabula Muris Consortium	GSE132040	SRR9126085;SRR9126693	Mus musculus	muscle	Adult	NTRK2	NTRK2_human_ex26	0	TrkB-FL
Tabula Muris Consortium	GSE132040	SRR9126088;SRR9126694	Mus musculus	muscle	Adult	NTRK2	NTRK2_human_ex18	0.30631	TrkB-T1
Tabula Muris Consortium	GSE132040	SRR9126088;SRR9126694	Mus musculus	muscle	Adult	NTRK2	NTRK2_human_ex21	0.16896	TrkB-Shc
Tabula Muris Consortium	GSE132040	SRR9126088;SRR9126694	Mus musculus	muscle	Adult	NTRK2	NTRK2_human_ex26	0.0417594	TrkB-FL
Tabula Muris Consortium	GSE132040	SRR9126090;SRR9127044	Mus musculus	muscle	Adult	NTRK2	NTRK2_human_ex18	0.635792	TrkB-T1
Tabula Muris Consortium	GSE132040	SRR9126090;SRR9127044	Mus musculus	muscle	Adult	NTRK2	NTRK2_human_ex21	0.0832917	TrkB-Shc
Tabula Muris Consortium	GSE132040	SRR9126090;SRR9127044	Mus musculus	muscle	Adult	NTRK2	NTRK2_human_ex26	0.0686198	TrkB-FL
Tabula Muris Consortium	GSE132040	SRR9126091;SRR9127208	Mus musculus	lung	Adult	NTRK2	NTRK2_human_ex18	1.73809	TrkB-T1
Tabula Muris Consortium	GSE132040	SRR9126091;SRR9127208	Mus musculus	lung	Adult	NTRK2	NTRK2_human_ex21	0.015218	TrkB-Shc
Tabula Muris Consortium	GSE132040	SRR9126091;SRR9127208	Mus musculus	lung	Adult	NTRK2	NTRK2_human_ex26	0.0300896	TrkB-FL
Tabula Muris Consortium	GSE132040	SRR9126093;SRR9127210	Mus musculus	brown adipose tissue	Adult	NTRK2	NTRK2_human_ex18	21.4427	TrkB-T1
Tabula Muris Consortium	GSE132040	SRR9126093;SRR9127210	Mus musculus	brown adipose tissue	Adult	NTRK2	NTRK2_human_ex21	0.146978	TrkB-Shc
Tabula Muris Consortium	GSE132040	SRR9126093;SRR9127210	Mus musculus	brown adipose tissue	Adult	NTRK2	NTRK2_human_ex26	0.133197	TrkB-FL
Tabula Muris Consortium	GSE132040	SRR9126095;SRR9127393	Mus musculus	white blood cells	Adult	NTRK2	NTRK2_human_ex18	0.140923	TrkB-T1
Tabula Muris Consortium	GSE132040	SRR9126095;SRR9127393	Mus musculus	white blood cells	Adult	NTRK2	NTRK2_human_ex21	0	TrkB-Shc
Tabula Muris Consortium	GSE132040	SRR9126095;SRR9127393	Mus musculus	white blood cells	Adult	NTRK2	NTRK2_human_ex26	0	TrkB-FL
Tabula Muris Consortium	GSE132040	SRR9126096;SRR9127392	Mus musculus	whole brain	Adult	NTRK2	NTRK2_human_ex18	28.6235	TrkB-T1
Tabula Muris Consortium	GSE132040	SRR9126096;SRR9127392	Mus musculus	whole brain	Adult	NTRK2	NTRK2_human_ex21	0.903926	TrkB-Shc
Tabula Muris Consortium	GSE132040	SRR9126096;SRR9127392	Mus musculus	whole brain	Adult	NTRK2	NTRK2_human_ex26	10.5676	TrkB-FL
Tabula Muris Consortium	GSE132040	SRR9126097;SRR9127214	Mus musculus	bone	Adult	NTRK2	NTRK2_human_ex18	3.15103	TrkB-T1
Tabula Muris Consortium	GSE132040	SRR9126097;SRR9127214	Mus musculus	bone	Adult	NTRK2	NTRK2_human_ex21	4.52572	TrkB-Shc
Tabula Muris Consortium	GSE132040	SRR9126097;SRR9127214	Mus musculus	bone	Adult	NTRK2	NTRK2_human_ex26	1.54374	TrkB-FL
Tabula Muris Consortium	GSE132040	SRR9126098;SRR9127213	Mus musculus	kidney	Adult	NTRK2	NTRK2_human_ex18	0.386101	TrkB-T1
Tabula Muris Consortium	GSE132040	SRR9126098;SRR9127213	Mus musculus	kidney	Adult	NTRK2	NTRK2_human_ex21	0.0632263	TrkB-Shc
Tabula Muris Consortium	GSE132040	SRR9126098;SRR9127213	Mus musculus	kidney	Adult	NTRK2	NTRK2_human_ex26	0.0625067	TrkB-FL
Tabula Muris Consortium	GSE132040	SRR9126099;SRR9127401	Mus musculus	heart	Adult	NTRK2	NTRK2_human_ex18	0.635297	TrkB-T1
Tabula Muris Consortium	GSE132040	SRR9126099;SRR9127401	Mus musculus	heart	Adult	NTRK2	NTRK2_human_ex21	0.0998723	TrkB-Shc
Tabula Muris Consortium	GSE132040	SRR9126099;SRR9127401	Mus musculus	heart	Adult	NTRK2	NTRK2_human_ex26	0.0329119	TrkB-FL
Tabula Muris Consortium	GSE132040	SRR9126100;SRR9127002	Mus musculus	gonadal adipose tissue	Adult	NTRK2	NTRK2_human_ex18	24.1769	TrkB-T1
Tabula Muris Consortium	GSE132040	SRR9126100;SRR9127002	Mus musculus	gonadal adipose tissue	Adult	NTRK2	NTRK2_human_ex21	0.15522	TrkB-Shc
Tabula Muris Consortium	GSE132040	SRR9126100;SRR9127002	Mus musculus	gonadal adipose tissue	Adult	NTRK2	NTRK2_human_ex26	0.109609	TrkB-FL
Tabula Muris Consortium	GSE132040	SRR9126101;SRR9127403	Mus musculus	whole brain	Adult	NTRK2	NTRK2_human_ex18	30.961	TrkB-T1
Tabula Muris Consortium	GSE132040	SRR9126101;SRR9127403	Mus musculus	whole brain	Adult	NTRK2	NTRK2_human_ex21	1.56226	TrkB-Shc
Tabula Muris Consortium	GSE132040	SRR9126101;SRR9127403	Mus musculus	whole brain	Adult	NTRK2	NTRK2_human_ex26	10.7215	TrkB-FL
Tabula Muris Consortium	GSE132040	SRR9126102;SRR9127086	Mus musculus	heart	Adult	NTRK2	NTRK2_human_ex18	0.146088	TrkB-T1
Tabula Muris Consortium	GSE132040	SRR9126102;SRR9127086	Mus musculus	heart	Adult	NTRK2	NTRK2_human_ex21	0.307344	TrkB-Shc
[truncated: 1,549 more rows]

## Sheet: Rat Ngfr counts
Data origin	Accession nr.	Run_ID	Organism	Tissue	Age	Gene	CPM
[truncated: 114 more rows]

## Sheet: Mouse Ngfr counts
Data origin	Accession nr.	Run_ID	Organism	Tissue	Age	Gene	CPM
[truncated: 1,100 more rows]
