# Supplementary material for: Revisiting the expression of BDNF and its receptors in mammalian development
Source: Front Mol Neurosci. 2023 Jun 22;16:1182499. doi: 10.3389/fnmol.2023.1182499 (PMC10325033; doi:10.3389/fnmol.2023.1182499)
Supplement: Supplementary file 10 [file Data_Sheet_9.XLSX]

## Sheet: Data origin
Data origin	Accession nr.	Organism
Tabula Muris Consortium	GSE132040	Mus musculus

## Sheet: Mouse Bdnf counts
Data origin	Accession nr.	Run_ID	Organism	Tissue	Age	Dev_stage	Gene	Exon	Norm_CPM
Tabula Muris Consortium	GSE132040	SRR9125588;SRR9127397	Mus musculus	pancreas	15	months postnatal	Bdnf	BDNF_CDS	0
Tabula Muris Consortium	GSE132040	SRR9125589;SRR9127396	Mus musculus	bone	24	months postnatal	Bdnf	BDNF_CDS	2.04278
Tabula Muris Consortium	GSE132040	SRR9125590;SRR9127399	Mus musculus	brown adipose tissue	18	months postnatal	Bdnf	BDNF_CDS	0
Tabula Muris Consortium	GSE132040	SRR9125591;SRR9127398	Mus musculus	bone marrow	3	months postnatal	Bdnf	BDNF_CDS	2.03734
Tabula Muris Consortium	GSE132040	SRR9125592;SRR9126814	Mus musculus	heart	21	months postnatal	Bdnf	BDNF_CDS	8.06144
Tabula Muris Consortium	GSE132040	SRR9125593;SRR9126818	Mus musculus	heart	21	months postnatal	Bdnf	BDNF_CDS	8.75768
Tabula Muris Consortium	GSE132040	SRR9125594;SRR9126810	Mus musculus	pancreas	9	months postnatal	Bdnf	BDNF_CDS	0
Tabula Muris Consortium	GSE132040	SRR9125595;SRR9127463	Mus musculus	mesenteric adipose tissue	15	months postnatal	Bdnf	BDNF_CDS	2.69778
Tabula Muris Consortium	GSE132040	SRR9125596;SRR9127462	Mus musculus	whole brain	21	months postnatal	Bdnf	BDNF_CDS	22.6335
Tabula Muris Consortium	GSE132040	SRR9125597;SRR9127291	Mus musculus	kidney	3	months postnatal	Bdnf	BDNF_CDS	3.29096
Tabula Muris Consortium	GSE132040	SRR9125598;SRR9127466	Mus musculus	subcutaneous adipose tissue	6	months postnatal	Bdnf	BDNF_CDS	0.236419
Tabula Muris Consortium	GSE132040	SRR9125599;SRR9127465	Mus musculus	spleen	21	months postnatal	Bdnf	BDNF_CDS	0.232366
Tabula Muris Consortium	GSE132040	SRR9125600;SRR9127468	Mus musculus	bone marrow	3	months postnatal	Bdnf	BDNF_CDS	1.23318
Tabula Muris Consortium	GSE132040	SRR9125601;SRR9127467	Mus musculus	gonadal adipose tissue	27	months postnatal	Bdnf	BDNF_CDS	7.73378
Tabula Muris Consortium	GSE132040	SRR9125602;SRR9127470	Mus musculus	bone	9	months postnatal	Bdnf	BDNF_CDS	0.488476
Tabula Muris Consortium	GSE132040	SRR9125603;SRR9127469	Mus musculus	white blood cells	21	months postnatal	Bdnf	BDNF_CDS	0.201021
Tabula Muris Consortium	GSE132040	SRR9125604;SRR9127472	Mus musculus	spleen	24	months postnatal	Bdnf	BDNF_CDS	0
Tabula Muris Consortium	GSE132040	SRR9125605;SRR9127471	Mus musculus	lung	27	months postnatal	Bdnf	BDNF_CDS	18.6095
Tabula Muris Consortium	GSE132040	SRR9125606;SRR9127330	Mus musculus	bone	18	months postnatal	Bdnf	BDNF_CDS	1.51697
Tabula Muris Consortium	GSE132040	SRR9125607;SRR9126834	Mus musculus	brown adipose tissue	18	months postnatal	Bdnf	BDNF_CDS	0.312902
Tabula Muris Consortium	GSE132040	SRR9125608;SRR9127329	Mus musculus	subcutaneous adipose tissue	3	months postnatal	Bdnf	BDNF_CDS	3.76361
Tabula Muris Consortium	GSE132040	SRR9125609;SRR9126812	Mus musculus	muscle	1	months postnatal	Bdnf	BDNF_CDS	1.14001
Tabula Muris Consortium	GSE132040	SRR9125610;SRR9127332	Mus musculus	muscle	6	months postnatal	Bdnf	BDNF_CDS	2.70536
Tabula Muris Consortium	GSE132040	SRR9125611;SRR9127460	Mus musculus	kidney	9	months postnatal	Bdnf	BDNF_CDS	7.23927
Tabula Muris Consortium	GSE132040	SRR9125612;SRR9127459	Mus musculus	kidney	27	months postnatal	Bdnf	BDNF_CDS	9.83743
Tabula Muris Consortium	GSE132040	SRR9125613;SRR9127331	Mus musculus	spleen	3	months postnatal	Bdnf	BDNF_CDS	0
Tabula Muris Consortium	GSE132040	SRR9125614;SRR9127548	Mus musculus	brown adipose tissue	1	months postnatal	Bdnf	BDNF_CDS	0
Tabula Muris Consortium	GSE132040	SRR9125615;SRR9127270	Mus musculus	mesenteric adipose tissue	9	months postnatal	Bdnf	BDNF_CDS	2.42446
Tabula Muris Consortium	GSE132040	SRR9125616;SRR9127269	Mus musculus	brown adipose tissue	27	months postnatal	Bdnf	BDNF_CDS	0.202736
Tabula Muris Consortium	GSE132040	SRR9125617;SRR9127479	Mus musculus	pancreas	15	months postnatal	Bdnf	BDNF_CDS	0
Tabula Muris Consortium	GSE132040	SRR9125618;SRR9127177	Mus musculus	brown adipose tissue	1	months postnatal	Bdnf	BDNF_CDS	0.623484
Tabula Muris Consortium	GSE132040	SRR9125619;SRR9126777	Mus musculus	subcutaneous adipose tissue	15	months postnatal	Bdnf	BDNF_CDS	1.98594
Tabula Muris Consortium	GSE132040	SRR9125620;SRR9126775	Mus musculus	small intestine	24	months postnatal	Bdnf	BDNF_CDS	0
Tabula Muris Consortium	GSE132040	SRR9125621;SRR9126742	Mus musculus	skin	15	months postnatal	Bdnf	BDNF_CDS	3.11105
Tabula Muris Consortium	GSE132040	SRR9125622;SRR9127447	Mus musculus	small intestine	15	months postnatal	Bdnf	BDNF_CDS	0.131673
Tabula Muris Consortium	GSE132040	SRR9125623;SRR9126744	Mus musculus	subcutaneous adipose tissue	6	months postnatal	Bdnf	BDNF_CDS	11.2637
Tabula Muris Consortium	GSE132040	SRR9125624;SRR9126743	Mus musculus	small intestine	27	months postnatal	Bdnf	BDNF_CDS	0.714929
Tabula Muris Consortium	GSE132040	SRR9125625;SRR9126738	Mus musculus	muscle	6	months postnatal	Bdnf	BDNF_CDS	1.24611
Tabula Muris Consortium	GSE132040	SRR9125626;SRR9126737	Mus musculus	mesenteric adipose tissue	12	months postnatal	Bdnf	BDNF_CDS	0.911387
Tabula Muris Consortium	GSE132040	SRR9125627;SRR9126740	Mus musculus	small intestine	21	months postnatal	Bdnf	BDNF_CDS	0.614436
Tabula Muris Consortium	GSE132040	SRR9125628;SRR9126739	Mus musculus	brown adipose tissue	6	months postnatal	Bdnf	BDNF_CDS	0.421685
Tabula Muris Consortium	GSE132040	SRR9125629;SRR9127555	Mus musculus	white blood cells	9	months postnatal	Bdnf	BDNF_CDS	0
Tabula Muris Consortium	GSE132040	SRR9125630;SRR9126763	Mus musculus	bone	21	months postnatal	Bdnf	BDNF_CDS	0.120334
Tabula Muris Consortium	GSE132040	SRR9125631;SRR9126984	Mus musculus	gonadal adipose tissue	18	months postnatal	Bdnf	BDNF_CDS	0.537452
Tabula Muris Consortium	GSE132040	SRR9125632;SRR9126966	Mus musculus	kidney	24	months postnatal	Bdnf	BDNF_CDS	0
Tabula Muris Consortium	GSE132040	SRR9125633;SRR9127416	Mus musculus	whole brain	24	months postnatal	Bdnf	BDNF_CDS	23.1138
Tabula Muris Consortium	GSE132040	SRR9125634;SRR9126786	Mus musculus	pancreas	18	months postnatal	Bdnf	BDNF_CDS	0
Tabula Muris Consortium	GSE132040	SRR9125635;SRR9127417	Mus musculus	liver	9	months postnatal	Bdnf	BDNF_CDS	2.01713
Tabula Muris Consortium	GSE132040	SRR9125636;SRR9127106	Mus musculus	heart	9	months postnatal	Bdnf	BDNF_CDS	9.55209
Tabula Muris Consortium	GSE132040	SRR9125637;SRR9127064	Mus musculus	subcutaneous adipose tissue	21	months postnatal	Bdnf	BDNF_CDS	0.813436
Tabula Muris Consortium	GSE132040	SRR9125638;SRR9127109	Mus musculus	pancreas	3	months postnatal	Bdnf	BDNF_CDS	0
Tabula Muris Consortium	GSE132040	SRR9125640;SRR9127412	Mus musculus	brown adipose tissue	24	months postnatal	Bdnf	BDNF_CDS	0
Tabula Muris Consortium	GSE132040	SRR9125641;SRR9127105	Mus musculus	whole brain	27	months postnatal	Bdnf	BDNF_CDS	18.4401
Tabula Muris Consortium	GSE132040	SRR9125642;SRR9127103	Mus musculus	bone	12	months postnatal	Bdnf	BDNF_CDS	1.53788
Tabula Muris Consortium	GSE132040	SRR9125643;SRR9127257	Mus musculus	whole brain	27	months postnatal	Bdnf	BDNF_CDS	23.5162
Tabula Muris Consortium	GSE132040	SRR9125644;SRR9127256	Mus musculus	liver	3	months postnatal	Bdnf	BDNF_CDS	0.307919
Tabula Muris Consortium	GSE132040	SRR9125645;SRR9127255	Mus musculus	gonadal adipose tissue	1	months postnatal	Bdnf	BDNF_CDS	0.693484
Tabula Muris Consortium	GSE132040	SRR9125646;SRR9127254	Mus musculus	kidney	9	months postnatal	Bdnf	BDNF_CDS	3.91731
Tabula Muris Consortium	GSE132040	SRR9125647;SRR9127253	Mus musculus	gonadal adipose tissue	12	months postnatal	Bdnf	BDNF_CDS	1.03533
Tabula Muris Consortium	GSE132040	SRR9125648;SRR9127252	Mus musculus	brown adipose tissue	21	months postnatal	Bdnf	BDNF_CDS	0
Tabula Muris Consortium	GSE132040	SRR9125649;SRR9127251	Mus musculus	skin	9	months postnatal	Bdnf	BDNF_CDS	3.10381
Tabula Muris Consortium	GSE132040	SRR9125650;SRR9127250	Mus musculus	bone marrow	12	months postnatal	Bdnf	BDNF_CDS	1.49507
Tabula Muris Consortium	GSE132040	SRR9125651;SRR9126781	Mus musculus	subcutaneous adipose tissue	1	months postnatal	Bdnf	BDNF_CDS	5.02341
Tabula Muris Consortium	GSE132040	SRR9125652;SRR9127581	Mus musculus	subcutaneous adipose tissue	3	months postnatal	Bdnf	BDNF_CDS	8.43741
Tabula Muris Consortium	GSE132040	SRR9125653;SRR9126679	Mus musculus	subcutaneous adipose tissue	18	months postnatal	Bdnf	BDNF_CDS	1.32479
Tabula Muris Consortium	GSE132040	SRR9125654;SRR9126678	Mus musculus	heart	1	months postnatal	Bdnf	BDNF_CDS	6.55979
Tabula Muris Consortium	GSE132040	SRR9125655;SRR9126792	Mus musculus	lung	18	months postnatal	Bdnf	BDNF_CDS	25.0976
Tabula Muris Consortium	GSE132040	SRR9125656;SRR9127323	Mus musculus	small intestine	15	months postnatal	Bdnf	BDNF_CDS	0.748934
Tabula Muris Consortium	GSE132040	SRR9125657;SRR9126685	Mus musculus	gonadal adipose tissue	15	months postnatal	Bdnf	BDNF_CDS	1.89161
Tabula Muris Consortium	GSE132040	SRR9125658;SRR9126684	Mus musculus	small intestine	15	months postnatal	Bdnf	BDNF_CDS	0
Tabula Muris Consortium	GSE132040	SRR9125659;SRR9126687	Mus musculus	muscle	27	months postnatal	Bdnf	BDNF_CDS	1.02326
Tabula Muris Consortium	GSE132040	SRR9125660;SRR9126686	Mus musculus	skin	6	months postnatal	Bdnf	BDNF_CDS	3.22844
Tabula Muris Consortium	GSE132040	SRR9125661;SRR9126681	Mus musculus	bone marrow	6	months postnatal	Bdnf	BDNF_CDS	2.3015
Tabula Muris Consortium	GSE132040	SRR9125662;SRR9126680	Mus musculus	small intestine	12	months postnatal	Bdnf	BDNF_CDS	0
Tabula Muris Consortium	GSE132040	SRR9125663;SRR9126683	Mus musculus	small intestine	3	months postnatal	Bdnf	BDNF_CDS	0
Tabula Muris Consortium	GSE132040	SRR9125664;SRR9126682	Mus musculus	liver	27	months postnatal	Bdnf	BDNF_CDS	4.04648
Tabula Muris Consortium	GSE132040	SRR9125665;SRR9126893	Mus musculus	mesenteric adipose tissue	21	months postnatal	Bdnf	BDNF_CDS	1.22697
Tabula Muris Consortium	GSE132040	SRR9125666;SRR9126892	Mus musculus	lung	1	months postnatal	Bdnf	BDNF_CDS	13.2082
Tabula Muris Consortium	GSE132040	SRR9125667;SRR9126911	Mus musculus	muscle	3	months postnatal	Bdnf	BDNF_CDS	3.27303
Tabula Muris Consortium	GSE132040	SRR9125668;SRR9126910	Mus musculus	bone marrow	18	months postnatal	Bdnf	BDNF_CDS	2.81751
Tabula Muris Consortium	GSE132040	SRR9125669;SRR9126905	Mus musculus	pancreas	21	months postnatal	Bdnf	BDNF_CDS	3.71
Tabula Muris Consortium	GSE132040	SRR9125670;SRR9126904	Mus musculus	mesenteric adipose tissue	1	months postnatal	Bdnf	BDNF_CDS	0.360286
Tabula Muris Consortium	GSE132040	SRR9125671;SRR9126907	Mus musculus	small intestine	6	months postnatal	Bdnf	BDNF_CDS	0
Tabula Muris Consortium	GSE132040	SRR9125672;SRR9126906	Mus musculus	whole brain	6	months postnatal	Bdnf	BDNF_CDS	23.787
Tabula Muris Consortium	GSE132040	SRR9125673;SRR9126901	Mus musculus	white blood cells	15	months postnatal	Bdnf	BDNF_CDS	0.120722
Tabula Muris Consortium	GSE132040	SRR9125674;SRR9126900	Mus musculus	brown adipose tissue	15	months postnatal	Bdnf	BDNF_CDS	0.199169
Tabula Muris Consortium	GSE132040	SRR9125675;SRR9126903	Mus musculus	skin	15	months postnatal	Bdnf	BDNF_CDS	5.07039
Tabula Muris Consortium	GSE132040	SRR9125676;SRR9126902	Mus musculus	heart	1	months postnatal	Bdnf	BDNF_CDS	8.20565
Tabula Muris Consortium	GSE132040	SRR9125677;SRR9126897	Mus musculus	bone marrow	27	months postnatal	Bdnf	BDNF_CDS	2.88164
Tabula Muris Consortium	GSE132040	SRR9125678;SRR9126896	Mus musculus	small intestine	21	months postnatal	Bdnf	BDNF_CDS	0
Tabula Muris Consortium	GSE132040	SRR9125679;SRR9126899	Mus musculus	liver	1	months postnatal	Bdnf	BDNF_CDS	0.763249
Tabula Muris Consortium	GSE132040	SRR9125680;SRR9126898	Mus musculus	subcutaneous adipose tissue	1	months postnatal	Bdnf	BDNF_CDS	0.991411
Tabula Muris Consortium	GSE132040	SRR9125681;SRR9127535	Mus musculus	small intestine	27	months postnatal	Bdnf	BDNF_CDS	0
Tabula Muris Consortium	GSE132040	SRR9125682;SRR9127549	Mus musculus	pancreas	1	months postnatal	Bdnf	BDNF_CDS	0
Tabula Muris Consortium	GSE132040	SRR9125683;SRR9126875	Mus musculus	pancreas	21	months postnatal	Bdnf	BDNF_CDS	0
Tabula Muris Consortium	GSE132040	SRR9125684;SRR9126878	Mus musculus	heart	3	months postnatal	Bdnf	BDNF_CDS	9.18537
Tabula Muris Consortium	GSE132040	SRR9125685;SRR9126877	Mus musculus	whole brain	15	months postnatal	Bdnf	BDNF_CDS	19.6413
Tabula Muris Consortium	GSE132040	SRR9125686;SRR9126884	Mus musculus	subcutaneous adipose tissue	24	months postnatal	Bdnf	BDNF_CDS	4.64355
Tabula Muris Consortium	GSE132040	SRR9125687;SRR9126883	Mus musculus	heart	18	months postnatal	Bdnf	BDNF_CDS	8.81829
Tabula Muris Consortium	GSE132040	SRR9125688;SRR9126719	Mus musculus	bone	6	months postnatal	Bdnf	BDNF_CDS	1.5165
Tabula Muris Consortium	GSE132040	SRR9125689;SRR9126992	Mus musculus	muscle	18	months postnatal	Bdnf	BDNF_CDS	5.03686
Tabula Muris Consortium	GSE132040	SRR9125690;SRR9127129	Mus musculus	kidney	6	months postnatal	Bdnf	BDNF_CDS	2.16329
Tabula Muris Consortium	GSE132040	SRR9125691;SRR9126833	Mus musculus	subcutaneous adipose tissue	6	months postnatal	Bdnf	BDNF_CDS	0.858964
Tabula Muris Consortium	GSE132040	SRR9125692;SRR9126832	Mus musculus	brown adipose tissue	12	months postnatal	Bdnf	BDNF_CDS	0.163603
Tabula Muris Consortium	GSE132040	SRR9125693;SRR9127284	Mus musculus	whole brain	6	months postnatal	Bdnf	BDNF_CDS	21.9883
Tabula Muris Consortium	GSE132040	SRR9125694;SRR9127283	Mus musculus	spleen	15	months postnatal	Bdnf	BDNF_CDS	0.727623
Tabula Muris Consortium	GSE132040	SRR9125695;SRR9127286	Mus musculus	heart	18	months postnatal	Bdnf	BDNF_CDS	13.5479
Tabula Muris Consortium	GSE132040	SRR9125696;SRR9127285	Mus musculus	liver	21	months postnatal	Bdnf	BDNF_CDS	2.66686
Tabula Muris Consortium	GSE132040	SRR9125697;SRR9127288	Mus musculus	small intestine	1	months postnatal	Bdnf	BDNF_CDS	0.407527
Tabula Muris Consortium	GSE132040	SRR9125698;SRR9127287	Mus musculus	spleen	21	months postnatal	Bdnf	BDNF_CDS	0.436672
Tabula Muris Consortium	GSE132040	SRR9125699;SRR9127290	Mus musculus	subcutaneous adipose tissue	9	months postnatal	Bdnf	BDNF_CDS	2.46314
Tabula Muris Consortium	GSE132040	SRR9125700;SRR9127289	Mus musculus	mesenteric adipose tissue	24	months postnatal	Bdnf	BDNF_CDS	3.51906
Tabula Muris Consortium	GSE132040	SRR9125701;SRR9127276	Mus musculus	muscle	15	months postnatal	Bdnf	BDNF_CDS	1.34876
Tabula Muris Consortium	GSE132040	SRR9125702;SRR9127275	Mus musculus	heart	6	months postnatal	Bdnf	BDNF_CDS	7.61885
Tabula Muris Consortium	GSE132040	SRR9125703;SRR9127278	Mus musculus	mesenteric adipose tissue	18	months postnatal	Bdnf	BDNF_CDS	1.34257
Tabula Muris Consortium	GSE132040	SRR9125704;SRR9127277	Mus musculus	muscle	1	months postnatal	Bdnf	BDNF_CDS	1.142
Tabula Muris Consortium	GSE132040	SRR9125705;SRR9127280	Mus musculus	liver	12	months postnatal	Bdnf	BDNF_CDS	1.94017
Tabula Muris Consortium	GSE132040	SRR9125706;SRR9127279	Mus musculus	mesenteric adipose tissue	27	months postnatal	Bdnf	BDNF_CDS	1.55591
Tabula Muris Consortium	GSE132040	SRR9125707;SRR9127282	Mus musculus	mesenteric adipose tissue	24	months postnatal	Bdnf	BDNF_CDS	4.85838
Tabula Muris Consortium	GSE132040	SRR9125708;SRR9127281	Mus musculus	mesenteric adipose tissue	3	months postnatal	Bdnf	BDNF_CDS	0.448189
Tabula Muris Consortium	GSE132040	SRR9125709;SRR9127519	Mus musculus	spleen	12	months postnatal	Bdnf	BDNF_CDS	0.786734
Tabula Muris Consortium	GSE132040	SRR9125710;SRR9126887	Mus musculus	whole brain	15	months postnatal	Bdnf	BDNF_CDS	34.3013
Tabula Muris Consortium	GSE132040	SRR9125711;SRR9126874	Mus musculus	muscle	1	months postnatal	Bdnf	BDNF_CDS	1.27168
Tabula Muris Consortium	GSE132040	SRR9125712;SRR9126828	Mus musculus	bone marrow	15	months postnatal	Bdnf	BDNF_CDS	0.849567
Tabula Muris Consortium	GSE132040	SRR9125713;SRR9126817	Mus musculus	heart	18	months postnatal	Bdnf	BDNF_CDS	11.1893
Tabula Muris Consortium	GSE132040	SRR9125714;SRR9126895	Mus musculus	pancreas	12	months postnatal	Bdnf	BDNF_CDS	0
Tabula Muris Consortium	GSE132040	SRR9125715;SRR9127102	Mus musculus	brown adipose tissue	6	months postnatal	Bdnf	BDNF_CDS	0.0923119
Tabula Muris Consortium	GSE132040	SRR9125716;SRR9126923	Mus musculus	kidney	24	months postnatal	Bdnf	BDNF_CDS	5.64841
Tabula Muris Consortium	GSE132040	SRR9125717;SRR9127530	Mus musculus	skin	12	months postnatal	Bdnf	BDNF_CDS	4.05373
Tabula Muris Consortium	GSE132040	SRR9125718;SRR9126993	Mus musculus	white blood cells	1	months postnatal	Bdnf	BDNF_CDS	0
Tabula Muris Consortium	GSE132040	SRR9125719;SRR9126925	Mus musculus	spleen	1	months postnatal	Bdnf	BDNF_CDS	0
Tabula Muris Consortium	GSE132040	SRR9125720;SRR9126718	Mus musculus	gonadal adipose tissue	15	months postnatal	Bdnf	BDNF_CDS	4.21679
Tabula Muris Consortium	GSE132040	SRR9125721;SRR9127131	Mus musculus	pancreas	18	months postnatal	Bdnf	BDNF_CDS	0
Tabula Muris Consortium	GSE132040	SRR9125722;SRR9126936	Mus musculus	gonadal adipose tissue	21	months postnatal	Bdnf	BDNF_CDS	5.36788
Tabula Muris Consortium	GSE132040	SRR9125723;SRR9126827	Mus musculus	pancreas	27	months postnatal	Bdnf	BDNF_CDS	0.258504
Tabula Muris Consortium	GSE132040	SRR9125724;SRR9126930	Mus musculus	muscle	9	months postnatal	Bdnf	BDNF_CDS	2.43539
Tabula Muris Consortium	GSE132040	SRR9125725;SRR9127092	Mus musculus	muscle	18	months postnatal	Bdnf	BDNF_CDS	1.61028
Tabula Muris Consortium	GSE132040	SRR9125726;SRR9127263	Mus musculus	gonadal adipose tissue	24	months postnatal	Bdnf	BDNF_CDS	1.71381
Tabula Muris Consortium	GSE132040	SRR9125727;SRR9126854	Mus musculus	spleen	12	months postnatal	Bdnf	BDNF_CDS	0
Tabula Muris Consortium	GSE132040	SRR9125728;SRR9126853	Mus musculus	bone marrow	24	months postnatal	Bdnf	BDNF_CDS	1.26813
Tabula Muris Consortium	GSE132040	SRR9125729;SRR9126848	Mus musculus	muscle	12	months postnatal	Bdnf	BDNF_CDS	1.06374
Tabula Muris Consortium	GSE132040	SRR9125731;SRR9127265	Mus musculus	muscle	6	months postnatal	Bdnf	BDNF_CDS	4.91986
Tabula Muris Consortium	GSE132040	SRR9125732;SRR9126845	Mus musculus	kidney	21	months postnatal	Bdnf	BDNF_CDS	7.09978
Tabula Muris Consortium	GSE132040	SRR9125733;SRR9126852	Mus musculus	pancreas	24	months postnatal	Bdnf	BDNF_CDS	0
Tabula Muris Consortium	GSE132040	SRR9125734;SRR9126851	Mus musculus	bone marrow	6	months postnatal	Bdnf	BDNF_CDS	0.168294
Tabula Muris Consortium	GSE132040	SRR9125735;SRR9126850	Mus musculus	bone	6	months postnatal	Bdnf	BDNF_CDS	1.20215
Tabula Muris Consortium	GSE132040	SRR9125736;SRR9126849	Mus musculus	whole brain	3	months postnatal	Bdnf	BDNF_CDS	23.5156
Tabula Muris Consortium	GSE132040	SRR9125737;SRR9127130	Mus musculus	heart	1	months postnatal	Bdnf	BDNF_CDS	9.66249
Tabula Muris Consortium	GSE132040	SRR9125738;SRR9126731	Mus musculus	subcutaneous adipose tissue	3	months postnatal	Bdnf	BDNF_CDS	1.27539
Tabula Muris Consortium	GSE132040	SRR9125739;SRR9126730	Mus musculus	heart	6	months postnatal	Bdnf	BDNF_CDS	0
Tabula Muris Consortium	GSE132040	SRR9125740;SRR9127273	Mus musculus	liver	9	months postnatal	Bdnf	BDNF_CDS	3.67323
Tabula Muris Consortium	GSE132040	SRR9125741;SRR9127542	Mus musculus	heart	27	months postnatal	Bdnf	BDNF_CDS	8.43399
Tabula Muris Consortium	GSE132040	SRR9125742;SRR9127541	Mus musculus	white blood cells	6	months postnatal	Bdnf	BDNF_CDS	0
Tabula Muris Consortium	GSE132040	SRR9125743;SRR9127544	Mus musculus	subcutaneous adipose tissue	6	months postnatal	Bdnf	BDNF_CDS	0.821069
Tabula Muris Consortium	GSE132040	SRR9125744;SRR9127543	Mus musculus	heart	12	months postnatal	Bdnf	BDNF_CDS	5.93108
Tabula Muris Consortium	GSE132040	SRR9125745;SRR9126727	Mus musculus	liver	9	months postnatal	Bdnf	BDNF_CDS	0.945977
Tabula Muris Consortium	GSE132040	SRR9125746;SRR9127545	Mus musculus	muscle	12	months postnatal	Bdnf	BDNF_CDS	3.77242
Tabula Muris Consortium	GSE132040	SRR9125747;SRR9127072	Mus musculus	muscle	6	months postnatal	Bdnf	BDNF_CDS	2.98127
Tabula Muris Consortium	GSE132040	SRR9125748;SRR9127071	Mus musculus	white blood cells	12	months postnatal	Bdnf	BDNF_CDS	0.203392
Tabula Muris Consortium	GSE132040	SRR9125749;SRR9127070	Mus musculus	heart	1	months postnatal	Bdnf	BDNF_CDS	6.32203
Tabula Muris Consortium	GSE132040	SRR9125750;SRR9127069	Mus musculus	mesenteric adipose tissue	15	months postnatal	Bdnf	BDNF_CDS	3.21348
Tabula Muris Consortium	GSE132040	SRR9125751;SRR9127268	Mus musculus	pancreas	12	months postnatal	Bdnf	BDNF_CDS	0
Tabula Muris Consortium	GSE132040	SRR9125752;SRR9127267	Mus musculus	small intestine	18	months postnatal	Bdnf	BDNF_CDS	0
Tabula Muris Consortium	GSE132040	SRR9125753;SRR9127074	Mus musculus	small intestine	12	months postnatal	Bdnf	BDNF_CDS	0.668861
Tabula Muris Consortium	GSE132040	SRR9125754;SRR9127073	Mus musculus	whole brain	21	months postnatal	Bdnf	BDNF_CDS	25.0403
Tabula Muris Consortium	GSE132040	SRR9125755;SRR9127582	Mus musculus	kidney	1	months postnatal	Bdnf	BDNF_CDS	6.13494
Tabula Muris Consortium	GSE132040	SRR9125756;SRR9126926	Mus musculus	white blood cells	12	months postnatal	Bdnf	BDNF_CDS	0
Tabula Muris Consortium	GSE132040	SRR9125757;SRR9126654	Mus musculus	kidney	6	months postnatal	Bdnf	BDNF_CDS	7.86547
Tabula Muris Consortium	GSE132040	SRR9125758;SRR9127176	Mus musculus	gonadal adipose tissue	1	months postnatal	Bdnf	BDNF_CDS	0.428799
Tabula Muris Consortium	GSE132040	SRR9125759;SRR9126653	Mus musculus	heart	18	months postnatal	Bdnf	BDNF_CDS	9.82366
Tabula Muris Consortium	GSE132040	SRR9125760;SRR9127534	Mus musculus	kidney	6	months postnatal	Bdnf	BDNF_CDS	6.74032
Tabula Muris Consortium	GSE132040	SRR9125761;SRR9127035	Mus musculus	heart	15	months postnatal	Bdnf	BDNF_CDS	7.32674
Tabula Muris Consortium	GSE132040	SRR9125762;SRR9127533	Mus musculus	kidney	6	months postnatal	Bdnf	BDNF_CDS	7.28738
Tabula Muris Consortium	GSE132040	SRR9125763;SRR9127006	Mus musculus	brown adipose tissue	27	months postnatal	Bdnf	BDNF_CDS	0
Tabula Muris Consortium	GSE132040	SRR9125764;SRR9126960	Mus musculus	small intestine	6	months postnatal	Bdnf	BDNF_CDS	0
Tabula Muris Consortium	GSE132040	SRR9125765;SRR9127239	Mus musculus	white blood cells	3	months postnatal	Bdnf	BDNF_CDS	0
Tabula Muris Consortium	GSE132040	SRR9125766;SRR9127437	Mus musculus	whole brain	21	months postnatal	Bdnf	BDNF_CDS	18.2518
Tabula Muris Consortium	GSE132040	SRR9125767;SRR9127474	Mus musculus	mesenteric adipose tissue	6	months postnatal	Bdnf	BDNF_CDS	0.647358
Tabula Muris Consortium	GSE132040	SRR9125768;SRR9127238	Mus musculus	brown adipose tissue	15	months postnatal	Bdnf	BDNF_CDS	0.241191
Tabula Muris Consortium	GSE132040	SRR9125769;SRR9127554	Mus musculus	bone	12	months postnatal	Bdnf	BDNF_CDS	0.187466
Tabula Muris Consortium	GSE132040	SRR9125770;SRR9127033	Mus musculus	whole brain	9	months postnatal	Bdnf	BDNF_CDS	24.7315
Tabula Muris Consortium	GSE132040	SRR9125771;SRR9126785	Mus musculus	whole brain	24	months postnatal	Bdnf	BDNF_CDS	18.7462
Tabula Muris Consortium	GSE132040	SRR9125772;SRR9127525	Mus musculus	lung	3	months postnatal	Bdnf	BDNF_CDS	26.8883
Tabula Muris Consortium	GSE132040	SRR9125773;SRR9126791	Mus musculus	bone	15	months postnatal	Bdnf	BDNF_CDS	2.24007
Tabula Muris Consortium	GSE132040	SRR9125774;SRR9127444	Mus musculus	whole brain	3	months postnatal	Bdnf	BDNF_CDS	22.0145
Tabula Muris Consortium	GSE132040	SRR9125775;SRR9127458	Mus musculus	spleen	6	months postnatal	Bdnf	BDNF_CDS	0
Tabula Muris Consortium	GSE132040	SRR9125776;SRR9127134	Mus musculus	heart	9	months postnatal	Bdnf	BDNF_CDS	8.27069
Tabula Muris Consortium	GSE132040	SRR9125777;SRR9127475	Mus musculus	kidney	15	months postnatal	Bdnf	BDNF_CDS	3.12847
Tabula Muris Consortium	GSE132040	SRR9125778;SRR9127116	Mus musculus	liver	6	months postnatal	Bdnf	BDNF_CDS	2.54968
Tabula Muris Consortium	GSE132040	SRR9125779;SRR9127241	Mus musculus	white blood cells	1	months postnatal	Bdnf	BDNF_CDS	0
Tabula Muris Consortium	GSE132040	SRR9125780;SRR9127240	Mus musculus	skin	3	months postnatal	Bdnf	BDNF_CDS	2.79564
Tabula Muris Consortium	GSE132040	SRR9125781;SRR9127326	Mus musculus	white blood cells	3	months postnatal	Bdnf	BDNF_CDS	0
Tabula Muris Consortium	GSE132040	SRR9125782;SRR9127247	Mus musculus	mesenteric adipose tissue	6	months postnatal	Bdnf	BDNF_CDS	0.593659
Tabula Muris Consortium	GSE132040	SRR9125783;SRR9127246	Mus musculus	brown adipose tissue	18	months postnatal	Bdnf	BDNF_CDS	0.140643
Tabula Muris Consortium	GSE132040	SRR9125784;SRR9127249	Mus musculus	heart	6	months postnatal	Bdnf	BDNF_CDS	5.36975
Tabula Muris Consortium	GSE132040	SRR9125785;SRR9127248	Mus musculus	bone	3	months postnatal	Bdnf	BDNF_CDS	1.78767
Tabula Muris Consortium	GSE132040	SRR9125786;SRR9127243	Mus musculus	skin	12	months postnatal	Bdnf	BDNF_CDS	2.30364
Tabula Muris Consortium	GSE132040	SRR9125787;SRR9127242	Mus musculus	muscle	21	months postnatal	Bdnf	BDNF_CDS	1.17546
Tabula Muris Consortium	GSE132040	SRR9125788;SRR9127245	Mus musculus	gonadal adipose tissue	3	months postnatal	Bdnf	BDNF_CDS	0.581373
Tabula Muris Consortium	GSE132040	SRR9125789;SRR9127244	Mus musculus	kidney	3	months postnatal	Bdnf	BDNF_CDS	3.73607
Tabula Muris Consortium	GSE132040	SRR9125790;SRR9126651	Mus musculus	spleen	3	months postnatal	Bdnf	BDNF_CDS	0.289574
Tabula Muris Consortium	GSE132040	SRR9125791;SRR9126650	Mus musculus	kidney	9	months postnatal	Bdnf	BDNF_CDS	4.21209
Tabula Muris Consortium	GSE132040	SRR9125792;SRR9127558	Mus musculus	heart	6	months postnatal	Bdnf	BDNF_CDS	12.1069
Tabula Muris Consortium	GSE132040	SRR9125793;SRR9127550	Mus musculus	gonadal adipose tissue	1	months postnatal	Bdnf	BDNF_CDS	0.563905
Tabula Muris Consortium	GSE132040	SRR9125794;SRR9127261	Mus musculus	subcutaneous adipose tissue	18	months postnatal	Bdnf	BDNF_CDS	9.0072
Tabula Muris Consortium	GSE132040	SRR9125795;SRR9126660	Mus musculus	pancreas	1	months postnatal	Bdnf	BDNF_CDS	0
Tabula Muris Consortium	GSE132040	SRR9125796;SRR9127299	Mus musculus	liver	18	months postnatal	Bdnf	BDNF_CDS	1.1519
Tabula Muris Consortium	GSE132040	SRR9125797;SRR9126704	Mus musculus	muscle	15	months postnatal	Bdnf	BDNF_CDS	0.881242
Tabula Muris Consortium	GSE132040	SRR9125798;SRR9126846	Mus musculus	spleen	6	months postnatal	Bdnf	BDNF_CDS	1.55662
Tabula Muris Consortium	GSE132040	SRR9125799;SRR9127019	Mus musculus	brown adipose tissue	6	months postnatal	Bdnf	BDNF_CDS	0.286208
Tabula Muris Consortium	GSE132040	SRR9125800;SRR9127031	Mus musculus	brown adipose tissue	21	months postnatal	Bdnf	BDNF_CDS	0.737173
Tabula Muris Consortium	GSE132040	SRR9125801;SRR9127030	Mus musculus	lung	18	months postnatal	Bdnf	BDNF_CDS	19.8929
Tabula Muris Consortium	GSE132040	SRR9125802;SRR9127348	Mus musculus	liver	21	months postnatal	Bdnf	BDNF_CDS	0.407333
Tabula Muris Consortium	GSE132040	SRR9125803;SRR9127347	Mus musculus	skin	18	months postnatal	Bdnf	BDNF_CDS	6.65003
Tabula Muris Consortium	GSE132040	SRR9125804;SRR9127350	Mus musculus	heart	9	months postnatal	Bdnf	BDNF_CDS	8.91832
Tabula Muris Consortium	GSE132040	SRR9125805;SRR9127349	Mus musculus	bone marrow	9	months postnatal	Bdnf	BDNF_CDS	0
Tabula Muris Consortium	GSE132040	SRR9125806;SRR9127523	Mus musculus	spleen	27	months postnatal	Bdnf	BDNF_CDS	1.44712
Tabula Muris Consortium	GSE132040	SRR9125807;SRR9127325	Mus musculus	skin	6	months postnatal	Bdnf	BDNF_CDS	5.55439
Tabula Muris Consortium	GSE132040	SRR9125808;SRR9126991	Mus musculus	gonadal adipose tissue	1	months postnatal	Bdnf	BDNF_CDS	0
Tabula Muris Consortium	GSE132040	SRR9125809;SRR9127522	Mus musculus	subcutaneous adipose tissue	24	months postnatal	Bdnf	BDNF_CDS	2.56323
Tabula Muris Consortium	GSE132040	SRR9125810;SRR9126990	Mus musculus	spleen	18	months postnatal	Bdnf	BDNF_CDS	0.473528
Tabula Muris Consortium	GSE132040	SRR9125811;SRR9127556	Mus musculus	whole brain	15	months postnatal	Bdnf	BDNF_CDS	31.4755
Tabula Muris Consortium	GSE132040	SRR9125812;SRR9127415	Mus musculus	kidney	15	months postnatal	Bdnf	BDNF_CDS	5.21498
Tabula Muris Consortium	GSE132040	SRR9125813;SRR9127414	Mus musculus	skin	9	months postnatal	Bdnf	BDNF_CDS	5.7611
Tabula Muris Consortium	GSE132040	SRR9125814;SRR9127259	Mus musculus	pancreas	27	months postnatal	Bdnf	BDNF_CDS	0
Tabula Muris Consortium	GSE132040	SRR9125815;SRR9127258	Mus musculus	small intestine	9	months postnatal	Bdnf	BDNF_CDS	0.135031
Tabula Muris Consortium	GSE132040	SRR9125816;SRR9126862	Mus musculus	skin	6	months postnatal	Bdnf	BDNF_CDS	4.74228
Tabula Muris Consortium	GSE132040	SRR9125817;SRR9126999	Mus musculus	skin	15	months postnatal	Bdnf	BDNF_CDS	2.30538
Tabula Muris Consortium	GSE132040	SRR9125818;SRR9127081	Mus musculus	liver	9	months postnatal	Bdnf	BDNF_CDS	0.770284
Tabula Muris Consortium	GSE132040	SRR9125819;SRR9127292	Mus musculus	mesenteric adipose tissue	21	months postnatal	Bdnf	BDNF_CDS	0.628104
Tabula Muris Consortium	GSE132040	SRR9125820;SRR9127144	Mus musculus	heart	18	months postnatal	Bdnf	BDNF_CDS	8.39762
Tabula Muris Consortium	GSE132040	SRR9125821;SRR9127143	Mus musculus	white blood cells	6	months postnatal	Bdnf	BDNF_CDS	0
Tabula Muris Consortium	GSE132040	SRR9125822;SRR9127223	Mus musculus	mesenteric adipose tissue	21	months postnatal	Bdnf	BDNF_CDS	5.34388
Tabula Muris Consortium	GSE132040	SRR9125823;SRR9126820	Mus musculus	muscle	15	months postnatal	Bdnf	BDNF_CDS	1.66226
Tabula Muris Consortium	GSE132040	SRR9125824;SRR9126819	Mus musculus	pancreas	12	months postnatal	Bdnf	BDNF_CDS	1.4393
Tabula Muris Consortium	GSE132040	SRR9125825;SRR9126822	Mus musculus	spleen	18	months postnatal	Bdnf	BDNF_CDS	0.226805
Tabula Muris Consortium	GSE132040	SRR9125826;SRR9126821	Mus musculus	bone marrow	24	months postnatal	Bdnf	BDNF_CDS	2.75785
Tabula Muris Consortium	GSE132040	SRR9125827;SRR9127355	Mus musculus	subcutaneous adipose tissue	18	months postnatal	Bdnf	BDNF_CDS	0.344354
Tabula Muris Consortium	GSE132040	SRR9125828;SRR9127354	Mus musculus	spleen	21	months postnatal	Bdnf	BDNF_CDS	0.798725
Tabula Muris Consortium	GSE132040	SRR9125829;SRR9127357	Mus musculus	bone	3	months postnatal	Bdnf	BDNF_CDS	0.61992
Tabula Muris Consortium	GSE132040	SRR9125830;SRR9127356	Mus musculus	liver	18	months postnatal	Bdnf	BDNF_CDS	4.83736
Tabula Muris Consortium	GSE132040	SRR9125831;SRR9127142	Mus musculus	white blood cells	18	months postnatal	Bdnf	BDNF_CDS	0
Tabula Muris Consortium	GSE132040	SRR9125832;SRR9127359	Mus musculus	pancreas	6	months postnatal	Bdnf	BDNF_CDS	0
Tabula Muris Consortium	GSE132040	SRR9125833;SRR9127358	Mus musculus	gonadal adipose tissue	15	months postnatal	Bdnf	BDNF_CDS	3.96268
Tabula Muris Consortium	GSE132040	SRR9125834;SRR9127141	Mus musculus	gonadal adipose tissue	9	months postnatal	Bdnf	BDNF_CDS	1.37722
Tabula Muris Consortium	GSE132040	SRR9125835;SRR9127485	Mus musculus	spleen	3	months postnatal	Bdnf	BDNF_CDS	0
Tabula Muris Consortium	GSE132040	SRR9125836;SRR9127171	Mus musculus	subcutaneous adipose tissue	6	months postnatal	Bdnf	BDNF_CDS	2.26922
Tabula Muris Consortium	GSE132040	SRR9125837;SRR9127484	Mus musculus	spleen	6	months postnatal	Bdnf	BDNF_CDS	0.333495
Tabula Muris Consortium	GSE132040	SRR9125838;SRR9127510	Mus musculus	small intestine	24	months postnatal	Bdnf	BDNF_CDS	0
Tabula Muris Consortium	GSE132040	SRR9125839;SRR9127042	Mus musculus	kidney	21	months postnatal	Bdnf	BDNF_CDS	6.05484
Tabula Muris Consortium	GSE132040	SRR9125840;SRR9127478	Mus musculus	pancreas	1	months postnatal	Bdnf	BDNF_CDS	0
Tabula Muris Consortium	GSE132040	SRR9125841;SRR9127231	Mus musculus	bone marrow	1	months postnatal	Bdnf	BDNF_CDS	3.78787
Tabula Muris Consortium	GSE132040	SRR9125842;SRR9127230	Mus musculus	pancreas	15	months postnatal	Bdnf	BDNF_CDS	2.04725
Tabula Muris Consortium	GSE132040	SRR9125843;SRR9127293	Mus musculus	bone	24	months postnatal	Bdnf	BDNF_CDS	0.0941388
Tabula Muris Consortium	GSE132040	SRR9125844;SRR9127047	Mus musculus	bone	15	months postnatal	Bdnf	BDNF_CDS	0.943488
Tabula Muris Consortium	GSE132040	SRR9125845;SRR9126805	Mus musculus	small intestine	24	months postnatal	Bdnf	BDNF_CDS	0.575996
Tabula Muris Consortium	GSE132040	SRR9125846;SRR9127524	Mus musculus	bone	18	months postnatal	Bdnf	BDNF_CDS	2.87647
Tabula Muris Consortium	GSE132040	SRR9125847;SRR9127539	Mus musculus	lung	27	months postnatal	Bdnf	BDNF_CDS	25.3034
Tabula Muris Consortium	GSE132040	SRR9125848;SRR9126813	Mus musculus	skin	6	months postnatal	Bdnf	BDNF_CDS	3.72818
Tabula Muris Consortium	GSE132040	SRR9125849;SRR9127433	Mus musculus	bone marrow	18	months postnatal	Bdnf	BDNF_CDS	0.133414
Tabula Muris Consortium	GSE132040	SRR9125850;SRR9127108	Mus musculus	lung	9	months postnatal	Bdnf	BDNF_CDS	7.11937
Tabula Muris Consortium	GSE132040	SRR9125851;SRR9126778	Mus musculus	skin	1	months postnatal	Bdnf	BDNF_CDS	5.14891
Tabula Muris Consortium	GSE132040	SRR9125852;SRR9127302	Mus musculus	spleen	18	months postnatal	Bdnf	BDNF_CDS	0
Tabula Muris Consortium	GSE132040	SRR9125853;SRR9127511	Mus musculus	brown adipose tissue	24	months postnatal	Bdnf	BDNF_CDS	0
Tabula Muris Consortium	GSE132040	SRR9125854;SRR9126961	Mus musculus	mesenteric adipose tissue	6	months postnatal	Bdnf	BDNF_CDS	1.3273
Tabula Muris Consortium	GSE132040	SRR9125855;SRR9126929	Mus musculus	bone	18	months postnatal	Bdnf	BDNF_CDS	1.65255
Tabula Muris Consortium	GSE132040	SRR9125856;SRR9126734	Mus musculus	brown adipose tissue	12	months postnatal	Bdnf	BDNF_CDS	0.393863
Tabula Muris Consortium	GSE132040	SRR9125857;SRR9126733	Mus musculus	spleen	18	months postnatal	Bdnf	BDNF_CDS	1.73995
Tabula Muris Consortium	GSE132040	SRR9125858;SRR9127034	Mus musculus	gonadal adipose tissue	21	months postnatal	Bdnf	BDNF_CDS	4.02002
Tabula Muris Consortium	GSE132040	SRR9125859;SRR9126735	Mus musculus	skin	6	months postnatal	Bdnf	BDNF_CDS	5.98902
Tabula Muris Consortium	GSE132040	SRR9125860;SRR9127084	Mus musculus	pancreas	9	months postnatal	Bdnf	BDNF_CDS	0
Tabula Muris Consortium	GSE132040	SRR9125861;SRR9127225	Mus musculus	pancreas	21	months postnatal	Bdnf	BDNF_CDS	0.239921
Tabula Muris Consortium	GSE132040	SRR9125862;SRR9127394	Mus musculus	kidney	12	months postnatal	Bdnf	BDNF_CDS	2.90565
Tabula Muris Consortium	GSE132040	SRR9125863;SRR9126782	Mus musculus	whole brain	27	months postnatal	Bdnf	BDNF_CDS	19.6618
Tabula Muris Consortium	GSE132040	SRR9125864;SRR9126935	Mus musculus	white blood cells	12	months postnatal	Bdnf	BDNF_CDS	0
Tabula Muris Consortium	GSE132040	SRR9125865;SRR9126934	Mus musculus	bone	24	months postnatal	Bdnf	BDNF_CDS	2.00136
Tabula Muris Consortium	GSE132040	SRR9125866;SRR9127128	Mus musculus	kidney	1	months postnatal	Bdnf	BDNF_CDS	3.89798
Tabula Muris Consortium	GSE132040	SRR9125867;SRR9127576	Mus musculus	brown adipose tissue	9	months postnatal	Bdnf	BDNF_CDS	0
Tabula Muris Consortium	GSE132040	SRR9125868;SRR9127431	Mus musculus	brown adipose tissue	12	months postnatal	Bdnf	BDNF_CDS	0
Tabula Muris Consortium	GSE132040	SRR9125869;SRR9127174	Mus musculus	bone marrow	3	months postnatal	Bdnf	BDNF_CDS	1.25198
Tabula Muris Consortium	GSE132040	SRR9125870;SRR9127575	Mus musculus	whole brain	9	months postnatal	Bdnf	BDNF_CDS	17.9458
Tabula Muris Consortium	GSE132040	SRR9125871;SRR9126861	Mus musculus	brown adipose tissue	3	months postnatal	Bdnf	BDNF_CDS	0
Tabula Muris Consortium	GSE132040	SRR9125872;SRR9127160	Mus musculus	subcutaneous adipose tissue	9	months postnatal	Bdnf	BDNF_CDS	11.6323
Tabula Muris Consortium	GSE132040	SRR9125873;SRR9127159	Mus musculus	liver	18	months postnatal	Bdnf	BDNF_CDS	0
Tabula Muris Consortium	GSE132040	SRR9125874;SRR9126729	Mus musculus	kidney	27	months postnatal	Bdnf	BDNF_CDS	3.64504
Tabula Muris Consortium	GSE132040	SRR9125875;SRR9126728	Mus musculus	pancreas	12	months postnatal	Bdnf	BDNF_CDS	4.14537
Tabula Muris Consortium	GSE132040	SRR9125876;SRR9127172	Mus musculus	mesenteric adipose tissue	21	months postnatal	Bdnf	BDNF_CDS	0.471045
Tabula Muris Consortium	GSE132040	SRR9125877;SRR9127137	Mus musculus	gonadal adipose tissue	18	months postnatal	Bdnf	BDNF_CDS	2.35183
Tabula Muris Consortium	GSE132040	SRR9125878;SRR9126701	Mus musculus	lung	21	months postnatal	Bdnf	BDNF_CDS	17.9448
Tabula Muris Consortium	GSE132040	SRR9125879;SRR9126700	Mus musculus	heart	27	months postnatal	Bdnf	BDNF_CDS	6.82296
Tabula Muris Consortium	GSE132040	SRR9125880;SRR9126703	Mus musculus	pancreas	9	months postnatal	Bdnf	BDNF_CDS	0.109283
Tabula Muris Consortium	GSE132040	SRR9125881;SRR9126702	Mus musculus	mesenteric adipose tissue	27	months postnatal	Bdnf	BDNF_CDS	3.58643
Tabula Muris Consortium	GSE132040	SRR9125882;SRR9126697	Mus musculus	lung	15	months postnatal	Bdnf	BDNF_CDS	17.9251
Tabula Muris Consortium	GSE132040	SRR9125883;SRR9126696	Mus musculus	kidney	12	months postnatal	Bdnf	BDNF_CDS	4.21795
Tabula Muris Consortium	GSE132040	SRR9125884;SRR9126699	Mus musculus	whole brain	3	months postnatal	Bdnf	BDNF_CDS	26.3053
Tabula Muris Consortium	GSE132040	SRR9125885;SRR9126698	Mus musculus	bone marrow	12	months postnatal	Bdnf	BDNF_CDS	9.70795
Tabula Muris Consortium	GSE132040	SRR9125886;SRR9127383	Mus musculus	skin	12	months postnatal	Bdnf	BDNF_CDS	3.79215
Tabula Muris Consortium	GSE132040	SRR9125887;SRR9126706	Mus musculus	kidney	18	months postnatal	Bdnf	BDNF_CDS	4.72503
Tabula Muris Consortium	GSE132040	SRR9125888;SRR9126705	Mus musculus	kidney	15	months postnatal	Bdnf	BDNF_CDS	3.86921
Tabula Muris Consortium	GSE132040	SRR9125889;SRR9127382	Mus musculus	kidney	18	months postnatal	Bdnf	BDNF_CDS	3.31635
Tabula Muris Consortium	GSE132040	SRR9125890;SRR9126665	Mus musculus	subcutaneous adipose tissue	12	months postnatal	Bdnf	BDNF_CDS	7.96938
Tabula Muris Consortium	GSE132040	SRR9125891;SRR9126664	Mus musculus	spleen	15	months postnatal	Bdnf	BDNF_CDS	0.530103
Tabula Muris Consortium	GSE132040	SRR9125892;SRR9126667	Mus musculus	liver	12	months postnatal	Bdnf	BDNF_CDS	1.23629
Tabula Muris Consortium	GSE132040	SRR9125893;SRR9126666	Mus musculus	bone	12	months postnatal	Bdnf	BDNF_CDS	0.918137
Tabula Muris Consortium	GSE132040	SRR9125894;SRR9127352	Mus musculus	skin	3	months postnatal	Bdnf	BDNF_CDS	4.72854
Tabula Muris Consortium	GSE132040	SRR9125895;SRR9127351	Mus musculus	whole brain	1	months postnatal	Bdnf	BDNF_CDS	24.0776
Tabula Muris Consortium	GSE132040	SRR9125896;SRR9126663	Mus musculus	bone	21	months postnatal	Bdnf	BDNF_CDS	4.65589
Tabula Muris Consortium	GSE132040	SRR9125897;SRR9127353	Mus musculus	bone marrow	18	months postnatal	Bdnf	BDNF_CDS	0
Tabula Muris Consortium	GSE132040	SRR9125898;SRR9127133	Mus musculus	bone marrow	24	months postnatal	Bdnf	BDNF_CDS	3.09142
Tabula Muris Consortium	GSE132040	SRR9125899;SRR9126669	Mus musculus	lung	21	months postnatal	Bdnf	BDNF_CDS	15.8842
Tabula Muris Consortium	GSE132040	SRR9125900;SRR9126668	Mus musculus	small intestine	18	months postnatal	Bdnf	BDNF_CDS	0
Tabula Muris Consortium	GSE132040	SRR9125901;SRR9126880	Mus musculus	subcutaneous adipose tissue	12	months postnatal	Bdnf	BDNF_CDS	3.43683
Tabula Muris Consortium	GSE132040	SRR9125902;SRR9126879	Mus musculus	whole brain	1	months postnatal	Bdnf	BDNF_CDS	18.3577
Tabula Muris Consortium	GSE132040	SRR9125904;SRR9126881	Mus musculus	liver	24	months postnatal	Bdnf	BDNF_CDS	3.30038
Tabula Muris Consortium	GSE132040	SRR9125905;SRR9126876	Mus musculus	muscle	18	months postnatal	Bdnf	BDNF_CDS	1.57602
Tabula Muris Consortium	GSE132040	SRR9125906;SRR9126768	Mus musculus	mesenteric adipose tissue	15	months postnatal	Bdnf	BDNF_CDS	2.48894
Tabula Muris Consortium	GSE132040	SRR9125907;SRR9126771	Mus musculus	white blood cells	9	months postnatal	Bdnf	BDNF_CDS	0
Tabula Muris Consortium	GSE132040	SRR9125908;SRR9126770	Mus musculus	liver	18	months postnatal	Bdnf	BDNF_CDS	3.46702
Tabula Muris Consortium	GSE132040	SRR9125909;SRR9127570	Mus musculus	spleen	6	months postnatal	Bdnf	BDNF_CDS	0
Tabula Muris Consortium	GSE132040	SRR9125910;SRR9127135	Mus musculus	pancreas	27	months postnatal	Bdnf	BDNF_CDS	0
Tabula Muris Consortium	GSE132040	SRR9125911;SRR9127569	Mus musculus	mesenteric adipose tissue	27	months postnatal	Bdnf	BDNF_CDS	1.51418
Tabula Muris Consortium	GSE132040	SRR9125912;SRR9127090	Mus musculus	bone	9	months postnatal	Bdnf	BDNF_CDS	0.592335
Tabula Muris Consortium	GSE132040	SRR9125913;SRR9127088	Mus musculus	mesenteric adipose tissue	9	months postnatal	Bdnf	BDNF_CDS	1.52784
Tabula Muris Consortium	GSE132040	SRR9125914;SRR9127300	Mus musculus	skin	27	months postnatal	Bdnf	BDNF_CDS	5.8801
Tabula Muris Consortium	GSE132040	SRR9125915;SRR9127165	Mus musculus	skin	3	months postnatal	Bdnf	BDNF_CDS	0
Tabula Muris Consortium	GSE132040	SRR9125916;SRR9126655	Mus musculus	bone	6	months postnatal	Bdnf	BDNF_CDS	7.11544
Tabula Muris Consortium	GSE132040	SRR9125917;SRR9126855	Mus musculus	gonadal adipose tissue	3	months postnatal	Bdnf	BDNF_CDS	0.685331
Tabula Muris Consortium	GSE132040	SRR9125918;SRR9127018	Mus musculus	liver	27	months postnatal	Bdnf	BDNF_CDS	2.14654
Tabula Muris Consortium	GSE132040	SRR9125919;SRR9127016	Mus musculus	muscle	15	months postnatal	Bdnf	BDNF_CDS	1.3627
Tabula Muris Consortium	GSE132040	SRR9125920;SRR9127067	Mus musculus	whole brain	21	months postnatal	Bdnf	BDNF_CDS	26.0784
Tabula Muris Consortium	GSE132040	SRR9125921;SRR9127138	Mus musculus	heart	21	months postnatal	Bdnf	BDNF_CDS	6.84997
Tabula Muris Consortium	GSE132040	SRR9125922;SRR9126661	Mus musculus	mesenteric adipose tissue	27	months postnatal	Bdnf	BDNF_CDS	2.85677
Tabula Muris Consortium	GSE132040	SRR9125923;SRR9126860	Mus musculus	skin	27	months postnatal	Bdnf	BDNF_CDS	4.83888
Tabula Muris Consortium	GSE132040	SRR9125924;SRR9126695	Mus musculus	kidney	6	months postnatal	Bdnf	BDNF_CDS	4.30745
Tabula Muris Consortium	GSE132040	SRR9125925;SRR9126662	Mus musculus	pancreas	24	months postnatal	Bdnf	BDNF_CDS	0
Tabula Muris Consortium	GSE132040	SRR9125926;SRR9126657	Mus musculus	skin	24	months postnatal	Bdnf	BDNF_CDS	4.6841
Tabula Muris Consortium	GSE132040	SRR9125927;SRR9126656	Mus musculus	kidney	3	months postnatal	Bdnf	BDNF_CDS	4.55107
Tabula Muris Consortium	GSE132040	SRR9125928;SRR9126659	Mus musculus	white blood cells	21	months postnatal	Bdnf	BDNF_CDS	0
Tabula Muris Consortium	GSE132040	SRR9125929;SRR9126658	Mus musculus	kidney	12	months postnatal	Bdnf	BDNF_CDS	3.76634
Tabula Muris Consortium	GSE132040	SRR9125930;SRR9126920	Mus musculus	muscle	3	months postnatal	Bdnf	BDNF_CDS	1.92822
Tabula Muris Consortium	GSE132040	SRR9125931;SRR9126919	Mus musculus	mesenteric adipose tissue	18	months postnatal	Bdnf	BDNF_CDS	2.97917
Tabula Muris Consortium	GSE132040	SRR9125932;SRR9126922	Mus musculus	white blood cells	6	months postnatal	Bdnf	BDNF_CDS	0
Tabula Muris Consortium	GSE132040	SRR9125933;SRR9126811	Mus musculus	skin	27	months postnatal	Bdnf	BDNF_CDS	0.740085
Tabula Muris Consortium	GSE132040	SRR9125934;SRR9126921	Mus musculus	whole brain	12	months postnatal	Bdnf	BDNF_CDS	27.5883
Tabula Muris Consortium	GSE132040	SRR9125935;SRR9127003	Mus musculus	white blood cells	21	months postnatal	Bdnf	BDNF_CDS	0
Tabula Muris Consortium	GSE132040	SRR9125936;SRR9126924	Mus musculus	kidney	18	months postnatal	Bdnf	BDNF_CDS	4.59833
Tabula Muris Consortium	GSE132040	SRR9125937;SRR9127000	Mus musculus	mesenteric adipose tissue	15	months postnatal	Bdnf	BDNF_CDS	1.00948
Tabula Muris Consortium	GSE132040	SRR9125938;SRR9127443	Mus musculus	subcutaneous adipose tissue	15	months postnatal	Bdnf	BDNF_CDS	4.93165
Tabula Muris Consortium	GSE132040	SRR9125939;SRR9127446	Mus musculus	brown adipose tissue	9	months postnatal	Bdnf	BDNF_CDS	0.470061
Tabula Muris Consortium	GSE132040	SRR9125940;SRR9127445	Mus musculus	bone marrow	21	months postnatal	Bdnf	BDNF_CDS	0.223004
Tabula Muris Consortium	GSE132040	SRR9125941;SRR9127448	Mus musculus	bone marrow	1	months postnatal	Bdnf	BDNF_CDS	0.15976
Tabula Muris Consortium	GSE132040	SRR9125943;SRR9126759	Mus musculus	subcutaneous adipose tissue	21	months postnatal	Bdnf	BDNF_CDS	2.89415
Tabula Muris Consortium	GSE132040	SRR9125944;SRR9127449	Mus musculus	brown adipose tissue	24	months postnatal	Bdnf	BDNF_CDS	0
Tabula Muris Consortium	GSE132040	SRR9125945;SRR9127436	Mus musculus	liver	3	months postnatal	Bdnf	BDNF_CDS	1.34216
Tabula Muris Consortium	GSE132040	SRR9125946;SRR9127310	Mus musculus	white blood cells	15	months postnatal	Bdnf	BDNF_CDS	0
Tabula Muris Consortium	GSE132040	SRR9125947;SRR9126762	Mus musculus	small intestine	1	months postnatal	Bdnf	BDNF_CDS	0.664816
Tabula Muris Consortium	GSE132040	SRR9125948;SRR9127378	Mus musculus	lung	3	months postnatal	Bdnf	BDNF_CDS	6.44631
Tabula Muris Consortium	GSE132040	SRR9125949;SRR9127375	Mus musculus	kidney	15	months postnatal	Bdnf	BDNF_CDS	3.4348
Tabula Muris Consortium	GSE132040	SRR9125950;SRR9127390	Mus musculus	skin	27	months postnatal	Bdnf	BDNF_CDS	3.8109
Tabula Muris Consortium	GSE132040	SRR9125951;SRR9127384	Mus musculus	mesenteric adipose tissue	9	months postnatal	Bdnf	BDNF_CDS	2.47082
Tabula Muris Consortium	GSE132040	SRR9125952;SRR9127168	Mus musculus	gonadal adipose tissue	9	months postnatal	Bdnf	BDNF_CDS	0.821199
Tabula Muris Consortium	GSE132040	SRR9125953;SRR9127167	Mus musculus	lung	12	months postnatal	Bdnf	BDNF_CDS	25.2993
Tabula Muris Consortium	GSE132040	SRR9125954;SRR9127170	Mus musculus	brown adipose tissue	1	months postnatal	Bdnf	BDNF_CDS	0
Tabula Muris Consortium	GSE132040	SRR9125955;SRR9127169	Mus musculus	kidney	1	months postnatal	Bdnf	BDNF_CDS	5.33844
Tabula Muris Consortium	GSE132040	SRR9125956;SRR9127212	Mus musculus	liver	12	months postnatal	Bdnf	BDNF_CDS	3.32898
Tabula Muris Consortium	GSE132040	SRR9125957;SRR9127211	Mus musculus	subcutaneous adipose tissue	9	months postnatal	Bdnf	BDNF_CDS	0.407319
Tabula Muris Consortium	GSE132040	SRR9125958;SRR9126913	Mus musculus	pancreas	6	months postnatal	Bdnf	BDNF_CDS	0
Tabula Muris Consortium	GSE132040	SRR9125959;SRR9127150	Mus musculus	brown adipose tissue	27	months postnatal	Bdnf	BDNF_CDS	0.748564
Tabula Muris Consortium	GSE132040	SRR9125960;SRR9126912	Mus musculus	pancreas	12	months postnatal	Bdnf	BDNF_CDS	1.1718
Tabula Muris Consortium	GSE132040	SRR9125961;SRR9127173	Mus musculus	gonadal adipose tissue	1	months postnatal	Bdnf	BDNF_CDS	0.450777
Tabula Muris Consortium	GSE132040	SRR9125962;SRR9127224	Mus musculus	skin	21	months postnatal	Bdnf	BDNF_CDS	4.67849
Tabula Muris Consortium	GSE132040	SRR9125963;SRR9127515	Mus musculus	small intestine	3	months postnatal	Bdnf	BDNF_CDS	0.110288
Tabula Muris Consortium	GSE132040	SRR9125964;SRR9127514	Mus musculus	muscle	27	months postnatal	Bdnf	BDNF_CDS	1.50187
Tabula Muris Consortium	GSE132040	SRR9125965;SRR9127517	Mus musculus	small intestine	3	months postnatal	Bdnf	BDNF_CDS	0
Tabula Muris Consortium	GSE132040	SRR9125966;SRR9127516	Mus musculus	kidney	21	months postnatal	Bdnf	BDNF_CDS	4.86511
Tabula Muris Consortium	GSE132040	SRR9125967;SRR9127307	Mus musculus	bone marrow	3	months postnatal	Bdnf	BDNF_CDS	0.583843
Tabula Muris Consortium	GSE132040	SRR9125968;SRR9127306	Mus musculus	liver	21	months postnatal	Bdnf	BDNF_CDS	3.08598
Tabula Muris Consortium	GSE132040	SRR9125969;SRR9127521	Mus musculus	bone	3	months postnatal	Bdnf	BDNF_CDS	1.19868
Tabula Muris Consortium	GSE132040	SRR9125970;SRR9127046	Mus musculus	spleen	6	months postnatal	Bdnf	BDNF_CDS	1.67225
Tabula Muris Consortium	GSE132040	SRR9125971;SRR9127304	Mus musculus	heart	15	months postnatal	Bdnf	BDNF_CDS	7.12424
Tabula Muris Consortium	GSE132040	SRR9125972;SRR9127096	Mus musculus	lung	6	months postnatal	Bdnf	BDNF_CDS	20.1137
Tabula Muris Consortium	GSE132040	SRR9125973;SRR9126720	Mus musculus	pancreas	3	months postnatal	Bdnf	BDNF_CDS	0.252413
Tabula Muris Consortium	GSE132040	SRR9125974;SRR9127037	Mus musculus	mesenteric adipose tissue	1	months postnatal	Bdnf	BDNF_CDS	1.64639
Tabula Muris Consortium	GSE132040	SRR9125975;SRR9127453	Mus musculus	spleen	6	months postnatal	Bdnf	BDNF_CDS	0
Tabula Muris Consortium	GSE132040	SRR9125976;SRR9127098	Mus musculus	brown adipose tissue	27	months postnatal	Bdnf	BDNF_CDS	1.79716
Tabula Muris Consortium	GSE132040	SRR9125977;SRR9127101	Mus musculus	whole brain	18	months postnatal	Bdnf	BDNF_CDS	22.9053
Tabula Muris Consortium	GSE132040	SRR9125978;SRR9127305	Mus musculus	heart	3	months postnatal	Bdnf	BDNF_CDS	10.2139
Tabula Muris Consortium	GSE132040	SRR9125979;SRR9127057	Mus musculus	pancreas	12	months postnatal	Bdnf	BDNF_CDS	0.190519
Tabula Muris Consortium	GSE132040	SRR9125980;SRR9127056	Mus musculus	liver	15	months postnatal	Bdnf	BDNF_CDS	0.566994
Tabula Muris Consortium	GSE132040	SRR9125981;SRR9127055	Mus musculus	whole brain	9	months postnatal	Bdnf	BDNF_CDS	21.6288
Tabula Muris Consortium	GSE132040	SRR9125982;SRR9127054	Mus musculus	whole brain	3	months postnatal	Bdnf	BDNF_CDS	25.2591
Tabula Muris Consortium	GSE132040	SRR9125983;SRR9127053	Mus musculus	lung	21	months postnatal	Bdnf	BDNF_CDS	20.6354
Tabula Muris Consortium	GSE132040	SRR9125984;SRR9127052	Mus musculus	lung	18	months postnatal	Bdnf	BDNF_CDS	8.96565
Tabula Muris Consortium	GSE132040	SRR9125985;SRR9127051	Mus musculus	bone	15	months postnatal	Bdnf	BDNF_CDS	2.49534
Tabula Muris Consortium	GSE132040	SRR9125986;SRR9127050	Mus musculus	liver	3	months postnatal	Bdnf	BDNF_CDS	1.7471
Tabula Muris Consortium	GSE132040	SRR9125987;SRR9127060	Mus musculus	spleen	21	months postnatal	Bdnf	BDNF_CDS	0.533157
Tabula Muris Consortium	GSE132040	SRR9125988;SRR9127059	Mus musculus	mesenteric adipose tissue	18	months postnatal	Bdnf	BDNF_CDS	0.548146
Tabula Muris Consortium	GSE132040	SRR9125990;SRR9126980	Mus musculus	liver	15	months postnatal	Bdnf	BDNF_CDS	1.3803
Tabula Muris Consortium	GSE132040	SRR9125991;SRR9126983	Mus musculus	brown adipose tissue	1	months postnatal	Bdnf	BDNF_CDS	0.826696
Tabula Muris Consortium	GSE132040	SRR9125992;SRR9126982	Mus musculus	small intestine	1	months postnatal	Bdnf	BDNF_CDS	0
Tabula Muris Consortium	GSE132040	SRR9125993;SRR9126977	Mus musculus	heart	12	months postnatal	Bdnf	BDNF_CDS	8.4995
Tabula Muris Consortium	GSE132040	SRR9125994;SRR9126976	Mus musculus	whole brain	9	months postnatal	Bdnf	BDNF_CDS	22.904
Tabula Muris Consortium	GSE132040	SRR9125995;SRR9126979	Mus musculus	subcutaneous adipose tissue	9	months postnatal	Bdnf	BDNF_CDS	1.35058
Tabula Muris Consortium	GSE132040	SRR9125996;SRR9126978	Mus musculus	spleen	24	months postnatal	Bdnf	BDNF_CDS	1.01429
Tabula Muris Consortium	GSE132040	SRR9125997;SRR9127149	Mus musculus	pancreas	18	months postnatal	Bdnf	BDNF_CDS	0.822321
Tabula Muris Consortium	GSE132040	SRR9125998;SRR9126975	Mus musculus	muscle	18	months postnatal	Bdnf	BDNF_CDS	1.16672
Tabula Muris Consortium	GSE132040	SRR9125999;SRR9126974	Mus musculus	white blood cells	1	months postnatal	Bdnf	BDNF_CDS	0
Tabula Muris Consortium	GSE132040	SRR9126000;SRR9127322	Mus musculus	gonadal adipose tissue	21	months postnatal	Bdnf	BDNF_CDS	2.64631
Tabula Muris Consortium	GSE132040	SRR9126001;SRR9127087	Mus musculus	liver	24	months postnatal	Bdnf	BDNF_CDS	3.95341
Tabula Muris Consortium	GSE132040	SRR9126002;SRR9127162	Mus musculus	small intestine	9	months postnatal	Bdnf	BDNF_CDS	0.194711
Tabula Muris Consortium	GSE132040	SRR9126003;SRR9127161	Mus musculus	skin	3	months postnatal	Bdnf	BDNF_CDS	5.68925
Tabula Muris Consortium	GSE132040	SRR9126004;SRR9127156	Mus musculus	small intestine	18	months postnatal	Bdnf	BDNF_CDS	0
Tabula Muris Consortium	GSE132040	SRR9126005;SRR9127155	Mus musculus	skin	1	months postnatal	Bdnf	BDNF_CDS	2.33098
Tabula Muris Consortium	GSE132040	SRR9126006;SRR9127158	Mus musculus	spleen	1	months postnatal	Bdnf	BDNF_CDS	0
Tabula Muris Consortium	GSE132040	SRR9126007;SRR9127157	Mus musculus	bone	1	months postnatal	Bdnf	BDNF_CDS	0.838417
Tabula Muris Consortium	GSE132040	SRR9126008;SRR9126788	Mus musculus	white blood cells	1	months postnatal	Bdnf	BDNF_CDS	0.188677
Tabula Muris Consortium	GSE132040	SRR9126009;SRR9127164	Mus musculus	lung	21	months postnatal	Bdnf	BDNF_CDS	13.6428
Tabula Muris Consortium	GSE132040	SRR9126010;SRR9127163	Mus musculus	lung	3	months postnatal	Bdnf	BDNF_CDS	5.84971
Tabula Muris Consortium	GSE132040	SRR9126011;SRR9127490	Mus musculus	gonadal adipose tissue	21	months postnatal	Bdnf	BDNF_CDS	3.29151
Tabula Muris Consortium	GSE132040	SRR9126012;SRR9127489	Mus musculus	kidney	6	months postnatal	Bdnf	BDNF_CDS	6.00484
Tabula Muris Consortium	GSE132040	SRR9126013;SRR9127492	Mus musculus	liver	27	months postnatal	Bdnf	BDNF_CDS	2.80356
Tabula Muris Consortium	GSE132040	SRR9126014;SRR9127491	Mus musculus	white blood cells	27	months postnatal	Bdnf	BDNF_CDS	0
Tabula Muris Consortium	GSE132040	SRR9126015;SRR9127494	Mus musculus	muscle	12	months postnatal	Bdnf	BDNF_CDS	1.38075
Tabula Muris Consortium	GSE132040	SRR9126016;SRR9127493	Mus musculus	bone marrow	27	months postnatal	Bdnf	BDNF_CDS	0.60666
Tabula Muris Consortium	GSE132040	SRR9126017;SRR9127496	Mus musculus	white blood cells	3	months postnatal	Bdnf	BDNF_CDS	0
Tabula Muris Consortium	GSE132040	SRR9126018;SRR9127495	Mus musculus	lung	12	months postnatal	Bdnf	BDNF_CDS	19.113
Tabula Muris Consortium	GSE132040	SRR9126019;SRR9126939	Mus musculus	white blood cells	18	months postnatal	Bdnf	BDNF_CDS	0.569172
Tabula Muris Consortium	GSE132040	SRR9126020;SRR9127488	Mus musculus	liver	1	months postnatal	Bdnf	BDNF_CDS	0.488217
Tabula Muris Consortium	GSE132040	SRR9126021;SRR9127487	Mus musculus	spleen	12	months postnatal	Bdnf	BDNF_CDS	0.45767
Tabula Muris Consortium	GSE132040	SRR9126022;SRR9126773	Mus musculus	spleen	12	months postnatal	Bdnf	BDNF_CDS	1.07271
Tabula Muris Consortium	GSE132040	SRR9126023;SRR9126772	Mus musculus	liver	1	months postnatal	Bdnf	BDNF_CDS	2.2504
Tabula Muris Consortium	GSE132040	SRR9126024;SRR9126938	Mus musculus	bone	6	months postnatal	Bdnf	BDNF_CDS	5.9246
Tabula Muris Consortium	GSE132040	SRR9126025;SRR9127093	Mus musculus	heart	15	months postnatal	Bdnf	BDNF_CDS	8.4892
Tabula Muris Consortium	GSE132040	SRR9126026;SRR9126780	Mus musculus	spleen	3	months postnatal	Bdnf	BDNF_CDS	0.13163
Tabula Muris Consortium	GSE132040	SRR9126027;SRR9126779	Mus musculus	whole brain	6	months postnatal	Bdnf	BDNF_CDS	29.8727
Tabula Muris Consortium	GSE132040	SRR9126028;SRR9126790	Mus musculus	bone marrow	15	months postnatal	Bdnf	BDNF_CDS	0.813004
Tabula Muris Consortium	GSE132040	SRR9126029;SRR9126784	Mus musculus	heart	3	months postnatal	Bdnf	BDNF_CDS	10.6508
Tabula Muris Consortium	GSE132040	SRR9126030;SRR9126787	Mus musculus	brown adipose tissue	9	months postnatal	Bdnf	BDNF_CDS	0.494896
Tabula Muris Consortium	GSE132040	SRR9126031;SRR9127063	Mus musculus	bone	3	months postnatal	Bdnf	BDNF_CDS	2.17298
Tabula Muris Consortium	GSE132040	SRR9126032;SRR9126985	Mus musculus	subcutaneous adipose tissue	15	months postnatal	Bdnf	BDNF_CDS	5.24046
Tabula Muris Consortium	GSE132040	SRR9126033;SRR9126967	Mus musculus	gonadal adipose tissue	9	months postnatal	Bdnf	BDNF_CDS	1.08185
Tabula Muris Consortium	GSE132040	SRR9126034;SRR9126800	Mus musculus	subcutaneous adipose tissue	6	months postnatal	Bdnf	BDNF_CDS	12.8682
Tabula Muris Consortium	GSE132040	SRR9126035;SRR9127013	Mus musculus	spleen	21	months postnatal	Bdnf	BDNF_CDS	0
Tabula Muris Consortium	GSE132040	SRR9126036;SRR9126946	Mus musculus	bone marrow	12	months postnatal	Bdnf	BDNF_CDS	0
Tabula Muris Consortium	GSE132040	SRR9126037;SRR9127272	Mus musculus	pancreas	21	months postnatal	Bdnf	BDNF_CDS	0
Tabula Muris Consortium	GSE132040	SRR9126038;SRR9126945	Mus musculus	bone	15	months postnatal	Bdnf	BDNF_CDS	1.14613
Tabula Muris Consortium	GSE132040	SRR9126039;SRR9126944	Mus musculus	muscle	9	months postnatal	Bdnf	BDNF_CDS	3.0453
Tabula Muris Consortium	GSE132040	SRR9126040;SRR9127426	Mus musculus	spleen	15	months postnatal	Bdnf	BDNF_CDS	0.62673
Tabula Muris Consortium	GSE132040	SRR9126041;SRR9127425	Mus musculus	bone marrow	6	months postnatal	Bdnf	BDNF_CDS	3.26342
Tabula Muris Consortium	GSE132040	SRR9126042;SRR9126941	Mus musculus	white blood cells	9	months postnatal	Bdnf	BDNF_CDS	0
Tabula Muris Consortium	GSE132040	SRR9126043;SRR9126940	Mus musculus	spleen	9	months postnatal	Bdnf	BDNF_CDS	0
Tabula Muris Consortium	GSE132040	SRR9126044;SRR9127201	Mus musculus	spleen	1	months postnatal	Bdnf	BDNF_CDS	0
Tabula Muris Consortium	GSE132040	SRR9126045;SRR9127583	Mus musculus	white blood cells	18	months postnatal	Bdnf	BDNF_CDS	0
Tabula Muris Consortium	GSE132040	SRR9126046;SRR9127200	Mus musculus	whole brain	21	months postnatal	Bdnf	BDNF_CDS	23.6476
Tabula Muris Consortium	GSE132040	SRR9126047;SRR9126767	Mus musculus	heart	12	months postnatal	Bdnf	BDNF_CDS	12.3321
Tabula Muris Consortium	GSE132040	SRR9126048;SRR9126766	Mus musculus	subcutaneous adipose tissue	21	months postnatal	Bdnf	BDNF_CDS	5.8283
Tabula Muris Consortium	GSE132040	SRR9126049;SRR9127324	Mus musculus	subcutaneous adipose tissue	1	months postnatal	Bdnf	BDNF_CDS	0
Tabula Muris Consortium	GSE132040	SRR9126050;SRR9126754	Mus musculus	kidney	18	months postnatal	Bdnf	BDNF_CDS	7.10372
Tabula Muris Consortium	GSE132040	SRR9126051;SRR9126753	Mus musculus	kidney	9	months postnatal	Bdnf	BDNF_CDS	2.41916
Tabula Muris Consortium	GSE132040	SRR9126052;SRR9127146	Mus musculus	gonadal adipose tissue	24	months postnatal	Bdnf	BDNF_CDS	5.05122
Tabula Muris Consortium	GSE132040	SRR9126053;SRR9127145	Mus musculus	whole brain	27	months postnatal	Bdnf	BDNF_CDS	25.1532
Tabula Muris Consortium	GSE132040	SRR9126054;SRR9127140	Mus musculus	kidney	24	months postnatal	Bdnf	BDNF_CDS	5.00131
Tabula Muris Consortium	GSE132040	SRR9126055;SRR9127139	Mus musculus	kidney	3	months postnatal	Bdnf	BDNF_CDS	7.43953
Tabula Muris Consortium	GSE132040	SRR9126056;SRR9127180	Mus musculus	heart	24	months postnatal	Bdnf	BDNF_CDS	10.6747
Tabula Muris Consortium	GSE132040	SRR9126057;SRR9127179	Mus musculus	lung	1	months postnatal	Bdnf	BDNF_CDS	13.4504
Tabula Muris Consortium	GSE132040	SRR9126058;SRR9126916	Mus musculus	bone	12	months postnatal	Bdnf	BDNF_CDS	0.542025
Tabula Muris Consortium	GSE132040	SRR9126059;SRR9126915	Mus musculus	muscle	15	months postnatal	Bdnf	BDNF_CDS	3.59215
Tabula Muris Consortium	GSE132040	SRR9126060;SRR9126918	Mus musculus	liver	18	months postnatal	Bdnf	BDNF_CDS	2.22696
Tabula Muris Consortium	GSE132040	SRR9126061;SRR9126917	Mus musculus	subcutaneous adipose tissue	27	months postnatal	Bdnf	BDNF_CDS	1.57065
Tabula Muris Consortium	GSE132040	SRR9126062;SRR9126756	Mus musculus	muscle	15	months postnatal	Bdnf	BDNF_CDS	0.278977
Tabula Muris Consortium	GSE132040	SRR9126063;SRR9126755	Mus musculus	gonadal adipose tissue	3	months postnatal	Bdnf	BDNF_CDS	0
Tabula Muris Consortium	GSE132040	SRR9126064;SRR9126758	Mus musculus	liver	3	months postnatal	Bdnf	BDNF_CDS	0
Tabula Muris Consortium	GSE132040	SRR9126065;SRR9126757	Mus musculus	muscle	1	months postnatal	Bdnf	BDNF_CDS	1.89255
Tabula Muris Consortium	GSE132040	SRR9126066;SRR9127547	Mus musculus	subcutaneous adipose tissue	15	months postnatal	Bdnf	BDNF_CDS	4.71573
Tabula Muris Consortium	GSE132040	SRR9126067;SRR9127546	Mus musculus	pancreas	15	months postnatal	Bdnf	BDNF_CDS	1.07959
Tabula Muris Consortium	GSE132040	SRR9126068;SRR9127199	Mus musculus	brown adipose tissue	15	months postnatal	Bdnf	BDNF_CDS	0.285612
Tabula Muris Consortium	GSE132040	SRR9126069;SRR9127001	Mus musculus	spleen	21	months postnatal	Bdnf	BDNF_CDS	0
Tabula Muris Consortium	GSE132040	SRR9126070;SRR9127520	Mus musculus	white blood cells	24	months postnatal	Bdnf	BDNF_CDS	0
Tabula Muris Consortium	GSE132040	SRR9126071;SRR9127319	Mus musculus	heart	27	months postnatal	Bdnf	BDNF_CDS	10.3478
Tabula Muris Consortium	GSE132040	SRR9126072;SRR9127318	Mus musculus	liver	24	months postnatal	Bdnf	BDNF_CDS	3.4595
Tabula Muris Consortium	GSE132040	SRR9126073;SRR9127321	Mus musculus	bone marrow	24	months postnatal	Bdnf	BDNF_CDS	0.225564
Tabula Muris Consortium	GSE132040	SRR9126074;SRR9127320	Mus musculus	heart	21	months postnatal	Bdnf	BDNF_CDS	6.47282
Tabula Muris Consortium	GSE132040	SRR9126075;SRR9127315	Mus musculus	heart	1	months postnatal	Bdnf	BDNF_CDS	9.00604
Tabula Muris Consortium	GSE132040	SRR9126076;SRR9127314	Mus musculus	brown adipose tissue	21	months postnatal	Bdnf	BDNF_CDS	0.516253
Tabula Muris Consortium	GSE132040	SRR9126077;SRR9127317	Mus musculus	mesenteric adipose tissue	3	months postnatal	Bdnf	BDNF_CDS	1.14309
Tabula Muris Consortium	GSE132040	SRR9126078;SRR9127316	Mus musculus	white blood cells	18	months postnatal	Bdnf	BDNF_CDS	0
Tabula Muris Consortium	GSE132040	SRR9126079;SRR9126964	Mus musculus	heart	9	months postnatal	Bdnf	BDNF_CDS	10.4265
Tabula Muris Consortium	GSE132040	SRR9126080;SRR9126928	Mus musculus	mesenteric adipose tissue	9	months postnatal	Bdnf	BDNF_CDS	2.12801
Tabula Muris Consortium	GSE132040	SRR9126081;SRR9126689	Mus musculus	gonadal adipose tissue	27	months postnatal	Bdnf	BDNF_CDS	2.37659
Tabula Muris Consortium	GSE132040	SRR9126082;SRR9126688	Mus musculus	heart	15	months postnatal	Bdnf	BDNF_CDS	13.8092
Tabula Muris Consortium	GSE132040	SRR9126083;SRR9126691	Mus musculus	subcutaneous adipose tissue	12	months postnatal	Bdnf	BDNF_CDS	0.588956
Tabula Muris Consortium	GSE132040	SRR9126084;SRR9126690	Mus musculus	subcutaneous adipose tissue	27	months postnatal	Bdnf	BDNF_CDS	2.37106
Tabula Muris Consortium	GSE132040	SRR9126085;SRR9126693	Mus musculus	muscle	12	months postnatal	Bdnf	BDNF_CDS	2.3032
Tabula Muris Consortium	GSE132040	SRR9126086;SRR9126692	Mus musculus	lung	1	months postnatal	Bdnf	BDNF_CDS	7.51669
Tabula Muris Consortium	GSE132040	SRR9126087;SRR9127043	Mus musculus	bone	1	months postnatal	Bdnf	BDNF_CDS	0.565012
Tabula Muris Consortium	GSE132040	SRR9126088;SRR9126694	Mus musculus	muscle	24	months postnatal	Bdnf	BDNF_CDS	1.61442
Tabula Muris Consortium	GSE132040	SRR9126089;SRR9127045	Mus musculus	skin	1	months postnatal	Bdnf	BDNF_CDS	1.98767
Tabula Muris Consortium	GSE132040	SRR9126090;SRR9127044	Mus musculus	muscle	12	months postnatal	Bdnf	BDNF_CDS	1.59171
Tabula Muris Consortium	GSE132040	SRR9126091;SRR9127208	Mus musculus	lung	18	months postnatal	Bdnf	BDNF_CDS	18.1177
Tabula Muris Consortium	GSE132040	SRR9126092;SRR9127207	Mus musculus	kidney	1	months postnatal	Bdnf	BDNF_CDS	7.61332
Tabula Muris Consortium	GSE132040	SRR9126093;SRR9127210	Mus musculus	brown adipose tissue	21	months postnatal	Bdnf	BDNF_CDS	0.0936251
Tabula Muris Consortium	GSE132040	SRR9126095;SRR9127393	Mus musculus	white blood cells	15	months postnatal	Bdnf	BDNF_CDS	0
Tabula Muris Consortium	GSE132040	SRR9126096;SRR9127392	Mus musculus	whole brain	6	months postnatal	Bdnf	BDNF_CDS	23.5553
Tabula Muris Consortium	GSE132040	SRR9126097;SRR9127214	Mus musculus	bone	18	months postnatal	Bdnf	BDNF_CDS	8.94025
Tabula Muris Consortium	GSE132040	SRR9126098;SRR9127213	Mus musculus	kidney	27	months postnatal	Bdnf	BDNF_CDS	4.34972
Tabula Muris Consortium	GSE132040	SRR9126099;SRR9127401	Mus musculus	heart	9	months postnatal	Bdnf	BDNF_CDS	8.01576
Tabula Muris Consortium	GSE132040	SRR9126100;SRR9127002	Mus musculus	gonadal adipose tissue	3	months postnatal	Bdnf	BDNF_CDS	0.42375
Tabula Muris Consortium	GSE132040	SRR9126101;SRR9127403	Mus musculus	whole brain	12	months postnatal	Bdnf	BDNF_CDS	19.8567
Tabula Muris Consortium	GSE132040	SRR9126102;SRR9127086	Mus musculus	heart	3	months postnatal	Bdnf	BDNF_CDS	12.5014
Tabula Muris Consortium	GSE132040	SRR9126103;SRR9127091	Mus musculus	lung	1	months postnatal	Bdnf	BDNF_CDS	19.6743
Tabula Muris Consortium	GSE132040	SRR9126104;SRR9127089	Mus musculus	white blood cells	27	months postnatal	Bdnf	BDNF_CDS	0
Tabula Muris Consortium	GSE132040	SRR9126105;SRR9126965	Mus musculus	brown adipose tissue	15	months postnatal	Bdnf	BDNF_CDS	0.476109
Tabula Muris Consortium	GSE132040	SRR9126106;SRR9127100	Mus musculus	gonadal adipose tissue	6	months postnatal	Bdnf	BDNF_CDS	2.45428
Tabula Muris Consortium	GSE132040	SRR9126107;SRR9127132	Mus musculus	mesenteric adipose tissue	15	months postnatal	Bdnf	BDNF_CDS	3.31963
Tabula Muris Consortium	GSE132040	SRR9126108;SRR9126963	Mus musculus	muscle	24	months postnatal	Bdnf	BDNF_CDS	1.0812
Tabula Muris Consortium	GSE132040	SRR9126109;SRR9127202	Mus musculus	small intestine	3	months postnatal	Bdnf	BDNF_CDS	0
Tabula Muris Consortium	GSE132040	SRR9126110;SRR9127094	Mus musculus	spleen	1	months postnatal	Bdnf	BDNF_CDS	0.940963
Tabula Muris Consortium	GSE132040	SRR9126111;SRR9126831	Mus musculus	liver	6	months postnatal	Bdnf	BDNF_CDS	2.88643
Tabula Muris Consortium	GSE132040	SRR9126112;SRR9127454	Mus musculus	muscle	9	months postnatal	Bdnf	BDNF_CDS	2.12773
Tabula Muris Consortium	GSE132040	SRR9126113;SRR9127204	Mus musculus	gonadal adipose tissue	1	months postnatal	Bdnf	BDNF_CDS	0.161379
Tabula Muris Consortium	GSE132040	SRR9126114;SRR9127203	Mus musculus	whole brain	18	months postnatal	Bdnf	BDNF_CDS	18.2253
Tabula Muris Consortium	GSE132040	SRR9126115;SRR9127206	Mus musculus	subcutaneous adipose tissue	3	months postnatal	Bdnf	BDNF_CDS	0.797177
Tabula Muris Consortium	GSE132040	SRR9126116;SRR9127205	Mus musculus	brown adipose tissue	6	months postnatal	Bdnf	BDNF_CDS	0
Tabula Muris Consortium	GSE132040	SRR9126117;SRR9127127	Mus musculus	small intestine	12	months postnatal	Bdnf	BDNF_CDS	0.420442
Tabula Muris Consortium	GSE132040	SRR9126118;SRR9127107	Mus musculus	white blood cells	9	months postnatal	Bdnf	BDNF_CDS	0.37333
Tabula Muris Consortium	GSE132040	SRR9126119;SRR9127373	Mus musculus	muscle	3	months postnatal	Bdnf	BDNF_CDS	1.1488
Tabula Muris Consortium	GSE132040	SRR9126120;SRR9127371	Mus musculus	lung	12	months postnatal	Bdnf	BDNF_CDS	16.5826
Tabula Muris Consortium	GSE132040	SRR9126121;SRR9126868	Mus musculus	small intestine	18	months postnatal	Bdnf	BDNF_CDS	0.205994
Tabula Muris Consortium	GSE132040	SRR9126122;SRR9126867	Mus musculus	liver	18	months postnatal	Bdnf	BDNF_CDS	0
Tabula Muris Consortium	GSE132040	SRR9126123;SRR9126870	Mus musculus	white blood cells	24	months postnatal	Bdnf	BDNF_CDS	0
Tabula Muris Consortium	GSE132040	SRR9126124;SRR9126869	Mus musculus	white blood cells	18	months postnatal	Bdnf	BDNF_CDS	0.161676
Tabula Muris Consortium	GSE132040	SRR9126125;SRR9126864	Mus musculus	bone	9	months postnatal	Bdnf	BDNF_CDS	0.495813
Tabula Muris Consortium	GSE132040	SRR9126126;SRR9126863	Mus musculus	whole brain	24	months postnatal	Bdnf	BDNF_CDS	16.9431
Tabula Muris Consortium	GSE132040	SRR9126127;SRR9126866	Mus musculus	mesenteric adipose tissue	3	months postnatal	Bdnf	BDNF_CDS	1.52945
Tabula Muris Consortium	GSE132040	SRR9126128;SRR9126865	Mus musculus	bone marrow	1	months postnatal	Bdnf	BDNF_CDS	0.171378
Tabula Muris Consortium	GSE132040	SRR9126129;SRR9126872	Mus musculus	brown adipose tissue	24	months postnatal	Bdnf	BDNF_CDS	0.140756
Tabula Muris Consortium	GSE132040	SRR9126130;SRR9126871	Mus musculus	gonadal adipose tissue	24	months postnatal	Bdnf	BDNF_CDS	2.04504
Tabula Muris Consortium	GSE132040	SRR9126131;SRR9127004	Mus musculus	lung	6	months postnatal	Bdnf	BDNF_CDS	14.6014
Tabula Muris Consortium	GSE132040	SRR9126132;SRR9127148	Mus musculus	pancreas	15	months postnatal	Bdnf	BDNF_CDS	7.34845
Tabula Muris Consortium	GSE132040	SRR9126133;SRR9127309	Mus musculus	gonadal adipose tissue	15	months postnatal	Bdnf	BDNF_CDS	1.66771
Tabula Muris Consortium	GSE132040	SRR9126134;SRR9127334	Mus musculus	lung	27	months postnatal	Bdnf	BDNF_CDS	22.357
Tabula Muris Consortium	GSE132040	SRR9126135;SRR9127457	Mus musculus	muscle	9	months postnatal	Bdnf	BDNF_CDS	3.87853
Tabula Muris Consortium	GSE132040	SRR9126136;SRR9127455	Mus musculus	muscle	24	months postnatal	Bdnf	BDNF_CDS	1.05247
Tabula Muris Consortium	GSE132040	SRR9126137;SRR9127572	Mus musculus	kidney	1	months postnatal	Bdnf	BDNF_CDS	6.19277
Tabula Muris Consortium	GSE132040	SRR9126138;SRR9127571	Mus musculus	pancreas	3	months postnatal	Bdnf	BDNF_CDS	0
Tabula Muris Consortium	GSE132040	SRR9126139;SRR9127574	Mus musculus	subcutaneous adipose tissue	21	months postnatal	Bdnf	BDNF_CDS	1.68199
Tabula Muris Consortium	GSE132040	SRR9126140;SRR9127573	Mus musculus	pancreas	9	months postnatal	Bdnf	BDNF_CDS	0
Tabula Muris Consortium	GSE132040	SRR9126141;SRR9127568	Mus musculus	kidney	18	months postnatal	Bdnf	BDNF_CDS	4.33528
Tabula Muris Consortium	GSE132040	SRR9126142;SRR9127567	Mus musculus	pancreas	6	months postnatal	Bdnf	BDNF_CDS	0
Tabula Muris Consortium	GSE132040	SRR9126143;SRR9127476	Mus musculus	subcutaneous adipose tissue	27	months postnatal	Bdnf	BDNF_CDS	2.83627
Tabula Muris Consortium	GSE132040	SRR9126145;SRR9127513	Mus musculus	brown adipose tissue	6	months postnatal	Bdnf	BDNF_CDS	0.196444
Tabula Muris Consortium	GSE132040	SRR9126146;SRR9127015	Mus musculus	muscle	3	months postnatal	Bdnf	BDNF_CDS	1.96598
Tabula Muris Consortium	GSE132040	SRR9126147;SRR9127012	Mus musculus	liver	6	months postnatal	Bdnf	BDNF_CDS	0.360939
Tabula Muris Consortium	GSE132040	SRR9126148;SRR9127110	Mus musculus	liver	6	months postnatal	Bdnf	BDNF_CDS	0.618439
Tabula Muris Consortium	GSE132040	SRR9126149;SRR9127450	Mus musculus	whole brain	24	months postnatal	Bdnf	BDNF_CDS	18.0433
Tabula Muris Consortium	GSE132040	SRR9126150;SRR9127311	Mus musculus	small intestine	6	months postnatal	Bdnf	BDNF_CDS	0.193726
Tabula Muris Consortium	GSE132040	SRR9126151;SRR9127429	Mus musculus	gonadal adipose tissue	12	months postnatal	Bdnf	BDNF_CDS	0.584822
Tabula Muris Consortium	GSE132040	SRR9126152;SRR9127313	Mus musculus	liver	15	months postnatal	Bdnf	BDNF_CDS	2.33575
Tabula Muris Consortium	GSE132040	SRR9126153;SRR9127312	Mus musculus	white blood cells	24	months postnatal	Bdnf	BDNF_CDS	0
Tabula Muris Consortium	GSE132040	SRR9126154;SRR9127068	Mus musculus	lung	24	months postnatal	Bdnf	BDNF_CDS	9.10557
Tabula Muris Consortium	GSE132040	SRR9126155;SRR9127408	Mus musculus	whole brain	12	months postnatal	Bdnf	BDNF_CDS	28.8386
Tabula Muris Consortium	GSE132040	SRR9126156;SRR9127411	Mus musculus	gonadal adipose tissue	18	months postnatal	Bdnf	BDNF_CDS	2.31202
Tabula Muris Consortium	GSE132040	SRR9126157;SRR9127410	Mus musculus	gonadal adipose tissue	9	months postnatal	Bdnf	BDNF_CDS	2.06935
Tabula Muris Consortium	GSE132040	SRR9126158;SRR9127405	Mus musculus	heart	3	months postnatal	Bdnf	BDNF_CDS	13.3898
Tabula Muris Consortium	GSE132040	SRR9126159;SRR9127404	Mus musculus	lung	27	months postnatal	Bdnf	BDNF_CDS	19.1134
Tabula Muris Consortium	GSE132040	SRR9126160;SRR9127407	Mus musculus	pancreas	1	months postnatal	Bdnf	BDNF_CDS	0.0309232
Tabula Muris Consortium	GSE132040	SRR9126161;SRR9127406	Mus musculus	spleen	27	months postnatal	Bdnf	BDNF_CDS	2.2342
Tabula Muris Consortium	GSE132040	SRR9126162;SRR9127512	Mus musculus	liver	3	months postnatal	Bdnf	BDNF_CDS	0.919856
Tabula Muris Consortium	GSE132040	SRR9126163;SRR9127480	Mus musculus	mesenteric adipose tissue	3	months postnatal	Bdnf	BDNF_CDS	1.69588
Tabula Muris Consortium	GSE132040	SRR9126164;SRR9127483	Mus musculus	whole brain	15	months postnatal	Bdnf	BDNF_CDS	15.7862
Tabula Muris Consortium	GSE132040	SRR9126165;SRR9127482	Mus musculus	skin	3	months postnatal	Bdnf	BDNF_CDS	4.62261
Tabula Muris Consortium	GSE132040	SRR9126166;SRR9127039	Mus musculus	lung	9	months postnatal	Bdnf	BDNF_CDS	17.492
Tabula Muris Consortium	GSE132040	SRR9126167;SRR9127303	Mus musculus	heart	12	months postnatal	Bdnf	BDNF_CDS	9.68875
Tabula Muris Consortium	GSE132040	SRR9126168;SRR9127266	Mus musculus	brown adipose tissue	1	months postnatal	Bdnf	BDNF_CDS	0
Tabula Muris Consortium	GSE132040	SRR9126169;SRR9127197	Mus musculus	gonadal adipose tissue	9	months postnatal	Bdnf	BDNF_CDS	2.01768
Tabula Muris Consortium	GSE132040	SRR9126170;SRR9126927	Mus musculus	skin	9	months postnatal	Bdnf	BDNF_CDS	1.20694
Tabula Muris Consortium	GSE132040	SRR9126171;SRR9126715	Mus musculus	kidney	12	months postnatal	Bdnf	BDNF_CDS	3.28251
Tabula Muris Consortium	GSE132040	SRR9126172;SRR9127198	Mus musculus	bone	27	months postnatal	Bdnf	BDNF_CDS	0.300971
Tabula Muris Consortium	GSE132040	SRR9126173;SRR9126988	Mus musculus	skin	15	months postnatal	Bdnf	BDNF_CDS	5.72167
Tabula Muris Consortium	GSE132040	SRR9126174;SRR9127036	Mus musculus	pancreas	1	months postnatal	Bdnf	BDNF_CDS	0
Tabula Muris Consortium	GSE132040	SRR9126175;SRR9127301	Mus musculus	bone	27	months postnatal	Bdnf	BDNF_CDS	2.6394
Tabula Muris Consortium	GSE132040	SRR9126176;SRR9127264	Mus musculus	heart	24	months postnatal	Bdnf	BDNF_CDS	7.60097
Tabula Muris Consortium	GSE132040	SRR9126177;SRR9127196	Mus musculus	bone marrow	21	months postnatal	Bdnf	BDNF_CDS	1.43498
Tabula Muris Consortium	GSE132040	SRR9126178;SRR9127041	Mus musculus	bone	1	months postnatal	Bdnf	BDNF_CDS	1.92555
Tabula Muris Consortium	GSE132040	SRR9126179;SRR9127061	Mus musculus	white blood cells	15	months postnatal	Bdnf	BDNF_CDS	0
Tabula Muris Consortium	GSE132040	SRR9126180;SRR9127178	Mus musculus	white blood cells	9	months postnatal	Bdnf	BDNF_CDS	0
Tabula Muris Consortium	GSE132040	SRR9126181;SRR9127503	Mus musculus	liver	6	months postnatal	Bdnf	BDNF_CDS	2.17677
Tabula Muris Consortium	GSE132040	SRR9126182;SRR9127502	Mus musculus	mesenteric adipose tissue	1	months postnatal	Bdnf	BDNF_CDS	1.47204
Tabula Muris Consortium	GSE132040	SRR9126183;SRR9127501	Mus musculus	whole brain	12	months postnatal	Bdnf	BDNF_CDS	25.6646
Tabula Muris Consortium	GSE132040	SRR9126184;SRR9127500	Mus musculus	lung	3	months postnatal	Bdnf	BDNF_CDS	20.5947
Tabula Muris Consortium	GSE132040	SRR9126185;SRR9127507	Mus musculus	mesenteric adipose tissue	1	months postnatal	Bdnf	BDNF_CDS	1.03986
Tabula Muris Consortium	GSE132040	SRR9126186;SRR9127506	Mus musculus	white blood cells	12	months postnatal	Bdnf	BDNF_CDS	0
Tabula Muris Consortium	GSE132040	SRR9126187;SRR9127505	Mus musculus	liver	1	months postnatal	Bdnf	BDNF_CDS	2.02561
Tabula Muris Consortium	GSE132040	SRR9126188;SRR9127504	Mus musculus	spleen	12	months postnatal	Bdnf	BDNF_CDS	0.139905
Tabula Muris Consortium	GSE132040	SRR9126189;SRR9127509	Mus musculus	lung	18	months postnatal	Bdnf	BDNF_CDS	20.1447
Tabula Muris Consortium	GSE132040	SRR9126190;SRR9127508	Mus musculus	spleen	3	months postnatal	Bdnf	BDNF_CDS	0
Tabula Muris Consortium	GSE132040	SRR9126191;SRR9127434	Mus musculus	subcutaneous adipose tissue	24	months postnatal	Bdnf	BDNF_CDS	1.6466
Tabula Muris Consortium	GSE132040	SRR9126192;SRR9126987	Mus musculus	bone	9	months postnatal	Bdnf	BDNF_CDS	1.14987
Tabula Muris Consortium	GSE132040	SRR9126193;SRR9126996	Mus musculus	skin	18	months postnatal	Bdnf	BDNF_CDS	8.80733
Tabula Muris Consortium	GSE132040	SRR9126194;SRR9127584	Mus musculus	muscle	9	months postnatal	Bdnf	BDNF_CDS	3.21797
Tabula Muris Consortium	GSE132040	SRR9126195;SRR9126717	Mus musculus	subcutaneous adipose tissue	18	months postnatal	Bdnf	BDNF_CDS	1.47383
Tabula Muris Consortium	GSE132040	SRR9126196;SRR9126995	Mus musculus	skin	24	months postnatal	Bdnf	BDNF_CDS	2.49523
Tabula Muris Consortium	GSE132040	SRR9126197;SRR9126789	Mus musculus	bone	6	months postnatal	Bdnf	BDNF_CDS	0.278776
Tabula Muris Consortium	GSE132040	SRR9126198;SRR9127040	Mus musculus	bone marrow	3	months postnatal	Bdnf	BDNF_CDS	0.352976
Tabula Muris Consortium	GSE132040	SRR9126199;SRR9127477	Mus musculus	skin	18	months postnatal	Bdnf	BDNF_CDS	2.50331
Tabula Muris Consortium	GSE132040	SRR9126200;SRR9127333	Mus musculus	small intestine	1	months postnatal	Bdnf	BDNF_CDS	0.413924
Tabula Muris Consortium	GSE132040	SRR9126201;SRR9126997	Mus musculus	bone	12	months postnatal	Bdnf	BDNF_CDS	3.29605
Tabula Muris Consortium	GSE132040	SRR9126202;SRR9126795	Mus musculus	pancreas	3	months postnatal	Bdnf	BDNF_CDS	0.461924
Tabula Muris Consortium	GSE132040	SRR9126203;SRR9126794	Mus musculus	whole brain	6	months postnatal	Bdnf	BDNF_CDS	25.9037
Tabula Muris Consortium	GSE132040	SRR9126204;SRR9126799	Mus musculus	white blood cells	21	months postnatal	Bdnf	BDNF_CDS	0
Tabula Muris Consortium	GSE132040	SRR9126205;SRR9126798	Mus musculus	spleen	9	months postnatal	Bdnf	BDNF_CDS	0.280923
Tabula Muris Consortium	GSE132040	SRR9126206;SRR9126797	Mus musculus	brown adipose tissue	15	months postnatal	Bdnf	BDNF_CDS	0.215066
Tabula Muris Consortium	GSE132040	SRR9126207;SRR9126796	Mus musculus	pancreas	3	months postnatal	Bdnf	BDNF_CDS	0
Tabula Muris Consortium	GSE132040	SRR9126208;SRR9126803	Mus musculus	bone marrow	12	months postnatal	Bdnf	BDNF_CDS	0.30883
Tabula Muris Consortium	GSE132040	SRR9126209;SRR9126802	Mus musculus	whole brain	9	months postnatal	Bdnf	BDNF_CDS	24.9782
Tabula Muris Consortium	GSE132040	SRR9126210;SRR9126801	Mus musculus	skin	1	months postnatal	Bdnf	BDNF_CDS	4.68684
Tabula Muris Consortium	GSE132040	SRR9126211;SRR9127115	Mus musculus	muscle	18	months postnatal	Bdnf	BDNF_CDS	1.45475
Tabula Muris Consortium	GSE132040	SRR9126212;SRR9127118	Mus musculus	muscle	21	months postnatal	Bdnf	BDNF_CDS	1.83036
Tabula Muris Consortium	GSE132040	SRR9126213;SRR9127117	Mus musculus	bone marrow	21	months postnatal	Bdnf	BDNF_CDS	2.55169
Tabula Muris Consortium	GSE132040	SRR9126214;SRR9127112	Mus musculus	mesenteric adipose tissue	15	months postnatal	Bdnf	BDNF_CDS	2.63055
Tabula Muris Consortium	GSE132040	SRR9126215;SRR9127111	Mus musculus	skin	9	months postnatal	Bdnf	BDNF_CDS	5.69566
Tabula Muris Consortium	GSE132040	SRR9126216;SRR9127114	Mus musculus	bone marrow	27	months postnatal	Bdnf	BDNF_CDS	3.77231
Tabula Muris Consortium	GSE132040	SRR9126217;SRR9127113	Mus musculus	liver	21	months postnatal	Bdnf	BDNF_CDS	4.12516
Tabula Muris Consortium	GSE132040	SRR9126218;SRR9127120	Mus musculus	skin	24	months postnatal	Bdnf	BDNF_CDS	1.97956
Tabula Muris Consortium	GSE132040	SRR9126219;SRR9127119	Mus musculus	white blood cells	6	months postnatal	Bdnf	BDNF_CDS	0
Tabula Muris Consortium	GSE132040	SRR9126220;SRR9127528	Mus musculus	mesenteric adipose tissue	24	months postnatal	Bdnf	BDNF_CDS	0.787243
Tabula Muris Consortium	GSE132040	SRR9126221;SRR9127529	Mus musculus	lung	9	months postnatal	Bdnf	BDNF_CDS	10.2569
Tabula Muris Consortium	GSE132040	SRR9126222;SRR9126955	Mus musculus	pancreas	9	months postnatal	Bdnf	BDNF_CDS	0
Tabula Muris Consortium	GSE132040	SRR9126223;SRR9127532	Mus musculus	kidney	21	months postnatal	Bdnf	BDNF_CDS	4.68821
Tabula Muris Consortium	GSE132040	SRR9126224;SRR9126954	Mus musculus	small intestine	12	months postnatal	Bdnf	BDNF_CDS	0
Tabula Muris Consortium	GSE132040	SRR9126225;SRR9127531	Mus musculus	skin	3	months postnatal	Bdnf	BDNF_CDS	4.83725
Tabula Muris Consortium	GSE132040	SRR9126226;SRR9126957	Mus musculus	small intestine	18	months postnatal	Bdnf	BDNF_CDS	0.582173
Tabula Muris Consortium	GSE132040	SRR9126227;SRR9126956	Mus musculus	whole brain	18	months postnatal	Bdnf	BDNF_CDS	21.5524
Tabula Muris Consortium	GSE132040	SRR9126228;SRR9127579	Mus musculus	mesenteric adipose tissue	6	months postnatal	Bdnf	BDNF_CDS	2.73348
Tabula Muris Consortium	GSE132040	SRR9126229;SRR9127498	Mus musculus	subcutaneous adipose tissue	3	months postnatal	Bdnf	BDNF_CDS	2.02177
Tabula Muris Consortium	GSE132040	SRR9126230;SRR9127527	Mus musculus	small intestine	9	months postnatal	Bdnf	BDNF_CDS	0.207158
Tabula Muris Consortium	GSE132040	SRR9126231;SRR9127344	Mus musculus	bone marrow	9	months postnatal	Bdnf	BDNF_CDS	0
Tabula Muris Consortium	GSE132040	SRR9126232;SRR9127343	Mus musculus	skin	12	months postnatal	Bdnf	BDNF_CDS	2.67505
Tabula Muris Consortium	GSE132040	SRR9126233;SRR9126816	Mus musculus	bone marrow	21	months postnatal	Bdnf	BDNF_CDS	0.355899
Tabula Muris Consortium	GSE132040	SRR9126234;SRR9126815	Mus musculus	mesenteric adipose tissue	21	months postnatal	Bdnf	BDNF_CDS	1.9207
Tabula Muris Consortium	GSE132040	SRR9126235;SRR9126807	Mus musculus	bone	9	months postnatal	Bdnf	BDNF_CDS	1.96766
Tabula Muris Consortium	GSE132040	SRR9126236;SRR9126806	Mus musculus	liver	27	months postnatal	Bdnf	BDNF_CDS	5.00949
Tabula Muris Consortium	GSE132040	SRR9126237;SRR9126809	Mus musculus	brown adipose tissue	15	months postnatal	Bdnf	BDNF_CDS	0
Tabula Muris Consortium	GSE132040	SRR9126238;SRR9126808	Mus musculus	kidney	21	months postnatal	Bdnf	BDNF_CDS	0
Tabula Muris Consortium	GSE132040	SRR9126239;SRR9127336	Mus musculus	brown adipose tissue	18	months postnatal	Bdnf	BDNF_CDS	0.47299
Tabula Muris Consortium	GSE132040	SRR9126240;SRR9127335	Mus musculus	mesenteric adipose tissue	12	months postnatal	Bdnf	BDNF_CDS	1.38793
Tabula Muris Consortium	GSE132040	SRR9126241;SRR9127338	Mus musculus	subcutaneous adipose tissue	24	months postnatal	Bdnf	BDNF_CDS	2.06405
Tabula Muris Consortium	GSE132040	SRR9126242;SRR9127337	Mus musculus	skin	1	months postnatal	Bdnf	BDNF_CDS	1.05637
Tabula Muris Consortium	GSE132040	SRR9126243;SRR9127216	Mus musculus	gonadal adipose tissue	15	months postnatal	Bdnf	BDNF_CDS	2.26866
Tabula Muris Consortium	GSE132040	SRR9126244;SRR9127215	Mus musculus	skin	9	months postnatal	Bdnf	BDNF_CDS	10.9679
Tabula Muris Consortium	GSE132040	SRR9126245;SRR9127218	Mus musculus	whole brain	12	months postnatal	Bdnf	BDNF_CDS	23.7852
Tabula Muris Consortium	GSE132040	SRR9126246;SRR9126933	Mus musculus	skin	18	months postnatal	Bdnf	BDNF_CDS	3.63627
Tabula Muris Consortium	GSE132040	SRR9126247;SRR9127220	Mus musculus	small intestine	24	months postnatal	Bdnf	BDNF_CDS	0
Tabula Muris Consortium	GSE132040	SRR9126248;SRR9127219	Mus musculus	bone marrow	15	months postnatal	Bdnf	BDNF_CDS	3.52232
Tabula Muris Consortium	GSE132040	SRR9126249;SRR9127222	Mus musculus	lung	18	months postnatal	Bdnf	BDNF_CDS	23.5128
Tabula Muris Consortium	GSE132040	SRR9126250	Mus musculus	subcutaneous adipose tissue	21	months postnatal	Bdnf	BDNF_CDS	5.20679
Tabula Muris Consortium	GSE132040	SRR9126251;SRR9126708	Mus musculus	kidney	21	months postnatal	Bdnf	BDNF_CDS	4.51419
Tabula Muris Consortium	GSE132040	SRR9126252;SRR9126707	Mus musculus	lung	9	months postnatal	Bdnf	BDNF_CDS	25.8562
Tabula Muris Consortium	GSE132040	SRR9126253;SRR9126710	Mus musculus	small intestine	21	months postnatal	Bdnf	BDNF_CDS	0.258867
Tabula Muris Consortium	GSE132040	SRR9126254;SRR9126709	Mus musculus	subcutaneous adipose tissue	18	months postnatal	Bdnf	BDNF_CDS	2.0386
Tabula Muris Consortium	GSE132040	SRR9126255;SRR9127227	Mus musculus	bone	21	months postnatal	Bdnf	BDNF_CDS	2.86344
Tabula Muris Consortium	GSE132040	SRR9126256;SRR9127226	Mus musculus	small intestine	12	months postnatal	Bdnf	BDNF_CDS	0
Tabula Muris Consortium	GSE132040	SRR9126257;SRR9126714	Mus musculus	lung	12	months postnatal	Bdnf	BDNF_CDS	7.91611
Tabula Muris Consortium	GSE132040	SRR9126258;SRR9126713	Mus musculus	spleen	1	months postnatal	Bdnf	BDNF_CDS	0.137086
Tabula Muris Consortium	GSE132040	SRR9126259;SRR9126856	Mus musculus	muscle	21	months postnatal	Bdnf	BDNF_CDS	1.28076
Tabula Muris Consortium	GSE132040	SRR9126260;SRR9126989	Mus musculus	bone	18	months postnatal	Bdnf	BDNF_CDS	3.96741
Tabula Muris Consortium	GSE132040	SRR9126261;SRR9127166	Mus musculus	lung	6	months postnatal	Bdnf	BDNF_CDS	27.1003
Tabula Muris Consortium	GSE132040	SRR9126262;SRR9127580	Mus musculus	gonadal adipose tissue	12	months postnatal	Bdnf	BDNF_CDS	0.366307
Tabula Muris Consortium	GSE132040	SRR9126263;SRR9127021	Mus musculus	lung	1	months postnatal	Bdnf	BDNF_CDS	11.4689
Tabula Muris Consortium	GSE132040	SRR9126264;SRR9127020	Mus musculus	mesenteric adipose tissue	18	months postnatal	Bdnf	BDNF_CDS	0.803253
Tabula Muris Consortium	GSE132040	SRR9126265;SRR9127085	Mus musculus	skin	9	months postnatal	Bdnf	BDNF_CDS	8.24542
Tabula Muris Consortium	GSE132040	SRR9126266;SRR9127083	Mus musculus	muscle	1	months postnatal	Bdnf	BDNF_CDS	0
Tabula Muris Consortium	GSE132040	SRR9126267;SRR9126776	Mus musculus	small intestine	15	months postnatal	Bdnf	BDNF_CDS	0.13192
Tabula Muris Consortium	GSE132040	SRR9126268;SRR9126774	Mus musculus	pancreas	6	months postnatal	Bdnf	BDNF_CDS	1.07301
Tabula Muris Consortium	GSE132040	SRR9126269;SRR9127007	Mus musculus	spleen	9	months postnatal	Bdnf	BDNF_CDS	0.349476
Tabula Muris Consortium	GSE132040	SRR9126270;SRR9127372	Mus musculus	small intestine	21	months postnatal	Bdnf	BDNF_CDS	2.09852
Tabula Muris Consortium	GSE132040	SRR9126271;SRR9127029	Mus musculus	spleen	12	months postnatal	Bdnf	BDNF_CDS	0.617183
Tabula Muris Consortium	GSE132040	SRR9126272;SRR9127028	Mus musculus	lung	12	months postnatal	Bdnf	BDNF_CDS	16.6559
Tabula Muris Consortium	GSE132040	SRR9126273;SRR9127027	Mus musculus	whole brain	18	months postnatal	Bdnf	BDNF_CDS	22.3166
Tabula Muris Consortium	GSE132040	SRR9126274;SRR9127026	Mus musculus	pancreas	15	months postnatal	Bdnf	BDNF_CDS	0
Tabula Muris Consortium	GSE132040	SRR9126276;SRR9127232	Mus musculus	mesenteric adipose tissue	18	months postnatal	Bdnf	BDNF_CDS	2.34994
Tabula Muris Consortium	GSE132040	SRR9126277;SRR9127235	Mus musculus	lung	15	months postnatal	Bdnf	BDNF_CDS	25.1058
Tabula Muris Consortium	GSE132040	SRR9126278;SRR9127234	Mus musculus	gonadal adipose tissue	15	months postnatal	Bdnf	BDNF_CDS	2.86727
Tabula Muris Consortium	GSE132040	SRR9126279;SRR9127237	Mus musculus	white blood cells	21	months postnatal	Bdnf	BDNF_CDS	0
Tabula Muris Consortium	GSE132040	SRR9126280;SRR9127236	Mus musculus	heart	12	months postnatal	Bdnf	BDNF_CDS	7.41662
Tabula Muris Consortium	GSE132040	SRR9126281;SRR9127481	Mus musculus	subcutaneous adipose tissue	9	months postnatal	Bdnf	BDNF_CDS	2.7897
Tabula Muris Consortium	GSE132040	SRR9126282;SRR9127175	Mus musculus	white blood cells	15	months postnatal	Bdnf	BDNF_CDS	0
Tabula Muris Consortium	GSE132040	SRR9126283;SRR9127229	Mus musculus	lung	9	months postnatal	Bdnf	BDNF_CDS	17.065
Tabula Muris Consortium	GSE132040	SRR9126284;SRR9127228	Mus musculus	brown adipose tissue	3	months postnatal	Bdnf	BDNF_CDS	0.184847
Tabula Muris Consortium	GSE132040	SRR9126285;SRR9127385	Mus musculus	skin	12	months postnatal	Bdnf	BDNF_CDS	3.08347
Tabula Muris Consortium	GSE132040	SRR9126286;SRR9126908	Mus musculus	pancreas	24	months postnatal	Bdnf	BDNF_CDS	0.0761875
Tabula Muris Consortium	GSE132040	SRR9126287;SRR9127387	Mus musculus	whole brain	18	months postnatal	Bdnf	BDNF_CDS	26.0469
Tabula Muris Consortium	GSE132040	SRR9126288;SRR9127386	Mus musculus	gonadal adipose tissue	27	months postnatal	Bdnf	BDNF_CDS	4.56623
Tabula Muris Consortium	GSE132040	SRR9126289;SRR9127389	Mus musculus	muscle	18	months postnatal	Bdnf	BDNF_CDS	2.2526
Tabula Muris Consortium	GSE132040	SRR9126290;SRR9127388	Mus musculus	small intestine	27	months postnatal	Bdnf	BDNF_CDS	0.832204
Tabula Muris Consortium	GSE132040	SRR9126291;SRR9127370	Mus musculus	brown adipose tissue	3	months postnatal	Bdnf	BDNF_CDS	0.289442
Tabula Muris Consortium	GSE132040	SRR9126292;SRR9127369	Mus musculus	bone	1	months postnatal	Bdnf	BDNF_CDS	0.82394
Tabula Muris Consortium	GSE132040	SRR9126293;SRR9127366	Mus musculus	pancreas	18	months postnatal	Bdnf	BDNF_CDS	0
Tabula Muris Consortium	GSE132040	SRR9126294;SRR9127365	Mus musculus	spleen	27	months postnatal	Bdnf	BDNF_CDS	0
Tabula Muris Consortium	GSE132040	SRR9126295;SRR9127368	Mus musculus	bone marrow	6	months postnatal	Bdnf	BDNF_CDS	0.178383
Tabula Muris Consortium	GSE132040	SRR9126296;SRR9127367	Mus musculus	brown adipose tissue	18	months postnatal	Bdnf	BDNF_CDS	0.16512
Tabula Muris Consortium	GSE132040	SRR9126297;SRR9127362	Mus musculus	gonadal adipose tissue	3	months postnatal	Bdnf	BDNF_CDS	0.0940359
Tabula Muris Consortium	GSE132040	SRR9126298;SRR9127361	Mus musculus	heart	15	months postnatal	Bdnf	BDNF_CDS	5.99835
Tabula Muris Consortium	GSE132040	SRR9126299;SRR9127364	Mus musculus	whole brain	21	months postnatal	Bdnf	BDNF_CDS	22.4431
Tabula Muris Consortium	GSE132040	SRR9126300;SRR9127363	Mus musculus	spleen	9	months postnatal	Bdnf	BDNF_CDS	0.651179
Tabula Muris Consortium	GSE132040	SRR9126301;SRR9127591	Mus musculus	brown adipose tissue	21	months postnatal	Bdnf	BDNF_CDS	0.112996
Tabula Muris Consortium	GSE132040	SRR9126302;SRR9127590	Mus musculus	subcutaneous adipose tissue	1	months postnatal	Bdnf	BDNF_CDS	0.433837
Tabula Muris Consortium	GSE132040	SRR9126303;SRR9127593	Mus musculus	small intestine	9	months postnatal	Bdnf	BDNF_CDS	0.288184
Tabula Muris Consortium	GSE132040	SRR9126304;SRR9127592	Mus musculus	skin	21	months postnatal	Bdnf	BDNF_CDS	4.54895
Tabula Muris Consortium	GSE132040	SRR9126305;SRR9127587	Mus musculus	bone marrow	18	months postnatal	Bdnf	BDNF_CDS	2.10292
Tabula Muris Consortium	GSE132040	SRR9126306;SRR9127586	Mus musculus	small intestine	21	months postnatal	Bdnf	BDNF_CDS	0
Tabula Muris Consortium	GSE132040	SRR9126307;SRR9127518	Mus musculus	mesenteric adipose tissue	12	months postnatal	Bdnf	BDNF_CDS	1.38796
Tabula Muris Consortium	GSE132040	SRR9126308;SRR9127099	Mus musculus	liver	1	months postnatal	Bdnf	BDNF_CDS	2.28799
Tabula Muris Consortium	GSE132040	SRR9126309;SRR9127104	Mus musculus	whole brain	1	months postnatal	Bdnf	BDNF_CDS	25.5265
Tabula Muris Consortium	GSE132040	SRR9126310;SRR9127497	Mus musculus	bone marrow	1	months postnatal	Bdnf	BDNF_CDS	2.27847
Tabula Muris Consortium	GSE132040	SRR9126311;SRR9127328	Mus musculus	spleen	24	months postnatal	Bdnf	BDNF_CDS	0.946165
Tabula Muris Consortium	GSE132040	SRR9126312;SRR9127327	Mus musculus	lung	9	months postnatal	Bdnf	BDNF_CDS	14.6109
Tabula Muris Consortium	GSE132040	SRR9126313;SRR9126826	Mus musculus	bone marrow	9	months postnatal	Bdnf	BDNF_CDS	0
Tabula Muris Consortium	GSE132040	SRR9126314;SRR9126931	Mus musculus	bone marrow	9	months postnatal	Bdnf	BDNF_CDS	0.557364
Tabula Muris Consortium	GSE132040	SRR9126315;SRR9126937	Mus musculus	heart	24	months postnatal	Bdnf	BDNF_CDS	12.0682
Tabula Muris Consortium	GSE132040	SRR9126316;SRR9127048	Mus musculus	subcutaneous adipose tissue	12	months postnatal	Bdnf	BDNF_CDS	3.85402
Tabula Muris Consortium	GSE132040	SRR9126317;SRR9127194	Mus musculus	pancreas	21	months postnatal	Bdnf	BDNF_CDS	0
Tabula Muris Consortium	GSE132040	SRR9126318;SRR9127193	Mus musculus	kidney	12	months postnatal	Bdnf	BDNF_CDS	2.61829
Tabula Muris Consortium	GSE132040	SRR9126319;SRR9126760	Mus musculus	bone	15	months postnatal	Bdnf	BDNF_CDS	0.285103
Tabula Muris Consortium	GSE132040	SRR9126320;SRR9127014	Mus musculus	pancreas	27	months postnatal	Bdnf	BDNF_CDS	8.91822
Tabula Muris Consortium	GSE132040	SRR9126321;SRR9127185	Mus musculus	brown adipose tissue	21	months postnatal	Bdnf	BDNF_CDS	0.0418895
Tabula Muris Consortium	GSE132040	SRR9126322;SRR9127184	Mus musculus	lung	15	months postnatal	Bdnf	BDNF_CDS	18.0422
Tabula Muris Consortium	GSE132040	SRR9126323;SRR9127187	Mus musculus	subcutaneous adipose tissue	18	months postnatal	Bdnf	BDNF_CDS	17.4557
Tabula Muris Consortium	GSE132040	SRR9126324;SRR9127186	Mus musculus	heart	21	months postnatal	Bdnf	BDNF_CDS	9.70902
Tabula Muris Consortium	GSE132040	SRR9126325;SRR9127189	Mus musculus	pancreas	18	months postnatal	Bdnf	BDNF_CDS	0
Tabula Muris Consortium	GSE132040	SRR9126326;SRR9127188	Mus musculus	brown adipose tissue	9	months postnatal	Bdnf	BDNF_CDS	0.153135
Tabula Muris Consortium	GSE132040	SRR9126327;SRR9127191	Mus musculus	bone marrow	18	months postnatal	Bdnf	BDNF_CDS	0.814087
Tabula Muris Consortium	GSE132040	SRR9126328;SRR9127190	Mus musculus	pancreas	24	months postnatal	Bdnf	BDNF_CDS	0.322821
Tabula Muris Consortium	GSE132040	SRR9126329;SRR9127295	Mus musculus	lung	21	months postnatal	Bdnf	BDNF_CDS	19.388
Tabula Muris Consortium	GSE132040	SRR9126330;SRR9127294	Mus musculus	subcutaneous adipose tissue	1	months postnatal	Bdnf	BDNF_CDS	0.475597
Tabula Muris Consortium	GSE132040	SRR9126331;SRR9127297	Mus musculus	liver	15	months postnatal	Bdnf	BDNF_CDS	2.31035
Tabula Muris Consortium	GSE132040	SRR9126332;SRR9127296	Mus musculus	bone	1	months postnatal	Bdnf	BDNF_CDS	0
Tabula Muris Consortium	GSE132040	SRR9126333;SRR9127418	Mus musculus	spleen	3	months postnatal	Bdnf	BDNF_CDS	0.133193
Tabula Muris Consortium	GSE132040	SRR9126334;SRR9127298	Mus musculus	bone	18	months postnatal	Bdnf	BDNF_CDS	2.52278
Tabula Muris Consortium	GSE132040	SRR9126335;SRR9127153	Mus musculus	whole brain	18	months postnatal	Bdnf	BDNF_CDS	22.0646
Tabula Muris Consortium	GSE132040	SRR9126336;SRR9127147	Mus musculus	gonadal adipose tissue	18	months postnatal	Bdnf	BDNF_CDS	0
Tabula Muris Consortium	GSE132040	SRR9126337;SRR9126943	Mus musculus	mesenteric adipose tissue	24	months postnatal	Bdnf	BDNF_CDS	2.01065
Tabula Muris Consortium	GSE132040	SRR9126338;SRR9126942	Mus musculus	heart	27	months postnatal	Bdnf	BDNF_CDS	13.6298
Tabula Muris Consortium	GSE132040	SRR9126339;SRR9127340	Mus musculus	liver	12	months postnatal	Bdnf	BDNF_CDS	2.73873
Tabula Muris Consortium	GSE132040	SRR9126340;SRR9127339	Mus musculus	bone marrow	15	months postnatal	Bdnf	BDNF_CDS	0.368071
Tabula Muris Consortium	GSE132040	SRR9126341;SRR9127342	Mus musculus	kidney	9	months postnatal	Bdnf	BDNF_CDS	4.69357
Tabula Muris Consortium	GSE132040	SRR9126342;SRR9127341	Mus musculus	subcutaneous adipose tissue	12	months postnatal	Bdnf	BDNF_CDS	2.59638
Tabula Muris Consortium	GSE132040	SRR9126343;SRR9127097	Mus musculus	mesenteric adipose tissue	3	months postnatal	Bdnf	BDNF_CDS	0.734484
Tabula Muris Consortium	GSE132040	SRR9126344;SRR9127435	Mus musculus	spleen	18	months postnatal	Bdnf	BDNF_CDS	0.27191
Tabula Muris Consortium	GSE132040	SRR9126345;SRR9127438	Mus musculus	mesenteric adipose tissue	12	months postnatal	Bdnf	BDNF_CDS	1.13663
Tabula Muris Consortium	GSE132040	SRR9126346;SRR9127005	Mus musculus	gonadal adipose tissue	18	months postnatal	Bdnf	BDNF_CDS	0.459925
Tabula Muris Consortium	GSE132040	SRR9126348;SRR9127439	Mus musculus	kidney	12	months postnatal	Bdnf	BDNF_CDS	6.5664
Tabula Muris Consortium	GSE132040	SRR9126349;SRR9127442	Mus musculus	mesenteric adipose tissue	6	months postnatal	Bdnf	BDNF_CDS	0.604021
Tabula Muris Consortium	GSE132040	SRR9126350;SRR9127441	Mus musculus	mesenteric adipose tissue	6	months postnatal	Bdnf	BDNF_CDS	1.75684
Tabula Muris Consortium	GSE132040	SRR9126351;SRR9127009	Mus musculus	white blood cells	1	months postnatal	Bdnf	BDNF_CDS	0
Tabula Muris Consortium	GSE132040	SRR9126352;SRR9127008	Mus musculus	subcutaneous adipose tissue	1	months postnatal	Bdnf	BDNF_CDS	1.87785
Tabula Muris Consortium	GSE132040	SRR9126353;SRR9127075	Mus musculus	small intestine	1	months postnatal	Bdnf	BDNF_CDS	0
Tabula Muris Consortium	GSE132040	SRR9126354;SRR9127010	Mus musculus	bone	1	months postnatal	Bdnf	BDNF_CDS	2.14275
Tabula Muris Consortium	GSE132040	SRR9126355;SRR9127077	Mus musculus	lung	3	months postnatal	Bdnf	BDNF_CDS	16.6839
Tabula Muris Consortium	GSE132040	SRR9126356;SRR9127076	Mus musculus	white blood cells	3	months postnatal	Bdnf	BDNF_CDS	0.753179
Tabula Muris Consortium	GSE132040	SRR9126357;SRR9127079	Mus musculus	muscle	9	months postnatal	Bdnf	BDNF_CDS	2.26781
Tabula Muris Consortium	GSE132040	SRR9126358;SRR9127078	Mus musculus	spleen	18	months postnatal	Bdnf	BDNF_CDS	1.36022
Tabula Muris Consortium	GSE132040	SRR9126359;SRR9127192	Mus musculus	small intestine	9	months postnatal	Bdnf	BDNF_CDS	0.412867
Tabula Muris Consortium	GSE132040	SRR9126360;SRR9127451	Mus musculus	kidney	27	months postnatal	Bdnf	BDNF_CDS	4.29711
Tabula Muris Consortium	GSE132040	SRR9126361;SRR9127124	Mus musculus	bone	12	months postnatal	Bdnf	BDNF_CDS	0.768644
Tabula Muris Consortium	GSE132040	SRR9126362;SRR9127123	Mus musculus	gonadal adipose tissue	6	months postnatal	Bdnf	BDNF_CDS	0.600719
Tabula Muris Consortium	GSE132040	SRR9126363;SRR9127126	Mus musculus	whole brain	3	months postnatal	Bdnf	BDNF_CDS	23.7309
Tabula Muris Consortium	GSE132040	SRR9126364;SRR9127125	Mus musculus	gonadal adipose tissue	6	months postnatal	Bdnf	BDNF_CDS	1.17374
Tabula Muris Consortium	GSE132040	SRR9126365;SRR9126652	Mus musculus	liver	21	months postnatal	Bdnf	BDNF_CDS	0.692897
Tabula Muris Consortium	GSE132040	SRR9126366;SRR9127585	Mus musculus	liver	6	months postnatal	Bdnf	BDNF_CDS	0.961784
Tabula Muris Consortium	GSE132040	SRR9126367;SRR9127122	Mus musculus	kidney	18	months postnatal	Bdnf	BDNF_CDS	5.53193
Tabula Muris Consortium	GSE132040	SRR9126368;SRR9127121	Mus musculus	liver	9	months postnatal	Bdnf	BDNF_CDS	1.5018
Tabula Muris Consortium	GSE132040	SRR9126369;SRR9127195	Mus musculus	pancreas	3	months postnatal	Bdnf	BDNF_CDS	0.124539
Tabula Muris Consortium	GSE132040	SRR9126370;SRR9126722	Mus musculus	white blood cells	27	months postnatal	Bdnf	BDNF_CDS	0
Tabula Muris Consortium	GSE132040	SRR9126371;SRR9127025	Mus musculus	subcutaneous adipose tissue	9	months postnatal	Bdnf	BDNF_CDS	3.54812
Tabula Muris Consortium	GSE132040	SRR9126372;SRR9127024	Mus musculus	bone	15	months postnatal	Bdnf	BDNF_CDS	3.79113
Tabula Muris Consortium	GSE132040	SRR9126373;SRR9127023	Mus musculus	gonadal adipose tissue	6	months postnatal	Bdnf	BDNF_CDS	0.867595
Tabula Muris Consortium	GSE132040	SRR9126374;SRR9127022	Mus musculus	small intestine	3	months postnatal	Bdnf	BDNF_CDS	0
Tabula Muris Consortium	GSE132040	SRR9126375;SRR9126932	Mus musculus	whole brain	3	months postnatal	Bdnf	BDNF_CDS	28.6809
Tabula Muris Consortium	GSE132040	SRR9126376;SRR9127080	Mus musculus	bone	27	months postnatal	Bdnf	BDNF_CDS	2.69437
Tabula Muris Consortium	GSE132040	SRR9126377;SRR9127308	Mus musculus	bone	3	months postnatal	Bdnf	BDNF_CDS	0.560938
Tabula Muris Consortium	GSE132040	SRR9126378;SRR9126998	Mus musculus	lung	12	months postnatal	Bdnf	BDNF_CDS	12.8757
Tabula Muris Consortium	GSE132040	SRR9126379;SRR9127381	Mus musculus	gonadal adipose tissue	18	months postnatal	Bdnf	BDNF_CDS	2.40146
Tabula Muris Consortium	GSE132040	SRR9126380;SRR9127274	Mus musculus	bone marrow	1	months postnatal	Bdnf	BDNF_CDS	5.10755
Tabula Muris Consortium	GSE132040	SRR9126381;SRR9127152	Mus musculus	gonadal adipose tissue	9	months postnatal	Bdnf	BDNF_CDS	0
Tabula Muris Consortium	GSE132040	SRR9126382;SRR9127380	Mus musculus	heart	9	months postnatal	Bdnf	BDNF_CDS	17.4186
Tabula Muris Consortium	GSE132040	SRR9126383;SRR9127011	Mus musculus	mesenteric adipose tissue	12	months postnatal	Bdnf	BDNF_CDS	0.771488
Tabula Muris Consortium	GSE132040	SRR9126384;SRR9127464	Mus musculus	bone marrow	9	months postnatal	Bdnf	BDNF_CDS	0.685555
Tabula Muris Consortium	GSE132040	SRR9126385;SRR9127262	Mus musculus	skin	15	months postnatal	Bdnf	BDNF_CDS	3.05321
Tabula Muris Consortium	GSE132040	SRR9126386;SRR9127461	Mus musculus	brown adipose tissue	1	months postnatal	Bdnf	BDNF_CDS	0
Tabula Muris Consortium	GSE132040	SRR9126387;SRR9127260	Mus musculus	muscle	21	months postnatal	Bdnf	BDNF_CDS	0
Tabula Muris Consortium	GSE132040	SRR9126388;SRR9127017	Mus musculus	liver	1	months postnatal	Bdnf	BDNF_CDS	0.225239
Tabula Muris Consortium	GSE132040	SRR9126389;SRR9127578	Mus musculus	muscle	27	months postnatal	Bdnf	BDNF_CDS	1.29608
Tabula Muris Consortium	GSE132040	SRR9126390;SRR9127377	Mus musculus	subcutaneous adipose tissue	12	months postnatal	Bdnf	BDNF_CDS	2.70362
Tabula Muris Consortium	GSE132040	SRR9126391;SRR9127376	Mus musculus	bone marrow	18	months postnatal	Bdnf	BDNF_CDS	1.0185
Tabula Muris Consortium	GSE132040	SRR9126392;SRR9127151	Mus musculus	skin	15	months postnatal	Bdnf	BDNF_CDS	4.23906
Tabula Muris Consortium	GSE132040	SRR9126393;SRR9127379	Mus musculus	skin	18	months postnatal	Bdnf	BDNF_CDS	6.73072
Tabula Muris Consortium	GSE132040	SRR9126394;SRR9126886	Mus musculus	brown adipose tissue	12	months postnatal	Bdnf	BDNF_CDS	0
Tabula Muris Consortium	GSE132040	SRR9126395;SRR9127346	Mus musculus	liver	15	months postnatal	Bdnf	BDNF_CDS	4.18244
Tabula Muris Consortium	GSE132040	SRR9126396;SRR9127557	Mus musculus	spleen	1	months postnatal	Bdnf	BDNF_CDS	0.19156
Tabula Muris Consortium	GSE132040	SRR9126397;SRR9127596	Mus musculus	white blood cells	3	months postnatal	Bdnf	BDNF_CDS	0
Tabula Muris Consortium	GSE132040	SRR9126398;SRR9127552	Mus musculus	kidney	15	months postnatal	Bdnf	BDNF_CDS	3.43572
Tabula Muris Consortium	GSE132040	SRR9126399;SRR9127551	Mus musculus	whole brain	12	months postnatal	Bdnf	BDNF_CDS	24.9121
Tabula Muris Consortium	GSE132040	SRR9126400;SRR9127345	Mus musculus	muscle	3	months postnatal	Bdnf	BDNF_CDS	0.994178
Tabula Muris Consortium	GSE132040	SRR9126401;SRR9127553	Mus musculus	white blood cells	12	months postnatal	Bdnf	BDNF_CDS	0
Tabula Muris Consortium	GSE132040	SRR9126402;SRR9127577	Mus musculus	mesenteric adipose tissue	1	months postnatal	Bdnf	BDNF_CDS	0.730775
Tabula Muris Consortium	GSE132040	SRR9126403;SRR9127589	Mus musculus	bone marrow	1	months postnatal	Bdnf	BDNF_CDS	0.439373
Tabula Muris Consortium	GSE132040	SRR9126404;SRR9127588	Mus musculus	heart	6	months postnatal	Bdnf	BDNF_CDS	8.74879
Tabula Muris Consortium	GSE132040	SRR9126405;SRR9126840	Mus musculus	lung	6	months postnatal	Bdnf	BDNF_CDS	11.3414
Tabula Muris Consortium	GSE132040	SRR9126407;SRR9126842	Mus musculus	gonadal adipose tissue	27	months postnatal	Bdnf	BDNF_CDS	3.42755
Tabula Muris Consortium	GSE132040	SRR9126408;SRR9126841	Mus musculus	heart	1	months postnatal	Bdnf	BDNF_CDS	0
Tabula Muris Consortium	GSE132040	SRR9126409;SRR9126836	Mus musculus	whole brain	1	months postnatal	Bdnf	BDNF_CDS	23.0812
Tabula Muris Consortium	GSE132040	SRR9126410;SRR9126835	Mus musculus	lung	15	months postnatal	Bdnf	BDNF_CDS	24.7583
Tabula Muris Consortium	GSE132040	SRR9126411;SRR9127595	Mus musculus	gonadal adipose tissue	6	months postnatal	Bdnf	BDNF_CDS	1.22262
Tabula Muris Consortium	GSE132040	SRR9126412;SRR9127594	Mus musculus	kidney	1	months postnatal	Bdnf	BDNF_CDS	7.11711
Tabula Muris Consortium	GSE132040	SRR9126413;SRR9127562	Mus musculus	bone	21	months postnatal	Bdnf	BDNF_CDS	2.67266
Tabula Muris Consortium	GSE132040	SRR9126414;SRR9127486	Mus musculus	white blood cells	21	months postnatal	Bdnf	BDNF_CDS	0
Tabula Muris Consortium	GSE132040	SRR9126416;SRR9127561	Mus musculus	pancreas	21	months postnatal	Bdnf	BDNF_CDS	0
Tabula Muris Consortium	GSE132040	SRR9126417;SRR9127360	Mus musculus	subcutaneous adipose tissue	15	months postnatal	Bdnf	BDNF_CDS	1.16517
Tabula Muris Consortium	GSE132040	SRR9126418;SRR9127456	Mus musculus	heart	6	months postnatal	Bdnf	BDNF_CDS	10.9454
Tabula Muris Consortium	GSE132040	SRR9126419;SRR9126716	Mus musculus	bone marrow	12	months postnatal	Bdnf	BDNF_CDS	3.09023
Tabula Muris Consortium	GSE132040	SRR9126420;SRR9127395	Mus musculus	lung	6	months postnatal	Bdnf	BDNF_CDS	23.2165
Tabula Muris Consortium	GSE132040	SRR9126421;SRR9126804	Mus musculus	heart	12	months postnatal	Bdnf	BDNF_CDS	6.30663
Tabula Muris Consortium	GSE132040	SRR9126422;SRR9126824	Mus musculus	small intestine	15	months postnatal	Bdnf	BDNF_CDS	0.399166
Tabula Muris Consortium	GSE132040	SRR9126423;SRR9126823	Mus musculus	muscle	21	months postnatal	Bdnf	BDNF_CDS	0.768804
Tabula Muris Consortium	GSE132040	SRR9126424;SRR9126761	Mus musculus	muscle	21	months postnatal	Bdnf	BDNF_CDS	1.50568
Tabula Muris Consortium	GSE132040	SRR9126425;SRR9126825	Mus musculus	bone marrow	21	months postnatal	Bdnf	BDNF_CDS	1.80274
Tabula Muris Consortium	GSE132040	SRR9126426;SRR9126724	Mus musculus	brown adipose tissue	12	months postnatal	Bdnf	BDNF_CDS	0.419973
Tabula Muris Consortium	GSE132040	SRR9126427;SRR9126723	Mus musculus	lung	24	months postnatal	Bdnf	BDNF_CDS	16.1098
Tabula Muris Consortium	GSE132040	SRR9126428;SRR9126726	Mus musculus	brown adipose tissue	3	months postnatal	Bdnf	BDNF_CDS	1.24216
Tabula Muris Consortium	GSE132040	SRR9126429;SRR9126725	Mus musculus	spleen	9	months postnatal	Bdnf	BDNF_CDS	0
Tabula Muris Consortium	GSE132040	SRR9126430;SRR9126765	Mus musculus	lung	24	months postnatal	Bdnf	BDNF_CDS	18.9074
Tabula Muris Consortium	GSE132040	SRR9126431;SRR9126764	Mus musculus	small intestine	6	months postnatal	Bdnf	BDNF_CDS	0.11765
Tabula Muris Consortium	GSE132040	SRR9126432;SRR9126830	Mus musculus	brown adipose tissue	3	months postnatal	Bdnf	BDNF_CDS	0.532792
Tabula Muris Consortium	GSE132040	SRR9126433;SRR9126829	Mus musculus	mesenteric adipose tissue	3	months postnatal	Bdnf	BDNF_CDS	3.40901
Tabula Muris Consortium	GSE132040	SRR9126434;SRR9126769	Mus musculus	lung	1	months postnatal	Bdnf	BDNF_CDS	17.1967
Tabula Muris Consortium	GSE132040	SRR9126435;SRR9126894	Mus musculus	gonadal adipose tissue	12	months postnatal	Bdnf	BDNF_CDS	1.83834
Tabula Muris Consortium	GSE132040	SRR9126436;SRR9126889	Mus musculus	small intestine	9	months postnatal	Bdnf	BDNF_CDS	0.335946
Tabula Muris Consortium	GSE132040	SRR9126437;SRR9126888	Mus musculus	gonadal adipose tissue	12	months postnatal	Bdnf	BDNF_CDS	0
Tabula Muris Consortium	GSE132040	SRR9126438;SRR9126891	Mus musculus	muscle	12	months postnatal	Bdnf	BDNF_CDS	0.30795
Tabula Muris Consortium	GSE132040	SRR9126439;SRR9126890	Mus musculus	spleen	15	months postnatal	Bdnf	BDNF_CDS	0.444368
Tabula Muris Consortium	GSE132040	SRR9126440;SRR9126673	Mus musculus	whole brain	15	months postnatal	Bdnf	BDNF_CDS	21.0064
Tabula Muris Consortium	GSE132040	SRR9126441;SRR9126672	Mus musculus	bone	21	months postnatal	Bdnf	BDNF_CDS	0.919989
Tabula Muris Consortium	GSE132040	SRR9126442;SRR9126675	Mus musculus	bone marrow	6	months postnatal	Bdnf	BDNF_CDS	0.311453
Tabula Muris Consortium	GSE132040	SRR9126443;SRR9126674	Mus musculus	bone marrow	6	months postnatal	Bdnf	BDNF_CDS	5.20416
Tabula Muris Consortium	GSE132040	SRR9126444;SRR9127183	Mus musculus	pancreas	6	months postnatal	Bdnf	BDNF_CDS	0
Tabula Muris Consortium	GSE132040	SRR9126445;SRR9127182	Mus musculus	subcutaneous adipose tissue	27	months postnatal	Bdnf	BDNF_CDS	2.41812
Tabula Muris Consortium	GSE132040	SRR9126446;SRR9126671	Mus musculus	heart	15	months postnatal	Bdnf	BDNF_CDS	9.20242
Tabula Muris Consortium	GSE132040	SRR9126447;SRR9126670	Mus musculus	mesenteric adipose tissue	9	months postnatal	Bdnf	BDNF_CDS	1.45307
Tabula Muris Consortium	GSE132040	SRR9126448;SRR9126838	Mus musculus	liver	12	months postnatal	Bdnf	BDNF_CDS	2.32135
Tabula Muris Consortium	GSE132040	SRR9126449;SRR9127082	Mus musculus	small intestine	27	months postnatal	Bdnf	BDNF_CDS	0.128021
Tabula Muris Consortium	GSE132040	SRR9126450;SRR9126994	Mus musculus	gonadal adipose tissue	6	months postnatal	Bdnf	BDNF_CDS	2.35149
Tabula Muris Consortium	GSE132040	SRR9126451;SRR9126986	Mus musculus	bone	9	months postnatal	Bdnf	BDNF_CDS	4.60064
Tabula Muris Consortium	GSE132040	SRR9126452;SRR9126837	Mus musculus	bone	27	months postnatal	Bdnf	BDNF_CDS	4.1278
Tabula Muris Consortium	GSE132040	SRR9126453;SRR9127038	Mus musculus	whole brain	6	months postnatal	Bdnf	BDNF_CDS	21.8861
Tabula Muris Consortium	GSE132040	SRR9126454;SRR9126859	Mus musculus	bone	24	months postnatal	Bdnf	BDNF_CDS	2.40545
Tabula Muris Consortium	GSE132040	SRR9126455;SRR9126858	Mus musculus	muscle	3	months postnatal	Bdnf	BDNF_CDS	0.500661
Tabula Muris Consortium	GSE132040	SRR9126456;SRR9126973	Mus musculus	white blood cells	12	months postnatal	Bdnf	BDNF_CDS	0
Tabula Muris Consortium	GSE132040	SRR9126457;SRR9126972	Mus musculus	white blood cells	6	months postnatal	Bdnf	BDNF_CDS	0
Tabula Muris Consortium	GSE132040	SRR9126458;SRR9126844	Mus musculus	lung	15	months postnatal	Bdnf	BDNF_CDS	23.799
Tabula Muris Consortium	GSE132040	SRR9126459;SRR9126843	Mus musculus	brown adipose tissue	6	months postnatal	Bdnf	BDNF_CDS	0
Tabula Muris Consortium	GSE132040	SRR9126460;SRR9126969	Mus musculus	lung	15	months postnatal	Bdnf	BDNF_CDS	18.0439
Tabula Muris Consortium	GSE132040	SRR9126461;SRR9126968	Mus musculus	gonadal adipose tissue	3	months postnatal	Bdnf	BDNF_CDS	0.12547
Tabula Muris Consortium	GSE132040	SRR9126462;SRR9126971	Mus musculus	mesenteric adipose tissue	1	months postnatal	Bdnf	BDNF_CDS	1.36976
Tabula Muris Consortium	GSE132040	SRR9126463;SRR9126970	Mus musculus	mesenteric adipose tissue	21	months postnatal	Bdnf	BDNF_CDS	0
Tabula Muris Consortium	GSE132040	SRR9126464;SRR9127526	Mus musculus	small intestine	6	months postnatal	Bdnf	BDNF_CDS	0
Tabula Muris Consortium	GSE132040	SRR9126465;SRR9127136	Mus musculus	heart	21	months postnatal	Bdnf	BDNF_CDS	7.07522
Tabula Muris Consortium	GSE132040	SRR9126466;SRR9127181	Mus musculus	skin	18	months postnatal	Bdnf	BDNF_CDS	3.99871
Tabula Muris Consortium	GSE132040	SRR9126467;SRR9126746	Mus musculus	spleen	9	months postnatal	Bdnf	BDNF_CDS	0
Tabula Muris Consortium	GSE132040	SRR9126468;SRR9126745	Mus musculus	lung	24	months postnatal	Bdnf	BDNF_CDS	27.3413
Tabula Muris Consortium	GSE132040	SRR9126469;SRR9126748	Mus musculus	mesenteric adipose tissue	12	months postnatal	Bdnf	BDNF_CDS	3.38358
Tabula Muris Consortium	GSE132040	SRR9126470;SRR9126747	Mus musculus	white blood cells	1	months postnatal	Bdnf	BDNF_CDS	0
Tabula Muris Consortium	GSE132040	SRR9126471;SRR9126750	Mus musculus	gonadal adipose tissue	21	months postnatal	Bdnf	BDNF_CDS	3.24163
Tabula Muris Consortium	GSE132040	SRR9126472;SRR9126749	Mus musculus	bone marrow	3	months postnatal	Bdnf	BDNF_CDS	0.582076
Tabula Muris Consortium	GSE132040	SRR9126473;SRR9126752	Mus musculus	small intestine	6	months postnatal	Bdnf	BDNF_CDS	0.205674
Tabula Muris Consortium	GSE132040	SRR9126474;SRR9126751	Mus musculus	lung	3	months postnatal	Bdnf	BDNF_CDS	8.14623
Tabula Muris Consortium	GSE132040	SRR9126475;SRR9127271	Mus musculus	mesenteric adipose tissue	18	months postnatal	Bdnf	BDNF_CDS	3.70158
Tabula Muris Consortium	GSE132040	SRR9126476;SRR9127065	Mus musculus	brown adipose tissue	9	months postnatal	Bdnf	BDNF_CDS	0.69642
Tabula Muris Consortium	GSE132040	SRR9126477;SRR9126741	Mus musculus	lung	21	months postnatal	Bdnf	BDNF_CDS	23.1167
Tabula Muris Consortium	GSE132040	SRR9126478;SRR9127066	Mus musculus	whole brain	1	months postnatal	Bdnf	BDNF_CDS	27.1335
Tabula Muris Consortium	GSE132040	SRR9126479;SRR9126909	Mus musculus	muscle	6	months postnatal	Bdnf	BDNF_CDS	1.29143
Tabula Muris Consortium	GSE132040	SRR9126480;SRR9127400	Mus musculus	kidney	9	months postnatal	Bdnf	BDNF_CDS	5.97319
Tabula Muris Consortium	GSE132040	SRR9126481;SRR9126732	Mus musculus	small intestine	12	months postnatal	Bdnf	BDNF_CDS	0.100795
Tabula Muris Consortium	GSE132040	SRR9126482;SRR9126721	Mus musculus	gonadal adipose tissue	12	months postnatal	Bdnf	BDNF_CDS	2.07793
Tabula Muris Consortium	GSE132040	SRR9126483;SRR9127432	Mus musculus	pancreas	1	months postnatal	Bdnf	BDNF_CDS	0.199754
Tabula Muris Consortium	GSE132040	SRR9126484;SRR9127430	Mus musculus	skin	24	months postnatal	Bdnf	BDNF_CDS	4.13984
Tabula Muris Consortium	GSE132040	SRR9126485;SRR9127032	Mus musculus	spleen	24	months postnatal	Bdnf	BDNF_CDS	0.126666
Tabula Muris Consortium	GSE132040	SRR9126486;SRR9127391	Mus musculus	small intestine	21	months postnatal	Bdnf	BDNF_CDS	0.19474
Tabula Muris Consortium	GSE132040	SRR9126487;SRR9126959	Mus musculus	mesenteric adipose tissue	9	months postnatal	Bdnf	BDNF_CDS	4.05927
Tabula Muris Consortium	GSE132040	SRR9126488;SRR9126958	Mus musculus	whole brain	15	months postnatal	Bdnf	BDNF_CDS	27.5947
Tabula Muris Consortium	GSE132040	SRR9126489;SRR9126885	Mus musculus	spleen	27	months postnatal	Bdnf	BDNF_CDS	0
Tabula Muris Consortium	GSE132040	SRR9126490;SRR9126873	Mus musculus	white blood cells	18	months postnatal	Bdnf	BDNF_CDS	0
Tabula Muris Consortium	GSE132040	SRR9126491;SRR9126947	Mus musculus	bone marrow	15	months postnatal	Bdnf	BDNF_CDS	0.185498
Tabula Muris Consortium	GSE132040	SRR9126492;SRR9126914	Mus musculus	liver	9	months postnatal	Bdnf	BDNF_CDS	1.71494
Tabula Muris Consortium	GSE132040	SRR9126493;SRR9126949	Mus musculus	whole brain	9	months postnatal	Bdnf	BDNF_CDS	27.1772
Tabula Muris Consortium	GSE132040	SRR9126494;SRR9126948	Mus musculus	kidney	15	months postnatal	Bdnf	BDNF_CDS	1.75334
Tabula Muris Consortium	GSE132040	SRR9126495;SRR9126951	Mus musculus	bone	6	months postnatal	Bdnf	BDNF_CDS	2.97725
Tabula Muris Consortium	GSE132040	SRR9126496;SRR9126950	Mus musculus	kidney	3	months postnatal	Bdnf	BDNF_CDS	7.9835
Tabula Muris Consortium	GSE132040	SRR9126497;SRR9126953	Mus musculus	small intestine	1	months postnatal	Bdnf	BDNF_CDS	0.147463
Tabula Muris Consortium	GSE132040	SRR9126498;SRR9126952	Mus musculus	bone marrow	15	months postnatal	Bdnf	BDNF_CDS	0
Tabula Muris Consortium	GSE132040	SRR9126499;SRR9127409	Mus musculus	white blood cells	24	months postnatal	Bdnf	BDNF_CDS	0
Tabula Muris Consortium	GSE132040	SRR9126501;SRR9126712	Mus musculus	liver	21	months postnatal	Bdnf	BDNF_CDS	1.98407
Tabula Muris Consortium	GSE132040	SRR9126502;SRR9126962	Mus musculus	small intestine	15	months postnatal	Bdnf	BDNF_CDS	0
Tabula Muris Consortium	GSE132040	SRR9126503;SRR9126711	Mus musculus	bone marrow	27	months postnatal	Bdnf	BDNF_CDS	0.471484
Tabula Muris Consortium	GSE132040	SRR9126504;SRR9127095	Mus musculus	whole brain	1	months postnatal	Bdnf	BDNF_CDS	29.3261
Tabula Muris Consortium	GSE132040	SRR9126505;SRR9126677	Mus musculus	liver	15	months postnatal	Bdnf	BDNF_CDS	0.292155
Tabula Muris Consortium	GSE132040	SRR9126506;SRR9126676	Mus musculus	liver	3	months postnatal	Bdnf	BDNF_CDS	1.33476
Tabula Muris Consortium	GSE132040	SRR9126508;SRR9127537	Mus musculus	kidney	24	months postnatal	Bdnf	BDNF_CDS	3.39052
Tabula Muris Consortium	GSE132040	SRR9126509;SRR9127540	Mus musculus	white blood cells	9	months postnatal	Bdnf	BDNF_CDS	0
Tabula Muris Consortium	GSE132040	SRR9126510;SRR9127058	Mus musculus	pancreas	9	months postnatal	Bdnf	BDNF_CDS	0
Tabula Muris Consortium	GSE132040	SRR9126511;SRR9127062	Mus musculus	gonadal adipose tissue	24	months postnatal	Bdnf	BDNF_CDS	2.6554
Tabula Muris Consortium	GSE132040	SRR9126512;SRR9127049	Mus musculus	brown adipose tissue	12	months postnatal	Bdnf	BDNF_CDS	0
Tabula Muris Consortium	GSE132040	SRR9126513;SRR9127536	Mus musculus	liver	12	months postnatal	Bdnf	BDNF_CDS	4.15061
Tabula Muris Consortium	GSE132040	SRR9126514;SRR9127154	Mus musculus	pancreas	6	months postnatal	Bdnf	BDNF_CDS	0
Tabula Muris Consortium	GSE132040	SRR9126515;SRR9127452	Mus musculus	brown adipose tissue	9	months postnatal	Bdnf	BDNF_CDS	0.106894
Tabula Muris Consortium	GSE132040	SRR9126516;SRR9127560	Mus musculus	subcutaneous adipose tissue	3	months postnatal	Bdnf	BDNF_CDS	1.1763
Tabula Muris Consortium	GSE132040	SRR9126517;SRR9127559	Mus musculus	subcutaneous adipose tissue	15	months postnatal	Bdnf	BDNF_CDS	1.4657
Tabula Muris Consortium	GSE132040	SRR9126518;SRR9127420	Mus musculus	muscle	1	months postnatal	Bdnf	BDNF_CDS	1.35919
Tabula Muris Consortium	GSE132040	SRR9126519;SRR9127419	Mus musculus	spleen	15	months postnatal	Bdnf	BDNF_CDS	0.863817
Tabula Muris Consortium	GSE132040	SRR9126521;SRR9127563	Mus musculus	heart	24	months postnatal	Bdnf	BDNF_CDS	6.97313
Tabula Muris Consortium	GSE132040	SRR9126522;SRR9127566	Mus musculus	skin	12	months postnatal	Bdnf	BDNF_CDS	3.60824
Tabula Muris Consortium	GSE132040	SRR9126523;SRR9127565	Mus musculus	bone	21	months postnatal	Bdnf	BDNF_CDS	3.90419
Tabula Muris Consortium	GSE132040	SRR9126524;SRR9127217	Mus musculus	muscle	27	months postnatal	Bdnf	BDNF_CDS	1.04198
Tabula Muris Consortium	GSE132040	SRR9126525;SRR9127499	Mus musculus	gonadal adipose tissue	21	months postnatal	Bdnf	BDNF_CDS	2.69821
Tabula Muris Consortium	GSE132040	SRR9126526;SRR9127428	Mus musculus	white blood cells	3	months postnatal	Bdnf	BDNF_CDS	0
Tabula Muris Consortium	GSE132040	SRR9126527;SRR9127427	Mus musculus	bone marrow	9	months postnatal	Bdnf	BDNF_CDS	0.266806
Tabula Muris Consortium	GSE132040	SRR9126528;SRR9127422	Mus musculus	white blood cells	27	months postnatal	Bdnf	BDNF_CDS	0
Tabula Muris Consortium	GSE132040	SRR9126529;SRR9127421	Mus musculus	white blood cells	6	months postnatal	Bdnf	BDNF_CDS	0
Tabula Muris Consortium	GSE132040	SRR9126530;SRR9127424	Mus musculus	skin	1	months postnatal	Bdnf	BDNF_CDS	3.1979
Tabula Muris Consortium	GSE132040	SRR9126531;SRR9127423	Mus musculus	subcutaneous adipose tissue	21	months postnatal	Bdnf	BDNF_CDS	1.1207
Tabula Muris Consortium	GSE132040	SRR9126532;SRR9126783	Mus musculus	spleen	15	months postnatal	Bdnf	BDNF_CDS	0
Tabula Muris Consortium	GSE132040	SRR9126533;SRR9126857	Mus musculus	small intestine	3	months postnatal	Bdnf	BDNF_CDS	0.46669

## Sheet: Mouse Bdnf count means
Tissue	Exon	Age	N	Norm_CPM	SEM
bone	BDNF_CDS	1	6	1.04928	0.336367
bone	BDNF_CDS	3	5	1.26804	0.317315
bone	BDNF_CDS	6	6	3.16912	1.12779
bone	BDNF_CDS	9	6	1.54913	0.653101
bone	BDNF_CDS	12	6	1.20837	0.455735
bone	BDNF_CDS	15	6	1.81688	0.51949
bone	BDNF_CDS	18	6	3.5794	1.13235
bone	BDNF_CDS	21	6	2.52275	0.705636
bone	BDNF_CDS	24	4	1.63593	0.521884
bone	BDNF_CDS	27	4	2.44063	0.792074
bone marrow	BDNF_CDS	1	6	1.99073	0.858221
bone marrow	BDNF_CDS	3	6	1.0069	0.255613
bone marrow	BDNF_CDS	6	6	1.90453	0.845059
bone marrow	BDNF_CDS	9	6	0.251621	0.125426
bone marrow	BDNF_CDS	12	5	2.92042	1.78158
bone marrow	BDNF_CDS	15	6	0.956409	0.531383
bone marrow	BDNF_CDS	18	6	1.14774	0.453677
bone marrow	BDNF_CDS	21	5	1.27366	0.440764
bone marrow	BDNF_CDS	24	4	1.83574	0.667199
bone marrow	BDNF_CDS	27	4	1.93302	0.82554
brown adipose tissue	BDNF_CDS	1	6	0.241697	0.155097
brown adipose tissue	BDNF_CDS	3	5	0.449848	0.215981
brown adipose tissue	BDNF_CDS	6	6	0.166108	0.0686279
brown adipose tissue	BDNF_CDS	9	6	0.320234	0.111124
brown adipose tissue	BDNF_CDS	12	6	0.162906	0.0814535
brown adipose tissue	BDNF_CDS	15	6	0.236191	0.0626183
brown adipose tissue	BDNF_CDS	18	5	0.218331	0.0807248
brown adipose tissue	BDNF_CDS	21	6	0.250323	0.123459
brown adipose tissue	BDNF_CDS	24	4	0.0351891	0.0351891
brown adipose tissue	BDNF_CDS	27	4	0.687114	0.40236
gonadal adipose tissue	BDNF_CDS	1	6	0.383057	0.105138
gonadal adipose tissue	BDNF_CDS	3	6	0.318327	0.116022
gonadal adipose tissue	BDNF_CDS	6	6	1.44508	0.316734
gonadal adipose tissue	BDNF_CDS	9	6	1.22788	0.318777
gonadal adipose tissue	BDNF_CDS	12	6	0.983789	0.338544
gonadal adipose tissue	BDNF_CDS	15	6	2.81245	0.437884
gonadal adipose tissue	BDNF_CDS	18	6	1.34378	0.458602
gonadal adipose tissue	BDNF_CDS	21	6	3.54426	0.417514
gonadal adipose tissue	BDNF_CDS	24	4	2.86637	0.753938
gonadal adipose tissue	BDNF_CDS	27	4	4.52604	1.15895
heart	BDNF_CDS	1	6	6.626	1.43039
heart	BDNF_CDS	3	5	11.1883	0.768791
heart	BDNF_CDS	6	6	7.46495	1.78371
heart	BDNF_CDS	9	6	10.4337	1.44207
heart	BDNF_CDS	12	6	8.36244	0.97585
heart	BDNF_CDS	15	6	8.65836	1.12633
heart	BDNF_CDS	18	5	10.3554	0.931821
heart	BDNF_CDS	21	6	7.82102	0.510441
heart	BDNF_CDS	24	4	9.32924	1.21964
heart	BDNF_CDS	27	4	9.80864	1.46332
kidney	BDNF_CDS	1	6	6.04909	0.539993
kidney	BDNF_CDS	3	5	5.40022	0.968802
kidney	BDNF_CDS	6	6	5.72812	0.872296
kidney	BDNF_CDS	9	6	4.74243	0.685833
kidney	BDNF_CDS	12	6	3.89285	0.58427
kidney	BDNF_CDS	15	6	3.47275	0.457175
kidney	BDNF_CDS	18	6	4.93511	0.522711
kidney	BDNF_CDS	21	6	4.53702	0.993094
kidney	BDNF_CDS	24	4	3.51006	1.26264
kidney	BDNF_CDS	27	4	5.53233	1.44396
liver	BDNF_CDS	1	6	1.34012	0.387231
liver	BDNF_CDS	3	6	0.941967	0.274013
liver	BDNF_CDS	6	6	1.59234	0.439513
liver	BDNF_CDS	9	6	1.77056	0.425706
liver	BDNF_CDS	12	6	2.61935	0.421328
liver	BDNF_CDS	15	6	1.84467	0.582569
liver	BDNF_CDS	18	6	1.94721	0.794918
liver	BDNF_CDS	21	6	2.16039	0.583992
liver	BDNF_CDS	24	3	3.5711	0.1966
liver	BDNF_CDS	27	4	3.50152	0.638623
lung	BDNF_CDS	1	6	13.7525	1.74563
lung	BDNF_CDS	3	6	14.1015	3.53315
lung	BDNF_CDS	6	5	19.2747	2.84833
lung	BDNF_CDS	9	6	15.4001	2.65909
lung	BDNF_CDS	12	6	16.4071	2.38784
lung	BDNF_CDS	15	6	21.279	1.47527
lung	BDNF_CDS	18	6	19.2885	2.31387
lung	BDNF_CDS	21	6	18.4353	1.383
lung	BDNF_CDS	24	4	17.866	3.77155
lung	BDNF_CDS	27	4	21.3459	1.55875
mesenteric adipose tissue	BDNF_CDS	1	6	1.10318	0.199732
mesenteric adipose tissue	BDNF_CDS	3	6	1.49335	0.428291
mesenteric adipose tissue	BDNF_CDS	6	6	1.27711	0.349781
mesenteric adipose tissue	BDNF_CDS	9	6	2.34391	0.386059
mesenteric adipose tissue	BDNF_CDS	12	6	1.4965	0.390817
mesenteric adipose tissue	BDNF_CDS	15	6	2.55998	0.338487
mesenteric adipose tissue	BDNF_CDS	18	6	1.95411	0.514337
mesenteric adipose tissue	BDNF_CDS	21	6	1.59845	0.796612
mesenteric adipose tissue	BDNF_CDS	24	4	2.79383	0.886382
mesenteric adipose tissue	BDNF_CDS	27	4	2.37832	0.50921
muscle	BDNF_CDS	1	6	1.13424	0.253714
muscle	BDNF_CDS	3	6	1.63514	0.400517
muscle	BDNF_CDS	6	5	2.62881	0.673775
muscle	BDNF_CDS	9	6	2.82879	0.274545
muscle	BDNF_CDS	12	6	1.73663	0.486724
muscle	BDNF_CDS	15	6	1.52102	0.458849
muscle	BDNF_CDS	18	6	2.18287	0.589039
muscle	BDNF_CDS	21	6	1.09351	0.261776
muscle	BDNF_CDS	24	3	1.24936	0.182716
muscle	BDNF_CDS	27	4	1.2158	0.11386
pancreas	BDNF_CDS	1	6	0.0384463	0.0326544
pancreas	BDNF_CDS	3	6	0.139813	0.076444
pancreas	BDNF_CDS	6	6	0.178836	0.178836
pancreas	BDNF_CDS	9	6	0.0182138	0.0182138
pancreas	BDNF_CDS	12	6	1.15783	0.648631
pancreas	BDNF_CDS	15	6	1.74588	1.17001
pancreas	BDNF_CDS	18	5	0.164464	0.164464
pancreas	BDNF_CDS	21	6	0.65832	0.611592
pancreas	BDNF_CDS	24	4	0.0997522	0.0764941
pancreas	BDNF_CDS	27	4	2.29418	2.20885
skin	BDNF_CDS	1	6	3.06811	0.651273
skin	BDNF_CDS	3	6	3.77888	0.84912
skin	BDNF_CDS	6	5	4.64846	0.523928
skin	BDNF_CDS	9	6	5.83014	1.42665
skin	BDNF_CDS	12	6	3.25271	0.278214
skin	BDNF_CDS	15	6	3.91679	0.538016
skin	BDNF_CDS	18	6	5.38773	0.973097
skin	BDNF_CDS	21	2	4.61372	0.064772
skin	BDNF_CDS	24	4	3.32468	0.646132
skin	BDNF_CDS	27	4	3.81749	1.10936
small intestine	BDNF_CDS	1	6	0.272288	0.108979
small intestine	BDNF_CDS	3	6	0.096163	0.0762625
small intestine	BDNF_CDS	6	6	0.0861749	0.0404624
small intestine	BDNF_CDS	9	6	0.262316	0.041861
small intestine	BDNF_CDS	12	6	0.19835	0.115217
small intestine	BDNF_CDS	15	6	0.235282	0.11872
small intestine	BDNF_CDS	18	5	0.157633	0.113384
small intestine	BDNF_CDS	21	6	0.52776	0.327366
small intestine	BDNF_CDS	24	4	0.143999	0.143999
small intestine	BDNF_CDS	27	4	0.418789	0.207874
spleen	BDNF_CDS	1	6	0.211601	0.149694
spleen	BDNF_CDS	3	6	0.0923995	0.0475023
spleen	BDNF_CDS	6	6	0.593727	0.327395
spleen	BDNF_CDS	9	6	0.213596	0.10822
spleen	BDNF_CDS	12	6	0.512368	0.163757
spleen	BDNF_CDS	15	6	0.532107	0.122209
spleen	BDNF_CDS	18	6	0.678735	0.286539
spleen	BDNF_CDS	21	6	0.333487	0.12905
spleen	BDNF_CDS	24	4	0.52178	0.266308
spleen	BDNF_CDS	27	4	0.92033	0.555111
subcutaneous adipose tissue	BDNF_CDS	1	6	1.46702	0.758187
subcutaneous adipose tissue	BDNF_CDS	3	6	2.91194	1.18619
subcutaneous adipose tissue	BDNF_CDS	6	6	4.71961	2.34828
subcutaneous adipose tissue	BDNF_CDS	9	6	3.69852	1.64989
subcutaneous adipose tissue	BDNF_CDS	12	6	3.52487	1.00043
subcutaneous adipose tissue	BDNF_CDS	15	6	3.25078	0.776022
subcutaneous adipose tissue	BDNF_CDS	18	6	5.27408	2.75159
subcutaneous adipose tissue	BDNF_CDS	21	6	2.92423	0.873612
subcutaneous adipose tissue	BDNF_CDS	24	4	2.72936	0.665003
subcutaneous adipose tissue	BDNF_CDS	27	4	2.29902	0.264345
white blood cells	BDNF_CDS	1	6	0.0314462	0.0314462
white blood cells	BDNF_CDS	3	6	0.12553	0.12553
white blood cells	BDNF_CDS	6	6	0	0
white blood cells	BDNF_CDS	9	6	0.0622216	0.0622216
white blood cells	BDNF_CDS	12	6	0.0338986	0.0338986
white blood cells	BDNF_CDS	15	5	0.0241444	0.0241444
white blood cells	BDNF_CDS	18	6	0.121808	0.0932868
white blood cells	BDNF_CDS	21	6	0.0335035	0.0335035
white blood cells	BDNF_CDS	24	4	0	0
white blood cells	BDNF_CDS	27	4	0	0
whole brain	BDNF_CDS	1	6	24.5838	1.5401
whole brain	BDNF_CDS	3	6	24.9177	0.966208
whole brain	BDNF_CDS	6	6	24.4988	1.22988
whole brain	BDNF_CDS	9	6	23.2276	1.31
whole brain	BDNF_CDS	12	6	25.1076	1.28767
whole brain	BDNF_CDS	15	6	24.9676	2.97058
whole brain	BDNF_CDS	18	6	22.1852	1.02542
whole brain	BDNF_CDS	21	6	23.0158	1.11126
whole brain	BDNF_CDS	24	4	19.2116	1.35259
whole brain	BDNF_CDS	27	4	21.6928	1.58125

## Sheet: Mouse Bdnf proportions
Tissue	Age	Exon	Proportion	Proportion_percent
pancreas	15	I	0	0
bone	24	I	0.270433	0.0219339
brown adipose tissue	18	I	1.52344	0.345821
bone marrow	3	I	1.88802	0.19919
heart	21	I	0.0988939	0.0200705
pancreas	9	I	0	0
mesenteric adipose tissue	15	I	0.702664	0.112123
whole brain	21	I	0.393243	0.0964117
kidney	3	I	0.0390625	0.0099691
subcutaneous adipose tissue	6	I	0	0
spleen	21	I	0.292969	0.112612
gonadal adipose tissue	27	I	0.109989	0.0344316
bone	9	I	1.2574	0.184403
white blood cells	21	I	0	0
spleen	24	I	2.34375	0.316209
lung	27	I	0.025506	0.0101326
bone	18	I	1.05705	0.117312
subcutaneous adipose tissue	3	I	0.715111	0.0887962
muscle	1	I	0	0
muscle	6	I	0.130208	0.0397372
kidney	9	I	0.0751236	0.0197339
kidney	27	I	0.0397366	0.0110824
spleen	3	I	0	0
brown adipose tissue	1	I	0	0
mesenteric adipose tissue	9	I	0.372024	0.0882877
brown adipose tissue	27	I	1.17188	0.120467
subcutaneous adipose tissue	15	I	0.455256	0.0449086
small intestine	24	I	0	0
skin	15	I	0.582738	0.162497
small intestine	15	I	0	0
small intestine	27	I	0	0
mesenteric adipose tissue	12	I	0.078125	0.0167065
small intestine	21	I	0	0
brown adipose tissue	6	I	0	0
white blood cells	9	I	0	0
bone	21	I	3.77921	0.638004
gonadal adipose tissue	18	I	3.04435	0.206112
kidney	24	I	0.173611	0.0566773
whole brain	24	I	0.27478	0.109152
pancreas	18	I	0	0
liver	9	I	0.78125	0.0457549
heart	9	I	0.0419126	0.00990791
subcutaneous adipose tissue	21	I	0.0300481	0.00729548
pancreas	3	I	0	0
brown adipose tissue	24	I	0	0
whole brain	27	I	0.369793	0.134274
bone	12	I	1.10767	0.151878
liver	3	I	0	0
gonadal adipose tissue	1	I	0.78125	0.124446
gonadal adipose tissue	12	I	0.721433	0.061049
brown adipose tissue	21	I	0	0
skin	9	I	0.671912	0.0856239
bone marrow	12	I	0	0
subcutaneous adipose tissue	1	I	1.15685	0.200725
subcutaneous adipose tissue	18	I	0	0
heart	1	I	0.0672027	0.0158851
lung	18	I	0.00752411	0.00165482
gonadal adipose tissue	15	I	0.46875	0.0964693
muscle	27	I	0.0651042	0.0265339
skin	6	I	0.134917	0.0309495
bone marrow	6	I	2.93527	0.469026
small intestine	12	I	0	0
small intestine	3	I	0	0
liver	27	I	0.282866	0.0608083
mesenteric adipose tissue	21	I	1.23698	0.434762
lung	1	I	0.111126	0.0294752
muscle	3	I	0	0
bone marrow	18	I	0	0
pancreas	21	I	0	0
mesenteric adipose tissue	1	I	0.130208	0.0422279
small intestine	6	I	0	0
whole brain	6	I	0.545572	0.155328
white blood cells	15	I	0	0
brown adipose tissue	15	I	0	0
bone marrow	27	I	0.585938	0.26047
liver	1	I	0	0
pancreas	1	I	0	0
heart	3	I	0.0463124	0.0122584
whole brain	15	I	0.354203	0.101702
subcutaneous adipose tissue	24	I	0	0
heart	18	I	0.064563	0.0174107
bone	6	I	1.23498	0.0876547
muscle	18	I	0	0
kidney	6	I	0.0457342	0.00886191
brown adipose tissue	12	I	0	0
spleen	15	I	0	0
liver	21	I	0.234375	0.0705145
small intestine	1	I	0	0
subcutaneous adipose tissue	9	I	0.181362	0.0782416
mesenteric adipose tissue	24	I	1.26893	0.292745
muscle	15	I	0.359553	0.0717059
heart	6	I	0.0689338	0.0179135
mesenteric adipose tissue	18	I	1.62096	0.251164
liver	12	I	0.152853	0.0373566
mesenteric adipose tissue	27	I	0.446429	0.139595
mesenteric adipose tissue	3	I	0.735676	0.150499
spleen	12	I	0.502232	0.110068
bone marrow	15	I	3.77604	0.123449
pancreas	12	I	0	0
skin	12	I	0.750959	0.16042
white blood cells	1	I	0	0
spleen	1	I	0	0
gonadal adipose tissue	21	I	0.158509	0.0330953
pancreas	27	I	0	0
muscle	9	I	0	0
gonadal adipose tissue	24	I	0.172335	0.0455163
bone marrow	24	I	0.585937	1
muscle	12	I	0	0
kidney	21	I	0.0876211	0.0218762
pancreas	24	I	0	0
whole brain	3	I	0.552011	0.137056
heart	27	I	0.152139	0.0455437
white blood cells	6	I	0	0
heart	12	I	0.0298004	0.00518247
white blood cells	12	I	0	0
small intestine	18	I	0	0
kidney	1	I	0.100164	0.0200103
heart	15	I	0.0856556	0.0223304
white blood cells	3	I	0	0
mesenteric adipose tissue	6	I	0	0
whole brain	9	I	0.639442	0.149398
lung	3	I	0.107419	0.0298133
bone	15	I	4.39453	0.300208
spleen	6	I	0.319602	0.674285
kidney	15	I	0	0
liver	6	I	0.0434028	0.00844444
skin	3	I	0.886834	0.254269
bone	3	I	1.01828	0.284839
muscle	21	I	0.3125	0.0945809
gonadal adipose tissue	3	I	2.53906	0.471066
liver	18	I	0	0
skin	18	I	0.440848	0.0978576
bone marrow	9	I	0.585938	1
spleen	27	I	0.0901442	1
spleen	18	I	0.234375	0.221547
small intestine	9	I	0	0
white blood cells	18	I	0	0
pancreas	6	I	0	0
gonadal adipose tissue	9	I	0.497159	0.0649423
bone marrow	1	I	0.528493	0.062893
lung	9	I	0.0550261	0.0137687
skin	1	I	0.0837054	0.0248013
kidney	12	I	0.147725	0.0361594
brown adipose tissue	9	I	0	0
brown adipose tissue	3	I	0	0
lung	21	I	0.078721	0.0183117
lung	15	I	0.0104167	0.00224938
kidney	18	I	0.230724	0.0504815
subcutaneous adipose tissue	12	I	0.304958	0.0973729
whole brain	1	I	0.364857	0.0858586
liver	24	I	0	0
skin	27	I	0	0
skin	24	I	0.46875	0.155528
whole brain	12	I	0.363841	0.0962392
bone marrow	21	I	0.0976562	0.0133222
lung	12	I	0.00986123	0.00182464
skin	21	I	0	0
lung	6	I	0.00526696	0.00130439
whole brain	18	I	0.352305	0.0774267
liver	15	I	0	0
bone	1	I	0.957031	0.227547
white blood cells	27	I	0	0
spleen	9	I	0.78125	1
heart	24	I	0.0308388	0.00996035
subcutaneous adipose tissue	27	I	0.230619	0.0720795
white blood cells	24	I	0	0
muscle	24	I	0.078125	0.0255611
gonadal adipose tissue	6	I	1.77895	0.296353
lung	24	I	0.0174262	0.0063085
bone	27	I	0.3125	0.025279
pancreas	15	Others	0	0
bone	24	Others	7.04225	0.571175
brown adipose tissue	18	Others	0	0
bone marrow	3	Others	1.02881	0.108541
heart	21	Others	0.143381	0.0290992
pancreas	9	Others	0	0
mesenteric adipose tissue	15	Others	0.589254	0.0940265
whole brain	21	Others	0.0307522	0.00753954
kidney	3	Others	0.453173	0.115654
subcutaneous adipose tissue	6	Others	0.0308931	0.00566091
spleen	21	Others	0	0
gonadal adipose tissue	27	Others	0.529101	0.165633
bone	9	Others	0.352113	0.0516387
white blood cells	21	Others	0	0
spleen	24	Others	0	0
lung	27	Others	0.148641	0.0590492
bone	18	Others	1.15741	0.128449
subcutaneous adipose tissue	3	Others	3.68711	0.457833
muscle	1	Others	0	0
muscle	6	Others	0	0
kidney	9	Others	0.0891424	0.0234164
kidney	27	Others	0	0
spleen	3	Others	0	0
brown adipose tissue	1	Others	0	0
mesenteric adipose tissue	9	Others	0	0
brown adipose tissue	27	Others	4.93474	0.507282
subcutaneous adipose tissue	15	Others	5.98339	0.59023
small intestine	24	Others	0	0
skin	15	Others	0	0
small intestine	15	Others	0	0
small intestine	27	Others	0	0
mesenteric adipose tissue	12	Others	0	0
small intestine	21	Others	6.17284	0.627498
brown adipose tissue	6	Others	0	0
white blood cells	9	Others	3.52113	0.76516
bone	21	Others	0	0
gonadal adipose tissue	18	Others	0	0
kidney	24	Others	0	0
whole brain	24	Others	0	0
pancreas	18	Others	0	0
liver	9	Others	9.25926	0.54228
heart	9	Others	0.0372615	0.00880841
subcutaneous adipose tissue	21	Others	0.185322	0.0449951
pancreas	3	Others	0	0
brown adipose tissue	24	Others	0	0
whole brain	27	Others	0.190627	0.0692179
bone	12	Others	0.639275	0.0876546
liver	3	Others	0	0
gonadal adipose tissue	1	Others	0	0
gonadal adipose tissue	12	Others	1.42671	0.120731
brown adipose tissue	21	Others	0	0
skin	9	Others	1.53063	0.195052
bone marrow	12	Others	0	0
subcutaneous adipose tissue	1	Others	0.324886	0.0563709
subcutaneous adipose tissue	18	Others	0.934809	0.158744
heart	1	Others	0.0971364	0.0229607
lung	18	Others	0.047267	0.0103957
gonadal adipose tissue	15	Others	0	0
muscle	27	Others	0	0
skin	6	Others	0.677507	0.155418
bone marrow	6	Others	0	0
small intestine	12	Others	0	0
small intestine	3	Others	0	0
liver	27	Others	0.291638	0.0626939
mesenteric adipose tissue	21	Others	0	0
lung	1	Others	0	0
muscle	3	Others	0	0
bone marrow	18	Others	5.7598	0.537321
pancreas	21	Others	0	0
mesenteric adipose tissue	1	Others	0	0
small intestine	6	Others	0	0
whole brain	6	Others	0	0
white blood cells	15	Others	0	0
brown adipose tissue	15	Others	0	0
bone marrow	27	Others	0	0
liver	1	Others	0	0
pancreas	1	Others	0	0
heart	3	Others	0.0711339	0.0188284
whole brain	15	Others	0.0863021	0.0247798
subcutaneous adipose tissue	24	Others	2.1794	0.54702
heart	18	Others	0.150569	0.040604
bone	6	Others	4.04645	0.287205
muscle	18	Others	0	0
kidney	6	Others	0.22007	0.0426431
brown adipose tissue	12	Others	0	0
spleen	15	Others	0	0
liver	21	Others	0	0
small intestine	1	Others	0	0
subcutaneous adipose tissue	9	Others	0	0
mesenteric adipose tissue	24	Others	0.080948	0.0186749
muscle	15	Others	0.841751	0.167871
heart	6	Others	0.0466386	0.0121197
mesenteric adipose tissue	18	Others	0.604603	0.0936818
liver	12	Others	0	0
mesenteric adipose tissue	27	Others	0	0
mesenteric adipose tissue	3	Others	0.933639	0.190996
spleen	12	Others	0	0
bone marrow	15	Others	18.5185	0.60542
pancreas	12	Others	0	0
skin	12	Others	0	0
white blood cells	1	Others	0	0
spleen	1	Others	0	0
gonadal adipose tissue	21	Others	0	0
pancreas	27	Others	0.0409433	0.0455731
muscle	9	Others	0	0
gonadal adipose tissue	24	Others	0	0
bone marrow	24	Others	0	0
muscle	12	Others	0	0
kidney	21	Others	0	0
pancreas	24	Others	0	0
whole brain	3	Others	0	0
heart	27	Others	0.0378616	0.0113341
white blood cells	6	Others	0	0
heart	12	Others	0.394889	0.0686737
white blood cells	12	Others	0	0
small intestine	18	Others	0	0
kidney	1	Others	0.604855	0.120835
heart	15	Others	0.0340305	0.00887177
white blood cells	3	Others	0	0
mesenteric adipose tissue	6	Others	0	0
whole brain	9	Others	0	0
lung	3	Others	0	0
bone	15	Others	2.93427	0.200452
spleen	6	Others	0	0
kidney	15	Others	1.19553	0.25013
liver	6	Others	0	0
skin	3	Others	0	0
bone	3	Others	0	0
muscle	21	Others	0	0
gonadal adipose tissue	3	Others	0	0
liver	18	Others	0	0
skin	18	Others	0.912885	0.202638
bone marrow	9	Others	0	0
spleen	27	Others	0	0
spleen	18	Others	0.234742	0.221894
small intestine	9	Others	0	0
white blood cells	18	Others	0	0
pancreas	6	Others	0	0
gonadal adipose tissue	9	Others	1.36933	0.178871
bone marrow	1	Others	0	0
lung	9	Others	0	0
skin	1	Others	0	0
kidney	12	Others	0	0
brown adipose tissue	9	Others	0	0
brown adipose tissue	3	Others	0	0
lung	21	Others	0.0409485	0.00952526
lung	15	Others	0.0914578	0.0197495
kidney	18	Others	0	0
subcutaneous adipose tissue	12	Others	0.597372	0.19074
whole brain	1	Others	0.0911633	0.0214527
liver	24	Others	0	0
skin	27	Others	0	0
skin	24	Others	0.704225	0.233656
whole brain	12	Others	0.090668	0.0239825
bone marrow	21	Others	0	0
lung	12	Others	0.0636401	0.0117755
skin	21	Others	2.03525	0.516072
lung	6	Others	0	0
whole brain	18	Others	0.0157551	0.00346251
liver	15	Others	3.08642	0.411074
bone	1	Others	0	0
white blood cells	27	Others	0	0
spleen	9	Others	0	0
heart	24	Others	0.0951756	0.0307399
subcutaneous adipose tissue	27	Others	0	0
white blood cells	24	Others	0	0
muscle	24	Others	0	0
gonadal adipose tissue	6	Others	0.586854	0.0977633
lung	24	Others	0	0
bone	27	Others	1.72203	0.1393
pancreas	15	III	0	0
bone	24	III	0	0
brown adipose tissue	18	III	0	0
bone marrow	3	III	0	0
heart	21	III	0	0
pancreas	9	III	0	0
mesenteric adipose tissue	15	III	0.777202	0.124017
whole brain	21	III	0	0
kidney	3	III	0	0
subcutaneous adipose tissue	6	III	3.10881	0.569665
spleen	21	III	0	0
gonadal adipose tissue	27	III	0.165362	0.0517661
bone	9	III	1.29534	0.189966
white blood cells	21	III	0	0
spleen	24	III	0	0
lung	27	III	0	0
bone	18	III	1.80955	0.200824
subcutaneous adipose tissue	3	III	0	0
muscle	1	III	0	0
muscle	6	III	0	0
kidney	9	III	0.0498229	0.0130878
kidney	27	III	0	0
spleen	3	III	0	0
brown adipose tissue	1	III	0	0
mesenteric adipose tissue	9	III	0	0
brown adipose tissue	27	III	0	0
subcutaneous adipose tissue	15	III	0	0
small intestine	24	III	0	0
skin	15	III	0	0
small intestine	15	III	0	0
small intestine	27	III	0	0
mesenteric adipose tissue	12	III	0	0
small intestine	21	III	0	0
brown adipose tissue	6	III	0	0
white blood cells	9	III	0	0
bone	21	III	0.33827	0.0571066
gonadal adipose tissue	18	III	0.626776	0.0424346
kidney	24	III	0	0
whole brain	24	III	0	0
pancreas	18	III	0	0
liver	9	III	0	0
heart	9	III	0	0
subcutaneous adipose tissue	21	III	0	0
pancreas	3	III	0	0
brown adipose tissue	24	III	0	0
whole brain	27	III	0.0475445	0.0172637
bone	12	III	0	0
liver	3	III	0	0
gonadal adipose tissue	1	III	0	0
gonadal adipose tissue	12	III	3.81128	0.322518
brown adipose tissue	21	III	0	0
skin	9	III	0.498875	0.0635732
bone marrow	12	III	0	0
subcutaneous adipose tissue	1	III	0	0
subcutaneous adipose tissue	18	III	0	0
heart	1	III	0	0
lung	18	III	0.0160583	0.00353178
gonadal adipose tissue	15	III	0.563354	0.115939
muscle	27	III	0	0
skin	6	III	0	0
bone marrow	6	III	0	0
small intestine	12	III	0	0
small intestine	3	III	0	0
liver	27	III	0	0
mesenteric adipose tissue	21	III	0	0
lung	1	III	0	0
muscle	3	III	0	0
bone marrow	18	III	0	0
pancreas	21	III	0	0
mesenteric adipose tissue	1	III	0	0
small intestine	6	III	0	0
whole brain	6	III	0	0
white blood cells	15	III	0	0
brown adipose tissue	15	III	0	0
bone marrow	27	III	0	0
liver	1	III	0	0
pancreas	1	III	27.7751	1
heart	3	III	0	0
whole brain	15	III	0.0947003	0.0271912
subcutaneous adipose tissue	24	III	0	0
heart	18	III	0.189577	0.0511231
bone	6	III	0	0
muscle	18	III	0	0
kidney	6	III	0	0
brown adipose tissue	12	III	0	0
spleen	15	III	0	0
liver	21	III	0	0
small intestine	1	III	0	0
subcutaneous adipose tissue	9	III	0	0
mesenteric adipose tissue	24	III	0	0
muscle	15	III	0	0
heart	6	III	0	0
mesenteric adipose tissue	18	III	0	0
liver	12	III	0	0
mesenteric adipose tissue	27	III	0	0
mesenteric adipose tissue	3	III	0.555144	0.113567
spleen	12	III	2.33161	0.510987
bone marrow	15	III	0	0
pancreas	12	III	0	0
skin	12	III	0	0
white blood cells	1	III	0	0
spleen	1	III	0	0
gonadal adipose tissue	21	III	0	0
pancreas	27	III	0	0
muscle	9	III	0	0
gonadal adipose tissue	24	III	0	0
bone marrow	24	III	0	0
muscle	12	III	0.199283	0.0506003
kidney	21	III	0	0
pancreas	24	III	0	0
whole brain	3	III	0.222276	0.0551879
heart	27	III	0	0
white blood cells	6	III	0	0
heart	12	III	0	0
white blood cells	12	III	0	0
small intestine	18	III	0	0
kidney	1	III	0	0
heart	15	III	0	0
white blood cells	3	III	0	0
mesenteric adipose tissue	6	III	0	0
whole brain	9	III	0.117781	0.0275182
lung	3	III	0	0
bone	15	III	1.61917	0.110612
spleen	6	III	0	0
kidney	15	III	0	0
liver	6	III	0	0
skin	3	III	0.971503	0.278545
bone	3	III	0	0
muscle	21	III	0	0
gonadal adipose tissue	3	III	0	0
liver	18	III	0	0
skin	18	III	0.125355	0.0278258
bone marrow	9	III	0	0
spleen	27	III	0	0
spleen	18	III	0	0
small intestine	9	III	0	0
white blood cells	18	III	0	0
pancreas	6	III	0	0
gonadal adipose tissue	9	III	0	0
bone marrow	1	III	0.431779	0.0513836
lung	9	III	0	0
skin	1	III	0.134	0.0397034
kidney	12	III	0	0
brown adipose tissue	9	III	0	0
brown adipose tissue	3	III	0	0
lung	21	III	0	0
lung	15	III	0	0
kidney	18	III	0	0
subcutaneous adipose tissue	12	III	0	0
whole brain	1	III	0.020135	0.00473818
liver	24	III	0	0
skin	27	III	0	0
skin	24	III	0	0
whole brain	12	III	0.0337186	0.00891886
bone marrow	21	III	3.88601	0.530128
lung	12	III	0	0
skin	21	III	0.15544	0.0394144
lung	6	III	0	0
whole brain	18	III	0.220163	0.0483855
liver	15	III	0	0
bone	1	III	0.777202	0.18479
white blood cells	27	III	0	0
spleen	9	III	0	0
heart	24	III	0	0
subcutaneous adipose tissue	27	III	0.149462	0.046714
white blood cells	24	III	0	0
muscle	24	III	0	0
gonadal adipose tissue	6	III	0	0
lung	24	III	0.123365	0.0446597
bone	27	III	1.61917	0.130979
pancreas	15	IV	0.0696845	0.12009
bone	24	IV	4.42478	0.35888
brown adipose tissue	18	IV	0	0
bone marrow	3	IV	4.30715	0.454413
heart	21	IV	0.637244	0.129328
pancreas	9	IV	0	0
mesenteric adipose tissue	15	IV	0.636062	0.101495
whole brain	21	IV	1.8778	0.460381
kidney	3	IV	0.295123	0.075318
subcutaneous adipose tissue	6	IV	0.132217	0.0242277
spleen	21	IV	1.10619	0.425203
gonadal adipose tissue	27	IV	0.126422	0.0395761
bone	9	IV	0.232883	0.0341532
white blood cells	21	IV	0	0
spleen	24	IV	0	0
lung	27	IV	0.120503	0.0478711
bone	18	IV	1.84856	0.205153
subcutaneous adipose tissue	3	IV	0.632877	0.0785852
muscle	1	IV	1.5245	0.404866
muscle	6	IV	0.875873	0.2673
kidney	9	IV	0.0560099	0.014713
kidney	27	IV	0.211923	0.0591047
spleen	3	IV	0	0
brown adipose tissue	1	IV	0	0
mesenteric adipose tissue	9	IV	0.210704	0.0500036
brown adipose tissue	27	IV	0	0
subcutaneous adipose tissue	15	IV	2.036	0.200841
small intestine	24	IV	0	0
skin	15	IV	0.21555	0.0601064
small intestine	15	IV	0	0
small intestine	27	IV	0	0
mesenteric adipose tissue	12	IV	2.88633	0.617222
small intestine	21	IV	0	0
brown adipose tissue	6	IV	0	0
white blood cells	9	IV	0	0
bone	21	IV	0.663717	0.112048
gonadal adipose tissue	18	IV	3.94305	0.266956
kidney	24	IV	0.0213767	0.00697867
whole brain	24	IV	1.0742	0.426711
pancreas	18	IV	0	0
liver	9	IV	0.442478	0.0259143
heart	9	IV	0.740699	0.175097
subcutaneous adipose tissue	21	IV	0.116442	0.0282713
pancreas	3	IV	0	0
brown adipose tissue	24	IV	0	0
whole brain	27	IV	1.0253	0.372291
bone	12	IV	2.43363	0.333689
liver	3	IV	0	0
gonadal adipose tissue	1	IV	0	0
gonadal adipose tissue	12	IV	0.340895	0.0288472
brown adipose tissue	21	IV	2.21239	0.573283
skin	9	IV	0.52257	0.0665928
bone marrow	12	IV	0.491642	0.480063
subcutaneous adipose tissue	1	IV	0.18298	0.0317487
subcutaneous adipose tissue	18	IV	1.49708	0.254225
heart	1	IV	0.945052	0.223387
lung	18	IV	0.094426	0.0207676
gonadal adipose tissue	15	IV	0.282425	0.0581234
muscle	27	IV	0.614553	0.250468
skin	6	IV	0.3911	0.089717
bone marrow	6	IV	0	0
small intestine	12	IV	0	0
small intestine	3	IV	0	0
liver	27	IV	0.0762893	0.0164
mesenteric adipose tissue	21	IV	0.368732	0.129598
lung	1	IV	0.0673839	0.0178729
muscle	3	IV	0.574566	0.161943
bone marrow	18	IV	4.95968	0.462679
pancreas	21	IV	0	0
mesenteric adipose tissue	1	IV	0.751577	0.243744
small intestine	6	IV	0	0
whole brain	6	IV	1.15548	0.328971
white blood cells	15	IV	0	0
brown adipose tissue	15	IV	0	0
bone marrow	27	IV	0.54708	0.243197
liver	1	IV	0	0
pancreas	1	IV	0	0
heart	3	IV	0.567373	0.150178
whole brain	15	IV	1.45534	0.417869
subcutaneous adipose tissue	24	IV	0	0
heart	18	IV	0.510761	0.137737
bone	6	IV	1.50896	0.107101
muscle	18	IV	0.413856	0.101425
kidney	6	IV	0	0
brown adipose tissue	12	IV	0	0
spleen	15	IV	0	0
liver	21	IV	0.0502816	0.0151278
small intestine	1	IV	0	0
subcutaneous adipose tissue	9	IV	0.160954	0.0694376
mesenteric adipose tissue	24	IV	0	0
muscle	15	IV	0.201126	0.0401108
heart	6	IV	0.469487	0.122003
mesenteric adipose tissue	18	IV	1.02277	0.158475
liver	12	IV	0	0
mesenteric adipose tissue	27	IV	0	0
mesenteric adipose tissue	3	IV	0.632111	0.129312
spleen	12	IV	0	0
bone marrow	15	IV	1.96657	0.0642924
pancreas	12	IV	0	0
skin	12	IV	0.798262	0.170525
white blood cells	1	IV	0	0
spleen	1	IV	0	0
gonadal adipose tissue	21	IV	0	0
pancreas	27	IV	0.128627	0.143172
muscle	9	IV	2.20363	0.38739
gonadal adipose tissue	24	IV	0.100563	0.0265603
bone marrow	24	IV	0	0
muscle	12	IV	0.312919	0.0794538
kidney	21	IV	0	0
pancreas	24	IV	0	0
whole brain	3	IV	1.51977	0.377336
heart	27	IV	0.340025	0.101788
white blood cells	6	IV	0	0
heart	12	IV	0.943834	0.164139
white blood cells	12	IV	0	0
small intestine	18	IV	0	0
kidney	1	IV	0.157301	0.0314247
heart	15	IV	0.557683	0.145388
white blood cells	3	IV	0	0
mesenteric adipose tissue	6	IV	0.737463	0.133059
whole brain	9	IV	1.38933	0.324602
lung	3	IV	0.121136	0.0336204
bone	15	IV	0.64528	0.0440816
spleen	6	IV	0	0
kidney	15	IV	0.276758	0.0579036
liver	6	IV	0	0
skin	3	IV	0.297317	0.0852454
bone	3	IV	1.32743	0.371316
muscle	21	IV	0.737463	0.2232
gonadal adipose tissue	3	IV	0	0
liver	18	IV	0.432045	0.164235
skin	18	IV	0.803308	0.178315
bone marrow	9	IV	0	0
spleen	27	IV	0	0
spleen	18	IV	0	0
small intestine	9	IV	0	0
white blood cells	18	IV	0	0
pancreas	6	IV	0	0
gonadal adipose tissue	9	IV	1.10577	0.144443
bone marrow	1	IV	4.42478	0.526568
lung	9	IV	0.00935518	0.00234087
skin	1	IV	0.599718	0.177693
kidney	12	IV	0.450054	0.110162
brown adipose tissue	9	IV	0	0
brown adipose tissue	3	IV	0.737463	0.405611
lung	21	IV	0.197696	0.0459872
lung	15	IV	0.0919069	0.0198465
kidney	18	IV	0.0903016	0.0197577
subcutaneous adipose tissue	12	IV	0.165545	0.0528585
whole brain	1	IV	1.5954	0.375432
liver	24	IV	0.0514509	0.0252655
skin	27	IV	0.282371	0.103692
skin	24	IV	0	0
whole brain	12	IV	1.59333	0.421451
bone marrow	21	IV	1.84366	0.251511
lung	12	IV	0.120086	0.0222198
skin	21	IV	0.383879	0.0973389
lung	6	IV	0.0713399	0.0176677
whole brain	18	IV	1.94157	0.426702
liver	15	IV	0	0
bone	1	IV	0	0
white blood cells	27	IV	0	0
spleen	9	IV	0	0
heart	24	IV	0.494614	0.159751
subcutaneous adipose tissue	27	IV	0.177275	0.0554069
white blood cells	24	IV	0	0
muscle	24	IV	0.276549	0.0904818
gonadal adipose tissue	6	IV	0	0
lung	24	IV	0.0581927	0.0210665
bone	27	IV	0.770002	0.0622875
pancreas	15	IIc	0	0
bone	24	IIc	0.209554	0.0169962
brown adipose tissue	18	IIc	0	0
bone marrow	3	IIc	2.25451	0.237855
heart	21	IIc	0	0
pancreas	9	IIc	0	0
mesenteric adipose tissue	15	IIc	0	0
whole brain	21	IIc	0.450054	0.11034
kidney	3	IIc	0	0
subcutaneous adipose tissue	6	IIc	0	0
spleen	21	IIc	1.2024	0.462185
gonadal adipose tissue	27	IIc	0	0
bone	9	IIc	3.68105	0.539839
white blood cells	21	IIc	0	0
spleen	24	IIc	4.75952	0.642134
lung	27	IIc	0.0117422	0.00466474
bone	18	IIc	0.859924	0.0954345
subcutaneous adipose tissue	3	IIc	0.13683	0.0169904
muscle	1	IIc	0	0
muscle	6	IIc	0	0
kidney	9	IIc	0	0
kidney	27	IIc	0.13934	0.0388614
spleen	3	IIc	0	0
brown adipose tissue	1	IIc	0	0
mesenteric adipose tissue	9	IIc	1.07744	0.255695
brown adipose tissue	27	IIc	0.150301	0.0154506
subcutaneous adipose tissue	15	IIc	0.0943063	0.00930281
small intestine	24	IIc	0	0
skin	15	IIc	0.223921	0.0624409
small intestine	15	IIc	0	0
small intestine	27	IIc	0	0
mesenteric adipose tissue	12	IIc	0.205967	0.0440448
small intestine	21	IIc	1.50301	0.152788
brown adipose tissue	6	IIc	0	0
white blood cells	9	IIc	0	0
bone	21	IIc	0.926151	0.156352
gonadal adipose tissue	18	IIc	3.75752	0.254395
kidney	24	IIc	0.167001	0.0545192
whole brain	24	IIc	0.27046	0.107436
pancreas	18	IIc	0	0
liver	9	IIc	1.2024	0.0704204
heart	9	IIc	0	0
subcutaneous adipose tissue	21	IIc	0.0527371	0.0128042
pancreas	3	IIc	0	0
brown adipose tissue	24	IIc	0	0
whole brain	27	IIc	0.376726	0.136792
bone	12	IIc	0.894602	0.122664
liver	3	IIc	0	0
gonadal adipose tissue	1	IIc	2.25451	0.359122
gonadal adipose tissue	12	IIc	0	0
brown adipose tissue	21	IIc	0	0
skin	9	IIc	0.600483	0.0765215
bone marrow	12	IIc	0.1002	0.0978406
subcutaneous adipose tissue	1	IIc	0.250501	0.0434643
subcutaneous adipose tissue	18	IIc	0	0
heart	1	IIc	0.203801	0.0481736
lung	18	IIc	0.0186327	0.00409799
gonadal adipose tissue	15	IIc	0.496579	0.102197
muscle	27	IIc	0	0
skin	6	IIc	0.404758	0.09285
bone marrow	6	IIc	2.70541	0.432297
small intestine	12	IIc	3.00601	0.34996
small intestine	3	IIc	0	0
liver	27	IIc	0.28048	0.0602953
mesenteric adipose tissue	21	IIc	0.501002	0.176088
lung	1	IIc	0.0535363	0.0142
muscle	3	IIc	0.225451	0.0635438
bone marrow	18	IIc	0	0
pancreas	21	IIc	0	0
mesenteric adipose tissue	1	IIc	0	0
small intestine	6	IIc	0	0
whole brain	6	IIc	0.562449	0.160133
white blood cells	15	IIc	0	0
brown adipose tissue	15	IIc	0	0
bone marrow	27	IIc	1.11652	0.496333
liver	1	IIc	0	0
pancreas	1	IIc	0	0
heart	3	IIc	0.0351723	0.00930972
whole brain	15	IIc	0.450114	0.129241
subcutaneous adipose tissue	24	IIc	0.601202	0.150899
heart	18	IIc	0	0
bone	6	IIc	3.53014	0.250558
muscle	18	IIc	0	0
kidney	6	IIc	0.107358	0.0208027
brown adipose tissue	12	IIc	0	0
spleen	15	IIc	0	0
liver	21	IIc	0	0
small intestine	1	IIc	0	0
subcutaneous adipose tissue	9	IIc	0.163024	0.0703307
mesenteric adipose tissue	24	IIc	1.53756	0.354719
muscle	15	IIc	0	0
heart	6	IIc	0	0
mesenteric adipose tissue	18	IIc	0.538257	0.0834016
liver	12	IIc	0	0
mesenteric adipose tissue	27	IIc	0.532315	0.166451
mesenteric adipose tissue	3	IIc	0.204955	0.0419281
spleen	12	IIc	0	0
bone marrow	15	IIc	2.00401	0.0655164
pancreas	12	IIc	0	0
skin	12	IIc	0.388366	0.082963
white blood cells	1	IIc	0	0
spleen	1	IIc	0	0
gonadal adipose tissue	21	IIc	0.0626253	0.0130756
pancreas	27	IIc	0	0
muscle	9	IIc	0	0
gonadal adipose tissue	24	IIc	0.0385386	0.0101787
bone marrow	24	IIc	0	0
muscle	12	IIc	0.231232	0.0587125
kidney	21	IIc	0.0835003	0.0208474
pancreas	24	IIc	0	0
whole brain	3	IIc	0.52211	0.129632
heart	27	IIc	0.0969681	0.029028
white blood cells	6	IIc	0	0
heart	12	IIc	0.0613775	0.0106739
white blood cells	12	IIc	0	0
small intestine	18	IIc	0.375752	1
kidney	1	IIc	0.0719773	0.0143792
heart	15	IIc	0.0213356	0.0055622
white blood cells	3	IIc	0	0
mesenteric adipose tissue	6	IIc	0.417502	0.0753288
whole brain	9	IIc	0.700312	0.163619
lung	3	IIc	0.0844981	0.0234518
bone	15	IIc	1.03503	0.0707068
spleen	6	IIc	0	0
kidney	15	IIc	0	0
liver	6	IIc	0	0
skin	3	IIc	0.571796	0.163943
bone	3	IIc	1.03274	0.288883
muscle	21	IIc	0	0
gonadal adipose tissue	3	IIc	0	0
liver	18	IIc	0	0
skin	18	IIc	0.941168	0.208917
bone marrow	9	IIc	0	0
spleen	27	IIc	0	0
spleen	18	IIc	0.300601	0.284148
small intestine	9	IIc	0	0
white blood cells	18	IIc	0	0
pancreas	6	IIc	0	0
gonadal adipose tissue	9	IIc	0.167001	0.0218148
bone marrow	1	IIc	0.856615	0.101941
lung	9	IIc	0.0110515	0.00276532
skin	1	IIc	0.107358	0.0318093
kidney	12	IIc	0	0
brown adipose tissue	9	IIc	0	0
brown adipose tissue	3	IIc	0	0
lung	21	IIc	0.0566463	0.0131768
lung	15	IIc	0.0114733	0.00247756
kidney	18	IIc	0	0
subcutaneous adipose tissue	12	IIc	0.130803	0.0417652
whole brain	1	IIc	0.596465	0.140361
liver	24	IIc	0.104861	0.051493
skin	27	IIc	0	0
skin	24	IIc	0.0501002	0.0166228
whole brain	12	IIc	0.605696	0.160212
bone marrow	21	IIc	1.50301	0.205039
lung	12	IIc	0.0579608	0.0107246
skin	21	IIc	0.12024	0.0304889
lung	6	IIc	0	0
whole brain	18	IIc	0.780534	0.171539
liver	15	IIc	0	0
bone	1	IIc	0.601202	0.142944
white blood cells	27	IIc	0	0
spleen	9	IIc	0	0
heart	24	IIc	0.0678675	0.0219199
subcutaneous adipose tissue	27	IIc	0	0
white blood cells	24	IIc	0	0
muscle	24	IIc	0	0
gonadal adipose tissue	6	IIc	0	0
lung	24	IIc	0.0910396	0.0329574
bone	27	IIc	0.759945	0.0614739
pancreas	15	VI	0.510585	0.87991
bone	24	VI	0.382399	0.0310151
brown adipose tissue	18	VI	2.88184	0.654179
bone marrow	3	VI	0	0
heart	21	VI	4.04782	0.821502
pancreas	9	VI	0	0
mesenteric adipose tissue	15	VI	3.56172	0.568338
whole brain	21	VI	1.32694	0.325328
kidney	3	VI	3.131	0.799059
subcutaneous adipose tissue	6	VI	2.18534	0.400447
spleen	21	VI	0	0
gonadal adipose tissue	27	VI	2.26354	0.708593
bone	9	VI	0	0
white blood cells	21	VI	0	0
spleen	24	VI	0.308769	0.0416578
lung	27	VI	2.21084	0.878282
bone	18	VI	2.27813	0.252827
subcutaneous adipose tissue	3	VI	2.88147	0.357796
muscle	1	VI	2.24095	0.595134
muscle	6	VI	2.27066	0.692962
kidney	9	VI	3.53673	0.929049
kidney	27	VI	3.19455	0.890952
spleen	3	VI	0	0
brown adipose tissue	1	VI	0.308769	1
mesenteric adipose tissue	9	VI	2.5536	0.606014
brown adipose tissue	27	VI	3.47089	0.356801
subcutaneous adipose tissue	15	VI	1.56843	0.154717
small intestine	24	VI	0	0
skin	15	VI	2.56393	0.714955
small intestine	15	VI	2.3415	1
small intestine	27	VI	0	0
mesenteric adipose tissue	12	VI	1.5059	0.322027
small intestine	21	VI	2.16138	0.219715
brown adipose tissue	6	VI	0	0
white blood cells	9	VI	1.08069	0.23484
bone	21	VI	0.216138	0.0364884
gonadal adipose tissue	18	VI	3.39872	0.230103
kidney	24	VI	2.70116	0.881825
whole brain	24	VI	0.897957	0.3567
pancreas	18	VI	0	0
liver	9	VI	5.38928	0.31563
heart	9	VI	3.41034	0.806186
subcutaneous adipose tissue	21	VI	3.73418	0.906634
pancreas	3	VI	2.16138	1
brown adipose tissue	24	VI	0	0
whole brain	27	VI	0.74403	0.270162
bone	12	VI	2.21794	0.304114
liver	3	VI	2.93761	1
gonadal adipose tissue	1	VI	3.24207	0.516432
gonadal adipose tissue	12	VI	5.51696	0.466855
brown adipose tissue	21	VI	1.64677	0.426717
skin	9	VI	4.02279	0.512636
bone marrow	12	VI	0.432277	0.422096
subcutaneous adipose tissue	1	VI	3.84815	0.667691
subcutaneous adipose tissue	18	VI	3.4569	0.587031
heart	1	VI	2.91737	0.689594
lung	18	VI	4.36288	0.959552
gonadal adipose tissue	15	VI	3.04795	0.627272
muscle	27	VI	1.77396	0.722998
skin	6	VI	2.75098	0.631066
bone marrow	6	VI	0.617538	0.0986764
small intestine	12	VI	5.58357	0.65004
small intestine	3	VI	0	0
liver	27	VI	3.7205	0.799803
mesenteric adipose tissue	21	VI	0.738473	0.259552
lung	1	VI	3.53812	0.938452
muscle	3	VI	2.74794	0.774513
bone marrow	18	VI	0	0
pancreas	21	VI	0	0
mesenteric adipose tissue	1	VI	2.20168	0.714028
small intestine	6	VI	2.52323	1
whole brain	6	VI	1.2489	0.355569
white blood cells	15	VI	0	0
brown adipose tissue	15	VI	3.49208	1
bone marrow	27	VI	0	0
liver	1	VI	1.24398	1
pancreas	1	VI	0	0
heart	3	VI	3.05802	0.809426
whole brain	15	VI	1.0421	0.299217
subcutaneous adipose tissue	24	VI	1.20353	0.30208
heart	18	VI	2.79277	0.753125
bone	6	VI	3.76857	0.267481
muscle	18	VI	3.66654	0.898575
kidney	6	VI	4.78759	0.927692
brown adipose tissue	12	VI	0	0
spleen	15	VI	0	0
liver	21	VI	3.03913	0.914358
small intestine	1	VI	0	0
subcutaneous adipose tissue	9	VI	1.81263	0.78199
mesenteric adipose tissue	24	VI	1.44715	0.333861
muscle	15	VI	3.61184	0.720312
heart	6	VI	3.2631	0.847964
mesenteric adipose tissue	18	VI	2.66721	0.413278
liver	12	VI	3.93888	0.962643
mesenteric adipose tissue	27	VI	2.21928	0.693953
mesenteric adipose tissue	3	VI	1.82673	0.373698
spleen	12	VI	1.72911	0.378945
bone marrow	15	VI	4.32277	0.141323
pancreas	12	VI	0	0
skin	12	VI	2.74361	0.586091
white blood cells	1	VI	0	0
spleen	1	VI	0	0
gonadal adipose tissue	21	VI	4.56833	0.953829
pancreas	27	VI	0.728839	0.811255
muscle	9	VI	3.48478	0.61261
gonadal adipose tissue	24	VI	3.47478	0.917745
bone marrow	24	VI	0	0
muscle	12	VI	3.19494	0.811233
kidney	21	VI	3.8342	0.957276
pancreas	24	VI	0	0
whole brain	3	VI	1.21146	0.300787
heart	27	VI	2.71351	0.812306
white blood cells	6	VI	0	0
heart	12	VI	4.32032	0.751331
white blood cells	12	VI	0	0
small intestine	18	VI	0	0
kidney	1	VI	4.07135	0.813351
heart	15	VI	3.13712	0.817848
white blood cells	3	VI	0	0
mesenteric adipose tissue	6	VI	4.38742	0.791612
whole brain	9	VI	1.43325	0.334863
lung	3	VI	3.29001	0.913115
bone	15	VI	4.01003	0.273941
spleen	6	VI	0.154385	0.325715
kidney	15	VI	3.30735	0.691966
liver	6	VI	5.0964	0.991556
skin	3	VI	0.760329	0.217998
bone	3	VI	0.196489	0.0549629
muscle	21	VI	2.25409	0.682219
gonadal adipose tissue	3	VI	2.85097	0.528934
liver	18	VI	2.19861	0.835765
skin	18	VI	1.28143	0.284447
bone marrow	9	VI	0	0
spleen	27	VI	0	0
spleen	18	VI	0.288184	0.272411
small intestine	9	VI	1.08069	1
white blood cells	18	VI	0	0
pancreas	6	VI	0	0
gonadal adipose tissue	9	VI	4.51614	0.589929
bone marrow	1	VI	2.16138	0.257214
lung	9	VI	3.92103	0.981125
skin	1	VI	2.45025	0.725993
kidney	12	VI	3.48759	0.853678
brown adipose tissue	9	VI	5.40346	1
brown adipose tissue	3	VI	1.08069	0.594389
lung	21	VI	3.92493	0.912999
lung	15	VI	4.42564	0.955677
kidney	18	VI	4.24943	0.929761
subcutaneous adipose tissue	12	VI	1.93318	0.617263
whole brain	1	VI	1.58149	0.372157
liver	24	VI	1.8801	0.923241
skin	27	VI	2.4408	0.896308
skin	24	VI	1.79086	0.594193
whole brain	12	VI	1.09333	0.289196
bone marrow	21	VI	0	0
lung	12	VI	5.15292	0.953455
skin	21	VI	1.24893	0.316686
lung	6	VI	3.96127	0.981028
whole brain	18	VI	1.23985	0.272484
liver	15	VI	4.42177	0.588926
bone	1	VI	1.87043	0.444719
white blood cells	27	VI	0	0
spleen	9	VI	0	0
heart	24	VI	2.40766	0.777629
subcutaneous adipose tissue	27	VI	2.64215	0.8258
white blood cells	24	VI	0	0
muscle	24	VI	2.70173	0.883957
gonadal adipose tissue	6	VI	3.637	0.605884
lung	24	VI	2.47232	0.895008
bone	27	VI	7.17841	0.580681

## Sheet: Mouse Ntrk2 counts
Data origin	Accession nr.	Run_ID	Organism	Tissue	Age	Dev_stage	Gene	Exon	Norm_CPM	Isoform
Tabula Muris Consortium	GSE132040	SRR9125587;SRR9127402	Mus musculus	pancreas	18	months postnatal	Ntrk2	NTRK2_human_ex18	0.153473	TrkB-T1
Tabula Muris Consortium	GSE132040	SRR9125587;SRR9127402	Mus musculus	pancreas	18	months postnatal	Ntrk2	NTRK2_human_ex21	0.0446792	TrkB-Shc
Tabula Muris Consortium	GSE132040	SRR9125587;SRR9127402	Mus musculus	pancreas	18	months postnatal	Ntrk2	NTRK2_human_ex26	0	TrkB-FL
Tabula Muris Consortium	GSE132040	SRR9125588;SRR9127397	Mus musculus	pancreas	15	months postnatal	Ntrk2	NTRK2_human_ex18	0.458129	TrkB-T1
Tabula Muris Consortium	GSE132040	SRR9125588;SRR9127397	Mus musculus	pancreas	15	months postnatal	Ntrk2	NTRK2_human_ex21	0	TrkB-Shc
Tabula Muris Consortium	GSE132040	SRR9125588;SRR9127397	Mus musculus	pancreas	15	months postnatal	Ntrk2	NTRK2_human_ex26	0	TrkB-FL
Tabula Muris Consortium	GSE132040	SRR9125589;SRR9127396	Mus musculus	bone	24	months postnatal	Ntrk2	NTRK2_human_ex18	1.57702	TrkB-T1
Tabula Muris Consortium	GSE132040	SRR9125589;SRR9127396	Mus musculus	bone	24	months postnatal	Ntrk2	NTRK2_human_ex21	1.27453	TrkB-Shc
Tabula Muris Consortium	GSE132040	SRR9125589;SRR9127396	Mus musculus	bone	24	months postnatal	Ntrk2	NTRK2_human_ex26	0.589365	TrkB-FL
Tabula Muris Consortium	GSE132040	SRR9125590;SRR9127399	Mus musculus	brown adipose tissue	18	months postnatal	Ntrk2	NTRK2_human_ex18	27.648	TrkB-T1
Tabula Muris Consortium	GSE132040	SRR9125590;SRR9127399	Mus musculus	brown adipose tissue	18	months postnatal	Ntrk2	NTRK2_human_ex21	0.149657	TrkB-Shc
Tabula Muris Consortium	GSE132040	SRR9125590;SRR9127399	Mus musculus	brown adipose tissue	18	months postnatal	Ntrk2	NTRK2_human_ex26	0.207135	TrkB-FL
Tabula Muris Consortium	GSE132040	SRR9125591;SRR9127398	Mus musculus	bone marrow	3	months postnatal	Ntrk2	NTRK2_human_ex18	0.508622	TrkB-T1
Tabula Muris Consortium	GSE132040	SRR9125591;SRR9127398	Mus musculus	bone marrow	3	months postnatal	Ntrk2	NTRK2_human_ex21	0.325756	TrkB-Shc
Tabula Muris Consortium	GSE132040	SRR9125591;SRR9127398	Mus musculus	bone marrow	3	months postnatal	Ntrk2	NTRK2_human_ex26	0.117109	TrkB-FL
Tabula Muris Consortium	GSE132040	SRR9125592;SRR9126814	Mus musculus	heart	21	months postnatal	Ntrk2	NTRK2_human_ex18	0.498613	TrkB-T1
Tabula Muris Consortium	GSE132040	SRR9125592;SRR9126814	Mus musculus	heart	21	months postnatal	Ntrk2	NTRK2_human_ex21	0.802805	TrkB-Shc
Tabula Muris Consortium	GSE132040	SRR9125592;SRR9126814	Mus musculus	heart	21	months postnatal	Ntrk2	NTRK2_human_ex26	0.329566	TrkB-FL
Tabula Muris Consortium	GSE132040	SRR9125593;SRR9126818	Mus musculus	heart	21	months postnatal	Ntrk2	NTRK2_human_ex18	0.342213	TrkB-T1
Tabula Muris Consortium	GSE132040	SRR9125593;SRR9126818	Mus musculus	heart	21	months postnatal	Ntrk2	NTRK2_human_ex21	0.124532	TrkB-Shc
Tabula Muris Consortium	GSE132040	SRR9125593;SRR9126818	Mus musculus	heart	21	months postnatal	Ntrk2	NTRK2_human_ex26	0.123115	TrkB-FL
Tabula Muris Consortium	GSE132040	SRR9125594;SRR9126810	Mus musculus	pancreas	9	months postnatal	Ntrk2	NTRK2_human_ex18	0.333814	TrkB-T1
Tabula Muris Consortium	GSE132040	SRR9125594;SRR9126810	Mus musculus	pancreas	9	months postnatal	Ntrk2	NTRK2_human_ex21	0	TrkB-Shc
Tabula Muris Consortium	GSE132040	SRR9125594;SRR9126810	Mus musculus	pancreas	9	months postnatal	Ntrk2	NTRK2_human_ex26	0	TrkB-FL
Tabula Muris Consortium	GSE132040	SRR9125595;SRR9127463	Mus musculus	mesenteric adipose tissue	15	months postnatal	Ntrk2	NTRK2_human_ex18	12.4462	TrkB-T1
Tabula Muris Consortium	GSE132040	SRR9125595;SRR9127463	Mus musculus	mesenteric adipose tissue	15	months postnatal	Ntrk2	NTRK2_human_ex21	1.04114	TrkB-Shc
Tabula Muris Consortium	GSE132040	SRR9125595;SRR9127463	Mus musculus	mesenteric adipose tissue	15	months postnatal	Ntrk2	NTRK2_human_ex26	0.209347	TrkB-FL
Tabula Muris Consortium	GSE132040	SRR9125596;SRR9127462	Mus musculus	whole brain	21	months postnatal	Ntrk2	NTRK2_human_ex18	30.2573	TrkB-T1
Tabula Muris Consortium	GSE132040	SRR9125596;SRR9127462	Mus musculus	whole brain	21	months postnatal	Ntrk2	NTRK2_human_ex21	1.20419	TrkB-Shc
Tabula Muris Consortium	GSE132040	SRR9125596;SRR9127462	Mus musculus	whole brain	21	months postnatal	Ntrk2	NTRK2_human_ex26	11.5295	TrkB-FL
Tabula Muris Consortium	GSE132040	SRR9125597;SRR9127291	Mus musculus	kidney	3	months postnatal	Ntrk2	NTRK2_human_ex18	0.353243	TrkB-T1
Tabula Muris Consortium	GSE132040	SRR9125597;SRR9127291	Mus musculus	kidney	3	months postnatal	Ntrk2	NTRK2_human_ex21	0.200913	TrkB-Shc
Tabula Muris Consortium	GSE132040	SRR9125597;SRR9127291	Mus musculus	kidney	3	months postnatal	Ntrk2	NTRK2_human_ex26	0.141876	TrkB-FL
Tabula Muris Consortium	GSE132040	SRR9125598;SRR9127466	Mus musculus	subcutaneous adipose tissue	6	months postnatal	Ntrk2	NTRK2_human_ex18	18.2287	TrkB-T1
Tabula Muris Consortium	GSE132040	SRR9125598;SRR9127466	Mus musculus	subcutaneous adipose tissue	6	months postnatal	Ntrk2	NTRK2_human_ex21	0.046393	TrkB-Shc
Tabula Muris Consortium	GSE132040	SRR9125598;SRR9127466	Mus musculus	subcutaneous adipose tissue	6	months postnatal	Ntrk2	NTRK2_human_ex26	0.09173	TrkB-FL
Tabula Muris Consortium	GSE132040	SRR9125599;SRR9127465	Mus musculus	spleen	21	months postnatal	Ntrk2	NTRK2_human_ex18	0.330658	TrkB-T1
Tabula Muris Consortium	GSE132040	SRR9125599;SRR9127465	Mus musculus	spleen	21	months postnatal	Ntrk2	NTRK2_human_ex21	0.182391	TrkB-Shc
Tabula Muris Consortium	GSE132040	SRR9125599;SRR9127465	Mus musculus	spleen	21	months postnatal	Ntrk2	NTRK2_human_ex26	0	TrkB-FL
Tabula Muris Consortium	GSE132040	SRR9125600;SRR9127468	Mus musculus	bone marrow	3	months postnatal	Ntrk2	NTRK2_human_ex18	0.87741	TrkB-T1
Tabula Muris Consortium	GSE132040	SRR9125600;SRR9127468	Mus musculus	bone marrow	3	months postnatal	Ntrk2	NTRK2_human_ex21	0.483979	TrkB-Shc
Tabula Muris Consortium	GSE132040	SRR9125600;SRR9127468	Mus musculus	bone marrow	3	months postnatal	Ntrk2	NTRK2_human_ex26	0.558215	TrkB-FL
Tabula Muris Consortium	GSE132040	SRR9125601;SRR9127467	Mus musculus	gonadal adipose tissue	27	months postnatal	Ntrk2	NTRK2_human_ex18	16.5769	TrkB-T1
Tabula Muris Consortium	GSE132040	SRR9125601;SRR9127467	Mus musculus	gonadal adipose tissue	27	months postnatal	Ntrk2	NTRK2_human_ex21	0.0712497	TrkB-Shc
Tabula Muris Consortium	GSE132040	SRR9125601;SRR9127467	Mus musculus	gonadal adipose tissue	27	months postnatal	Ntrk2	NTRK2_human_ex26	0.12679	TrkB-FL
Tabula Muris Consortium	GSE132040	SRR9125602;SRR9127470	Mus musculus	bone	9	months postnatal	Ntrk2	NTRK2_human_ex18	0.585352	TrkB-T1
Tabula Muris Consortium	GSE132040	SRR9125602;SRR9127470	Mus musculus	bone	9	months postnatal	Ntrk2	NTRK2_human_ex21	0.239581	TrkB-Shc
Tabula Muris Consortium	GSE132040	SRR9125602;SRR9127470	Mus musculus	bone	9	months postnatal	Ntrk2	NTRK2_human_ex26	0.0947638	TrkB-FL
Tabula Muris Consortium	GSE132040	SRR9125603;SRR9127469	Mus musculus	white blood cells	21	months postnatal	Ntrk2	NTRK2_human_ex18	0	TrkB-T1
Tabula Muris Consortium	GSE132040	SRR9125603;SRR9127469	Mus musculus	white blood cells	21	months postnatal	Ntrk2	NTRK2_human_ex21	0.0262979	TrkB-Shc
Tabula Muris Consortium	GSE132040	SRR9125603;SRR9127469	Mus musculus	white blood cells	21	months postnatal	Ntrk2	NTRK2_human_ex26	0.0259986	TrkB-FL
Tabula Muris Consortium	GSE132040	SRR9125604;SRR9127472	Mus musculus	spleen	24	months postnatal	Ntrk2	NTRK2_human_ex18	0.336269	TrkB-T1
Tabula Muris Consortium	GSE132040	SRR9125604;SRR9127472	Mus musculus	spleen	24	months postnatal	Ntrk2	NTRK2_human_ex21	0	TrkB-Shc
Tabula Muris Consortium	GSE132040	SRR9125604;SRR9127472	Mus musculus	spleen	24	months postnatal	Ntrk2	NTRK2_human_ex26	0	TrkB-FL
Tabula Muris Consortium	GSE132040	SRR9125605;SRR9127471	Mus musculus	lung	27	months postnatal	Ntrk2	NTRK2_human_ex18	5.50953	TrkB-T1
Tabula Muris Consortium	GSE132040	SRR9125605;SRR9127471	Mus musculus	lung	27	months postnatal	Ntrk2	NTRK2_human_ex21	0.285296	TrkB-Shc
Tabula Muris Consortium	GSE132040	SRR9125605;SRR9127471	Mus musculus	lung	27	months postnatal	Ntrk2	NTRK2_human_ex26	0.188032	TrkB-FL
Tabula Muris Consortium	GSE132040	SRR9125606;SRR9127330	Mus musculus	bone	18	months postnatal	Ntrk2	NTRK2_human_ex18	0.670087	TrkB-T1
Tabula Muris Consortium	GSE132040	SRR9125606;SRR9127330	Mus musculus	bone	18	months postnatal	Ntrk2	NTRK2_human_ex21	0.606829	TrkB-Shc
Tabula Muris Consortium	GSE132040	SRR9125606;SRR9127330	Mus musculus	bone	18	months postnatal	Ntrk2	NTRK2_human_ex26	0.20687	TrkB-FL
Tabula Muris Consortium	GSE132040	SRR9125607;SRR9126834	Mus musculus	brown adipose tissue	18	months postnatal	Ntrk2	NTRK2_human_ex18	21.5675	TrkB-T1
Tabula Muris Consortium	GSE132040	SRR9125607;SRR9126834	Mus musculus	brown adipose tissue	18	months postnatal	Ntrk2	NTRK2_human_ex21	0.0136448	TrkB-Shc
Tabula Muris Consortium	GSE132040	SRR9125607;SRR9126834	Mus musculus	brown adipose tissue	18	months postnatal	Ntrk2	NTRK2_human_ex26	0.202342	TrkB-FL
Tabula Muris Consortium	GSE132040	SRR9125608;SRR9127329	Mus musculus	subcutaneous adipose tissue	3	months postnatal	Ntrk2	NTRK2_human_ex18	20.5041	TrkB-T1
Tabula Muris Consortium	GSE132040	SRR9125608;SRR9127329	Mus musculus	subcutaneous adipose tissue	3	months postnatal	Ntrk2	NTRK2_human_ex21	0.349417	TrkB-Shc
Tabula Muris Consortium	GSE132040	SRR9125608;SRR9127329	Mus musculus	subcutaneous adipose tissue	3	months postnatal	Ntrk2	NTRK2_human_ex26	0.25123	TrkB-FL
Tabula Muris Consortium	GSE132040	SRR9125609;SRR9126812	Mus musculus	muscle	1	months postnatal	Ntrk2	NTRK2_human_ex18	0.245067	TrkB-T1
Tabula Muris Consortium	GSE132040	SRR9125609;SRR9126812	Mus musculus	muscle	1	months postnatal	Ntrk2	NTRK2_human_ex21	0.025958	TrkB-Shc
Tabula Muris Consortium	GSE132040	SRR9125609;SRR9126812	Mus musculus	muscle	1	months postnatal	Ntrk2	NTRK2_human_ex26	0.0256625	TrkB-FL
Tabula Muris Consortium	GSE132040	SRR9125610;SRR9127332	Mus musculus	muscle	6	months postnatal	Ntrk2	NTRK2_human_ex18	0.725486	TrkB-T1
Tabula Muris Consortium	GSE132040	SRR9125610;SRR9127332	Mus musculus	muscle	6	months postnatal	Ntrk2	NTRK2_human_ex21	0	TrkB-Shc
Tabula Muris Consortium	GSE132040	SRR9125610;SRR9127332	Mus musculus	muscle	6	months postnatal	Ntrk2	NTRK2_human_ex26	0	TrkB-FL
Tabula Muris Consortium	GSE132040	SRR9125611;SRR9127460	Mus musculus	kidney	9	months postnatal	Ntrk2	NTRK2_human_ex18	0.315704	TrkB-T1
Tabula Muris Consortium	GSE132040	SRR9125611;SRR9127460	Mus musculus	kidney	9	months postnatal	Ntrk2	NTRK2_human_ex21	0.371628	TrkB-Shc
Tabula Muris Consortium	GSE132040	SRR9125611;SRR9127460	Mus musculus	kidney	9	months postnatal	Ntrk2	NTRK2_human_ex26	0.130367	TrkB-FL
Tabula Muris Consortium	GSE132040	SRR9125612;SRR9127459	Mus musculus	kidney	27	months postnatal	Ntrk2	NTRK2_human_ex18	0.566751	TrkB-T1
Tabula Muris Consortium	GSE132040	SRR9125612;SRR9127459	Mus musculus	kidney	27	months postnatal	Ntrk2	NTRK2_human_ex21	0.116995	TrkB-Shc
Tabula Muris Consortium	GSE132040	SRR9125612;SRR9127459	Mus musculus	kidney	27	months postnatal	Ntrk2	NTRK2_human_ex26	0.0266916	TrkB-FL
Tabula Muris Consortium	GSE132040	SRR9125613;SRR9127331	Mus musculus	spleen	3	months postnatal	Ntrk2	NTRK2_human_ex18	0.411336	TrkB-T1
Tabula Muris Consortium	GSE132040	SRR9125613;SRR9127331	Mus musculus	spleen	3	months postnatal	Ntrk2	NTRK2_human_ex21	0	TrkB-Shc
Tabula Muris Consortium	GSE132040	SRR9125613;SRR9127331	Mus musculus	spleen	3	months postnatal	Ntrk2	NTRK2_human_ex26	0	TrkB-FL
Tabula Muris Consortium	GSE132040	SRR9125614;SRR9127548	Mus musculus	brown adipose tissue	1	months postnatal	Ntrk2	NTRK2_human_ex18	28.1967	TrkB-T1
Tabula Muris Consortium	GSE132040	SRR9125614;SRR9127548	Mus musculus	brown adipose tissue	1	months postnatal	Ntrk2	NTRK2_human_ex21	0.0444194	TrkB-Shc
Tabula Muris Consortium	GSE132040	SRR9125614;SRR9127548	Mus musculus	brown adipose tissue	1	months postnatal	Ntrk2	NTRK2_human_ex26	0.0878277	TrkB-FL
Tabula Muris Consortium	GSE132040	SRR9125615;SRR9127270	Mus musculus	mesenteric adipose tissue	9	months postnatal	Ntrk2	NTRK2_human_ex18	9.02707	TrkB-T1
Tabula Muris Consortium	GSE132040	SRR9125615;SRR9127270	Mus musculus	mesenteric adipose tissue	9	months postnatal	Ntrk2	NTRK2_human_ex21	0.732482	TrkB-Shc
Tabula Muris Consortium	GSE132040	SRR9125615;SRR9127270	Mus musculus	mesenteric adipose tissue	9	months postnatal	Ntrk2	NTRK2_human_ex26	0.104521	TrkB-FL
Tabula Muris Consortium	GSE132040	SRR9125616;SRR9127269	Mus musculus	brown adipose tissue	27	months postnatal	Ntrk2	NTRK2_human_ex18	22.4812	TrkB-T1
Tabula Muris Consortium	GSE132040	SRR9125616;SRR9127269	Mus musculus	brown adipose tissue	27	months postnatal	Ntrk2	NTRK2_human_ex21	0.170365	TrkB-Shc
Tabula Muris Consortium	GSE132040	SRR9125616;SRR9127269	Mus musculus	brown adipose tissue	27	months postnatal	Ntrk2	NTRK2_human_ex26	0.331492	TrkB-FL
Tabula Muris Consortium	GSE132040	SRR9125617;SRR9127479	Mus musculus	pancreas	15	months postnatal	Ntrk2	NTRK2_human_ex18	0.331658	TrkB-T1
Tabula Muris Consortium	GSE132040	SRR9125617;SRR9127479	Mus musculus	pancreas	15	months postnatal	Ntrk2	NTRK2_human_ex21	0	TrkB-Shc
Tabula Muris Consortium	GSE132040	SRR9125617;SRR9127479	Mus musculus	pancreas	15	months postnatal	Ntrk2	NTRK2_human_ex26	0	TrkB-FL
Tabula Muris Consortium	GSE132040	SRR9125618;SRR9127177	Mus musculus	brown adipose tissue	1	months postnatal	Ntrk2	NTRK2_human_ex18	21.9659	TrkB-T1
Tabula Muris Consortium	GSE132040	SRR9125618;SRR9127177	Mus musculus	brown adipose tissue	1	months postnatal	Ntrk2	NTRK2_human_ex21	0.130504	TrkB-Shc
Tabula Muris Consortium	GSE132040	SRR9125618;SRR9127177	Mus musculus	brown adipose tissue	1	months postnatal	Ntrk2	NTRK2_human_ex26	0.225783	TrkB-FL
Tabula Muris Consortium	GSE132040	SRR9125619;SRR9126777	Mus musculus	subcutaneous adipose tissue	15	months postnatal	Ntrk2	NTRK2_human_ex18	33.7746	TrkB-T1
Tabula Muris Consortium	GSE132040	SRR9125619;SRR9126777	Mus musculus	subcutaneous adipose tissue	15	months postnatal	Ntrk2	NTRK2_human_ex21	0.959276	TrkB-Shc
Tabula Muris Consortium	GSE132040	SRR9125619;SRR9126777	Mus musculus	subcutaneous adipose tissue	15	months postnatal	Ntrk2	NTRK2_human_ex26	0.355634	TrkB-FL
Tabula Muris Consortium	GSE132040	SRR9125620;SRR9126775	Mus musculus	small intestine	24	months postnatal	Ntrk2	NTRK2_human_ex18	0.0149937	TrkB-T1
Tabula Muris Consortium	GSE132040	SRR9125620;SRR9126775	Mus musculus	small intestine	24	months postnatal	Ntrk2	NTRK2_human_ex21	0.0523798	TrkB-Shc
Tabula Muris Consortium	GSE132040	SRR9125620;SRR9126775	Mus musculus	small intestine	24	months postnatal	Ntrk2	NTRK2_human_ex26	0.0129459	TrkB-FL
Tabula Muris Consortium	GSE132040	SRR9125621;SRR9126742	Mus musculus	skin	15	months postnatal	Ntrk2	NTRK2_human_ex18	6.69621	TrkB-T1
Tabula Muris Consortium	GSE132040	SRR9125621;SRR9126742	Mus musculus	skin	15	months postnatal	Ntrk2	NTRK2_human_ex21	0.0428444	TrkB-Shc
Tabula Muris Consortium	GSE132040	SRR9125621;SRR9126742	Mus musculus	skin	15	months postnatal	Ntrk2	NTRK2_human_ex26	0.0988326	TrkB-FL
Tabula Muris Consortium	GSE132040	SRR9125622;SRR9127447	Mus musculus	small intestine	15	months postnatal	Ntrk2	NTRK2_human_ex18	0	TrkB-T1
Tabula Muris Consortium	GSE132040	SRR9125622;SRR9127447	Mus musculus	small intestine	15	months postnatal	Ntrk2	NTRK2_human_ex21	0.10349	TrkB-Shc
Tabula Muris Consortium	GSE132040	SRR9125622;SRR9127447	Mus musculus	small intestine	15	months postnatal	Ntrk2	NTRK2_human_ex26	0.011368	TrkB-FL
Tabula Muris Consortium	GSE132040	SRR9125623;SRR9126744	Mus musculus	subcutaneous adipose tissue	6	months postnatal	Ntrk2	NTRK2_human_ex18	17.9077	TrkB-T1
Tabula Muris Consortium	GSE132040	SRR9125623;SRR9126744	Mus musculus	subcutaneous adipose tissue	6	months postnatal	Ntrk2	NTRK2_human_ex21	0.879149	TrkB-Shc
Tabula Muris Consortium	GSE132040	SRR9125623;SRR9126744	Mus musculus	subcutaneous adipose tissue	6	months postnatal	Ntrk2	NTRK2_human_ex26	0.352576	TrkB-FL
Tabula Muris Consortium	GSE132040	SRR9125624;SRR9126743	Mus musculus	small intestine	27	months postnatal	Ntrk2	NTRK2_human_ex18	0.107089	TrkB-T1
Tabula Muris Consortium	GSE132040	SRR9125624;SRR9126743	Mus musculus	small intestine	27	months postnatal	Ntrk2	NTRK2_human_ex21	0.654697	TrkB-Shc
Tabula Muris Consortium	GSE132040	SRR9125624;SRR9126743	Mus musculus	small intestine	27	months postnatal	Ntrk2	NTRK2_human_ex26	0.0616424	TrkB-FL
Tabula Muris Consortium	GSE132040	SRR9125625;SRR9126738	Mus musculus	muscle	6	months postnatal	Ntrk2	NTRK2_human_ex18	0.497746	TrkB-T1
Tabula Muris Consortium	GSE132040	SRR9125625;SRR9126738	Mus musculus	muscle	6	months postnatal	Ntrk2	NTRK2_human_ex21	0.144905	TrkB-Shc
Tabula Muris Consortium	GSE132040	SRR9125625;SRR9126738	Mus musculus	muscle	6	months postnatal	Ntrk2	NTRK2_human_ex26	0	TrkB-FL
Tabula Muris Consortium	GSE132040	SRR9125626;SRR9126737	Mus musculus	mesenteric adipose tissue	12	months postnatal	Ntrk2	NTRK2_human_ex18	9.32054	TrkB-T1
Tabula Muris Consortium	GSE132040	SRR9125626;SRR9126737	Mus musculus	mesenteric adipose tissue	12	months postnatal	Ntrk2	NTRK2_human_ex21	0.246798	TrkB-Shc
Tabula Muris Consortium	GSE132040	SRR9125626;SRR9126737	Mus musculus	mesenteric adipose tissue	12	months postnatal	Ntrk2	NTRK2_human_ex26	0.15155	TrkB-FL
Tabula Muris Consortium	GSE132040	SRR9125627;SRR9126740	Mus musculus	small intestine	21	months postnatal	Ntrk2	NTRK2_human_ex18	0.368146	TrkB-T1
Tabula Muris Consortium	GSE132040	SRR9125627;SRR9126740	Mus musculus	small intestine	21	months postnatal	Ntrk2	NTRK2_human_ex21	0	TrkB-Shc
Tabula Muris Consortium	GSE132040	SRR9125627;SRR9126740	Mus musculus	small intestine	21	months postnatal	Ntrk2	NTRK2_human_ex26	0.0794666	TrkB-FL
Tabula Muris Consortium	GSE132040	SRR9125628;SRR9126739	Mus musculus	brown adipose tissue	6	months postnatal	Ntrk2	NTRK2_human_ex18	27.7667	TrkB-T1
Tabula Muris Consortium	GSE132040	SRR9125628;SRR9126739	Mus musculus	brown adipose tissue	6	months postnatal	Ntrk2	NTRK2_human_ex21	0.0330993	TrkB-Shc
Tabula Muris Consortium	GSE132040	SRR9125628;SRR9126739	Mus musculus	brown adipose tissue	6	months postnatal	Ntrk2	NTRK2_human_ex26	0.0545377	TrkB-FL
Tabula Muris Consortium	GSE132040	SRR9125629;SRR9127555	Mus musculus	white blood cells	9	months postnatal	Ntrk2	NTRK2_human_ex18	0.0575504	TrkB-T1
Tabula Muris Consortium	GSE132040	SRR9125629;SRR9127555	Mus musculus	white blood cells	9	months postnatal	Ntrk2	NTRK2_human_ex21	0.0837709	TrkB-Shc
Tabula Muris Consortium	GSE132040	SRR9125629;SRR9127555	Mus musculus	white blood cells	9	months postnatal	Ntrk2	NTRK2_human_ex26	0	TrkB-FL
Tabula Muris Consortium	GSE132040	SRR9125630;SRR9126763	Mus musculus	bone	21	months postnatal	Ntrk2	NTRK2_human_ex18	0.252347	TrkB-T1
Tabula Muris Consortium	GSE132040	SRR9125630;SRR9126763	Mus musculus	bone	21	months postnatal	Ntrk2	NTRK2_human_ex21	0.0314845	TrkB-Shc
Tabula Muris Consortium	GSE132040	SRR9125630;SRR9126763	Mus musculus	bone	21	months postnatal	Ntrk2	NTRK2_human_ex26	0.0778154	TrkB-FL
Tabula Muris Consortium	GSE132040	SRR9125631;SRR9126984	Mus musculus	gonadal adipose tissue	18	months postnatal	Ntrk2	NTRK2_human_ex18	24.7954	TrkB-T1
Tabula Muris Consortium	GSE132040	SRR9125631;SRR9126984	Mus musculus	gonadal adipose tissue	18	months postnatal	Ntrk2	NTRK2_human_ex21	0.0937471	TrkB-Shc
Tabula Muris Consortium	GSE132040	SRR9125631;SRR9126984	Mus musculus	gonadal adipose tissue	18	months postnatal	Ntrk2	NTRK2_human_ex26	0.18536	TrkB-FL
Tabula Muris Consortium	GSE132040	SRR9125632;SRR9126966	Mus musculus	kidney	24	months postnatal	Ntrk2	NTRK2_human_ex18	0	TrkB-T1
Tabula Muris Consortium	GSE132040	SRR9125632;SRR9126966	Mus musculus	kidney	24	months postnatal	Ntrk2	NTRK2_human_ex21	0	TrkB-Shc
Tabula Muris Consortium	GSE132040	SRR9125632;SRR9126966	Mus musculus	kidney	24	months postnatal	Ntrk2	NTRK2_human_ex26	0	TrkB-FL
Tabula Muris Consortium	GSE132040	SRR9125633;SRR9127416	Mus musculus	whole brain	24	months postnatal	Ntrk2	NTRK2_human_ex18	28.5785	TrkB-T1
Tabula Muris Consortium	GSE132040	SRR9125633;SRR9127416	Mus musculus	whole brain	24	months postnatal	Ntrk2	NTRK2_human_ex21	0.777093	TrkB-Shc
Tabula Muris Consortium	GSE132040	SRR9125633;SRR9127416	Mus musculus	whole brain	24	months postnatal	Ntrk2	NTRK2_human_ex26	9.35981	TrkB-FL
Tabula Muris Consortium	GSE132040	SRR9125634;SRR9126786	Mus musculus	pancreas	18	months postnatal	Ntrk2	NTRK2_human_ex18	0.622811	TrkB-T1
Tabula Muris Consortium	GSE132040	SRR9125634;SRR9126786	Mus musculus	pancreas	18	months postnatal	Ntrk2	NTRK2_human_ex21	0.152304	TrkB-Shc
Tabula Muris Consortium	GSE132040	SRR9125634;SRR9126786	Mus musculus	pancreas	18	months postnatal	Ntrk2	NTRK2_human_ex26	0	TrkB-FL
Tabula Muris Consortium	GSE132040	SRR9125635;SRR9127417	Mus musculus	liver	9	months postnatal	Ntrk2	NTRK2_human_ex18	0.423006	TrkB-T1
Tabula Muris Consortium	GSE132040	SRR9125635;SRR9127417	Mus musculus	liver	9	months postnatal	Ntrk2	NTRK2_human_ex21	1.31942	TrkB-Shc
Tabula Muris Consortium	GSE132040	SRR9125635;SRR9127417	Mus musculus	liver	9	months postnatal	Ntrk2	NTRK2_human_ex26	0.156529	TrkB-FL
Tabula Muris Consortium	GSE132040	SRR9125636;SRR9127106	Mus musculus	heart	9	months postnatal	Ntrk2	NTRK2_human_ex18	0.0626733	TrkB-T1
Tabula Muris Consortium	GSE132040	SRR9125636;SRR9127106	Mus musculus	heart	9	months postnatal	Ntrk2	NTRK2_human_ex21	0.0912277	TrkB-Shc
Tabula Muris Consortium	GSE132040	SRR9125636;SRR9127106	Mus musculus	heart	9	months postnatal	Ntrk2	NTRK2_human_ex26	0.0990105	TrkB-FL
Tabula Muris Consortium	GSE132040	SRR9125637;SRR9127064	Mus musculus	subcutaneous adipose tissue	21	months postnatal	Ntrk2	NTRK2_human_ex18	30.8876	TrkB-T1
Tabula Muris Consortium	GSE132040	SRR9125637;SRR9127064	Mus musculus	subcutaneous adipose tissue	21	months postnatal	Ntrk2	NTRK2_human_ex21	0.496603	TrkB-Shc
Tabula Muris Consortium	GSE132040	SRR9125637;SRR9127064	Mus musculus	subcutaneous adipose tissue	21	months postnatal	Ntrk2	NTRK2_human_ex26	0.473372	TrkB-FL
Tabula Muris Consortium	GSE132040	SRR9125638;SRR9127109	Mus musculus	pancreas	3	months postnatal	Ntrk2	NTRK2_human_ex18	0.968254	TrkB-T1
Tabula Muris Consortium	GSE132040	SRR9125638;SRR9127109	Mus musculus	pancreas	3	months postnatal	Ntrk2	NTRK2_human_ex21	0.0338255	TrkB-Shc
Tabula Muris Consortium	GSE132040	SRR9125638;SRR9127109	Mus musculus	pancreas	3	months postnatal	Ntrk2	NTRK2_human_ex26	0	TrkB-FL
Tabula Muris Consortium	GSE132040	SRR9125640;SRR9127412	Mus musculus	brown adipose tissue	24	months postnatal	Ntrk2	NTRK2_human_ex18	17.1356	TrkB-T1
Tabula Muris Consortium	GSE132040	SRR9125640;SRR9127412	Mus musculus	brown adipose tissue	24	months postnatal	Ntrk2	NTRK2_human_ex21	0.0256705	TrkB-Shc
Tabula Muris Consortium	GSE132040	SRR9125640;SRR9127412	Mus musculus	brown adipose tissue	24	months postnatal	Ntrk2	NTRK2_human_ex26	0.0507567	TrkB-FL
Tabula Muris Consortium	GSE132040	SRR9125641;SRR9127105	Mus musculus	whole brain	27	months postnatal	Ntrk2	NTRK2_human_ex18	33.8241	TrkB-T1
Tabula Muris Consortium	GSE132040	SRR9125641;SRR9127105	Mus musculus	whole brain	27	months postnatal	Ntrk2	NTRK2_human_ex21	1.12579	TrkB-Shc
Tabula Muris Consortium	GSE132040	SRR9125641;SRR9127105	Mus musculus	whole brain	27	months postnatal	Ntrk2	NTRK2_human_ex26	8.75197	TrkB-FL
Tabula Muris Consortium	GSE132040	SRR9125642;SRR9127103	Mus musculus	bone	12	months postnatal	Ntrk2	NTRK2_human_ex18	1.03662	TrkB-T1
Tabula Muris Consortium	GSE132040	SRR9125642;SRR9127103	Mus musculus	bone	12	months postnatal	Ntrk2	NTRK2_human_ex21	1.40831	TrkB-Shc
Tabula Muris Consortium	GSE132040	SRR9125642;SRR9127103	Mus musculus	bone	12	months postnatal	Ntrk2	NTRK2_human_ex26	0.497245	TrkB-FL
Tabula Muris Consortium	GSE132040	SRR9125643;SRR9127257	Mus musculus	whole brain	27	months postnatal	Ntrk2	NTRK2_human_ex18	31.2711	TrkB-T1
Tabula Muris Consortium	GSE132040	SRR9125643;SRR9127257	Mus musculus	whole brain	27	months postnatal	Ntrk2	NTRK2_human_ex21	2.06732	TrkB-Shc
Tabula Muris Consortium	GSE132040	SRR9125643;SRR9127257	Mus musculus	whole brain	27	months postnatal	Ntrk2	NTRK2_human_ex26	7.88984	TrkB-FL
Tabula Muris Consortium	GSE132040	SRR9125644;SRR9127256	Mus musculus	liver	3	months postnatal	Ntrk2	NTRK2_human_ex18	0.426641	TrkB-T1
Tabula Muris Consortium	GSE132040	SRR9125644;SRR9127256	Mus musculus	liver	3	months postnatal	Ntrk2	NTRK2_human_ex21	0.0906355	TrkB-Shc
Tabula Muris Consortium	GSE132040	SRR9125644;SRR9127256	Mus musculus	liver	3	months postnatal	Ntrk2	NTRK2_human_ex26	0.109516	TrkB-FL
Tabula Muris Consortium	GSE132040	SRR9125645;SRR9127255	Mus musculus	gonadal adipose tissue	1	months postnatal	Ntrk2	NTRK2_human_ex18	17.7627	TrkB-T1
Tabula Muris Consortium	GSE132040	SRR9125645;SRR9127255	Mus musculus	gonadal adipose tissue	1	months postnatal	Ntrk2	NTRK2_human_ex21	0.0504014	TrkB-Shc
Tabula Muris Consortium	GSE132040	SRR9125645;SRR9127255	Mus musculus	gonadal adipose tissue	1	months postnatal	Ntrk2	NTRK2_human_ex26	0.0896901	TrkB-FL
Tabula Muris Consortium	GSE132040	SRR9125646;SRR9127254	Mus musculus	kidney	9	months postnatal	Ntrk2	NTRK2_human_ex18	0.535001	TrkB-T1
Tabula Muris Consortium	GSE132040	SRR9125646;SRR9127254	Mus musculus	kidney	9	months postnatal	Ntrk2	NTRK2_human_ex21	0.286379	TrkB-Shc
Tabula Muris Consortium	GSE132040	SRR9125646;SRR9127254	Mus musculus	kidney	9	months postnatal	Ntrk2	NTRK2_human_ex26	0.0745053	TrkB-FL
Tabula Muris Consortium	GSE132040	SRR9125647;SRR9127253	Mus musculus	gonadal adipose tissue	12	months postnatal	Ntrk2	NTRK2_human_ex18	17.1244	TrkB-T1
Tabula Muris Consortium	GSE132040	SRR9125647;SRR9127253	Mus musculus	gonadal adipose tissue	12	months postnatal	Ntrk2	NTRK2_human_ex21	0.177119	TrkB-Shc
Tabula Muris Consortium	GSE132040	SRR9125647;SRR9127253	Mus musculus	gonadal adipose tissue	12	months postnatal	Ntrk2	NTRK2_human_ex26	0.175103	TrkB-FL
Tabula Muris Consortium	GSE132040	SRR9125648;SRR9127252	Mus musculus	brown adipose tissue	21	months postnatal	Ntrk2	NTRK2_human_ex18	16.3762	TrkB-T1
Tabula Muris Consortium	GSE132040	SRR9125648;SRR9127252	Mus musculus	brown adipose tissue	21	months postnatal	Ntrk2	NTRK2_human_ex21	0.164119	TrkB-Shc
Tabula Muris Consortium	GSE132040	SRR9125648;SRR9127252	Mus musculus	brown adipose tissue	21	months postnatal	Ntrk2	NTRK2_human_ex26	0.189293	TrkB-FL
Tabula Muris Consortium	GSE132040	SRR9125649;SRR9127251	Mus musculus	skin	9	months postnatal	Ntrk2	NTRK2_human_ex18	4.13355	TrkB-T1
Tabula Muris Consortium	GSE132040	SRR9125649;SRR9127251	Mus musculus	skin	9	months postnatal	Ntrk2	NTRK2_human_ex21	1.19624	TrkB-Shc
Tabula Muris Consortium	GSE132040	SRR9125649;SRR9127251	Mus musculus	skin	9	months postnatal	Ntrk2	NTRK2_human_ex26	0.422551	TrkB-FL
Tabula Muris Consortium	GSE132040	SRR9125650;SRR9127250	Mus musculus	bone marrow	12	months postnatal	Ntrk2	NTRK2_human_ex18	0.503879	TrkB-T1
Tabula Muris Consortium	GSE132040	SRR9125650;SRR9127250	Mus musculus	bone marrow	12	months postnatal	Ntrk2	NTRK2_human_ex21	0.929037	TrkB-Shc
Tabula Muris Consortium	GSE132040	SRR9125650;SRR9127250	Mus musculus	bone marrow	12	months postnatal	Ntrk2	NTRK2_human_ex26	0.483402	TrkB-FL
Tabula Muris Consortium	GSE132040	SRR9125651;SRR9126781	Mus musculus	subcutaneous adipose tissue	1	months postnatal	Ntrk2	NTRK2_human_ex18	18.2832	TrkB-T1
Tabula Muris Consortium	GSE132040	SRR9125651;SRR9126781	Mus musculus	subcutaneous adipose tissue	1	months postnatal	Ntrk2	NTRK2_human_ex21	0.0576465	TrkB-Shc
Tabula Muris Consortium	GSE132040	SRR9125651;SRR9126781	Mus musculus	subcutaneous adipose tissue	1	months postnatal	Ntrk2	NTRK2_human_ex26	0.170971	TrkB-FL
Tabula Muris Consortium	GSE132040	SRR9125652;SRR9127581	Mus musculus	subcutaneous adipose tissue	3	months postnatal	Ntrk2	NTRK2_human_ex18	15.4862	TrkB-T1
Tabula Muris Consortium	GSE132040	SRR9125652;SRR9127581	Mus musculus	subcutaneous adipose tissue	3	months postnatal	Ntrk2	NTRK2_human_ex21	0.228081	TrkB-Shc
Tabula Muris Consortium	GSE132040	SRR9125652;SRR9127581	Mus musculus	subcutaneous adipose tissue	3	months postnatal	Ntrk2	NTRK2_human_ex26	0.189147	TrkB-FL
Tabula Muris Consortium	GSE132040	SRR9125653;SRR9126679	Mus musculus	subcutaneous adipose tissue	18	months postnatal	Ntrk2	NTRK2_human_ex18	32.2279	TrkB-T1
Tabula Muris Consortium	GSE132040	SRR9125653;SRR9126679	Mus musculus	subcutaneous adipose tissue	18	months postnatal	Ntrk2	NTRK2_human_ex21	0.756266	TrkB-Shc
Tabula Muris Consortium	GSE132040	SRR9125653;SRR9126679	Mus musculus	subcutaneous adipose tissue	18	months postnatal	Ntrk2	NTRK2_human_ex26	0.529591	TrkB-FL
Tabula Muris Consortium	GSE132040	SRR9125654;SRR9126678	Mus musculus	heart	1	months postnatal	Ntrk2	NTRK2_human_ex18	0.359358	TrkB-T1
Tabula Muris Consortium	GSE132040	SRR9125654;SRR9126678	Mus musculus	heart	1	months postnatal	Ntrk2	NTRK2_human_ex21	0.305951	TrkB-Shc
Tabula Muris Consortium	GSE132040	SRR9125654;SRR9126678	Mus musculus	heart	1	months postnatal	Ntrk2	NTRK2_human_ex26	0.377888	TrkB-FL
Tabula Muris Consortium	GSE132040	SRR9125655;SRR9126792	Mus musculus	lung	18	months postnatal	Ntrk2	NTRK2_human_ex18	3.07838	TrkB-T1
Tabula Muris Consortium	GSE132040	SRR9125655;SRR9126792	Mus musculus	lung	18	months postnatal	Ntrk2	NTRK2_human_ex21	0.925565	TrkB-Shc
Tabula Muris Consortium	GSE132040	SRR9125655;SRR9126792	Mus musculus	lung	18	months postnatal	Ntrk2	NTRK2_human_ex26	0.196078	TrkB-FL
Tabula Muris Consortium	GSE132040	SRR9125656;SRR9127323	Mus musculus	small intestine	15	months postnatal	Ntrk2	NTRK2_human_ex18	0.0747887	TrkB-T1
Tabula Muris Consortium	GSE132040	SRR9125656;SRR9127323	Mus musculus	small intestine	15	months postnatal	Ntrk2	NTRK2_human_ex21	0.119749	TrkB-Shc
Tabula Muris Consortium	GSE132040	SRR9125656;SRR9127323	Mus musculus	small intestine	15	months postnatal	Ntrk2	NTRK2_human_ex26	0.0107624	TrkB-FL
Tabula Muris Consortium	GSE132040	SRR9125657;SRR9126685	Mus musculus	gonadal adipose tissue	15	months postnatal	Ntrk2	NTRK2_human_ex18	24.5249	TrkB-T1
Tabula Muris Consortium	GSE132040	SRR9125657;SRR9126685	Mus musculus	gonadal adipose tissue	15	months postnatal	Ntrk2	NTRK2_human_ex21	0.0312442	TrkB-Shc
Tabula Muris Consortium	GSE132040	SRR9125657;SRR9126685	Mus musculus	gonadal adipose tissue	15	months postnatal	Ntrk2	NTRK2_human_ex26	0.241597	TrkB-FL
Tabula Muris Consortium	GSE132040	SRR9125658;SRR9126684	Mus musculus	small intestine	15	months postnatal	Ntrk2	NTRK2_human_ex18	0.0166191	TrkB-T1
Tabula Muris Consortium	GSE132040	SRR9125658;SRR9126684	Mus musculus	small intestine	15	months postnatal	Ntrk2	NTRK2_human_ex21	0	TrkB-Shc
Tabula Muris Consortium	GSE132040	SRR9125658;SRR9126684	Mus musculus	small intestine	15	months postnatal	Ntrk2	NTRK2_human_ex26	0	TrkB-FL
Tabula Muris Consortium	GSE132040	SRR9125659;SRR9126687	Mus musculus	muscle	27	months postnatal	Ntrk2	NTRK2_human_ex18	0.503617	TrkB-T1
Tabula Muris Consortium	GSE132040	SRR9125659;SRR9126687	Mus musculus	muscle	27	months postnatal	Ntrk2	NTRK2_human_ex21	0.038247	TrkB-Shc
Tabula Muris Consortium	GSE132040	SRR9125659;SRR9126687	Mus musculus	muscle	27	months postnatal	Ntrk2	NTRK2_human_ex26	0.0189059	TrkB-FL
Tabula Muris Consortium	GSE132040	SRR9125660;SRR9126686	Mus musculus	skin	6	months postnatal	Ntrk2	NTRK2_human_ex18	2.41794	TrkB-T1
Tabula Muris Consortium	GSE132040	SRR9125660;SRR9126686	Mus musculus	skin	6	months postnatal	Ntrk2	NTRK2_human_ex21	1.22676	TrkB-Shc
Tabula Muris Consortium	GSE132040	SRR9125660;SRR9126686	Mus musculus	skin	6	months postnatal	Ntrk2	NTRK2_human_ex26	0.358449	TrkB-FL
Tabula Muris Consortium	GSE132040	SRR9125661;SRR9126681	Mus musculus	bone marrow	6	months postnatal	Ntrk2	NTRK2_human_ex18	0.402199	TrkB-T1
Tabula Muris Consortium	GSE132040	SRR9125661;SRR9126681	Mus musculus	bone marrow	6	months postnatal	Ntrk2	NTRK2_human_ex21	1.15416	TrkB-Shc
Tabula Muris Consortium	GSE132040	SRR9125661;SRR9126681	Mus musculus	bone marrow	6	months postnatal	Ntrk2	NTRK2_human_ex26	0.198439	TrkB-FL
Tabula Muris Consortium	GSE132040	SRR9125662;SRR9126680	Mus musculus	small intestine	12	months postnatal	Ntrk2	NTRK2_human_ex18	0	TrkB-T1
Tabula Muris Consortium	GSE132040	SRR9125662;SRR9126680	Mus musculus	small intestine	12	months postnatal	Ntrk2	NTRK2_human_ex21	0	TrkB-Shc
Tabula Muris Consortium	GSE132040	SRR9125662;SRR9126680	Mus musculus	small intestine	12	months postnatal	Ntrk2	NTRK2_human_ex26	0.209204	TrkB-FL
Tabula Muris Consortium	GSE132040	SRR9125663;SRR9126683	Mus musculus	small intestine	3	months postnatal	Ntrk2	NTRK2_human_ex18	0.0934516	TrkB-T1
Tabula Muris Consortium	GSE132040	SRR9125663;SRR9126683	Mus musculus	small intestine	3	months postnatal	Ntrk2	NTRK2_human_ex21	0.0408087	TrkB-Shc
Tabula Muris Consortium	GSE132040	SRR9125663;SRR9126683	Mus musculus	small intestine	3	months postnatal	Ntrk2	NTRK2_human_ex26	0.00494148	TrkB-FL
Tabula Muris Consortium	GSE132040	SRR9125664;SRR9126682	Mus musculus	liver	27	months postnatal	Ntrk2	NTRK2_human_ex18	1.76477	TrkB-T1
Tabula Muris Consortium	GSE132040	SRR9125664;SRR9126682	Mus musculus	liver	27	months postnatal	Ntrk2	NTRK2_human_ex21	0.43595	TrkB-Shc
Tabula Muris Consortium	GSE132040	SRR9125664;SRR9126682	Mus musculus	liver	27	months postnatal	Ntrk2	NTRK2_human_ex26	0.0923546	TrkB-FL
Tabula Muris Consortium	GSE132040	SRR9125665;SRR9126893	Mus musculus	mesenteric adipose tissue	21	months postnatal	Ntrk2	NTRK2_human_ex18	10.2724	TrkB-T1
Tabula Muris Consortium	GSE132040	SRR9125665;SRR9126893	Mus musculus	mesenteric adipose tissue	21	months postnatal	Ntrk2	NTRK2_human_ex21	0.360883	TrkB-Shc
Tabula Muris Consortium	GSE132040	SRR9125665;SRR9126893	Mus musculus	mesenteric adipose tissue	21	months postnatal	Ntrk2	NTRK2_human_ex26	0.244507	TrkB-FL
Tabula Muris Consortium	GSE132040	SRR9125666;SRR9126892	Mus musculus	lung	1	months postnatal	Ntrk2	NTRK2_human_ex18	3.71523	TrkB-T1
Tabula Muris Consortium	GSE132040	SRR9125666;SRR9126892	Mus musculus	lung	1	months postnatal	Ntrk2	NTRK2_human_ex21	0.261196	TrkB-Shc
Tabula Muris Consortium	GSE132040	SRR9125666;SRR9126892	Mus musculus	lung	1	months postnatal	Ntrk2	NTRK2_human_ex26	0.11918	TrkB-FL
Tabula Muris Consortium	GSE132040	SRR9125667;SRR9126911	Mus musculus	muscle	3	months postnatal	Ntrk2	NTRK2_human_ex18	0.788971	TrkB-T1
Tabula Muris Consortium	GSE132040	SRR9125667;SRR9126911	Mus musculus	muscle	3	months postnatal	Ntrk2	NTRK2_human_ex21	0.347898	TrkB-Shc
Tabula Muris Consortium	GSE132040	SRR9125667;SRR9126911	Mus musculus	muscle	3	months postnatal	Ntrk2	NTRK2_human_ex26	0.0529136	TrkB-FL
Tabula Muris Consortium	GSE132040	SRR9125668;SRR9126910	Mus musculus	bone marrow	18	months postnatal	Ntrk2	NTRK2_human_ex18	0.361744	TrkB-T1
Tabula Muris Consortium	GSE132040	SRR9125668;SRR9126910	Mus musculus	bone marrow	18	months postnatal	Ntrk2	NTRK2_human_ex21	0.473902	TrkB-Shc
Tabula Muris Consortium	GSE132040	SRR9125668;SRR9126910	Mus musculus	bone marrow	18	months postnatal	Ntrk2	NTRK2_human_ex26	0.0780847	TrkB-FL
Tabula Muris Consortium	GSE132040	SRR9125669;SRR9126905	Mus musculus	pancreas	21	months postnatal	Ntrk2	NTRK2_human_ex18	1.22259	TrkB-T1
Tabula Muris Consortium	GSE132040	SRR9125669;SRR9126905	Mus musculus	pancreas	21	months postnatal	Ntrk2	NTRK2_human_ex21	1.74725	TrkB-Shc
Tabula Muris Consortium	GSE132040	SRR9125669;SRR9126905	Mus musculus	pancreas	21	months postnatal	Ntrk2	NTRK2_human_ex26	0.383859	TrkB-FL
Tabula Muris Consortium	GSE132040	SRR9125670;SRR9126904	Mus musculus	mesenteric adipose tissue	1	months postnatal	Ntrk2	NTRK2_human_ex18	1.73544	TrkB-T1
Tabula Muris Consortium	GSE132040	SRR9125670;SRR9126904	Mus musculus	mesenteric adipose tissue	1	months postnatal	Ntrk2	NTRK2_human_ex21	0.219955	TrkB-Shc
Tabula Muris Consortium	GSE132040	SRR9125670;SRR9126904	Mus musculus	mesenteric adipose tissue	1	months postnatal	Ntrk2	NTRK2_human_ex26	0.279288	TrkB-FL
Tabula Muris Consortium	GSE132040	SRR9125671;SRR9126907	Mus musculus	small intestine	6	months postnatal	Ntrk2	NTRK2_human_ex18	0.0273261	TrkB-T1
Tabula Muris Consortium	GSE132040	SRR9125671;SRR9126907	Mus musculus	small intestine	6	months postnatal	Ntrk2	NTRK2_human_ex21	0.0238657	TrkB-Shc
Tabula Muris Consortium	GSE132040	SRR9125671;SRR9126907	Mus musculus	small intestine	6	months postnatal	Ntrk2	NTRK2_human_ex26	0.0235941	TrkB-FL
Tabula Muris Consortium	GSE132040	SRR9125672;SRR9126906	Mus musculus	whole brain	6	months postnatal	Ntrk2	NTRK2_human_ex18	36.7842	TrkB-T1
Tabula Muris Consortium	GSE132040	SRR9125672;SRR9126906	Mus musculus	whole brain	6	months postnatal	Ntrk2	NTRK2_human_ex21	0.870223	TrkB-Shc
Tabula Muris Consortium	GSE132040	SRR9125672;SRR9126906	Mus musculus	whole brain	6	months postnatal	Ntrk2	NTRK2_human_ex26	15.2949	TrkB-FL
Tabula Muris Consortium	GSE132040	SRR9125673;SRR9126901	Mus musculus	white blood cells	15	months postnatal	Ntrk2	NTRK2_human_ex18	0.018083	TrkB-T1
Tabula Muris Consortium	GSE132040	SRR9125673;SRR9126901	Mus musculus	white blood cells	15	months postnatal	Ntrk2	NTRK2_human_ex21	0	TrkB-Shc
Tabula Muris Consortium	GSE132040	SRR9125673;SRR9126901	Mus musculus	white blood cells	15	months postnatal	Ntrk2	NTRK2_human_ex26	0	TrkB-FL
Tabula Muris Consortium	GSE132040	SRR9125674;SRR9126900	Mus musculus	brown adipose tissue	15	months postnatal	Ntrk2	NTRK2_human_ex18	22.5316	TrkB-T1
Tabula Muris Consortium	GSE132040	SRR9125674;SRR9126900	Mus musculus	brown adipose tissue	15	months postnatal	Ntrk2	NTRK2_human_ex21	0.0521112	TrkB-Shc
Tabula Muris Consortium	GSE132040	SRR9125674;SRR9126900	Mus musculus	brown adipose tissue	15	months postnatal	Ntrk2	NTRK2_human_ex26	0.334868	TrkB-FL
Tabula Muris Consortium	GSE132040	SRR9125675;SRR9126903	Mus musculus	skin	15	months postnatal	Ntrk2	NTRK2_human_ex18	4.74733	TrkB-T1
Tabula Muris Consortium	GSE132040	SRR9125675;SRR9126903	Mus musculus	skin	15	months postnatal	Ntrk2	NTRK2_human_ex21	2.18097	TrkB-Shc
Tabula Muris Consortium	GSE132040	SRR9125675;SRR9126903	Mus musculus	skin	15	months postnatal	Ntrk2	NTRK2_human_ex26	0.77555	TrkB-FL
Tabula Muris Consortium	GSE132040	SRR9125676;SRR9126902	Mus musculus	heart	1	months postnatal	Ntrk2	NTRK2_human_ex18	0.186492	TrkB-T1
Tabula Muris Consortium	GSE132040	SRR9125676;SRR9126902	Mus musculus	heart	1	months postnatal	Ntrk2	NTRK2_human_ex21	0.0148069	TrkB-Shc
Tabula Muris Consortium	GSE132040	SRR9125676;SRR9126902	Mus musculus	heart	1	months postnatal	Ntrk2	NTRK2_human_ex26	0.0292767	TrkB-FL
Tabula Muris Consortium	GSE132040	SRR9125677;SRR9126897	Mus musculus	bone marrow	27	months postnatal	Ntrk2	NTRK2_human_ex18	0.369979	TrkB-T1
Tabula Muris Consortium	GSE132040	SRR9125677;SRR9126897	Mus musculus	bone marrow	27	months postnatal	Ntrk2	NTRK2_human_ex21	1.29251	TrkB-Shc
Tabula Muris Consortium	GSE132040	SRR9125677;SRR9126897	Mus musculus	bone marrow	27	months postnatal	Ntrk2	NTRK2_human_ex26	0.37269	TrkB-FL
Tabula Muris Consortium	GSE132040	SRR9125678;SRR9126896	Mus musculus	small intestine	21	months postnatal	Ntrk2	NTRK2_human_ex18	0.0816813	TrkB-T1
Tabula Muris Consortium	GSE132040	SRR9125678;SRR9126896	Mus musculus	small intestine	21	months postnatal	Ntrk2	NTRK2_human_ex21	0.124841	TrkB-Shc
Tabula Muris Consortium	GSE132040	SRR9125678;SRR9126896	Mus musculus	small intestine	21	months postnatal	Ntrk2	NTRK2_human_ex26	0.105788	TrkB-FL
Tabula Muris Consortium	GSE132040	SRR9125679;SRR9126899	Mus musculus	liver	1	months postnatal	Ntrk2	NTRK2_human_ex18	0.737931	TrkB-T1
Tabula Muris Consortium	GSE132040	SRR9125679;SRR9126899	Mus musculus	liver	1	months postnatal	Ntrk2	NTRK2_human_ex21	0.0635405	TrkB-Shc
Tabula Muris Consortium	GSE132040	SRR9125679;SRR9126899	Mus musculus	liver	1	months postnatal	Ntrk2	NTRK2_human_ex26	0	TrkB-FL
Tabula Muris Consortium	GSE132040	SRR9125680;SRR9126898	Mus musculus	subcutaneous adipose tissue	1	months postnatal	Ntrk2	NTRK2_human_ex18	17.2548	TrkB-T1
Tabula Muris Consortium	GSE132040	SRR9125680;SRR9126898	Mus musculus	subcutaneous adipose tissue	1	months postnatal	Ntrk2	NTRK2_human_ex21	0.239442	TrkB-Shc
Tabula Muris Consortium	GSE132040	SRR9125680;SRR9126898	Mus musculus	subcutaneous adipose tissue	1	months postnatal	Ntrk2	NTRK2_human_ex26	0.0789057	TrkB-FL
Tabula Muris Consortium	GSE132040	SRR9125681;SRR9127535	Mus musculus	small intestine	27	months postnatal	Ntrk2	NTRK2_human_ex18	0.040478	TrkB-T1
Tabula Muris Consortium	GSE132040	SRR9125681;SRR9127535	Mus musculus	small intestine	27	months postnatal	Ntrk2	NTRK2_human_ex21	0.123362	TrkB-Shc
Tabula Muris Consortium	GSE132040	SRR9125681;SRR9127535	Mus musculus	small intestine	27	months postnatal	Ntrk2	NTRK2_human_ex26	0.104849	TrkB-FL
Tabula Muris Consortium	GSE132040	SRR9125682;SRR9127549	Mus musculus	pancreas	1	months postnatal	Ntrk2	NTRK2_human_ex18	0.189039	TrkB-T1
Tabula Muris Consortium	GSE132040	SRR9125682;SRR9127549	Mus musculus	pancreas	1	months postnatal	Ntrk2	NTRK2_human_ex21	0	TrkB-Shc
Tabula Muris Consortium	GSE132040	SRR9125682;SRR9127549	Mus musculus	pancreas	1	months postnatal	Ntrk2	NTRK2_human_ex26	0	TrkB-FL
Tabula Muris Consortium	GSE132040	SRR9125683;SRR9126875	Mus musculus	pancreas	21	months postnatal	Ntrk2	NTRK2_human_ex18	0.501979	TrkB-T1
Tabula Muris Consortium	GSE132040	SRR9125683;SRR9126875	Mus musculus	pancreas	21	months postnatal	Ntrk2	NTRK2_human_ex21	0	TrkB-Shc
Tabula Muris Consortium	GSE132040	SRR9125683;SRR9126875	Mus musculus	pancreas	21	months postnatal	Ntrk2	NTRK2_human_ex26	0	TrkB-FL
Tabula Muris Consortium	GSE132040	SRR9125684;SRR9126878	Mus musculus	heart	3	months postnatal	Ntrk2	NTRK2_human_ex18	0.166773	TrkB-T1
Tabula Muris Consortium	GSE132040	SRR9125684;SRR9126878	Mus musculus	heart	3	months postnatal	Ntrk2	NTRK2_human_ex21	0.182067	TrkB-Shc
Tabula Muris Consortium	GSE132040	SRR9125684;SRR9126878	Mus musculus	heart	3	months postnatal	Ntrk2	NTRK2_human_ex26	0.227994	TrkB-FL
Tabula Muris Consortium	GSE132040	SRR9125685;SRR9126877	Mus musculus	whole brain	15	months postnatal	Ntrk2	NTRK2_human_ex18	30.8252	TrkB-T1
Tabula Muris Consortium	GSE132040	SRR9125685;SRR9126877	Mus musculus	whole brain	15	months postnatal	Ntrk2	NTRK2_human_ex21	0.667611	TrkB-Shc
Tabula Muris Consortium	GSE132040	SRR9125685;SRR9126877	Mus musculus	whole brain	15	months postnatal	Ntrk2	NTRK2_human_ex26	11.4351	TrkB-FL
Tabula Muris Consortium	GSE132040	SRR9125686;SRR9126884	Mus musculus	subcutaneous adipose tissue	24	months postnatal	Ntrk2	NTRK2_human_ex18	36.7229	TrkB-T1
Tabula Muris Consortium	GSE132040	SRR9125686;SRR9126884	Mus musculus	subcutaneous adipose tissue	24	months postnatal	Ntrk2	NTRK2_human_ex21	1.46174	TrkB-Shc
Tabula Muris Consortium	GSE132040	SRR9125686;SRR9126884	Mus musculus	subcutaneous adipose tissue	24	months postnatal	Ntrk2	NTRK2_human_ex26	0.844541	TrkB-FL
Tabula Muris Consortium	GSE132040	SRR9125687;SRR9126883	Mus musculus	heart	18	months postnatal	Ntrk2	NTRK2_human_ex18	0.238011	TrkB-T1
Tabula Muris Consortium	GSE132040	SRR9125687;SRR9126883	Mus musculus	heart	18	months postnatal	Ntrk2	NTRK2_human_ex21	0.0831482	TrkB-Shc
Tabula Muris Consortium	GSE132040	SRR9125687;SRR9126883	Mus musculus	heart	18	months postnatal	Ntrk2	NTRK2_human_ex26	0.143853	TrkB-FL
Tabula Muris Consortium	GSE132040	SRR9125688;SRR9126719	Mus musculus	bone	6	months postnatal	Ntrk2	NTRK2_human_ex18	2.30943	TrkB-T1
Tabula Muris Consortium	GSE132040	SRR9125688;SRR9126719	Mus musculus	bone	6	months postnatal	Ntrk2	NTRK2_human_ex21	1.5858	TrkB-Shc
Tabula Muris Consortium	GSE132040	SRR9125688;SRR9126719	Mus musculus	bone	6	months postnatal	Ntrk2	NTRK2_human_ex26	0.490333	TrkB-FL
Tabula Muris Consortium	GSE132040	SRR9125689;SRR9126992	Mus musculus	muscle	18	months postnatal	Ntrk2	NTRK2_human_ex18	0.536837	TrkB-T1
Tabula Muris Consortium	GSE132040	SRR9125689;SRR9126992	Mus musculus	muscle	18	months postnatal	Ntrk2	NTRK2_human_ex21	0.0633587	TrkB-Shc
Tabula Muris Consortium	GSE132040	SRR9125689;SRR9126992	Mus musculus	muscle	18	months postnatal	Ntrk2	NTRK2_human_ex26	0	TrkB-FL
Tabula Muris Consortium	GSE132040	SRR9125690;SRR9127129	Mus musculus	kidney	6	months postnatal	Ntrk2	NTRK2_human_ex18	0.567069	TrkB-T1
Tabula Muris Consortium	GSE132040	SRR9125690;SRR9127129	Mus musculus	kidney	6	months postnatal	Ntrk2	NTRK2_human_ex21	0.150279	TrkB-Shc
Tabula Muris Consortium	GSE132040	SRR9125690;SRR9127129	Mus musculus	kidney	6	months postnatal	Ntrk2	NTRK2_human_ex26	0	TrkB-FL
Tabula Muris Consortium	GSE132040	SRR9125691;SRR9126833	Mus musculus	subcutaneous adipose tissue	6	months postnatal	Ntrk2	NTRK2_human_ex18	30.5962	TrkB-T1
Tabula Muris Consortium	GSE132040	SRR9125691;SRR9126833	Mus musculus	subcutaneous adipose tissue	6	months postnatal	Ntrk2	NTRK2_human_ex21	0.337113	TrkB-Shc
Tabula Muris Consortium	GSE132040	SRR9125691;SRR9126833	Mus musculus	subcutaneous adipose tissue	6	months postnatal	Ntrk2	NTRK2_human_ex26	0.42215	TrkB-FL
Tabula Muris Consortium	GSE132040	SRR9125692;SRR9126832	Mus musculus	brown adipose tissue	12	months postnatal	Ntrk2	NTRK2_human_ex18	29.3272	TrkB-T1
Tabula Muris Consortium	GSE132040	SRR9125692;SRR9126832	Mus musculus	brown adipose tissue	12	months postnatal	Ntrk2	NTRK2_human_ex21	0.460159	TrkB-Shc
Tabula Muris Consortium	GSE132040	SRR9125692;SRR9126832	Mus musculus	brown adipose tissue	12	months postnatal	Ntrk2	NTRK2_human_ex26	0.327967	TrkB-FL
Tabula Muris Consortium	GSE132040	SRR9125693;SRR9127284	Mus musculus	whole brain	6	months postnatal	Ntrk2	NTRK2_human_ex18	31.5064	TrkB-T1
Tabula Muris Consortium	GSE132040	SRR9125693;SRR9127284	Mus musculus	whole brain	6	months postnatal	Ntrk2	NTRK2_human_ex21	1.66939	TrkB-Shc
Tabula Muris Consortium	GSE132040	SRR9125693;SRR9127284	Mus musculus	whole brain	6	months postnatal	Ntrk2	NTRK2_human_ex26	11.0614	TrkB-FL
Tabula Muris Consortium	GSE132040	SRR9125694;SRR9127283	Mus musculus	spleen	15	months postnatal	Ntrk2	NTRK2_human_ex18	0.490459	TrkB-T1
Tabula Muris Consortium	GSE132040	SRR9125694;SRR9127283	Mus musculus	spleen	15	months postnatal	Ntrk2	NTRK2_human_ex21	0.0475944	TrkB-Shc
Tabula Muris Consortium	GSE132040	SRR9125694;SRR9127283	Mus musculus	spleen	15	months postnatal	Ntrk2	NTRK2_human_ex26	0.070579	TrkB-FL
Tabula Muris Consortium	GSE132040	SRR9125695;SRR9127286	Mus musculus	heart	18	months postnatal	Ntrk2	NTRK2_human_ex18	0.217662	TrkB-T1
Tabula Muris Consortium	GSE132040	SRR9125695;SRR9127286	Mus musculus	heart	18	months postnatal	Ntrk2	NTRK2_human_ex21	0.458473	TrkB-Shc
Tabula Muris Consortium	GSE132040	SRR9125695;SRR9127286	Mus musculus	heart	18	months postnatal	Ntrk2	NTRK2_human_ex26	0.049713	TrkB-FL
Tabula Muris Consortium	GSE132040	SRR9125696;SRR9127285	Mus musculus	liver	21	months postnatal	Ntrk2	NTRK2_human_ex18	0.655131	TrkB-T1
Tabula Muris Consortium	GSE132040	SRR9125696;SRR9127285	Mus musculus	liver	21	months postnatal	Ntrk2	NTRK2_human_ex21	0.153508	TrkB-Shc
Tabula Muris Consortium	GSE132040	SRR9125696;SRR9127285	Mus musculus	liver	21	months postnatal	Ntrk2	NTRK2_human_ex26	0	TrkB-FL
Tabula Muris Consortium	GSE132040	SRR9125697;SRR9127288	Mus musculus	small intestine	1	months postnatal	Ntrk2	NTRK2_human_ex18	0.0610436	TrkB-T1
Tabula Muris Consortium	GSE132040	SRR9125697;SRR9127288	Mus musculus	small intestine	1	months postnatal	Ntrk2	NTRK2_human_ex21	0	TrkB-Shc
Tabula Muris Consortium	GSE132040	SRR9125697;SRR9127288	Mus musculus	small intestine	1	months postnatal	Ntrk2	NTRK2_human_ex26	0.0395299	TrkB-FL
Tabula Muris Consortium	GSE132040	SRR9125698;SRR9127287	Mus musculus	spleen	21	months postnatal	Ntrk2	NTRK2_human_ex18	0.49057	TrkB-T1
Tabula Muris Consortium	GSE132040	SRR9125698;SRR9127287	Mus musculus	spleen	21	months postnatal	Ntrk2	NTRK2_human_ex21	0.0428446	TrkB-Shc
Tabula Muris Consortium	GSE132040	SRR9125698;SRR9127287	Mus musculus	spleen	21	months postnatal	Ntrk2	NTRK2_human_ex26	0.056476	TrkB-FL
Tabula Muris Consortium	GSE132040	SRR9125699;SRR9127290	Mus musculus	subcutaneous adipose tissue	9	months postnatal	Ntrk2	NTRK2_human_ex18	34.4001	TrkB-T1
Tabula Muris Consortium	GSE132040	SRR9125699;SRR9127290	Mus musculus	subcutaneous adipose tissue	9	months postnatal	Ntrk2	NTRK2_human_ex21	1.12725	TrkB-Shc
Tabula Muris Consortium	GSE132040	SRR9125699;SRR9127290	Mus musculus	subcutaneous adipose tissue	9	months postnatal	Ntrk2	NTRK2_human_ex26	0.318565	TrkB-FL
Tabula Muris Consortium	GSE132040	SRR9125700;SRR9127289	Mus musculus	mesenteric adipose tissue	24	months postnatal	Ntrk2	NTRK2_human_ex18	7.95905	TrkB-T1
Tabula Muris Consortium	GSE132040	SRR9125700;SRR9127289	Mus musculus	mesenteric adipose tissue	24	months postnatal	Ntrk2	NTRK2_human_ex21	1.47318	TrkB-Shc
Tabula Muris Consortium	GSE132040	SRR9125700;SRR9127289	Mus musculus	mesenteric adipose tissue	24	months postnatal	Ntrk2	NTRK2_human_ex26	0	TrkB-FL
Tabula Muris Consortium	GSE132040	SRR9125701;SRR9127276	Mus musculus	muscle	15	months postnatal	Ntrk2	NTRK2_human_ex18	0.732327	TrkB-T1
Tabula Muris Consortium	GSE132040	SRR9125701;SRR9127276	Mus musculus	muscle	15	months postnatal	Ntrk2	NTRK2_human_ex21	0.117631	TrkB-Shc
Tabula Muris Consortium	GSE132040	SRR9125701;SRR9127276	Mus musculus	muscle	15	months postnatal	Ntrk2	NTRK2_human_ex26	0.0145366	TrkB-FL
Tabula Muris Consortium	GSE132040	SRR9125702;SRR9127275	Mus musculus	heart	6	months postnatal	Ntrk2	NTRK2_human_ex18	0.181392	TrkB-T1
Tabula Muris Consortium	GSE132040	SRR9125702;SRR9127275	Mus musculus	heart	6	months postnatal	Ntrk2	NTRK2_human_ex21	0.0924125	TrkB-Shc
Tabula Muris Consortium	GSE132040	SRR9125702;SRR9127275	Mus musculus	heart	6	months postnatal	Ntrk2	NTRK2_human_ex26	0	TrkB-FL
Tabula Muris Consortium	GSE132040	SRR9125703;SRR9127278	Mus musculus	mesenteric adipose tissue	18	months postnatal	Ntrk2	NTRK2_human_ex18	10.6666	TrkB-T1
Tabula Muris Consortium	GSE132040	SRR9125703;SRR9127278	Mus musculus	mesenteric adipose tissue	18	months postnatal	Ntrk2	NTRK2_human_ex21	0.234182	TrkB-Shc
Tabula Muris Consortium	GSE132040	SRR9125703;SRR9127278	Mus musculus	mesenteric adipose tissue	18	months postnatal	Ntrk2	NTRK2_human_ex26	0.383408	TrkB-FL
Tabula Muris Consortium	GSE132040	SRR9125704;SRR9127277	Mus musculus	muscle	1	months postnatal	Ntrk2	NTRK2_human_ex18	0.399142	TrkB-T1
Tabula Muris Consortium	GSE132040	SRR9125704;SRR9127277	Mus musculus	muscle	1	months postnatal	Ntrk2	NTRK2_human_ex21	0.024723	TrkB-Shc
Tabula Muris Consortium	GSE132040	SRR9125704;SRR9127277	Mus musculus	muscle	1	months postnatal	Ntrk2	NTRK2_human_ex26	0.0244416	TrkB-FL
Tabula Muris Consortium	GSE132040	SRR9125705;SRR9127280	Mus musculus	liver	12	months postnatal	Ntrk2	NTRK2_human_ex18	1.18115	TrkB-T1
Tabula Muris Consortium	GSE132040	SRR9125705;SRR9127280	Mus musculus	liver	12	months postnatal	Ntrk2	NTRK2_human_ex21	0.0662129	TrkB-Shc
Tabula Muris Consortium	GSE132040	SRR9125705;SRR9127280	Mus musculus	liver	12	months postnatal	Ntrk2	NTRK2_human_ex26	0	TrkB-FL
Tabula Muris Consortium	GSE132040	SRR9125706;SRR9127279	Mus musculus	mesenteric adipose tissue	27	months postnatal	Ntrk2	NTRK2_human_ex18	16.683	TrkB-T1
Tabula Muris Consortium	GSE132040	SRR9125706;SRR9127279	Mus musculus	mesenteric adipose tissue	27	months postnatal	Ntrk2	NTRK2_human_ex21	1.2552	TrkB-Shc
Tabula Muris Consortium	GSE132040	SRR9125706;SRR9127279	Mus musculus	mesenteric adipose tissue	27	months postnatal	Ntrk2	NTRK2_human_ex26	0.335383	TrkB-FL
Tabula Muris Consortium	GSE132040	SRR9125707;SRR9127282	Mus musculus	mesenteric adipose tissue	24	months postnatal	Ntrk2	NTRK2_human_ex18	16.546	TrkB-T1
Tabula Muris Consortium	GSE132040	SRR9125707;SRR9127282	Mus musculus	mesenteric adipose tissue	24	months postnatal	Ntrk2	NTRK2_human_ex21	0.350676	TrkB-Shc
Tabula Muris Consortium	GSE132040	SRR9125707;SRR9127282	Mus musculus	mesenteric adipose tissue	24	months postnatal	Ntrk2	NTRK2_human_ex26	0.36113	TrkB-FL
Tabula Muris Consortium	GSE132040	SRR9125708;SRR9127281	Mus musculus	mesenteric adipose tissue	3	months postnatal	Ntrk2	NTRK2_human_ex18	9.4994	TrkB-T1
Tabula Muris Consortium	GSE132040	SRR9125708;SRR9127281	Mus musculus	mesenteric adipose tissue	3	months postnatal	Ntrk2	NTRK2_human_ex21	0.0586328	TrkB-Shc
Tabula Muris Consortium	GSE132040	SRR9125708;SRR9127281	Mus musculus	mesenteric adipose tissue	3	months postnatal	Ntrk2	NTRK2_human_ex26	0.231862	TrkB-FL
Tabula Muris Consortium	GSE132040	SRR9125709;SRR9127519	Mus musculus	spleen	12	months postnatal	Ntrk2	NTRK2_human_ex18	0.542088	TrkB-T1
Tabula Muris Consortium	GSE132040	SRR9125709;SRR9127519	Mus musculus	spleen	12	months postnatal	Ntrk2	NTRK2_human_ex21	0.494025	TrkB-Shc
Tabula Muris Consortium	GSE132040	SRR9125709;SRR9127519	Mus musculus	spleen	12	months postnatal	Ntrk2	NTRK2_human_ex26	0.284901	TrkB-FL
Tabula Muris Consortium	GSE132040	SRR9125710;SRR9126887	Mus musculus	whole brain	15	months postnatal	Ntrk2	NTRK2_human_ex18	35.2187	TrkB-T1
Tabula Muris Consortium	GSE132040	SRR9125710;SRR9126887	Mus musculus	whole brain	15	months postnatal	Ntrk2	NTRK2_human_ex21	0.938938	TrkB-Shc
Tabula Muris Consortium	GSE132040	SRR9125710;SRR9126887	Mus musculus	whole brain	15	months postnatal	Ntrk2	NTRK2_human_ex26	10.6507	TrkB-FL
Tabula Muris Consortium	GSE132040	SRR9125711;SRR9126874	Mus musculus	muscle	1	months postnatal	Ntrk2	NTRK2_human_ex18	0.560251	TrkB-T1
Tabula Muris Consortium	GSE132040	SRR9125711;SRR9126874	Mus musculus	muscle	1	months postnatal	Ntrk2	NTRK2_human_ex21	0	TrkB-Shc
Tabula Muris Consortium	GSE132040	SRR9125711;SRR9126874	Mus musculus	muscle	1	months postnatal	Ntrk2	NTRK2_human_ex26	0	TrkB-FL
Tabula Muris Consortium	GSE132040	SRR9125712;SRR9126828	Mus musculus	bone marrow	15	months postnatal	Ntrk2	NTRK2_human_ex18	0.487221	TrkB-T1
Tabula Muris Consortium	GSE132040	SRR9125712;SRR9126828	Mus musculus	bone marrow	15	months postnatal	Ntrk2	NTRK2_human_ex21	0.407519	TrkB-Shc
Tabula Muris Consortium	GSE132040	SRR9125712;SRR9126828	Mus musculus	bone marrow	15	months postnatal	Ntrk2	NTRK2_human_ex26	0.200925	TrkB-FL
Tabula Muris Consortium	GSE132040	SRR9125713;SRR9126817	Mus musculus	heart	18	months postnatal	Ntrk2	NTRK2_human_ex18	0.138233	TrkB-T1
Tabula Muris Consortium	GSE132040	SRR9125713;SRR9126817	Mus musculus	heart	18	months postnatal	Ntrk2	NTRK2_human_ex21	0.181092	TrkB-Shc
Tabula Muris Consortium	GSE132040	SRR9125713;SRR9126817	Mus musculus	heart	18	months postnatal	Ntrk2	NTRK2_human_ex26	0.119354	TrkB-FL
Tabula Muris Consortium	GSE132040	SRR9125714;SRR9126895	Mus musculus	pancreas	12	months postnatal	Ntrk2	NTRK2_human_ex18	0.145486	TrkB-T1
Tabula Muris Consortium	GSE132040	SRR9125714;SRR9126895	Mus musculus	pancreas	12	months postnatal	Ntrk2	NTRK2_human_ex21	0	TrkB-Shc
Tabula Muris Consortium	GSE132040	SRR9125714;SRR9126895	Mus musculus	pancreas	12	months postnatal	Ntrk2	NTRK2_human_ex26	0.015702	TrkB-FL
Tabula Muris Consortium	GSE132040	SRR9125715;SRR9127102	Mus musculus	brown adipose tissue	6	months postnatal	Ntrk2	NTRK2_human_ex18	21.0591	TrkB-T1
Tabula Muris Consortium	GSE132040	SRR9125715;SRR9127102	Mus musculus	brown adipose tissue	6	months postnatal	Ntrk2	NTRK2_human_ex21	0.0664201	TrkB-Shc
Tabula Muris Consortium	GSE132040	SRR9125715;SRR9127102	Mus musculus	brown adipose tissue	6	months postnatal	Ntrk2	NTRK2_human_ex26	0.10745	TrkB-FL
Tabula Muris Consortium	GSE132040	SRR9125716;SRR9126923	Mus musculus	kidney	24	months postnatal	Ntrk2	NTRK2_human_ex18	0.441452	TrkB-T1
Tabula Muris Consortium	GSE132040	SRR9125716;SRR9126923	Mus musculus	kidney	24	months postnatal	Ntrk2	NTRK2_human_ex21	0.0928173	TrkB-Shc
Tabula Muris Consortium	GSE132040	SRR9125716;SRR9126923	Mus musculus	kidney	24	months postnatal	Ntrk2	NTRK2_human_ex26	0.0352926	TrkB-FL
Tabula Muris Consortium	GSE132040	SRR9125717;SRR9127530	Mus musculus	skin	12	months postnatal	Ntrk2	NTRK2_human_ex18	6.56986	TrkB-T1
Tabula Muris Consortium	GSE132040	SRR9125717;SRR9127530	Mus musculus	skin	12	months postnatal	Ntrk2	NTRK2_human_ex21	1.20912	TrkB-Shc
Tabula Muris Consortium	GSE132040	SRR9125717;SRR9127530	Mus musculus	skin	12	months postnatal	Ntrk2	NTRK2_human_ex26	0.52428	TrkB-FL
Tabula Muris Consortium	GSE132040	SRR9125718;SRR9126993	Mus musculus	white blood cells	1	months postnatal	Ntrk2	NTRK2_human_ex18	0	TrkB-T1
Tabula Muris Consortium	GSE132040	SRR9125718;SRR9126993	Mus musculus	white blood cells	1	months postnatal	Ntrk2	NTRK2_human_ex21	0	TrkB-Shc
Tabula Muris Consortium	GSE132040	SRR9125718;SRR9126993	Mus musculus	white blood cells	1	months postnatal	Ntrk2	NTRK2_human_ex26	0	TrkB-FL
Tabula Muris Consortium	GSE132040	SRR9125719;SRR9126925	Mus musculus	spleen	1	months postnatal	Ntrk2	NTRK2_human_ex18	0.183548	TrkB-T1
Tabula Muris Consortium	GSE132040	SRR9125719;SRR9126925	Mus musculus	spleen	1	months postnatal	Ntrk2	NTRK2_human_ex21	0.160305	TrkB-Shc
Tabula Muris Consortium	GSE132040	SRR9125719;SRR9126925	Mus musculus	spleen	1	months postnatal	Ntrk2	NTRK2_human_ex26	0.01981	TrkB-FL
Tabula Muris Consortium	GSE132040	SRR9125720;SRR9126718	Mus musculus	gonadal adipose tissue	15	months postnatal	Ntrk2	NTRK2_human_ex18	18.5609	TrkB-T1
Tabula Muris Consortium	GSE132040	SRR9125720;SRR9126718	Mus musculus	gonadal adipose tissue	15	months postnatal	Ntrk2	NTRK2_human_ex21	0.0704564	TrkB-Shc
Tabula Muris Consortium	GSE132040	SRR9125720;SRR9126718	Mus musculus	gonadal adipose tissue	15	months postnatal	Ntrk2	NTRK2_human_ex26	0.127441	TrkB-FL
Tabula Muris Consortium	GSE132040	SRR9125721;SRR9127131	Mus musculus	pancreas	18	months postnatal	Ntrk2	NTRK2_human_ex18	0.445889	TrkB-T1
Tabula Muris Consortium	GSE132040	SRR9125721;SRR9127131	Mus musculus	pancreas	18	months postnatal	Ntrk2	NTRK2_human_ex21	0.0229073	TrkB-Shc
Tabula Muris Consortium	GSE132040	SRR9125721;SRR9127131	Mus musculus	pancreas	18	months postnatal	Ntrk2	NTRK2_human_ex26	0	TrkB-FL
Tabula Muris Consortium	GSE132040	SRR9125722;SRR9126936	Mus musculus	gonadal adipose tissue	21	months postnatal	Ntrk2	NTRK2_human_ex18	20.1998	TrkB-T1
Tabula Muris Consortium	GSE132040	SRR9125722;SRR9126936	Mus musculus	gonadal adipose tissue	21	months postnatal	Ntrk2	NTRK2_human_ex21	0.21497	TrkB-Shc
Tabula Muris Consortium	GSE132040	SRR9125722;SRR9126936	Mus musculus	gonadal adipose tissue	21	months postnatal	Ntrk2	NTRK2_human_ex26	0.425047	TrkB-FL
Tabula Muris Consortium	GSE132040	SRR9125723;SRR9126827	Mus musculus	pancreas	27	months postnatal	Ntrk2	NTRK2_human_ex18	0.367853	TrkB-T1
Tabula Muris Consortium	GSE132040	SRR9125723;SRR9126827	Mus musculus	pancreas	27	months postnatal	Ntrk2	NTRK2_human_ex21	0.0507268	TrkB-Shc
Tabula Muris Consortium	GSE132040	SRR9125723;SRR9126827	Mus musculus	pancreas	27	months postnatal	Ntrk2	NTRK2_human_ex26	0	TrkB-FL
Tabula Muris Consortium	GSE132040	SRR9125724;SRR9126930	Mus musculus	muscle	9	months postnatal	Ntrk2	NTRK2_human_ex18	0.687447	TrkB-T1
Tabula Muris Consortium	GSE132040	SRR9125724;SRR9126930	Mus musculus	muscle	9	months postnatal	Ntrk2	NTRK2_human_ex21	0	TrkB-Shc
Tabula Muris Consortium	GSE132040	SRR9125724;SRR9126930	Mus musculus	muscle	9	months postnatal	Ntrk2	NTRK2_human_ex26	0	TrkB-FL
Tabula Muris Consortium	GSE132040	SRR9125725;SRR9127092	Mus musculus	muscle	18	months postnatal	Ntrk2	NTRK2_human_ex18	0.603592	TrkB-T1
Tabula Muris Consortium	GSE132040	SRR9125725;SRR9127092	Mus musculus	muscle	18	months postnatal	Ntrk2	NTRK2_human_ex21	0.0790734	TrkB-Shc
Tabula Muris Consortium	GSE132040	SRR9125725;SRR9127092	Mus musculus	muscle	18	months postnatal	Ntrk2	NTRK2_human_ex26	0.00848529	TrkB-FL
Tabula Muris Consortium	GSE132040	SRR9125726;SRR9127263	Mus musculus	gonadal adipose tissue	24	months postnatal	Ntrk2	NTRK2_human_ex18	19.0736	TrkB-T1
Tabula Muris Consortium	GSE132040	SRR9125726;SRR9127263	Mus musculus	gonadal adipose tissue	24	months postnatal	Ntrk2	NTRK2_human_ex21	0.0597875	TrkB-Shc
Tabula Muris Consortium	GSE132040	SRR9125726;SRR9127263	Mus musculus	gonadal adipose tissue	24	months postnatal	Ntrk2	NTRK2_human_ex26	0.280759	TrkB-FL
Tabula Muris Consortium	GSE132040	SRR9125727;SRR9126854	Mus musculus	spleen	12	months postnatal	Ntrk2	NTRK2_human_ex18	1.00602	TrkB-T1
Tabula Muris Consortium	GSE132040	SRR9125727;SRR9126854	Mus musculus	spleen	12	months postnatal	Ntrk2	NTRK2_human_ex21	0.115271	TrkB-Shc
Tabula Muris Consortium	GSE132040	SRR9125727;SRR9126854	Mus musculus	spleen	12	months postnatal	Ntrk2	NTRK2_human_ex26	0.0284897	TrkB-FL
Tabula Muris Consortium	GSE132040	SRR9125728;SRR9126853	Mus musculus	bone marrow	24	months postnatal	Ntrk2	NTRK2_human_ex18	0.284931	TrkB-T1
Tabula Muris Consortium	GSE132040	SRR9125728;SRR9126853	Mus musculus	bone marrow	24	months postnatal	Ntrk2	NTRK2_human_ex21	0.691247	TrkB-Shc
Tabula Muris Consortium	GSE132040	SRR9125728;SRR9126853	Mus musculus	bone marrow	24	months postnatal	Ntrk2	NTRK2_human_ex26	0.73805	TrkB-FL
Tabula Muris Consortium	GSE132040	SRR9125729;SRR9126848	Mus musculus	muscle	12	months postnatal	Ntrk2	NTRK2_human_ex18	0.655059	TrkB-T1
Tabula Muris Consortium	GSE132040	SRR9125729;SRR9126848	Mus musculus	muscle	12	months postnatal	Ntrk2	NTRK2_human_ex21	0	TrkB-Shc
Tabula Muris Consortium	GSE132040	SRR9125729;SRR9126848	Mus musculus	muscle	12	months postnatal	Ntrk2	NTRK2_human_ex26	0.0152863	TrkB-FL
Tabula Muris Consortium	GSE132040	SRR9125731;SRR9127265	Mus musculus	muscle	6	months postnatal	Ntrk2	NTRK2_human_ex18	0.0387867	TrkB-T1
Tabula Muris Consortium	GSE132040	SRR9125731;SRR9127265	Mus musculus	muscle	6	months postnatal	Ntrk2	NTRK2_human_ex21	0	TrkB-Shc
Tabula Muris Consortium	GSE132040	SRR9125731;SRR9127265	Mus musculus	muscle	6	months postnatal	Ntrk2	NTRK2_human_ex26	0	TrkB-FL
Tabula Muris Consortium	GSE132040	SRR9125732;SRR9126845	Mus musculus	kidney	21	months postnatal	Ntrk2	NTRK2_human_ex18	0.225586	TrkB-T1
Tabula Muris Consortium	GSE132040	SRR9125732;SRR9126845	Mus musculus	kidney	21	months postnatal	Ntrk2	NTRK2_human_ex21	0.0844368	TrkB-Shc
Tabula Muris Consortium	GSE132040	SRR9125732;SRR9126845	Mus musculus	kidney	21	months postnatal	Ntrk2	NTRK2_human_ex26	0.0278253	TrkB-FL
Tabula Muris Consortium	GSE132040	SRR9125733;SRR9126852	Mus musculus	pancreas	24	months postnatal	Ntrk2	NTRK2_human_ex18	0	TrkB-T1
Tabula Muris Consortium	GSE132040	SRR9125733;SRR9126852	Mus musculus	pancreas	24	months postnatal	Ntrk2	NTRK2_human_ex21	0	TrkB-Shc
Tabula Muris Consortium	GSE132040	SRR9125733;SRR9126852	Mus musculus	pancreas	24	months postnatal	Ntrk2	NTRK2_human_ex26	0	TrkB-FL
Tabula Muris Consortium	GSE132040	SRR9125734;SRR9126851	Mus musculus	bone marrow	6	months postnatal	Ntrk2	NTRK2_human_ex18	0.226879	TrkB-T1
Tabula Muris Consortium	GSE132040	SRR9125734;SRR9126851	Mus musculus	bone marrow	6	months postnatal	Ntrk2	NTRK2_human_ex21	0.154115	TrkB-Shc
Tabula Muris Consortium	GSE132040	SRR9125734;SRR9126851	Mus musculus	bone marrow	6	months postnatal	Ntrk2	NTRK2_human_ex26	0.0435318	TrkB-FL
Tabula Muris Consortium	GSE132040	SRR9125735;SRR9126850	Mus musculus	bone	6	months postnatal	Ntrk2	NTRK2_human_ex18	0.810314	TrkB-T1
Tabula Muris Consortium	GSE132040	SRR9125735;SRR9126850	Mus musculus	bone	6	months postnatal	Ntrk2	NTRK2_human_ex21	1.04844	TrkB-Shc
Tabula Muris Consortium	GSE132040	SRR9125735;SRR9126850	Mus musculus	bone	6	months postnatal	Ntrk2	NTRK2_human_ex26	0.336866	TrkB-FL
Tabula Muris Consortium	GSE132040	SRR9125736;SRR9126849	Mus musculus	whole brain	3	months postnatal	Ntrk2	NTRK2_human_ex18	27.5998	TrkB-T1
Tabula Muris Consortium	GSE132040	SRR9125736;SRR9126849	Mus musculus	whole brain	3	months postnatal	Ntrk2	NTRK2_human_ex21	1.11104	TrkB-Shc
Tabula Muris Consortium	GSE132040	SRR9125736;SRR9126849	Mus musculus	whole brain	3	months postnatal	Ntrk2	NTRK2_human_ex26	11.1919	TrkB-FL
Tabula Muris Consortium	GSE132040	SRR9125737;SRR9127130	Mus musculus	heart	1	months postnatal	Ntrk2	NTRK2_human_ex18	0.436953	TrkB-T1
Tabula Muris Consortium	GSE132040	SRR9125737;SRR9127130	Mus musculus	heart	1	months postnatal	Ntrk2	NTRK2_human_ex21	0.302116	TrkB-Shc
Tabula Muris Consortium	GSE132040	SRR9125737;SRR9127130	Mus musculus	heart	1	months postnatal	Ntrk2	NTRK2_human_ex26	0.267237	TrkB-FL
Tabula Muris Consortium	GSE132040	SRR9125738;SRR9126731	Mus musculus	subcutaneous adipose tissue	3	months postnatal	Ntrk2	NTRK2_human_ex18	28.4556	TrkB-T1
Tabula Muris Consortium	GSE132040	SRR9125738;SRR9126731	Mus musculus	subcutaneous adipose tissue	3	months postnatal	Ntrk2	NTRK2_human_ex21	0.303362	TrkB-Shc
Tabula Muris Consortium	GSE132040	SRR9125738;SRR9126731	Mus musculus	subcutaneous adipose tissue	3	months postnatal	Ntrk2	NTRK2_human_ex26	0.3299	TrkB-FL
Tabula Muris Consortium	GSE132040	SRR9125739;SRR9126730	Mus musculus	heart	6	months postnatal	Ntrk2	NTRK2_human_ex18	0	TrkB-T1
Tabula Muris Consortium	GSE132040	SRR9125739;SRR9126730	Mus musculus	heart	6	months postnatal	Ntrk2	NTRK2_human_ex21	0	TrkB-Shc
Tabula Muris Consortium	GSE132040	SRR9125739;SRR9126730	Mus musculus	heart	6	months postnatal	Ntrk2	NTRK2_human_ex26	0	TrkB-FL
Tabula Muris Consortium	GSE132040	SRR9125740;SRR9127273	Mus musculus	liver	9	months postnatal	Ntrk2	NTRK2_human_ex18	0.550215	TrkB-T1
Tabula Muris Consortium	GSE132040	SRR9125740;SRR9127273	Mus musculus	liver	9	months postnatal	Ntrk2	NTRK2_human_ex21	1.12126	TrkB-Shc
Tabula Muris Consortium	GSE132040	SRR9125740;SRR9127273	Mus musculus	liver	9	months postnatal	Ntrk2	NTRK2_human_ex26	0.633425	TrkB-FL
Tabula Muris Consortium	GSE132040	SRR9125741;SRR9127542	Mus musculus	heart	27	months postnatal	Ntrk2	NTRK2_human_ex18	0.346397	TrkB-T1
Tabula Muris Consortium	GSE132040	SRR9125741;SRR9127542	Mus musculus	heart	27	months postnatal	Ntrk2	NTRK2_human_ex21	0.533878	TrkB-Shc
Tabula Muris Consortium	GSE132040	SRR9125741;SRR9127542	Mus musculus	heart	27	months postnatal	Ntrk2	NTRK2_human_ex26	0.369461	TrkB-FL
Tabula Muris Consortium	GSE132040	SRR9125742;SRR9127541	Mus musculus	white blood cells	6	months postnatal	Ntrk2	NTRK2_human_ex18	0	TrkB-T1
Tabula Muris Consortium	GSE132040	SRR9125742;SRR9127541	Mus musculus	white blood cells	6	months postnatal	Ntrk2	NTRK2_human_ex21	0	TrkB-Shc
Tabula Muris Consortium	GSE132040	SRR9125742;SRR9127541	Mus musculus	white blood cells	6	months postnatal	Ntrk2	NTRK2_human_ex26	0	TrkB-FL
Tabula Muris Consortium	GSE132040	SRR9125743;SRR9127544	Mus musculus	subcutaneous adipose tissue	6	months postnatal	Ntrk2	NTRK2_human_ex18	25.7119	TrkB-T1
Tabula Muris Consortium	GSE132040	SRR9125743;SRR9127544	Mus musculus	subcutaneous adipose tissue	6	months postnatal	Ntrk2	NTRK2_human_ex21	0.245517	TrkB-Shc
Tabula Muris Consortium	GSE132040	SRR9125743;SRR9127544	Mus musculus	subcutaneous adipose tissue	6	months postnatal	Ntrk2	NTRK2_human_ex26	0.136531	TrkB-FL
Tabula Muris Consortium	GSE132040	SRR9125744;SRR9127543	Mus musculus	heart	12	months postnatal	Ntrk2	NTRK2_human_ex18	0.653037	TrkB-T1
Tabula Muris Consortium	GSE132040	SRR9125744;SRR9127543	Mus musculus	heart	12	months postnatal	Ntrk2	NTRK2_human_ex21	0.792139	TrkB-Shc
Tabula Muris Consortium	GSE132040	SRR9125744;SRR9127543	Mus musculus	heart	12	months postnatal	Ntrk2	NTRK2_human_ex26	0.532524	TrkB-FL
Tabula Muris Consortium	GSE132040	SRR9125745;SRR9126727	Mus musculus	liver	9	months postnatal	Ntrk2	NTRK2_human_ex18	0.0708491	TrkB-T1
Tabula Muris Consortium	GSE132040	SRR9125745;SRR9126727	Mus musculus	liver	9	months postnatal	Ntrk2	NTRK2_human_ex21	0.0464078	TrkB-Shc
Tabula Muris Consortium	GSE132040	SRR9125745;SRR9126727	Mus musculus	liver	9	months postnatal	Ntrk2	NTRK2_human_ex26	0	TrkB-FL
Tabula Muris Consortium	GSE132040	SRR9125746;SRR9127545	Mus musculus	muscle	12	months postnatal	Ntrk2	NTRK2_human_ex18	1.25327	TrkB-T1
Tabula Muris Consortium	GSE132040	SRR9125746;SRR9127545	Mus musculus	muscle	12	months postnatal	Ntrk2	NTRK2_human_ex21	0.0253084	TrkB-Shc
Tabula Muris Consortium	GSE132040	SRR9125746;SRR9127545	Mus musculus	muscle	12	months postnatal	Ntrk2	NTRK2_human_ex26	0	TrkB-FL
Tabula Muris Consortium	GSE132040	SRR9125747;SRR9127072	Mus musculus	muscle	6	months postnatal	Ntrk2	NTRK2_human_ex18	0.35184	TrkB-T1
Tabula Muris Consortium	GSE132040	SRR9125747;SRR9127072	Mus musculus	muscle	6	months postnatal	Ntrk2	NTRK2_human_ex21	0	TrkB-Shc
Tabula Muris Consortium	GSE132040	SRR9125747;SRR9127072	Mus musculus	muscle	6	months postnatal	Ntrk2	NTRK2_human_ex26	0.0350523	TrkB-FL
Tabula Muris Consortium	GSE132040	SRR9125748;SRR9127071	Mus musculus	white blood cells	12	months postnatal	Ntrk2	NTRK2_human_ex18	0.0304661	TrkB-T1
Tabula Muris Consortium	GSE132040	SRR9125748;SRR9127071	Mus musculus	white blood cells	12	months postnatal	Ntrk2	NTRK2_human_ex21	0.532161	TrkB-Shc
Tabula Muris Consortium	GSE132040	SRR9125748;SRR9127071	Mus musculus	white blood cells	12	months postnatal	Ntrk2	NTRK2_human_ex26	0.0789156	TrkB-FL
Tabula Muris Consortium	GSE132040	SRR9125749;SRR9127070	Mus musculus	heart	1	months postnatal	Ntrk2	NTRK2_human_ex18	0.254068	TrkB-T1
Tabula Muris Consortium	GSE132040	SRR9125749;SRR9127070	Mus musculus	heart	1	months postnatal	Ntrk2	NTRK2_human_ex21	0.201721	TrkB-Shc
Tabula Muris Consortium	GSE132040	SRR9125749;SRR9127070	Mus musculus	heart	1	months postnatal	Ntrk2	NTRK2_human_ex26	0.0797702	TrkB-FL
Tabula Muris Consortium	GSE132040	SRR9125750;SRR9127069	Mus musculus	mesenteric adipose tissue	15	months postnatal	Ntrk2	NTRK2_human_ex18	12.8565	TrkB-T1
Tabula Muris Consortium	GSE132040	SRR9125750;SRR9127069	Mus musculus	mesenteric adipose tissue	15	months postnatal	Ntrk2	NTRK2_human_ex21	0.366148	TrkB-Shc
Tabula Muris Consortium	GSE132040	SRR9125750;SRR9127069	Mus musculus	mesenteric adipose tissue	15	months postnatal	Ntrk2	NTRK2_human_ex26	0.107254	TrkB-FL
Tabula Muris Consortium	GSE132040	SRR9125751;SRR9127268	Mus musculus	pancreas	12	months postnatal	Ntrk2	NTRK2_human_ex18	0.0501791	TrkB-T1
Tabula Muris Consortium	GSE132040	SRR9125751;SRR9127268	Mus musculus	pancreas	12	months postnatal	Ntrk2	NTRK2_human_ex21	0	TrkB-Shc
Tabula Muris Consortium	GSE132040	SRR9125751;SRR9127268	Mus musculus	pancreas	12	months postnatal	Ntrk2	NTRK2_human_ex26	0	TrkB-FL
Tabula Muris Consortium	GSE132040	SRR9125752;SRR9127267	Mus musculus	small intestine	18	months postnatal	Ntrk2	NTRK2_human_ex18	0.04757	TrkB-T1
Tabula Muris Consortium	GSE132040	SRR9125752;SRR9127267	Mus musculus	small intestine	18	months postnatal	Ntrk2	NTRK2_human_ex21	0.0138487	TrkB-Shc
Tabula Muris Consortium	GSE132040	SRR9125752;SRR9127267	Mus musculus	small intestine	18	months postnatal	Ntrk2	NTRK2_human_ex26	0.013691	TrkB-FL
Tabula Muris Consortium	GSE132040	SRR9125753;SRR9127074	Mus musculus	small intestine	12	months postnatal	Ntrk2	NTRK2_human_ex18	0.0918045	TrkB-T1
Tabula Muris Consortium	GSE132040	SRR9125753;SRR9127074	Mus musculus	small intestine	12	months postnatal	Ntrk2	NTRK2_human_ex21	0.189587	TrkB-Shc
Tabula Muris Consortium	GSE132040	SRR9125753;SRR9127074	Mus musculus	small intestine	12	months postnatal	Ntrk2	NTRK2_human_ex26	0	TrkB-FL
Tabula Muris Consortium	GSE132040	SRR9125754;SRR9127073	Mus musculus	whole brain	21	months postnatal	Ntrk2	NTRK2_human_ex18	31.3942	TrkB-T1
Tabula Muris Consortium	GSE132040	SRR9125754;SRR9127073	Mus musculus	whole brain	21	months postnatal	Ntrk2	NTRK2_human_ex21	1.49847	TrkB-Shc
Tabula Muris Consortium	GSE132040	SRR9125754;SRR9127073	Mus musculus	whole brain	21	months postnatal	Ntrk2	NTRK2_human_ex26	13.3464	TrkB-FL
Tabula Muris Consortium	GSE132040	SRR9125755;SRR9127582	Mus musculus	kidney	1	months postnatal	Ntrk2	NTRK2_human_ex18	0.239193	TrkB-T1
Tabula Muris Consortium	GSE132040	SRR9125755;SRR9127582	Mus musculus	kidney	1	months postnatal	Ntrk2	NTRK2_human_ex21	0.307857	TrkB-Shc
Tabula Muris Consortium	GSE132040	SRR9125755;SRR9127582	Mus musculus	kidney	1	months postnatal	Ntrk2	NTRK2_human_ex26	0.0543488	TrkB-FL
Tabula Muris Consortium	GSE132040	SRR9125756;SRR9126926	Mus musculus	white blood cells	12	months postnatal	Ntrk2	NTRK2_human_ex18	0	TrkB-T1
Tabula Muris Consortium	GSE132040	SRR9125756;SRR9126926	Mus musculus	white blood cells	12	months postnatal	Ntrk2	NTRK2_human_ex21	0	TrkB-Shc
Tabula Muris Consortium	GSE132040	SRR9125756;SRR9126926	Mus musculus	white blood cells	12	months postnatal	Ntrk2	NTRK2_human_ex26	0	TrkB-FL
Tabula Muris Consortium	GSE132040	SRR9125757;SRR9126654	Mus musculus	kidney	6	months postnatal	Ntrk2	NTRK2_human_ex18	0.191453	TrkB-T1
Tabula Muris Consortium	GSE132040	SRR9125757;SRR9126654	Mus musculus	kidney	6	months postnatal	Ntrk2	NTRK2_human_ex21	0.4759	TrkB-Shc
Tabula Muris Consortium	GSE132040	SRR9125757;SRR9126654	Mus musculus	kidney	6	months postnatal	Ntrk2	NTRK2_human_ex26	0.0762946	TrkB-FL
Tabula Muris Consortium	GSE132040	SRR9125758;SRR9127176	Mus musculus	gonadal adipose tissue	1	months postnatal	Ntrk2	NTRK2_human_ex18	17.7164	TrkB-T1
Tabula Muris Consortium	GSE132040	SRR9125758;SRR9127176	Mus musculus	gonadal adipose tissue	1	months postnatal	Ntrk2	NTRK2_human_ex21	0.0560961	TrkB-Shc
Tabula Muris Consortium	GSE132040	SRR9125758;SRR9127176	Mus musculus	gonadal adipose tissue	1	months postnatal	Ntrk2	NTRK2_human_ex26	0.129401	TrkB-FL
Tabula Muris Consortium	GSE132040	SRR9125759;SRR9126653	Mus musculus	heart	18	months postnatal	Ntrk2	NTRK2_human_ex18	0.262766	TrkB-T1
Tabula Muris Consortium	GSE132040	SRR9125759;SRR9126653	Mus musculus	heart	18	months postnatal	Ntrk2	NTRK2_human_ex21	0.160643	TrkB-Shc
Tabula Muris Consortium	GSE132040	SRR9125759;SRR9126653	Mus musculus	heart	18	months postnatal	Ntrk2	NTRK2_human_ex26	0	TrkB-FL
Tabula Muris Consortium	GSE132040	SRR9125760;SRR9127534	Mus musculus	kidney	6	months postnatal	Ntrk2	NTRK2_human_ex18	0.336545	TrkB-T1
Tabula Muris Consortium	GSE132040	SRR9125760;SRR9127534	Mus musculus	kidney	6	months postnatal	Ntrk2	NTRK2_human_ex21	0.146963	TrkB-Shc
Tabula Muris Consortium	GSE132040	SRR9125760;SRR9127534	Mus musculus	kidney	6	months postnatal	Ntrk2	NTRK2_human_ex26	0.0454033	TrkB-FL
Tabula Muris Consortium	GSE132040	SRR9125761;SRR9127035	Mus musculus	heart	15	months postnatal	Ntrk2	NTRK2_human_ex18	0.15579	TrkB-T1
Tabula Muris Consortium	GSE132040	SRR9125761;SRR9127035	Mus musculus	heart	15	months postnatal	Ntrk2	NTRK2_human_ex21	0.115505	TrkB-Shc
Tabula Muris Consortium	GSE132040	SRR9125761;SRR9127035	Mus musculus	heart	15	months postnatal	Ntrk2	NTRK2_human_ex26	0.0134513	TrkB-FL
Tabula Muris Consortium	GSE132040	SRR9125762;SRR9127533	Mus musculus	kidney	6	months postnatal	Ntrk2	NTRK2_human_ex18	0.328647	TrkB-T1
Tabula Muris Consortium	GSE132040	SRR9125762;SRR9127533	Mus musculus	kidney	6	months postnatal	Ntrk2	NTRK2_human_ex21	0	TrkB-Shc
Tabula Muris Consortium	GSE132040	SRR9125762;SRR9127533	Mus musculus	kidney	6	months postnatal	Ntrk2	NTRK2_human_ex26	0	TrkB-FL
Tabula Muris Consortium	GSE132040	SRR9125763;SRR9127006	Mus musculus	brown adipose tissue	27	months postnatal	Ntrk2	NTRK2_human_ex18	19.2425	TrkB-T1
Tabula Muris Consortium	GSE132040	SRR9125763;SRR9127006	Mus musculus	brown adipose tissue	27	months postnatal	Ntrk2	NTRK2_human_ex21	0	TrkB-Shc
Tabula Muris Consortium	GSE132040	SRR9125763;SRR9127006	Mus musculus	brown adipose tissue	27	months postnatal	Ntrk2	NTRK2_human_ex26	0.0754352	TrkB-FL
Tabula Muris Consortium	GSE132040	SRR9125764;SRR9126960	Mus musculus	small intestine	6	months postnatal	Ntrk2	NTRK2_human_ex18	0.0121063	TrkB-T1
Tabula Muris Consortium	GSE132040	SRR9125764;SRR9126960	Mus musculus	small intestine	6	months postnatal	Ntrk2	NTRK2_human_ex21	0.036988	TrkB-Shc
Tabula Muris Consortium	GSE132040	SRR9125764;SRR9126960	Mus musculus	small intestine	6	months postnatal	Ntrk2	NTRK2_human_ex26	0.0104529	TrkB-FL
Tabula Muris Consortium	GSE132040	SRR9125765;SRR9127239	Mus musculus	white blood cells	3	months postnatal	Ntrk2	NTRK2_human_ex18	0	TrkB-T1
Tabula Muris Consortium	GSE132040	SRR9125765;SRR9127239	Mus musculus	white blood cells	3	months postnatal	Ntrk2	NTRK2_human_ex21	0	TrkB-Shc
Tabula Muris Consortium	GSE132040	SRR9125765;SRR9127239	Mus musculus	white blood cells	3	months postnatal	Ntrk2	NTRK2_human_ex26	0	TrkB-FL
Tabula Muris Consortium	GSE132040	SRR9125766;SRR9127437	Mus musculus	whole brain	21	months postnatal	Ntrk2	NTRK2_human_ex18	29.2441	TrkB-T1
Tabula Muris Consortium	GSE132040	SRR9125766;SRR9127437	Mus musculus	whole brain	21	months postnatal	Ntrk2	NTRK2_human_ex21	1.23913	TrkB-Shc
Tabula Muris Consortium	GSE132040	SRR9125766;SRR9127437	Mus musculus	whole brain	21	months postnatal	Ntrk2	NTRK2_human_ex26	9.08393	TrkB-FL
Tabula Muris Consortium	GSE132040	SRR9125767;SRR9127474	Mus musculus	mesenteric adipose tissue	6	months postnatal	Ntrk2	NTRK2_human_ex18	8.79706	TrkB-T1
Tabula Muris Consortium	GSE132040	SRR9125767;SRR9127474	Mus musculus	mesenteric adipose tissue	6	months postnatal	Ntrk2	NTRK2_human_ex21	0.239926	TrkB-Shc
Tabula Muris Consortium	GSE132040	SRR9125767;SRR9127474	Mus musculus	mesenteric adipose tissue	6	months postnatal	Ntrk2	NTRK2_human_ex26	0.195357	TrkB-FL
Tabula Muris Consortium	GSE132040	SRR9125768;SRR9127238	Mus musculus	brown adipose tissue	15	months postnatal	Ntrk2	NTRK2_human_ex18	23.7231	TrkB-T1
Tabula Muris Consortium	GSE132040	SRR9125768;SRR9127238	Mus musculus	brown adipose tissue	15	months postnatal	Ntrk2	NTRK2_human_ex21	0.189318	TrkB-Shc
Tabula Muris Consortium	GSE132040	SRR9125768;SRR9127238	Mus musculus	brown adipose tissue	15	months postnatal	Ntrk2	NTRK2_human_ex26	0.140373	TrkB-FL
Tabula Muris Consortium	GSE132040	SRR9125769;SRR9127554	Mus musculus	bone	12	months postnatal	Ntrk2	NTRK2_human_ex18	0.673935	TrkB-T1
Tabula Muris Consortium	GSE132040	SRR9125769;SRR9127554	Mus musculus	bone	12	months postnatal	Ntrk2	NTRK2_human_ex21	0.245246	TrkB-Shc
Tabula Muris Consortium	GSE132040	SRR9125769;SRR9127554	Mus musculus	bone	12	months postnatal	Ntrk2	NTRK2_human_ex26	0.0727365	TrkB-FL
Tabula Muris Consortium	GSE132040	SRR9125770;SRR9127033	Mus musculus	whole brain	9	months postnatal	Ntrk2	NTRK2_human_ex18	37.926	TrkB-T1
Tabula Muris Consortium	GSE132040	SRR9125770;SRR9127033	Mus musculus	whole brain	9	months postnatal	Ntrk2	NTRK2_human_ex21	0.373317	TrkB-Shc
Tabula Muris Consortium	GSE132040	SRR9125770;SRR9127033	Mus musculus	whole brain	9	months postnatal	Ntrk2	NTRK2_human_ex26	10.524	TrkB-FL
Tabula Muris Consortium	GSE132040	SRR9125771;SRR9126785	Mus musculus	whole brain	24	months postnatal	Ntrk2	NTRK2_human_ex18	33.616	TrkB-T1
Tabula Muris Consortium	GSE132040	SRR9125771;SRR9126785	Mus musculus	whole brain	24	months postnatal	Ntrk2	NTRK2_human_ex21	1.05053	TrkB-Shc
Tabula Muris Consortium	GSE132040	SRR9125771;SRR9126785	Mus musculus	whole brain	24	months postnatal	Ntrk2	NTRK2_human_ex26	8.39298	TrkB-FL
Tabula Muris Consortium	GSE132040	SRR9125772;SRR9127525	Mus musculus	lung	3	months postnatal	Ntrk2	NTRK2_human_ex18	1.95708	TrkB-T1
Tabula Muris Consortium	GSE132040	SRR9125772;SRR9127525	Mus musculus	lung	3	months postnatal	Ntrk2	NTRK2_human_ex21	0.693606	TrkB-Shc
Tabula Muris Consortium	GSE132040	SRR9125772;SRR9127525	Mus musculus	lung	3	months postnatal	Ntrk2	NTRK2_human_ex26	0.0979589	TrkB-FL
Tabula Muris Consortium	GSE132040	SRR9125773;SRR9126791	Mus musculus	bone	15	months postnatal	Ntrk2	NTRK2_human_ex18	1.08845	TrkB-T1
Tabula Muris Consortium	GSE132040	SRR9125773;SRR9126791	Mus musculus	bone	15	months postnatal	Ntrk2	NTRK2_human_ex21	1.39198	TrkB-Shc
Tabula Muris Consortium	GSE132040	SRR9125773;SRR9126791	Mus musculus	bone	15	months postnatal	Ntrk2	NTRK2_human_ex26	0.531142	TrkB-FL
Tabula Muris Consortium	GSE132040	SRR9125774;SRR9127444	Mus musculus	whole brain	3	months postnatal	Ntrk2	NTRK2_human_ex18	28.8879	TrkB-T1
Tabula Muris Consortium	GSE132040	SRR9125774;SRR9127444	Mus musculus	whole brain	3	months postnatal	Ntrk2	NTRK2_human_ex21	1.98461	TrkB-Shc
Tabula Muris Consortium	GSE132040	SRR9125774;SRR9127444	Mus musculus	whole brain	3	months postnatal	Ntrk2	NTRK2_human_ex26	11.2925	TrkB-FL
Tabula Muris Consortium	GSE132040	SRR9125775;SRR9127458	Mus musculus	spleen	6	months postnatal	Ntrk2	NTRK2_human_ex18	0.681771	TrkB-T1
Tabula Muris Consortium	GSE132040	SRR9125775;SRR9127458	Mus musculus	spleen	6	months postnatal	Ntrk2	NTRK2_human_ex21	0.0496195	TrkB-Shc
Tabula Muris Consortium	GSE132040	SRR9125775;SRR9127458	Mus musculus	spleen	6	months postnatal	Ntrk2	NTRK2_human_ex26	0.196219	TrkB-FL
Tabula Muris Consortium	GSE132040	SRR9125776;SRR9127134	Mus musculus	heart	9	months postnatal	Ntrk2	NTRK2_human_ex18	0.924327	TrkB-T1
Tabula Muris Consortium	GSE132040	SRR9125776;SRR9127134	Mus musculus	heart	9	months postnatal	Ntrk2	NTRK2_human_ex21	0.615899	TrkB-Shc
Tabula Muris Consortium	GSE132040	SRR9125776;SRR9127134	Mus musculus	heart	9	months postnatal	Ntrk2	NTRK2_human_ex26	0.296216	TrkB-FL
Tabula Muris Consortium	GSE132040	SRR9125777;SRR9127475	Mus musculus	kidney	15	months postnatal	Ntrk2	NTRK2_human_ex18	0.239608	TrkB-T1
Tabula Muris Consortium	GSE132040	SRR9125777;SRR9127475	Mus musculus	kidney	15	months postnatal	Ntrk2	NTRK2_human_ex21	0.223239	TrkB-Shc
Tabula Muris Consortium	GSE132040	SRR9125777;SRR9127475	Mus musculus	kidney	15	months postnatal	Ntrk2	NTRK2_human_ex26	0.036783	TrkB-FL
Tabula Muris Consortium	GSE132040	SRR9125778;SRR9127116	Mus musculus	liver	6	months postnatal	Ntrk2	NTRK2_human_ex18	0.183886	TrkB-T1
Tabula Muris Consortium	GSE132040	SRR9125778;SRR9127116	Mus musculus	liver	6	months postnatal	Ntrk2	NTRK2_human_ex21	0.0370614	TrkB-Shc
Tabula Muris Consortium	GSE132040	SRR9125778;SRR9127116	Mus musculus	liver	6	months postnatal	Ntrk2	NTRK2_human_ex26	0	TrkB-FL
Tabula Muris Consortium	GSE132040	SRR9125779;SRR9127241	Mus musculus	white blood cells	1	months postnatal	Ntrk2	NTRK2_human_ex18	0	TrkB-T1
Tabula Muris Consortium	GSE132040	SRR9125779;SRR9127241	Mus musculus	white blood cells	1	months postnatal	Ntrk2	NTRK2_human_ex21	0	TrkB-Shc
Tabula Muris Consortium	GSE132040	SRR9125779;SRR9127241	Mus musculus	white blood cells	1	months postnatal	Ntrk2	NTRK2_human_ex26	0	TrkB-FL
Tabula Muris Consortium	GSE132040	SRR9125780;SRR9127240	Mus musculus	skin	3	months postnatal	Ntrk2	NTRK2_human_ex18	5.22965	TrkB-T1
Tabula Muris Consortium	GSE132040	SRR9125780;SRR9127240	Mus musculus	skin	3	months postnatal	Ntrk2	NTRK2_human_ex21	2.05723	TrkB-Shc
Tabula Muris Consortium	GSE132040	SRR9125780;SRR9127240	Mus musculus	skin	3	months postnatal	Ntrk2	NTRK2_human_ex26	0.451959	TrkB-FL
Tabula Muris Consortium	GSE132040	SRR9125781;SRR9127326	Mus musculus	white blood cells	3	months postnatal	Ntrk2	NTRK2_human_ex18	0	TrkB-T1
Tabula Muris Consortium	GSE132040	SRR9125781;SRR9127326	Mus musculus	white blood cells	3	months postnatal	Ntrk2	NTRK2_human_ex21	0	TrkB-Shc
Tabula Muris Consortium	GSE132040	SRR9125781;SRR9127326	Mus musculus	white blood cells	3	months postnatal	Ntrk2	NTRK2_human_ex26	0	TrkB-FL
Tabula Muris Consortium	GSE132040	SRR9125782;SRR9127247	Mus musculus	mesenteric adipose tissue	6	months postnatal	Ntrk2	NTRK2_human_ex18	17.2808	TrkB-T1
Tabula Muris Consortium	GSE132040	SRR9125782;SRR9127247	Mus musculus	mesenteric adipose tissue	6	months postnatal	Ntrk2	NTRK2_human_ex21	0.0517756	TrkB-Shc
Tabula Muris Consortium	GSE132040	SRR9125782;SRR9127247	Mus musculus	mesenteric adipose tissue	6	months postnatal	Ntrk2	NTRK2_human_ex26	0.0767795	TrkB-FL
Tabula Muris Consortium	GSE132040	SRR9125783;SRR9127246	Mus musculus	brown adipose tissue	18	months postnatal	Ntrk2	NTRK2_human_ex18	17.9489	TrkB-T1
Tabula Muris Consortium	GSE132040	SRR9125783;SRR9127246	Mus musculus	brown adipose tissue	18	months postnatal	Ntrk2	NTRK2_human_ex21	0.0183992	TrkB-Shc
Tabula Muris Consortium	GSE132040	SRR9125783;SRR9127246	Mus musculus	brown adipose tissue	18	months postnatal	Ntrk2	NTRK2_human_ex26	0.163708	TrkB-FL
Tabula Muris Consortium	GSE132040	SRR9125784;SRR9127249	Mus musculus	heart	6	months postnatal	Ntrk2	NTRK2_human_ex18	0.315426	TrkB-T1
Tabula Muris Consortium	GSE132040	SRR9125784;SRR9127249	Mus musculus	heart	6	months postnatal	Ntrk2	NTRK2_human_ex21	0	TrkB-Shc
Tabula Muris Consortium	GSE132040	SRR9125784;SRR9127249	Mus musculus	heart	6	months postnatal	Ntrk2	NTRK2_human_ex26	0.0136173	TrkB-FL
Tabula Muris Consortium	GSE132040	SRR9125785;SRR9127248	Mus musculus	bone	3	months postnatal	Ntrk2	NTRK2_human_ex18	0.681609	TrkB-T1
Tabula Muris Consortium	GSE132040	SRR9125785;SRR9127248	Mus musculus	bone	3	months postnatal	Ntrk2	NTRK2_human_ex21	0.584553	TrkB-Shc
Tabula Muris Consortium	GSE132040	SRR9125785;SRR9127248	Mus musculus	bone	3	months postnatal	Ntrk2	NTRK2_human_ex26	0.294259	TrkB-FL
Tabula Muris Consortium	GSE132040	SRR9125786;SRR9127243	Mus musculus	skin	12	months postnatal	Ntrk2	NTRK2_human_ex18	12.6662	TrkB-T1
Tabula Muris Consortium	GSE132040	SRR9125786;SRR9127243	Mus musculus	skin	12	months postnatal	Ntrk2	NTRK2_human_ex21	0.0488761	TrkB-Shc
Tabula Muris Consortium	GSE132040	SRR9125786;SRR9127243	Mus musculus	skin	12	months postnatal	Ntrk2	NTRK2_human_ex26	0.0483198	TrkB-FL
Tabula Muris Consortium	GSE132040	SRR9125787;SRR9127242	Mus musculus	muscle	21	months postnatal	Ntrk2	NTRK2_human_ex18	0.71103	TrkB-T1
Tabula Muris Consortium	GSE132040	SRR9125787;SRR9127242	Mus musculus	muscle	21	months postnatal	Ntrk2	NTRK2_human_ex21	0.0236577	TrkB-Shc
Tabula Muris Consortium	GSE132040	SRR9125787;SRR9127242	Mus musculus	muscle	21	months postnatal	Ntrk2	NTRK2_human_ex26	0	TrkB-FL
Tabula Muris Consortium	GSE132040	SRR9125788;SRR9127245	Mus musculus	gonadal adipose tissue	3	months postnatal	Ntrk2	NTRK2_human_ex18	24.2599	TrkB-T1
Tabula Muris Consortium	GSE132040	SRR9125788;SRR9127245	Mus musculus	gonadal adipose tissue	3	months postnatal	Ntrk2	NTRK2_human_ex21	0.0633801	TrkB-Shc
Tabula Muris Consortium	GSE132040	SRR9125788;SRR9127245	Mus musculus	gonadal adipose tissue	3	months postnatal	Ntrk2	NTRK2_human_ex26	0.187976	TrkB-FL
Tabula Muris Consortium	GSE132040	SRR9125789;SRR9127244	Mus musculus	kidney	3	months postnatal	Ntrk2	NTRK2_human_ex18	0.279813	TrkB-T1
Tabula Muris Consortium	GSE132040	SRR9125789;SRR9127244	Mus musculus	kidney	3	months postnatal	Ntrk2	NTRK2_human_ex21	0	TrkB-Shc
Tabula Muris Consortium	GSE132040	SRR9125789;SRR9127244	Mus musculus	kidney	3	months postnatal	Ntrk2	NTRK2_human_ex26	0	TrkB-FL
Tabula Muris Consortium	GSE132040	SRR9125790;SRR9126651	Mus musculus	spleen	3	months postnatal	Ntrk2	NTRK2_human_ex18	0.563881	TrkB-T1
Tabula Muris Consortium	GSE132040	SRR9125790;SRR9126651	Mus musculus	spleen	3	months postnatal	Ntrk2	NTRK2_human_ex21	0.0757651	TrkB-Shc
Tabula Muris Consortium	GSE132040	SRR9125790;SRR9126651	Mus musculus	spleen	3	months postnatal	Ntrk2	NTRK2_human_ex26	0.0936286	TrkB-FL
Tabula Muris Consortium	GSE132040	SRR9125791;SRR9126650	Mus musculus	kidney	9	months postnatal	Ntrk2	NTRK2_human_ex18	0.196289	TrkB-T1
Tabula Muris Consortium	GSE132040	SRR9125791;SRR9126650	Mus musculus	kidney	9	months postnatal	Ntrk2	NTRK2_human_ex21	0	TrkB-Shc
Tabula Muris Consortium	GSE132040	SRR9125791;SRR9126650	Mus musculus	kidney	9	months postnatal	Ntrk2	NTRK2_human_ex26	0.0121058	TrkB-FL
Tabula Muris Consortium	GSE132040	SRR9125792;SRR9127558	Mus musculus	heart	6	months postnatal	Ntrk2	NTRK2_human_ex18	0.211695	TrkB-T1
Tabula Muris Consortium	GSE132040	SRR9125792;SRR9127558	Mus musculus	heart	6	months postnatal	Ntrk2	NTRK2_human_ex21	0.110932	TrkB-Shc
Tabula Muris Consortium	GSE132040	SRR9125792;SRR9127558	Mus musculus	heart	6	months postnatal	Ntrk2	NTRK2_human_ex26	0.182782	TrkB-FL
Tabula Muris Consortium	GSE132040	SRR9125793;SRR9127550	Mus musculus	gonadal adipose tissue	1	months postnatal	Ntrk2	NTRK2_human_ex18	22.2885	TrkB-T1
Tabula Muris Consortium	GSE132040	SRR9125793;SRR9127550	Mus musculus	gonadal adipose tissue	1	months postnatal	Ntrk2	NTRK2_human_ex21	0.129099	TrkB-Shc
Tabula Muris Consortium	GSE132040	SRR9125793;SRR9127550	Mus musculus	gonadal adipose tissue	1	months postnatal	Ntrk2	NTRK2_human_ex26	0.182328	TrkB-FL
Tabula Muris Consortium	GSE132040	SRR9125794;SRR9127261	Mus musculus	subcutaneous adipose tissue	18	months postnatal	Ntrk2	NTRK2_human_ex18	29.1873	TrkB-T1
Tabula Muris Consortium	GSE132040	SRR9125794;SRR9127261	Mus musculus	subcutaneous adipose tissue	18	months postnatal	Ntrk2	NTRK2_human_ex21	1.55709	TrkB-Shc
Tabula Muris Consortium	GSE132040	SRR9125794;SRR9127261	Mus musculus	subcutaneous adipose tissue	18	months postnatal	Ntrk2	NTRK2_human_ex26	0.811287	TrkB-FL
Tabula Muris Consortium	GSE132040	SRR9125795;SRR9126660	Mus musculus	pancreas	1	months postnatal	Ntrk2	NTRK2_human_ex18	1.3003	TrkB-T1
Tabula Muris Consortium	GSE132040	SRR9125795;SRR9126660	Mus musculus	pancreas	1	months postnatal	Ntrk2	NTRK2_human_ex21	0.189273	TrkB-Shc
Tabula Muris Consortium	GSE132040	SRR9125795;SRR9126660	Mus musculus	pancreas	1	months postnatal	Ntrk2	NTRK2_human_ex26	0.187119	TrkB-FL
Tabula Muris Consortium	GSE132040	SRR9125796;SRR9127299	Mus musculus	liver	18	months postnatal	Ntrk2	NTRK2_human_ex18	2.55494	TrkB-T1
Tabula Muris Consortium	GSE132040	SRR9125796;SRR9127299	Mus musculus	liver	18	months postnatal	Ntrk2	NTRK2_human_ex21	0.0231836	TrkB-Shc
Tabula Muris Consortium	GSE132040	SRR9125796;SRR9127299	Mus musculus	liver	18	months postnatal	Ntrk2	NTRK2_human_ex26	0.0572992	TrkB-FL
Tabula Muris Consortium	GSE132040	SRR9125797;SRR9126704	Mus musculus	muscle	15	months postnatal	Ntrk2	NTRK2_human_ex18	0.85201	TrkB-T1
Tabula Muris Consortium	GSE132040	SRR9125797;SRR9126704	Mus musculus	muscle	15	months postnatal	Ntrk2	NTRK2_human_ex21	0	TrkB-Shc
Tabula Muris Consortium	GSE132040	SRR9125797;SRR9126704	Mus musculus	muscle	15	months postnatal	Ntrk2	NTRK2_human_ex26	0.124335	TrkB-FL
Tabula Muris Consortium	GSE132040	SRR9125798;SRR9126846	Mus musculus	spleen	6	months postnatal	Ntrk2	NTRK2_human_ex18	0.616226	TrkB-T1
Tabula Muris Consortium	GSE132040	SRR9125798;SRR9126846	Mus musculus	spleen	6	months postnatal	Ntrk2	NTRK2_human_ex21	0.298131	TrkB-Shc
Tabula Muris Consortium	GSE132040	SRR9125798;SRR9126846	Mus musculus	spleen	6	months postnatal	Ntrk2	NTRK2_human_ex26	0.0575205	TrkB-FL
Tabula Muris Consortium	GSE132040	SRR9125799;SRR9127019	Mus musculus	brown adipose tissue	6	months postnatal	Ntrk2	NTRK2_human_ex18	21.2507	TrkB-T1
Tabula Muris Consortium	GSE132040	SRR9125799;SRR9127019	Mus musculus	brown adipose tissue	6	months postnatal	Ntrk2	NTRK2_human_ex21	0.092288	TrkB-Shc
Tabula Muris Consortium	GSE132040	SRR9125799;SRR9127019	Mus musculus	brown adipose tissue	6	months postnatal	Ntrk2	NTRK2_human_ex26	0.219491	TrkB-FL
Tabula Muris Consortium	GSE132040	SRR9125800;SRR9127031	Mus musculus	brown adipose tissue	21	months postnatal	Ntrk2	NTRK2_human_ex18	26.6428	TrkB-T1
Tabula Muris Consortium	GSE132040	SRR9125800;SRR9127031	Mus musculus	brown adipose tissue	21	months postnatal	Ntrk2	NTRK2_human_ex21	0.0413306	TrkB-Shc
Tabula Muris Consortium	GSE132040	SRR9125800;SRR9127031	Mus musculus	brown adipose tissue	21	months postnatal	Ntrk2	NTRK2_human_ex26	0.190681	TrkB-FL
Tabula Muris Consortium	GSE132040	SRR9125801;SRR9127030	Mus musculus	lung	18	months postnatal	Ntrk2	NTRK2_human_ex18	4.30581	TrkB-T1
Tabula Muris Consortium	GSE132040	SRR9125801;SRR9127030	Mus musculus	lung	18	months postnatal	Ntrk2	NTRK2_human_ex21	0.786445	TrkB-Shc
Tabula Muris Consortium	GSE132040	SRR9125801;SRR9127030	Mus musculus	lung	18	months postnatal	Ntrk2	NTRK2_human_ex26	0.56545	TrkB-FL
Tabula Muris Consortium	GSE132040	SRR9125802;SRR9127348	Mus musculus	liver	21	months postnatal	Ntrk2	NTRK2_human_ex18	6.46494	TrkB-T1
Tabula Muris Consortium	GSE132040	SRR9125802;SRR9127348	Mus musculus	liver	21	months postnatal	Ntrk2	NTRK2_human_ex21	0.259352	TrkB-Shc
Tabula Muris Consortium	GSE132040	SRR9125802;SRR9127348	Mus musculus	liver	21	months postnatal	Ntrk2	NTRK2_human_ex26	0.0395111	TrkB-FL
Tabula Muris Consortium	GSE132040	SRR9125803;SRR9127347	Mus musculus	skin	18	months postnatal	Ntrk2	NTRK2_human_ex18	7.34589	TrkB-T1
Tabula Muris Consortium	GSE132040	SRR9125803;SRR9127347	Mus musculus	skin	18	months postnatal	Ntrk2	NTRK2_human_ex21	1.60944	TrkB-Shc
Tabula Muris Consortium	GSE132040	SRR9125803;SRR9127347	Mus musculus	skin	18	months postnatal	Ntrk2	NTRK2_human_ex26	1.08574	TrkB-FL
Tabula Muris Consortium	GSE132040	SRR9125804;SRR9127350	Mus musculus	heart	9	months postnatal	Ntrk2	NTRK2_human_ex18	0.206743	TrkB-T1
Tabula Muris Consortium	GSE132040	SRR9125804;SRR9127350	Mus musculus	heart	9	months postnatal	Ntrk2	NTRK2_human_ex21	0.111115	TrkB-Shc
Tabula Muris Consortium	GSE132040	SRR9125804;SRR9127350	Mus musculus	heart	9	months postnatal	Ntrk2	NTRK2_human_ex26	0	TrkB-FL
Tabula Muris Consortium	GSE132040	SRR9125805;SRR9127349	Mus musculus	bone marrow	9	months postnatal	Ntrk2	NTRK2_human_ex18	0	TrkB-T1
Tabula Muris Consortium	GSE132040	SRR9125805;SRR9127349	Mus musculus	bone marrow	9	months postnatal	Ntrk2	NTRK2_human_ex21	0	TrkB-Shc
Tabula Muris Consortium	GSE132040	SRR9125805;SRR9127349	Mus musculus	bone marrow	9	months postnatal	Ntrk2	NTRK2_human_ex26	0	TrkB-FL
Tabula Muris Consortium	GSE132040	SRR9125806;SRR9127523	Mus musculus	spleen	27	months postnatal	Ntrk2	NTRK2_human_ex18	0	TrkB-T1
Tabula Muris Consortium	GSE132040	SRR9125806;SRR9127523	Mus musculus	spleen	27	months postnatal	Ntrk2	NTRK2_human_ex21	0	TrkB-Shc
Tabula Muris Consortium	GSE132040	SRR9125806;SRR9127523	Mus musculus	spleen	27	months postnatal	Ntrk2	NTRK2_human_ex26	0.0935798	TrkB-FL
Tabula Muris Consortium	GSE132040	SRR9125807;SRR9127325	Mus musculus	skin	6	months postnatal	Ntrk2	NTRK2_human_ex18	3.6097	TrkB-T1
Tabula Muris Consortium	GSE132040	SRR9125807;SRR9127325	Mus musculus	skin	6	months postnatal	Ntrk2	NTRK2_human_ex21	1.02357	TrkB-Shc
Tabula Muris Consortium	GSE132040	SRR9125807;SRR9127325	Mus musculus	skin	6	months postnatal	Ntrk2	NTRK2_human_ex26	0.546435	TrkB-FL
Tabula Muris Consortium	GSE132040	SRR9125808;SRR9126991	Mus musculus	gonadal adipose tissue	1	months postnatal	Ntrk2	NTRK2_human_ex18	20.3368	TrkB-T1
Tabula Muris Consortium	GSE132040	SRR9125808;SRR9126991	Mus musculus	gonadal adipose tissue	1	months postnatal	Ntrk2	NTRK2_human_ex21	0.263958	TrkB-Shc
Tabula Muris Consortium	GSE132040	SRR9125808;SRR9126991	Mus musculus	gonadal adipose tissue	1	months postnatal	Ntrk2	NTRK2_human_ex26	0.226591	TrkB-FL
Tabula Muris Consortium	GSE132040	SRR9125809;SRR9127522	Mus musculus	subcutaneous adipose tissue	24	months postnatal	Ntrk2	NTRK2_human_ex18	25.1225	TrkB-T1
Tabula Muris Consortium	GSE132040	SRR9125809;SRR9127522	Mus musculus	subcutaneous adipose tissue	24	months postnatal	Ntrk2	NTRK2_human_ex21	0.513027	TrkB-Shc
Tabula Muris Consortium	GSE132040	SRR9125809;SRR9127522	Mus musculus	subcutaneous adipose tissue	24	months postnatal	Ntrk2	NTRK2_human_ex26	0.117043	TrkB-FL
Tabula Muris Consortium	GSE132040	SRR9125810;SRR9126990	Mus musculus	spleen	18	months postnatal	Ntrk2	NTRK2_human_ex18	0.751857	TrkB-T1
Tabula Muris Consortium	GSE132040	SRR9125810;SRR9126990	Mus musculus	spleen	18	months postnatal	Ntrk2	NTRK2_human_ex21	0.0743372	TrkB-Shc
Tabula Muris Consortium	GSE132040	SRR9125810;SRR9126990	Mus musculus	spleen	18	months postnatal	Ntrk2	NTRK2_human_ex26	0	TrkB-FL
Tabula Muris Consortium	GSE132040	SRR9125811;SRR9127556	Mus musculus	whole brain	15	months postnatal	Ntrk2	NTRK2_human_ex18	33.7339	TrkB-T1
Tabula Muris Consortium	GSE132040	SRR9125811;SRR9127556	Mus musculus	whole brain	15	months postnatal	Ntrk2	NTRK2_human_ex21	0.957855	TrkB-Shc
Tabula Muris Consortium	GSE132040	SRR9125811;SRR9127556	Mus musculus	whole brain	15	months postnatal	Ntrk2	NTRK2_human_ex26	12.4627	TrkB-FL
Tabula Muris Consortium	GSE132040	SRR9125812;SRR9127415	Mus musculus	kidney	15	months postnatal	Ntrk2	NTRK2_human_ex18	0.232815	TrkB-T1
Tabula Muris Consortium	GSE132040	SRR9125812;SRR9127415	Mus musculus	kidney	15	months postnatal	Ntrk2	NTRK2_human_ex21	0.0660415	TrkB-Shc
Tabula Muris Consortium	GSE132040	SRR9125812;SRR9127415	Mus musculus	kidney	15	months postnatal	Ntrk2	NTRK2_human_ex26	0	TrkB-FL
Tabula Muris Consortium	GSE132040	SRR9125813;SRR9127414	Mus musculus	skin	9	months postnatal	Ntrk2	NTRK2_human_ex18	3.85012	TrkB-T1
Tabula Muris Consortium	GSE132040	SRR9125813;SRR9127414	Mus musculus	skin	9	months postnatal	Ntrk2	NTRK2_human_ex21	1.56533	TrkB-Shc
Tabula Muris Consortium	GSE132040	SRR9125813;SRR9127414	Mus musculus	skin	9	months postnatal	Ntrk2	NTRK2_human_ex26	0.229261	TrkB-FL
Tabula Muris Consortium	GSE132040	SRR9125814;SRR9127259	Mus musculus	pancreas	27	months postnatal	Ntrk2	NTRK2_human_ex18	0.326721	TrkB-T1
Tabula Muris Consortium	GSE132040	SRR9125814;SRR9127259	Mus musculus	pancreas	27	months postnatal	Ntrk2	NTRK2_human_ex21	0	TrkB-Shc
Tabula Muris Consortium	GSE132040	SRR9125814;SRR9127259	Mus musculus	pancreas	27	months postnatal	Ntrk2	NTRK2_human_ex26	0	TrkB-FL
Tabula Muris Consortium	GSE132040	SRR9125815;SRR9127258	Mus musculus	small intestine	9	months postnatal	Ntrk2	NTRK2_human_ex18	0.0404526	TrkB-T1
Tabula Muris Consortium	GSE132040	SRR9125815;SRR9127258	Mus musculus	small intestine	9	months postnatal	Ntrk2	NTRK2_human_ex21	0.0969902	TrkB-Shc
Tabula Muris Consortium	GSE132040	SRR9125815;SRR9127258	Mus musculus	small intestine	9	months postnatal	Ntrk2	NTRK2_human_ex26	0.0698556	TrkB-FL
Tabula Muris Consortium	GSE132040	SRR9125816;SRR9126862	Mus musculus	skin	6	months postnatal	Ntrk2	NTRK2_human_ex18	9.18759	TrkB-T1
Tabula Muris Consortium	GSE132040	SRR9125816;SRR9126862	Mus musculus	skin	6	months postnatal	Ntrk2	NTRK2_human_ex21	2.02302	TrkB-Shc
Tabula Muris Consortium	GSE132040	SRR9125816;SRR9126862	Mus musculus	skin	6	months postnatal	Ntrk2	NTRK2_human_ex26	0.85333	TrkB-FL
Tabula Muris Consortium	GSE132040	SRR9125817;SRR9126999	Mus musculus	skin	15	months postnatal	Ntrk2	NTRK2_human_ex18	4.6698	TrkB-T1
Tabula Muris Consortium	GSE132040	SRR9125817;SRR9126999	Mus musculus	skin	15	months postnatal	Ntrk2	NTRK2_human_ex21	1.00067	TrkB-Shc
Tabula Muris Consortium	GSE132040	SRR9125817;SRR9126999	Mus musculus	skin	15	months postnatal	Ntrk2	NTRK2_human_ex26	0.787997	TrkB-FL
Tabula Muris Consortium	GSE132040	SRR9125818;SRR9127081	Mus musculus	liver	9	months postnatal	Ntrk2	NTRK2_human_ex18	1.38551	TrkB-T1
Tabula Muris Consortium	GSE132040	SRR9125818;SRR9127081	Mus musculus	liver	9	months postnatal	Ntrk2	NTRK2_human_ex21	0.00806706	TrkB-Shc
Tabula Muris Consortium	GSE132040	SRR9125818;SRR9127081	Mus musculus	liver	9	months postnatal	Ntrk2	NTRK2_human_ex26	0.0239258	TrkB-FL
Tabula Muris Consortium	GSE132040	SRR9125819;SRR9127292	Mus musculus	mesenteric adipose tissue	21	months postnatal	Ntrk2	NTRK2_human_ex18	10.5821	TrkB-T1
Tabula Muris Consortium	GSE132040	SRR9125819;SRR9127292	Mus musculus	mesenteric adipose tissue	21	months postnatal	Ntrk2	NTRK2_human_ex21	0.24127	TrkB-Shc
Tabula Muris Consortium	GSE132040	SRR9125819;SRR9127292	Mus musculus	mesenteric adipose tissue	21	months postnatal	Ntrk2	NTRK2_human_ex26	0.0963634	TrkB-FL
Tabula Muris Consortium	GSE132040	SRR9125820;SRR9127144	Mus musculus	heart	18	months postnatal	Ntrk2	NTRK2_human_ex18	0.613651	TrkB-T1
Tabula Muris Consortium	GSE132040	SRR9125820;SRR9127144	Mus musculus	heart	18	months postnatal	Ntrk2	NTRK2_human_ex21	0.401866	TrkB-Shc
Tabula Muris Consortium	GSE132040	SRR9125820;SRR9127144	Mus musculus	heart	18	months postnatal	Ntrk2	NTRK2_human_ex26	0.23834	TrkB-FL
Tabula Muris Consortium	GSE132040	SRR9125821;SRR9127143	Mus musculus	white blood cells	6	months postnatal	Ntrk2	NTRK2_human_ex18	0	TrkB-T1
Tabula Muris Consortium	GSE132040	SRR9125821;SRR9127143	Mus musculus	white blood cells	6	months postnatal	Ntrk2	NTRK2_human_ex21	0	TrkB-Shc
Tabula Muris Consortium	GSE132040	SRR9125821;SRR9127143	Mus musculus	white blood cells	6	months postnatal	Ntrk2	NTRK2_human_ex26	0.075596	TrkB-FL
Tabula Muris Consortium	GSE132040	SRR9125822;SRR9127223	Mus musculus	mesenteric adipose tissue	21	months postnatal	Ntrk2	NTRK2_human_ex18	13.2962	TrkB-T1
Tabula Muris Consortium	GSE132040	SRR9125822;SRR9127223	Mus musculus	mesenteric adipose tissue	21	months postnatal	Ntrk2	NTRK2_human_ex21	1.7089	TrkB-Shc
Tabula Muris Consortium	GSE132040	SRR9125822;SRR9127223	Mus musculus	mesenteric adipose tissue	21	months postnatal	Ntrk2	NTRK2_human_ex26	0.499155	TrkB-FL
Tabula Muris Consortium	GSE132040	SRR9125823;SRR9126820	Mus musculus	muscle	15	months postnatal	Ntrk2	NTRK2_human_ex18	0.715848	TrkB-T1
Tabula Muris Consortium	GSE132040	SRR9125823;SRR9126820	Mus musculus	muscle	15	months postnatal	Ntrk2	NTRK2_human_ex21	0	TrkB-Shc
Tabula Muris Consortium	GSE132040	SRR9125823;SRR9126820	Mus musculus	muscle	15	months postnatal	Ntrk2	NTRK2_human_ex26	0.0134365	TrkB-FL
Tabula Muris Consortium	GSE132040	SRR9125824;SRR9126819	Mus musculus	pancreas	12	months postnatal	Ntrk2	NTRK2_human_ex18	0.467119	TrkB-T1
Tabula Muris Consortium	GSE132040	SRR9125824;SRR9126819	Mus musculus	pancreas	12	months postnatal	Ntrk2	NTRK2_human_ex21	0.0627638	TrkB-Shc
Tabula Muris Consortium	GSE132040	SRR9125824;SRR9126819	Mus musculus	pancreas	12	months postnatal	Ntrk2	NTRK2_human_ex26	0.279223	TrkB-FL
Tabula Muris Consortium	GSE132040	SRR9125825;SRR9126822	Mus musculus	spleen	18	months postnatal	Ntrk2	NTRK2_human_ex18	0.753065	TrkB-T1
Tabula Muris Consortium	GSE132040	SRR9125825;SRR9126822	Mus musculus	spleen	18	months postnatal	Ntrk2	NTRK2_human_ex21	0.0797212	TrkB-Shc
Tabula Muris Consortium	GSE132040	SRR9125825;SRR9126822	Mus musculus	spleen	18	months postnatal	Ntrk2	NTRK2_human_ex26	0.324885	TrkB-FL
Tabula Muris Consortium	GSE132040	SRR9125826;SRR9126821	Mus musculus	bone marrow	24	months postnatal	Ntrk2	NTRK2_human_ex18	0.1377	TrkB-T1
Tabula Muris Consortium	GSE132040	SRR9125826;SRR9126821	Mus musculus	bone marrow	24	months postnatal	Ntrk2	NTRK2_human_ex21	0.390852	TrkB-Shc
Tabula Muris Consortium	GSE132040	SRR9125826;SRR9126821	Mus musculus	bone marrow	24	months postnatal	Ntrk2	NTRK2_human_ex26	0.208063	TrkB-FL
Tabula Muris Consortium	GSE132040	SRR9125827;SRR9127355	Mus musculus	subcutaneous adipose tissue	18	months postnatal	Ntrk2	NTRK2_human_ex18	27.6915	TrkB-T1
Tabula Muris Consortium	GSE132040	SRR9125827;SRR9127355	Mus musculus	subcutaneous adipose tissue	18	months postnatal	Ntrk2	NTRK2_human_ex21	0.270293	TrkB-Shc
Tabula Muris Consortium	GSE132040	SRR9125827;SRR9127355	Mus musculus	subcutaneous adipose tissue	18	months postnatal	Ntrk2	NTRK2_human_ex26	0.311753	TrkB-FL
Tabula Muris Consortium	GSE132040	SRR9125828;SRR9127354	Mus musculus	spleen	21	months postnatal	Ntrk2	NTRK2_human_ex18	1.24769	TrkB-T1
Tabula Muris Consortium	GSE132040	SRR9125828;SRR9127354	Mus musculus	spleen	21	months postnatal	Ntrk2	NTRK2_human_ex21	0.10449	TrkB-Shc
Tabula Muris Consortium	GSE132040	SRR9125828;SRR9127354	Mus musculus	spleen	21	months postnatal	Ntrk2	NTRK2_human_ex26	0.0737865	TrkB-FL
Tabula Muris Consortium	GSE132040	SRR9125829;SRR9127357	Mus musculus	bone	3	months postnatal	Ntrk2	NTRK2_human_ex18	0.5881	TrkB-T1
Tabula Muris Consortium	GSE132040	SRR9125829;SRR9127357	Mus musculus	bone	3	months postnatal	Ntrk2	NTRK2_human_ex21	0.756923	TrkB-Shc
Tabula Muris Consortium	GSE132040	SRR9125829;SRR9127357	Mus musculus	bone	3	months postnatal	Ntrk2	NTRK2_human_ex26	0.240528	TrkB-FL
Tabula Muris Consortium	GSE132040	SRR9125830;SRR9127356	Mus musculus	liver	18	months postnatal	Ntrk2	NTRK2_human_ex18	0.911111	TrkB-T1
Tabula Muris Consortium	GSE132040	SRR9125830;SRR9127356	Mus musculus	liver	18	months postnatal	Ntrk2	NTRK2_human_ex21	0.0703475	TrkB-Shc
Tabula Muris Consortium	GSE132040	SRR9125830;SRR9127356	Mus musculus	liver	18	months postnatal	Ntrk2	NTRK2_human_ex26	0.0173867	TrkB-FL
Tabula Muris Consortium	GSE132040	SRR9125831;SRR9127142	Mus musculus	white blood cells	18	months postnatal	Ntrk2	NTRK2_human_ex18	0	TrkB-T1
Tabula Muris Consortium	GSE132040	SRR9125831;SRR9127142	Mus musculus	white blood cells	18	months postnatal	Ntrk2	NTRK2_human_ex21	0.0534979	TrkB-Shc
Tabula Muris Consortium	GSE132040	SRR9125831;SRR9127142	Mus musculus	white blood cells	18	months postnatal	Ntrk2	NTRK2_human_ex26	0.0176297	TrkB-FL
Tabula Muris Consortium	GSE132040	SRR9125832;SRR9127359	Mus musculus	pancreas	6	months postnatal	Ntrk2	NTRK2_human_ex18	0.475319	TrkB-T1
Tabula Muris Consortium	GSE132040	SRR9125832;SRR9127359	Mus musculus	pancreas	6	months postnatal	Ntrk2	NTRK2_human_ex21	0	TrkB-Shc
Tabula Muris Consortium	GSE132040	SRR9125832;SRR9127359	Mus musculus	pancreas	6	months postnatal	Ntrk2	NTRK2_human_ex26	0	TrkB-FL
Tabula Muris Consortium	GSE132040	SRR9125833;SRR9127358	Mus musculus	gonadal adipose tissue	15	months postnatal	Ntrk2	NTRK2_human_ex18	24.1036	TrkB-T1
Tabula Muris Consortium	GSE132040	SRR9125833;SRR9127358	Mus musculus	gonadal adipose tissue	15	months postnatal	Ntrk2	NTRK2_human_ex21	0.439516	TrkB-Shc
Tabula Muris Consortium	GSE132040	SRR9125833;SRR9127358	Mus musculus	gonadal adipose tissue	15	months postnatal	Ntrk2	NTRK2_human_ex26	0.3231	TrkB-FL
Tabula Muris Consortium	GSE132040	SRR9125834;SRR9127141	Mus musculus	gonadal adipose tissue	9	months postnatal	Ntrk2	NTRK2_human_ex18	19.579	TrkB-T1
Tabula Muris Consortium	GSE132040	SRR9125834;SRR9127141	Mus musculus	gonadal adipose tissue	9	months postnatal	Ntrk2	NTRK2_human_ex21	0.0655166	TrkB-Shc
Tabula Muris Consortium	GSE132040	SRR9125834;SRR9127141	Mus musculus	gonadal adipose tissue	9	months postnatal	Ntrk2	NTRK2_human_ex26	0.202383	TrkB-FL
Tabula Muris Consortium	GSE132040	SRR9125835;SRR9127485	Mus musculus	spleen	3	months postnatal	Ntrk2	NTRK2_human_ex18	0.488674	TrkB-T1
Tabula Muris Consortium	GSE132040	SRR9125835;SRR9127485	Mus musculus	spleen	3	months postnatal	Ntrk2	NTRK2_human_ex21	0	TrkB-Shc
Tabula Muris Consortium	GSE132040	SRR9125835;SRR9127485	Mus musculus	spleen	3	months postnatal	Ntrk2	NTRK2_human_ex26	0	TrkB-FL
Tabula Muris Consortium	GSE132040	SRR9125836;SRR9127171	Mus musculus	subcutaneous adipose tissue	6	months postnatal	Ntrk2	NTRK2_human_ex18	19.3488	TrkB-T1
Tabula Muris Consortium	GSE132040	SRR9125836;SRR9127171	Mus musculus	subcutaneous adipose tissue	6	months postnatal	Ntrk2	NTRK2_human_ex21	0.505422	TrkB-Shc
Tabula Muris Consortium	GSE132040	SRR9125836;SRR9127171	Mus musculus	subcutaneous adipose tissue	6	months postnatal	Ntrk2	NTRK2_human_ex26	0.298167	TrkB-FL
Tabula Muris Consortium	GSE132040	SRR9125837;SRR9127484	Mus musculus	spleen	6	months postnatal	Ntrk2	NTRK2_human_ex18	1.099	TrkB-T1
Tabula Muris Consortium	GSE132040	SRR9125837;SRR9127484	Mus musculus	spleen	6	months postnatal	Ntrk2	NTRK2_human_ex21	1.04708	TrkB-Shc
Tabula Muris Consortium	GSE132040	SRR9125837;SRR9127484	Mus musculus	spleen	6	months postnatal	Ntrk2	NTRK2_human_ex26	0.47445	TrkB-FL
Tabula Muris Consortium	GSE132040	SRR9125838;SRR9127510	Mus musculus	small intestine	24	months postnatal	Ntrk2	NTRK2_human_ex18	0	TrkB-T1
Tabula Muris Consortium	GSE132040	SRR9125838;SRR9127510	Mus musculus	small intestine	24	months postnatal	Ntrk2	NTRK2_human_ex21	0	TrkB-Shc
Tabula Muris Consortium	GSE132040	SRR9125838;SRR9127510	Mus musculus	small intestine	24	months postnatal	Ntrk2	NTRK2_human_ex26	0	TrkB-FL
Tabula Muris Consortium	GSE132040	SRR9125839;SRR9127042	Mus musculus	kidney	21	months postnatal	Ntrk2	NTRK2_human_ex18	0.31025	TrkB-T1
Tabula Muris Consortium	GSE132040	SRR9125839;SRR9127042	Mus musculus	kidney	21	months postnatal	Ntrk2	NTRK2_human_ex21	0.0277931	TrkB-Shc
Tabula Muris Consortium	GSE132040	SRR9125839;SRR9127042	Mus musculus	kidney	21	months postnatal	Ntrk2	NTRK2_human_ex26	0.0137384	TrkB-FL
Tabula Muris Consortium	GSE132040	SRR9125840;SRR9127478	Mus musculus	pancreas	1	months postnatal	Ntrk2	NTRK2_human_ex18	0.265381	TrkB-T1
Tabula Muris Consortium	GSE132040	SRR9125840;SRR9127478	Mus musculus	pancreas	1	months postnatal	Ntrk2	NTRK2_human_ex21	0.106973	TrkB-Shc
Tabula Muris Consortium	GSE132040	SRR9125840;SRR9127478	Mus musculus	pancreas	1	months postnatal	Ntrk2	NTRK2_human_ex26	0	TrkB-FL
Tabula Muris Consortium	GSE132040	SRR9125841;SRR9127231	Mus musculus	bone marrow	1	months postnatal	Ntrk2	NTRK2_human_ex18	1.44999	TrkB-T1
Tabula Muris Consortium	GSE132040	SRR9125841;SRR9127231	Mus musculus	bone marrow	1	months postnatal	Ntrk2	NTRK2_human_ex21	2.20238	TrkB-Shc
Tabula Muris Consortium	GSE132040	SRR9125841;SRR9127231	Mus musculus	bone marrow	1	months postnatal	Ntrk2	NTRK2_human_ex26	0.217731	TrkB-FL
Tabula Muris Consortium	GSE132040	SRR9125842;SRR9127230	Mus musculus	pancreas	15	months postnatal	Ntrk2	NTRK2_human_ex18	0.810455	TrkB-T1
Tabula Muris Consortium	GSE132040	SRR9125842;SRR9127230	Mus musculus	pancreas	15	months postnatal	Ntrk2	NTRK2_human_ex21	0	TrkB-Shc
Tabula Muris Consortium	GSE132040	SRR9125842;SRR9127230	Mus musculus	pancreas	15	months postnatal	Ntrk2	NTRK2_human_ex26	0	TrkB-FL
Tabula Muris Consortium	GSE132040	SRR9125843;SRR9127293	Mus musculus	bone	24	months postnatal	Ntrk2	NTRK2_human_ex18	0.26792	TrkB-T1
Tabula Muris Consortium	GSE132040	SRR9125843;SRR9127293	Mus musculus	bone	24	months postnatal	Ntrk2	NTRK2_human_ex21	0.1601	TrkB-Shc
Tabula Muris Consortium	GSE132040	SRR9125843;SRR9127293	Mus musculus	bone	24	months postnatal	Ntrk2	NTRK2_human_ex26	0.0974017	TrkB-FL
Tabula Muris Consortium	GSE132040	SRR9125844;SRR9127047	Mus musculus	bone	15	months postnatal	Ntrk2	NTRK2_human_ex18	0.431589	TrkB-T1
Tabula Muris Consortium	GSE132040	SRR9125844;SRR9127047	Mus musculus	bone	15	months postnatal	Ntrk2	NTRK2_human_ex21	0.220962	TrkB-Shc
Tabula Muris Consortium	GSE132040	SRR9125844;SRR9127047	Mus musculus	bone	15	months postnatal	Ntrk2	NTRK2_human_ex26	0.115648	TrkB-FL
Tabula Muris Consortium	GSE132040	SRR9125845;SRR9126805	Mus musculus	small intestine	24	months postnatal	Ntrk2	NTRK2_human_ex18	0.0517672	TrkB-T1
Tabula Muris Consortium	GSE132040	SRR9125845;SRR9126805	Mus musculus	small intestine	24	months postnatal	Ntrk2	NTRK2_human_ex21	0.150705	TrkB-Shc
Tabula Muris Consortium	GSE132040	SRR9125845;SRR9126805	Mus musculus	small intestine	24	months postnatal	Ntrk2	NTRK2_human_ex26	0.0297981	TrkB-FL
Tabula Muris Consortium	GSE132040	SRR9125846;SRR9127524	Mus musculus	bone	18	months postnatal	Ntrk2	NTRK2_human_ex18	0.928021	TrkB-T1
Tabula Muris Consortium	GSE132040	SRR9125846;SRR9127524	Mus musculus	bone	18	months postnatal	Ntrk2	NTRK2_human_ex21	1.79468	TrkB-Shc
Tabula Muris Consortium	GSE132040	SRR9125846;SRR9127524	Mus musculus	bone	18	months postnatal	Ntrk2	NTRK2_human_ex26	0.744043	TrkB-FL
Tabula Muris Consortium	GSE132040	SRR9125847;SRR9127539	Mus musculus	lung	27	months postnatal	Ntrk2	NTRK2_human_ex18	4.10786	TrkB-T1
Tabula Muris Consortium	GSE132040	SRR9125847;SRR9127539	Mus musculus	lung	27	months postnatal	Ntrk2	NTRK2_human_ex21	0.787332	TrkB-Shc
Tabula Muris Consortium	GSE132040	SRR9125847;SRR9127539	Mus musculus	lung	27	months postnatal	Ntrk2	NTRK2_human_ex26	0.442256	TrkB-FL
Tabula Muris Consortium	GSE132040	SRR9125848;SRR9126813	Mus musculus	skin	6	months postnatal	Ntrk2	NTRK2_human_ex18	3.05593	TrkB-T1
Tabula Muris Consortium	GSE132040	SRR9125848;SRR9126813	Mus musculus	skin	6	months postnatal	Ntrk2	NTRK2_human_ex21	0.904079	TrkB-Shc
Tabula Muris Consortium	GSE132040	SRR9125848;SRR9126813	Mus musculus	skin	6	months postnatal	Ntrk2	NTRK2_human_ex26	0.329291	TrkB-FL
Tabula Muris Consortium	GSE132040	SRR9125849;SRR9127433	Mus musculus	bone marrow	18	months postnatal	Ntrk2	NTRK2_human_ex18	0.0199841	TrkB-T1
Tabula Muris Consortium	GSE132040	SRR9125849;SRR9127433	Mus musculus	bone marrow	18	months postnatal	Ntrk2	NTRK2_human_ex21	0.191987	TrkB-Shc
Tabula Muris Consortium	GSE132040	SRR9125849;SRR9127433	Mus musculus	bone marrow	18	months postnatal	Ntrk2	NTRK2_human_ex26	0.069019	TrkB-FL
Tabula Muris Consortium	GSE132040	SRR9125850;SRR9127108	Mus musculus	lung	9	months postnatal	Ntrk2	NTRK2_human_ex18	1.92873	TrkB-T1
Tabula Muris Consortium	GSE132040	SRR9125850;SRR9127108	Mus musculus	lung	9	months postnatal	Ntrk2	NTRK2_human_ex21	0.126482	TrkB-Shc
Tabula Muris Consortium	GSE132040	SRR9125850;SRR9127108	Mus musculus	lung	9	months postnatal	Ntrk2	NTRK2_human_ex26	0.102307	TrkB-FL
Tabula Muris Consortium	GSE132040	SRR9125851;SRR9126778	Mus musculus	skin	1	months postnatal	Ntrk2	NTRK2_human_ex18	6.32963	TrkB-T1
Tabula Muris Consortium	GSE132040	SRR9125851;SRR9126778	Mus musculus	skin	1	months postnatal	Ntrk2	NTRK2_human_ex21	0.847581	TrkB-Shc
Tabula Muris Consortium	GSE132040	SRR9125851;SRR9126778	Mus musculus	skin	1	months postnatal	Ntrk2	NTRK2_human_ex26	0.137777	TrkB-FL
Tabula Muris Consortium	GSE132040	SRR9125852;SRR9127302	Mus musculus	spleen	18	months postnatal	Ntrk2	NTRK2_human_ex18	0.65789	TrkB-T1
Tabula Muris Consortium	GSE132040	SRR9125852;SRR9127302	Mus musculus	spleen	18	months postnatal	Ntrk2	NTRK2_human_ex21	0.104469	TrkB-Shc
Tabula Muris Consortium	GSE132040	SRR9125852;SRR9127302	Mus musculus	spleen	18	months postnatal	Ntrk2	NTRK2_human_ex26	0	TrkB-FL
Tabula Muris Consortium	GSE132040	SRR9125853;SRR9127511	Mus musculus	brown adipose tissue	24	months postnatal	Ntrk2	NTRK2_human_ex18	17.8746	TrkB-T1
Tabula Muris Consortium	GSE132040	SRR9125853;SRR9127511	Mus musculus	brown adipose tissue	24	months postnatal	Ntrk2	NTRK2_human_ex21	0.0212348	TrkB-Shc
Tabula Muris Consortium	GSE132040	SRR9125853;SRR9127511	Mus musculus	brown adipose tissue	24	months postnatal	Ntrk2	NTRK2_human_ex26	0.0734759	TrkB-FL
Tabula Muris Consortium	GSE132040	SRR9125854;SRR9126961	Mus musculus	mesenteric adipose tissue	6	months postnatal	Ntrk2	NTRK2_human_ex18	10.702	TrkB-T1
Tabula Muris Consortium	GSE132040	SRR9125854;SRR9126961	Mus musculus	mesenteric adipose tissue	6	months postnatal	Ntrk2	NTRK2_human_ex21	0.31806	TrkB-Shc
Tabula Muris Consortium	GSE132040	SRR9125854;SRR9126961	Mus musculus	mesenteric adipose tissue	6	months postnatal	Ntrk2	NTRK2_human_ex26	0.0572212	TrkB-FL
Tabula Muris Consortium	GSE132040	SRR9125855;SRR9126929	Mus musculus	bone	18	months postnatal	Ntrk2	NTRK2_human_ex18	1.34197	TrkB-T1
Tabula Muris Consortium	GSE132040	SRR9125855;SRR9126929	Mus musculus	bone	18	months postnatal	Ntrk2	NTRK2_human_ex21	0.957406	TrkB-Shc
Tabula Muris Consortium	GSE132040	SRR9125855;SRR9126929	Mus musculus	bone	18	months postnatal	Ntrk2	NTRK2_human_ex26	0.228221	TrkB-FL
Tabula Muris Consortium	GSE132040	SRR9125856;SRR9126734	Mus musculus	brown adipose tissue	12	months postnatal	Ntrk2	NTRK2_human_ex18	16.6004	TrkB-T1
Tabula Muris Consortium	GSE132040	SRR9125856;SRR9126734	Mus musculus	brown adipose tissue	12	months postnatal	Ntrk2	NTRK2_human_ex21	0.0771658	TrkB-Shc
Tabula Muris Consortium	GSE132040	SRR9125856;SRR9126734	Mus musculus	brown adipose tissue	12	months postnatal	Ntrk2	NTRK2_human_ex26	0.20873	TrkB-FL
Tabula Muris Consortium	GSE132040	SRR9125857;SRR9126733	Mus musculus	spleen	18	months postnatal	Ntrk2	NTRK2_human_ex18	0.964251	TrkB-T1
Tabula Muris Consortium	GSE132040	SRR9125857;SRR9126733	Mus musculus	spleen	18	months postnatal	Ntrk2	NTRK2_human_ex21	1.35809	TrkB-Shc
Tabula Muris Consortium	GSE132040	SRR9125857;SRR9126733	Mus musculus	spleen	18	months postnatal	Ntrk2	NTRK2_human_ex26	0.405057	TrkB-FL
Tabula Muris Consortium	GSE132040	SRR9125858;SRR9127034	Mus musculus	gonadal adipose tissue	21	months postnatal	Ntrk2	NTRK2_human_ex18	19.7207	TrkB-T1
Tabula Muris Consortium	GSE132040	SRR9125858;SRR9127034	Mus musculus	gonadal adipose tissue	21	months postnatal	Ntrk2	NTRK2_human_ex21	0.407577	TrkB-Shc
Tabula Muris Consortium	GSE132040	SRR9125858;SRR9127034	Mus musculus	gonadal adipose tissue	21	months postnatal	Ntrk2	NTRK2_human_ex26	0.311952	TrkB-FL
Tabula Muris Consortium	GSE132040	SRR9125859;SRR9126735	Mus musculus	skin	6	months postnatal	Ntrk2	NTRK2_human_ex18	9.907	TrkB-T1
Tabula Muris Consortium	GSE132040	SRR9125859;SRR9126735	Mus musculus	skin	6	months postnatal	Ntrk2	NTRK2_human_ex21	0	TrkB-Shc
Tabula Muris Consortium	GSE132040	SRR9125859;SRR9126735	Mus musculus	skin	6	months postnatal	Ntrk2	NTRK2_human_ex26	0	TrkB-FL
Tabula Muris Consortium	GSE132040	SRR9125860;SRR9127084	Mus musculus	pancreas	9	months postnatal	Ntrk2	NTRK2_human_ex18	0.47582	TrkB-T1
Tabula Muris Consortium	GSE132040	SRR9125860;SRR9127084	Mus musculus	pancreas	9	months postnatal	Ntrk2	NTRK2_human_ex21	0	TrkB-Shc
Tabula Muris Consortium	GSE132040	SRR9125860;SRR9127084	Mus musculus	pancreas	9	months postnatal	Ntrk2	NTRK2_human_ex26	0	TrkB-FL
Tabula Muris Consortium	GSE132040	SRR9125861;SRR9127225	Mus musculus	pancreas	21	months postnatal	Ntrk2	NTRK2_human_ex18	0.64688	TrkB-T1
Tabula Muris Consortium	GSE132040	SRR9125861;SRR9127225	Mus musculus	pancreas	21	months postnatal	Ntrk2	NTRK2_human_ex21	0.125547	TrkB-Shc
Tabula Muris Consortium	GSE132040	SRR9125861;SRR9127225	Mus musculus	pancreas	21	months postnatal	Ntrk2	NTRK2_human_ex26	0	TrkB-FL
Tabula Muris Consortium	GSE132040	SRR9125862;SRR9127394	Mus musculus	kidney	12	months postnatal	Ntrk2	NTRK2_human_ex18	0.435238	TrkB-T1
Tabula Muris Consortium	GSE132040	SRR9125862;SRR9127394	Mus musculus	kidney	12	months postnatal	Ntrk2	NTRK2_human_ex21	0.228073	TrkB-Shc
Tabula Muris Consortium	GSE132040	SRR9125862;SRR9127394	Mus musculus	kidney	12	months postnatal	Ntrk2	NTRK2_human_ex26	0	TrkB-FL
Tabula Muris Consortium	GSE132040	SRR9125863;SRR9126782	Mus musculus	whole brain	27	months postnatal	Ntrk2	NTRK2_human_ex18	30.5943	TrkB-T1
Tabula Muris Consortium	GSE132040	SRR9125863;SRR9126782	Mus musculus	whole brain	27	months postnatal	Ntrk2	NTRK2_human_ex21	0.800158	TrkB-Shc
Tabula Muris Consortium	GSE132040	SRR9125863;SRR9126782	Mus musculus	whole brain	27	months postnatal	Ntrk2	NTRK2_human_ex26	10.9813	TrkB-FL
Tabula Muris Consortium	GSE132040	SRR9125864;SRR9126935	Mus musculus	white blood cells	12	months postnatal	Ntrk2	NTRK2_human_ex18	0	TrkB-T1
Tabula Muris Consortium	GSE132040	SRR9125864;SRR9126935	Mus musculus	white blood cells	12	months postnatal	Ntrk2	NTRK2_human_ex21	0	TrkB-Shc
Tabula Muris Consortium	GSE132040	SRR9125864;SRR9126935	Mus musculus	white blood cells	12	months postnatal	Ntrk2	NTRK2_human_ex26	0	TrkB-FL
Tabula Muris Consortium	GSE132040	SRR9125865;SRR9126934	Mus musculus	bone	24	months postnatal	Ntrk2	NTRK2_human_ex18	1.08672	TrkB-T1
Tabula Muris Consortium	GSE132040	SRR9125865;SRR9126934	Mus musculus	bone	24	months postnatal	Ntrk2	NTRK2_human_ex21	0.130911	TrkB-Shc
Tabula Muris Consortium	GSE132040	SRR9125865;SRR9126934	Mus musculus	bone	24	months postnatal	Ntrk2	NTRK2_human_ex26	0.0808879	TrkB-FL
Tabula Muris Consortium	GSE132040	SRR9125866;SRR9127128	Mus musculus	kidney	1	months postnatal	Ntrk2	NTRK2_human_ex18	0.546005	TrkB-T1
Tabula Muris Consortium	GSE132040	SRR9125866;SRR9127128	Mus musculus	kidney	1	months postnatal	Ntrk2	NTRK2_human_ex21	0.211938	TrkB-Shc
Tabula Muris Consortium	GSE132040	SRR9125866;SRR9127128	Mus musculus	kidney	1	months postnatal	Ntrk2	NTRK2_human_ex26	0.0654769	TrkB-FL
Tabula Muris Consortium	GSE132040	SRR9125867;SRR9127576	Mus musculus	brown adipose tissue	9	months postnatal	Ntrk2	NTRK2_human_ex18	17.5462	TrkB-T1
Tabula Muris Consortium	GSE132040	SRR9125867;SRR9127576	Mus musculus	brown adipose tissue	9	months postnatal	Ntrk2	NTRK2_human_ex21	0.144622	TrkB-Shc
Tabula Muris Consortium	GSE132040	SRR9125867;SRR9127576	Mus musculus	brown adipose tissue	9	months postnatal	Ntrk2	NTRK2_human_ex26	0.0769872	TrkB-FL
Tabula Muris Consortium	GSE132040	SRR9125868;SRR9127431	Mus musculus	brown adipose tissue	12	months postnatal	Ntrk2	NTRK2_human_ex18	20.1107	TrkB-T1
Tabula Muris Consortium	GSE132040	SRR9125868;SRR9127431	Mus musculus	brown adipose tissue	12	months postnatal	Ntrk2	NTRK2_human_ex21	0.0594728	TrkB-Shc
Tabula Muris Consortium	GSE132040	SRR9125868;SRR9127431	Mus musculus	brown adipose tissue	12	months postnatal	Ntrk2	NTRK2_human_ex26	0.0391973	TrkB-FL
Tabula Muris Consortium	GSE132040	SRR9125869;SRR9127174	Mus musculus	bone marrow	3	months postnatal	Ntrk2	NTRK2_human_ex18	0.543707	TrkB-T1
Tabula Muris Consortium	GSE132040	SRR9125869;SRR9127174	Mus musculus	bone marrow	3	months postnatal	Ntrk2	NTRK2_human_ex21	0.584436	TrkB-Shc
Tabula Muris Consortium	GSE132040	SRR9125869;SRR9127174	Mus musculus	bone marrow	3	months postnatal	Ntrk2	NTRK2_human_ex26	0.252781	TrkB-FL
Tabula Muris Consortium	GSE132040	SRR9125870;SRR9127575	Mus musculus	whole brain	9	months postnatal	Ntrk2	NTRK2_human_ex18	29.955	TrkB-T1
Tabula Muris Consortium	GSE132040	SRR9125870;SRR9127575	Mus musculus	whole brain	9	months postnatal	Ntrk2	NTRK2_human_ex21	1.25215	TrkB-Shc
Tabula Muris Consortium	GSE132040	SRR9125870;SRR9127575	Mus musculus	whole brain	9	months postnatal	Ntrk2	NTRK2_human_ex26	13.8178	TrkB-FL
Tabula Muris Consortium	GSE132040	SRR9125871;SRR9126861	Mus musculus	brown adipose tissue	3	months postnatal	Ntrk2	NTRK2_human_ex18	25.2862	TrkB-T1
Tabula Muris Consortium	GSE132040	SRR9125871;SRR9126861	Mus musculus	brown adipose tissue	3	months postnatal	Ntrk2	NTRK2_human_ex21	0	TrkB-Shc
Tabula Muris Consortium	GSE132040	SRR9125871;SRR9126861	Mus musculus	brown adipose tissue	3	months postnatal	Ntrk2	NTRK2_human_ex26	0.138927	TrkB-FL
Tabula Muris Consortium	GSE132040	SRR9125872;SRR9127160	Mus musculus	subcutaneous adipose tissue	9	months postnatal	Ntrk2	NTRK2_human_ex18	18.1039	TrkB-T1
Tabula Muris Consortium	GSE132040	SRR9125872;SRR9127160	Mus musculus	subcutaneous adipose tissue	9	months postnatal	Ntrk2	NTRK2_human_ex21	0.936636	TrkB-Shc
Tabula Muris Consortium	GSE132040	SRR9125872;SRR9127160	Mus musculus	subcutaneous adipose tissue	9	months postnatal	Ntrk2	NTRK2_human_ex26	0.859675	TrkB-FL
Tabula Muris Consortium	GSE132040	SRR9125873;SRR9127159	Mus musculus	liver	18	months postnatal	Ntrk2	NTRK2_human_ex18	0	TrkB-T1
Tabula Muris Consortium	GSE132040	SRR9125873;SRR9127159	Mus musculus	liver	18	months postnatal	Ntrk2	NTRK2_human_ex21	0	TrkB-Shc
Tabula Muris Consortium	GSE132040	SRR9125873;SRR9127159	Mus musculus	liver	18	months postnatal	Ntrk2	NTRK2_human_ex26	0	TrkB-FL
Tabula Muris Consortium	GSE132040	SRR9125874;SRR9126729	Mus musculus	kidney	27	months postnatal	Ntrk2	NTRK2_human_ex18	0.518386	TrkB-T1
Tabula Muris Consortium	GSE132040	SRR9125874;SRR9126729	Mus musculus	kidney	27	months postnatal	Ntrk2	NTRK2_human_ex21	0.153464	TrkB-Shc
Tabula Muris Consortium	GSE132040	SRR9125874;SRR9126729	Mus musculus	kidney	27	months postnatal	Ntrk2	NTRK2_human_ex26	0.0319705	TrkB-FL
Tabula Muris Consortium	GSE132040	SRR9125875;SRR9126728	Mus musculus	pancreas	12	months postnatal	Ntrk2	NTRK2_human_ex18	0	TrkB-T1
Tabula Muris Consortium	GSE132040	SRR9125875;SRR9126728	Mus musculus	pancreas	12	months postnatal	Ntrk2	NTRK2_human_ex21	2.80003	TrkB-Shc
Tabula Muris Consortium	GSE132040	SRR9125875;SRR9126728	Mus musculus	pancreas	12	months postnatal	Ntrk2	NTRK2_human_ex26	2.14453	TrkB-FL
Tabula Muris Consortium	GSE132040	SRR9125876;SRR9127172	Mus musculus	mesenteric adipose tissue	21	months postnatal	Ntrk2	NTRK2_human_ex18	16.4662	TrkB-T1
Tabula Muris Consortium	GSE132040	SRR9125876;SRR9127172	Mus musculus	mesenteric adipose tissue	21	months postnatal	Ntrk2	NTRK2_human_ex21	0.400548	TrkB-Shc
Tabula Muris Consortium	GSE132040	SRR9125876;SRR9127172	Mus musculus	mesenteric adipose tissue	21	months postnatal	Ntrk2	NTRK2_human_ex26	0.121843	TrkB-FL
Tabula Muris Consortium	GSE132040	SRR9125877;SRR9127137	Mus musculus	gonadal adipose tissue	18	months postnatal	Ntrk2	NTRK2_human_ex18	21.4661	TrkB-T1
Tabula Muris Consortium	GSE132040	SRR9125877;SRR9127137	Mus musculus	gonadal adipose tissue	18	months postnatal	Ntrk2	NTRK2_human_ex21	0.506167	TrkB-Shc
Tabula Muris Consortium	GSE132040	SRR9125877;SRR9127137	Mus musculus	gonadal adipose tissue	18	months postnatal	Ntrk2	NTRK2_human_ex26	0.372852	TrkB-FL
Tabula Muris Consortium	GSE132040	SRR9125878;SRR9126701	Mus musculus	lung	21	months postnatal	Ntrk2	NTRK2_human_ex18	2.80623	TrkB-T1
Tabula Muris Consortium	GSE132040	SRR9125878;SRR9126701	Mus musculus	lung	21	months postnatal	Ntrk2	NTRK2_human_ex21	0.177803	TrkB-Shc
Tabula Muris Consortium	GSE132040	SRR9125878;SRR9126701	Mus musculus	lung	21	months postnatal	Ntrk2	NTRK2_human_ex26	0.0502228	TrkB-FL
Tabula Muris Consortium	GSE132040	SRR9125879;SRR9126700	Mus musculus	heart	27	months postnatal	Ntrk2	NTRK2_human_ex18	0.343408	TrkB-T1
Tabula Muris Consortium	GSE132040	SRR9125879;SRR9126700	Mus musculus	heart	27	months postnatal	Ntrk2	NTRK2_human_ex21	0.307285	TrkB-Shc
Tabula Muris Consortium	GSE132040	SRR9125879;SRR9126700	Mus musculus	heart	27	months postnatal	Ntrk2	NTRK2_human_ex26	0.173593	TrkB-FL
Tabula Muris Consortium	GSE132040	SRR9125880;SRR9126703	Mus musculus	pancreas	9	months postnatal	Ntrk2	NTRK2_human_ex18	0.196434	TrkB-T1
Tabula Muris Consortium	GSE132040	SRR9125880;SRR9126703	Mus musculus	pancreas	9	months postnatal	Ntrk2	NTRK2_human_ex21	0.0428897	TrkB-Shc
Tabula Muris Consortium	GSE132040	SRR9125880;SRR9126703	Mus musculus	pancreas	9	months postnatal	Ntrk2	NTRK2_human_ex26	0	TrkB-FL
Tabula Muris Consortium	GSE132040	SRR9125881;SRR9126702	Mus musculus	mesenteric adipose tissue	27	months postnatal	Ntrk2	NTRK2_human_ex18	16.3511	TrkB-T1
Tabula Muris Consortium	GSE132040	SRR9125881;SRR9126702	Mus musculus	mesenteric adipose tissue	27	months postnatal	Ntrk2	NTRK2_human_ex21	0.205267	TrkB-Shc
Tabula Muris Consortium	GSE132040	SRR9125881;SRR9126702	Mus musculus	mesenteric adipose tissue	27	months postnatal	Ntrk2	NTRK2_human_ex26	0.0796978	TrkB-FL
Tabula Muris Consortium	GSE132040	SRR9125882;SRR9126697	Mus musculus	lung	15	months postnatal	Ntrk2	NTRK2_human_ex18	3.43441	TrkB-T1
Tabula Muris Consortium	GSE132040	SRR9125882;SRR9126697	Mus musculus	lung	15	months postnatal	Ntrk2	NTRK2_human_ex21	0.456815	TrkB-Shc
Tabula Muris Consortium	GSE132040	SRR9125882;SRR9126697	Mus musculus	lung	15	months postnatal	Ntrk2	NTRK2_human_ex26	0.4363	TrkB-FL
Tabula Muris Consortium	GSE132040	SRR9125883;SRR9126696	Mus musculus	kidney	12	months postnatal	Ntrk2	NTRK2_human_ex18	0.349946	TrkB-T1
Tabula Muris Consortium	GSE132040	SRR9125883;SRR9126696	Mus musculus	kidney	12	months postnatal	Ntrk2	NTRK2_human_ex21	0.373548	TrkB-Shc
Tabula Muris Consortium	GSE132040	SRR9125883;SRR9126696	Mus musculus	kidney	12	months postnatal	Ntrk2	NTRK2_human_ex26	0.0671449	TrkB-FL
Tabula Muris Consortium	GSE132040	SRR9125884;SRR9126699	Mus musculus	whole brain	3	months postnatal	Ntrk2	NTRK2_human_ex18	33.4439	TrkB-T1
Tabula Muris Consortium	GSE132040	SRR9125884;SRR9126699	Mus musculus	whole brain	3	months postnatal	Ntrk2	NTRK2_human_ex21	0.998328	TrkB-Shc
Tabula Muris Consortium	GSE132040	SRR9125884;SRR9126699	Mus musculus	whole brain	3	months postnatal	Ntrk2	NTRK2_human_ex26	10.0245	TrkB-FL
Tabula Muris Consortium	GSE132040	SRR9125885;SRR9126698	Mus musculus	bone marrow	12	months postnatal	Ntrk2	NTRK2_human_ex18	2.12724	TrkB-T1
Tabula Muris Consortium	GSE132040	SRR9125885;SRR9126698	Mus musculus	bone marrow	12	months postnatal	Ntrk2	NTRK2_human_ex21	2.32594	TrkB-Shc
Tabula Muris Consortium	GSE132040	SRR9125885;SRR9126698	Mus musculus	bone marrow	12	months postnatal	Ntrk2	NTRK2_human_ex26	1.17185	TrkB-FL
Tabula Muris Consortium	GSE132040	SRR9125886;SRR9127383	Mus musculus	skin	12	months postnatal	Ntrk2	NTRK2_human_ex18	3.81524	TrkB-T1
Tabula Muris Consortium	GSE132040	SRR9125886;SRR9127383	Mus musculus	skin	12	months postnatal	Ntrk2	NTRK2_human_ex21	1.20248	TrkB-Shc
Tabula Muris Consortium	GSE132040	SRR9125886;SRR9127383	Mus musculus	skin	12	months postnatal	Ntrk2	NTRK2_human_ex26	0.387651	TrkB-FL
Tabula Muris Consortium	GSE132040	SRR9125887;SRR9126706	Mus musculus	kidney	18	months postnatal	Ntrk2	NTRK2_human_ex18	0.284825	TrkB-T1
Tabula Muris Consortium	GSE132040	SRR9125887;SRR9126706	Mus musculus	kidney	18	months postnatal	Ntrk2	NTRK2_human_ex21	0.20878	TrkB-Shc
Tabula Muris Consortium	GSE132040	SRR9125887;SRR9126706	Mus musculus	kidney	18	months postnatal	Ntrk2	NTRK2_human_ex26	0.126331	TrkB-FL
Tabula Muris Consortium	GSE132040	SRR9125888;SRR9126705	Mus musculus	kidney	15	months postnatal	Ntrk2	NTRK2_human_ex18	0.19319	TrkB-T1
Tabula Muris Consortium	GSE132040	SRR9125888;SRR9126705	Mus musculus	kidney	15	months postnatal	Ntrk2	NTRK2_human_ex21	0.0306773	TrkB-Shc
Tabula Muris Consortium	GSE132040	SRR9125888;SRR9126705	Mus musculus	kidney	15	months postnatal	Ntrk2	NTRK2_human_ex26	0	TrkB-FL
Tabula Muris Consortium	GSE132040	SRR9125889;SRR9127382	Mus musculus	kidney	18	months postnatal	Ntrk2	NTRK2_human_ex18	0.161446	TrkB-T1
Tabula Muris Consortium	GSE132040	SRR9125889;SRR9127382	Mus musculus	kidney	18	months postnatal	Ntrk2	NTRK2_human_ex21	0.0542312	TrkB-Shc
Tabula Muris Consortium	GSE132040	SRR9125889;SRR9127382	Mus musculus	kidney	18	months postnatal	Ntrk2	NTRK2_human_ex26	0.0214456	TrkB-FL
Tabula Muris Consortium	GSE132040	SRR9125890;SRR9126665	Mus musculus	subcutaneous adipose tissue	12	months postnatal	Ntrk2	NTRK2_human_ex18	27.2839	TrkB-T1
Tabula Muris Consortium	GSE132040	SRR9125890;SRR9126665	Mus musculus	subcutaneous adipose tissue	12	months postnatal	Ntrk2	NTRK2_human_ex21	0.128536	TrkB-Shc
Tabula Muris Consortium	GSE132040	SRR9125890;SRR9126665	Mus musculus	subcutaneous adipose tissue	12	months postnatal	Ntrk2	NTRK2_human_ex26	0.141192	TrkB-FL
Tabula Muris Consortium	GSE132040	SRR9125891;SRR9126664	Mus musculus	spleen	15	months postnatal	Ntrk2	NTRK2_human_ex18	0.535979	TrkB-T1
Tabula Muris Consortium	GSE132040	SRR9125891;SRR9126664	Mus musculus	spleen	15	months postnatal	Ntrk2	NTRK2_human_ex21	0.0346745	TrkB-Shc
Tabula Muris Consortium	GSE132040	SRR9125891;SRR9126664	Mus musculus	spleen	15	months postnatal	Ntrk2	NTRK2_human_ex26	0.0171399	TrkB-FL
Tabula Muris Consortium	GSE132040	SRR9125892;SRR9126667	Mus musculus	liver	12	months postnatal	Ntrk2	NTRK2_human_ex18	1.76544	TrkB-T1
Tabula Muris Consortium	GSE132040	SRR9125892;SRR9126667	Mus musculus	liver	12	months postnatal	Ntrk2	NTRK2_human_ex21	0.0693142	TrkB-Shc
Tabula Muris Consortium	GSE132040	SRR9125892;SRR9126667	Mus musculus	liver	12	months postnatal	Ntrk2	NTRK2_human_ex26	0.0228418	TrkB-FL
Tabula Muris Consortium	GSE132040	SRR9125893;SRR9126666	Mus musculus	bone	12	months postnatal	Ntrk2	NTRK2_human_ex18	0.660134	TrkB-T1
Tabula Muris Consortium	GSE132040	SRR9125893;SRR9126666	Mus musculus	bone	12	months postnatal	Ntrk2	NTRK2_human_ex21	0.144134	TrkB-Shc
Tabula Muris Consortium	GSE132040	SRR9125893;SRR9126666	Mus musculus	bone	12	months postnatal	Ntrk2	NTRK2_human_ex26	0.094996	TrkB-FL
Tabula Muris Consortium	GSE132040	SRR9125894;SRR9127352	Mus musculus	skin	3	months postnatal	Ntrk2	NTRK2_human_ex18	4.41118	TrkB-T1
Tabula Muris Consortium	GSE132040	SRR9125894;SRR9127352	Mus musculus	skin	3	months postnatal	Ntrk2	NTRK2_human_ex21	1.42753	TrkB-Shc
Tabula Muris Consortium	GSE132040	SRR9125894;SRR9127352	Mus musculus	skin	3	months postnatal	Ntrk2	NTRK2_human_ex26	0.752683	TrkB-FL
Tabula Muris Consortium	GSE132040	SRR9125895;SRR9127351	Mus musculus	whole brain	1	months postnatal	Ntrk2	NTRK2_human_ex18	36.4627	TrkB-T1
Tabula Muris Consortium	GSE132040	SRR9125895;SRR9127351	Mus musculus	whole brain	1	months postnatal	Ntrk2	NTRK2_human_ex21	0.851167	TrkB-Shc
Tabula Muris Consortium	GSE132040	SRR9125895;SRR9127351	Mus musculus	whole brain	1	months postnatal	Ntrk2	NTRK2_human_ex26	10.9697	TrkB-FL
Tabula Muris Consortium	GSE132040	SRR9125896;SRR9126663	Mus musculus	bone	21	months postnatal	Ntrk2	NTRK2_human_ex18	1.91687	TrkB-T1
Tabula Muris Consortium	GSE132040	SRR9125896;SRR9126663	Mus musculus	bone	21	months postnatal	Ntrk2	NTRK2_human_ex21	2.01	TrkB-Shc
Tabula Muris Consortium	GSE132040	SRR9125896;SRR9126663	Mus musculus	bone	21	months postnatal	Ntrk2	NTRK2_human_ex26	1.29464	TrkB-FL
Tabula Muris Consortium	GSE132040	SRR9125897;SRR9127353	Mus musculus	bone marrow	18	months postnatal	Ntrk2	NTRK2_human_ex18	0.436053	TrkB-T1
Tabula Muris Consortium	GSE132040	SRR9125897;SRR9127353	Mus musculus	bone marrow	18	months postnatal	Ntrk2	NTRK2_human_ex21	0.647298	TrkB-Shc
Tabula Muris Consortium	GSE132040	SRR9125897;SRR9127353	Mus musculus	bone marrow	18	months postnatal	Ntrk2	NTRK2_human_ex26	0.426699	TrkB-FL
Tabula Muris Consortium	GSE132040	SRR9125898;SRR9127133	Mus musculus	bone marrow	24	months postnatal	Ntrk2	NTRK2_human_ex18	0.823226	TrkB-T1
Tabula Muris Consortium	GSE132040	SRR9125898;SRR9127133	Mus musculus	bone marrow	24	months postnatal	Ntrk2	NTRK2_human_ex21	1.43795	TrkB-Shc
Tabula Muris Consortium	GSE132040	SRR9125898;SRR9127133	Mus musculus	bone marrow	24	months postnatal	Ntrk2	NTRK2_human_ex26	0.444246	TrkB-FL
Tabula Muris Consortium	GSE132040	SRR9125899;SRR9126669	Mus musculus	lung	21	months postnatal	Ntrk2	NTRK2_human_ex18	2.4364	TrkB-T1
Tabula Muris Consortium	GSE132040	SRR9125899;SRR9126669	Mus musculus	lung	21	months postnatal	Ntrk2	NTRK2_human_ex21	0.432223	TrkB-Shc
Tabula Muris Consortium	GSE132040	SRR9125899;SRR9126669	Mus musculus	lung	21	months postnatal	Ntrk2	NTRK2_human_ex26	0.0986085	TrkB-FL
Tabula Muris Consortium	GSE132040	SRR9125900;SRR9126668	Mus musculus	small intestine	18	months postnatal	Ntrk2	NTRK2_human_ex18	0.079764	TrkB-T1
Tabula Muris Consortium	GSE132040	SRR9125900;SRR9126668	Mus musculus	small intestine	18	months postnatal	Ntrk2	NTRK2_human_ex21	0.129374	TrkB-Shc
Tabula Muris Consortium	GSE132040	SRR9125900;SRR9126668	Mus musculus	small intestine	18	months postnatal	Ntrk2	NTRK2_human_ex26	0.0590316	TrkB-FL
Tabula Muris Consortium	GSE132040	SRR9125901;SRR9126880	Mus musculus	subcutaneous adipose tissue	12	months postnatal	Ntrk2	NTRK2_human_ex18	31.3278	TrkB-T1
Tabula Muris Consortium	GSE132040	SRR9125901;SRR9126880	Mus musculus	subcutaneous adipose tissue	12	months postnatal	Ntrk2	NTRK2_human_ex21	0.348086	TrkB-Shc
Tabula Muris Consortium	GSE132040	SRR9125901;SRR9126880	Mus musculus	subcutaneous adipose tissue	12	months postnatal	Ntrk2	NTRK2_human_ex26	0.344124	TrkB-FL
Tabula Muris Consortium	GSE132040	SRR9125902;SRR9126879	Mus musculus	whole brain	1	months postnatal	Ntrk2	NTRK2_human_ex18	31.9001	TrkB-T1
Tabula Muris Consortium	GSE132040	SRR9125902;SRR9126879	Mus musculus	whole brain	1	months postnatal	Ntrk2	NTRK2_human_ex21	1.48784	TrkB-Shc
Tabula Muris Consortium	GSE132040	SRR9125902;SRR9126879	Mus musculus	whole brain	1	months postnatal	Ntrk2	NTRK2_human_ex26	9.58991	TrkB-FL
Tabula Muris Consortium	GSE132040	SRR9125904;SRR9126881	Mus musculus	liver	24	months postnatal	Ntrk2	NTRK2_human_ex18	1.76559	TrkB-T1
Tabula Muris Consortium	GSE132040	SRR9125904;SRR9126881	Mus musculus	liver	24	months postnatal	Ntrk2	NTRK2_human_ex21	0.0740161	TrkB-Shc
Tabula Muris Consortium	GSE132040	SRR9125904;SRR9126881	Mus musculus	liver	24	months postnatal	Ntrk2	NTRK2_human_ex26	0.0121956	TrkB-FL
Tabula Muris Consortium	GSE132040	SRR9125905;SRR9126876	Mus musculus	muscle	18	months postnatal	Ntrk2	NTRK2_human_ex18	0.64099	TrkB-T1
Tabula Muris Consortium	GSE132040	SRR9125905;SRR9126876	Mus musculus	muscle	18	months postnatal	Ntrk2	NTRK2_human_ex21	0.0449561	TrkB-Shc
Tabula Muris Consortium	GSE132040	SRR9125905;SRR9126876	Mus musculus	muscle	18	months postnatal	Ntrk2	NTRK2_human_ex26	0.159099	TrkB-FL
Tabula Muris Consortium	GSE132040	SRR9125906;SRR9126768	Mus musculus	mesenteric adipose tissue	15	months postnatal	Ntrk2	NTRK2_human_ex18	14.4465	TrkB-T1
Tabula Muris Consortium	GSE132040	SRR9125906;SRR9126768	Mus musculus	mesenteric adipose tissue	15	months postnatal	Ntrk2	NTRK2_human_ex21	0.203504	TrkB-Shc
Tabula Muris Consortium	GSE132040	SRR9125906;SRR9126768	Mus musculus	mesenteric adipose tissue	15	months postnatal	Ntrk2	NTRK2_human_ex26	0.16095	TrkB-FL
Tabula Muris Consortium	GSE132040	SRR9125907;SRR9126771	Mus musculus	white blood cells	9	months postnatal	Ntrk2	NTRK2_human_ex18	0	TrkB-T1
Tabula Muris Consortium	GSE132040	SRR9125907;SRR9126771	Mus musculus	white blood cells	9	months postnatal	Ntrk2	NTRK2_human_ex21	0	TrkB-Shc
Tabula Muris Consortium	GSE132040	SRR9125907;SRR9126771	Mus musculus	white blood cells	9	months postnatal	Ntrk2	NTRK2_human_ex26	0	TrkB-FL
Tabula Muris Consortium	GSE132040	SRR9125908;SRR9126770	Mus musculus	liver	18	months postnatal	Ntrk2	NTRK2_human_ex18	2.42346	TrkB-T1
Tabula Muris Consortium	GSE132040	SRR9125908;SRR9126770	Mus musculus	liver	18	months postnatal	Ntrk2	NTRK2_human_ex21	0.0503957	TrkB-Shc
Tabula Muris Consortium	GSE132040	SRR9125908;SRR9126770	Mus musculus	liver	18	months postnatal	Ntrk2	NTRK2_human_ex26	0	TrkB-FL
Tabula Muris Consortium	GSE132040	SRR9125909;SRR9127570	Mus musculus	spleen	6	months postnatal	Ntrk2	NTRK2_human_ex18	0.437001	TrkB-T1
Tabula Muris Consortium	GSE132040	SRR9125909;SRR9127570	Mus musculus	spleen	6	months postnatal	Ntrk2	NTRK2_human_ex21	0.119269	TrkB-Shc
Tabula Muris Consortium	GSE132040	SRR9125909;SRR9127570	Mus musculus	spleen	6	months postnatal	Ntrk2	NTRK2_human_ex26	0.0235824	TrkB-FL
Tabula Muris Consortium	GSE132040	SRR9125910;SRR9127135	Mus musculus	pancreas	27	months postnatal	Ntrk2	NTRK2_human_ex18	0.476183	TrkB-T1
Tabula Muris Consortium	GSE132040	SRR9125910;SRR9127135	Mus musculus	pancreas	27	months postnatal	Ntrk2	NTRK2_human_ex21	0.0159954	TrkB-Shc
Tabula Muris Consortium	GSE132040	SRR9125910;SRR9127135	Mus musculus	pancreas	27	months postnatal	Ntrk2	NTRK2_human_ex26	0	TrkB-FL
Tabula Muris Consortium	GSE132040	SRR9125911;SRR9127569	Mus musculus	mesenteric adipose tissue	27	months postnatal	Ntrk2	NTRK2_human_ex18	6.27507	TrkB-T1
Tabula Muris Consortium	GSE132040	SRR9125911;SRR9127569	Mus musculus	mesenteric adipose tissue	27	months postnatal	Ntrk2	NTRK2_human_ex21	0.990439	TrkB-Shc
Tabula Muris Consortium	GSE132040	SRR9125911;SRR9127569	Mus musculus	mesenteric adipose tissue	27	months postnatal	Ntrk2	NTRK2_human_ex26	0.456944	TrkB-FL
Tabula Muris Consortium	GSE132040	SRR9125912;SRR9127090	Mus musculus	bone	9	months postnatal	Ntrk2	NTRK2_human_ex18	1.09429	TrkB-T1
Tabula Muris Consortium	GSE132040	SRR9125912;SRR9127090	Mus musculus	bone	9	months postnatal	Ntrk2	NTRK2_human_ex21	0.645752	TrkB-Shc
Tabula Muris Consortium	GSE132040	SRR9125912;SRR9127090	Mus musculus	bone	9	months postnatal	Ntrk2	NTRK2_human_ex26	0.306433	TrkB-FL
Tabula Muris Consortium	GSE132040	SRR9125913;SRR9127088	Mus musculus	mesenteric adipose tissue	9	months postnatal	Ntrk2	NTRK2_human_ex18	19.0357	TrkB-T1
Tabula Muris Consortium	GSE132040	SRR9125913;SRR9127088	Mus musculus	mesenteric adipose tissue	9	months postnatal	Ntrk2	NTRK2_human_ex21	0.114214	TrkB-Shc
Tabula Muris Consortium	GSE132040	SRR9125913;SRR9127088	Mus musculus	mesenteric adipose tissue	9	months postnatal	Ntrk2	NTRK2_human_ex26	0.31755	TrkB-FL
Tabula Muris Consortium	GSE132040	SRR9125914;SRR9127300	Mus musculus	skin	27	months postnatal	Ntrk2	NTRK2_human_ex18	6.33051	TrkB-T1
Tabula Muris Consortium	GSE132040	SRR9125914;SRR9127300	Mus musculus	skin	27	months postnatal	Ntrk2	NTRK2_human_ex21	0.576933	TrkB-Shc
Tabula Muris Consortium	GSE132040	SRR9125914;SRR9127300	Mus musculus	skin	27	months postnatal	Ntrk2	NTRK2_human_ex26	0.228147	TrkB-FL
Tabula Muris Consortium	GSE132040	SRR9125915;SRR9127165	Mus musculus	skin	3	months postnatal	Ntrk2	NTRK2_human_ex18	3.5159	TrkB-T1
Tabula Muris Consortium	GSE132040	SRR9125915;SRR9127165	Mus musculus	skin	3	months postnatal	Ntrk2	NTRK2_human_ex21	0.215779	TrkB-Shc
Tabula Muris Consortium	GSE132040	SRR9125915;SRR9127165	Mus musculus	skin	3	months postnatal	Ntrk2	NTRK2_human_ex26	0	TrkB-FL
Tabula Muris Consortium	GSE132040	SRR9125916;SRR9126655	Mus musculus	bone	6	months postnatal	Ntrk2	NTRK2_human_ex18	2.1655	TrkB-T1
Tabula Muris Consortium	GSE132040	SRR9125916;SRR9126655	Mus musculus	bone	6	months postnatal	Ntrk2	NTRK2_human_ex21	3.16197	TrkB-Shc
Tabula Muris Consortium	GSE132040	SRR9125916;SRR9126655	Mus musculus	bone	6	months postnatal	Ntrk2	NTRK2_human_ex26	1.22701	TrkB-FL
Tabula Muris Consortium	GSE132040	SRR9125917;SRR9126855	Mus musculus	gonadal adipose tissue	3	months postnatal	Ntrk2	NTRK2_human_ex18	26.0158	TrkB-T1
Tabula Muris Consortium	GSE132040	SRR9125917;SRR9126855	Mus musculus	gonadal adipose tissue	3	months postnatal	Ntrk2	NTRK2_human_ex21	0.0512321	TrkB-Shc
Tabula Muris Consortium	GSE132040	SRR9125917;SRR9126855	Mus musculus	gonadal adipose tissue	3	months postnatal	Ntrk2	NTRK2_human_ex26	0.0949457	TrkB-FL
Tabula Muris Consortium	GSE132040	SRR9125918;SRR9127018	Mus musculus	liver	27	months postnatal	Ntrk2	NTRK2_human_ex18	2.1675	TrkB-T1
Tabula Muris Consortium	GSE132040	SRR9125918;SRR9127018	Mus musculus	liver	27	months postnatal	Ntrk2	NTRK2_human_ex21	0.0484161	TrkB-Shc
Tabula Muris Consortium	GSE132040	SRR9125918;SRR9127018	Mus musculus	liver	27	months postnatal	Ntrk2	NTRK2_human_ex26	0.019146	TrkB-FL
Tabula Muris Consortium	GSE132040	SRR9125919;SRR9127016	Mus musculus	muscle	15	months postnatal	Ntrk2	NTRK2_human_ex18	0.520279	TrkB-T1
Tabula Muris Consortium	GSE132040	SRR9125919;SRR9127016	Mus musculus	muscle	15	months postnatal	Ntrk2	NTRK2_human_ex21	0	TrkB-Shc
Tabula Muris Consortium	GSE132040	SRR9125919;SRR9127016	Mus musculus	muscle	15	months postnatal	Ntrk2	NTRK2_human_ex26	0.0528723	TrkB-FL
Tabula Muris Consortium	GSE132040	SRR9125920;SRR9127067	Mus musculus	whole brain	21	months postnatal	Ntrk2	NTRK2_human_ex18	38.9247	TrkB-T1
Tabula Muris Consortium	GSE132040	SRR9125920;SRR9127067	Mus musculus	whole brain	21	months postnatal	Ntrk2	NTRK2_human_ex21	1.5147	TrkB-Shc
Tabula Muris Consortium	GSE132040	SRR9125920;SRR9127067	Mus musculus	whole brain	21	months postnatal	Ntrk2	NTRK2_human_ex26	12.2175	TrkB-FL
Tabula Muris Consortium	GSE132040	SRR9125921;SRR9127138	Mus musculus	heart	21	months postnatal	Ntrk2	NTRK2_human_ex18	0.398172	TrkB-T1
Tabula Muris Consortium	GSE132040	SRR9125921;SRR9127138	Mus musculus	heart	21	months postnatal	Ntrk2	NTRK2_human_ex21	0.1605	TrkB-Shc
Tabula Muris Consortium	GSE132040	SRR9125921;SRR9127138	Mus musculus	heart	21	months postnatal	Ntrk2	NTRK2_human_ex26	0.0661138	TrkB-FL
Tabula Muris Consortium	GSE132040	SRR9125922;SRR9126661	Mus musculus	mesenteric adipose tissue	27	months postnatal	Ntrk2	NTRK2_human_ex18	11.6757	TrkB-T1
Tabula Muris Consortium	GSE132040	SRR9125922;SRR9126661	Mus musculus	mesenteric adipose tissue	27	months postnatal	Ntrk2	NTRK2_human_ex21	0.498304	TrkB-Shc
Tabula Muris Consortium	GSE132040	SRR9125922;SRR9126661	Mus musculus	mesenteric adipose tissue	27	months postnatal	Ntrk2	NTRK2_human_ex26	0.246316	TrkB-FL
Tabula Muris Consortium	GSE132040	SRR9125923;SRR9126860	Mus musculus	skin	27	months postnatal	Ntrk2	NTRK2_human_ex18	6.85173	TrkB-T1
Tabula Muris Consortium	GSE132040	SRR9125923;SRR9126860	Mus musculus	skin	27	months postnatal	Ntrk2	NTRK2_human_ex21	0.0593465	TrkB-Shc
Tabula Muris Consortium	GSE132040	SRR9125923;SRR9126860	Mus musculus	skin	27	months postnatal	Ntrk2	NTRK2_human_ex26	0.0586711	TrkB-FL
Tabula Muris Consortium	GSE132040	SRR9125924;SRR9126695	Mus musculus	kidney	6	months postnatal	Ntrk2	NTRK2_human_ex18	0.391737	TrkB-T1
Tabula Muris Consortium	GSE132040	SRR9125924;SRR9126695	Mus musculus	kidney	6	months postnatal	Ntrk2	NTRK2_human_ex21	0.322004	TrkB-Shc
Tabula Muris Consortium	GSE132040	SRR9125924;SRR9126695	Mus musculus	kidney	6	months postnatal	Ntrk2	NTRK2_human_ex26	0.109429	TrkB-FL
Tabula Muris Consortium	GSE132040	SRR9125925;SRR9126662	Mus musculus	pancreas	24	months postnatal	Ntrk2	NTRK2_human_ex18	0.0512743	TrkB-T1
Tabula Muris Consortium	GSE132040	SRR9125925;SRR9126662	Mus musculus	pancreas	24	months postnatal	Ntrk2	NTRK2_human_ex21	0	TrkB-Shc
Tabula Muris Consortium	GSE132040	SRR9125925;SRR9126662	Mus musculus	pancreas	24	months postnatal	Ntrk2	NTRK2_human_ex26	0.0442715	TrkB-FL
Tabula Muris Consortium	GSE132040	SRR9125926;SRR9126657	Mus musculus	skin	24	months postnatal	Ntrk2	NTRK2_human_ex18	3.90509	TrkB-T1
Tabula Muris Consortium	GSE132040	SRR9125926;SRR9126657	Mus musculus	skin	24	months postnatal	Ntrk2	NTRK2_human_ex21	1.30727	TrkB-Shc
Tabula Muris Consortium	GSE132040	SRR9125926;SRR9126657	Mus musculus	skin	24	months postnatal	Ntrk2	NTRK2_human_ex26	0.262517	TrkB-FL
Tabula Muris Consortium	GSE132040	SRR9125927;SRR9126656	Mus musculus	kidney	3	months postnatal	Ntrk2	NTRK2_human_ex18	0.274718	TrkB-T1
Tabula Muris Consortium	GSE132040	SRR9125927;SRR9126656	Mus musculus	kidney	3	months postnatal	Ntrk2	NTRK2_human_ex21	0	TrkB-Shc
Tabula Muris Consortium	GSE132040	SRR9125927;SRR9126656	Mus musculus	kidney	3	months postnatal	Ntrk2	NTRK2_human_ex26	0	TrkB-FL
Tabula Muris Consortium	GSE132040	SRR9125928;SRR9126659	Mus musculus	white blood cells	21	months postnatal	Ntrk2	NTRK2_human_ex18	0	TrkB-T1
Tabula Muris Consortium	GSE132040	SRR9125928;SRR9126659	Mus musculus	white blood cells	21	months postnatal	Ntrk2	NTRK2_human_ex21	0.0405596	TrkB-Shc
Tabula Muris Consortium	GSE132040	SRR9125928;SRR9126659	Mus musculus	white blood cells	21	months postnatal	Ntrk2	NTRK2_human_ex26	0	TrkB-FL
Tabula Muris Consortium	GSE132040	SRR9125929;SRR9126658	Mus musculus	kidney	12	months postnatal	Ntrk2	NTRK2_human_ex18	0.36357	TrkB-T1
Tabula Muris Consortium	GSE132040	SRR9125929;SRR9126658	Mus musculus	kidney	12	months postnatal	Ntrk2	NTRK2_human_ex21	0	TrkB-Shc
Tabula Muris Consortium	GSE132040	SRR9125929;SRR9126658	Mus musculus	kidney	12	months postnatal	Ntrk2	NTRK2_human_ex26	0	TrkB-FL
Tabula Muris Consortium	GSE132040	SRR9125930;SRR9126920	Mus musculus	muscle	3	months postnatal	Ntrk2	NTRK2_human_ex18	0.620982	TrkB-T1
Tabula Muris Consortium	GSE132040	SRR9125930;SRR9126920	Mus musculus	muscle	3	months postnatal	Ntrk2	NTRK2_human_ex21	0.0504506	TrkB-Shc
Tabula Muris Consortium	GSE132040	SRR9125930;SRR9126920	Mus musculus	muscle	3	months postnatal	Ntrk2	NTRK2_human_ex26	0	TrkB-FL
Tabula Muris Consortium	GSE132040	SRR9125931;SRR9126919	Mus musculus	mesenteric adipose tissue	18	months postnatal	Ntrk2	NTRK2_human_ex18	8.82432	TrkB-T1
Tabula Muris Consortium	GSE132040	SRR9125931;SRR9126919	Mus musculus	mesenteric adipose tissue	18	months postnatal	Ntrk2	NTRK2_human_ex21	0.510007	TrkB-Shc
Tabula Muris Consortium	GSE132040	SRR9125931;SRR9126919	Mus musculus	mesenteric adipose tissue	18	months postnatal	Ntrk2	NTRK2_human_ex26	0.209558	TrkB-FL
Tabula Muris Consortium	GSE132040	SRR9125932;SRR9126922	Mus musculus	white blood cells	6	months postnatal	Ntrk2	NTRK2_human_ex18	0	TrkB-T1
Tabula Muris Consortium	GSE132040	SRR9125932;SRR9126922	Mus musculus	white blood cells	6	months postnatal	Ntrk2	NTRK2_human_ex21	0	TrkB-Shc
Tabula Muris Consortium	GSE132040	SRR9125932;SRR9126922	Mus musculus	white blood cells	6	months postnatal	Ntrk2	NTRK2_human_ex26	0	TrkB-FL
Tabula Muris Consortium	GSE132040	SRR9125933;SRR9126811	Mus musculus	skin	27	months postnatal	Ntrk2	NTRK2_human_ex18	4.1424	TrkB-T1
Tabula Muris Consortium	GSE132040	SRR9125933;SRR9126811	Mus musculus	skin	27	months postnatal	Ntrk2	NTRK2_human_ex21	0.0580914	TrkB-Shc
Tabula Muris Consortium	GSE132040	SRR9125933;SRR9126811	Mus musculus	skin	27	months postnatal	Ntrk2	NTRK2_human_ex26	0.0574303	TrkB-FL
Tabula Muris Consortium	GSE132040	SRR9125934;SRR9126921	Mus musculus	whole brain	12	months postnatal	Ntrk2	NTRK2_human_ex18	37.5741	TrkB-T1
Tabula Muris Consortium	GSE132040	SRR9125934;SRR9126921	Mus musculus	whole brain	12	months postnatal	Ntrk2	NTRK2_human_ex21	1.68973	TrkB-Shc
Tabula Muris Consortium	GSE132040	SRR9125934;SRR9126921	Mus musculus	whole brain	12	months postnatal	Ntrk2	NTRK2_human_ex26	11.9531	TrkB-FL
Tabula Muris Consortium	GSE132040	SRR9125935;SRR9127003	Mus musculus	white blood cells	21	months postnatal	Ntrk2	NTRK2_human_ex18	0	TrkB-T1
Tabula Muris Consortium	GSE132040	SRR9125935;SRR9127003	Mus musculus	white blood cells	21	months postnatal	Ntrk2	NTRK2_human_ex21	0	TrkB-Shc
Tabula Muris Consortium	GSE132040	SRR9125935;SRR9127003	Mus musculus	white blood cells	21	months postnatal	Ntrk2	NTRK2_human_ex26	0	TrkB-FL
Tabula Muris Consortium	GSE132040	SRR9125936;SRR9126924	Mus musculus	kidney	18	months postnatal	Ntrk2	NTRK2_human_ex18	0.344393	TrkB-T1
Tabula Muris Consortium	GSE132040	SRR9125936;SRR9126924	Mus musculus	kidney	18	months postnatal	Ntrk2	NTRK2_human_ex21	0.207559	TrkB-Shc
Tabula Muris Consortium	GSE132040	SRR9125936;SRR9126924	Mus musculus	kidney	18	months postnatal	Ntrk2	NTRK2_human_ex26	0.0586475	TrkB-FL
Tabula Muris Consortium	GSE132040	SRR9125937;SRR9127000	Mus musculus	mesenteric adipose tissue	15	months postnatal	Ntrk2	NTRK2_human_ex18	16.9353	TrkB-T1
Tabula Muris Consortium	GSE132040	SRR9125937;SRR9127000	Mus musculus	mesenteric adipose tissue	15	months postnatal	Ntrk2	NTRK2_human_ex21	0.252117	TrkB-Shc
Tabula Muris Consortium	GSE132040	SRR9125937;SRR9127000	Mus musculus	mesenteric adipose tissue	15	months postnatal	Ntrk2	NTRK2_human_ex26	0.130558	TrkB-FL
Tabula Muris Consortium	GSE132040	SRR9125938;SRR9127443	Mus musculus	subcutaneous adipose tissue	15	months postnatal	Ntrk2	NTRK2_human_ex18	21.1832	TrkB-T1
Tabula Muris Consortium	GSE132040	SRR9125938;SRR9127443	Mus musculus	subcutaneous adipose tissue	15	months postnatal	Ntrk2	NTRK2_human_ex21	0.740043	TrkB-Shc
Tabula Muris Consortium	GSE132040	SRR9125938;SRR9127443	Mus musculus	subcutaneous adipose tissue	15	months postnatal	Ntrk2	NTRK2_human_ex26	0.544026	TrkB-FL
Tabula Muris Consortium	GSE132040	SRR9125939;SRR9127446	Mus musculus	brown adipose tissue	9	months postnatal	Ntrk2	NTRK2_human_ex18	25.541	TrkB-T1
Tabula Muris Consortium	GSE132040	SRR9125939;SRR9127446	Mus musculus	brown adipose tissue	9	months postnatal	Ntrk2	NTRK2_human_ex21	0.122988	TrkB-Shc
Tabula Muris Consortium	GSE132040	SRR9125939;SRR9127446	Mus musculus	brown adipose tissue	9	months postnatal	Ntrk2	NTRK2_human_ex26	0.151986	TrkB-FL
Tabula Muris Consortium	GSE132040	SRR9125940;SRR9127445	Mus musculus	bone marrow	21	months postnatal	Ntrk2	NTRK2_human_ex18	0.768287	TrkB-T1
Tabula Muris Consortium	GSE132040	SRR9125940;SRR9127445	Mus musculus	bone marrow	21	months postnatal	Ntrk2	NTRK2_human_ex21	0.437605	TrkB-Shc
Tabula Muris Consortium	GSE132040	SRR9125940;SRR9127445	Mus musculus	bone marrow	21	months postnatal	Ntrk2	NTRK2_human_ex26	0.0288416	TrkB-FL
Tabula Muris Consortium	GSE132040	SRR9125941;SRR9127448	Mus musculus	bone marrow	1	months postnatal	Ntrk2	NTRK2_human_ex18	0	TrkB-T1
Tabula Muris Consortium	GSE132040	SRR9125941;SRR9127448	Mus musculus	bone marrow	1	months postnatal	Ntrk2	NTRK2_human_ex21	0.0836002	TrkB-Shc
Tabula Muris Consortium	GSE132040	SRR9125941;SRR9127448	Mus musculus	bone marrow	1	months postnatal	Ntrk2	NTRK2_human_ex26	0.0206622	TrkB-FL
Tabula Muris Consortium	GSE132040	SRR9125943;SRR9126759	Mus musculus	subcutaneous adipose tissue	21	months postnatal	Ntrk2	NTRK2_human_ex18	32.9199	TrkB-T1
Tabula Muris Consortium	GSE132040	SRR9125943;SRR9126759	Mus musculus	subcutaneous adipose tissue	21	months postnatal	Ntrk2	NTRK2_human_ex21	0.218769	TrkB-Shc
Tabula Muris Consortium	GSE132040	SRR9125943;SRR9126759	Mus musculus	subcutaneous adipose tissue	21	months postnatal	Ntrk2	NTRK2_human_ex26	0.316101	TrkB-FL
Tabula Muris Consortium	GSE132040	SRR9125944;SRR9127449	Mus musculus	brown adipose tissue	24	months postnatal	Ntrk2	NTRK2_human_ex18	22.7191	TrkB-T1
Tabula Muris Consortium	GSE132040	SRR9125944;SRR9127449	Mus musculus	brown adipose tissue	24	months postnatal	Ntrk2	NTRK2_human_ex21	0.0500911	TrkB-Shc
Tabula Muris Consortium	GSE132040	SRR9125944;SRR9127449	Mus musculus	brown adipose tissue	24	months postnatal	Ntrk2	NTRK2_human_ex26	0.111422	TrkB-FL
Tabula Muris Consortium	GSE132040	SRR9125945;SRR9127436	Mus musculus	liver	3	months postnatal	Ntrk2	NTRK2_human_ex18	0	TrkB-T1
Tabula Muris Consortium	GSE132040	SRR9125945;SRR9127436	Mus musculus	liver	3	months postnatal	Ntrk2	NTRK2_human_ex21	0	TrkB-Shc
Tabula Muris Consortium	GSE132040	SRR9125945;SRR9127436	Mus musculus	liver	3	months postnatal	Ntrk2	NTRK2_human_ex26	0	TrkB-FL
Tabula Muris Consortium	GSE132040	SRR9125946;SRR9127310	Mus musculus	white blood cells	15	months postnatal	Ntrk2	NTRK2_human_ex18	0	TrkB-T1
Tabula Muris Consortium	GSE132040	SRR9125946;SRR9127310	Mus musculus	white blood cells	15	months postnatal	Ntrk2	NTRK2_human_ex21	0	TrkB-Shc
Tabula Muris Consortium	GSE132040	SRR9125946;SRR9127310	Mus musculus	white blood cells	15	months postnatal	Ntrk2	NTRK2_human_ex26	0	TrkB-FL
Tabula Muris Consortium	GSE132040	SRR9125947;SRR9126762	Mus musculus	small intestine	1	months postnatal	Ntrk2	NTRK2_human_ex18	0.0829858	TrkB-T1
Tabula Muris Consortium	GSE132040	SRR9125947;SRR9126762	Mus musculus	small intestine	1	months postnatal	Ntrk2	NTRK2_human_ex21	0.0431556	TrkB-Shc
Tabula Muris Consortium	GSE132040	SRR9125947;SRR9126762	Mus musculus	small intestine	1	months postnatal	Ntrk2	NTRK2_human_ex26	0	TrkB-FL
Tabula Muris Consortium	GSE132040	SRR9125948;SRR9127378	Mus musculus	lung	3	months postnatal	Ntrk2	NTRK2_human_ex18	2.38736	TrkB-T1
Tabula Muris Consortium	GSE132040	SRR9125948;SRR9127378	Mus musculus	lung	3	months postnatal	Ntrk2	NTRK2_human_ex21	0.389302	TrkB-Shc
Tabula Muris Consortium	GSE132040	SRR9125948;SRR9127378	Mus musculus	lung	3	months postnatal	Ntrk2	NTRK2_human_ex26	0.137285	TrkB-FL
Tabula Muris Consortium	GSE132040	SRR9125949;SRR9127375	Mus musculus	kidney	15	months postnatal	Ntrk2	NTRK2_human_ex18	0.474923	TrkB-T1
Tabula Muris Consortium	GSE132040	SRR9125949;SRR9127375	Mus musculus	kidney	15	months postnatal	Ntrk2	NTRK2_human_ex21	0.0345651	TrkB-Shc
Tabula Muris Consortium	GSE132040	SRR9125949;SRR9127375	Mus musculus	kidney	15	months postnatal	Ntrk2	NTRK2_human_ex26	0.0170859	TrkB-FL
Tabula Muris Consortium	GSE132040	SRR9125950;SRR9127390	Mus musculus	skin	27	months postnatal	Ntrk2	NTRK2_human_ex18	7.33074	TrkB-T1
Tabula Muris Consortium	GSE132040	SRR9125950;SRR9127390	Mus musculus	skin	27	months postnatal	Ntrk2	NTRK2_human_ex21	0.446069	TrkB-Shc
Tabula Muris Consortium	GSE132040	SRR9125950;SRR9127390	Mus musculus	skin	27	months postnatal	Ntrk2	NTRK2_human_ex26	0.36317	TrkB-FL
Tabula Muris Consortium	GSE132040	SRR9125951;SRR9127384	Mus musculus	mesenteric adipose tissue	9	months postnatal	Ntrk2	NTRK2_human_ex18	8.88606	TrkB-T1
Tabula Muris Consortium	GSE132040	SRR9125951;SRR9127384	Mus musculus	mesenteric adipose tissue	9	months postnatal	Ntrk2	NTRK2_human_ex21	0.686204	TrkB-Shc
Tabula Muris Consortium	GSE132040	SRR9125951;SRR9127384	Mus musculus	mesenteric adipose tissue	9	months postnatal	Ntrk2	NTRK2_human_ex26	0.222126	TrkB-FL
Tabula Muris Consortium	GSE132040	SRR9125952;SRR9127168	Mus musculus	gonadal adipose tissue	9	months postnatal	Ntrk2	NTRK2_human_ex18	24.9429	TrkB-T1
Tabula Muris Consortium	GSE132040	SRR9125952;SRR9127168	Mus musculus	gonadal adipose tissue	9	months postnatal	Ntrk2	NTRK2_human_ex21	0.214861	TrkB-Shc
Tabula Muris Consortium	GSE132040	SRR9125952;SRR9127168	Mus musculus	gonadal adipose tissue	9	months postnatal	Ntrk2	NTRK2_human_ex26	0.247818	TrkB-FL
Tabula Muris Consortium	GSE132040	SRR9125953;SRR9127167	Mus musculus	lung	12	months postnatal	Ntrk2	NTRK2_human_ex18	2.12262	TrkB-T1
Tabula Muris Consortium	GSE132040	SRR9125953;SRR9127167	Mus musculus	lung	12	months postnatal	Ntrk2	NTRK2_human_ex21	0.932666	TrkB-Shc
Tabula Muris Consortium	GSE132040	SRR9125953;SRR9127167	Mus musculus	lung	12	months postnatal	Ntrk2	NTRK2_human_ex26	0.359825	TrkB-FL
Tabula Muris Consortium	GSE132040	SRR9125954;SRR9127170	Mus musculus	brown adipose tissue	1	months postnatal	Ntrk2	NTRK2_human_ex18	21.4056	TrkB-T1
Tabula Muris Consortium	GSE132040	SRR9125954;SRR9127170	Mus musculus	brown adipose tissue	1	months postnatal	Ntrk2	NTRK2_human_ex21	0.251246	TrkB-Shc
Tabula Muris Consortium	GSE132040	SRR9125954;SRR9127170	Mus musculus	brown adipose tissue	1	months postnatal	Ntrk2	NTRK2_human_ex26	0.116276	TrkB-FL
Tabula Muris Consortium	GSE132040	SRR9125955;SRR9127169	Mus musculus	kidney	1	months postnatal	Ntrk2	NTRK2_human_ex18	0.392554	TrkB-T1
Tabula Muris Consortium	GSE132040	SRR9125955;SRR9127169	Mus musculus	kidney	1	months postnatal	Ntrk2	NTRK2_human_ex21	0.139677	TrkB-Shc
Tabula Muris Consortium	GSE132040	SRR9125955;SRR9127169	Mus musculus	kidney	1	months postnatal	Ntrk2	NTRK2_human_ex26	0.0502134	TrkB-FL
Tabula Muris Consortium	GSE132040	SRR9125956;SRR9127212	Mus musculus	liver	12	months postnatal	Ntrk2	NTRK2_human_ex18	0.679692	TrkB-T1
Tabula Muris Consortium	GSE132040	SRR9125956;SRR9127212	Mus musculus	liver	12	months postnatal	Ntrk2	NTRK2_human_ex21	0.0263941	TrkB-Shc
Tabula Muris Consortium	GSE132040	SRR9125956;SRR9127212	Mus musculus	liver	12	months postnatal	Ntrk2	NTRK2_human_ex26	0.0130468	TrkB-FL
Tabula Muris Consortium	GSE132040	SRR9125957;SRR9127211	Mus musculus	subcutaneous adipose tissue	9	months postnatal	Ntrk2	NTRK2_human_ex18	23.8685	TrkB-T1
Tabula Muris Consortium	GSE132040	SRR9125957;SRR9127211	Mus musculus	subcutaneous adipose tissue	9	months postnatal	Ntrk2	NTRK2_human_ex21	0.0913476	TrkB-Shc
Tabula Muris Consortium	GSE132040	SRR9125957;SRR9127211	Mus musculus	subcutaneous adipose tissue	9	months postnatal	Ntrk2	NTRK2_human_ex26	0.203193	TrkB-FL
Tabula Muris Consortium	GSE132040	SRR9125958;SRR9126913	Mus musculus	pancreas	6	months postnatal	Ntrk2	NTRK2_human_ex18	0.994839	TrkB-T1
Tabula Muris Consortium	GSE132040	SRR9125958;SRR9126913	Mus musculus	pancreas	6	months postnatal	Ntrk2	NTRK2_human_ex21	0.789871	TrkB-Shc
Tabula Muris Consortium	GSE132040	SRR9125958;SRR9126913	Mus musculus	pancreas	6	months postnatal	Ntrk2	NTRK2_human_ex26	0.19522	TrkB-FL
Tabula Muris Consortium	GSE132040	SRR9125959;SRR9127150	Mus musculus	brown adipose tissue	27	months postnatal	Ntrk2	NTRK2_human_ex18	19.4593	TrkB-T1
Tabula Muris Consortium	GSE132040	SRR9125959;SRR9127150	Mus musculus	brown adipose tissue	27	months postnatal	Ntrk2	NTRK2_human_ex21	0.0489642	TrkB-Shc
Tabula Muris Consortium	GSE132040	SRR9125959;SRR9127150	Mus musculus	brown adipose tissue	27	months postnatal	Ntrk2	NTRK2_human_ex26	0.164583	TrkB-FL
Tabula Muris Consortium	GSE132040	SRR9125960;SRR9126912	Mus musculus	pancreas	12	months postnatal	Ntrk2	NTRK2_human_ex18	0.351047	TrkB-T1
Tabula Muris Consortium	GSE132040	SRR9125960;SRR9126912	Mus musculus	pancreas	12	months postnatal	Ntrk2	NTRK2_human_ex21	0.0218994	TrkB-Shc
Tabula Muris Consortium	GSE132040	SRR9125960;SRR9126912	Mus musculus	pancreas	12	months postnatal	Ntrk2	NTRK2_human_ex26	0	TrkB-FL
Tabula Muris Consortium	GSE132040	SRR9125961;SRR9127173	Mus musculus	gonadal adipose tissue	1	months postnatal	Ntrk2	NTRK2_human_ex18	16.9817	TrkB-T1
Tabula Muris Consortium	GSE132040	SRR9125961;SRR9127173	Mus musculus	gonadal adipose tissue	1	months postnatal	Ntrk2	NTRK2_human_ex21	0.0982856	TrkB-Shc
Tabula Muris Consortium	GSE132040	SRR9125961;SRR9127173	Mus musculus	gonadal adipose tissue	1	months postnatal	Ntrk2	NTRK2_human_ex26	0.1166	TrkB-FL
Tabula Muris Consortium	GSE132040	SRR9125962;SRR9127224	Mus musculus	skin	21	months postnatal	Ntrk2	NTRK2_human_ex18	5.70574	TrkB-T1
Tabula Muris Consortium	GSE132040	SRR9125962;SRR9127224	Mus musculus	skin	21	months postnatal	Ntrk2	NTRK2_human_ex21	0	TrkB-Shc
Tabula Muris Consortium	GSE132040	SRR9125962;SRR9127224	Mus musculus	skin	21	months postnatal	Ntrk2	NTRK2_human_ex26	0.0163536	TrkB-FL
Tabula Muris Consortium	GSE132040	SRR9125963;SRR9127515	Mus musculus	small intestine	3	months postnatal	Ntrk2	NTRK2_human_ex18	0.0577771	TrkB-T1
Tabula Muris Consortium	GSE132040	SRR9125963;SRR9127515	Mus musculus	small intestine	3	months postnatal	Ntrk2	NTRK2_human_ex21	0.115425	TrkB-Shc
Tabula Muris Consortium	GSE132040	SRR9125963;SRR9127515	Mus musculus	small intestine	3	months postnatal	Ntrk2	NTRK2_human_ex26	0	TrkB-FL
Tabula Muris Consortium	GSE132040	SRR9125964;SRR9127514	Mus musculus	muscle	27	months postnatal	Ntrk2	NTRK2_human_ex18	0.215217	TrkB-T1
Tabula Muris Consortium	GSE132040	SRR9125964;SRR9127514	Mus musculus	muscle	27	months postnatal	Ntrk2	NTRK2_human_ex21	0.170875	TrkB-Shc
Tabula Muris Consortium	GSE132040	SRR9125964;SRR9127514	Mus musculus	muscle	27	months postnatal	Ntrk2	NTRK2_human_ex26	0.0675721	TrkB-FL
Tabula Muris Consortium	GSE132040	SRR9125965;SRR9127517	Mus musculus	small intestine	3	months postnatal	Ntrk2	NTRK2_human_ex18	0.0116711	TrkB-T1
Tabula Muris Consortium	GSE132040	SRR9125965;SRR9127517	Mus musculus	small intestine	3	months postnatal	Ntrk2	NTRK2_human_ex21	0.0101931	TrkB-Shc
Tabula Muris Consortium	GSE132040	SRR9125965;SRR9127517	Mus musculus	small intestine	3	months postnatal	Ntrk2	NTRK2_human_ex26	0	TrkB-FL
Tabula Muris Consortium	GSE132040	SRR9125966;SRR9127516	Mus musculus	kidney	21	months postnatal	Ntrk2	NTRK2_human_ex18	0.340552	TrkB-T1
Tabula Muris Consortium	GSE132040	SRR9125966;SRR9127516	Mus musculus	kidney	21	months postnatal	Ntrk2	NTRK2_human_ex21	0.0356911	TrkB-Shc
Tabula Muris Consortium	GSE132040	SRR9125966;SRR9127516	Mus musculus	kidney	21	months postnatal	Ntrk2	NTRK2_human_ex26	0.0705699	TrkB-FL
Tabula Muris Consortium	GSE132040	SRR9125967;SRR9127307	Mus musculus	bone marrow	3	months postnatal	Ntrk2	NTRK2_human_ex18	0.087454	TrkB-T1
Tabula Muris Consortium	GSE132040	SRR9125967;SRR9127307	Mus musculus	bone marrow	3	months postnatal	Ntrk2	NTRK2_human_ex21	0.611034	TrkB-Shc
Tabula Muris Consortium	GSE132040	SRR9125967;SRR9127307	Mus musculus	bone marrow	3	months postnatal	Ntrk2	NTRK2_human_ex26	0.30204	TrkB-FL
Tabula Muris Consortium	GSE132040	SRR9125968;SRR9127306	Mus musculus	liver	21	months postnatal	Ntrk2	NTRK2_human_ex18	1.40654	TrkB-T1
Tabula Muris Consortium	GSE132040	SRR9125968;SRR9127306	Mus musculus	liver	21	months postnatal	Ntrk2	NTRK2_human_ex21	0	TrkB-Shc
Tabula Muris Consortium	GSE132040	SRR9125968;SRR9127306	Mus musculus	liver	21	months postnatal	Ntrk2	NTRK2_human_ex26	0.10263	TrkB-FL
Tabula Muris Consortium	GSE132040	SRR9125969;SRR9127521	Mus musculus	bone	3	months postnatal	Ntrk2	NTRK2_human_ex18	0.610473	TrkB-T1
Tabula Muris Consortium	GSE132040	SRR9125969;SRR9127521	Mus musculus	bone	3	months postnatal	Ntrk2	NTRK2_human_ex21	0.81543	TrkB-Shc
Tabula Muris Consortium	GSE132040	SRR9125969;SRR9127521	Mus musculus	bone	3	months postnatal	Ntrk2	NTRK2_human_ex26	0.186034	TrkB-FL
Tabula Muris Consortium	GSE132040	SRR9125970;SRR9127046	Mus musculus	spleen	6	months postnatal	Ntrk2	NTRK2_human_ex18	0.637602	TrkB-T1
Tabula Muris Consortium	GSE132040	SRR9125970;SRR9127046	Mus musculus	spleen	6	months postnatal	Ntrk2	NTRK2_human_ex21	0.258542	TrkB-Shc
Tabula Muris Consortium	GSE132040	SRR9125970;SRR9127046	Mus musculus	spleen	6	months postnatal	Ntrk2	NTRK2_human_ex26	0.0589844	TrkB-FL
Tabula Muris Consortium	GSE132040	SRR9125971;SRR9127304	Mus musculus	heart	15	months postnatal	Ntrk2	NTRK2_human_ex18	0.376341	TrkB-T1
Tabula Muris Consortium	GSE132040	SRR9125971;SRR9127304	Mus musculus	heart	15	months postnatal	Ntrk2	NTRK2_human_ex21	0.328501	TrkB-Shc
Tabula Muris Consortium	GSE132040	SRR9125971;SRR9127304	Mus musculus	heart	15	months postnatal	Ntrk2	NTRK2_human_ex26	0.226987	TrkB-FL
Tabula Muris Consortium	GSE132040	SRR9125972;SRR9127096	Mus musculus	lung	6	months postnatal	Ntrk2	NTRK2_human_ex18	2.12542	TrkB-T1
Tabula Muris Consortium	GSE132040	SRR9125972;SRR9127096	Mus musculus	lung	6	months postnatal	Ntrk2	NTRK2_human_ex21	0.040797	TrkB-Shc
Tabula Muris Consortium	GSE132040	SRR9125972;SRR9127096	Mus musculus	lung	6	months postnatal	Ntrk2	NTRK2_human_ex26	0.0201663	TrkB-FL
Tabula Muris Consortium	GSE132040	SRR9125973;SRR9126720	Mus musculus	pancreas	3	months postnatal	Ntrk2	NTRK2_human_ex18	0.453709	TrkB-T1
Tabula Muris Consortium	GSE132040	SRR9125973;SRR9126720	Mus musculus	pancreas	3	months postnatal	Ntrk2	NTRK2_human_ex21	0	TrkB-Shc
Tabula Muris Consortium	GSE132040	SRR9125973;SRR9126720	Mus musculus	pancreas	3	months postnatal	Ntrk2	NTRK2_human_ex26	0	TrkB-FL
Tabula Muris Consortium	GSE132040	SRR9125974;SRR9127037	Mus musculus	mesenteric adipose tissue	1	months postnatal	Ntrk2	NTRK2_human_ex18	10.0656	TrkB-T1
Tabula Muris Consortium	GSE132040	SRR9125974;SRR9127037	Mus musculus	mesenteric adipose tissue	1	months postnatal	Ntrk2	NTRK2_human_ex21	0.306071	TrkB-Shc
Tabula Muris Consortium	GSE132040	SRR9125974;SRR9127037	Mus musculus	mesenteric adipose tissue	1	months postnatal	Ntrk2	NTRK2_human_ex26	0.179311	TrkB-FL
Tabula Muris Consortium	GSE132040	SRR9125975;SRR9127453	Mus musculus	spleen	6	months postnatal	Ntrk2	NTRK2_human_ex18	0.212983	TrkB-T1
Tabula Muris Consortium	GSE132040	SRR9125975;SRR9127453	Mus musculus	spleen	6	months postnatal	Ntrk2	NTRK2_human_ex21	0.124008	TrkB-Shc
Tabula Muris Consortium	GSE132040	SRR9125975;SRR9127453	Mus musculus	spleen	6	months postnatal	Ntrk2	NTRK2_human_ex26	0	TrkB-FL
Tabula Muris Consortium	GSE132040	SRR9125976;SRR9127098	Mus musculus	brown adipose tissue	27	months postnatal	Ntrk2	NTRK2_human_ex18	6.46072	TrkB-T1
Tabula Muris Consortium	GSE132040	SRR9125976;SRR9127098	Mus musculus	brown adipose tissue	27	months postnatal	Ntrk2	NTRK2_human_ex21	0.235107	TrkB-Shc
Tabula Muris Consortium	GSE132040	SRR9125976;SRR9127098	Mus musculus	brown adipose tissue	27	months postnatal	Ntrk2	NTRK2_human_ex26	0.929724	TrkB-FL
Tabula Muris Consortium	GSE132040	SRR9125977;SRR9127101	Mus musculus	whole brain	18	months postnatal	Ntrk2	NTRK2_human_ex18	35.0067	TrkB-T1
Tabula Muris Consortium	GSE132040	SRR9125977;SRR9127101	Mus musculus	whole brain	18	months postnatal	Ntrk2	NTRK2_human_ex21	1.56068	TrkB-Shc
Tabula Muris Consortium	GSE132040	SRR9125977;SRR9127101	Mus musculus	whole brain	18	months postnatal	Ntrk2	NTRK2_human_ex26	9.2035	TrkB-FL
Tabula Muris Consortium	GSE132040	SRR9125978;SRR9127305	Mus musculus	heart	3	months postnatal	Ntrk2	NTRK2_human_ex18	0.179037	TrkB-T1
Tabula Muris Consortium	GSE132040	SRR9125978;SRR9127305	Mus musculus	heart	3	months postnatal	Ntrk2	NTRK2_human_ex21	0.213224	TrkB-Shc
Tabula Muris Consortium	GSE132040	SRR9125978;SRR9127305	Mus musculus	heart	3	months postnatal	Ntrk2	NTRK2_human_ex26	0.0281063	TrkB-FL
Tabula Muris Consortium	GSE132040	SRR9125979;SRR9127057	Mus musculus	pancreas	12	months postnatal	Ntrk2	NTRK2_human_ex18	0.135386	TrkB-T1
Tabula Muris Consortium	GSE132040	SRR9125979;SRR9127057	Mus musculus	pancreas	12	months postnatal	Ntrk2	NTRK2_human_ex21	0	TrkB-Shc
Tabula Muris Consortium	GSE132040	SRR9125979;SRR9127057	Mus musculus	pancreas	12	months postnatal	Ntrk2	NTRK2_human_ex26	0.0616007	TrkB-FL
Tabula Muris Consortium	GSE132040	SRR9125980;SRR9127056	Mus musculus	liver	15	months postnatal	Ntrk2	NTRK2_human_ex18	1.69151	TrkB-T1
Tabula Muris Consortium	GSE132040	SRR9125980;SRR9127056	Mus musculus	liver	15	months postnatal	Ntrk2	NTRK2_human_ex21	0.024725	TrkB-Shc
Tabula Muris Consortium	GSE132040	SRR9125980;SRR9127056	Mus musculus	liver	15	months postnatal	Ntrk2	NTRK2_human_ex26	0	TrkB-FL
Tabula Muris Consortium	GSE132040	SRR9125981;SRR9127055	Mus musculus	whole brain	9	months postnatal	Ntrk2	NTRK2_human_ex18	30.1216	TrkB-T1
Tabula Muris Consortium	GSE132040	SRR9125981;SRR9127055	Mus musculus	whole brain	9	months postnatal	Ntrk2	NTRK2_human_ex21	1.1222	TrkB-Shc
Tabula Muris Consortium	GSE132040	SRR9125981;SRR9127055	Mus musculus	whole brain	9	months postnatal	Ntrk2	NTRK2_human_ex26	11.3317	TrkB-FL
Tabula Muris Consortium	GSE132040	SRR9125982;SRR9127054	Mus musculus	whole brain	3	months postnatal	Ntrk2	NTRK2_human_ex18	38.1463	TrkB-T1
Tabula Muris Consortium	GSE132040	SRR9125982;SRR9127054	Mus musculus	whole brain	3	months postnatal	Ntrk2	NTRK2_human_ex21	1.2804	TrkB-Shc
Tabula Muris Consortium	GSE132040	SRR9125982;SRR9127054	Mus musculus	whole brain	3	months postnatal	Ntrk2	NTRK2_human_ex26	12.8307	TrkB-FL
Tabula Muris Consortium	GSE132040	SRR9125983;SRR9127053	Mus musculus	lung	21	months postnatal	Ntrk2	NTRK2_human_ex18	2.56987	TrkB-T1
Tabula Muris Consortium	GSE132040	SRR9125983;SRR9127053	Mus musculus	lung	21	months postnatal	Ntrk2	NTRK2_human_ex21	0.579235	TrkB-Shc
Tabula Muris Consortium	GSE132040	SRR9125983;SRR9127053	Mus musculus	lung	21	months postnatal	Ntrk2	NTRK2_human_ex26	0.204515	TrkB-FL
Tabula Muris Consortium	GSE132040	SRR9125984;SRR9127052	Mus musculus	lung	18	months postnatal	Ntrk2	NTRK2_human_ex18	7.36857	TrkB-T1
Tabula Muris Consortium	GSE132040	SRR9125984;SRR9127052	Mus musculus	lung	18	months postnatal	Ntrk2	NTRK2_human_ex21	0.248239	TrkB-Shc
Tabula Muris Consortium	GSE132040	SRR9125984;SRR9127052	Mus musculus	lung	18	months postnatal	Ntrk2	NTRK2_human_ex26	0.18406	TrkB-FL
Tabula Muris Consortium	GSE132040	SRR9125985;SRR9127051	Mus musculus	bone	15	months postnatal	Ntrk2	NTRK2_human_ex18	2.80334	TrkB-T1
Tabula Muris Consortium	GSE132040	SRR9125985;SRR9127051	Mus musculus	bone	15	months postnatal	Ntrk2	NTRK2_human_ex21	4.59001	TrkB-Shc
Tabula Muris Consortium	GSE132040	SRR9125985;SRR9127051	Mus musculus	bone	15	months postnatal	Ntrk2	NTRK2_human_ex26	1.65399	TrkB-FL
Tabula Muris Consortium	GSE132040	SRR9125986;SRR9127050	Mus musculus	liver	3	months postnatal	Ntrk2	NTRK2_human_ex18	0.0327123	TrkB-T1
Tabula Muris Consortium	GSE132040	SRR9125986;SRR9127050	Mus musculus	liver	3	months postnatal	Ntrk2	NTRK2_human_ex21	0	TrkB-Shc
Tabula Muris Consortium	GSE132040	SRR9125986;SRR9127050	Mus musculus	liver	3	months postnatal	Ntrk2	NTRK2_human_ex26	0	TrkB-FL
Tabula Muris Consortium	GSE132040	SRR9125987;SRR9127060	Mus musculus	spleen	21	months postnatal	Ntrk2	NTRK2_human_ex18	0.7507	TrkB-T1
Tabula Muris Consortium	GSE132040	SRR9125987;SRR9127060	Mus musculus	spleen	21	months postnatal	Ntrk2	NTRK2_human_ex21	0.0836981	TrkB-Shc
Tabula Muris Consortium	GSE132040	SRR9125987;SRR9127060	Mus musculus	spleen	21	months postnatal	Ntrk2	NTRK2_human_ex26	0.0551637	TrkB-FL
Tabula Muris Consortium	GSE132040	SRR9125988;SRR9127059	Mus musculus	mesenteric adipose tissue	18	months postnatal	Ntrk2	NTRK2_human_ex18	7.98073	TrkB-T1
Tabula Muris Consortium	GSE132040	SRR9125988;SRR9127059	Mus musculus	mesenteric adipose tissue	18	months postnatal	Ntrk2	NTRK2_human_ex21	0.298355	TrkB-Shc
Tabula Muris Consortium	GSE132040	SRR9125988;SRR9127059	Mus musculus	mesenteric adipose tissue	18	months postnatal	Ntrk2	NTRK2_human_ex26	0.354928	TrkB-FL
Tabula Muris Consortium	GSE132040	SRR9125990;SRR9126980	Mus musculus	liver	15	months postnatal	Ntrk2	NTRK2_human_ex18	4.95058	TrkB-T1
Tabula Muris Consortium	GSE132040	SRR9125990;SRR9126980	Mus musculus	liver	15	months postnatal	Ntrk2	NTRK2_human_ex21	0.0802545	TrkB-Shc
Tabula Muris Consortium	GSE132040	SRR9125990;SRR9126980	Mus musculus	liver	15	months postnatal	Ntrk2	NTRK2_human_ex26	0.0396705	TrkB-FL
Tabula Muris Consortium	GSE132040	SRR9125991;SRR9126983	Mus musculus	brown adipose tissue	1	months postnatal	Ntrk2	NTRK2_human_ex18	25.9776	TrkB-T1
Tabula Muris Consortium	GSE132040	SRR9125991;SRR9126983	Mus musculus	brown adipose tissue	1	months postnatal	Ntrk2	NTRK2_human_ex21	0.0463498	TrkB-Shc
Tabula Muris Consortium	GSE132040	SRR9125991;SRR9126983	Mus musculus	brown adipose tissue	1	months postnatal	Ntrk2	NTRK2_human_ex26	0.0610964	TrkB-FL
Tabula Muris Consortium	GSE132040	SRR9125992;SRR9126982	Mus musculus	small intestine	1	months postnatal	Ntrk2	NTRK2_human_ex18	0.188838	TrkB-T1
Tabula Muris Consortium	GSE132040	SRR9125992;SRR9126982	Mus musculus	small intestine	1	months postnatal	Ntrk2	NTRK2_human_ex21	0.0471213	TrkB-Shc
Tabula Muris Consortium	GSE132040	SRR9125992;SRR9126982	Mus musculus	small intestine	1	months postnatal	Ntrk2	NTRK2_human_ex26	0	TrkB-FL
Tabula Muris Consortium	GSE132040	SRR9125993;SRR9126977	Mus musculus	heart	12	months postnatal	Ntrk2	NTRK2_human_ex18	0.21947	TrkB-T1
Tabula Muris Consortium	GSE132040	SRR9125993;SRR9126977	Mus musculus	heart	12	months postnatal	Ntrk2	NTRK2_human_ex21	0.046012	TrkB-Shc
Tabula Muris Consortium	GSE132040	SRR9125993;SRR9126977	Mus musculus	heart	12	months postnatal	Ntrk2	NTRK2_human_ex26	0	TrkB-FL
Tabula Muris Consortium	GSE132040	SRR9125994;SRR9126976	Mus musculus	whole brain	9	months postnatal	Ntrk2	NTRK2_human_ex18	34.347	TrkB-T1
Tabula Muris Consortium	GSE132040	SRR9125994;SRR9126976	Mus musculus	whole brain	9	months postnatal	Ntrk2	NTRK2_human_ex21	1.23702	TrkB-Shc
Tabula Muris Consortium	GSE132040	SRR9125994;SRR9126976	Mus musculus	whole brain	9	months postnatal	Ntrk2	NTRK2_human_ex26	11.9507	TrkB-FL
Tabula Muris Consortium	GSE132040	SRR9125995;SRR9126979	Mus musculus	subcutaneous adipose tissue	9	months postnatal	Ntrk2	NTRK2_human_ex18	45.3229	TrkB-T1
Tabula Muris Consortium	GSE132040	SRR9125995;SRR9126979	Mus musculus	subcutaneous adipose tissue	9	months postnatal	Ntrk2	NTRK2_human_ex21	0.189306	TrkB-Shc
Tabula Muris Consortium	GSE132040	SRR9125995;SRR9126979	Mus musculus	subcutaneous adipose tissue	9	months postnatal	Ntrk2	NTRK2_human_ex26	0.311918	TrkB-FL
Tabula Muris Consortium	GSE132040	SRR9125996;SRR9126978	Mus musculus	spleen	24	months postnatal	Ntrk2	NTRK2_human_ex18	0.493638	TrkB-T1
Tabula Muris Consortium	GSE132040	SRR9125996;SRR9126978	Mus musculus	spleen	24	months postnatal	Ntrk2	NTRK2_human_ex21	0.0221151	TrkB-Shc
Tabula Muris Consortium	GSE132040	SRR9125996;SRR9126978	Mus musculus	spleen	24	months postnatal	Ntrk2	NTRK2_human_ex26	0.109317	TrkB-FL
Tabula Muris Consortium	GSE132040	SRR9125997;SRR9127149	Mus musculus	pancreas	18	months postnatal	Ntrk2	NTRK2_human_ex18	0.80053	TrkB-T1
Tabula Muris Consortium	GSE132040	SRR9125997;SRR9127149	Mus musculus	pancreas	18	months postnatal	Ntrk2	NTRK2_human_ex21	0.251014	TrkB-Shc
Tabula Muris Consortium	GSE132040	SRR9125997;SRR9127149	Mus musculus	pancreas	18	months postnatal	Ntrk2	NTRK2_human_ex26	0.460863	TrkB-FL
Tabula Muris Consortium	GSE132040	SRR9125998;SRR9126975	Mus musculus	muscle	18	months postnatal	Ntrk2	NTRK2_human_ex18	0.271853	TrkB-T1
Tabula Muris Consortium	GSE132040	SRR9125998;SRR9126975	Mus musculus	muscle	18	months postnatal	Ntrk2	NTRK2_human_ex21	0	TrkB-Shc
Tabula Muris Consortium	GSE132040	SRR9125998;SRR9126975	Mus musculus	muscle	18	months postnatal	Ntrk2	NTRK2_human_ex26	0.016766	TrkB-FL
Tabula Muris Consortium	GSE132040	SRR9125999;SRR9126974	Mus musculus	white blood cells	1	months postnatal	Ntrk2	NTRK2_human_ex18	0	TrkB-T1
Tabula Muris Consortium	GSE132040	SRR9125999;SRR9126974	Mus musculus	white blood cells	1	months postnatal	Ntrk2	NTRK2_human_ex21	0.044551	TrkB-Shc
Tabula Muris Consortium	GSE132040	SRR9125999;SRR9126974	Mus musculus	white blood cells	1	months postnatal	Ntrk2	NTRK2_human_ex26	0	TrkB-FL
Tabula Muris Consortium	GSE132040	SRR9126000;SRR9127322	Mus musculus	gonadal adipose tissue	21	months postnatal	Ntrk2	NTRK2_human_ex18	31.504	TrkB-T1
Tabula Muris Consortium	GSE132040	SRR9126000;SRR9127322	Mus musculus	gonadal adipose tissue	21	months postnatal	Ntrk2	NTRK2_human_ex21	0.239206	TrkB-Shc
Tabula Muris Consortium	GSE132040	SRR9126000;SRR9127322	Mus musculus	gonadal adipose tissue	21	months postnatal	Ntrk2	NTRK2_human_ex26	0.317362	TrkB-FL
Tabula Muris Consortium	GSE132040	SRR9126001;SRR9127087	Mus musculus	liver	24	months postnatal	Ntrk2	NTRK2_human_ex18	1.98999	TrkB-T1
Tabula Muris Consortium	GSE132040	SRR9126001;SRR9127087	Mus musculus	liver	24	months postnatal	Ntrk2	NTRK2_human_ex21	0.0360832	TrkB-Shc
Tabula Muris Consortium	GSE132040	SRR9126001;SRR9127087	Mus musculus	liver	24	months postnatal	Ntrk2	NTRK2_human_ex26	0	TrkB-FL
Tabula Muris Consortium	GSE132040	SRR9126002;SRR9127162	Mus musculus	small intestine	9	months postnatal	Ntrk2	NTRK2_human_ex18	0.0583317	TrkB-T1
Tabula Muris Consortium	GSE132040	SRR9126002;SRR9127162	Mus musculus	small intestine	9	months postnatal	Ntrk2	NTRK2_human_ex21	0.0254724	TrkB-Shc
Tabula Muris Consortium	GSE132040	SRR9126002;SRR9127162	Mus musculus	small intestine	9	months postnatal	Ntrk2	NTRK2_human_ex26	0.0125913	TrkB-FL
Tabula Muris Consortium	GSE132040	SRR9126003;SRR9127161	Mus musculus	skin	3	months postnatal	Ntrk2	NTRK2_human_ex18	4.59444	TrkB-T1
Tabula Muris Consortium	GSE132040	SRR9126003;SRR9127161	Mus musculus	skin	3	months postnatal	Ntrk2	NTRK2_human_ex21	1.74743	TrkB-Shc
Tabula Muris Consortium	GSE132040	SRR9126003;SRR9127161	Mus musculus	skin	3	months postnatal	Ntrk2	NTRK2_human_ex26	0.927756	TrkB-FL
Tabula Muris Consortium	GSE132040	SRR9126004;SRR9127156	Mus musculus	small intestine	18	months postnatal	Ntrk2	NTRK2_human_ex18	0.0509268	TrkB-T1
Tabula Muris Consortium	GSE132040	SRR9126004;SRR9127156	Mus musculus	small intestine	18	months postnatal	Ntrk2	NTRK2_human_ex21	0	TrkB-Shc
Tabula Muris Consortium	GSE132040	SRR9126004;SRR9127156	Mus musculus	small intestine	18	months postnatal	Ntrk2	NTRK2_human_ex26	0	TrkB-FL
Tabula Muris Consortium	GSE132040	SRR9126005;SRR9127155	Mus musculus	skin	1	months postnatal	Ntrk2	NTRK2_human_ex18	5.69497	TrkB-T1
Tabula Muris Consortium	GSE132040	SRR9126005;SRR9127155	Mus musculus	skin	1	months postnatal	Ntrk2	NTRK2_human_ex21	0.140771	TrkB-Shc
Tabula Muris Consortium	GSE132040	SRR9126005;SRR9127155	Mus musculus	skin	1	months postnatal	Ntrk2	NTRK2_human_ex26	0.0927793	TrkB-FL
Tabula Muris Consortium	GSE132040	SRR9126006;SRR9127158	Mus musculus	spleen	1	months postnatal	Ntrk2	NTRK2_human_ex18	0.458548	TrkB-T1
Tabula Muris Consortium	GSE132040	SRR9126006;SRR9127158	Mus musculus	spleen	1	months postnatal	Ntrk2	NTRK2_human_ex21	0.20024	TrkB-Shc
Tabula Muris Consortium	GSE132040	SRR9126006;SRR9127158	Mus musculus	spleen	1	months postnatal	Ntrk2	NTRK2_human_ex26	0.0359929	TrkB-FL
Tabula Muris Consortium	GSE132040	SRR9126007;SRR9127157	Mus musculus	bone	1	months postnatal	Ntrk2	NTRK2_human_ex18	0.602816	TrkB-T1
Tabula Muris Consortium	GSE132040	SRR9126007;SRR9127157	Mus musculus	bone	1	months postnatal	Ntrk2	NTRK2_human_ex21	0.394859	TrkB-Shc
Tabula Muris Consortium	GSE132040	SRR9126007;SRR9127157	Mus musculus	bone	1	months postnatal	Ntrk2	NTRK2_human_ex26	0.0433739	TrkB-FL
Tabula Muris Consortium	GSE132040	SRR9126008;SRR9126788	Mus musculus	white blood cells	1	months postnatal	Ntrk2	NTRK2_human_ex18	0.028262	TrkB-T1
Tabula Muris Consortium	GSE132040	SRR9126008;SRR9126788	Mus musculus	white blood cells	1	months postnatal	Ntrk2	NTRK2_human_ex21	0.0987322	TrkB-Shc
Tabula Muris Consortium	GSE132040	SRR9126008;SRR9126788	Mus musculus	white blood cells	1	months postnatal	Ntrk2	NTRK2_human_ex26	0	TrkB-FL
Tabula Muris Consortium	GSE132040	SRR9126009;SRR9127164	Mus musculus	lung	21	months postnatal	Ntrk2	NTRK2_human_ex18	3.27936	TrkB-T1
Tabula Muris Consortium	GSE132040	SRR9126009;SRR9127164	Mus musculus	lung	21	months postnatal	Ntrk2	NTRK2_human_ex21	0.622675	TrkB-Shc
Tabula Muris Consortium	GSE132040	SRR9126009;SRR9127164	Mus musculus	lung	21	months postnatal	Ntrk2	NTRK2_human_ex26	0.246235	TrkB-FL
Tabula Muris Consortium	GSE132040	SRR9126010;SRR9127163	Mus musculus	lung	3	months postnatal	Ntrk2	NTRK2_human_ex18	1.87768	TrkB-T1
Tabula Muris Consortium	GSE132040	SRR9126010;SRR9127163	Mus musculus	lung	3	months postnatal	Ntrk2	NTRK2_human_ex21	0.29583	TrkB-Shc
Tabula Muris Consortium	GSE132040	SRR9126010;SRR9127163	Mus musculus	lung	3	months postnatal	Ntrk2	NTRK2_human_ex26	0.165305	TrkB-FL
Tabula Muris Consortium	GSE132040	SRR9126011;SRR9127490	Mus musculus	gonadal adipose tissue	21	months postnatal	Ntrk2	NTRK2_human_ex18	21.1456	TrkB-T1
Tabula Muris Consortium	GSE132040	SRR9126011;SRR9127490	Mus musculus	gonadal adipose tissue	21	months postnatal	Ntrk2	NTRK2_human_ex21	0.363618	TrkB-Shc
Tabula Muris Consortium	GSE132040	SRR9126011;SRR9127490	Mus musculus	gonadal adipose tissue	21	months postnatal	Ntrk2	NTRK2_human_ex26	0.633819	TrkB-FL
Tabula Muris Consortium	GSE132040	SRR9126012;SRR9127489	Mus musculus	kidney	6	months postnatal	Ntrk2	NTRK2_human_ex18	0.408356	TrkB-T1
Tabula Muris Consortium	GSE132040	SRR9126012;SRR9127489	Mus musculus	kidney	6	months postnatal	Ntrk2	NTRK2_human_ex21	0.0578342	TrkB-Shc
Tabula Muris Consortium	GSE132040	SRR9126012;SRR9127489	Mus musculus	kidney	6	months postnatal	Ntrk2	NTRK2_human_ex26	0.028588	TrkB-FL
Tabula Muris Consortium	GSE132040	SRR9126013;SRR9127492	Mus musculus	liver	27	months postnatal	Ntrk2	NTRK2_human_ex18	4.25365	TrkB-T1
Tabula Muris Consortium	GSE132040	SRR9126013;SRR9127492	Mus musculus	liver	27	months postnatal	Ntrk2	NTRK2_human_ex21	0	TrkB-Shc
Tabula Muris Consortium	GSE132040	SRR9126013;SRR9127492	Mus musculus	liver	27	months postnatal	Ntrk2	NTRK2_human_ex26	0.0935721	TrkB-FL
Tabula Muris Consortium	GSE132040	SRR9126014;SRR9127491	Mus musculus	white blood cells	27	months postnatal	Ntrk2	NTRK2_human_ex18	0	TrkB-T1
Tabula Muris Consortium	GSE132040	SRR9126014;SRR9127491	Mus musculus	white blood cells	27	months postnatal	Ntrk2	NTRK2_human_ex21	0	TrkB-Shc
Tabula Muris Consortium	GSE132040	SRR9126014;SRR9127491	Mus musculus	white blood cells	27	months postnatal	Ntrk2	NTRK2_human_ex26	0	TrkB-FL
Tabula Muris Consortium	GSE132040	SRR9126015;SRR9127494	Mus musculus	muscle	12	months postnatal	Ntrk2	NTRK2_human_ex18	0.413647	TrkB-T1
Tabula Muris Consortium	GSE132040	SRR9126015;SRR9127494	Mus musculus	muscle	12	months postnatal	Ntrk2	NTRK2_human_ex21	0.0277896	TrkB-Shc
Tabula Muris Consortium	GSE132040	SRR9126015;SRR9127494	Mus musculus	muscle	12	months postnatal	Ntrk2	NTRK2_human_ex26	0.0137367	TrkB-FL
Tabula Muris Consortium	GSE132040	SRR9126016;SRR9127493	Mus musculus	bone marrow	27	months postnatal	Ntrk2	NTRK2_human_ex18	0.345313	TrkB-T1
Tabula Muris Consortium	GSE132040	SRR9126016;SRR9127493	Mus musculus	bone marrow	27	months postnatal	Ntrk2	NTRK2_human_ex21	0.587295	TrkB-Shc
Tabula Muris Consortium	GSE132040	SRR9126016;SRR9127493	Mus musculus	bone marrow	27	months postnatal	Ntrk2	NTRK2_human_ex26	0.0941531	TrkB-FL
Tabula Muris Consortium	GSE132040	SRR9126017;SRR9127496	Mus musculus	white blood cells	3	months postnatal	Ntrk2	NTRK2_human_ex18	0	TrkB-T1
Tabula Muris Consortium	GSE132040	SRR9126017;SRR9127496	Mus musculus	white blood cells	3	months postnatal	Ntrk2	NTRK2_human_ex21	0	TrkB-Shc
Tabula Muris Consortium	GSE132040	SRR9126017;SRR9127496	Mus musculus	white blood cells	3	months postnatal	Ntrk2	NTRK2_human_ex26	0	TrkB-FL
Tabula Muris Consortium	GSE132040	SRR9126018;SRR9127495	Mus musculus	lung	12	months postnatal	Ntrk2	NTRK2_human_ex18	2.15161	TrkB-T1
Tabula Muris Consortium	GSE132040	SRR9126018;SRR9127495	Mus musculus	lung	12	months postnatal	Ntrk2	NTRK2_human_ex21	0.125806	TrkB-Shc
Tabula Muris Consortium	GSE132040	SRR9126018;SRR9127495	Mus musculus	lung	12	months postnatal	Ntrk2	NTRK2_human_ex26	0.217655	TrkB-FL
Tabula Muris Consortium	GSE132040	SRR9126019;SRR9126939	Mus musculus	white blood cells	18	months postnatal	Ntrk2	NTRK2_human_ex18	0.0568376	TrkB-T1
Tabula Muris Consortium	GSE132040	SRR9126019;SRR9126939	Mus musculus	white blood cells	18	months postnatal	Ntrk2	NTRK2_human_ex21	0	TrkB-Shc
Tabula Muris Consortium	GSE132040	SRR9126019;SRR9126939	Mus musculus	white blood cells	18	months postnatal	Ntrk2	NTRK2_human_ex26	0.0245375	TrkB-FL
Tabula Muris Consortium	GSE132040	SRR9126020;SRR9127488	Mus musculus	liver	1	months postnatal	Ntrk2	NTRK2_human_ex18	0.220382	TrkB-T1
Tabula Muris Consortium	GSE132040	SRR9126020;SRR9127488	Mus musculus	liver	1	months postnatal	Ntrk2	NTRK2_human_ex21	0	TrkB-Shc
Tabula Muris Consortium	GSE132040	SRR9126020;SRR9127488	Mus musculus	liver	1	months postnatal	Ntrk2	NTRK2_human_ex26	0	TrkB-FL
Tabula Muris Consortium	GSE132040	SRR9126021;SRR9127487	Mus musculus	spleen	12	months postnatal	Ntrk2	NTRK2_human_ex18	0.260507	TrkB-T1
Tabula Muris Consortium	GSE132040	SRR9126021;SRR9127487	Mus musculus	spleen	12	months postnatal	Ntrk2	NTRK2_human_ex21	0.0239493	TrkB-Shc
Tabula Muris Consortium	GSE132040	SRR9126021;SRR9127487	Mus musculus	spleen	12	months postnatal	Ntrk2	NTRK2_human_ex26	0.0828684	TrkB-FL
Tabula Muris Consortium	GSE132040	SRR9126022;SRR9126773	Mus musculus	spleen	12	months postnatal	Ntrk2	NTRK2_human_ex18	0.711593	TrkB-T1
Tabula Muris Consortium	GSE132040	SRR9126022;SRR9126773	Mus musculus	spleen	12	months postnatal	Ntrk2	NTRK2_human_ex21	0.521241	TrkB-Shc
Tabula Muris Consortium	GSE132040	SRR9126022;SRR9126773	Mus musculus	spleen	12	months postnatal	Ntrk2	NTRK2_human_ex26	0.257654	TrkB-FL
Tabula Muris Consortium	GSE132040	SRR9126023;SRR9126772	Mus musculus	liver	1	months postnatal	Ntrk2	NTRK2_human_ex18	0.259298	TrkB-T1
Tabula Muris Consortium	GSE132040	SRR9126023;SRR9126772	Mus musculus	liver	1	months postnatal	Ntrk2	NTRK2_human_ex21	0	TrkB-Shc
Tabula Muris Consortium	GSE132040	SRR9126023;SRR9126772	Mus musculus	liver	1	months postnatal	Ntrk2	NTRK2_human_ex26	0.0447769	TrkB-FL
Tabula Muris Consortium	GSE132040	SRR9126024;SRR9126938	Mus musculus	bone	6	months postnatal	Ntrk2	NTRK2_human_ex18	1.4677	TrkB-T1
Tabula Muris Consortium	GSE132040	SRR9126024;SRR9126938	Mus musculus	bone	6	months postnatal	Ntrk2	NTRK2_human_ex21	3.5176	TrkB-Shc
Tabula Muris Consortium	GSE132040	SRR9126024;SRR9126938	Mus musculus	bone	6	months postnatal	Ntrk2	NTRK2_human_ex26	1.6352	TrkB-FL
Tabula Muris Consortium	GSE132040	SRR9126025;SRR9127093	Mus musculus	heart	15	months postnatal	Ntrk2	NTRK2_human_ex18	0.0419209	TrkB-T1
Tabula Muris Consortium	GSE132040	SRR9126025;SRR9127093	Mus musculus	heart	15	months postnatal	Ntrk2	NTRK2_human_ex21	0.0610204	TrkB-Shc
Tabula Muris Consortium	GSE132040	SRR9126025;SRR9127093	Mus musculus	heart	15	months postnatal	Ntrk2	NTRK2_human_ex26	0	TrkB-FL
Tabula Muris Consortium	GSE132040	SRR9126026;SRR9126780	Mus musculus	spleen	3	months postnatal	Ntrk2	NTRK2_human_ex18	0.37462	TrkB-T1
Tabula Muris Consortium	GSE132040	SRR9126026;SRR9126780	Mus musculus	spleen	3	months postnatal	Ntrk2	NTRK2_human_ex21	0	TrkB-Shc
Tabula Muris Consortium	GSE132040	SRR9126026;SRR9126780	Mus musculus	spleen	3	months postnatal	Ntrk2	NTRK2_human_ex26	0.034048	TrkB-FL
Tabula Muris Consortium	GSE132040	SRR9126027;SRR9126779	Mus musculus	whole brain	6	months postnatal	Ntrk2	NTRK2_human_ex18	34.2247	TrkB-T1
Tabula Muris Consortium	GSE132040	SRR9126027;SRR9126779	Mus musculus	whole brain	6	months postnatal	Ntrk2	NTRK2_human_ex21	0.922111	TrkB-Shc
Tabula Muris Consortium	GSE132040	SRR9126027;SRR9126779	Mus musculus	whole brain	6	months postnatal	Ntrk2	NTRK2_human_ex26	11.3949	TrkB-FL
Tabula Muris Consortium	GSE132040	SRR9126028;SRR9126790	Mus musculus	bone marrow	15	months postnatal	Ntrk2	NTRK2_human_ex18	0.24356	TrkB-T1
Tabula Muris Consortium	GSE132040	SRR9126028;SRR9126790	Mus musculus	bone marrow	15	months postnatal	Ntrk2	NTRK2_human_ex21	0.389981	TrkB-Shc
Tabula Muris Consortium	GSE132040	SRR9126028;SRR9126790	Mus musculus	bone marrow	15	months postnatal	Ntrk2	NTRK2_human_ex26	0.280394	TrkB-FL
Tabula Muris Consortium	GSE132040	SRR9126029;SRR9126784	Mus musculus	heart	3	months postnatal	Ntrk2	NTRK2_human_ex18	0.235109	TrkB-T1
Tabula Muris Consortium	GSE132040	SRR9126029;SRR9126784	Mus musculus	heart	3	months postnatal	Ntrk2	NTRK2_human_ex21	0.102668	TrkB-Shc
Tabula Muris Consortium	GSE132040	SRR9126029;SRR9126784	Mus musculus	heart	3	months postnatal	Ntrk2	NTRK2_human_ex26	0.0434998	TrkB-FL
Tabula Muris Consortium	GSE132040	SRR9126030;SRR9126787	Mus musculus	brown adipose tissue	9	months postnatal	Ntrk2	NTRK2_human_ex18	28.7625	TrkB-T1
Tabula Muris Consortium	GSE132040	SRR9126030;SRR9126787	Mus musculus	brown adipose tissue	9	months postnatal	Ntrk2	NTRK2_human_ex21	0.0971146	TrkB-Shc
Tabula Muris Consortium	GSE132040	SRR9126030;SRR9126787	Mus musculus	brown adipose tissue	9	months postnatal	Ntrk2	NTRK2_human_ex26	0.0746739	TrkB-FL
Tabula Muris Consortium	GSE132040	SRR9126031;SRR9127063	Mus musculus	bone	3	months postnatal	Ntrk2	NTRK2_human_ex18	1.54578	TrkB-T1
Tabula Muris Consortium	GSE132040	SRR9126031;SRR9127063	Mus musculus	bone	3	months postnatal	Ntrk2	NTRK2_human_ex21	1.28912	TrkB-Shc
Tabula Muris Consortium	GSE132040	SRR9126031;SRR9127063	Mus musculus	bone	3	months postnatal	Ntrk2	NTRK2_human_ex26	0.461703	TrkB-FL
Tabula Muris Consortium	GSE132040	SRR9126032;SRR9126985	Mus musculus	subcutaneous adipose tissue	15	months postnatal	Ntrk2	NTRK2_human_ex18	32.0904	TrkB-T1
Tabula Muris Consortium	GSE132040	SRR9126032;SRR9126985	Mus musculus	subcutaneous adipose tissue	15	months postnatal	Ntrk2	NTRK2_human_ex21	1.75941	TrkB-Shc
Tabula Muris Consortium	GSE132040	SRR9126032;SRR9126985	Mus musculus	subcutaneous adipose tissue	15	months postnatal	Ntrk2	NTRK2_human_ex26	0.609987	TrkB-FL
Tabula Muris Consortium	GSE132040	SRR9126033;SRR9126967	Mus musculus	gonadal adipose tissue	9	months postnatal	Ntrk2	NTRK2_human_ex18	21.0123	TrkB-T1
Tabula Muris Consortium	GSE132040	SRR9126033;SRR9126967	Mus musculus	gonadal adipose tissue	9	months postnatal	Ntrk2	NTRK2_human_ex21	0.408861	TrkB-Shc
Tabula Muris Consortium	GSE132040	SRR9126033;SRR9126967	Mus musculus	gonadal adipose tissue	9	months postnatal	Ntrk2	NTRK2_human_ex26	0.202104	TrkB-FL
Tabula Muris Consortium	GSE132040	SRR9126034;SRR9126800	Mus musculus	subcutaneous adipose tissue	6	months postnatal	Ntrk2	NTRK2_human_ex18	30.6403	TrkB-T1
Tabula Muris Consortium	GSE132040	SRR9126034;SRR9126800	Mus musculus	subcutaneous adipose tissue	6	months postnatal	Ntrk2	NTRK2_human_ex21	0.110611	TrkB-Shc
Tabula Muris Consortium	GSE132040	SRR9126034;SRR9126800	Mus musculus	subcutaneous adipose tissue	6	months postnatal	Ntrk2	NTRK2_human_ex26	0.25537	TrkB-FL
Tabula Muris Consortium	GSE132040	SRR9126035;SRR9127013	Mus musculus	spleen	21	months postnatal	Ntrk2	NTRK2_human_ex18	0.425985	TrkB-T1
Tabula Muris Consortium	GSE132040	SRR9126035;SRR9127013	Mus musculus	spleen	21	months postnatal	Ntrk2	NTRK2_human_ex21	0.0465628	TrkB-Shc
Tabula Muris Consortium	GSE132040	SRR9126035;SRR9127013	Mus musculus	spleen	21	months postnatal	Ntrk2	NTRK2_human_ex26	0.0460328	TrkB-FL
Tabula Muris Consortium	GSE132040	SRR9126036;SRR9126946	Mus musculus	bone marrow	12	months postnatal	Ntrk2	NTRK2_human_ex18	0.267543	TrkB-T1
Tabula Muris Consortium	GSE132040	SRR9126036;SRR9126946	Mus musculus	bone marrow	12	months postnatal	Ntrk2	NTRK2_human_ex21	0.127452	TrkB-Shc
Tabula Muris Consortium	GSE132040	SRR9126036;SRR9126946	Mus musculus	bone marrow	12	months postnatal	Ntrk2	NTRK2_human_ex26	0.0420006	TrkB-FL
Tabula Muris Consortium	GSE132040	SRR9126037;SRR9127272	Mus musculus	pancreas	21	months postnatal	Ntrk2	NTRK2_human_ex18	0.392369	TrkB-T1
Tabula Muris Consortium	GSE132040	SRR9126037;SRR9127272	Mus musculus	pancreas	21	months postnatal	Ntrk2	NTRK2_human_ex21	0	TrkB-Shc
Tabula Muris Consortium	GSE132040	SRR9126037;SRR9127272	Mus musculus	pancreas	21	months postnatal	Ntrk2	NTRK2_human_ex26	0	TrkB-FL
Tabula Muris Consortium	GSE132040	SRR9126038;SRR9126945	Mus musculus	bone	15	months postnatal	Ntrk2	NTRK2_human_ex18	0.858395	TrkB-T1
Tabula Muris Consortium	GSE132040	SRR9126038;SRR9126945	Mus musculus	bone	15	months postnatal	Ntrk2	NTRK2_human_ex21	1.07456	TrkB-Shc
Tabula Muris Consortium	GSE132040	SRR9126038;SRR9126945	Mus musculus	bone	15	months postnatal	Ntrk2	NTRK2_human_ex26	0.419991	TrkB-FL
Tabula Muris Consortium	GSE132040	SRR9126039;SRR9126944	Mus musculus	muscle	9	months postnatal	Ntrk2	NTRK2_human_ex18	0.810944	TrkB-T1
Tabula Muris Consortium	GSE132040	SRR9126039;SRR9126944	Mus musculus	muscle	9	months postnatal	Ntrk2	NTRK2_human_ex21	0	TrkB-Shc
Tabula Muris Consortium	GSE132040	SRR9126039;SRR9126944	Mus musculus	muscle	9	months postnatal	Ntrk2	NTRK2_human_ex26	0.0291745	TrkB-FL
Tabula Muris Consortium	GSE132040	SRR9126040;SRR9127426	Mus musculus	spleen	15	months postnatal	Ntrk2	NTRK2_human_ex18	0.46939	TrkB-T1
Tabula Muris Consortium	GSE132040	SRR9126040;SRR9127426	Mus musculus	spleen	15	months postnatal	Ntrk2	NTRK2_human_ex21	0.355289	TrkB-Shc
Tabula Muris Consortium	GSE132040	SRR9126040;SRR9127426	Mus musculus	spleen	15	months postnatal	Ntrk2	NTRK2_human_ex26	0.135094	TrkB-FL
Tabula Muris Consortium	GSE132040	SRR9126041;SRR9127425	Mus musculus	bone marrow	6	months postnatal	Ntrk2	NTRK2_human_ex18	1.31984	TrkB-T1
Tabula Muris Consortium	GSE132040	SRR9126041;SRR9127425	Mus musculus	bone marrow	6	months postnatal	Ntrk2	NTRK2_human_ex21	2.32597	TrkB-Shc
Tabula Muris Consortium	GSE132040	SRR9126041;SRR9127425	Mus musculus	bone marrow	6	months postnatal	Ntrk2	NTRK2_human_ex26	0.759721	TrkB-FL
Tabula Muris Consortium	GSE132040	SRR9126042;SRR9126941	Mus musculus	white blood cells	9	months postnatal	Ntrk2	NTRK2_human_ex18	0	TrkB-T1
Tabula Muris Consortium	GSE132040	SRR9126042;SRR9126941	Mus musculus	white blood cells	9	months postnatal	Ntrk2	NTRK2_human_ex21	0	TrkB-Shc
Tabula Muris Consortium	GSE132040	SRR9126042;SRR9126941	Mus musculus	white blood cells	9	months postnatal	Ntrk2	NTRK2_human_ex26	0	TrkB-FL
Tabula Muris Consortium	GSE132040	SRR9126043;SRR9126940	Mus musculus	spleen	9	months postnatal	Ntrk2	NTRK2_human_ex18	0.11573	TrkB-T1
Tabula Muris Consortium	GSE132040	SRR9126043;SRR9126940	Mus musculus	spleen	9	months postnatal	Ntrk2	NTRK2_human_ex21	0.0336915	TrkB-Shc
Tabula Muris Consortium	GSE132040	SRR9126043;SRR9126940	Mus musculus	spleen	9	months postnatal	Ntrk2	NTRK2_human_ex26	0	TrkB-FL
Tabula Muris Consortium	GSE132040	SRR9126044;SRR9127201	Mus musculus	spleen	1	months postnatal	Ntrk2	NTRK2_human_ex18	0.510569	TrkB-T1
Tabula Muris Consortium	GSE132040	SRR9126044;SRR9127201	Mus musculus	spleen	1	months postnatal	Ntrk2	NTRK2_human_ex21	0.0524604	TrkB-Shc
Tabula Muris Consortium	GSE132040	SRR9126044;SRR9127201	Mus musculus	spleen	1	months postnatal	Ntrk2	NTRK2_human_ex26	0.0127399	TrkB-FL
Tabula Muris Consortium	GSE132040	SRR9126045;SRR9127583	Mus musculus	white blood cells	18	months postnatal	Ntrk2	NTRK2_human_ex18	0	TrkB-T1
Tabula Muris Consortium	GSE132040	SRR9126045;SRR9127583	Mus musculus	white blood cells	18	months postnatal	Ntrk2	NTRK2_human_ex21	0	TrkB-Shc
Tabula Muris Consortium	GSE132040	SRR9126045;SRR9127583	Mus musculus	white blood cells	18	months postnatal	Ntrk2	NTRK2_human_ex26	0	TrkB-FL
Tabula Muris Consortium	GSE132040	SRR9126046;SRR9127200	Mus musculus	whole brain	21	months postnatal	Ntrk2	NTRK2_human_ex18	42.1726	TrkB-T1
Tabula Muris Consortium	GSE132040	SRR9126046;SRR9127200	Mus musculus	whole brain	21	months postnatal	Ntrk2	NTRK2_human_ex21	1.62783	TrkB-Shc
Tabula Muris Consortium	GSE132040	SRR9126046;SRR9127200	Mus musculus	whole brain	21	months postnatal	Ntrk2	NTRK2_human_ex26	11.8394	TrkB-FL
Tabula Muris Consortium	GSE132040	SRR9126047;SRR9126767	Mus musculus	heart	12	months postnatal	Ntrk2	NTRK2_human_ex18	0.255185	TrkB-T1
Tabula Muris Consortium	GSE132040	SRR9126047;SRR9126767	Mus musculus	heart	12	months postnatal	Ntrk2	NTRK2_human_ex21	0.146018	TrkB-Shc
Tabula Muris Consortium	GSE132040	SRR9126047;SRR9126767	Mus musculus	heart	12	months postnatal	Ntrk2	NTRK2_human_ex26	0.208721	TrkB-FL
Tabula Muris Consortium	GSE132040	SRR9126048;SRR9126766	Mus musculus	subcutaneous adipose tissue	21	months postnatal	Ntrk2	NTRK2_human_ex18	32.3705	TrkB-T1
Tabula Muris Consortium	GSE132040	SRR9126048;SRR9126766	Mus musculus	subcutaneous adipose tissue	21	months postnatal	Ntrk2	NTRK2_human_ex21	0.227402	TrkB-Shc
Tabula Muris Consortium	GSE132040	SRR9126048;SRR9126766	Mus musculus	subcutaneous adipose tissue	21	months postnatal	Ntrk2	NTRK2_human_ex26	0.238039	TrkB-FL
Tabula Muris Consortium	GSE132040	SRR9126049;SRR9127324	Mus musculus	subcutaneous adipose tissue	1	months postnatal	Ntrk2	NTRK2_human_ex18	0	TrkB-T1
Tabula Muris Consortium	GSE132040	SRR9126049;SRR9127324	Mus musculus	subcutaneous adipose tissue	1	months postnatal	Ntrk2	NTRK2_human_ex21	0	TrkB-Shc
Tabula Muris Consortium	GSE132040	SRR9126049;SRR9127324	Mus musculus	subcutaneous adipose tissue	1	months postnatal	Ntrk2	NTRK2_human_ex26	0	TrkB-FL
Tabula Muris Consortium	GSE132040	SRR9126050;SRR9126754	Mus musculus	kidney	18	months postnatal	Ntrk2	NTRK2_human_ex18	0.320556	TrkB-T1
Tabula Muris Consortium	GSE132040	SRR9126050;SRR9126754	Mus musculus	kidney	18	months postnatal	Ntrk2	NTRK2_human_ex21	0.131058	TrkB-Shc
Tabula Muris Consortium	GSE132040	SRR9126050;SRR9126754	Mus musculus	kidney	18	months postnatal	Ntrk2	NTRK2_human_ex26	0.106009	TrkB-FL
Tabula Muris Consortium	GSE132040	SRR9126051;SRR9126753	Mus musculus	kidney	9	months postnatal	Ntrk2	NTRK2_human_ex18	0.126829	TrkB-T1
Tabula Muris Consortium	GSE132040	SRR9126051;SRR9126753	Mus musculus	kidney	9	months postnatal	Ntrk2	NTRK2_human_ex21	0.142415	TrkB-Shc
Tabula Muris Consortium	GSE132040	SRR9126051;SRR9126753	Mus musculus	kidney	9	months postnatal	Ntrk2	NTRK2_human_ex26	0.0860069	TrkB-FL
Tabula Muris Consortium	GSE132040	SRR9126052;SRR9127146	Mus musculus	gonadal adipose tissue	24	months postnatal	Ntrk2	NTRK2_human_ex18	23.9303	TrkB-T1
Tabula Muris Consortium	GSE132040	SRR9126052;SRR9127146	Mus musculus	gonadal adipose tissue	24	months postnatal	Ntrk2	NTRK2_human_ex21	0.237213	TrkB-Shc
Tabula Muris Consortium	GSE132040	SRR9126052;SRR9127146	Mus musculus	gonadal adipose tissue	24	months postnatal	Ntrk2	NTRK2_human_ex26	0.0837549	TrkB-FL
Tabula Muris Consortium	GSE132040	SRR9126053;SRR9127145	Mus musculus	whole brain	27	months postnatal	Ntrk2	NTRK2_human_ex18	30.8294	TrkB-T1
Tabula Muris Consortium	GSE132040	SRR9126053;SRR9127145	Mus musculus	whole brain	27	months postnatal	Ntrk2	NTRK2_human_ex21	1.52275	TrkB-Shc
Tabula Muris Consortium	GSE132040	SRR9126053;SRR9127145	Mus musculus	whole brain	27	months postnatal	Ntrk2	NTRK2_human_ex26	14.2814	TrkB-FL
Tabula Muris Consortium	GSE132040	SRR9126054;SRR9127140	Mus musculus	kidney	24	months postnatal	Ntrk2	NTRK2_human_ex18	0.626083	TrkB-T1
Tabula Muris Consortium	GSE132040	SRR9126054;SRR9127140	Mus musculus	kidney	24	months postnatal	Ntrk2	NTRK2_human_ex21	0.136715	TrkB-Shc
Tabula Muris Consortium	GSE132040	SRR9126054;SRR9127140	Mus musculus	kidney	24	months postnatal	Ntrk2	NTRK2_human_ex26	0.086888	TrkB-FL
Tabula Muris Consortium	GSE132040	SRR9126055;SRR9127139	Mus musculus	kidney	3	months postnatal	Ntrk2	NTRK2_human_ex18	0.473149	TrkB-T1
Tabula Muris Consortium	GSE132040	SRR9126055;SRR9127139	Mus musculus	kidney	3	months postnatal	Ntrk2	NTRK2_human_ex21	0.0652471	TrkB-Shc
Tabula Muris Consortium	GSE132040	SRR9126055;SRR9127139	Mus musculus	kidney	3	months postnatal	Ntrk2	NTRK2_human_ex26	0.0107508	TrkB-FL
Tabula Muris Consortium	GSE132040	SRR9126056;SRR9127180	Mus musculus	heart	24	months postnatal	Ntrk2	NTRK2_human_ex18	0.31828	TrkB-T1
Tabula Muris Consortium	GSE132040	SRR9126056;SRR9127180	Mus musculus	heart	24	months postnatal	Ntrk2	NTRK2_human_ex21	0.323258	TrkB-Shc
Tabula Muris Consortium	GSE132040	SRR9126056;SRR9127180	Mus musculus	heart	24	months postnatal	Ntrk2	NTRK2_human_ex26	0.127832	TrkB-FL
Tabula Muris Consortium	GSE132040	SRR9126057;SRR9127179	Mus musculus	lung	1	months postnatal	Ntrk2	NTRK2_human_ex18	2.87326	TrkB-T1
Tabula Muris Consortium	GSE132040	SRR9126057;SRR9127179	Mus musculus	lung	1	months postnatal	Ntrk2	NTRK2_human_ex21	0.391197	TrkB-Shc
Tabula Muris Consortium	GSE132040	SRR9126057;SRR9127179	Mus musculus	lung	1	months postnatal	Ntrk2	NTRK2_human_ex26	0.128915	TrkB-FL
Tabula Muris Consortium	GSE132040	SRR9126058;SRR9126916	Mus musculus	bone	12	months postnatal	Ntrk2	NTRK2_human_ex18	0.202975	TrkB-T1
Tabula Muris Consortium	GSE132040	SRR9126058;SRR9126916	Mus musculus	bone	12	months postnatal	Ntrk2	NTRK2_human_ex21	0.37227	TrkB-Shc
Tabula Muris Consortium	GSE132040	SRR9126058;SRR9126916	Mus musculus	bone	12	months postnatal	Ntrk2	NTRK2_human_ex26	0.262881	TrkB-FL
Tabula Muris Consortium	GSE132040	SRR9126059;SRR9126915	Mus musculus	muscle	15	months postnatal	Ntrk2	NTRK2_human_ex18	0.488488	TrkB-T1
Tabula Muris Consortium	GSE132040	SRR9126059;SRR9126915	Mus musculus	muscle	15	months postnatal	Ntrk2	NTRK2_human_ex21	0.0123666	TrkB-Shc
Tabula Muris Consortium	GSE132040	SRR9126059;SRR9126915	Mus musculus	muscle	15	months postnatal	Ntrk2	NTRK2_human_ex26	0	TrkB-FL
Tabula Muris Consortium	GSE132040	SRR9126060;SRR9126918	Mus musculus	liver	18	months postnatal	Ntrk2	NTRK2_human_ex18	0.652378	TrkB-T1
Tabula Muris Consortium	GSE132040	SRR9126060;SRR9126918	Mus musculus	liver	18	months postnatal	Ntrk2	NTRK2_human_ex21	0.0906442	TrkB-Shc
Tabula Muris Consortium	GSE132040	SRR9126060;SRR9126918	Mus musculus	liver	18	months postnatal	Ntrk2	NTRK2_human_ex26	0.0128018	TrkB-FL
Tabula Muris Consortium	GSE132040	SRR9126061;SRR9126917	Mus musculus	subcutaneous adipose tissue	27	months postnatal	Ntrk2	NTRK2_human_ex18	23.9541	TrkB-T1
Tabula Muris Consortium	GSE132040	SRR9126061;SRR9126917	Mus musculus	subcutaneous adipose tissue	27	months postnatal	Ntrk2	NTRK2_human_ex21	0.448574	TrkB-Shc
Tabula Muris Consortium	GSE132040	SRR9126061;SRR9126917	Mus musculus	subcutaneous adipose tissue	27	months postnatal	Ntrk2	NTRK2_human_ex26	0.355488	TrkB-FL
Tabula Muris Consortium	GSE132040	SRR9126062;SRR9126756	Mus musculus	muscle	15	months postnatal	Ntrk2	NTRK2_human_ex18	0.504307	TrkB-T1
Tabula Muris Consortium	GSE132040	SRR9126062;SRR9126756	Mus musculus	muscle	15	months postnatal	Ntrk2	NTRK2_human_ex21	0	TrkB-Shc
Tabula Muris Consortium	GSE132040	SRR9126062;SRR9126756	Mus musculus	muscle	15	months postnatal	Ntrk2	NTRK2_human_ex26	0	TrkB-FL
Tabula Muris Consortium	GSE132040	SRR9126063;SRR9126755	Mus musculus	gonadal adipose tissue	3	months postnatal	Ntrk2	NTRK2_human_ex18	31.5037	TrkB-T1
Tabula Muris Consortium	GSE132040	SRR9126063;SRR9126755	Mus musculus	gonadal adipose tissue	3	months postnatal	Ntrk2	NTRK2_human_ex21	0	TrkB-Shc
Tabula Muris Consortium	GSE132040	SRR9126063;SRR9126755	Mus musculus	gonadal adipose tissue	3	months postnatal	Ntrk2	NTRK2_human_ex26	0	TrkB-FL
Tabula Muris Consortium	GSE132040	SRR9126064;SRR9126758	Mus musculus	liver	3	months postnatal	Ntrk2	NTRK2_human_ex18	0.293174	TrkB-T1
Tabula Muris Consortium	GSE132040	SRR9126064;SRR9126758	Mus musculus	liver	3	months postnatal	Ntrk2	NTRK2_human_ex21	0	TrkB-Shc
Tabula Muris Consortium	GSE132040	SRR9126064;SRR9126758	Mus musculus	liver	3	months postnatal	Ntrk2	NTRK2_human_ex26	0	TrkB-FL
Tabula Muris Consortium	GSE132040	SRR9126065;SRR9126757	Mus musculus	muscle	1	months postnatal	Ntrk2	NTRK2_human_ex18	0.506225	TrkB-T1
Tabula Muris Consortium	GSE132040	SRR9126065;SRR9126757	Mus musculus	muscle	1	months postnatal	Ntrk2	NTRK2_human_ex21	0	TrkB-Shc
Tabula Muris Consortium	GSE132040	SRR9126065;SRR9126757	Mus musculus	muscle	1	months postnatal	Ntrk2	NTRK2_human_ex26	0	TrkB-FL
Tabula Muris Consortium	GSE132040	SRR9126066;SRR9127547	Mus musculus	subcutaneous adipose tissue	15	months postnatal	Ntrk2	NTRK2_human_ex18	32.2809	TrkB-T1
Tabula Muris Consortium	GSE132040	SRR9126066;SRR9127547	Mus musculus	subcutaneous adipose tissue	15	months postnatal	Ntrk2	NTRK2_human_ex21	0.419505	TrkB-Shc
Tabula Muris Consortium	GSE132040	SRR9126066;SRR9127547	Mus musculus	subcutaneous adipose tissue	15	months postnatal	Ntrk2	NTRK2_human_ex26	0.646491	TrkB-FL
Tabula Muris Consortium	GSE132040	SRR9126067;SRR9127546	Mus musculus	pancreas	15	months postnatal	Ntrk2	NTRK2_human_ex18	0.564743	TrkB-T1
Tabula Muris Consortium	GSE132040	SRR9126067;SRR9127546	Mus musculus	pancreas	15	months postnatal	Ntrk2	NTRK2_human_ex21	0.423701	TrkB-Shc
Tabula Muris Consortium	GSE132040	SRR9126067;SRR9127546	Mus musculus	pancreas	15	months postnatal	Ntrk2	NTRK2_human_ex26	0.279252	TrkB-FL
Tabula Muris Consortium	GSE132040	SRR9126068;SRR9127199	Mus musculus	brown adipose tissue	15	months postnatal	Ntrk2	NTRK2_human_ex18	20.8752	TrkB-T1
Tabula Muris Consortium	GSE132040	SRR9126068;SRR9127199	Mus musculus	brown adipose tissue	15	months postnatal	Ntrk2	NTRK2_human_ex21	0.0749871	TrkB-Shc
Tabula Muris Consortium	GSE132040	SRR9126068;SRR9127199	Mus musculus	brown adipose tissue	15	months postnatal	Ntrk2	NTRK2_human_ex26	0.133441	TrkB-FL
Tabula Muris Consortium	GSE132040	SRR9126069;SRR9127001	Mus musculus	spleen	21	months postnatal	Ntrk2	NTRK2_human_ex18	0.0779257	TrkB-T1
Tabula Muris Consortium	GSE132040	SRR9126069;SRR9127001	Mus musculus	spleen	21	months postnatal	Ntrk2	NTRK2_human_ex21	0.085072	TrkB-Shc
Tabula Muris Consortium	GSE132040	SRR9126069;SRR9127001	Mus musculus	spleen	21	months postnatal	Ntrk2	NTRK2_human_ex26	0.117745	TrkB-FL
Tabula Muris Consortium	GSE132040	SRR9126070;SRR9127520	Mus musculus	white blood cells	24	months postnatal	Ntrk2	NTRK2_human_ex18	0.0244881	TrkB-T1
Tabula Muris Consortium	GSE132040	SRR9126070;SRR9127520	Mus musculus	white blood cells	24	months postnatal	Ntrk2	NTRK2_human_ex21	0	TrkB-Shc
Tabula Muris Consortium	GSE132040	SRR9126070;SRR9127520	Mus musculus	white blood cells	24	months postnatal	Ntrk2	NTRK2_human_ex26	0	TrkB-FL
Tabula Muris Consortium	GSE132040	SRR9126071;SRR9127319	Mus musculus	heart	27	months postnatal	Ntrk2	NTRK2_human_ex18	0.583336	TrkB-T1
Tabula Muris Consortium	GSE132040	SRR9126071;SRR9127319	Mus musculus	heart	27	months postnatal	Ntrk2	NTRK2_human_ex21	0.276567	TrkB-Shc
Tabula Muris Consortium	GSE132040	SRR9126071;SRR9127319	Mus musculus	heart	27	months postnatal	Ntrk2	NTRK2_human_ex26	0.0143905	TrkB-FL
Tabula Muris Consortium	GSE132040	SRR9126072;SRR9127318	Mus musculus	liver	24	months postnatal	Ntrk2	NTRK2_human_ex18	1.96103	TrkB-T1
Tabula Muris Consortium	GSE132040	SRR9126072;SRR9127318	Mus musculus	liver	24	months postnatal	Ntrk2	NTRK2_human_ex21	0.106489	TrkB-Shc
Tabula Muris Consortium	GSE132040	SRR9126072;SRR9127318	Mus musculus	liver	24	months postnatal	Ntrk2	NTRK2_human_ex26	0.0526384	TrkB-FL
Tabula Muris Consortium	GSE132040	SRR9126073;SRR9127321	Mus musculus	bone marrow	24	months postnatal	Ntrk2	NTRK2_human_ex18	0.219618	TrkB-T1
Tabula Muris Consortium	GSE132040	SRR9126073;SRR9127321	Mus musculus	bone marrow	24	months postnatal	Ntrk2	NTRK2_human_ex21	0.0885261	TrkB-Shc
Tabula Muris Consortium	GSE132040	SRR9126073;SRR9127321	Mus musculus	bone marrow	24	months postnatal	Ntrk2	NTRK2_human_ex26	0.0583457	TrkB-FL
Tabula Muris Consortium	GSE132040	SRR9126074;SRR9127320	Mus musculus	heart	21	months postnatal	Ntrk2	NTRK2_human_ex18	0.243465	TrkB-T1
Tabula Muris Consortium	GSE132040	SRR9126074;SRR9127320	Mus musculus	heart	21	months postnatal	Ntrk2	NTRK2_human_ex21	0.113566	TrkB-Shc
Tabula Muris Consortium	GSE132040	SRR9126074;SRR9127320	Mus musculus	heart	21	months postnatal	Ntrk2	NTRK2_human_ex26	0.0144975	TrkB-FL
Tabula Muris Consortium	GSE132040	SRR9126075;SRR9127315	Mus musculus	heart	1	months postnatal	Ntrk2	NTRK2_human_ex18	0.515828	TrkB-T1
Tabula Muris Consortium	GSE132040	SRR9126075;SRR9127315	Mus musculus	heart	1	months postnatal	Ntrk2	NTRK2_human_ex21	0.369646	TrkB-Shc
Tabula Muris Consortium	GSE132040	SRR9126075;SRR9127315	Mus musculus	heart	1	months postnatal	Ntrk2	NTRK2_human_ex26	0.171299	TrkB-FL
Tabula Muris Consortium	GSE132040	SRR9126076;SRR9127314	Mus musculus	brown adipose tissue	21	months postnatal	Ntrk2	NTRK2_human_ex18	20.6682	TrkB-T1
Tabula Muris Consortium	GSE132040	SRR9126076;SRR9127314	Mus musculus	brown adipose tissue	21	months postnatal	Ntrk2	NTRK2_human_ex21	0.112562	TrkB-Shc
Tabula Muris Consortium	GSE132040	SRR9126076;SRR9127314	Mus musculus	brown adipose tissue	21	months postnatal	Ntrk2	NTRK2_human_ex26	0.272533	TrkB-FL
Tabula Muris Consortium	GSE132040	SRR9126077;SRR9127317	Mus musculus	mesenteric adipose tissue	3	months postnatal	Ntrk2	NTRK2_human_ex18	13.7803	TrkB-T1
Tabula Muris Consortium	GSE132040	SRR9126077;SRR9127317	Mus musculus	mesenteric adipose tissue	3	months postnatal	Ntrk2	NTRK2_human_ex21	0.261466	TrkB-Shc
Tabula Muris Consortium	GSE132040	SRR9126077;SRR9127317	Mus musculus	mesenteric adipose tissue	3	months postnatal	Ntrk2	NTRK2_human_ex26	0.246397	TrkB-FL
Tabula Muris Consortium	GSE132040	SRR9126078;SRR9127316	Mus musculus	white blood cells	18	months postnatal	Ntrk2	NTRK2_human_ex18	0	TrkB-T1
Tabula Muris Consortium	GSE132040	SRR9126078;SRR9127316	Mus musculus	white blood cells	18	months postnatal	Ntrk2	NTRK2_human_ex21	0	TrkB-Shc
Tabula Muris Consortium	GSE132040	SRR9126078;SRR9127316	Mus musculus	white blood cells	18	months postnatal	Ntrk2	NTRK2_human_ex26	0	TrkB-FL
Tabula Muris Consortium	GSE132040	SRR9126079;SRR9126964	Mus musculus	heart	9	months postnatal	Ntrk2	NTRK2_human_ex18	0.234268	TrkB-T1
Tabula Muris Consortium	GSE132040	SRR9126079;SRR9126964	Mus musculus	heart	9	months postnatal	Ntrk2	NTRK2_human_ex21	0.175373	TrkB-Shc
Tabula Muris Consortium	GSE132040	SRR9126079;SRR9126964	Mus musculus	heart	9	months postnatal	Ntrk2	NTRK2_human_ex26	0.154113	TrkB-FL
Tabula Muris Consortium	GSE132040	SRR9126080;SRR9126928	Mus musculus	mesenteric adipose tissue	9	months postnatal	Ntrk2	NTRK2_human_ex18	9.50353	TrkB-T1
Tabula Muris Consortium	GSE132040	SRR9126080;SRR9126928	Mus musculus	mesenteric adipose tissue	9	months postnatal	Ntrk2	NTRK2_human_ex21	0.185593	TrkB-Shc
Tabula Muris Consortium	GSE132040	SRR9126080;SRR9126928	Mus musculus	mesenteric adipose tissue	9	months postnatal	Ntrk2	NTRK2_human_ex26	0.122321	TrkB-FL
Tabula Muris Consortium	GSE132040	SRR9126081;SRR9126689	Mus musculus	gonadal adipose tissue	27	months postnatal	Ntrk2	NTRK2_human_ex18	22.4044	TrkB-T1
Tabula Muris Consortium	GSE132040	SRR9126081;SRR9126689	Mus musculus	gonadal adipose tissue	27	months postnatal	Ntrk2	NTRK2_human_ex21	0.239263	TrkB-Shc
Tabula Muris Consortium	GSE132040	SRR9126081;SRR9126689	Mus musculus	gonadal adipose tissue	27	months postnatal	Ntrk2	NTRK2_human_ex26	0.488849	TrkB-FL
Tabula Muris Consortium	GSE132040	SRR9126082;SRR9126688	Mus musculus	heart	15	months postnatal	Ntrk2	NTRK2_human_ex18	0.212759	TrkB-T1
Tabula Muris Consortium	GSE132040	SRR9126082;SRR9126688	Mus musculus	heart	15	months postnatal	Ntrk2	NTRK2_human_ex21	0.154847	TrkB-Shc
Tabula Muris Consortium	GSE132040	SRR9126082;SRR9126688	Mus musculus	heart	15	months postnatal	Ntrk2	NTRK2_human_ex26	0.0510281	TrkB-FL
Tabula Muris Consortium	GSE132040	SRR9126083;SRR9126691	Mus musculus	subcutaneous adipose tissue	12	months postnatal	Ntrk2	NTRK2_human_ex18	24.865	TrkB-T1
Tabula Muris Consortium	GSE132040	SRR9126083;SRR9126691	Mus musculus	subcutaneous adipose tissue	12	months postnatal	Ntrk2	NTRK2_human_ex21	0.319199	TrkB-Shc
Tabula Muris Consortium	GSE132040	SRR9126083;SRR9126691	Mus musculus	subcutaneous adipose tissue	12	months postnatal	Ntrk2	NTRK2_human_ex26	0.114237	TrkB-FL
Tabula Muris Consortium	GSE132040	SRR9126084;SRR9126690	Mus musculus	subcutaneous adipose tissue	27	months postnatal	Ntrk2	NTRK2_human_ex18	28.1343	TrkB-T1
Tabula Muris Consortium	GSE132040	SRR9126084;SRR9126690	Mus musculus	subcutaneous adipose tissue	27	months postnatal	Ntrk2	NTRK2_human_ex21	0.124074	TrkB-Shc
Tabula Muris Consortium	GSE132040	SRR9126084;SRR9126690	Mus musculus	subcutaneous adipose tissue	27	months postnatal	Ntrk2	NTRK2_human_ex26	0.61331	TrkB-FL
Tabula Muris Consortium	GSE132040	SRR9126085;SRR9126693	Mus musculus	muscle	12	months postnatal	Ntrk2	NTRK2_human_ex18	0.951509	TrkB-T1
Tabula Muris Consortium	GSE132040	SRR9126085;SRR9126693	Mus musculus	muscle	12	months postnatal	Ntrk2	NTRK2_human_ex21	0.0485981	TrkB-Shc
Tabula Muris Consortium	GSE132040	SRR9126085;SRR9126693	Mus musculus	muscle	12	months postnatal	Ntrk2	NTRK2_human_ex26	0	TrkB-FL
Tabula Muris Consortium	GSE132040	SRR9126086;SRR9126692	Mus musculus	lung	1	months postnatal	Ntrk2	NTRK2_human_ex18	3.77737	TrkB-T1
Tabula Muris Consortium	GSE132040	SRR9126086;SRR9126692	Mus musculus	lung	1	months postnatal	Ntrk2	NTRK2_human_ex21	0.641312	TrkB-Shc
Tabula Muris Consortium	GSE132040	SRR9126086;SRR9126692	Mus musculus	lung	1	months postnatal	Ntrk2	NTRK2_human_ex26	0.211338	TrkB-FL
Tabula Muris Consortium	GSE132040	SRR9126087;SRR9127043	Mus musculus	bone	1	months postnatal	Ntrk2	NTRK2_human_ex18	0.592433	TrkB-T1
Tabula Muris Consortium	GSE132040	SRR9126087;SRR9127043	Mus musculus	bone	1	months postnatal	Ntrk2	NTRK2_human_ex21	0.788434	TrkB-Shc
Tabula Muris Consortium	GSE132040	SRR9126087;SRR9127043	Mus musculus	bone	1	months postnatal	Ntrk2	NTRK2_human_ex26	0.26794	TrkB-FL
Tabula Muris Consortium	GSE132040	SRR9126088;SRR9126694	Mus musculus	muscle	24	months postnatal	Ntrk2	NTRK2_human_ex18	0.30631	TrkB-T1
Tabula Muris Consortium	GSE132040	SRR9126088;SRR9126694	Mus musculus	muscle	24	months postnatal	Ntrk2	NTRK2_human_ex21	0.16896	TrkB-Shc
Tabula Muris Consortium	GSE132040	SRR9126088;SRR9126694	Mus musculus	muscle	24	months postnatal	Ntrk2	NTRK2_human_ex26	0.0417594	TrkB-FL
Tabula Muris Consortium	GSE132040	SRR9126089;SRR9127045	Mus musculus	skin	1	months postnatal	Ntrk2	NTRK2_human_ex18	6.12085	TrkB-T1
Tabula Muris Consortium	GSE132040	SRR9126089;SRR9127045	Mus musculus	skin	1	months postnatal	Ntrk2	NTRK2_human_ex21	0	TrkB-Shc
Tabula Muris Consortium	GSE132040	SRR9126089;SRR9127045	Mus musculus	skin	1	months postnatal	Ntrk2	NTRK2_human_ex26	0.0302437	TrkB-FL
Tabula Muris Consortium	GSE132040	SRR9126090;SRR9127044	Mus musculus	muscle	12	months postnatal	Ntrk2	NTRK2_human_ex18	0.635792	TrkB-T1
Tabula Muris Consortium	GSE132040	SRR9126090;SRR9127044	Mus musculus	muscle	12	months postnatal	Ntrk2	NTRK2_human_ex21	0.0832917	TrkB-Shc
Tabula Muris Consortium	GSE132040	SRR9126090;SRR9127044	Mus musculus	muscle	12	months postnatal	Ntrk2	NTRK2_human_ex26	0.0686198	TrkB-FL
Tabula Muris Consortium	GSE132040	SRR9126091;SRR9127208	Mus musculus	lung	18	months postnatal	Ntrk2	NTRK2_human_ex18	1.73809	TrkB-T1
Tabula Muris Consortium	GSE132040	SRR9126091;SRR9127208	Mus musculus	lung	18	months postnatal	Ntrk2	NTRK2_human_ex21	0.015218	TrkB-Shc
Tabula Muris Consortium	GSE132040	SRR9126091;SRR9127208	Mus musculus	lung	18	months postnatal	Ntrk2	NTRK2_human_ex26	0.0300896	TrkB-FL
Tabula Muris Consortium	GSE132040	SRR9126092;SRR9127207	Mus musculus	kidney	1	months postnatal	Ntrk2	NTRK2_human_ex18	0.167706	TrkB-T1
Tabula Muris Consortium	GSE132040	SRR9126092;SRR9127207	Mus musculus	kidney	1	months postnatal	Ntrk2	NTRK2_human_ex21	0.0439406	TrkB-Shc
Tabula Muris Consortium	GSE132040	SRR9126092;SRR9127207	Mus musculus	kidney	1	months postnatal	Ntrk2	NTRK2_human_ex26	0	TrkB-FL
Tabula Muris Consortium	GSE132040	SRR9126093;SRR9127210	Mus musculus	brown adipose tissue	21	months postnatal	Ntrk2	NTRK2_human_ex18	21.4427	TrkB-T1
Tabula Muris Consortium	GSE132040	SRR9126093;SRR9127210	Mus musculus	brown adipose tissue	21	months postnatal	Ntrk2	NTRK2_human_ex21	0.146978	TrkB-Shc
Tabula Muris Consortium	GSE132040	SRR9126093;SRR9127210	Mus musculus	brown adipose tissue	21	months postnatal	Ntrk2	NTRK2_human_ex26	0.133197	TrkB-FL
Tabula Muris Consortium	GSE132040	SRR9126095;SRR9127393	Mus musculus	white blood cells	15	months postnatal	Ntrk2	NTRK2_human_ex18	0.140923	TrkB-T1
Tabula Muris Consortium	GSE132040	SRR9126095;SRR9127393	Mus musculus	white blood cells	15	months postnatal	Ntrk2	NTRK2_human_ex21	0	TrkB-Shc
Tabula Muris Consortium	GSE132040	SRR9126095;SRR9127393	Mus musculus	white blood cells	15	months postnatal	Ntrk2	NTRK2_human_ex26	0	TrkB-FL
Tabula Muris Consortium	GSE132040	SRR9126096;SRR9127392	Mus musculus	whole brain	6	months postnatal	Ntrk2	NTRK2_human_ex18	28.6235	TrkB-T1
Tabula Muris Consortium	GSE132040	SRR9126096;SRR9127392	Mus musculus	whole brain	6	months postnatal	Ntrk2	NTRK2_human_ex21	0.903926	TrkB-Shc
Tabula Muris Consortium	GSE132040	SRR9126096;SRR9127392	Mus musculus	whole brain	6	months postnatal	Ntrk2	NTRK2_human_ex26	10.5676	TrkB-FL
Tabula Muris Consortium	GSE132040	SRR9126097;SRR9127214	Mus musculus	bone	18	months postnatal	Ntrk2	NTRK2_human_ex18	3.15103	TrkB-T1
Tabula Muris Consortium	GSE132040	SRR9126097;SRR9127214	Mus musculus	bone	18	months postnatal	Ntrk2	NTRK2_human_ex21	4.52572	TrkB-Shc
Tabula Muris Consortium	GSE132040	SRR9126097;SRR9127214	Mus musculus	bone	18	months postnatal	Ntrk2	NTRK2_human_ex26	1.54374	TrkB-FL
Tabula Muris Consortium	GSE132040	SRR9126098;SRR9127213	Mus musculus	kidney	27	months postnatal	Ntrk2	NTRK2_human_ex18	0.386101	TrkB-T1
Tabula Muris Consortium	GSE132040	SRR9126098;SRR9127213	Mus musculus	kidney	27	months postnatal	Ntrk2	NTRK2_human_ex21	0.0632263	TrkB-Shc
Tabula Muris Consortium	GSE132040	SRR9126098;SRR9127213	Mus musculus	kidney	27	months postnatal	Ntrk2	NTRK2_human_ex26	0.0625067	TrkB-FL
Tabula Muris Consortium	GSE132040	SRR9126099;SRR9127401	Mus musculus	heart	9	months postnatal	Ntrk2	NTRK2_human_ex18	0.635297	TrkB-T1
Tabula Muris Consortium	GSE132040	SRR9126099;SRR9127401	Mus musculus	heart	9	months postnatal	Ntrk2	NTRK2_human_ex21	0.0998723	TrkB-Shc
Tabula Muris Consortium	GSE132040	SRR9126099;SRR9127401	Mus musculus	heart	9	months postnatal	Ntrk2	NTRK2_human_ex26	0.0329119	TrkB-FL
Tabula Muris Consortium	GSE132040	SRR9126100;SRR9127002	Mus musculus	gonadal adipose tissue	3	months postnatal	Ntrk2	NTRK2_human_ex18	24.1769	TrkB-T1
Tabula Muris Consortium	GSE132040	SRR9126100;SRR9127002	Mus musculus	gonadal adipose tissue	3	months postnatal	Ntrk2	NTRK2_human_ex21	0.15522	TrkB-Shc
Tabula Muris Consortium	GSE132040	SRR9126100;SRR9127002	Mus musculus	gonadal adipose tissue	3	months postnatal	Ntrk2	NTRK2_human_ex26	0.109609	TrkB-FL
Tabula Muris Consortium	GSE132040	SRR9126101;SRR9127403	Mus musculus	whole brain	12	months postnatal	Ntrk2	NTRK2_human_ex18	30.961	TrkB-T1
Tabula Muris Consortium	GSE132040	SRR9126101;SRR9127403	Mus musculus	whole brain	12	months postnatal	Ntrk2	NTRK2_human_ex21	1.56226	TrkB-Shc
Tabula Muris Consortium	GSE132040	SRR9126101;SRR9127403	Mus musculus	whole brain	12	months postnatal	Ntrk2	NTRK2_human_ex26	10.7215	TrkB-FL
Tabula Muris Consortium	GSE132040	SRR9126102;SRR9127086	Mus musculus	heart	3	months postnatal	Ntrk2	NTRK2_human_ex18	0.146088	TrkB-T1
Tabula Muris Consortium	GSE132040	SRR9126102;SRR9127086	Mus musculus	heart	3	months postnatal	Ntrk2	NTRK2_human_ex21	0.307344	TrkB-Shc
Tabula Muris Consortium	GSE132040	SRR9126102;SRR9127086	Mus musculus	heart	3	months postnatal	Ntrk2	NTRK2_human_ex26	0.0688016	TrkB-FL
Tabula Muris Consortium	GSE132040	SRR9126103;SRR9127091	Mus musculus	lung	1	months postnatal	Ntrk2	NTRK2_human_ex18	2.96728	TrkB-T1
Tabula Muris Consortium	GSE132040	SRR9126103;SRR9127091	Mus musculus	lung	1	months postnatal	Ntrk2	NTRK2_human_ex21	0.779395	TrkB-Shc
Tabula Muris Consortium	GSE132040	SRR9126103;SRR9127091	Mus musculus	lung	1	months postnatal	Ntrk2	NTRK2_human_ex26	0.465899	TrkB-FL
Tabula Muris Consortium	GSE132040	SRR9126104;SRR9127089	Mus musculus	white blood cells	27	months postnatal	Ntrk2	NTRK2_human_ex18	0	TrkB-T1
Tabula Muris Consortium	GSE132040	SRR9126104;SRR9127089	Mus musculus	white blood cells	27	months postnatal	Ntrk2	NTRK2_human_ex21	0	TrkB-Shc
Tabula Muris Consortium	GSE132040	SRR9126104;SRR9127089	Mus musculus	white blood cells	27	months postnatal	Ntrk2	NTRK2_human_ex26	0	TrkB-FL
Tabula Muris Consortium	GSE132040	SRR9126105;SRR9126965	Mus musculus	brown adipose tissue	15	months postnatal	Ntrk2	NTRK2_human_ex18	21.3896	TrkB-T1
Tabula Muris Consortium	GSE132040	SRR9126105;SRR9126965	Mus musculus	brown adipose tissue	15	months postnatal	Ntrk2	NTRK2_human_ex21	0.124571	TrkB-Shc
Tabula Muris Consortium	GSE132040	SRR9126105;SRR9126965	Mus musculus	brown adipose tissue	15	months postnatal	Ntrk2	NTRK2_human_ex26	0.0351866	TrkB-FL
Tabula Muris Consortium	GSE132040	SRR9126106;SRR9127100	Mus musculus	gonadal adipose tissue	6	months postnatal	Ntrk2	NTRK2_human_ex18	34.3169	TrkB-T1
Tabula Muris Consortium	GSE132040	SRR9126106;SRR9127100	Mus musculus	gonadal adipose tissue	6	months postnatal	Ntrk2	NTRK2_human_ex21	0.124601	TrkB-Shc
Tabula Muris Consortium	GSE132040	SRR9126106;SRR9127100	Mus musculus	gonadal adipose tissue	6	months postnatal	Ntrk2	NTRK2_human_ex26	0.331647	TrkB-FL
Tabula Muris Consortium	GSE132040	SRR9126107;SRR9127132	Mus musculus	mesenteric adipose tissue	15	months postnatal	Ntrk2	NTRK2_human_ex18	20.6064	TrkB-T1
Tabula Muris Consortium	GSE132040	SRR9126107;SRR9127132	Mus musculus	mesenteric adipose tissue	15	months postnatal	Ntrk2	NTRK2_human_ex21	0.304779	TrkB-Shc
Tabula Muris Consortium	GSE132040	SRR9126107;SRR9127132	Mus musculus	mesenteric adipose tissue	15	months postnatal	Ntrk2	NTRK2_human_ex26	0.60262	TrkB-FL
Tabula Muris Consortium	GSE132040	SRR9126108;SRR9126963	Mus musculus	muscle	24	months postnatal	Ntrk2	NTRK2_human_ex18	0.30548	TrkB-T1
Tabula Muris Consortium	GSE132040	SRR9126108;SRR9126963	Mus musculus	muscle	24	months postnatal	Ntrk2	NTRK2_human_ex21	0.031432	TrkB-Shc
Tabula Muris Consortium	GSE132040	SRR9126108;SRR9126963	Mus musculus	muscle	24	months postnatal	Ntrk2	NTRK2_human_ex26	0.0310743	TrkB-FL
Tabula Muris Consortium	GSE132040	SRR9126109;SRR9127202	Mus musculus	small intestine	3	months postnatal	Ntrk2	NTRK2_human_ex18	0.00693722	TrkB-T1
Tabula Muris Consortium	GSE132040	SRR9126109;SRR9127202	Mus musculus	small intestine	3	months postnatal	Ntrk2	NTRK2_human_ex21	0.0246383	TrkB-Shc
Tabula Muris Consortium	GSE132040	SRR9126109;SRR9127202	Mus musculus	small intestine	3	months postnatal	Ntrk2	NTRK2_human_ex26	0	TrkB-FL
Tabula Muris Consortium	GSE132040	SRR9126110;SRR9127094	Mus musculus	spleen	1	months postnatal	Ntrk2	NTRK2_human_ex18	0.423271	TrkB-T1
Tabula Muris Consortium	GSE132040	SRR9126110;SRR9127094	Mus musculus	spleen	1	months postnatal	Ntrk2	NTRK2_human_ex21	0.558224	TrkB-Shc
Tabula Muris Consortium	GSE132040	SRR9126110;SRR9127094	Mus musculus	spleen	1	months postnatal	Ntrk2	NTRK2_human_ex26	0.301122	TrkB-FL
Tabula Muris Consortium	GSE132040	SRR9126111;SRR9126831	Mus musculus	liver	6	months postnatal	Ntrk2	NTRK2_human_ex18	0.444369	TrkB-T1
Tabula Muris Consortium	GSE132040	SRR9126111;SRR9126831	Mus musculus	liver	6	months postnatal	Ntrk2	NTRK2_human_ex21	0	TrkB-Shc
Tabula Muris Consortium	GSE132040	SRR9126111;SRR9126831	Mus musculus	liver	6	months postnatal	Ntrk2	NTRK2_human_ex26	0.0103697	TrkB-FL
Tabula Muris Consortium	GSE132040	SRR9126112;SRR9127454	Mus musculus	muscle	9	months postnatal	Ntrk2	NTRK2_human_ex18	1.00926	TrkB-T1
Tabula Muris Consortium	GSE132040	SRR9126112;SRR9127454	Mus musculus	muscle	9	months postnatal	Ntrk2	NTRK2_human_ex21	0.15464	TrkB-Shc
Tabula Muris Consortium	GSE132040	SRR9126112;SRR9127454	Mus musculus	muscle	9	months postnatal	Ntrk2	NTRK2_human_ex26	0.0458641	TrkB-FL
Tabula Muris Consortium	GSE132040	SRR9126113;SRR9127204	Mus musculus	gonadal adipose tissue	1	months postnatal	Ntrk2	NTRK2_human_ex18	15.3073	TrkB-T1
Tabula Muris Consortium	GSE132040	SRR9126113;SRR9127204	Mus musculus	gonadal adipose tissue	1	months postnatal	Ntrk2	NTRK2_human_ex21	0.0844473	TrkB-Shc
Tabula Muris Consortium	GSE132040	SRR9126113;SRR9127204	Mus musculus	gonadal adipose tissue	1	months postnatal	Ntrk2	NTRK2_human_ex26	0.177408	TrkB-FL
Tabula Muris Consortium	GSE132040	SRR9126114;SRR9127203	Mus musculus	whole brain	18	months postnatal	Ntrk2	NTRK2_human_ex18	39.2054	TrkB-T1
Tabula Muris Consortium	GSE132040	SRR9126114;SRR9127203	Mus musculus	whole brain	18	months postnatal	Ntrk2	NTRK2_human_ex21	1.10603	TrkB-Shc
Tabula Muris Consortium	GSE132040	SRR9126114;SRR9127203	Mus musculus	whole brain	18	months postnatal	Ntrk2	NTRK2_human_ex26	12.207	TrkB-FL
Tabula Muris Consortium	GSE132040	SRR9126115;SRR9127206	Mus musculus	subcutaneous adipose tissue	3	months postnatal	Ntrk2	NTRK2_human_ex18	32.7419	TrkB-T1
Tabula Muris Consortium	GSE132040	SRR9126115;SRR9127206	Mus musculus	subcutaneous adipose tissue	3	months postnatal	Ntrk2	NTRK2_human_ex21	0.550659	TrkB-Shc
Tabula Muris Consortium	GSE132040	SRR9126115;SRR9127206	Mus musculus	subcutaneous adipose tissue	3	months postnatal	Ntrk2	NTRK2_human_ex26	0.304829	TrkB-FL
Tabula Muris Consortium	GSE132040	SRR9126116;SRR9127205	Mus musculus	brown adipose tissue	6	months postnatal	Ntrk2	NTRK2_human_ex18	22.7184	TrkB-T1
Tabula Muris Consortium	GSE132040	SRR9126116;SRR9127205	Mus musculus	brown adipose tissue	6	months postnatal	Ntrk2	NTRK2_human_ex21	0.0733065	TrkB-Shc
Tabula Muris Consortium	GSE132040	SRR9126116;SRR9127205	Mus musculus	brown adipose tissue	6	months postnatal	Ntrk2	NTRK2_human_ex26	0.241574	TrkB-FL
Tabula Muris Consortium	GSE132040	SRR9126117;SRR9127127	Mus musculus	small intestine	12	months postnatal	Ntrk2	NTRK2_human_ex18	0.0787227	TrkB-T1
Tabula Muris Consortium	GSE132040	SRR9126117;SRR9127127	Mus musculus	small intestine	12	months postnatal	Ntrk2	NTRK2_human_ex21	0.123442	TrkB-Shc
Tabula Muris Consortium	GSE132040	SRR9126117;SRR9127127	Mus musculus	small intestine	12	months postnatal	Ntrk2	NTRK2_human_ex26	0.0135942	TrkB-FL
Tabula Muris Consortium	GSE132040	SRR9126118;SRR9127107	Mus musculus	white blood cells	9	months postnatal	Ntrk2	NTRK2_human_ex18	0	TrkB-T1
Tabula Muris Consortium	GSE132040	SRR9126118;SRR9127107	Mus musculus	white blood cells	9	months postnatal	Ntrk2	NTRK2_human_ex21	0.122099	TrkB-Shc
Tabula Muris Consortium	GSE132040	SRR9126118;SRR9127107	Mus musculus	white blood cells	9	months postnatal	Ntrk2	NTRK2_human_ex26	0.0482837	TrkB-FL
Tabula Muris Consortium	GSE132040	SRR9126119;SRR9127373	Mus musculus	muscle	3	months postnatal	Ntrk2	NTRK2_human_ex18	0.705526	TrkB-T1
Tabula Muris Consortium	GSE132040	SRR9126119;SRR9127373	Mus musculus	muscle	3	months postnatal	Ntrk2	NTRK2_human_ex21	0	TrkB-Shc
Tabula Muris Consortium	GSE132040	SRR9126119;SRR9127373	Mus musculus	muscle	3	months postnatal	Ntrk2	NTRK2_human_ex26	0.0148578	TrkB-FL
Tabula Muris Consortium	GSE132040	SRR9126120;SRR9127371	Mus musculus	lung	12	months postnatal	Ntrk2	NTRK2_human_ex18	4.0963	TrkB-T1
Tabula Muris Consortium	GSE132040	SRR9126120;SRR9127371	Mus musculus	lung	12	months postnatal	Ntrk2	NTRK2_human_ex21	0.765859	TrkB-Shc
Tabula Muris Consortium	GSE132040	SRR9126120;SRR9127371	Mus musculus	lung	12	months postnatal	Ntrk2	NTRK2_human_ex26	0.433134	TrkB-FL
Tabula Muris Consortium	GSE132040	SRR9126121;SRR9126868	Mus musculus	small intestine	18	months postnatal	Ntrk2	NTRK2_human_ex18	0.200564	TrkB-T1
Tabula Muris Consortium	GSE132040	SRR9126121;SRR9126868	Mus musculus	small intestine	18	months postnatal	Ntrk2	NTRK2_human_ex21	0.0943197	TrkB-Shc
Tabula Muris Consortium	GSE132040	SRR9126121;SRR9126868	Mus musculus	small intestine	18	months postnatal	Ntrk2	NTRK2_human_ex26	0	TrkB-FL
Tabula Muris Consortium	GSE132040	SRR9126122;SRR9126867	Mus musculus	liver	18	months postnatal	Ntrk2	NTRK2_human_ex18	3.537	TrkB-T1
Tabula Muris Consortium	GSE132040	SRR9126122;SRR9126867	Mus musculus	liver	18	months postnatal	Ntrk2	NTRK2_human_ex21	0.116574	TrkB-Shc
Tabula Muris Consortium	GSE132040	SRR9126122;SRR9126867	Mus musculus	liver	18	months postnatal	Ntrk2	NTRK2_human_ex26	0.0384156	TrkB-FL
Tabula Muris Consortium	GSE132040	SRR9126123;SRR9126870	Mus musculus	white blood cells	24	months postnatal	Ntrk2	NTRK2_human_ex18	0	TrkB-T1
Tabula Muris Consortium	GSE132040	SRR9126123;SRR9126870	Mus musculus	white blood cells	24	months postnatal	Ntrk2	NTRK2_human_ex21	0	TrkB-Shc
Tabula Muris Consortium	GSE132040	SRR9126123;SRR9126870	Mus musculus	white blood cells	24	months postnatal	Ntrk2	NTRK2_human_ex26	0	TrkB-FL
Tabula Muris Consortium	GSE132040	SRR9126124;SRR9126869	Mus musculus	white blood cells	18	months postnatal	Ntrk2	NTRK2_human_ex18	0	TrkB-T1
Tabula Muris Consortium	GSE132040	SRR9126124;SRR9126869	Mus musculus	white blood cells	18	months postnatal	Ntrk2	NTRK2_human_ex21	0	TrkB-Shc
Tabula Muris Consortium	GSE132040	SRR9126124;SRR9126869	Mus musculus	white blood cells	18	months postnatal	Ntrk2	NTRK2_human_ex26	0	TrkB-FL
Tabula Muris Consortium	GSE132040	SRR9126125;SRR9126864	Mus musculus	bone	9	months postnatal	Ntrk2	NTRK2_human_ex18	0.594144	TrkB-T1
Tabula Muris Consortium	GSE132040	SRR9126125;SRR9126864	Mus musculus	bone	9	months postnatal	Ntrk2	NTRK2_human_ex21	0.469799	TrkB-Shc
Tabula Muris Consortium	GSE132040	SRR9126125;SRR9126864	Mus musculus	bone	9	months postnatal	Ntrk2	NTRK2_human_ex26	0.208406	TrkB-FL
Tabula Muris Consortium	GSE132040	SRR9126126;SRR9126863	Mus musculus	whole brain	24	months postnatal	Ntrk2	NTRK2_human_ex18	35.1866	TrkB-T1
Tabula Muris Consortium	GSE132040	SRR9126126;SRR9126863	Mus musculus	whole brain	24	months postnatal	Ntrk2	NTRK2_human_ex21	0.771543	TrkB-Shc
Tabula Muris Consortium	GSE132040	SRR9126126;SRR9126863	Mus musculus	whole brain	24	months postnatal	Ntrk2	NTRK2_human_ex26	12.482	TrkB-FL
Tabula Muris Consortium	GSE132040	SRR9126127;SRR9126866	Mus musculus	mesenteric adipose tissue	3	months postnatal	Ntrk2	NTRK2_human_ex18	7.14361	TrkB-T1
Tabula Muris Consortium	GSE132040	SRR9126127;SRR9126866	Mus musculus	mesenteric adipose tissue	3	months postnatal	Ntrk2	NTRK2_human_ex21	0	TrkB-Shc
Tabula Muris Consortium	GSE132040	SRR9126127;SRR9126866	Mus musculus	mesenteric adipose tissue	3	months postnatal	Ntrk2	NTRK2_human_ex26	0.0179825	TrkB-FL
Tabula Muris Consortium	GSE132040	SRR9126128;SRR9126865	Mus musculus	bone marrow	1	months postnatal	Ntrk2	NTRK2_human_ex18	0.231036	TrkB-T1
Tabula Muris Consortium	GSE132040	SRR9126128;SRR9126865	Mus musculus	bone marrow	1	months postnatal	Ntrk2	NTRK2_human_ex21	0.313878	TrkB-Shc
Tabula Muris Consortium	GSE132040	SRR9126128;SRR9126865	Mus musculus	bone marrow	1	months postnatal	Ntrk2	NTRK2_human_ex26	0.132988	TrkB-FL
Tabula Muris Consortium	GSE132040	SRR9126129;SRR9126872	Mus musculus	brown adipose tissue	24	months postnatal	Ntrk2	NTRK2_human_ex18	25.9012	TrkB-T1
Tabula Muris Consortium	GSE132040	SRR9126129;SRR9126872	Mus musculus	brown adipose tissue	24	months postnatal	Ntrk2	NTRK2_human_ex21	0.147312	TrkB-Shc
Tabula Muris Consortium	GSE132040	SRR9126129;SRR9126872	Mus musculus	brown adipose tissue	24	months postnatal	Ntrk2	NTRK2_human_ex26	0.254861	TrkB-FL
Tabula Muris Consortium	GSE132040	SRR9126130;SRR9126871	Mus musculus	gonadal adipose tissue	24	months postnatal	Ntrk2	NTRK2_human_ex18	18.1985	TrkB-T1
Tabula Muris Consortium	GSE132040	SRR9126130;SRR9126871	Mus musculus	gonadal adipose tissue	24	months postnatal	Ntrk2	NTRK2_human_ex21	0.218893	TrkB-Shc
Tabula Muris Consortium	GSE132040	SRR9126130;SRR9126871	Mus musculus	gonadal adipose tissue	24	months postnatal	Ntrk2	NTRK2_human_ex26	0.0841561	TrkB-FL
Tabula Muris Consortium	GSE132040	SRR9126131;SRR9127004	Mus musculus	lung	6	months postnatal	Ntrk2	NTRK2_human_ex18	2.66387	TrkB-T1
Tabula Muris Consortium	GSE132040	SRR9126131;SRR9127004	Mus musculus	lung	6	months postnatal	Ntrk2	NTRK2_human_ex21	0.0685718	TrkB-Shc
Tabula Muris Consortium	GSE132040	SRR9126131;SRR9127004	Mus musculus	lung	6	months postnatal	Ntrk2	NTRK2_human_ex26	0.125898	TrkB-FL
Tabula Muris Consortium	GSE132040	SRR9126132;SRR9127148	Mus musculus	pancreas	15	months postnatal	Ntrk2	NTRK2_human_ex18	0	TrkB-T1
Tabula Muris Consortium	GSE132040	SRR9126132;SRR9127148	Mus musculus	pancreas	15	months postnatal	Ntrk2	NTRK2_human_ex21	0.0302796	TrkB-Shc
Tabula Muris Consortium	GSE132040	SRR9126132;SRR9127148	Mus musculus	pancreas	15	months postnatal	Ntrk2	NTRK2_human_ex26	0.0149675	TrkB-FL
Tabula Muris Consortium	GSE132040	SRR9126133;SRR9127309	Mus musculus	gonadal adipose tissue	15	months postnatal	Ntrk2	NTRK2_human_ex18	19.5273	TrkB-T1
Tabula Muris Consortium	GSE132040	SRR9126133;SRR9127309	Mus musculus	gonadal adipose tissue	15	months postnatal	Ntrk2	NTRK2_human_ex21	0.392711	TrkB-Shc
Tabula Muris Consortium	GSE132040	SRR9126133;SRR9127309	Mus musculus	gonadal adipose tissue	15	months postnatal	Ntrk2	NTRK2_human_ex26	0.236848	TrkB-FL
Tabula Muris Consortium	GSE132040	SRR9126134;SRR9127334	Mus musculus	lung	27	months postnatal	Ntrk2	NTRK2_human_ex18	5.55953	TrkB-T1
Tabula Muris Consortium	GSE132040	SRR9126134;SRR9127334	Mus musculus	lung	27	months postnatal	Ntrk2	NTRK2_human_ex21	0.615002	TrkB-Shc
Tabula Muris Consortium	GSE132040	SRR9126134;SRR9127334	Mus musculus	lung	27	months postnatal	Ntrk2	NTRK2_human_ex26	0.127256	TrkB-FL
Tabula Muris Consortium	GSE132040	SRR9126135;SRR9127457	Mus musculus	muscle	9	months postnatal	Ntrk2	NTRK2_human_ex18	0.733451	TrkB-T1
Tabula Muris Consortium	GSE132040	SRR9126135;SRR9127457	Mus musculus	muscle	9	months postnatal	Ntrk2	NTRK2_human_ex21	0.0507396	TrkB-Shc
Tabula Muris Consortium	GSE132040	SRR9126135;SRR9127457	Mus musculus	muscle	9	months postnatal	Ntrk2	NTRK2_human_ex26	0	TrkB-FL
Tabula Muris Consortium	GSE132040	SRR9126136;SRR9127455	Mus musculus	muscle	24	months postnatal	Ntrk2	NTRK2_human_ex18	0.285714	TrkB-T1
Tabula Muris Consortium	GSE132040	SRR9126136;SRR9127455	Mus musculus	muscle	24	months postnatal	Ntrk2	NTRK2_human_ex21	0.0344214	TrkB-Shc
Tabula Muris Consortium	GSE132040	SRR9126136;SRR9127455	Mus musculus	muscle	24	months postnatal	Ntrk2	NTRK2_human_ex26	0	TrkB-FL
Tabula Muris Consortium	GSE132040	SRR9126137;SRR9127572	Mus musculus	kidney	1	months postnatal	Ntrk2	NTRK2_human_ex18	0.713581	TrkB-T1
Tabula Muris Consortium	GSE132040	SRR9126137;SRR9127572	Mus musculus	kidney	1	months postnatal	Ntrk2	NTRK2_human_ex21	0.214561	TrkB-Shc
Tabula Muris Consortium	GSE132040	SRR9126137;SRR9127572	Mus musculus	kidney	1	months postnatal	Ntrk2	NTRK2_human_ex26	0.0410749	TrkB-FL
Tabula Muris Consortium	GSE132040	SRR9126138;SRR9127571	Mus musculus	pancreas	3	months postnatal	Ntrk2	NTRK2_human_ex18	0.242057	TrkB-T1
Tabula Muris Consortium	GSE132040	SRR9126138;SRR9127571	Mus musculus	pancreas	3	months postnatal	Ntrk2	NTRK2_human_ex21	0.0223402	TrkB-Shc
Tabula Muris Consortium	GSE132040	SRR9126138;SRR9127571	Mus musculus	pancreas	3	months postnatal	Ntrk2	NTRK2_human_ex26	0	TrkB-FL
Tabula Muris Consortium	GSE132040	SRR9126139;SRR9127574	Mus musculus	subcutaneous adipose tissue	21	months postnatal	Ntrk2	NTRK2_human_ex18	32.8246	TrkB-T1
Tabula Muris Consortium	GSE132040	SRR9126139;SRR9127574	Mus musculus	subcutaneous adipose tissue	21	months postnatal	Ntrk2	NTRK2_human_ex21	0.597252	TrkB-Shc
Tabula Muris Consortium	GSE132040	SRR9126139;SRR9127574	Mus musculus	subcutaneous adipose tissue	21	months postnatal	Ntrk2	NTRK2_human_ex26	0.590454	TrkB-FL
Tabula Muris Consortium	GSE132040	SRR9126140;SRR9127573	Mus musculus	pancreas	9	months postnatal	Ntrk2	NTRK2_human_ex18	0.278657	TrkB-T1
Tabula Muris Consortium	GSE132040	SRR9126140;SRR9127573	Mus musculus	pancreas	9	months postnatal	Ntrk2	NTRK2_human_ex21	0.0912633	TrkB-Shc
Tabula Muris Consortium	GSE132040	SRR9126140;SRR9127573	Mus musculus	pancreas	9	months postnatal	Ntrk2	NTRK2_human_ex26	0	TrkB-FL
Tabula Muris Consortium	GSE132040	SRR9126141;SRR9127568	Mus musculus	kidney	18	months postnatal	Ntrk2	NTRK2_human_ex18	0.595267	TrkB-T1
Tabula Muris Consortium	GSE132040	SRR9126141;SRR9127568	Mus musculus	kidney	18	months postnatal	Ntrk2	NTRK2_human_ex21	0.18869	TrkB-Shc
Tabula Muris Consortium	GSE132040	SRR9126141;SRR9127568	Mus musculus	kidney	18	months postnatal	Ntrk2	NTRK2_human_ex26	0.0467244	TrkB-FL
Tabula Muris Consortium	GSE132040	SRR9126142;SRR9127567	Mus musculus	pancreas	6	months postnatal	Ntrk2	NTRK2_human_ex18	0.0320129	TrkB-T1
Tabula Muris Consortium	GSE132040	SRR9126142;SRR9127567	Mus musculus	pancreas	6	months postnatal	Ntrk2	NTRK2_human_ex21	0	TrkB-Shc
Tabula Muris Consortium	GSE132040	SRR9126142;SRR9127567	Mus musculus	pancreas	6	months postnatal	Ntrk2	NTRK2_human_ex26	0	TrkB-FL
Tabula Muris Consortium	GSE132040	SRR9126143;SRR9127476	Mus musculus	subcutaneous adipose tissue	27	months postnatal	Ntrk2	NTRK2_human_ex18	26.8888	TrkB-T1
Tabula Muris Consortium	GSE132040	SRR9126143;SRR9127476	Mus musculus	subcutaneous adipose tissue	27	months postnatal	Ntrk2	NTRK2_human_ex21	0.541109	TrkB-Shc
Tabula Muris Consortium	GSE132040	SRR9126143;SRR9127476	Mus musculus	subcutaneous adipose tissue	27	months postnatal	Ntrk2	NTRK2_human_ex26	0.519666	TrkB-FL
Tabula Muris Consortium	GSE132040	SRR9126145;SRR9127513	Mus musculus	brown adipose tissue	6	months postnatal	Ntrk2	NTRK2_human_ex18	20.1418	TrkB-T1
Tabula Muris Consortium	GSE132040	SRR9126145;SRR9127513	Mus musculus	brown adipose tissue	6	months postnatal	Ntrk2	NTRK2_human_ex21	0.025699	TrkB-Shc
Tabula Muris Consortium	GSE132040	SRR9126145;SRR9127513	Mus musculus	brown adipose tissue	6	months postnatal	Ntrk2	NTRK2_human_ex26	0.0508131	TrkB-FL
Tabula Muris Consortium	GSE132040	SRR9126146;SRR9127015	Mus musculus	muscle	3	months postnatal	Ntrk2	NTRK2_human_ex18	1.37139	TrkB-T1
Tabula Muris Consortium	GSE132040	SRR9126146;SRR9127015	Mus musculus	muscle	3	months postnatal	Ntrk2	NTRK2_human_ex21	0.0076777	TrkB-Shc
Tabula Muris Consortium	GSE132040	SRR9126146;SRR9127015	Mus musculus	muscle	3	months postnatal	Ntrk2	NTRK2_human_ex26	0	TrkB-FL
Tabula Muris Consortium	GSE132040	SRR9126147;SRR9127012	Mus musculus	liver	6	months postnatal	Ntrk2	NTRK2_human_ex18	1.78411	TrkB-T1
Tabula Muris Consortium	GSE132040	SRR9126147;SRR9127012	Mus musculus	liver	6	months postnatal	Ntrk2	NTRK2_human_ex21	0.0472186	TrkB-Shc
Tabula Muris Consortium	GSE132040	SRR9126147;SRR9127012	Mus musculus	liver	6	months postnatal	Ntrk2	NTRK2_human_ex26	0.0466812	TrkB-FL
Tabula Muris Consortium	GSE132040	SRR9126148;SRR9127110	Mus musculus	liver	6	months postnatal	Ntrk2	NTRK2_human_ex18	0.0463181	TrkB-T1
Tabula Muris Consortium	GSE132040	SRR9126148;SRR9127110	Mus musculus	liver	6	months postnatal	Ntrk2	NTRK2_human_ex21	0	TrkB-Shc
Tabula Muris Consortium	GSE132040	SRR9126148;SRR9127110	Mus musculus	liver	6	months postnatal	Ntrk2	NTRK2_human_ex26	0	TrkB-FL
Tabula Muris Consortium	GSE132040	SRR9126149;SRR9127450	Mus musculus	whole brain	24	months postnatal	Ntrk2	NTRK2_human_ex18	30.7891	TrkB-T1
Tabula Muris Consortium	GSE132040	SRR9126149;SRR9127450	Mus musculus	whole brain	24	months postnatal	Ntrk2	NTRK2_human_ex21	1.71936	TrkB-Shc
Tabula Muris Consortium	GSE132040	SRR9126149;SRR9127450	Mus musculus	whole brain	24	months postnatal	Ntrk2	NTRK2_human_ex26	10.6255	TrkB-FL
Tabula Muris Consortium	GSE132040	SRR9126150;SRR9127311	Mus musculus	small intestine	6	months postnatal	Ntrk2	NTRK2_human_ex18	0	TrkB-T1
Tabula Muris Consortium	GSE132040	SRR9126150;SRR9127311	Mus musculus	small intestine	6	months postnatal	Ntrk2	NTRK2_human_ex21	0	TrkB-Shc
Tabula Muris Consortium	GSE132040	SRR9126150;SRR9127311	Mus musculus	small intestine	6	months postnatal	Ntrk2	NTRK2_human_ex26	0	TrkB-FL
Tabula Muris Consortium	GSE132040	SRR9126151;SRR9127429	Mus musculus	gonadal adipose tissue	12	months postnatal	Ntrk2	NTRK2_human_ex18	15.9631	TrkB-T1
Tabula Muris Consortium	GSE132040	SRR9126151;SRR9127429	Mus musculus	gonadal adipose tissue	12	months postnatal	Ntrk2	NTRK2_human_ex21	0.16504	TrkB-Shc
Tabula Muris Consortium	GSE132040	SRR9126151;SRR9127429	Mus musculus	gonadal adipose tissue	12	months postnatal	Ntrk2	NTRK2_human_ex26	0.180526	TrkB-FL
Tabula Muris Consortium	GSE132040	SRR9126152;SRR9127313	Mus musculus	liver	15	months postnatal	Ntrk2	NTRK2_human_ex18	0.721315	TrkB-T1
Tabula Muris Consortium	GSE132040	SRR9126152;SRR9127313	Mus musculus	liver	15	months postnatal	Ntrk2	NTRK2_human_ex21	0.0564153	TrkB-Shc
Tabula Muris Consortium	GSE132040	SRR9126152;SRR9127313	Mus musculus	liver	15	months postnatal	Ntrk2	NTRK2_human_ex26	0.00929553	TrkB-FL
Tabula Muris Consortium	GSE132040	SRR9126153;SRR9127312	Mus musculus	white blood cells	24	months postnatal	Ntrk2	NTRK2_human_ex18	0	TrkB-T1
Tabula Muris Consortium	GSE132040	SRR9126153;SRR9127312	Mus musculus	white blood cells	24	months postnatal	Ntrk2	NTRK2_human_ex21	0	TrkB-Shc
Tabula Muris Consortium	GSE132040	SRR9126153;SRR9127312	Mus musculus	white blood cells	24	months postnatal	Ntrk2	NTRK2_human_ex26	0	TrkB-FL
Tabula Muris Consortium	GSE132040	SRR9126154;SRR9127068	Mus musculus	lung	24	months postnatal	Ntrk2	NTRK2_human_ex18	21.3348	TrkB-T1
Tabula Muris Consortium	GSE132040	SRR9126154;SRR9127068	Mus musculus	lung	24	months postnatal	Ntrk2	NTRK2_human_ex21	0.945401	TrkB-Shc
Tabula Muris Consortium	GSE132040	SRR9126154;SRR9127068	Mus musculus	lung	24	months postnatal	Ntrk2	NTRK2_human_ex26	0.13085	TrkB-FL
Tabula Muris Consortium	GSE132040	SRR9126155;SRR9127408	Mus musculus	whole brain	12	months postnatal	Ntrk2	NTRK2_human_ex18	30.8089	TrkB-T1
Tabula Muris Consortium	GSE132040	SRR9126155;SRR9127408	Mus musculus	whole brain	12	months postnatal	Ntrk2	NTRK2_human_ex21	1.06926	TrkB-Shc
Tabula Muris Consortium	GSE132040	SRR9126155;SRR9127408	Mus musculus	whole brain	12	months postnatal	Ntrk2	NTRK2_human_ex26	9.28667	TrkB-FL
Tabula Muris Consortium	GSE132040	SRR9126156;SRR9127411	Mus musculus	gonadal adipose tissue	18	months postnatal	Ntrk2	NTRK2_human_ex18	23.0213	TrkB-T1
Tabula Muris Consortium	GSE132040	SRR9126156;SRR9127411	Mus musculus	gonadal adipose tissue	18	months postnatal	Ntrk2	NTRK2_human_ex21	0.272216	TrkB-Shc
Tabula Muris Consortium	GSE132040	SRR9126156;SRR9127411	Mus musculus	gonadal adipose tissue	18	months postnatal	Ntrk2	NTRK2_human_ex26	0.403677	TrkB-FL
Tabula Muris Consortium	GSE132040	SRR9126157;SRR9127410	Mus musculus	gonadal adipose tissue	9	months postnatal	Ntrk2	NTRK2_human_ex18	26.2808	TrkB-T1
Tabula Muris Consortium	GSE132040	SRR9126157;SRR9127410	Mus musculus	gonadal adipose tissue	9	months postnatal	Ntrk2	NTRK2_human_ex21	0.106353	TrkB-Shc
Tabula Muris Consortium	GSE132040	SRR9126157;SRR9127410	Mus musculus	gonadal adipose tissue	9	months postnatal	Ntrk2	NTRK2_human_ex26	0.477919	TrkB-FL
Tabula Muris Consortium	GSE132040	SRR9126158;SRR9127405	Mus musculus	heart	3	months postnatal	Ntrk2	NTRK2_human_ex18	0.831867	TrkB-T1
Tabula Muris Consortium	GSE132040	SRR9126158;SRR9127405	Mus musculus	heart	3	months postnatal	Ntrk2	NTRK2_human_ex21	0.242174	TrkB-Shc
Tabula Muris Consortium	GSE132040	SRR9126158;SRR9127405	Mus musculus	heart	3	months postnatal	Ntrk2	NTRK2_human_ex26	0.0478836	TrkB-FL
Tabula Muris Consortium	GSE132040	SRR9126159;SRR9127404	Mus musculus	lung	27	months postnatal	Ntrk2	NTRK2_human_ex18	2.60596	TrkB-T1
Tabula Muris Consortium	GSE132040	SRR9126159;SRR9127404	Mus musculus	lung	27	months postnatal	Ntrk2	NTRK2_human_ex21	0.256457	TrkB-Shc
Tabula Muris Consortium	GSE132040	SRR9126159;SRR9127404	Mus musculus	lung	27	months postnatal	Ntrk2	NTRK2_human_ex26	0.147897	TrkB-FL
Tabula Muris Consortium	GSE132040	SRR9126160;SRR9127407	Mus musculus	pancreas	1	months postnatal	Ntrk2	NTRK2_human_ex18	0.312314	TrkB-T1
Tabula Muris Consortium	GSE132040	SRR9126160;SRR9127407	Mus musculus	pancreas	1	months postnatal	Ntrk2	NTRK2_human_ex21	0.0331588	TrkB-Shc
Tabula Muris Consortium	GSE132040	SRR9126160;SRR9127407	Mus musculus	pancreas	1	months postnatal	Ntrk2	NTRK2_human_ex26	0.0163907	TrkB-FL
Tabula Muris Consortium	GSE132040	SRR9126161;SRR9127406	Mus musculus	spleen	27	months postnatal	Ntrk2	NTRK2_human_ex18	0.784941	TrkB-T1
Tabula Muris Consortium	GSE132040	SRR9126161;SRR9127406	Mus musculus	spleen	27	months postnatal	Ntrk2	NTRK2_human_ex21	0.404698	TrkB-Shc
Tabula Muris Consortium	GSE132040	SRR9126161;SRR9127406	Mus musculus	spleen	27	months postnatal	Ntrk2	NTRK2_human_ex26	0.355637	TrkB-FL
Tabula Muris Consortium	GSE132040	SRR9126162;SRR9127512	Mus musculus	liver	3	months postnatal	Ntrk2	NTRK2_human_ex18	0.165343	TrkB-T1
Tabula Muris Consortium	GSE132040	SRR9126162;SRR9127512	Mus musculus	liver	3	months postnatal	Ntrk2	NTRK2_human_ex21	0	TrkB-Shc
Tabula Muris Consortium	GSE132040	SRR9126162;SRR9127512	Mus musculus	liver	3	months postnatal	Ntrk2	NTRK2_human_ex26	0.00793116	TrkB-FL
Tabula Muris Consortium	GSE132040	SRR9126163;SRR9127480	Mus musculus	mesenteric adipose tissue	3	months postnatal	Ntrk2	NTRK2_human_ex18	15.7771	TrkB-T1
Tabula Muris Consortium	GSE132040	SRR9126163;SRR9127480	Mus musculus	mesenteric adipose tissue	3	months postnatal	Ntrk2	NTRK2_human_ex21	0.0433873	TrkB-Shc
Tabula Muris Consortium	GSE132040	SRR9126163;SRR9127480	Mus musculus	mesenteric adipose tissue	3	months postnatal	Ntrk2	NTRK2_human_ex26	0.495884	TrkB-FL
Tabula Muris Consortium	GSE132040	SRR9126164;SRR9127483	Mus musculus	whole brain	15	months postnatal	Ntrk2	NTRK2_human_ex18	36.4828	TrkB-T1
Tabula Muris Consortium	GSE132040	SRR9126164;SRR9127483	Mus musculus	whole brain	15	months postnatal	Ntrk2	NTRK2_human_ex21	1.33847	TrkB-Shc
Tabula Muris Consortium	GSE132040	SRR9126164;SRR9127483	Mus musculus	whole brain	15	months postnatal	Ntrk2	NTRK2_human_ex26	9.51058	TrkB-FL
Tabula Muris Consortium	GSE132040	SRR9126165;SRR9127482	Mus musculus	skin	3	months postnatal	Ntrk2	NTRK2_human_ex18	3.49222	TrkB-T1
Tabula Muris Consortium	GSE132040	SRR9126165;SRR9127482	Mus musculus	skin	3	months postnatal	Ntrk2	NTRK2_human_ex21	0.841374	TrkB-Shc
Tabula Muris Consortium	GSE132040	SRR9126165;SRR9127482	Mus musculus	skin	3	months postnatal	Ntrk2	NTRK2_human_ex26	0.545867	TrkB-FL
Tabula Muris Consortium	GSE132040	SRR9126166;SRR9127039	Mus musculus	lung	9	months postnatal	Ntrk2	NTRK2_human_ex18	2.56234	TrkB-T1
Tabula Muris Consortium	GSE132040	SRR9126166;SRR9127039	Mus musculus	lung	9	months postnatal	Ntrk2	NTRK2_human_ex21	0.0504779	TrkB-Shc
Tabula Muris Consortium	GSE132040	SRR9126166;SRR9127039	Mus musculus	lung	9	months postnatal	Ntrk2	NTRK2_human_ex26	0.0831723	TrkB-FL
Tabula Muris Consortium	GSE132040	SRR9126167;SRR9127303	Mus musculus	heart	12	months postnatal	Ntrk2	NTRK2_human_ex18	0.126198	TrkB-T1
Tabula Muris Consortium	GSE132040	SRR9126167;SRR9127303	Mus musculus	heart	12	months postnatal	Ntrk2	NTRK2_human_ex21	0.137771	TrkB-Shc
Tabula Muris Consortium	GSE132040	SRR9126167;SRR9127303	Mus musculus	heart	12	months postnatal	Ntrk2	NTRK2_human_ex26	0.0272407	TrkB-FL
Tabula Muris Consortium	GSE132040	SRR9126168;SRR9127266	Mus musculus	brown adipose tissue	1	months postnatal	Ntrk2	NTRK2_human_ex18	19.3054	TrkB-T1
Tabula Muris Consortium	GSE132040	SRR9126168;SRR9127266	Mus musculus	brown adipose tissue	1	months postnatal	Ntrk2	NTRK2_human_ex21	0.0287297	TrkB-Shc
Tabula Muris Consortium	GSE132040	SRR9126168;SRR9127266	Mus musculus	brown adipose tissue	1	months postnatal	Ntrk2	NTRK2_human_ex26	0.0473379	TrkB-FL
Tabula Muris Consortium	GSE132040	SRR9126169;SRR9127197	Mus musculus	gonadal adipose tissue	9	months postnatal	Ntrk2	NTRK2_human_ex18	13.0798	TrkB-T1
Tabula Muris Consortium	GSE132040	SRR9126169;SRR9127197	Mus musculus	gonadal adipose tissue	9	months postnatal	Ntrk2	NTRK2_human_ex21	0.27862	TrkB-Shc
Tabula Muris Consortium	GSE132040	SRR9126169;SRR9127197	Mus musculus	gonadal adipose tissue	9	months postnatal	Ntrk2	NTRK2_human_ex26	0.144973	TrkB-FL
Tabula Muris Consortium	GSE132040	SRR9126170;SRR9126927	Mus musculus	skin	9	months postnatal	Ntrk2	NTRK2_human_ex18	3.59313	TrkB-T1
Tabula Muris Consortium	GSE132040	SRR9126170;SRR9126927	Mus musculus	skin	9	months postnatal	Ntrk2	NTRK2_human_ex21	0.0131578	TrkB-Shc
Tabula Muris Consortium	GSE132040	SRR9126170;SRR9126927	Mus musculus	skin	9	months postnatal	Ntrk2	NTRK2_human_ex26	0	TrkB-FL
Tabula Muris Consortium	GSE132040	SRR9126171;SRR9126715	Mus musculus	kidney	12	months postnatal	Ntrk2	NTRK2_human_ex18	0.520931	TrkB-T1
Tabula Muris Consortium	GSE132040	SRR9126171;SRR9126715	Mus musculus	kidney	12	months postnatal	Ntrk2	NTRK2_human_ex21	0.316956	TrkB-Shc
Tabula Muris Consortium	GSE132040	SRR9126171;SRR9126715	Mus musculus	kidney	12	months postnatal	Ntrk2	NTRK2_human_ex26	0.0858962	TrkB-FL
Tabula Muris Consortium	GSE132040	SRR9126172;SRR9127198	Mus musculus	bone	27	months postnatal	Ntrk2	NTRK2_human_ex18	0.315578	TrkB-T1
Tabula Muris Consortium	GSE132040	SRR9126172;SRR9127198	Mus musculus	bone	27	months postnatal	Ntrk2	NTRK2_human_ex21	0.275615	TrkB-Shc
[truncated: 1,063 more rows]

## Sheet: Mouse Ntrk2 count means
Tissue	Age	Exon	N	Norm_CPM	SEM	Isoform
[truncated: 510 more rows]

## Sheet: Mouse Ngfr counts
Data origin	Accession nr.	Run_ID	Organism	Tissue	Age	Dev_stage	Gene	CPM
[truncated: 933 more rows]

[truncated: 1 more sheets: Mouse Ngfr count means]
