# Supplementary material for: Revisiting the expression of BDNF and its receptors in mammalian development
Source: Front Mol Neurosci. 2023 Jun 22;16:1182499. doi: 10.3389/fnmol.2023.1182499 (PMC10325033; doi:10.3389/fnmol.2023.1182499)
Supplement: Supplementary file 11 [file Data_Sheet_10.XLSX]

## Sheet: Cardoso-Moreira BDNF counts
Data origin	Accession nr.	Run_ID	Organism	Tissue	Age_class	Gene	Exon	Norm_CPM
Cardoso-Moreira et al. (2019)	E-MTAB-6814	ERR2598051	Homo sapiens	forebrain	Embryo	BDNF	BDNF_CDS	0.103387
Cardoso-Moreira et al. (2019)	E-MTAB-6814	ERR2598056	Homo sapiens	hindbrain	Embryo	BDNF	BDNF_CDS	2.26396
Cardoso-Moreira et al. (2019)	E-MTAB-6814	ERR2598057	Homo sapiens	hindbrain	Embryo	BDNF	BDNF_CDS	4.86873
Cardoso-Moreira et al. (2019)	E-MTAB-6814	ERR2598069	Homo sapiens	forebrain	Embryo	BDNF	BDNF_CDS	0.0706488
Cardoso-Moreira et al. (2019)	E-MTAB-6814	ERR2598070	Homo sapiens	forebrain	Embryo	BDNF	BDNF_CDS	0.0801752
Cardoso-Moreira et al. (2019)	E-MTAB-6814	ERR2598071	Homo sapiens	forebrain	Embryo	BDNF	BDNF_CDS	0.701428
Cardoso-Moreira et al. (2019)	E-MTAB-6814	ERR2598072	Homo sapiens	forebrain	Embryo	BDNF	BDNF_CDS	0.474466
Cardoso-Moreira et al. (2019)	E-MTAB-6814	ERR2598077	Homo sapiens	hindbrain	Embryo	BDNF	BDNF_CDS	2.39689
Cardoso-Moreira et al. (2019)	E-MTAB-6814	ERR2598078	Homo sapiens	hindbrain	Embryo	BDNF	BDNF_CDS	0.986624
Cardoso-Moreira et al. (2019)	E-MTAB-6814	ERR2598079	Homo sapiens	hindbrain	Embryo	BDNF	BDNF_CDS	4.50226
Cardoso-Moreira et al. (2019)	E-MTAB-6814	ERR2598080	Homo sapiens	hindbrain	Embryo	BDNF	BDNF_CDS	10.5976
Cardoso-Moreira et al. (2019)	E-MTAB-6814	ERR2598089	Homo sapiens	forebrain	Embryo	BDNF	BDNF_CDS	0.0697521
Cardoso-Moreira et al. (2019)	E-MTAB-6814	ERR2598092	Homo sapiens	hindbrain	Embryo	BDNF	BDNF_CDS	4.73198
Cardoso-Moreira et al. (2019)	E-MTAB-6814	ERR2598093	Homo sapiens	hindbrain	Embryo	BDNF	BDNF_CDS	2.43342
Cardoso-Moreira et al. (2019)	E-MTAB-6814	ERR2598094	Homo sapiens	hindbrain	Embryo	BDNF	BDNF_CDS	0.548819
Cardoso-Moreira et al. (2019)	E-MTAB-6814	ERR2598102	Homo sapiens	forebrain	Embryo	BDNF	BDNF_CDS	0.589232
Cardoso-Moreira et al. (2019)	E-MTAB-6814	ERR2598103	Homo sapiens	forebrain	Embryo	BDNF	BDNF_CDS	3.51663
Cardoso-Moreira et al. (2019)	E-MTAB-6814	ERR2598104	Homo sapiens	forebrain	Embryo	BDNF	BDNF_CDS	2.74711
Cardoso-Moreira et al. (2019)	E-MTAB-6814	ERR2598109	Homo sapiens	hindbrain	Embryo	BDNF	BDNF_CDS	4.82426
Cardoso-Moreira et al. (2019)	E-MTAB-6814	ERR2598110	Homo sapiens	hindbrain	Embryo	BDNF	BDNF_CDS	6.33486
Cardoso-Moreira et al. (2019)	E-MTAB-6814	ERR2598111	Homo sapiens	hindbrain	Embryo	BDNF	BDNF_CDS	8.01213
Cardoso-Moreira et al. (2019)	E-MTAB-6814	ERR2598120	Homo sapiens	forebrain	Embryo	BDNF	BDNF_CDS	0.174069
Cardoso-Moreira et al. (2019)	E-MTAB-6814	ERR2598121	Homo sapiens	forebrain	Embryo	BDNF	BDNF_CDS	0.214941
Cardoso-Moreira et al. (2019)	E-MTAB-6814	ERR2598125	Homo sapiens	hindbrain	Embryo	BDNF	BDNF_CDS	3.34131
Cardoso-Moreira et al. (2019)	E-MTAB-6814	ERR2598126	Homo sapiens	hindbrain	Embryo	BDNF	BDNF_CDS	3.2132
Cardoso-Moreira et al. (2019)	E-MTAB-6814	ERR2598127	Homo sapiens	hindbrain	Embryo	BDNF	BDNF_CDS	0.759269
Cardoso-Moreira et al. (2019)	E-MTAB-6814	ERR2598137	Homo sapiens	forebrain	Embryo	BDNF	BDNF_CDS	0
Cardoso-Moreira et al. (2019)	E-MTAB-6814	ERR2598148	Homo sapiens	forebrain	Embryo	BDNF	BDNF_CDS	3.77669
Cardoso-Moreira et al. (2019)	E-MTAB-6814	ERR2598149	Homo sapiens	forebrain	Embryo	BDNF	BDNF_CDS	0.0518044
Cardoso-Moreira et al. (2019)	E-MTAB-6814	ERR2598150	Homo sapiens	forebrain	Embryo	BDNF	BDNF_CDS	7.29499
Cardoso-Moreira et al. (2019)	E-MTAB-6814	ERR2598151	Homo sapiens	forebrain	Embryo	BDNF	BDNF_CDS	1.77553
Cardoso-Moreira et al. (2019)	E-MTAB-6814	ERR2598152	Homo sapiens	forebrain	Embryo	BDNF	BDNF_CDS	0.146944
Cardoso-Moreira et al. (2019)	E-MTAB-6814	ERR2598164	Homo sapiens	forebrain	Early embryo	BDNF	BDNF_CDS	1.94747
Cardoso-Moreira et al. (2019)	E-MTAB-6814	ERR2598165	Homo sapiens	forebrain	Early embryo	BDNF	BDNF_CDS	2.37043
Cardoso-Moreira et al. (2019)	E-MTAB-6814	ERR2598166	Homo sapiens	forebrain	Early embryo	BDNF	BDNF_CDS	2.13973
Cardoso-Moreira et al. (2019)	E-MTAB-6814	ERR2598169	Homo sapiens	hindbrain	Early embryo	BDNF	BDNF_CDS	0.507213
Cardoso-Moreira et al. (2019)	E-MTAB-6814	ERR2598170	Homo sapiens	hindbrain	Early embryo	BDNF	BDNF_CDS	3.13067
Cardoso-Moreira et al. (2019)	E-MTAB-6814	ERR2598171	Homo sapiens	hindbrain	Early embryo	BDNF	BDNF_CDS	3.4718
Cardoso-Moreira et al. (2019)	E-MTAB-6814	ERR2598180	Homo sapiens	forebrain	Early embryo	BDNF	BDNF_CDS	1.65427
Cardoso-Moreira et al. (2019)	E-MTAB-6814	ERR2598181	Homo sapiens	forebrain	Early embryo	BDNF	BDNF_CDS	1.65985
Cardoso-Moreira et al. (2019)	E-MTAB-6814	ERR2598184	Homo sapiens	hindbrain	Early embryo	BDNF	BDNF_CDS	1.76853
Cardoso-Moreira et al. (2019)	E-MTAB-6814	ERR2598185	Homo sapiens	hindbrain	Early embryo	BDNF	BDNF_CDS	1.22895
Cardoso-Moreira et al. (2019)	E-MTAB-6814	ERR2598195	Homo sapiens	hindbrain	Early embryo	BDNF	BDNF_CDS	1.30236
Cardoso-Moreira et al. (2019)	E-MTAB-6814	ERR2598196	Homo sapiens	hindbrain	Early embryo	BDNF	BDNF_CDS	1.98902
Cardoso-Moreira et al. (2019)	E-MTAB-6814	ERR2598197	Homo sapiens	hindbrain	Early embryo	BDNF	BDNF_CDS	1.45044
Cardoso-Moreira et al. (2019)	E-MTAB-6814	ERR2598198	Homo sapiens	hindbrain	Early embryo	BDNF	BDNF_CDS	2.13688
Cardoso-Moreira et al. (2019)	E-MTAB-6814	ERR2598206	Homo sapiens	forebrain	Early embryo	BDNF	BDNF_CDS	0.31072
Cardoso-Moreira et al. (2019)	E-MTAB-6814	ERR2598207	Homo sapiens	forebrain	Early embryo	BDNF	BDNF_CDS	0.440395
Cardoso-Moreira et al. (2019)	E-MTAB-6814	ERR2598208	Homo sapiens	forebrain	Early embryo	BDNF	BDNF_CDS	0.612533
Cardoso-Moreira et al. (2019)	E-MTAB-6814	ERR2598212	Homo sapiens	hindbrain	Early embryo	BDNF	BDNF_CDS	6.68839
Cardoso-Moreira et al. (2019)	E-MTAB-6814	ERR2598213	Homo sapiens	hindbrain	Early embryo	BDNF	BDNF_CDS	1.54624
Cardoso-Moreira et al. (2019)	E-MTAB-6814	ERR2598214	Homo sapiens	hindbrain	Early embryo	BDNF	BDNF_CDS	2.78767
Cardoso-Moreira et al. (2019)	E-MTAB-6814	ERR2598226	Homo sapiens	forebrain	Early embryo	BDNF	BDNF_CDS	0.518024
Cardoso-Moreira et al. (2019)	E-MTAB-6814	ERR2598227	Homo sapiens	forebrain	Early embryo	BDNF	BDNF_CDS	7.38344
Cardoso-Moreira et al. (2019)	E-MTAB-6814	ERR2598228	Homo sapiens	forebrain	Early embryo	BDNF	BDNF_CDS	0.803066
Cardoso-Moreira et al. (2019)	E-MTAB-6814	ERR2598229	Homo sapiens	forebrain	Early embryo	BDNF	BDNF_CDS	1.36741
Cardoso-Moreira et al. (2019)	E-MTAB-6814	ERR2598235	Homo sapiens	hindbrain	Early embryo	BDNF	BDNF_CDS	1.99523
Cardoso-Moreira et al. (2019)	E-MTAB-6814	ERR2598236	Homo sapiens	hindbrain	Early embryo	BDNF	BDNF_CDS	5.88323
Cardoso-Moreira et al. (2019)	E-MTAB-6814	ERR2598237	Homo sapiens	hindbrain	Early embryo	BDNF	BDNF_CDS	2.45648
Cardoso-Moreira et al. (2019)	E-MTAB-6814	ERR2598238	Homo sapiens	hindbrain	Early embryo	BDNF	BDNF_CDS	1.59826
Cardoso-Moreira et al. (2019)	E-MTAB-6814	ERR2598250	Homo sapiens	forebrain	Early embryo	BDNF	BDNF_CDS	0.357015
Cardoso-Moreira et al. (2019)	E-MTAB-6814	ERR2598251	Homo sapiens	forebrain	Early embryo	BDNF	BDNF_CDS	0.459908
Cardoso-Moreira et al. (2019)	E-MTAB-6814	ERR2598252	Homo sapiens	forebrain	Early embryo	BDNF	BDNF_CDS	0.0821041
Cardoso-Moreira et al. (2019)	E-MTAB-6814	ERR2598256	Homo sapiens	hindbrain	Early embryo	BDNF	BDNF_CDS	3.12719
Cardoso-Moreira et al. (2019)	E-MTAB-6814	ERR2598257	Homo sapiens	hindbrain	Early embryo	BDNF	BDNF_CDS	4.38918
Cardoso-Moreira et al. (2019)	E-MTAB-6814	ERR2598266	Homo sapiens	forebrain	Adolescent	BDNF	BDNF_CDS	12.852
Cardoso-Moreira et al. (2019)	E-MTAB-6814	ERR2598267	Homo sapiens	forebrain	Adolescent	BDNF	BDNF_CDS	17.4769
Cardoso-Moreira et al. (2019)	E-MTAB-6814	ERR2598268	Homo sapiens	forebrain	Adolescent	BDNF	BDNF_CDS	3.32758
Cardoso-Moreira et al. (2019)	E-MTAB-6814	ERR2598269	Homo sapiens	forebrain	Adolescent	BDNF	BDNF_CDS	11.1513
Cardoso-Moreira et al. (2019)	E-MTAB-6814	ERR2598271	Homo sapiens	hindbrain	Adolescent	BDNF	BDNF_CDS	5.70146
Cardoso-Moreira et al. (2019)	E-MTAB-6814	ERR2598272	Homo sapiens	hindbrain	Adolescent	BDNF	BDNF_CDS	11.4557
Cardoso-Moreira et al. (2019)	E-MTAB-6814	ERR2598273	Homo sapiens	hindbrain	Adolescent	BDNF	BDNF_CDS	17.5839
Cardoso-Moreira et al. (2019)	E-MTAB-6814	ERR2598274	Homo sapiens	hindbrain	Adolescent	BDNF	BDNF_CDS	6.87729
Cardoso-Moreira et al. (2019)	E-MTAB-6814	ERR2598280	Homo sapiens	forebrain	Middle age	BDNF	BDNF_CDS	6.69347
Cardoso-Moreira et al. (2019)	E-MTAB-6814	ERR2598281	Homo sapiens	forebrain	Middle age	BDNF	BDNF_CDS	14.8418
Cardoso-Moreira et al. (2019)	E-MTAB-6814	ERR2598282	Homo sapiens	hindbrain	Middle age	BDNF	BDNF_CDS	4.26984
Cardoso-Moreira et al. (2019)	E-MTAB-6814	ERR2598283	Homo sapiens	hindbrain	Middle age	BDNF	BDNF_CDS	9.83115
Cardoso-Moreira et al. (2019)	E-MTAB-6814	ERR2598288	Homo sapiens	forebrain	Infant	BDNF	BDNF_CDS	12.6917
Cardoso-Moreira et al. (2019)	E-MTAB-6814	ERR2598293	Homo sapiens	hindbrain	Infant	BDNF	BDNF_CDS	2.03848
Cardoso-Moreira et al. (2019)	E-MTAB-6814	ERR2598294	Homo sapiens	hindbrain	Infant	BDNF	BDNF_CDS	3.99041
Cardoso-Moreira et al. (2019)	E-MTAB-6814	ERR2598295	Homo sapiens	hindbrain	Infant	BDNF	BDNF_CDS	8.46924
Cardoso-Moreira et al. (2019)	E-MTAB-6814	ERR2598305	Homo sapiens	forebrain	Middle age	BDNF	BDNF_CDS	10.2178
Cardoso-Moreira et al. (2019)	E-MTAB-6814	ERR2598306	Homo sapiens	forebrain	Middle age	BDNF	BDNF_CDS	12.0107
Cardoso-Moreira et al. (2019)	E-MTAB-6814	ERR2598308	Homo sapiens	hindbrain	Middle age	BDNF	BDNF_CDS	10.3086
Cardoso-Moreira et al. (2019)	E-MTAB-6814	ERR2598309	Homo sapiens	hindbrain	Middle age	BDNF	BDNF_CDS	8.58367
Cardoso-Moreira et al. (2019)	E-MTAB-6814	ERR2598312	Homo sapiens	forebrain	Infant	BDNF	BDNF_CDS	3.99513
Cardoso-Moreira et al. (2019)	E-MTAB-6814	ERR2598313	Homo sapiens	forebrain	Infant	BDNF	BDNF_CDS	1.36027
Cardoso-Moreira et al. (2019)	E-MTAB-6814	ERR2598314	Homo sapiens	forebrain	Infant	BDNF	BDNF_CDS	0.431964
Cardoso-Moreira et al. (2019)	E-MTAB-6814	ERR2598318	Homo sapiens	hindbrain	Infant	BDNF	BDNF_CDS	2.49574
Cardoso-Moreira et al. (2019)	E-MTAB-6814	ERR2598319	Homo sapiens	hindbrain	Infant	BDNF	BDNF_CDS	5.54822
Cardoso-Moreira et al. (2019)	E-MTAB-6814	ERR2598320	Homo sapiens	hindbrain	Infant	BDNF	BDNF_CDS	1.67225
Cardoso-Moreira et al. (2019)	E-MTAB-6814	ERR2598321	Homo sapiens	hindbrain	Infant	BDNF	BDNF_CDS	0.111256
Cardoso-Moreira et al. (2019)	E-MTAB-6814	ERR2598322	Homo sapiens	hindbrain	Infant	BDNF	BDNF_CDS	0.821847
Cardoso-Moreira et al. (2019)	E-MTAB-6814	ERR2598328	Homo sapiens	forebrain	School age	BDNF	BDNF_CDS	2.07609
Cardoso-Moreira et al. (2019)	E-MTAB-6814	ERR2598329	Homo sapiens	forebrain	School age	BDNF	BDNF_CDS	13.7831
Cardoso-Moreira et al. (2019)	E-MTAB-6814	ERR2598330	Homo sapiens	hindbrain	School age	BDNF	BDNF_CDS	4.24541
Cardoso-Moreira et al. (2019)	E-MTAB-6814	ERR2598331	Homo sapiens	hindbrain	School age	BDNF	BDNF_CDS	10.2894
Cardoso-Moreira et al. (2019)	E-MTAB-6814	ERR2598332	Homo sapiens	hindbrain	School age	BDNF	BDNF_CDS	14.5807
Cardoso-Moreira et al. (2019)	E-MTAB-6814	ERR2598335	Homo sapiens	forebrain	Toddler	BDNF	BDNF_CDS	9.97017
Cardoso-Moreira et al. (2019)	E-MTAB-6814	ERR2598336	Homo sapiens	forebrain	Toddler	BDNF	BDNF_CDS	14.0255
Cardoso-Moreira et al. (2019)	E-MTAB-6814	ERR2598337	Homo sapiens	forebrain	Toddler	BDNF	BDNF_CDS	7.94548
Cardoso-Moreira et al. (2019)	E-MTAB-6814	ERR2598340	Homo sapiens	hindbrain	Toddler	BDNF	BDNF_CDS	12.0194
Cardoso-Moreira et al. (2019)	E-MTAB-6814	ERR2598341	Homo sapiens	hindbrain	Toddler	BDNF	BDNF_CDS	5.66432
Cardoso-Moreira et al. (2019)	E-MTAB-6814	ERR2598346	Homo sapiens	forebrain	Young adult	BDNF	BDNF_CDS	15.0287
Cardoso-Moreira et al. (2019)	E-MTAB-6814	ERR2598347	Homo sapiens	forebrain	Young adult	BDNF	BDNF_CDS	11.0101
Cardoso-Moreira et al. (2019)	E-MTAB-6814	ERR2598348	Homo sapiens	forebrain	Young adult	BDNF	BDNF_CDS	3.38085
Cardoso-Moreira et al. (2019)	E-MTAB-6814	ERR2598349	Homo sapiens	forebrain	Adult	BDNF	BDNF_CDS	14.5977
Cardoso-Moreira et al. (2019)	E-MTAB-6814	ERR2598350	Homo sapiens	forebrain	Adult	BDNF	BDNF_CDS	8.10999
Cardoso-Moreira et al. (2019)	E-MTAB-6814	ERR2598352	Homo sapiens	hindbrain	Young adult	BDNF	BDNF_CDS	9.66955
Cardoso-Moreira et al. (2019)	E-MTAB-6814	ERR2598353	Homo sapiens	hindbrain	Young adult	BDNF	BDNF_CDS	9.76542
Cardoso-Moreira et al. (2019)	E-MTAB-6814	ERR2598354	Homo sapiens	hindbrain	Adult	BDNF	BDNF_CDS	7.77221
Cardoso-Moreira et al. (2019)	E-MTAB-6814	ERR2598355	Homo sapiens	hindbrain	Adult	BDNF	BDNF_CDS	8.56474
Cardoso-Moreira et al. (2019)	E-MTAB-6814	ERR2598356	Homo sapiens	hindbrain	Adult	BDNF	BDNF_CDS	6.53974

## Sheet: Cardoso-M BDNF count means
Tissue	Age_class	Exon	N	Norm_CPM	SEM
forebrain	Adolescent	BDNF_CDS	4	11.2019	2.94541
forebrain	Adult	BDNF_CDS	2	11.3538	3.24385
forebrain	Early embryo	BDNF_CDS	15	1.47376	0.463999
forebrain	Embryo	BDNF_CDS	17	1.28163	0.484366
forebrain	Infant	BDNF_CDS	4	4.61977	2.79447
forebrain	Middle age	BDNF_CDS	4	10.9409	1.70599
forebrain	School age	BDNF_CDS	2	7.92959	5.8535
forebrain	Toddler	BDNF_CDS	3	10.6471	1.78749
forebrain	Young adult	BDNF_CDS	3	9.80654	3.41587
hindbrain	Adolescent	BDNF_CDS	4	10.4046	2.69581
hindbrain	Adult	BDNF_CDS	3	7.62556	0.58915
hindbrain	Early embryo	BDNF_CDS	18	2.63654	0.383783
hindbrain	Embryo	BDNF_CDS	15	3.98768	0.716741
hindbrain	Infant	BDNF_CDS	8	3.14343	0.975167
hindbrain	Middle age	BDNF_CDS	4	8.24831	1.3751
hindbrain	School age	BDNF_CDS	3	9.70516	2.99779
hindbrain	Toddler	BDNF_CDS	2	8.84187	3.17755
hindbrain	Young adult	BDNF_CDS	2	9.71749	0.0479351

## Sheet: Cardoso-M BDNF proportions
Tissue	Age_class	Exon	Proportion	Proportion_percent
forebrain	Embryo	I	0.319423	0.0805733
hindbrain	Embryo	I	0.863757	0.175304
forebrain	Early embryo	I	0.118073	0.0142775
hindbrain	Early embryo	I	0.148974	0.0434802
forebrain	Adolescent	I	0.0656174	0.059745
hindbrain	Adolescent	I	0.0384191	0.04104
forebrain	Middle age	I	0.0592223	0.0577697
hindbrain	Middle age	I	0.0977446	0.112502
forebrain	Infant	I	0.0432839	0.0666602
hindbrain	Infant	I	0.190326	0.075557
forebrain	School age	I	0.0114992	0.0236211
hindbrain	School age	I	0.0758132	0.103703
forebrain	Toddler	I	0.0187369	0.0592677
hindbrain	Toddler	I	0.0172488	0.0338228
forebrain	Young adult	I	0.0782697	0.0902385
forebrain	Adult	I	0.0362371	0.0712141
hindbrain	Young adult	I	0.0328936	0.06329
hindbrain	Adult	I	0.086571	0.0987369
forebrain	Embryo	VI	0.116865	0.0294787
hindbrain	Embryo	VI	0.508176	0.103137
forebrain	Early embryo	VI	0.651291	0.0787548
hindbrain	Early embryo	VI	1.11553	0.325584
forebrain	Adolescent	VI	0.0833696	0.0759085
hindbrain	Adolescent	VI	0.0306513	0.0327423
forebrain	Middle age	VI	0.0553846	0.0540261
hindbrain	Middle age	VI	0.0439508	0.0505866
forebrain	Infant	VI	0.2701	0.415972
hindbrain	Infant	VI	0	0
forebrain	School age	VI	0	0
hindbrain	School age	VI	0	0
forebrain	Toddler	VI	0	0
hindbrain	Toddler	VI	0.0114462	0.0224444
forebrain	Young adult	VI	0.0168678	0.0194472
forebrain	Adult	VI	0	0
hindbrain	Young adult	VI	0.0384745	0.0740281
hindbrain	Adult	VI	0.0225248	0.0256902
forebrain	Embryo	IIc	0.533142	0.134483
hindbrain	Embryo	IIc	0.866868	0.175935
forebrain	Early embryo	IIc	1.99678	0.241453
hindbrain	Early embryo	IIc	0.246335	0.0718966
forebrain	Adolescent	IIc	0.114464	0.10422
hindbrain	Adolescent	IIc	0.426866	0.455986
forebrain	Middle age	IIc	0.109338	0.106656
hindbrain	Middle age	IIc	0.323533	0.372381
forebrain	Infant	IIc	0.035403	0.0545231
hindbrain	Infant	IIc	1.40018	0.555853
forebrain	School age	IIc	0.085291	0.1752
hindbrain	School age	IIc	0.25412	0.347604
forebrain	Toddler	IIc	0.0480062	0.151851
hindbrain	Toddler	IIc	0.280061	0.549164
forebrain	Young adult	IIc	0.098438	0.113491
forebrain	Adult	IIc	0.0868347	0.17065
hindbrain	Young adult	IIc	0.192922	0.371198
hindbrain	Adult	IIc	0.218485	0.249188
forebrain	Embryo	IV	2.9699	0.749146
hindbrain	Embryo	IV	2.19767	0.446027
forebrain	Early embryo	IV	1.96757	0.237921
hindbrain	Early embryo	IV	1.71001	0.499092
forebrain	Adolescent	IV	0.829375	0.755151
hindbrain	Adolescent	IV	0.358501	0.382957
forebrain	Middle age	IV	0.779896	0.760767
hindbrain	Middle age	IV	0.284606	0.327577
forebrain	Infant	IV	0.253744	0.390783
hindbrain	Infant	IV	0.479753	0.190456
forebrain	School age	IV	0.39003	0.801179
hindbrain	School age	IV	0.374177	0.511827
forebrain	Toddler	IV	0.241943	0.765304
hindbrain	Toddler	IV	0.201221	0.394569
forebrain	Young adult	IV	0.633957	0.7309
forebrain	Adult	IV	0.329302	0.647154
hindbrain	Young adult	IV	0.226115	0.435063
hindbrain	Adult	IV	0.503681	0.574464
forebrain	Embryo	Others	0.0250505	0.0063189
hindbrain	Embryo	Others	0.350764	0.0711893
forebrain	Early embryo	Others	0.396897	0.0479932
hindbrain	Early embryo	Others	0.205392	0.0599467
forebrain	Adolescent	Others	0.00546512	0.00497603
hindbrain	Adolescent	Others	0.0496024	0.0529862
forebrain	Middle age	Others	0.0213043	0.0207817
hindbrain	Middle age	Others	0.106481	0.122558
forebrain	Infant	Others	0.0467914	0.072062
hindbrain	Infant	Others	0.402488	0.159783
forebrain	School age	Others	0	0
hindbrain	School age	Others	0.0122131	0.016706
forebrain	Toddler	Others	0.00745386	0.0235777
hindbrain	Toddler	Others	0	0
forebrain	Young adult	Others	0.0398322	0.0459233
forebrain	Adult	Others	0.0564729	0.110982
hindbrain	Young adult	Others	0.016133	0.0310413
hindbrain	Adult	Others	0.0368993	0.0420847
forebrain	Embryo	III	0	0
hindbrain	Embryo	III	0.139969	0.0284075
forebrain	Early embryo	III	3.13924	0.3796
hindbrain	Early embryo	III	0	0
forebrain	Adolescent	III	0	0
hindbrain	Adolescent	III	0.0320981	0.0342877
forebrain	Middle age	III	0	0
hindbrain	Middle age	III	0.0125069	0.0143953
forebrain	Infant	III	0	0
hindbrain	Infant	III	0.0462278	0.0183518
forebrain	School age	III	0	0
hindbrain	School age	III	0.0147382	0.02016
forebrain	Toddler	III	0	0
hindbrain	Toddler	III	0	0
forebrain	Young adult	III	0	0
forebrain	Adult	III	0	0
hindbrain	Young adult	III	0.0131901	0.0253788
hindbrain	Adult	III	0.00862429	0.00983626

## Sheet: BrainSpan BDNF counts
row_num	column_num	donor_id	donor_name	Age_class	structure_id	structure_name	structure_acronym	Exon	RPKM
189030	V100	12834	H376.IIIA.51	Embryo	10333	striatum	STR	coding	0.185943
189030	V111	12888	H376.IIIA.52	Embryo	10173	dorsolateral prefrontal cortex	DFC	coding	0.024745
189030	V112	12888	H376.IIIA.52	Embryo	10361	amygdaloid complex	AMY	coding	0.447461
189030	V116	12888	H376.IIIA.52	Embryo	10294	hippocampus (hippocampal formation)	HIP	coding	0.617809
189030	V119	12888	H376.IIIA.52	Embryo	10333	striatum	STR	coding	0.055239
189030	V121	12287	H376.IIIB.50	Embryo	10398	mediodorsal nucleus of thalamus	MD	coding	1.78943
189030	V125	12287	H376.IIIB.50	Embryo	10333	striatum	STR	coding	0.12672
189030	V129	12287	H376.IIIB.50	Embryo	10173	dorsolateral prefrontal cortex	DFC	coding	0.339312
189030	V13	13058	H376.IIA.51	Early embryo	10361	amygdaloid complex	AMY	coding	0.188126
189030	V130	12837	H376.IIIB.51	Embryo	10657	cerebellar cortex	CBC	coding	0.424611
189030	V131	12837	H376.IIIB.51	Embryo	10398	mediodorsal nucleus of thalamus	MD	coding	4.93576
189030	V133	12837	H376.IIIB.51	Embryo	10173	dorsolateral prefrontal cortex	DFC	coding	1.003
189030	V137	12837	H376.IIIB.51	Embryo	10294	hippocampus (hippocampal formation)	HIP	coding	1.08191
189030	V139	12837	H376.IIIB.51	Embryo	10361	amygdaloid complex	AMY	coding	0.405919
189030	V14	13058	H376.IIA.51	Early embryo	10173	dorsolateral prefrontal cortex	DFC	coding	0.419172
189030	V140	12837	H376.IIIB.51	Embryo	10333	striatum	STR	coding	0.599118
189030	V147	12879	H376.IIIB.52	Embryo	10333	striatum	STR	coding	0.397431
189030	V148	12879	H376.IIIB.52	Embryo	10361	amygdaloid complex	AMY	coding	0.787631
189030	V151	12879	H376.IIIB.52	Embryo	10398	mediodorsal nucleus of thalamus	MD	coding	8.62637
189030	V154	12879	H376.IIIB.52	Embryo	10294	hippocampus (hippocampal formation)	HIP	coding	0.100248
189030	V158	12879	H376.IIIB.52	Embryo	10173	dorsolateral prefrontal cortex	DFC	coding	1.33949
189030	V161	12880	H376.IIIB.53	Embryo	10333	striatum	STR	coding	0.982123
189030	V162	12880	H376.IIIB.53	Embryo	10173	dorsolateral prefrontal cortex	DFC	coding	0.926154
189030	V163	12880	H376.IIIB.53	Embryo	10361	amygdaloid complex	AMY	coding	0.105243
189030	V167	12880	H376.IIIB.53	Embryo	10657	cerebellar cortex	CBC	coding	0.313817
189030	V168	12880	H376.IIIB.53	Embryo	10294	hippocampus (hippocampal formation)	HIP	coding	2.12326
189030	V170	12880	H376.IIIB.53	Embryo	10398	mediodorsal nucleus of thalamus	MD	coding	6.36801
189030	V174	12885	H376.IV.53	Embryo	10294	hippocampus (hippocampal formation)	HIP	coding	2.29391
189030	V176	12885	H376.IV.53	Embryo	10333	striatum	STR	coding	0.473222
189030	V177	12885	H376.IV.53	Embryo	10398	mediodorsal nucleus of thalamus	MD	coding	3.60331
189030	V178	12885	H376.IV.53	Embryo	10173	dorsolateral prefrontal cortex	DFC	coding	0.640685
189030	V18	12833	H376.IIA.50	Early embryo	10173	dorsolateral prefrontal cortex	DFC	coding	0.058591
189030	V184	12365	H376.IV.51	Late embryo	10657	cerebellar cortex	CBC	coding	0.314797
189030	V186	12886	H376.IV.54	Late embryo	10333	striatum	STR	coding	0.108965
189030	V189	12886	H376.IV.54	Late embryo	10173	dorsolateral prefrontal cortex	DFC	coding	0.248118
189030	V195	12886	H376.IV.54	Late embryo	10361	amygdaloid complex	AMY	coding	0.81329
189030	V196	12886	H376.IV.54	Late embryo	10294	hippocampus (hippocampal formation)	HIP	coding	4.13988
189030	V199	12886	H376.IV.54	Late embryo	10657	cerebellar cortex	CBC	coding	0.28376
189030	V202	12288	H376.IV.50	Late embryo	10398	mediodorsal nucleus of thalamus	MD	coding	11.374
189030	V207	12288	H376.IV.50	Late embryo	10333	striatum	STR	coding	0.22526
189030	V208	12288	H376.IV.50	Late embryo	10294	hippocampus (hippocampal formation)	HIP	coding	2.87392
189030	V209	12288	H376.IV.50	Late embryo	10657	cerebellar cortex	CBC	coding	0.722682
189030	V210	12288	H376.IV.50	Late embryo	10173	dorsolateral prefrontal cortex	DFC	coding	0.704583
189030	V215	12288	H376.IV.50	Late embryo	10361	amygdaloid complex	AMY	coding	0.224844
189030	V217	12949	H376.V.52	Late embryo	10173	dorsolateral prefrontal cortex	DFC	coding	1.02198
189030	V22	12833	H376.IIA.50	Early embryo	10361	amygdaloid complex	AMY	coding	0.440115
189030	V221	12295	H376.V.50	Late embryo	10657	cerebellar cortex	CBC	coding	0.087296
189030	V222	263195015	H376.V.53	Late embryo	10173	dorsolateral prefrontal cortex	DFC	coding	0.228981
189030	V223	263195015	H376.V.53	Late embryo	10398	mediodorsal nucleus of thalamus	MD	coding	1.22521
189030	V229	263195015	H376.V.53	Late embryo	10333	striatum	STR	coding	0.625834
189030	V233	263195015	H376.V.53	Late embryo	10294	hippocampus (hippocampal formation)	HIP	coding	0.592287
189030	V234	263195015	H376.V.53	Late embryo	10361	amygdaloid complex	AMY	coding	0.714968
189030	V237	263195015	H376.V.53	Late embryo	10657	cerebellar cortex	CBC	coding	0.468337
189030	V239	12296	H376.VI.50	Infant	10361	amygdaloid complex	AMY	coding	1.70311
189030	V241	12296	H376.VI.50	Infant	10294	hippocampus (hippocampal formation)	HIP	coding	4.82986
189030	V242	12296	H376.VI.50	Infant	10333	striatum	STR	coding	1.10451
189030	V245	12296	H376.VI.50	Infant	10398	mediodorsal nucleus of thalamus	MD	coding	16.8166
189030	V246	12296	H376.VI.50	Infant	10657	cerebellar cortex	CBC	coding	1.27101
189030	V249	12889	H376.VI.51	Infant	10173	dorsolateral prefrontal cortex	DFC	coding	1.68104
189030	V250	12889	H376.VI.51	Infant	10361	amygdaloid complex	AMY	coding	0.827283
189030	V255	12890	H376.VI.52	Infant	10294	hippocampus (hippocampal formation)	HIP	coding	1.92368
189030	V262	12890	H376.VI.52	Infant	10398	mediodorsal nucleus of thalamus	MD	coding	16.2321
189030	V266	12890	H376.VI.52	Infant	10361	amygdaloid complex	AMY	coding	4.6463
189030	V268	12890	H376.VI.52	Infant	10657	cerebellar cortex	CBC	coding	1.95738
189030	V269	12890	H376.VI.52	Infant	10333	striatum	STR	coding	0.423092
189030	V27	12833	H376.IIA.50	Early embryo	10294	hippocampus (hippocampal formation)	HIP	coding	0.449635
189030	V270	12890	H376.VI.52	Infant	10173	dorsolateral prefrontal cortex	DFC	coding	3.91042
189030	V273	12977	H376.VII.51	Infant	10173	dorsolateral prefrontal cortex	DFC	coding	3.50484
189030	V274	12977	H376.VII.51	Infant	10657	cerebellar cortex	CBC	coding	4.96709
189030	V280	12977	H376.VII.51	Infant	10398	mediodorsal nucleus of thalamus	MD	coding	6.03224
189030	V281	12830	H376.VIII.51	Toddler	10657	cerebellar cortex	CBC	coding	6.86794
189030	V288	12830	H376.VIII.51	Toddler	10173	dorsolateral prefrontal cortex	DFC	coding	7.13919
189030	V289	12830	H376.VIII.51	Toddler	10294	hippocampus (hippocampal formation)	HIP	coding	7.26813
189030	V290	12830	H376.VIII.51	Toddler	10361	amygdaloid complex	AMY	coding	7.1298
189030	V293	12830	H376.VIII.51	Toddler	10333	striatum	STR	coding	0.658688
189030	V294	12830	H376.VIII.51	Toddler	10398	mediodorsal nucleus of thalamus	MD	coding	9.91287
189030	V297	12979	H376.VIII.53	Toddler	10657	cerebellar cortex	CBC	coding	1.16793
189030	V304	12979	H376.VIII.53	Toddler	10294	hippocampus (hippocampal formation)	HIP	coding	0.142411
189030	V305	12979	H376.VIII.53	Toddler	10173	dorsolateral prefrontal cortex	DFC	coding	0.101783
189030	V306	12979	H376.VIII.53	Toddler	10398	mediodorsal nucleus of thalamus	MD	coding	0.161495
189030	V31	12835	H376.IIB.50	Embryo	10333	striatum	STR	coding	9.37094
189030	V310	12836	H376.VIII.52	Toddler	10657	cerebellar cortex	CBC	coding	5.05451
189030	V311	12836	H376.VIII.52	Toddler	10361	amygdaloid complex	AMY	coding	1.02989
189030	V312	12836	H376.VIII.52	Toddler	10398	mediodorsal nucleus of thalamus	MD	coding	1.33533
189030	V313	12836	H376.VIII.52	Toddler	10333	striatum	STR	coding	0.487604
189030	V320	12980	H376.VIII.54	Toddler	10294	hippocampus (hippocampal formation)	HIP	coding	0.931535
189030	V321	12980	H376.VIII.54	Toddler	10657	cerebellar cortex	CBC	coding	5.47768
189030	V324	12980	H376.VIII.54	Toddler	10173	dorsolateral prefrontal cortex	DFC	coding	1.16812
189030	V326	12980	H376.VIII.54	Toddler	10361	amygdaloid complex	AMY	coding	1.02198
189030	V33	12835	H376.IIB.50	Embryo	10173	dorsolateral prefrontal cortex	DFC	coding	0.024917
189030	V334	12298	H376.VIII.50	Toddler	10173	dorsolateral prefrontal cortex	DFC	coding	2.61496
189030	V335	12298	H376.VIII.50	Toddler	10361	amygdaloid complex	AMY	coding	5.51065
189030	V336	12298	H376.VIII.50	Toddler	10333	striatum	STR	coding	0.892221
189030	V337	12298	H376.VIII.50	Toddler	10398	mediodorsal nucleus of thalamus	MD	coding	6.27572
189030	V338	12298	H376.VIII.50	Toddler	10657	cerebellar cortex	CBC	coding	3.35683
189030	V345	12841	H376.IX.51	School age	10361	amygdaloid complex	AMY	coding	2.59485
189030	V347	12841	H376.IX.51	School age	10398	mediodorsal nucleus of thalamus	MD	coding	4.11074
189030	V348	12841	H376.IX.51	School age	10173	dorsolateral prefrontal cortex	DFC	coding	1.66442
189030	V349	12841	H376.IX.51	School age	10294	hippocampus (hippocampal formation)	HIP	coding	4.35216
189030	V35	12835	H376.IIB.50	Embryo	10294	hippocampus (hippocampal formation)	HIP	coding	1.08572
189030	V350	12841	H376.IX.51	School age	10657	cerebellar cortex	CBC	coding	2.08553
189030	V353	12841	H376.IX.51	School age	10333	striatum	STR	coding	0.625036
189030	V357	12981	H376.IX.52	School age	10294	hippocampus (hippocampal formation)	HIP	coding	12.4303
189030	V359	12981	H376.IX.52	School age	10361	amygdaloid complex	AMY	coding	4.46027
189030	V361	12981	H376.IX.52	School age	10657	cerebellar cortex	CBC	coding	2.65075
189030	V365	12981	H376.IX.52	School age	10173	dorsolateral prefrontal cortex	DFC	coding	3.57882
189030	V370	12289	H376.IX.50	Adolescent	10294	hippocampus (hippocampal formation)	HIP	coding	5.54781
189030	V371	12289	H376.IX.50	Adolescent	10361	amygdaloid complex	AMY	coding	6.41285
189030	V373	12289	H376.IX.50	Adolescent	10657	cerebellar cortex	CBC	coding	5.09752
189030	V374	12289	H376.IX.50	Adolescent	10173	dorsolateral prefrontal cortex	DFC	coding	4.54922
189030	V389	12831	H376.X.51	Adolescent	10361	amygdaloid complex	AMY	coding	3.62273
189030	V390	12831	H376.X.51	Adolescent	10294	hippocampus (hippocampal formation)	HIP	coding	1.86087
189030	V391	12831	H376.X.51	Adolescent	10398	mediodorsal nucleus of thalamus	MD	coding	2.56564
189030	V393	12831	H376.X.51	Adolescent	10657	cerebellar cortex	CBC	coding	3.87712
189030	V396	12831	H376.X.51	Adolescent	10333	striatum	STR	coding	0.665879
189030	V397	12831	H376.X.51	Adolescent	10173	dorsolateral prefrontal cortex	DFC	coding	4.3377
189030	V399	12299	H376.X.50	Adolescent	10657	cerebellar cortex	CBC	coding	3.71049
189030	V40	12835	H376.IIB.50	Embryo	10361	amygdaloid complex	AMY	coding	0.132189
189030	V402	12299	H376.X.50	Adolescent	10361	amygdaloid complex	AMY	coding	4.72166
189030	V406	12984	H376.X.53	Young adult	10294	hippocampus (hippocampal formation)	HIP	coding	0.763555
189030	V407	12984	H376.X.53	Young adult	10173	dorsolateral prefrontal cortex	DFC	coding	2.794
189030	V413	12984	H376.X.53	Young adult	10657	cerebellar cortex	CBC	coding	2.21174
189030	V419	12832	H376.X.52	Young adult	10333	striatum	STR	coding	0.532282
189030	V421	12832	H376.X.52	Young adult	10294	hippocampus (hippocampal formation)	HIP	coding	9.31731
189030	V423	12832	H376.X.52	Young adult	10657	cerebellar cortex	CBC	coding	4.55653
189030	V424	12832	H376.X.52	Young adult	10173	dorsolateral prefrontal cortex	DFC	coding	5.01927
189030	V427	12832	H376.X.52	Young adult	10398	mediodorsal nucleus of thalamus	MD	coding	4.26357
189030	V431	12832	H376.X.52	Young adult	10361	amygdaloid complex	AMY	coding	5.58697
189030	V435	13057	H376.XI.60	Young adult	10333	striatum	STR	coding	0.618686
189030	V436	13057	H376.XI.60	Young adult	10398	mediodorsal nucleus of thalamus	MD	coding	3.32027
189030	V437	13057	H376.XI.60	Young adult	10173	dorsolateral prefrontal cortex	DFC	coding	4.47181
189030	V440	13057	H376.XI.60	Young adult	10294	hippocampus (hippocampal formation)	HIP	coding	4.05799
189030	V445	13057	H376.XI.60	Young adult	10657	cerebellar cortex	CBC	coding	4.99403
189030	V446	13057	H376.XI.60	Young adult	10361	amygdaloid complex	AMY	coding	4.29204
189030	V448	12300	H376.XI.50	Young adult	10398	mediodorsal nucleus of thalamus	MD	coding	2.35001
189030	V450	12300	H376.XI.50	Young adult	10294	hippocampus (hippocampal formation)	HIP	coding	2.39255
189030	V454	12300	H376.XI.50	Young adult	10657	cerebellar cortex	CBC	coding	5.21057
189030	V457	12300	H376.XI.50	Young adult	10361	amygdaloid complex	AMY	coding	1.89428
189030	V461	12300	H376.XI.50	Young adult	10333	striatum	STR	coding	0.469568
189030	V464	12290	H376.XI.52	Adult	10294	hippocampus (hippocampal formation)	HIP	coding	8.95749
189030	V465	12290	H376.XI.52	Adult	10173	dorsolateral prefrontal cortex	DFC	coding	3.44791
189030	V467	12290	H376.XI.52	Adult	10657	cerebellar cortex	CBC	coding	2.57481
189030	V468	12290	H376.XI.52	Adult	10398	mediodorsal nucleus of thalamus	MD	coding	4.79834
189030	V469	12290	H376.XI.52	Adult	10333	striatum	STR	coding	0.733252
189030	V47	12960	H376.IIB.51	Embryo	10361	amygdaloid complex	AMY	coding	0.695608
189030	V477	12290	H376.XI.52	Adult	10361	amygdaloid complex	AMY	coding	5.53219
189030	V478	12302	H376.XI.53	Adult	10173	dorsolateral prefrontal cortex	DFC	coding	3.18415
189030	V481	12302	H376.XI.53	Adult	10294	hippocampus (hippocampal formation)	HIP	coding	9.69107
189030	V482	12302	H376.XI.53	Adult	10361	amygdaloid complex	AMY	coding	4.57967
189030	V483	12302	H376.XI.53	Adult	10333	striatum	STR	coding	0.689845
189030	V49	12960	H376.IIB.51	Embryo	10294	hippocampus (hippocampal formation)	HIP	coding	0.453209
189030	V490	12302	H376.XI.53	Adult	10657	cerebellar cortex	CBC	coding	4.07735
189030	V492	12302	H376.XI.53	Adult	10398	mediodorsal nucleus of thalamus	MD	coding	4.46446
189030	V494	12303	H376.XI.54	Adult	10173	dorsolateral prefrontal cortex	DFC	coding	2.89245
189030	V500	12303	H376.XI.54	Adult	10361	amygdaloid complex	AMY	coding	4.11838
189030	V502	12303	H376.XI.54	Adult	10657	cerebellar cortex	CBC	coding	2.36172
189030	V504	12303	H376.XI.54	Adult	10398	mediodorsal nucleus of thalamus	MD	coding	2.73119
189030	V505	12303	H376.XI.54	Adult	10294	hippocampus (hippocampal formation)	HIP	coding	5.8639
189030	V508	12303	H376.XI.54	Adult	10333	striatum	STR	coding	0.741089
189030	V510	12304	H376.XI.56	Adult	10361	amygdaloid complex	AMY	coding	1.47516
189030	V511	12304	H376.XI.56	Adult	10398	mediodorsal nucleus of thalamus	MD	coding	2.0143
189030	V512	12304	H376.XI.56	Adult	10657	cerebellar cortex	CBC	coding	2.30942
189030	V515	12304	H376.XI.56	Adult	10173	dorsolateral prefrontal cortex	DFC	coding	2.23236
189030	V519	12304	H376.XI.56	Adult	10333	striatum	STR	coding	0.457339
189030	V524	12304	H376.XI.56	Adult	10294	hippocampus (hippocampal formation)	HIP	coding	3.07787
189030	V55	12960	H376.IIB.51	Embryo	10173	dorsolateral prefrontal cortex	DFC	coding	0.048701
189030	V59	12960	H376.IIB.51	Embryo	10333	striatum	STR	coding	0.205116
189030	V66	13060	H376.IIB.52	Embryo	10294	hippocampus (hippocampal formation)	HIP	coding	0.908214
189030	V67	13060	H376.IIB.52	Embryo	10173	dorsolateral prefrontal cortex	DFC	coding	0.056305
189030	V68	13060	H376.IIB.52	Embryo	10361	amygdaloid complex	AMY	coding	0.788408
189030	V69	13060	H376.IIB.52	Embryo	10657	cerebellar cortex	CBC	coding	0.365557
189030	V72	13060	H376.IIB.52	Embryo	10333	striatum	STR	coding	0.153375
189030	V80	12820	H376.IIIA.50	Embryo	10173	dorsolateral prefrontal cortex	DFC	coding	0.510608
189030	V81	12820	H376.IIIA.50	Embryo	10294	hippocampus (hippocampal formation)	HIP	coding	2.28671
189030	V84	12820	H376.IIIA.50	Embryo	10361	amygdaloid complex	AMY	coding	0.135618
189030	V85	12820	H376.IIIA.50	Embryo	10333	striatum	STR	coding	0.099702
189030	V9	13058	H376.IIA.51	Early embryo	10294	hippocampus (hippocampal formation)	HIP	coding	0.045353
189030	V94	12834	H376.IIIA.51	Embryo	10398	mediodorsal nucleus of thalamus	MD	coding	5.95512
189030	V95	12834	H376.IIIA.51	Embryo	10361	amygdaloid complex	AMY	coding	0.59601
189030	V97	12834	H376.IIIA.51	Embryo	10294	hippocampus (hippocampal formation)	HIP	coding	0.480127
189030	V98	12834	H376.IIIA.51	Embryo	10173	dorsolateral prefrontal cortex	DFC	coding	0.07308

## Sheet: BrainSpan BDNF count means
structure_acronym	Age_class	Exon	N	RPKM	SEM
AMY	Adolescent	coding	3	4.91908	0.811463
AMY	Adult	coding	4	3.92635	0.868463
AMY	Early embryo	coding	2	0.314121	0.125995
AMY	Embryo	coding	9	0.454899	0.0935851
AMY	Infant	coding	3	2.39223	1.15505
AMY	Late embryo	coding	3	0.584367	0.181989
AMY	School age	coding	2	3.52756	0.932706
AMY	Toddler	coding	4	3.67308	1.56366
AMY	Young adult	coding	3	3.92443	1.08172
CBC	Adolescent	coding	3	4.22838	0.437225
CBC	Adult	coding	4	2.83082	0.419453
CBC	Embryo	coding	3	0.367995	0.0320067
CBC	Infant	coding	3	2.73183	1.13506
CBC	Late embryo	coding	5	0.375374	0.105905
CBC	School age	coding	2	2.36814	0.282609
CBC	Toddler	coding	5	4.38498	0.980149
CBC	Young adult	coding	4	4.24322	0.690687
DFC	Adolescent	coding	2	4.44346	0.105765
DFC	Adult	coding	4	2.93922	0.261501
DFC	Early embryo	coding	2	0.238881	0.18029
DFC	Embryo	coding	11	0.453363	0.141278
DFC	Infant	coding	3	3.0321	0.685602
DFC	Late embryo	coding	4	0.550916	0.19167
DFC	School age	coding	2	2.62162	0.957201
DFC	Toddler	coding	4	2.75601	1.54915
DFC	Young adult	coding	3	4.09503	0.669434
HIP	Adolescent	coding	2	3.70434	1.84347
HIP	Adult	coding	4	6.89758	1.51947
HIP	Early embryo	coding	2	0.247494	0.202141
HIP	Embryo	coding	10	1.14311	0.256777
HIP	Infant	coding	2	3.37677	1.45309
HIP	Late embryo	coding	3	2.53536	1.038
HIP	School age	coding	2	8.39124	4.03908
HIP	Toddler	coding	3	2.78069	2.25525
HIP	Young adult	coding	4	4.13285	1.85439
MD	Adolescent	coding	1	2.56564
MD	Adult	coding	4	3.50207	0.671703
MD	Embryo	coding	6	5.213	0.964792
MD	Infant	coding	3	13.027	3.50145
MD	Late embryo	coding	2	6.29962	5.07441
MD	School age	coding	1	4.11074
MD	Toddler	coding	4	4.42135	2.25952
MD	Young adult	coding	3	3.31128	0.552417
STR	Adolescent	coding	1	0.665879
STR	Adult	coding	4	0.655381	0.066969
STR	Embryo	coding	11	1.1499	0.826296
STR	Infant	coding	2	0.763803	0.340712
STR	Late embryo	coding	3	0.32002	0.156549
STR	School age	coding	1	0.625036
STR	Toddler	coding	3	0.679504	0.117266
STR	Young adult	coding	3	0.540179	0.0432274

## Sheet: BrainSpan BDNF proportions
structure_acronym	Age_class	Exon	Proportion	Proportion_percent
STR	Embryo	Others	0.941196	0.104577
DFC	Embryo	Others	1.32962	0.166203
AMY	Embryo	Others	0.326617	0.0466595
HIP	Embryo	Others	1.18155	0.131284
MD	Embryo	Others	0.217525	0.0362542
AMY	Early embryo	Others	0	0
CBC	Embryo	Others	1	0.5
DFC	Early embryo	Others	0	0
CBC	Late embryo	Others	0.659655	0.164914
STR	Late embryo	Others	0.162898	0.162898
DFC	Late embryo	Others	1	0.333333
AMY	Late embryo	Others	0	0
HIP	Late embryo	Others	0	0
MD	Late embryo	Others	0.0486593	0.0243297
AMY	Infant	Others	0.0783216	0.0261072
HIP	Infant	Others	0.632258	0.316129
STR	Infant	Others	0.693049	0.693049
MD	Infant	Others	0.0758358	0.0252786
CBC	Infant	Others	0.0532059	0.0177353
DFC	Infant	Others	0.086138	0.0287127
HIP	Early embryo	Others	0	0
CBC	Toddler	Others	1.49942	0.299884
DFC	Toddler	Others	0.615871	0.153968
HIP	Toddler	Others	2.07652	0.692174
AMY	Toddler	Others	1.06532	0.26633
STR	Toddler	Others	0	0
MD	Toddler	Others	0.654399	0.218133
AMY	School age	Others	0	0
MD	School age	Others	0.0997314	0.0997314
DFC	School age	Others	0.00892447	0.00446224
HIP	School age	Others	0.0924872	0.0462436
CBC	School age	Others	0.463549	0.231774
STR	School age	Others	0	0
HIP	Adolescent	Others	0.660434	0.330217
AMY	Adolescent	Others	0.154018	0.0513393
CBC	Adolescent	Others	0.155083	0.0516942
DFC	Adolescent	Others	0.264763	0.132382
MD	Adolescent	Others	0	0
STR	Adolescent	Others	0	0
HIP	Young adult	Others	1.07795	0.269487
DFC	Young adult	Others	0.0490523	0.0163508
CBC	Young adult	Others	0.182312	0.045578
STR	Young adult	Others	0	0
MD	Young adult	Others	0.0443153	0.0147718
AMY	Young adult	Others	0	0
HIP	Adult	Others	0.315341	0.0788353
DFC	Adult	Others	0	0
CBC	Adult	Others	0	0
MD	Adult	Others	0	0
STR	Adult	Others	0.453143	0.226572
AMY	Adult	Others	0.162894	0.0407234
STR	Embryo	VI	0.500058	0.055562
DFC	Embryo	VI	1.71215	0.214019
AMY	Embryo	VI	0.49264	0.0703772
HIP	Embryo	VI	1.00941	0.112157
MD	Embryo	VI	0.653801	0.108967
AMY	Early embryo	VI	0.0340637	0.0170319
CBC	Embryo	VI	0.12296	0.06148
DFC	Early embryo	VI	0	0
CBC	Late embryo	VI	0.569068	0.142267
STR	Late embryo	VI	0.139533	0.139533
DFC	Late embryo	VI	0.453792	0.151264
AMY	Late embryo	VI	1.1225	0.56125
HIP	Late embryo	VI	0.640881	0.213627
MD	Late embryo	VI	0.664579	0.33229
AMY	Infant	VI	0.172914	0.0576378
HIP	Infant	VI	0.0695888	0.0347944
STR	Infant	VI	0	0
MD	Infant	VI	0.0863192	0.0287731
CBC	Infant	VI	0.216628	0.0722095
DFC	Infant	VI	0.0387983	0.0129328
HIP	Early embryo	VI	0	0
CBC	Toddler	VI	0.382722	0.0765444
DFC	Toddler	VI	0.117996	0.0294991
HIP	Toddler	VI	0.125808	0.0419361
AMY	Toddler	VI	0.239371	0.0598428
STR	Toddler	VI	0	0
MD	Toddler	VI	0.0580317	0.0193439
AMY	School age	VI	0	0
MD	School age	VI	0	0
DFC	School age	VI	0.0193801	0.00969005
HIP	School age	VI	0.087465	0.0437325
CBC	School age	VI	0	0
STR	School age	VI	0	0
HIP	Adolescent	VI	0.0626438	0.0313219
AMY	Adolescent	VI	0.167097	0.0556989
CBC	Adolescent	VI	0	0
DFC	Adolescent	VI	0.123683	0.0618415
MD	Adolescent	VI	0	0
STR	Adolescent	VI	0	0
HIP	Young adult	VI	0.21476	0.0536899
DFC	Young adult	VI	0.118719	0.0395729
CBC	Young adult	VI	0.12865	0.0321624
STR	Young adult	VI	0	0
MD	Young adult	VI	0.301397	0.100466
AMY	Young adult	VI	0.0473403	0.0157801
HIP	Adult	VI	0.153649	0.0384122
DFC	Adult	VI	0.0249314	0.00623284
CBC	Adult	VI	0.133366	0.0333415
MD	Adult	VI	0.126315	0.0315788
STR	Adult	VI	0	0
AMY	Adult	VI	0.297006	0.0742516
STR	Embryo	IV	4.69635	0.521817
DFC	Embryo	IV	3.81188	0.476485
AMY	Embryo	IV	5.09728	0.728182
HIP	Embryo	IV	5.33145	0.592384
MD	Embryo	IV	3.43334	0.572224
AMY	Early embryo	IV	1.82503	0.912514
CBC	Embryo	IV	0.150939	0.0754695
DFC	Early embryo	IV	1.35702	0.678511
CBC	Late embryo	IV	2.61173	0.652934
STR	Late embryo	IV	0.553273	0.553273
DFC	Late embryo	IV	1.45365	0.484548
AMY	Late embryo	IV	0.632264	0.316132
HIP	Late embryo	IV	2.01775	0.672583
MD	Late embryo	IV	0.864296	0.432148
AMY	Infant	IV	2.13945	0.71315
HIP	Infant	IV	0.907829	0.453915
STR	Infant	IV	0	0
MD	Infant	IV	1.86174	0.62058
CBC	Infant	IV	1.49341	0.497805
DFC	Infant	IV	2.57052	0.856841
HIP	Early embryo	IV	0.714216	0.714216
CBC	Toddler	IV	1.73447	0.346894
DFC	Toddler	IV	2.89452	0.723631
HIP	Toddler	IV	0.632419	0.210806
AMY	Toddler	IV	2.21737	0.554343
STR	Toddler	IV	0.460811	0.460811
MD	Toddler	IV	1.51799	0.505998
AMY	School age	IV	1.19805	0.599027
MD	School age	IV	0.41797	0.41797
DFC	School age	IV	1.39993	0.699963
HIP	School age	IV	1.13712	0.568561
CBC	School age	IV	0.900557	0.450278
STR	School age	IV	0	0
HIP	Adolescent	IV	0.689457	0.344728
AMY	Adolescent	IV	1.80951	0.60317
CBC	Adolescent	IV	1.05241	0.350805
DFC	Adolescent	IV	1.27814	0.639068
MD	Adolescent	IV	0.703312	0.703312
STR	Adolescent	IV	1	1
HIP	Young adult	IV	1.81199	0.452997
DFC	Young adult	IV	2.66158	0.887193
CBC	Young adult	IV	1.65531	0.413827
STR	Young adult	IV	0	0
MD	Young adult	IV	1.28476	0.428254
AMY	Young adult	IV	1.89893	0.632976
HIP	Adult	IV	1.9942	0.498549
DFC	Adult	IV	3.08729	0.771823
CBC	Adult	IV	1.72799	0.431999
MD	Adult	IV	2.2119	0.552975
STR	Adult	IV	0.546857	0.273428
AMY	Adult	IV	2.04411	0.511027
STR	Embryo	III	0	0
DFC	Embryo	III	0	0
AMY	Embryo	III	0	0
HIP	Embryo	III	0	0
MD	Embryo	III	0	0
AMY	Early embryo	III	0	0
CBC	Embryo	III	0	0
DFC	Early embryo	III	0	0
CBC	Late embryo	III	0	0
STR	Late embryo	III	0	0
DFC	Late embryo	III	0.0925625	0.0308542
AMY	Late embryo	III	0	0
HIP	Late embryo	III	0	0
MD	Late embryo	III	0	0
AMY	Infant	III	0	0
HIP	Infant	III	0	0
STR	Infant	III	0	0
MD	Infant	III	0	0
CBC	Infant	III	0	0
DFC	Infant	III	0	0
HIP	Early embryo	III	0	0
CBC	Toddler	III	0.0233737	0.00467474
DFC	Toddler	III	0	0
HIP	Toddler	III	0	0
AMY	Toddler	III	0	0
STR	Toddler	III	0	0
MD	Toddler	III	0.0282899	0.00942998
AMY	School age	III	0.0199464	0.00997322
MD	School age	III	0	0
DFC	School age	III	0	0
HIP	School age	III	0	0
CBC	School age	III	0	0
STR	School age	III	0	0
HIP	Adolescent	III	0.14353	0.0717651
AMY	Adolescent	III	0	0
CBC	Adolescent	III	0	0
DFC	Adolescent	III	0.0507659	0.025383
MD	Adolescent	III	0	0
STR	Adolescent	III	0	0
HIP	Young adult	III	0	0
DFC	Young adult	III	0	0
CBC	Young adult	III	0.164221	0.0410551
STR	Young adult	III	0	0
MD	Young adult	III	0	0
AMY	Young adult	III	0.0467072	0.0155691
HIP	Adult	III	0	0
DFC	Adult	III	0	0
CBC	Adult	III	0	0
MD	Adult	III	0	0
STR	Adult	III	0	0
AMY	Adult	III	0	0
STR	Embryo	IIc	1.88992	0.209991
DFC	Embryo	IIc	1.14635	0.143293
AMY	Embryo	IIc	0.246168	0.0351668
HIP	Embryo	IIc	0.80393	0.0893255
MD	Embryo	IIc	0.539738	0.0899563
AMY	Early embryo	IIc	0	0
CBC	Embryo	IIc	0.309957	0.154978
DFC	Early embryo	IIc	0.642978	0.321489
CBC	Late embryo	IIc	0	0
STR	Late embryo	IIc	0	0
DFC	Late embryo	IIc	0	0
AMY	Late embryo	IIc	0.183608	0.091804
HIP	Late embryo	IIc	0.0559365	0.0186455
MD	Late embryo	IIc	0.151347	0.0756737
AMY	Infant	IIc	0.171518	0.0571725
HIP	Infant	IIc	0.0296863	0.0148432
STR	Infant	IIc	0	0
MD	Infant	IIc	0.570762	0.190254
CBC	Infant	IIc	1.02478	0.341594
DFC	Infant	IIc	0.116305	0.0387685
HIP	Early embryo	IIc	0.186974	0.186974
CBC	Toddler	IIc	1.07509	0.215019
DFC	Toddler	IIc	0.0919525	0.0229881
HIP	Toddler	IIc	0.0539566	0.0179855
AMY	Toddler	IIc	0.143979	0.0359949
STR	Toddler	IIc	0	0
MD	Toddler	IIc	0.220478	0.0734927
AMY	School age	IIc	0	0
MD	School age	IIc	0.0647785	0.0647785
DFC	School age	IIc	0.268308	0.134154
HIP	School age	IIc	0.30224	0.15112
CBC	School age	IIc	0.413961	0.20698
STR	School age	IIc	0	0
HIP	Adolescent	IIc	0.401533	0.200767
AMY	Adolescent	IIc	0.284466	0.0948219
CBC	Adolescent	IIc	1.65229	0.550764
DFC	Adolescent	IIc	0.245361	0.12268
MD	Adolescent	IIc	0	0
STR	Adolescent	IIc	0	0
HIP	Young adult	IIc	0.322779	0.0806947
DFC	Young adult	IIc	0.0949033	0.0316344
CBC	Young adult	IIc	1.57332	0.39333
STR	Young adult	IIc	0	0
MD	Young adult	IIc	0.532699	0.177566
AMY	Young adult	IIc	0.521687	0.173896
HIP	Adult	IIc	0.364764	0.091191
DFC	Adult	IIc	0.529322	0.132331
CBC	Adult	IIc	1.62878	0.407195
MD	Adult	IIc	0.567911	0.141978
STR	Adult	IIc	0	0
AMY	Adult	IIc	0.67524	0.16881
STR	Embryo	I	0.972479	0.108053
DFC	Embryo	I	0	0
AMY	Embryo	I	0.8373	0.119614
HIP	Embryo	I	0.673654	0.0748505
MD	Embryo	I	1.15559	0.192599
AMY	Early embryo	I	0.140908	0.0704538
CBC	Embryo	I	0.416144	0.208072
DFC	Early embryo	I	0	0
CBC	Late embryo	I	0.159542	0.0398856
STR	Late embryo	I	0.144295	0.144295
DFC	Late embryo	I	0	0
AMY	Late embryo	I	0.0616278	0.0308139
HIP	Late embryo	I	0.285434	0.0951448
MD	Late embryo	I	0.271118	0.135559
AMY	Infant	I	0.437798	0.145933
HIP	Infant	I	0.360638	0.180319
STR	Infant	I	0.306951	0.306951
MD	Infant	I	0.405344	0.135115
CBC	Infant	I	0.211968	0.0706559
DFC	Infant	I	0.188235	0.0627449
HIP	Early embryo	I	0.09881	0.09881
CBC	Toddler	I	0.284922	0.0569843
DFC	Toddler	I	0.279657	0.0699142
HIP	Toddler	I	0.111294	0.0370981
AMY	Toddler	I	0.333958	0.0834895
STR	Toddler	I	0.539189	0.539189
MD	Toddler	I	0.520807	0.173602
AMY	School age	I	0.781999	0.391
MD	School age	I	0.41752	0.41752
DFC	School age	I	0.303462	0.151731
HIP	School age	I	0.380686	0.190343
CBC	School age	I	0.221934	0.110967
STR	School age	I	0	0
HIP	Adolescent	I	0.0424022	0.0212011
AMY	Adolescent	I	0.584911	0.19497
CBC	Adolescent	I	0.14021	0.0467368
DFC	Adolescent	I	0.0372911	0.0186455
MD	Adolescent	I	0.296688	0.296688
STR	Adolescent	I	0	0
HIP	Young adult	I	0.572529	0.143132
DFC	Young adult	I	0.0757453	0.0252484
CBC	Young adult	I	0.296189	0.0740473
STR	Young adult	I	0	0
MD	Young adult	I	0.836827	0.278942
AMY	Young adult	I	0.485336	0.161779
HIP	Adult	I	1.17205	0.293012
DFC	Adult	I	0.358455	0.0896138
CBC	Adult	I	0.509861	0.127465
MD	Adult	I	1.09387	0.273468
STR	Adult	I	1	0.5
AMY	Adult	I	0.820751	0.205188

## Sheet: Cardoso-Moreira NTRK2 counts
Run_ID	Library_name	Tissue	Exon	Isoform	Norm_CPM	Data origin	Accession nr.	Organism	Age_class	Gene
ERR2598051	5664sTS.Human.Forebrain.10w.Female_s	forebrain	26	TrkB-FL	3.91027	Cardoso-Moreira et al. (2019)	E-MTAB-6814	Homo sapiens	Embryo	NTRK2
ERR2598056	3653sTS.Human.Hindbrain.10w.Male_s	hindbrain	26	TrkB-FL	16.6247	Cardoso-Moreira et al. (2019)	E-MTAB-6814	Homo sapiens	Embryo	NTRK2
ERR2598057	5743sTS.Human.Hindbrain.10w.Female_s	hindbrain	26	TrkB-FL	22.4933	Cardoso-Moreira et al. (2019)	E-MTAB-6814	Homo sapiens	Embryo	NTRK2
ERR2598069	2047sTS.Human.Forebrain.11w.Male_s	forebrain	26	TrkB-FL	4.73726	Cardoso-Moreira et al. (2019)	E-MTAB-6814	Homo sapiens	Embryo	NTRK2
ERR2598070	2111sTS.Human.Forebrain.11w.Male_s	forebrain	26	TrkB-FL	1.95305	Cardoso-Moreira et al. (2019)	E-MTAB-6814	Homo sapiens	Embryo	NTRK2
ERR2598071	5952sTS.Human.Forebrain.11w.Male_s	forebrain	26	TrkB-FL	4.33661	Cardoso-Moreira et al. (2019)	E-MTAB-6814	Homo sapiens	Embryo	NTRK2
ERR2598072	5953sTS.Human.Forebrain.11w.Female_s	forebrain	26	TrkB-FL	3.07197	Cardoso-Moreira et al. (2019)	E-MTAB-6814	Homo sapiens	Embryo	NTRK2
ERR2598077	2048sTSm.Human.Hindbrain.11w.Male_s	hindbrain	26	TrkB-FL	16.739	Cardoso-Moreira et al. (2019)	E-MTAB-6814	Homo sapiens	Embryo	NTRK2
ERR2598078	2096sTS.Human.Cerebellum.11w.Male_s	hindbrain	26	TrkB-FL	8.03241	Cardoso-Moreira et al. (2019)	E-MTAB-6814	Homo sapiens	Embryo	NTRK2
ERR2598079	3668sTS.Human.Hindbrain.11w.Male_s	hindbrain	26	TrkB-FL	28.7267	Cardoso-Moreira et al. (2019)	E-MTAB-6814	Homo sapiens	Embryo	NTRK2
ERR2598080	5637sTS.Human.Hindbrain.11w.Female_s	hindbrain	26	TrkB-FL	22.397	Cardoso-Moreira et al. (2019)	E-MTAB-6814	Homo sapiens	Embryo	NTRK2
ERR2598089	5721sTS.Human.Forebrain.12w.Male_s	forebrain	26	TrkB-FL	7.84291	Cardoso-Moreira et al. (2019)	E-MTAB-6814	Homo sapiens	Embryo	NTRK2
ERR2598092	3769sTS.Human.Hindbrain.12w.Male_s	hindbrain	26	TrkB-FL	14.7724	Cardoso-Moreira et al. (2019)	E-MTAB-6814	Homo sapiens	Embryo	NTRK2
ERR2598093	5708sTS.Human.Hindbrain.12w.Female_s	hindbrain	26	TrkB-FL	17.7209	Cardoso-Moreira et al. (2019)	E-MTAB-6814	Homo sapiens	Embryo	NTRK2
ERR2598094	5722sTS.Human.Hindbrain.12w.Male_s	hindbrain	26	TrkB-FL	10.924	Cardoso-Moreira et al. (2019)	E-MTAB-6814	Homo sapiens	Embryo	NTRK2
ERR2598102	5711sTS.Human.Forebrain.13w.Male_s	forebrain	26	TrkB-FL	2.71963	Cardoso-Moreira et al. (2019)	E-MTAB-6814	Homo sapiens	Embryo	NTRK2
ERR2598103	5939sTS.Human.Forebrain.13w.Male_s	forebrain	26	TrkB-FL	15.9832	Cardoso-Moreira et al. (2019)	E-MTAB-6814	Homo sapiens	Embryo	NTRK2
ERR2598104	5955sTS.Human.Forebrain.13w.Female_s	forebrain	26	TrkB-FL	27.6547	Cardoso-Moreira et al. (2019)	E-MTAB-6814	Homo sapiens	Embryo	NTRK2
ERR2598109	5670sTS.Human.Hindbrain.13w.Male_s	hindbrain	26	TrkB-FL	23.3507	Cardoso-Moreira et al. (2019)	E-MTAB-6814	Homo sapiens	Embryo	NTRK2
ERR2598110	5724sTS.Human.Hindbrain.13w.Male_s	hindbrain	26	TrkB-FL	22.0838	Cardoso-Moreira et al. (2019)	E-MTAB-6814	Homo sapiens	Embryo	NTRK2
ERR2598111	5943sTS.Human.Hindbrain.13w.Female_s	hindbrain	26	TrkB-FL	21.3958	Cardoso-Moreira et al. (2019)	E-MTAB-6814	Homo sapiens	Embryo	NTRK2
ERR2598120	5665sTSm.Human.Forebrain.16w.Female_s	forebrain	26	TrkB-FL	48.2098	Cardoso-Moreira et al. (2019)	E-MTAB-6814	Homo sapiens	Embryo	NTRK2
ERR2598121	5951sTS.Human.Forebrain.16w.Male_s	forebrain	26	TrkB-FL	29.7988	Cardoso-Moreira et al. (2019)	E-MTAB-6814	Homo sapiens	Embryo	NTRK2
ERR2598125	5669sTS.Human.Hindbrain.16w.Female_s	hindbrain	26	TrkB-FL	15.2177	Cardoso-Moreira et al. (2019)	E-MTAB-6814	Homo sapiens	Embryo	NTRK2
ERR2598126	5671sTS.Human.Hindbrain.16w.Male_s	hindbrain	26	TrkB-FL	19.5029	Cardoso-Moreira et al. (2019)	E-MTAB-6814	Homo sapiens	Embryo	NTRK2
ERR2598127	5956sTS.Human.Hindbrain.16w.Female_s	hindbrain	26	TrkB-FL	13.3098	Cardoso-Moreira et al. (2019)	E-MTAB-6814	Homo sapiens	Embryo	NTRK2
ERR2598137	5667sTS.Human.Forebrain.18w.Male_s	forebrain	26	TrkB-FL	29.2799	Cardoso-Moreira et al. (2019)	E-MTAB-6814	Homo sapiens	Embryo	NTRK2
ERR2598148	5768sTS.Human.Brain.19w.Male_s	forebrain	26	TrkB-FL	15.2525	Cardoso-Moreira et al. (2019)	E-MTAB-6814	Homo sapiens	Embryo	NTRK2
ERR2598149	5782sTS.Human.Brain.19w.Female_s	forebrain	26	TrkB-FL	1.04277	Cardoso-Moreira et al. (2019)	E-MTAB-6814	Homo sapiens	Embryo	NTRK2
ERR2598150	5960sTS.Human.Brain.19w.Male_s	forebrain	26	TrkB-FL	25.8054	Cardoso-Moreira et al. (2019)	E-MTAB-6814	Homo sapiens	Embryo	NTRK2
ERR2598151	5668sTS.Human.Brain.20w.Male_s	forebrain	26	TrkB-FL	5.5437	Cardoso-Moreira et al. (2019)	E-MTAB-6814	Homo sapiens	Embryo	NTRK2
ERR2598152	5770sTS.Human.Brain.20w.Female_s	forebrain	26	TrkB-FL	16.9226	Cardoso-Moreira et al. (2019)	E-MTAB-6814	Homo sapiens	Embryo	NTRK2
ERR2598164	3587sTS.Human.Forebrain.CS13.Male_s	forebrain	26	TrkB-FL	0.153032	Cardoso-Moreira et al. (2019)	E-MTAB-6814	Homo sapiens	Early embryo	NTRK2
ERR2598165	5624sTS.Human.Forebrain.4w.Male_s	forebrain	26	TrkB-FL	0.0657107	Cardoso-Moreira et al. (2019)	E-MTAB-6814	Homo sapiens	Early embryo	NTRK2
ERR2598166	6096sTS.Human.Forebrain.4w.Male_s	forebrain	26	TrkB-FL	0.576101	Cardoso-Moreira et al. (2019)	E-MTAB-6814	Homo sapiens	Early embryo	NTRK2
ERR2598169	5622sTS.Human.Hindbrain.4w.Female_s	hindbrain	26	TrkB-FL	2.17384	Cardoso-Moreira et al. (2019)	E-MTAB-6814	Homo sapiens	Early embryo	NTRK2
ERR2598170	5625sTS.Human.Hindbrain.4w.Male_s	hindbrain	26	TrkB-FL	2.40148	Cardoso-Moreira et al. (2019)	E-MTAB-6814	Homo sapiens	Early embryo	NTRK2
ERR2598171	6097sTS.Human.Hindbrain.4w.Male_s	hindbrain	26	TrkB-FL	2.30905	Cardoso-Moreira et al. (2019)	E-MTAB-6814	Homo sapiens	Early embryo	NTRK2
ERR2598180	3669sTS.Human.Forebrain.CS16.Male_s	forebrain	26	TrkB-FL	0.589147	Cardoso-Moreira et al. (2019)	E-MTAB-6814	Homo sapiens	Early embryo	NTRK2
ERR2598181	5628sTS.Human.Forebrain.5w.Female_s	forebrain	26	TrkB-FL	0.309079	Cardoso-Moreira et al. (2019)	E-MTAB-6814	Homo sapiens	Early embryo	NTRK2
ERR2598184	3670sTS.Human.Hindbrain.CS16.Male_s	hindbrain	26	TrkB-FL	3.55453	Cardoso-Moreira et al. (2019)	E-MTAB-6814	Homo sapiens	Early embryo	NTRK2
ERR2598185	5635sTS.Human.Hindbrain.5w.Female_s	hindbrain	26	TrkB-FL	10.2341	Cardoso-Moreira et al. (2019)	E-MTAB-6814	Homo sapiens	Early embryo	NTRK2
ERR2598195	2089sTS.Human.Hindbrain.CS18.Male_s	hindbrain	26	TrkB-FL	13.4719	Cardoso-Moreira et al. (2019)	E-MTAB-6814	Homo sapiens	Early embryo	NTRK2
ERR2598196	3672sTS.Human.Hindbrain.CS18.Male_s	hindbrain	26	TrkB-FL	23.2307	Cardoso-Moreira et al. (2019)	E-MTAB-6814	Homo sapiens	Early embryo	NTRK2
ERR2598197	3674sTS.Human.Hindbrain.CS17.Female_s	hindbrain	26	TrkB-FL	3.32008	Cardoso-Moreira et al. (2019)	E-MTAB-6814	Homo sapiens	Early embryo	NTRK2
ERR2598198	5742sTS.Human.Hindbrain.6w.Female_s	hindbrain	26	TrkB-FL	16.8777	Cardoso-Moreira et al. (2019)	E-MTAB-6814	Homo sapiens	Early embryo	NTRK2
ERR2598206	2026sTSm.Human.Forebrain.CS21.Male_s	forebrain	26	TrkB-FL	4.22674	Cardoso-Moreira et al. (2019)	E-MTAB-6814	Homo sapiens	Early embryo	NTRK2
ERR2598207	3571sTS.Human.Forebrain.CS20.Female_s	forebrain	26	TrkB-FL	2.87448	Cardoso-Moreira et al. (2019)	E-MTAB-6814	Homo sapiens	Early embryo	NTRK2
ERR2598208	3636sTS.Human.Forebrain.CS21.Male_s	forebrain	26	TrkB-FL	8.46723	Cardoso-Moreira et al. (2019)	E-MTAB-6814	Homo sapiens	Early embryo	NTRK2
ERR2598212	2029sTSb.Human.Hindbrain.CS21.Male_s	hindbrain	26	TrkB-FL	18.404	Cardoso-Moreira et al. (2019)	E-MTAB-6814	Homo sapiens	Early embryo	NTRK2
ERR2598213	3572sTS.Human.Hindbrain.CS20.Female_s	hindbrain	26	TrkB-FL	22.5845	Cardoso-Moreira et al. (2019)	E-MTAB-6814	Homo sapiens	Early embryo	NTRK2
ERR2598214	3637sTS.Human.Hindbrain.CS21.Male_s	hindbrain	26	TrkB-FL	33.5485	Cardoso-Moreira et al. (2019)	E-MTAB-6814	Homo sapiens	Early embryo	NTRK2
ERR2598226	2034sTS.Human.Forebrain.CS22.Female_s	forebrain	26	TrkB-FL	4.98117	Cardoso-Moreira et al. (2019)	E-MTAB-6814	Homo sapiens	Early embryo	NTRK2
ERR2598227	2080sTS.Human.Brain.CS23.Male_s	forebrain	26	TrkB-FL	15.8228	Cardoso-Moreira et al. (2019)	E-MTAB-6814	Homo sapiens	Early embryo	NTRK2
ERR2598228	2086sTSm.Human.Brain.CS23.Female_s	forebrain	26	TrkB-FL	6.57232	Cardoso-Moreira et al. (2019)	E-MTAB-6814	Homo sapiens	Early embryo	NTRK2
ERR2598229	2035sTSm.Human.Forebrain.8w.Male_s	forebrain	26	TrkB-FL	14.0191	Cardoso-Moreira et al. (2019)	E-MTAB-6814	Homo sapiens	Early embryo	NTRK2
ERR2598235	2031sTS.Human.Hindbrain.CS22.Male_s	hindbrain	26	TrkB-FL	17.6507	Cardoso-Moreira et al. (2019)	E-MTAB-6814	Homo sapiens	Early embryo	NTRK2
ERR2598236	2033sTS.Human.Hindbrain.CS22.Female_s	hindbrain	26	TrkB-FL	17.3989	Cardoso-Moreira et al. (2019)	E-MTAB-6814	Homo sapiens	Early embryo	NTRK2
ERR2598237	2082sTSb.Human.Hindbrain.CS23.Female_s	hindbrain	26	TrkB-FL	10.8197	Cardoso-Moreira et al. (2019)	E-MTAB-6814	Homo sapiens	Early embryo	NTRK2
ERR2598238	2036sTSm.Human.Hindbrain.8w.Male_s	hindbrain	26	TrkB-FL	11.5749	Cardoso-Moreira et al. (2019)	E-MTAB-6814	Homo sapiens	Early embryo	NTRK2
ERR2598250	2041sTSb.Human.Brain.9w.Male_s	forebrain	26	TrkB-FL	6.18586	Cardoso-Moreira et al. (2019)	E-MTAB-6814	Homo sapiens	Early embryo	NTRK2
ERR2598251	2050sTS.Human.Forebrain.9w.Female_s	forebrain	26	TrkB-FL	0.530681	Cardoso-Moreira et al. (2019)	E-MTAB-6814	Homo sapiens	Early embryo	NTRK2
ERR2598252	2068sTS.Human.Brain.9w.Male_s	forebrain	26	TrkB-FL	2.94743	Cardoso-Moreira et al. (2019)	E-MTAB-6814	Homo sapiens	Early embryo	NTRK2
ERR2598256	2040sTS.Human.Hindbrain.9w.Male_s	hindbrain	26	TrkB-FL	14.7253	Cardoso-Moreira et al. (2019)	E-MTAB-6814	Homo sapiens	Early embryo	NTRK2
ERR2598257	2054sTS.Human.Hindbrain.9w.Female_s	hindbrain	26	TrkB-FL	18.6568	Cardoso-Moreira et al. (2019)	E-MTAB-6814	Homo sapiens	Early embryo	NTRK2
ERR2598266	5515sTS.Human.Brain.14ypb.Male_s	forebrain	26	TrkB-FL	44.1206	Cardoso-Moreira et al. (2019)	E-MTAB-6814	Homo sapiens	Adolescent	NTRK2
ERR2598267	5532sTS.Human.Brain.16ypb.Male_s	forebrain	26	TrkB-FL	49.5731	Cardoso-Moreira et al. (2019)	E-MTAB-6814	Homo sapiens	Adolescent	NTRK2
ERR2598268	5553sTS.Human.Brain.17ypb.Male_s	forebrain	26	TrkB-FL	13.5408	Cardoso-Moreira et al. (2019)	E-MTAB-6814	Homo sapiens	Adolescent	NTRK2
ERR2598269	5570sTS.Human.Brain.13ypb.Male_s	forebrain	26	TrkB-FL	39.0022	Cardoso-Moreira et al. (2019)	E-MTAB-6814	Homo sapiens	Adolescent	NTRK2
ERR2598271	5511sTS.Human.Cerebellum.13ypb.Male_s	hindbrain	26	TrkB-FL	14.755	Cardoso-Moreira et al. (2019)	E-MTAB-6814	Homo sapiens	Adolescent	NTRK2
ERR2598272	5534sTS.Human.Cerebellum.16ypb.Male_s	hindbrain	26	TrkB-FL	13.272	Cardoso-Moreira et al. (2019)	E-MTAB-6814	Homo sapiens	Adolescent	NTRK2
ERR2598273	5545sTS.Human.Cerebellum.14ypb.Male_s	hindbrain	26	TrkB-FL	17.9519	Cardoso-Moreira et al. (2019)	E-MTAB-6814	Homo sapiens	Adolescent	NTRK2
ERR2598274	5565sTS.Human.Cerebellum.17ypb.Male_s	hindbrain	26	TrkB-FL	18.5164	Cardoso-Moreira et al. (2019)	E-MTAB-6814	Homo sapiens	Adolescent	NTRK2
ERR2598280	5514sTS.Human.Brain.58ypb.Male_s	forebrain	26	TrkB-FL	36.742	Cardoso-Moreira et al. (2019)	E-MTAB-6814	Homo sapiens	Middle age	NTRK2
ERR2598281	5524sTS.Human.Brain.58ypb.Male_s	forebrain	26	TrkB-FL	47.8382	Cardoso-Moreira et al. (2019)	E-MTAB-6814	Homo sapiens	Middle age	NTRK2
ERR2598282	5525sTS.Human.Cerebellum.58ypb.Male_s	hindbrain	26	TrkB-FL	13.0184	Cardoso-Moreira et al. (2019)	E-MTAB-6814	Homo sapiens	Middle age	NTRK2
ERR2598283	5573sTS.Human.Cerebellum.58ypb.Male_s	hindbrain	26	TrkB-FL	19.9462	Cardoso-Moreira et al. (2019)	E-MTAB-6814	Homo sapiens	Middle age	NTRK2
ERR2598288	5539sTS.Human.Brain.221dpb.Male_s	forebrain	26	TrkB-FL	32.1426	Cardoso-Moreira et al. (2019)	E-MTAB-6814	Homo sapiens	Infant	NTRK2
ERR2598293	5555sTS.Human.Cerebellum.221dpb.Male_s	hindbrain	26	TrkB-FL	12.2532	Cardoso-Moreira et al. (2019)	E-MTAB-6814	Homo sapiens	Infant	NTRK2
ERR2598294	5568sTS.Human.Cerebellum.270dpb.Male_s	hindbrain	26	TrkB-FL	14.4232	Cardoso-Moreira et al. (2019)	E-MTAB-6814	Homo sapiens	Infant	NTRK2
ERR2598295	5849sTS.Human.Cerebellum.6mpb.Female_s	hindbrain	26	TrkB-FL	6.09147	Cardoso-Moreira et al. (2019)	E-MTAB-6814	Homo sapiens	Infant	NTRK2
ERR2598305	5517sTS.Human.Brain.50ypb.Male_s	forebrain	26	TrkB-FL	37.8727	Cardoso-Moreira et al. (2019)	E-MTAB-6814	Homo sapiens	Middle age	NTRK2
ERR2598306	5557sTS.Human.Brain.53ypb.Male_s	forebrain	26	TrkB-FL	54.6806	Cardoso-Moreira et al. (2019)	E-MTAB-6814	Homo sapiens	Middle age	NTRK2
ERR2598308	5516sTS.Human.Cerebellum.53ypb.Male_s	hindbrain	26	TrkB-FL	15.9036	Cardoso-Moreira et al. (2019)	E-MTAB-6814	Homo sapiens	Middle age	NTRK2
ERR2598309	5549sTS.Human.Cerebellum.50ypb.Male_s	hindbrain	26	TrkB-FL	13.6778	Cardoso-Moreira et al. (2019)	E-MTAB-6814	Homo sapiens	Middle age	NTRK2
ERR2598312	5542sTS.Human.Brain.19dpb.Female_s	forebrain	26	TrkB-FL	12.5126	Cardoso-Moreira et al. (2019)	E-MTAB-6814	Homo sapiens	Infant	NTRK2
ERR2598313	5892sTS.Human.Brain.4dpb.Male_s	forebrain	26	TrkB-FL	22.9945	Cardoso-Moreira et al. (2019)	E-MTAB-6814	Homo sapiens	Infant	NTRK2
ERR2598314	5894sTS.Human.Brain.15dpb.Female_s	forebrain	26	TrkB-FL	19.4575	Cardoso-Moreira et al. (2019)	E-MTAB-6814	Homo sapiens	Infant	NTRK2
ERR2598318	5510sTS.Human.Cerebellum.4dpb.Male_s	hindbrain	26	TrkB-FL	12.7391	Cardoso-Moreira et al. (2019)	E-MTAB-6814	Homo sapiens	Infant	NTRK2
ERR2598319	5519sTS.Human.Cerebellum.15dpb.Female_s	hindbrain	26	TrkB-FL	9.85552	Cardoso-Moreira et al. (2019)	E-MTAB-6814	Homo sapiens	Infant	NTRK2
ERR2598320	5527sTS.Human.Cerebellum.19dpb.Female_s	hindbrain	26	TrkB-FL	14.2575	Cardoso-Moreira et al. (2019)	E-MTAB-6814	Homo sapiens	Infant	NTRK2
ERR2598321	5842sTS.Human.Cerebellum.0dpb.Female_s	hindbrain	26	TrkB-FL	8.15195	Cardoso-Moreira et al. (2019)	E-MTAB-6814	Homo sapiens	Infant	NTRK2
ERR2598322	5848sTS.Human.Cerebellum.0dpb.Female_s	hindbrain	26	TrkB-FL	9.79928	Cardoso-Moreira et al. (2019)	E-MTAB-6814	Homo sapiens	Infant	NTRK2
ERR2598328	5537sTS.Human.Brain.8ypb.Male_s	forebrain	26	TrkB-FL	12.0843	Cardoso-Moreira et al. (2019)	E-MTAB-6814	Homo sapiens	School age	NTRK2
ERR2598329	5569sTS.Human.Brain.7ypb.Male_s	forebrain	26	TrkB-FL	44.5403	Cardoso-Moreira et al. (2019)	E-MTAB-6814	Homo sapiens	School age	NTRK2
ERR2598330	5562sTS.Human.Cerebellum.8ypb.Male_s	hindbrain	26	TrkB-FL	15.5014	Cardoso-Moreira et al. (2019)	E-MTAB-6814	Homo sapiens	School age	NTRK2
ERR2598331	5567sTS.Human.Cerebellum.7ypb.Male_s	hindbrain	26	TrkB-FL	17.1806	Cardoso-Moreira et al. (2019)	E-MTAB-6814	Homo sapiens	School age	NTRK2
ERR2598332	6046sTS.Human.Cerebellum.8ypb.Female_s	hindbrain	26	TrkB-FL	22.9072	Cardoso-Moreira et al. (2019)	E-MTAB-6814	Homo sapiens	School age	NTRK2
ERR2598335	5543sTS.Human.Brain.2ypb.Female_s	forebrain	26	TrkB-FL	31.7407	Cardoso-Moreira et al. (2019)	E-MTAB-6814	Homo sapiens	Toddler	NTRK2
ERR2598336	5837sTS.Human.Brain.4ypb.Male_s	forebrain	26	TrkB-FL	22.7435	Cardoso-Moreira et al. (2019)	E-MTAB-6814	Homo sapiens	Toddler	NTRK2
ERR2598337	5904sTS.Human.Brain.4ypb.Male_s	forebrain	26	TrkB-FL	24.846	Cardoso-Moreira et al. (2019)	E-MTAB-6814	Homo sapiens	Toddler	NTRK2
ERR2598340	5559sTS.Human.Cerebellum.2ypb.Female_s	hindbrain	26	TrkB-FL	18.5922	Cardoso-Moreira et al. (2019)	E-MTAB-6814	Homo sapiens	Toddler	NTRK2
ERR2598341	5846sTS.Human.Cerebellum.4ypb.Male_s	hindbrain	26	TrkB-FL	22.2153	Cardoso-Moreira et al. (2019)	E-MTAB-6814	Homo sapiens	Toddler	NTRK2
ERR2598346	5531sTS.Human.Brain.29ypb.Male_s	forebrain	26	TrkB-FL	45.6791	Cardoso-Moreira et al. (2019)	E-MTAB-6814	Homo sapiens	Young adult	NTRK2
ERR2598347	5908sTS.Human.Brain.29ypb.Male_s	forebrain	26	TrkB-FL	58.5173	Cardoso-Moreira et al. (2019)	E-MTAB-6814	Homo sapiens	Young adult	NTRK2
ERR2598348	6048sTS.Human.Brain.28ypb.Male_s	forebrain	26	TrkB-FL	20.8524	Cardoso-Moreira et al. (2019)	E-MTAB-6814	Homo sapiens	Young adult	NTRK2
ERR2598349	5533sTS.Human.Brain.39ypb.Male_s	forebrain	26	TrkB-FL	38.9542	Cardoso-Moreira et al. (2019)	E-MTAB-6814	Homo sapiens	Adult	NTRK2
ERR2598350	5574sTS.Human.Brain.39ypb.Male_s	forebrain	26	TrkB-FL	45.6323	Cardoso-Moreira et al. (2019)	E-MTAB-6814	Homo sapiens	Adult	NTRK2
ERR2598352	5520sTS.Human.Cerebellum.29ypb.Male_s	hindbrain	26	TrkB-FL	15.2883	Cardoso-Moreira et al. (2019)	E-MTAB-6814	Homo sapiens	Young adult	NTRK2
ERR2598353	5540sTS.Human.Cerebellum.29ypb.Male_s	hindbrain	26	TrkB-FL	18.4272	Cardoso-Moreira et al. (2019)	E-MTAB-6814	Homo sapiens	Young adult	NTRK2
ERR2598354	6047sTS.Human.Cerebellum.32ypb.Female_s	hindbrain	26	TrkB-FL	20.2899	Cardoso-Moreira et al. (2019)	E-MTAB-6814	Homo sapiens	Adult	NTRK2
ERR2598355	5522sTS.Human.Cerebellum.39ypb.Male_s	hindbrain	26	TrkB-FL	13.6162	Cardoso-Moreira et al. (2019)	E-MTAB-6814	Homo sapiens	Adult	NTRK2
ERR2598356	5547sTS.Human.Cerebellum.39ypb.Male_s	hindbrain	26	TrkB-FL	14.286	Cardoso-Moreira et al. (2019)	E-MTAB-6814	Homo sapiens	Adult	NTRK2
ERR2598051	5664sTS.Human.Forebrain.10w.Female_s	forebrain	21	TrkB-Shc	0.22031	Cardoso-Moreira et al. (2019)	E-MTAB-6814	Homo sapiens	Embryo	NTRK2
ERR2598056	3653sTS.Human.Hindbrain.10w.Male_s	hindbrain	21	TrkB-Shc	2.71541	Cardoso-Moreira et al. (2019)	E-MTAB-6814	Homo sapiens	Embryo	NTRK2
ERR2598057	5743sTS.Human.Hindbrain.10w.Female_s	hindbrain	21	TrkB-Shc	2.96938	Cardoso-Moreira et al. (2019)	E-MTAB-6814	Homo sapiens	Embryo	NTRK2
ERR2598069	2047sTS.Human.Forebrain.11w.Male_s	forebrain	21	TrkB-Shc	0.197863	Cardoso-Moreira et al. (2019)	E-MTAB-6814	Homo sapiens	Embryo	NTRK2
ERR2598070	2111sTS.Human.Forebrain.11w.Male_s	forebrain	21	TrkB-Shc	0.0976274	Cardoso-Moreira et al. (2019)	E-MTAB-6814	Homo sapiens	Embryo	NTRK2
ERR2598071	5952sTS.Human.Forebrain.11w.Male_s	forebrain	21	TrkB-Shc	0.351135	Cardoso-Moreira et al. (2019)	E-MTAB-6814	Homo sapiens	Embryo	NTRK2
ERR2598072	5953sTS.Human.Forebrain.11w.Female_s	forebrain	21	TrkB-Shc	0.173324	Cardoso-Moreira et al. (2019)	E-MTAB-6814	Homo sapiens	Embryo	NTRK2
ERR2598077	2048sTSm.Human.Hindbrain.11w.Male_s	hindbrain	21	TrkB-Shc	2.24907	Cardoso-Moreira et al. (2019)	E-MTAB-6814	Homo sapiens	Embryo	NTRK2
ERR2598078	2096sTS.Human.Cerebellum.11w.Male_s	hindbrain	21	TrkB-Shc	1.39762	Cardoso-Moreira et al. (2019)	E-MTAB-6814	Homo sapiens	Embryo	NTRK2
ERR2598079	3668sTS.Human.Hindbrain.11w.Male_s	hindbrain	21	TrkB-Shc	3.52506	Cardoso-Moreira et al. (2019)	E-MTAB-6814	Homo sapiens	Embryo	NTRK2
ERR2598080	5637sTS.Human.Hindbrain.11w.Female_s	hindbrain	21	TrkB-Shc	2.11237	Cardoso-Moreira et al. (2019)	E-MTAB-6814	Homo sapiens	Embryo	NTRK2
ERR2598089	5721sTS.Human.Forebrain.12w.Male_s	forebrain	21	TrkB-Shc	0.424677	Cardoso-Moreira et al. (2019)	E-MTAB-6814	Homo sapiens	Embryo	NTRK2
ERR2598092	3769sTS.Human.Hindbrain.12w.Male_s	hindbrain	21	TrkB-Shc	2.50266	Cardoso-Moreira et al. (2019)	E-MTAB-6814	Homo sapiens	Embryo	NTRK2
ERR2598093	5708sTS.Human.Hindbrain.12w.Female_s	hindbrain	21	TrkB-Shc	1.9359	Cardoso-Moreira et al. (2019)	E-MTAB-6814	Homo sapiens	Embryo	NTRK2
ERR2598094	5722sTS.Human.Hindbrain.12w.Male_s	hindbrain	21	TrkB-Shc	1.44516	Cardoso-Moreira et al. (2019)	E-MTAB-6814	Homo sapiens	Embryo	NTRK2
ERR2598102	5711sTS.Human.Forebrain.13w.Male_s	forebrain	21	TrkB-Shc	0.107624	Cardoso-Moreira et al. (2019)	E-MTAB-6814	Homo sapiens	Embryo	NTRK2
ERR2598103	5939sTS.Human.Forebrain.13w.Male_s	forebrain	21	TrkB-Shc	1.84844	Cardoso-Moreira et al. (2019)	E-MTAB-6814	Homo sapiens	Embryo	NTRK2
ERR2598104	5955sTS.Human.Forebrain.13w.Female_s	forebrain	21	TrkB-Shc	1.34423	Cardoso-Moreira et al. (2019)	E-MTAB-6814	Homo sapiens	Embryo	NTRK2
ERR2598109	5670sTS.Human.Hindbrain.13w.Male_s	hindbrain	21	TrkB-Shc	2.57417	Cardoso-Moreira et al. (2019)	E-MTAB-6814	Homo sapiens	Embryo	NTRK2
ERR2598110	5724sTS.Human.Hindbrain.13w.Male_s	hindbrain	21	TrkB-Shc	2.98451	Cardoso-Moreira et al. (2019)	E-MTAB-6814	Homo sapiens	Embryo	NTRK2
ERR2598111	5943sTS.Human.Hindbrain.13w.Female_s	hindbrain	21	TrkB-Shc	2.22998	Cardoso-Moreira et al. (2019)	E-MTAB-6814	Homo sapiens	Embryo	NTRK2
ERR2598120	5665sTSm.Human.Forebrain.16w.Female_s	forebrain	21	TrkB-Shc	2.36547	Cardoso-Moreira et al. (2019)	E-MTAB-6814	Homo sapiens	Embryo	NTRK2
ERR2598121	5951sTS.Human.Forebrain.16w.Male_s	forebrain	21	TrkB-Shc	2.18107	Cardoso-Moreira et al. (2019)	E-MTAB-6814	Homo sapiens	Embryo	NTRK2
ERR2598125	5669sTS.Human.Hindbrain.16w.Female_s	hindbrain	21	TrkB-Shc	2.07188	Cardoso-Moreira et al. (2019)	E-MTAB-6814	Homo sapiens	Embryo	NTRK2
ERR2598126	5671sTS.Human.Hindbrain.16w.Male_s	hindbrain	21	TrkB-Shc	2.61478	Cardoso-Moreira et al. (2019)	E-MTAB-6814	Homo sapiens	Embryo	NTRK2
ERR2598127	5956sTS.Human.Hindbrain.16w.Female_s	hindbrain	21	TrkB-Shc	3.72339	Cardoso-Moreira et al. (2019)	E-MTAB-6814	Homo sapiens	Embryo	NTRK2
ERR2598137	5667sTS.Human.Forebrain.18w.Male_s	forebrain	21	TrkB-Shc	1.52136	Cardoso-Moreira et al. (2019)	E-MTAB-6814	Homo sapiens	Embryo	NTRK2
ERR2598148	5768sTS.Human.Brain.19w.Male_s	forebrain	21	TrkB-Shc	0.775482	Cardoso-Moreira et al. (2019)	E-MTAB-6814	Homo sapiens	Embryo	NTRK2
ERR2598149	5782sTS.Human.Brain.19w.Female_s	forebrain	21	TrkB-Shc	0.0756972	Cardoso-Moreira et al. (2019)	E-MTAB-6814	Homo sapiens	Embryo	NTRK2
ERR2598150	5960sTS.Human.Brain.19w.Male_s	forebrain	21	TrkB-Shc	1.2786	Cardoso-Moreira et al. (2019)	E-MTAB-6814	Homo sapiens	Embryo	NTRK2
ERR2598151	5668sTS.Human.Brain.20w.Male_s	forebrain	21	TrkB-Shc	0.305226	Cardoso-Moreira et al. (2019)	E-MTAB-6814	Homo sapiens	Embryo	NTRK2
ERR2598152	5770sTS.Human.Brain.20w.Female_s	forebrain	21	TrkB-Shc	0.997533	Cardoso-Moreira et al. (2019)	E-MTAB-6814	Homo sapiens	Embryo	NTRK2
ERR2598164	3587sTS.Human.Forebrain.CS13.Male_s	forebrain	21	TrkB-Shc	0.0535475	Cardoso-Moreira et al. (2019)	E-MTAB-6814	Homo sapiens	Early embryo	NTRK2
ERR2598165	5624sTS.Human.Forebrain.4w.Male_s	forebrain	21	TrkB-Shc	0.0390056	Cardoso-Moreira et al. (2019)	E-MTAB-6814	Homo sapiens	Early embryo	NTRK2
ERR2598166	6096sTS.Human.Forebrain.4w.Male_s	forebrain	21	TrkB-Shc	0.151987	Cardoso-Moreira et al. (2019)	E-MTAB-6814	Homo sapiens	Early embryo	NTRK2
ERR2598169	5622sTS.Human.Hindbrain.4w.Female_s	hindbrain	21	TrkB-Shc	0.935254	Cardoso-Moreira et al. (2019)	E-MTAB-6814	Homo sapiens	Early embryo	NTRK2
ERR2598170	5625sTS.Human.Hindbrain.4w.Male_s	hindbrain	21	TrkB-Shc	0.814117	Cardoso-Moreira et al. (2019)	E-MTAB-6814	Homo sapiens	Early embryo	NTRK2
ERR2598171	6097sTS.Human.Hindbrain.4w.Male_s	hindbrain	21	TrkB-Shc	0.512587	Cardoso-Moreira et al. (2019)	E-MTAB-6814	Homo sapiens	Early embryo	NTRK2
ERR2598180	3669sTS.Human.Forebrain.CS16.Male_s	forebrain	21	TrkB-Shc	0.074606	Cardoso-Moreira et al. (2019)	E-MTAB-6814	Homo sapiens	Early embryo	NTRK2
ERR2598181	5628sTS.Human.Forebrain.5w.Female_s	forebrain	21	TrkB-Shc	0.00962458	Cardoso-Moreira et al. (2019)	E-MTAB-6814	Homo sapiens	Early embryo	NTRK2
ERR2598184	3670sTS.Human.Hindbrain.CS16.Male_s	hindbrain	21	TrkB-Shc	0.855067	Cardoso-Moreira et al. (2019)	E-MTAB-6814	Homo sapiens	Early embryo	NTRK2
ERR2598185	5635sTS.Human.Hindbrain.5w.Female_s	hindbrain	21	TrkB-Shc	2.93591	Cardoso-Moreira et al. (2019)	E-MTAB-6814	Homo sapiens	Early embryo	NTRK2
ERR2598195	2089sTS.Human.Hindbrain.CS18.Male_s	hindbrain	21	TrkB-Shc	2.45808	Cardoso-Moreira et al. (2019)	E-MTAB-6814	Homo sapiens	Early embryo	NTRK2
ERR2598196	3672sTS.Human.Hindbrain.CS18.Male_s	hindbrain	21	TrkB-Shc	5.24241	Cardoso-Moreira et al. (2019)	E-MTAB-6814	Homo sapiens	Early embryo	NTRK2
ERR2598197	3674sTS.Human.Hindbrain.CS17.Female_s	hindbrain	21	TrkB-Shc	0.383388	Cardoso-Moreira et al. (2019)	E-MTAB-6814	Homo sapiens	Early embryo	NTRK2
ERR2598198	5742sTS.Human.Hindbrain.6w.Female_s	hindbrain	21	TrkB-Shc	4.32662	Cardoso-Moreira et al. (2019)	E-MTAB-6814	Homo sapiens	Early embryo	NTRK2
ERR2598206	2026sTSm.Human.Forebrain.CS21.Male_s	forebrain	21	TrkB-Shc	0.367006	Cardoso-Moreira et al. (2019)	E-MTAB-6814	Homo sapiens	Early embryo	NTRK2
ERR2598207	3571sTS.Human.Forebrain.CS20.Female_s	forebrain	21	TrkB-Shc	0.209629	Cardoso-Moreira et al. (2019)	E-MTAB-6814	Homo sapiens	Early embryo	NTRK2
ERR2598208	3636sTS.Human.Forebrain.CS21.Male_s	forebrain	21	TrkB-Shc	0.881478	Cardoso-Moreira et al. (2019)	E-MTAB-6814	Homo sapiens	Early embryo	NTRK2
ERR2598212	2029sTSb.Human.Hindbrain.CS21.Male_s	hindbrain	21	TrkB-Shc	3.83062	Cardoso-Moreira et al. (2019)	E-MTAB-6814	Homo sapiens	Early embryo	NTRK2
ERR2598213	3572sTS.Human.Hindbrain.CS20.Female_s	hindbrain	21	TrkB-Shc	5.28639	Cardoso-Moreira et al. (2019)	E-MTAB-6814	Homo sapiens	Early embryo	NTRK2
ERR2598214	3637sTS.Human.Hindbrain.CS21.Male_s	hindbrain	21	TrkB-Shc	6.83875	Cardoso-Moreira et al. (2019)	E-MTAB-6814	Homo sapiens	Early embryo	NTRK2
ERR2598226	2034sTS.Human.Forebrain.CS22.Female_s	forebrain	21	TrkB-Shc	0.360449	Cardoso-Moreira et al. (2019)	E-MTAB-6814	Homo sapiens	Early embryo	NTRK2
ERR2598227	2080sTS.Human.Brain.CS23.Male_s	forebrain	21	TrkB-Shc	1.46804	Cardoso-Moreira et al. (2019)	E-MTAB-6814	Homo sapiens	Early embryo	NTRK2
ERR2598228	2086sTSm.Human.Brain.CS23.Female_s	forebrain	21	TrkB-Shc	0.301511	Cardoso-Moreira et al. (2019)	E-MTAB-6814	Homo sapiens	Early embryo	NTRK2
ERR2598229	2035sTSm.Human.Forebrain.8w.Male_s	forebrain	21	TrkB-Shc	1.29186	Cardoso-Moreira et al. (2019)	E-MTAB-6814	Homo sapiens	Early embryo	NTRK2
ERR2598235	2031sTS.Human.Hindbrain.CS22.Male_s	hindbrain	21	TrkB-Shc	4.15231	Cardoso-Moreira et al. (2019)	E-MTAB-6814	Homo sapiens	Early embryo	NTRK2
ERR2598236	2033sTS.Human.Hindbrain.CS22.Female_s	hindbrain	21	TrkB-Shc	2.65859	Cardoso-Moreira et al. (2019)	E-MTAB-6814	Homo sapiens	Early embryo	NTRK2
ERR2598237	2082sTSb.Human.Hindbrain.CS23.Female_s	hindbrain	21	TrkB-Shc	0.797653	Cardoso-Moreira et al. (2019)	E-MTAB-6814	Homo sapiens	Early embryo	NTRK2
ERR2598238	2036sTSm.Human.Hindbrain.8w.Male_s	hindbrain	21	TrkB-Shc	2.30047	Cardoso-Moreira et al. (2019)	E-MTAB-6814	Homo sapiens	Early embryo	NTRK2
ERR2598250	2041sTSb.Human.Brain.9w.Male_s	forebrain	21	TrkB-Shc	0.366414	Cardoso-Moreira et al. (2019)	E-MTAB-6814	Homo sapiens	Early embryo	NTRK2
ERR2598251	2050sTS.Human.Forebrain.9w.Female_s	forebrain	21	TrkB-Shc	0.0112004	Cardoso-Moreira et al. (2019)	E-MTAB-6814	Homo sapiens	Early embryo	NTRK2
ERR2598252	2068sTS.Human.Brain.9w.Male_s	forebrain	21	TrkB-Shc	0.0999762	Cardoso-Moreira et al. (2019)	E-MTAB-6814	Homo sapiens	Early embryo	NTRK2
ERR2598256	2040sTS.Human.Hindbrain.9w.Male_s	hindbrain	21	TrkB-Shc	4.66179	Cardoso-Moreira et al. (2019)	E-MTAB-6814	Homo sapiens	Early embryo	NTRK2
ERR2598257	2054sTS.Human.Hindbrain.9w.Female_s	hindbrain	21	TrkB-Shc	1.61983	Cardoso-Moreira et al. (2019)	E-MTAB-6814	Homo sapiens	Early embryo	NTRK2
ERR2598266	5515sTS.Human.Brain.14ypb.Male_s	forebrain	21	TrkB-Shc	5.40527	Cardoso-Moreira et al. (2019)	E-MTAB-6814	Homo sapiens	Adolescent	NTRK2
ERR2598267	5532sTS.Human.Brain.16ypb.Male_s	forebrain	21	TrkB-Shc	7.28745	Cardoso-Moreira et al. (2019)	E-MTAB-6814	Homo sapiens	Adolescent	NTRK2
ERR2598268	5553sTS.Human.Brain.17ypb.Male_s	forebrain	21	TrkB-Shc	1.50919	Cardoso-Moreira et al. (2019)	E-MTAB-6814	Homo sapiens	Adolescent	NTRK2
ERR2598269	5570sTS.Human.Brain.13ypb.Male_s	forebrain	21	TrkB-Shc	4.37233	Cardoso-Moreira et al. (2019)	E-MTAB-6814	Homo sapiens	Adolescent	NTRK2
ERR2598271	5511sTS.Human.Cerebellum.13ypb.Male_s	hindbrain	21	TrkB-Shc	2.64844	Cardoso-Moreira et al. (2019)	E-MTAB-6814	Homo sapiens	Adolescent	NTRK2
ERR2598272	5534sTS.Human.Cerebellum.16ypb.Male_s	hindbrain	21	TrkB-Shc	2.17186	Cardoso-Moreira et al. (2019)	E-MTAB-6814	Homo sapiens	Adolescent	NTRK2
ERR2598273	5545sTS.Human.Cerebellum.14ypb.Male_s	hindbrain	21	TrkB-Shc	2.76922	Cardoso-Moreira et al. (2019)	E-MTAB-6814	Homo sapiens	Adolescent	NTRK2
ERR2598274	5565sTS.Human.Cerebellum.17ypb.Male_s	hindbrain	21	TrkB-Shc	3.25291	Cardoso-Moreira et al. (2019)	E-MTAB-6814	Homo sapiens	Adolescent	NTRK2
ERR2598280	5514sTS.Human.Brain.58ypb.Male_s	forebrain	21	TrkB-Shc	4.87714	Cardoso-Moreira et al. (2019)	E-MTAB-6814	Homo sapiens	Middle age	NTRK2
ERR2598281	5524sTS.Human.Brain.58ypb.Male_s	forebrain	21	TrkB-Shc	5.56038	Cardoso-Moreira et al. (2019)	E-MTAB-6814	Homo sapiens	Middle age	NTRK2
ERR2598282	5525sTS.Human.Cerebellum.58ypb.Male_s	hindbrain	21	TrkB-Shc	1.69511	Cardoso-Moreira et al. (2019)	E-MTAB-6814	Homo sapiens	Middle age	NTRK2
ERR2598283	5573sTS.Human.Cerebellum.58ypb.Male_s	hindbrain	21	TrkB-Shc	2.99517	Cardoso-Moreira et al. (2019)	E-MTAB-6814	Homo sapiens	Middle age	NTRK2
ERR2598288	5539sTS.Human.Brain.221dpb.Male_s	forebrain	21	TrkB-Shc	3.95633	Cardoso-Moreira et al. (2019)	E-MTAB-6814	Homo sapiens	Infant	NTRK2
ERR2598293	5555sTS.Human.Cerebellum.221dpb.Male_s	hindbrain	21	TrkB-Shc	2.05504	Cardoso-Moreira et al. (2019)	E-MTAB-6814	Homo sapiens	Infant	NTRK2
ERR2598294	5568sTS.Human.Cerebellum.270dpb.Male_s	hindbrain	21	TrkB-Shc	1.62411	Cardoso-Moreira et al. (2019)	E-MTAB-6814	Homo sapiens	Infant	NTRK2
ERR2598295	5849sTS.Human.Cerebellum.6mpb.Female_s	hindbrain	21	TrkB-Shc	1.72611	Cardoso-Moreira et al. (2019)	E-MTAB-6814	Homo sapiens	Infant	NTRK2
ERR2598305	5517sTS.Human.Brain.50ypb.Male_s	forebrain	21	TrkB-Shc	5.40953	Cardoso-Moreira et al. (2019)	E-MTAB-6814	Homo sapiens	Middle age	NTRK2
ERR2598306	5557sTS.Human.Brain.53ypb.Male_s	forebrain	21	TrkB-Shc	7.09873	Cardoso-Moreira et al. (2019)	E-MTAB-6814	Homo sapiens	Middle age	NTRK2
ERR2598308	5516sTS.Human.Cerebellum.53ypb.Male_s	hindbrain	21	TrkB-Shc	2.60194	Cardoso-Moreira et al. (2019)	E-MTAB-6814	Homo sapiens	Middle age	NTRK2
ERR2598309	5549sTS.Human.Cerebellum.50ypb.Male_s	hindbrain	21	TrkB-Shc	2.37461	Cardoso-Moreira et al. (2019)	E-MTAB-6814	Homo sapiens	Middle age	NTRK2
ERR2598312	5542sTS.Human.Brain.19dpb.Female_s	forebrain	21	TrkB-Shc	1.93327	Cardoso-Moreira et al. (2019)	E-MTAB-6814	Homo sapiens	Infant	NTRK2
ERR2598313	5892sTS.Human.Brain.4dpb.Male_s	forebrain	21	TrkB-Shc	3.85932	Cardoso-Moreira et al. (2019)	E-MTAB-6814	Homo sapiens	Infant	NTRK2
ERR2598314	5894sTS.Human.Brain.15dpb.Female_s	forebrain	21	TrkB-Shc	2.62996	Cardoso-Moreira et al. (2019)	E-MTAB-6814	Homo sapiens	Infant	NTRK2
ERR2598318	5510sTS.Human.Cerebellum.4dpb.Male_s	hindbrain	21	TrkB-Shc	3.38564	Cardoso-Moreira et al. (2019)	E-MTAB-6814	Homo sapiens	Infant	NTRK2
ERR2598319	5519sTS.Human.Cerebellum.15dpb.Female_s	hindbrain	21	TrkB-Shc	3.14589	Cardoso-Moreira et al. (2019)	E-MTAB-6814	Homo sapiens	Infant	NTRK2
ERR2598320	5527sTS.Human.Cerebellum.19dpb.Female_s	hindbrain	21	TrkB-Shc	2.74047	Cardoso-Moreira et al. (2019)	E-MTAB-6814	Homo sapiens	Infant	NTRK2
ERR2598321	5842sTS.Human.Cerebellum.0dpb.Female_s	hindbrain	21	TrkB-Shc	2.01857	Cardoso-Moreira et al. (2019)	E-MTAB-6814	Homo sapiens	Infant	NTRK2
ERR2598322	5848sTS.Human.Cerebellum.0dpb.Female_s	hindbrain	21	TrkB-Shc	2.23499	Cardoso-Moreira et al. (2019)	E-MTAB-6814	Homo sapiens	Infant	NTRK2
ERR2598328	5537sTS.Human.Brain.8ypb.Male_s	forebrain	21	TrkB-Shc	1.57579	Cardoso-Moreira et al. (2019)	E-MTAB-6814	Homo sapiens	School age	NTRK2
ERR2598329	5569sTS.Human.Brain.7ypb.Male_s	forebrain	21	TrkB-Shc	6.87277	Cardoso-Moreira et al. (2019)	E-MTAB-6814	Homo sapiens	School age	NTRK2
ERR2598330	5562sTS.Human.Cerebellum.8ypb.Male_s	hindbrain	21	TrkB-Shc	1.92618	Cardoso-Moreira et al. (2019)	E-MTAB-6814	Homo sapiens	School age	NTRK2
ERR2598331	5567sTS.Human.Cerebellum.7ypb.Male_s	hindbrain	21	TrkB-Shc	2.62348	Cardoso-Moreira et al. (2019)	E-MTAB-6814	Homo sapiens	School age	NTRK2
ERR2598332	6046sTS.Human.Cerebellum.8ypb.Female_s	hindbrain	21	TrkB-Shc	3.92807	Cardoso-Moreira et al. (2019)	E-MTAB-6814	Homo sapiens	School age	NTRK2
ERR2598335	5543sTS.Human.Brain.2ypb.Female_s	forebrain	21	TrkB-Shc	4.10827	Cardoso-Moreira et al. (2019)	E-MTAB-6814	Homo sapiens	Toddler	NTRK2
ERR2598336	5837sTS.Human.Brain.4ypb.Male_s	forebrain	21	TrkB-Shc	5.33404	Cardoso-Moreira et al. (2019)	E-MTAB-6814	Homo sapiens	Toddler	NTRK2
ERR2598337	5904sTS.Human.Brain.4ypb.Male_s	forebrain	21	TrkB-Shc	5.28586	Cardoso-Moreira et al. (2019)	E-MTAB-6814	Homo sapiens	Toddler	NTRK2
ERR2598340	5559sTS.Human.Cerebellum.2ypb.Female_s	hindbrain	21	TrkB-Shc	2.51735	Cardoso-Moreira et al. (2019)	E-MTAB-6814	Homo sapiens	Toddler	NTRK2
ERR2598341	5846sTS.Human.Cerebellum.4ypb.Male_s	hindbrain	21	TrkB-Shc	4.72009	Cardoso-Moreira et al. (2019)	E-MTAB-6814	Homo sapiens	Toddler	NTRK2
ERR2598346	5531sTS.Human.Brain.29ypb.Male_s	forebrain	21	TrkB-Shc	5.79003	Cardoso-Moreira et al. (2019)	E-MTAB-6814	Homo sapiens	Young adult	NTRK2
ERR2598347	5908sTS.Human.Brain.29ypb.Male_s	forebrain	21	TrkB-Shc	8.18307	Cardoso-Moreira et al. (2019)	E-MTAB-6814	Homo sapiens	Young adult	NTRK2
ERR2598348	6048sTS.Human.Brain.28ypb.Male_s	forebrain	21	TrkB-Shc	4.09227	Cardoso-Moreira et al. (2019)	E-MTAB-6814	Homo sapiens	Young adult	NTRK2
ERR2598349	5533sTS.Human.Brain.39ypb.Male_s	forebrain	21	TrkB-Shc	5.97737	Cardoso-Moreira et al. (2019)	E-MTAB-6814	Homo sapiens	Adult	NTRK2
ERR2598350	5574sTS.Human.Brain.39ypb.Male_s	forebrain	21	TrkB-Shc	8.09114	Cardoso-Moreira et al. (2019)	E-MTAB-6814	Homo sapiens	Adult	NTRK2
ERR2598352	5520sTS.Human.Cerebellum.29ypb.Male_s	hindbrain	21	TrkB-Shc	2.54287	Cardoso-Moreira et al. (2019)	E-MTAB-6814	Homo sapiens	Young adult	NTRK2
ERR2598353	5540sTS.Human.Cerebellum.29ypb.Male_s	hindbrain	21	TrkB-Shc	2.38774	Cardoso-Moreira et al. (2019)	E-MTAB-6814	Homo sapiens	Young adult	NTRK2
ERR2598354	6047sTS.Human.Cerebellum.32ypb.Female_s	hindbrain	21	TrkB-Shc	3.23522	Cardoso-Moreira et al. (2019)	E-MTAB-6814	Homo sapiens	Adult	NTRK2
ERR2598355	5522sTS.Human.Cerebellum.39ypb.Male_s	hindbrain	21	TrkB-Shc	2.09488	Cardoso-Moreira et al. (2019)	E-MTAB-6814	Homo sapiens	Adult	NTRK2
ERR2598356	5547sTS.Human.Cerebellum.39ypb.Male_s	hindbrain	21	TrkB-Shc	2.07177	Cardoso-Moreira et al. (2019)	E-MTAB-6814	Homo sapiens	Adult	NTRK2
ERR2598051	5664sTS.Human.Forebrain.10w.Female_s	forebrain	18	TrkB-T1	0.744623	Cardoso-Moreira et al. (2019)	E-MTAB-6814	Homo sapiens	Embryo	NTRK2
ERR2598056	3653sTS.Human.Hindbrain.10w.Male_s	hindbrain	18	TrkB-T1	47.6372	Cardoso-Moreira et al. (2019)	E-MTAB-6814	Homo sapiens	Embryo	NTRK2
ERR2598057	5743sTS.Human.Hindbrain.10w.Female_s	hindbrain	18	TrkB-T1	58.893	Cardoso-Moreira et al. (2019)	E-MTAB-6814	Homo sapiens	Embryo	NTRK2
ERR2598069	2047sTS.Human.Forebrain.11w.Male_s	forebrain	18	TrkB-T1	1.44509	Cardoso-Moreira et al. (2019)	E-MTAB-6814	Homo sapiens	Embryo	NTRK2
ERR2598070	2111sTS.Human.Forebrain.11w.Male_s	forebrain	18	TrkB-T1	0.43886	Cardoso-Moreira et al. (2019)	E-MTAB-6814	Homo sapiens	Embryo	NTRK2
ERR2598071	5952sTS.Human.Forebrain.11w.Male_s	forebrain	18	TrkB-T1	3.54756	Cardoso-Moreira et al. (2019)	E-MTAB-6814	Homo sapiens	Embryo	NTRK2
ERR2598072	5953sTS.Human.Forebrain.11w.Female_s	forebrain	18	TrkB-T1	1.31564	Cardoso-Moreira et al. (2019)	E-MTAB-6814	Homo sapiens	Embryo	NTRK2
ERR2598077	2048sTSm.Human.Hindbrain.11w.Male_s	hindbrain	18	TrkB-T1	46.2145	Cardoso-Moreira et al. (2019)	E-MTAB-6814	Homo sapiens	Embryo	NTRK2
ERR2598078	2096sTS.Human.Cerebellum.11w.Male_s	hindbrain	18	TrkB-T1	34.9709	Cardoso-Moreira et al. (2019)	E-MTAB-6814	Homo sapiens	Embryo	NTRK2
ERR2598079	3668sTS.Human.Hindbrain.11w.Male_s	hindbrain	18	TrkB-T1	85.9944	Cardoso-Moreira et al. (2019)	E-MTAB-6814	Homo sapiens	Embryo	NTRK2
ERR2598080	5637sTS.Human.Hindbrain.11w.Female_s	hindbrain	18	TrkB-T1	46.3504	Cardoso-Moreira et al. (2019)	E-MTAB-6814	Homo sapiens	Embryo	NTRK2
ERR2598089	5721sTS.Human.Forebrain.12w.Male_s	forebrain	18	TrkB-T1	1.50713	Cardoso-Moreira et al. (2019)	E-MTAB-6814	Homo sapiens	Embryo	NTRK2
ERR2598092	3769sTS.Human.Hindbrain.12w.Male_s	hindbrain	18	TrkB-T1	57.7944	Cardoso-Moreira et al. (2019)	E-MTAB-6814	Homo sapiens	Embryo	NTRK2
ERR2598093	5708sTS.Human.Hindbrain.12w.Female_s	hindbrain	18	TrkB-T1	32.9201	Cardoso-Moreira et al. (2019)	E-MTAB-6814	Homo sapiens	Embryo	NTRK2
ERR2598094	5722sTS.Human.Hindbrain.12w.Male_s	hindbrain	18	TrkB-T1	14.4276	Cardoso-Moreira et al. (2019)	E-MTAB-6814	Homo sapiens	Embryo	NTRK2
ERR2598102	5711sTS.Human.Forebrain.13w.Male_s	forebrain	18	TrkB-T1	0.237655	Cardoso-Moreira et al. (2019)	E-MTAB-6814	Homo sapiens	Embryo	NTRK2
ERR2598103	5939sTS.Human.Forebrain.13w.Male_s	forebrain	18	TrkB-T1	45.9194	Cardoso-Moreira et al. (2019)	E-MTAB-6814	Homo sapiens	Embryo	NTRK2
ERR2598104	5955sTS.Human.Forebrain.13w.Female_s	forebrain	18	TrkB-T1	7.16678	Cardoso-Moreira et al. (2019)	E-MTAB-6814	Homo sapiens	Embryo	NTRK2
ERR2598109	5670sTS.Human.Hindbrain.13w.Male_s	hindbrain	18	TrkB-T1	30.1547	Cardoso-Moreira et al. (2019)	E-MTAB-6814	Homo sapiens	Embryo	NTRK2
ERR2598110	5724sTS.Human.Hindbrain.13w.Male_s	hindbrain	18	TrkB-T1	88.0142	Cardoso-Moreira et al. (2019)	E-MTAB-6814	Homo sapiens	Embryo	NTRK2
ERR2598111	5943sTS.Human.Hindbrain.13w.Female_s	hindbrain	18	TrkB-T1	27.7318	Cardoso-Moreira et al. (2019)	E-MTAB-6814	Homo sapiens	Embryo	NTRK2
ERR2598120	5665sTSm.Human.Forebrain.16w.Female_s	forebrain	18	TrkB-T1	1.04308	Cardoso-Moreira et al. (2019)	E-MTAB-6814	Homo sapiens	Embryo	NTRK2
ERR2598121	5951sTS.Human.Forebrain.16w.Male_s	forebrain	18	TrkB-T1	1.42423	Cardoso-Moreira et al. (2019)	E-MTAB-6814	Homo sapiens	Embryo	NTRK2
ERR2598125	5669sTS.Human.Hindbrain.16w.Female_s	hindbrain	18	TrkB-T1	49.3226	Cardoso-Moreira et al. (2019)	E-MTAB-6814	Homo sapiens	Embryo	NTRK2
ERR2598126	5671sTS.Human.Hindbrain.16w.Male_s	hindbrain	18	TrkB-T1	40.9961	Cardoso-Moreira et al. (2019)	E-MTAB-6814	Homo sapiens	Embryo	NTRK2
ERR2598127	5956sTS.Human.Hindbrain.16w.Female_s	hindbrain	18	TrkB-T1	55.8384	Cardoso-Moreira et al. (2019)	E-MTAB-6814	Homo sapiens	Embryo	NTRK2
ERR2598137	5667sTS.Human.Forebrain.18w.Male_s	forebrain	18	TrkB-T1	0.821983	Cardoso-Moreira et al. (2019)	E-MTAB-6814	Homo sapiens	Embryo	NTRK2
ERR2598148	5768sTS.Human.Brain.19w.Male_s	forebrain	18	TrkB-T1	1.02937	Cardoso-Moreira et al. (2019)	E-MTAB-6814	Homo sapiens	Embryo	NTRK2
ERR2598149	5782sTS.Human.Brain.19w.Female_s	forebrain	18	TrkB-T1	0.79846	Cardoso-Moreira et al. (2019)	E-MTAB-6814	Homo sapiens	Embryo	NTRK2
ERR2598150	5960sTS.Human.Brain.19w.Male_s	forebrain	18	TrkB-T1	1.17819	Cardoso-Moreira et al. (2019)	E-MTAB-6814	Homo sapiens	Embryo	NTRK2
ERR2598151	5668sTS.Human.Brain.20w.Male_s	forebrain	18	TrkB-T1	1.89562	Cardoso-Moreira et al. (2019)	E-MTAB-6814	Homo sapiens	Embryo	NTRK2
ERR2598152	5770sTS.Human.Brain.20w.Female_s	forebrain	18	TrkB-T1	2.4765	Cardoso-Moreira et al. (2019)	E-MTAB-6814	Homo sapiens	Embryo	NTRK2
ERR2598164	3587sTS.Human.Forebrain.CS13.Male_s	forebrain	18	TrkB-T1	2.12657	Cardoso-Moreira et al. (2019)	E-MTAB-6814	Homo sapiens	Early embryo	NTRK2
ERR2598165	5624sTS.Human.Forebrain.4w.Male_s	forebrain	18	TrkB-T1	1.31044	Cardoso-Moreira et al. (2019)	E-MTAB-6814	Homo sapiens	Early embryo	NTRK2
ERR2598166	6096sTS.Human.Forebrain.4w.Male_s	forebrain	18	TrkB-T1	7.02229	Cardoso-Moreira et al. (2019)	E-MTAB-6814	Homo sapiens	Early embryo	NTRK2
ERR2598169	5622sTS.Human.Hindbrain.4w.Female_s	hindbrain	18	TrkB-T1	15.5936	Cardoso-Moreira et al. (2019)	E-MTAB-6814	Homo sapiens	Early embryo	NTRK2
ERR2598170	5625sTS.Human.Hindbrain.4w.Male_s	hindbrain	18	TrkB-T1	12.4129	Cardoso-Moreira et al. (2019)	E-MTAB-6814	Homo sapiens	Early embryo	NTRK2
ERR2598171	6097sTS.Human.Hindbrain.4w.Male_s	hindbrain	18	TrkB-T1	12.4587	Cardoso-Moreira et al. (2019)	E-MTAB-6814	Homo sapiens	Early embryo	NTRK2
ERR2598180	3669sTS.Human.Forebrain.CS16.Male_s	forebrain	18	TrkB-T1	6.8222	Cardoso-Moreira et al. (2019)	E-MTAB-6814	Homo sapiens	Early embryo	NTRK2
ERR2598181	5628sTS.Human.Forebrain.5w.Female_s	forebrain	18	TrkB-T1	2.78376	Cardoso-Moreira et al. (2019)	E-MTAB-6814	Homo sapiens	Early embryo	NTRK2
ERR2598184	3670sTS.Human.Hindbrain.CS16.Male_s	hindbrain	18	TrkB-T1	14.0263	Cardoso-Moreira et al. (2019)	E-MTAB-6814	Homo sapiens	Early embryo	NTRK2
ERR2598185	5635sTS.Human.Hindbrain.5w.Female_s	hindbrain	18	TrkB-T1	24.379	Cardoso-Moreira et al. (2019)	E-MTAB-6814	Homo sapiens	Early embryo	NTRK2
ERR2598195	2089sTS.Human.Hindbrain.CS18.Male_s	hindbrain	18	TrkB-T1	68.7301	Cardoso-Moreira et al. (2019)	E-MTAB-6814	Homo sapiens	Early embryo	NTRK2
ERR2598196	3672sTS.Human.Hindbrain.CS18.Male_s	hindbrain	18	TrkB-T1	68.7627	Cardoso-Moreira et al. (2019)	E-MTAB-6814	Homo sapiens	Early embryo	NTRK2
ERR2598197	3674sTS.Human.Hindbrain.CS17.Female_s	hindbrain	18	TrkB-T1	14.9309	Cardoso-Moreira et al. (2019)	E-MTAB-6814	Homo sapiens	Early embryo	NTRK2
ERR2598198	5742sTS.Human.Hindbrain.6w.Female_s	hindbrain	18	TrkB-T1	57.9326	Cardoso-Moreira et al. (2019)	E-MTAB-6814	Homo sapiens	Early embryo	NTRK2
ERR2598206	2026sTSm.Human.Forebrain.CS21.Male_s	forebrain	18	TrkB-T1	10.1556	Cardoso-Moreira et al. (2019)	E-MTAB-6814	Homo sapiens	Early embryo	NTRK2
ERR2598207	3571sTS.Human.Forebrain.CS20.Female_s	forebrain	18	TrkB-T1	8.82357	Cardoso-Moreira et al. (2019)	E-MTAB-6814	Homo sapiens	Early embryo	NTRK2
ERR2598208	3636sTS.Human.Forebrain.CS21.Male_s	forebrain	18	TrkB-T1	19.676	Cardoso-Moreira et al. (2019)	E-MTAB-6814	Homo sapiens	Early embryo	NTRK2
ERR2598212	2029sTSb.Human.Hindbrain.CS21.Male_s	hindbrain	18	TrkB-T1	46.5374	Cardoso-Moreira et al. (2019)	E-MTAB-6814	Homo sapiens	Early embryo	NTRK2
ERR2598213	3572sTS.Human.Hindbrain.CS20.Female_s	hindbrain	18	TrkB-T1	91.9479	Cardoso-Moreira et al. (2019)	E-MTAB-6814	Homo sapiens	Early embryo	NTRK2
ERR2598214	3637sTS.Human.Hindbrain.CS21.Male_s	hindbrain	18	TrkB-T1	86.4252	Cardoso-Moreira et al. (2019)	E-MTAB-6814	Homo sapiens	Early embryo	NTRK2
ERR2598226	2034sTS.Human.Forebrain.CS22.Female_s	forebrain	18	TrkB-T1	7.80307	Cardoso-Moreira et al. (2019)	E-MTAB-6814	Homo sapiens	Early embryo	NTRK2
ERR2598227	2080sTS.Human.Brain.CS23.Male_s	forebrain	18	TrkB-T1	37.8822	Cardoso-Moreira et al. (2019)	E-MTAB-6814	Homo sapiens	Early embryo	NTRK2
ERR2598228	2086sTSm.Human.Brain.CS23.Female_s	forebrain	18	TrkB-T1	10.3918	Cardoso-Moreira et al. (2019)	E-MTAB-6814	Homo sapiens	Early embryo	NTRK2
ERR2598229	2035sTSm.Human.Forebrain.8w.Male_s	forebrain	18	TrkB-T1	17.2723	Cardoso-Moreira et al. (2019)	E-MTAB-6814	Homo sapiens	Early embryo	NTRK2
ERR2598235	2031sTS.Human.Hindbrain.CS22.Male_s	hindbrain	18	TrkB-T1	36.5789	Cardoso-Moreira et al. (2019)	E-MTAB-6814	Homo sapiens	Early embryo	NTRK2
ERR2598236	2033sTS.Human.Hindbrain.CS22.Female_s	hindbrain	18	TrkB-T1	36.017	Cardoso-Moreira et al. (2019)	E-MTAB-6814	Homo sapiens	Early embryo	NTRK2
ERR2598237	2082sTSb.Human.Hindbrain.CS23.Female_s	hindbrain	18	TrkB-T1	29.2662	Cardoso-Moreira et al. (2019)	E-MTAB-6814	Homo sapiens	Early embryo	NTRK2
ERR2598238	2036sTSm.Human.Hindbrain.8w.Male_s	hindbrain	18	TrkB-T1	35.4722	Cardoso-Moreira et al. (2019)	E-MTAB-6814	Homo sapiens	Early embryo	NTRK2
ERR2598250	2041sTSb.Human.Brain.9w.Male_s	forebrain	18	TrkB-T1	19.263	Cardoso-Moreira et al. (2019)	E-MTAB-6814	Homo sapiens	Early embryo	NTRK2
ERR2598251	2050sTS.Human.Forebrain.9w.Female_s	forebrain	18	TrkB-T1	0.304741	Cardoso-Moreira et al. (2019)	E-MTAB-6814	Homo sapiens	Early embryo	NTRK2
ERR2598252	2068sTS.Human.Brain.9w.Male_s	forebrain	18	TrkB-T1	2.72017	Cardoso-Moreira et al. (2019)	E-MTAB-6814	Homo sapiens	Early embryo	NTRK2
ERR2598256	2040sTS.Human.Hindbrain.9w.Male_s	hindbrain	18	TrkB-T1	53.8232	Cardoso-Moreira et al. (2019)	E-MTAB-6814	Homo sapiens	Early embryo	NTRK2
ERR2598257	2054sTS.Human.Hindbrain.9w.Female_s	hindbrain	18	TrkB-T1	23.5196	Cardoso-Moreira et al. (2019)	E-MTAB-6814	Homo sapiens	Early embryo	NTRK2
ERR2598266	5515sTS.Human.Brain.14ypb.Male_s	forebrain	18	TrkB-T1	23.9327	Cardoso-Moreira et al. (2019)	E-MTAB-6814	Homo sapiens	Adolescent	NTRK2
ERR2598267	5532sTS.Human.Brain.16ypb.Male_s	forebrain	18	TrkB-T1	20.1716	Cardoso-Moreira et al. (2019)	E-MTAB-6814	Homo sapiens	Adolescent	NTRK2
ERR2598268	5553sTS.Human.Brain.17ypb.Male_s	forebrain	18	TrkB-T1	19.7218	Cardoso-Moreira et al. (2019)	E-MTAB-6814	Homo sapiens	Adolescent	NTRK2
ERR2598269	5570sTS.Human.Brain.13ypb.Male_s	forebrain	18	TrkB-T1	14.0605	Cardoso-Moreira et al. (2019)	E-MTAB-6814	Homo sapiens	Adolescent	NTRK2
ERR2598271	5511sTS.Human.Cerebellum.13ypb.Male_s	hindbrain	18	TrkB-T1	4.9682	Cardoso-Moreira et al. (2019)	E-MTAB-6814	Homo sapiens	Adolescent	NTRK2
ERR2598272	5534sTS.Human.Cerebellum.16ypb.Male_s	hindbrain	18	TrkB-T1	5.70242	Cardoso-Moreira et al. (2019)	E-MTAB-6814	Homo sapiens	Adolescent	NTRK2
ERR2598273	5545sTS.Human.Cerebellum.14ypb.Male_s	hindbrain	18	TrkB-T1	15.4075	Cardoso-Moreira et al. (2019)	E-MTAB-6814	Homo sapiens	Adolescent	NTRK2
ERR2598274	5565sTS.Human.Cerebellum.17ypb.Male_s	hindbrain	18	TrkB-T1	14.0638	Cardoso-Moreira et al. (2019)	E-MTAB-6814	Homo sapiens	Adolescent	NTRK2
ERR2598280	5514sTS.Human.Brain.58ypb.Male_s	forebrain	18	TrkB-T1	42.5168	Cardoso-Moreira et al. (2019)	E-MTAB-6814	Homo sapiens	Middle age	NTRK2
ERR2598281	5524sTS.Human.Brain.58ypb.Male_s	forebrain	18	TrkB-T1	41.8135	Cardoso-Moreira et al. (2019)	E-MTAB-6814	Homo sapiens	Middle age	NTRK2
ERR2598282	5525sTS.Human.Cerebellum.58ypb.Male_s	hindbrain	18	TrkB-T1	5.89779	Cardoso-Moreira et al. (2019)	E-MTAB-6814	Homo sapiens	Middle age	NTRK2
ERR2598283	5573sTS.Human.Cerebellum.58ypb.Male_s	hindbrain	18	TrkB-T1	17.8457	Cardoso-Moreira et al. (2019)	E-MTAB-6814	Homo sapiens	Middle age	NTRK2
ERR2598288	5539sTS.Human.Brain.221dpb.Male_s	forebrain	18	TrkB-T1	53.0604	Cardoso-Moreira et al. (2019)	E-MTAB-6814	Homo sapiens	Infant	NTRK2
ERR2598293	5555sTS.Human.Cerebellum.221dpb.Male_s	hindbrain	18	TrkB-T1	19.3595	Cardoso-Moreira et al. (2019)	E-MTAB-6814	Homo sapiens	Infant	NTRK2
ERR2598294	5568sTS.Human.Cerebellum.270dpb.Male_s	hindbrain	18	TrkB-T1	16.2048	Cardoso-Moreira et al. (2019)	E-MTAB-6814	Homo sapiens	Infant	NTRK2
ERR2598295	5849sTS.Human.Cerebellum.6mpb.Female_s	hindbrain	18	TrkB-T1	25.9134	Cardoso-Moreira et al. (2019)	E-MTAB-6814	Homo sapiens	Infant	NTRK2
ERR2598305	5517sTS.Human.Brain.50ypb.Male_s	forebrain	18	TrkB-T1	127.879	Cardoso-Moreira et al. (2019)	E-MTAB-6814	Homo sapiens	Middle age	NTRK2
ERR2598306	5557sTS.Human.Brain.53ypb.Male_s	forebrain	18	TrkB-T1	18.8353	Cardoso-Moreira et al. (2019)	E-MTAB-6814	Homo sapiens	Middle age	NTRK2
ERR2598308	5516sTS.Human.Cerebellum.53ypb.Male_s	hindbrain	18	TrkB-T1	3.1075	Cardoso-Moreira et al. (2019)	E-MTAB-6814	Homo sapiens	Middle age	NTRK2
ERR2598309	5549sTS.Human.Cerebellum.50ypb.Male_s	hindbrain	18	TrkB-T1	47.1617	Cardoso-Moreira et al. (2019)	E-MTAB-6814	Homo sapiens	Middle age	NTRK2
ERR2598312	5542sTS.Human.Brain.19dpb.Female_s	forebrain	18	TrkB-T1	60.8743	Cardoso-Moreira et al. (2019)	E-MTAB-6814	Homo sapiens	Infant	NTRK2
ERR2598313	5892sTS.Human.Brain.4dpb.Male_s	forebrain	18	TrkB-T1	26.8244	Cardoso-Moreira et al. (2019)	E-MTAB-6814	Homo sapiens	Infant	NTRK2
ERR2598314	5894sTS.Human.Brain.15dpb.Female_s	forebrain	18	TrkB-T1	32.8848	Cardoso-Moreira et al. (2019)	E-MTAB-6814	Homo sapiens	Infant	NTRK2
ERR2598318	5510sTS.Human.Cerebellum.4dpb.Male_s	hindbrain	18	TrkB-T1	90.179	Cardoso-Moreira et al. (2019)	E-MTAB-6814	Homo sapiens	Infant	NTRK2
ERR2598319	5519sTS.Human.Cerebellum.15dpb.Female_s	hindbrain	18	TrkB-T1	148.914	Cardoso-Moreira et al. (2019)	E-MTAB-6814	Homo sapiens	Infant	NTRK2
ERR2598320	5527sTS.Human.Cerebellum.19dpb.Female_s	hindbrain	18	TrkB-T1	44.3223	Cardoso-Moreira et al. (2019)	E-MTAB-6814	Homo sapiens	Infant	NTRK2
ERR2598321	5842sTS.Human.Cerebellum.0dpb.Female_s	hindbrain	18	TrkB-T1	28.871	Cardoso-Moreira et al. (2019)	E-MTAB-6814	Homo sapiens	Infant	NTRK2
ERR2598322	5848sTS.Human.Cerebellum.0dpb.Female_s	hindbrain	18	TrkB-T1	73.7928	Cardoso-Moreira et al. (2019)	E-MTAB-6814	Homo sapiens	Infant	NTRK2
ERR2598328	5537sTS.Human.Brain.8ypb.Male_s	forebrain	18	TrkB-T1	12.2512	Cardoso-Moreira et al. (2019)	E-MTAB-6814	Homo sapiens	School age	NTRK2
ERR2598329	5569sTS.Human.Brain.7ypb.Male_s	forebrain	18	TrkB-T1	25.3139	Cardoso-Moreira et al. (2019)	E-MTAB-6814	Homo sapiens	School age	NTRK2
ERR2598330	5562sTS.Human.Cerebellum.8ypb.Male_s	hindbrain	18	TrkB-T1	21.7556	Cardoso-Moreira et al. (2019)	E-MTAB-6814	Homo sapiens	School age	NTRK2
ERR2598331	5567sTS.Human.Cerebellum.7ypb.Male_s	hindbrain	18	TrkB-T1	11.391	Cardoso-Moreira et al. (2019)	E-MTAB-6814	Homo sapiens	School age	NTRK2
ERR2598332	6046sTS.Human.Cerebellum.8ypb.Female_s	hindbrain	18	TrkB-T1	41.6685	Cardoso-Moreira et al. (2019)	E-MTAB-6814	Homo sapiens	School age	NTRK2
ERR2598335	5543sTS.Human.Brain.2ypb.Female_s	forebrain	18	TrkB-T1	26.8798	Cardoso-Moreira et al. (2019)	E-MTAB-6814	Homo sapiens	Toddler	NTRK2
ERR2598336	5837sTS.Human.Brain.4ypb.Male_s	forebrain	18	TrkB-T1	8.22359	Cardoso-Moreira et al. (2019)	E-MTAB-6814	Homo sapiens	Toddler	NTRK2
ERR2598337	5904sTS.Human.Brain.4ypb.Male_s	forebrain	18	TrkB-T1	33.2375	Cardoso-Moreira et al. (2019)	E-MTAB-6814	Homo sapiens	Toddler	NTRK2
ERR2598340	5559sTS.Human.Cerebellum.2ypb.Female_s	hindbrain	18	TrkB-T1	13.695	Cardoso-Moreira et al. (2019)	E-MTAB-6814	Homo sapiens	Toddler	NTRK2
ERR2598341	5846sTS.Human.Cerebellum.4ypb.Male_s	hindbrain	18	TrkB-T1	7.74638	Cardoso-Moreira et al. (2019)	E-MTAB-6814	Homo sapiens	Toddler	NTRK2
ERR2598346	5531sTS.Human.Brain.29ypb.Male_s	forebrain	18	TrkB-T1	59.3332	Cardoso-Moreira et al. (2019)	E-MTAB-6814	Homo sapiens	Young adult	NTRK2
ERR2598347	5908sTS.Human.Brain.29ypb.Male_s	forebrain	18	TrkB-T1	69.158	Cardoso-Moreira et al. (2019)	E-MTAB-6814	Homo sapiens	Young adult	NTRK2
ERR2598348	6048sTS.Human.Brain.28ypb.Male_s	forebrain	18	TrkB-T1	34.4842	Cardoso-Moreira et al. (2019)	E-MTAB-6814	Homo sapiens	Young adult	NTRK2
ERR2598349	5533sTS.Human.Brain.39ypb.Male_s	forebrain	18	TrkB-T1	34.7469	Cardoso-Moreira et al. (2019)	E-MTAB-6814	Homo sapiens	Adult	NTRK2
ERR2598350	5574sTS.Human.Brain.39ypb.Male_s	forebrain	18	TrkB-T1	176.764	Cardoso-Moreira et al. (2019)	E-MTAB-6814	Homo sapiens	Adult	NTRK2
ERR2598352	5520sTS.Human.Cerebellum.29ypb.Male_s	hindbrain	18	TrkB-T1	4.45366	Cardoso-Moreira et al. (2019)	E-MTAB-6814	Homo sapiens	Young adult	NTRK2
ERR2598353	5540sTS.Human.Cerebellum.29ypb.Male_s	hindbrain	18	TrkB-T1	19.474	Cardoso-Moreira et al. (2019)	E-MTAB-6814	Homo sapiens	Young adult	NTRK2
ERR2598354	6047sTS.Human.Cerebellum.32ypb.Female_s	hindbrain	18	TrkB-T1	10.9812	Cardoso-Moreira et al. (2019)	E-MTAB-6814	Homo sapiens	Adult	NTRK2
ERR2598355	5522sTS.Human.Cerebellum.39ypb.Male_s	hindbrain	18	TrkB-T1	14.4292	Cardoso-Moreira et al. (2019)	E-MTAB-6814	Homo sapiens	Adult	NTRK2
ERR2598356	5547sTS.Human.Cerebellum.39ypb.Male_s	hindbrain	18	TrkB-T1	20.2717	Cardoso-Moreira et al. (2019)	E-MTAB-6814	Homo sapiens	Adult	NTRK2

## Sheet: Cardoso-M NTRK2 count means
Tissue	Age_class	Isoform	N	Norm_CPM	SEM
forebrain	Adolescent	TrkB-FL	4	36.5592	7.97054
forebrain	Adolescent	TrkB-Shc	4	4.64356	1.20652
forebrain	Adolescent	TrkB-T1	4	19.4717	2.03581
forebrain	Adult	TrkB-FL	2	42.2933	3.33903
forebrain	Adult	TrkB-Shc	2	7.03426	1.05689
forebrain	Adult	TrkB-T1	2	105.755	71.0085
forebrain	Early embryo	TrkB-FL	15	4.55473	1.29022
forebrain	Early embryo	TrkB-Shc	15	0.379088	0.119968
forebrain	Early embryo	TrkB-T1	15	10.2905	2.55453
forebrain	Embryo	TrkB-FL	17	14.3568	3.28833
forebrain	Embryo	TrkB-Shc	17	0.839157	0.188768
forebrain	Embryo	TrkB-T1	17	4.29354	2.63088
forebrain	Infant	TrkB-FL	4	21.7768	4.08388
forebrain	Infant	TrkB-Shc	4	3.09472	0.490913
forebrain	Infant	TrkB-T1	4	43.411	8.08287
forebrain	Middle age	TrkB-FL	4	44.2834	4.26916
forebrain	Middle age	TrkB-Shc	4	5.73645	0.477153
forebrain	Middle age	TrkB-T1	4	57.7611	24.0111
forebrain	School age	TrkB-FL	2	28.3123	16.228
forebrain	School age	TrkB-Shc	2	4.22428	2.64849
forebrain	School age	TrkB-T1	2	18.7826	6.53134
forebrain	Toddler	TrkB-FL	3	26.4434	2.71729
forebrain	Toddler	TrkB-Shc	3	4.90939	0.400802
forebrain	Toddler	TrkB-T1	3	22.7803	7.50619
forebrain	Young adult	TrkB-FL	3	41.683	11.055
forebrain	Young adult	TrkB-Shc	3	6.02179	1.18658
forebrain	Young adult	TrkB-T1	3	54.3251	10.3179
hindbrain	Adolescent	TrkB-FL	4	16.1238	1.26072
hindbrain	Adolescent	TrkB-Shc	4	2.71061	0.222045
hindbrain	Adolescent	TrkB-T1	4	10.0355	2.73159
hindbrain	Adult	TrkB-FL	3	16.064	2.12175
hindbrain	Adult	TrkB-Shc	3	2.46729	0.384024
hindbrain	Adult	TrkB-T1	3	15.2274	2.71146
hindbrain	Early embryo	TrkB-FL	18	13.4965	2.04199
hindbrain	Early embryo	TrkB-Shc	18	2.81166	0.461694
hindbrain	Early embryo	TrkB-T1	18	40.4897	6.03771
hindbrain	Embryo	TrkB-FL	15	18.2194	1.39062
hindbrain	Embryo	TrkB-Shc	15	2.47009	0.171405
hindbrain	Embryo	TrkB-T1	15	47.8174	5.17807
hindbrain	Infant	TrkB-FL	8	10.9464	1.051
hindbrain	Infant	TrkB-Shc	8	2.36635	0.230781
hindbrain	Infant	TrkB-T1	8	55.9446	16.2687
hindbrain	Middle age	TrkB-FL	4	15.6365	1.56354
hindbrain	Middle age	TrkB-Shc	4	2.41671	0.272551
hindbrain	Middle age	TrkB-T1	4	18.5032	10.0733
hindbrain	School age	TrkB-FL	3	18.5297	2.24175
hindbrain	School age	TrkB-Shc	3	2.82591	0.586692
hindbrain	School age	TrkB-T1	3	24.9384	8.88404
hindbrain	Toddler	TrkB-FL	2	20.4038	1.81156
hindbrain	Toddler	TrkB-Shc	2	3.61872	1.10137
hindbrain	Toddler	TrkB-T1	2	10.7207	2.97432
hindbrain	Young adult	TrkB-FL	2	16.8577	1.56949
hindbrain	Young adult	TrkB-Shc	2	2.4653	0.0775668
hindbrain	Young adult	TrkB-T1	2	11.9638	7.51017

## Sheet: BrainSpan NTRK2 counts
row_num	column_num	donor_id	donor_name	Age_class	structure_id	structure_name	structure_acronym	exon	Isoform	RPKM
129636	V100	12834	H376.IIIA.51	Embryo	10333	striatum	STR	TrkB-T1(16)	TrkB-T1	1.14953
129636	V111	12888	H376.IIIA.52	Embryo	10173	dorsolateral prefrontal cortex	DFC	TrkB-T1(16)	TrkB-T1	0.114167
129636	V112	12888	H376.IIIA.52	Embryo	10361	amygdaloid complex	AMY	TrkB-T1(16)	TrkB-T1	85.2479
129636	V116	12888	H376.IIIA.52	Embryo	10294	hippocampus (hippocampal formation)	HIP	TrkB-T1(16)	TrkB-T1	7.8784
129636	V119	12888	H376.IIIA.52	Embryo	10333	striatum	STR	TrkB-T1(16)	TrkB-T1	0.984171
129636	V121	12287	H376.IIIB.50	Embryo	10398	mediodorsal nucleus of thalamus	MD	TrkB-T1(16)	TrkB-T1	36.0325
129636	V125	12287	H376.IIIB.50	Embryo	10333	striatum	STR	TrkB-T1(16)	TrkB-T1	2.69371
129636	V129	12287	H376.IIIB.50	Embryo	10173	dorsolateral prefrontal cortex	DFC	TrkB-T1(16)	TrkB-T1	0.230272
129636	V13	13058	H376.IIA.51	Early embryo	10361	amygdaloid complex	AMY	TrkB-T1(16)	TrkB-T1	47.4809
129636	V130	12837	H376.IIIB.51	Embryo	10657	cerebellar cortex	CBC	TrkB-T1(16)	TrkB-T1	71.2765
129636	V131	12837	H376.IIIB.51	Embryo	10398	mediodorsal nucleus of thalamus	MD	TrkB-T1(16)	TrkB-T1	15.5439
129636	V133	12837	H376.IIIB.51	Embryo	10173	dorsolateral prefrontal cortex	DFC	TrkB-T1(16)	TrkB-T1	1.20056
129636	V137	12837	H376.IIIB.51	Embryo	10294	hippocampus (hippocampal formation)	HIP	TrkB-T1(16)	TrkB-T1	16.1723
129636	V139	12837	H376.IIIB.51	Embryo	10361	amygdaloid complex	AMY	TrkB-T1(16)	TrkB-T1	25.3235
129636	V14	13058	H376.IIA.51	Early embryo	10173	dorsolateral prefrontal cortex	DFC	TrkB-T1(16)	TrkB-T1	0.39886
129636	V140	12837	H376.IIIB.51	Embryo	10333	striatum	STR	TrkB-T1(16)	TrkB-T1	8.90012
129636	V147	12879	H376.IIIB.52	Embryo	10333	striatum	STR	TrkB-T1(16)	TrkB-T1	20.2447
129636	V148	12879	H376.IIIB.52	Embryo	10361	amygdaloid complex	AMY	TrkB-T1(16)	TrkB-T1	16.9364
129636	V151	12879	H376.IIIB.52	Embryo	10398	mediodorsal nucleus of thalamus	MD	TrkB-T1(16)	TrkB-T1	18.8951
129636	V154	12879	H376.IIIB.52	Embryo	10294	hippocampus (hippocampal formation)	HIP	TrkB-T1(16)	TrkB-T1	94.9936
129636	V158	12879	H376.IIIB.52	Embryo	10173	dorsolateral prefrontal cortex	DFC	TrkB-T1(16)	TrkB-T1	0.906325
129636	V161	12880	H376.IIIB.53	Embryo	10333	striatum	STR	TrkB-T1(16)	TrkB-T1	31.0007
129636	V162	12880	H376.IIIB.53	Embryo	10173	dorsolateral prefrontal cortex	DFC	TrkB-T1(16)	TrkB-T1	0.721862
129636	V163	12880	H376.IIIB.53	Embryo	10361	amygdaloid complex	AMY	TrkB-T1(16)	TrkB-T1	39.1166
129636	V167	12880	H376.IIIB.53	Embryo	10657	cerebellar cortex	CBC	TrkB-T1(16)	TrkB-T1	40.1543
129636	V168	12880	H376.IIIB.53	Embryo	10294	hippocampus (hippocampal formation)	HIP	TrkB-T1(16)	TrkB-T1	21.2185
129636	V170	12880	H376.IIIB.53	Embryo	10398	mediodorsal nucleus of thalamus	MD	TrkB-T1(16)	TrkB-T1	36.8664
129636	V174	12885	H376.IV.53	Embryo	10294	hippocampus (hippocampal formation)	HIP	TrkB-T1(16)	TrkB-T1	52.2002
129636	V176	12885	H376.IV.53	Embryo	10333	striatum	STR	TrkB-T1(16)	TrkB-T1	21.4807
129636	V177	12885	H376.IV.53	Embryo	10398	mediodorsal nucleus of thalamus	MD	TrkB-T1(16)	TrkB-T1	22.3084
129636	V178	12885	H376.IV.53	Embryo	10173	dorsolateral prefrontal cortex	DFC	TrkB-T1(16)	TrkB-T1	0.2814
129636	V18	12833	H376.IIA.50	Early embryo	10173	dorsolateral prefrontal cortex	DFC	TrkB-T1(16)	TrkB-T1	0.27537
129636	V184	12365	H376.IV.51	Late embryo	10657	cerebellar cortex	CBC	TrkB-T1(16)	TrkB-T1	18.737
129636	V186	12886	H376.IV.54	Late embryo	10333	striatum	STR	TrkB-T1(16)	TrkB-T1	6.44657
129636	V189	12886	H376.IV.54	Late embryo	10173	dorsolateral prefrontal cortex	DFC	TrkB-T1(16)	TrkB-T1	3.56298
129636	V195	12886	H376.IV.54	Late embryo	10361	amygdaloid complex	AMY	TrkB-T1(16)	TrkB-T1	27.837
129636	V196	12886	H376.IV.54	Late embryo	10294	hippocampus (hippocampal formation)	HIP	TrkB-T1(16)	TrkB-T1	40.1074
129636	V199	12886	H376.IV.54	Late embryo	10657	cerebellar cortex	CBC	TrkB-T1(16)	TrkB-T1	25.3481
129636	V202	12288	H376.IV.50	Late embryo	10398	mediodorsal nucleus of thalamus	MD	TrkB-T1(16)	TrkB-T1	49.7219
129636	V207	12288	H376.IV.50	Late embryo	10333	striatum	STR	TrkB-T1(16)	TrkB-T1	14.1316
129636	V208	12288	H376.IV.50	Late embryo	10294	hippocampus (hippocampal formation)	HIP	TrkB-T1(16)	TrkB-T1	231.201
129636	V209	12288	H376.IV.50	Late embryo	10657	cerebellar cortex	CBC	TrkB-T1(16)	TrkB-T1	30.8915
129636	V210	12288	H376.IV.50	Late embryo	10173	dorsolateral prefrontal cortex	DFC	TrkB-T1(16)	TrkB-T1	3.06775
129636	V215	12288	H376.IV.50	Late embryo	10361	amygdaloid complex	AMY	TrkB-T1(16)	TrkB-T1	17.4848
129636	V217	12949	H376.V.52	Late embryo	10173	dorsolateral prefrontal cortex	DFC	TrkB-T1(16)	TrkB-T1	189.409
129636	V22	12833	H376.IIA.50	Early embryo	10361	amygdaloid complex	AMY	TrkB-T1(16)	TrkB-T1	91.8425
129636	V221	12295	H376.V.50	Late embryo	10657	cerebellar cortex	CBC	TrkB-T1(16)	TrkB-T1	16.4784
129636	V222	263195015	H376.V.53	Late embryo	10173	dorsolateral prefrontal cortex	DFC	TrkB-T1(16)	TrkB-T1	39.5784
129636	V223	263195015	H376.V.53	Late embryo	10398	mediodorsal nucleus of thalamus	MD	TrkB-T1(16)	TrkB-T1	256.053
129636	V229	263195015	H376.V.53	Late embryo	10333	striatum	STR	TrkB-T1(16)	TrkB-T1	112.418
129636	V233	263195015	H376.V.53	Late embryo	10294	hippocampus (hippocampal formation)	HIP	TrkB-T1(16)	TrkB-T1	225.675
129636	V234	263195015	H376.V.53	Late embryo	10361	amygdaloid complex	AMY	TrkB-T1(16)	TrkB-T1	253.846
129636	V237	263195015	H376.V.53	Late embryo	10657	cerebellar cortex	CBC	TrkB-T1(16)	TrkB-T1	77.7385
129636	V239	12296	H376.VI.50	Infant	10361	amygdaloid complex	AMY	TrkB-T1(16)	TrkB-T1	83.286
129636	V241	12296	H376.VI.50	Infant	10294	hippocampus (hippocampal formation)	HIP	TrkB-T1(16)	TrkB-T1	81.0123
129636	V242	12296	H376.VI.50	Infant	10333	striatum	STR	TrkB-T1(16)	TrkB-T1	14.6933
129636	V245	12296	H376.VI.50	Infant	10398	mediodorsal nucleus of thalamus	MD	TrkB-T1(16)	TrkB-T1	28.6064
129636	V246	12296	H376.VI.50	Infant	10657	cerebellar cortex	CBC	TrkB-T1(16)	TrkB-T1	22.2684
129636	V249	12889	H376.VI.51	Infant	10173	dorsolateral prefrontal cortex	DFC	TrkB-T1(16)	TrkB-T1	155.927
129636	V250	12889	H376.VI.51	Infant	10361	amygdaloid complex	AMY	TrkB-T1(16)	TrkB-T1	203.223
129636	V255	12890	H376.VI.52	Infant	10294	hippocampus (hippocampal formation)	HIP	TrkB-T1(16)	TrkB-T1	283.438
129636	V262	12890	H376.VI.52	Infant	10398	mediodorsal nucleus of thalamus	MD	TrkB-T1(16)	TrkB-T1	35.0887
129636	V266	12890	H376.VI.52	Infant	10361	amygdaloid complex	AMY	TrkB-T1(16)	TrkB-T1	162.031
129636	V268	12890	H376.VI.52	Infant	10657	cerebellar cortex	CBC	TrkB-T1(16)	TrkB-T1	16.7198
129636	V269	12890	H376.VI.52	Infant	10333	striatum	STR	TrkB-T1(16)	TrkB-T1	117.431
129636	V27	12833	H376.IIA.50	Early embryo	10294	hippocampus (hippocampal formation)	HIP	TrkB-T1(16)	TrkB-T1	12.708
129636	V270	12890	H376.VI.52	Infant	10173	dorsolateral prefrontal cortex	DFC	TrkB-T1(16)	TrkB-T1	26.9476
129636	V273	12977	H376.VII.51	Infant	10173	dorsolateral prefrontal cortex	DFC	TrkB-T1(16)	TrkB-T1	21.3568
129636	V274	12977	H376.VII.51	Infant	10657	cerebellar cortex	CBC	TrkB-T1(16)	TrkB-T1	12.1224
129636	V280	12977	H376.VII.51	Infant	10398	mediodorsal nucleus of thalamus	MD	TrkB-T1(16)	TrkB-T1	57.3261
129636	V281	12830	H376.VIII.51	Toddler	10657	cerebellar cortex	CBC	TrkB-T1(16)	TrkB-T1	16.0738
129636	V288	12830	H376.VIII.51	Toddler	10173	dorsolateral prefrontal cortex	DFC	TrkB-T1(16)	TrkB-T1	17.9395
129636	V289	12830	H376.VIII.51	Toddler	10294	hippocampus (hippocampal formation)	HIP	TrkB-T1(16)	TrkB-T1	83.0532
129636	V290	12830	H376.VIII.51	Toddler	10361	amygdaloid complex	AMY	TrkB-T1(16)	TrkB-T1	91.2003
129636	V293	12830	H376.VIII.51	Toddler	10333	striatum	STR	TrkB-T1(16)	TrkB-T1	58.7626
129636	V294	12830	H376.VIII.51	Toddler	10398	mediodorsal nucleus of thalamus	MD	TrkB-T1(16)	TrkB-T1	105.697
129636	V297	12979	H376.VIII.53	Toddler	10657	cerebellar cortex	CBC	TrkB-T1(16)	TrkB-T1	25.9179
129636	V304	12979	H376.VIII.53	Toddler	10294	hippocampus (hippocampal formation)	HIP	TrkB-T1(16)	TrkB-T1	58.3744
129636	V305	12979	H376.VIII.53	Toddler	10173	dorsolateral prefrontal cortex	DFC	TrkB-T1(16)	TrkB-T1	104.101
129636	V306	12979	H376.VIII.53	Toddler	10398	mediodorsal nucleus of thalamus	MD	TrkB-T1(16)	TrkB-T1	119.984
129636	V31	12835	H376.IIB.50	Embryo	10333	striatum	STR	TrkB-T1(16)	TrkB-T1	13.2972
129636	V310	12836	H376.VIII.52	Toddler	10657	cerebellar cortex	CBC	TrkB-T1(16)	TrkB-T1	13.7039
129636	V311	12836	H376.VIII.52	Toddler	10361	amygdaloid complex	AMY	TrkB-T1(16)	TrkB-T1	121.473
129636	V312	12836	H376.VIII.52	Toddler	10398	mediodorsal nucleus of thalamus	MD	TrkB-T1(16)	TrkB-T1	117.114
129636	V313	12836	H376.VIII.52	Toddler	10333	striatum	STR	TrkB-T1(16)	TrkB-T1	66.54
129636	V320	12980	H376.VIII.54	Toddler	10294	hippocampus (hippocampal formation)	HIP	TrkB-T1(16)	TrkB-T1	113.333
129636	V321	12980	H376.VIII.54	Toddler	10657	cerebellar cortex	CBC	TrkB-T1(16)	TrkB-T1	11.2579
129636	V324	12980	H376.VIII.54	Toddler	10173	dorsolateral prefrontal cortex	DFC	TrkB-T1(16)	TrkB-T1	121.938
129636	V326	12980	H376.VIII.54	Toddler	10361	amygdaloid complex	AMY	TrkB-T1(16)	TrkB-T1	189.409
129636	V33	12835	H376.IIB.50	Embryo	10173	dorsolateral prefrontal cortex	DFC	TrkB-T1(16)	TrkB-T1	1.28214
129636	V334	12298	H376.VIII.50	Toddler	10173	dorsolateral prefrontal cortex	DFC	TrkB-T1(16)	TrkB-T1	14.3878
129636	V335	12298	H376.VIII.50	Toddler	10361	amygdaloid complex	AMY	TrkB-T1(16)	TrkB-T1	45.8383
129636	V336	12298	H376.VIII.50	Toddler	10333	striatum	STR	TrkB-T1(16)	TrkB-T1	44.3309
129636	V337	12298	H376.VIII.50	Toddler	10398	mediodorsal nucleus of thalamus	MD	TrkB-T1(16)	TrkB-T1	89.711
129636	V338	12298	H376.VIII.50	Toddler	10657	cerebellar cortex	CBC	TrkB-T1(16)	TrkB-T1	15.1565
129636	V345	12841	H376.IX.51	School age	10361	amygdaloid complex	AMY	TrkB-T1(16)	TrkB-T1	121.3
129636	V347	12841	H376.IX.51	School age	10398	mediodorsal nucleus of thalamus	MD	TrkB-T1(16)	TrkB-T1	114.057
129636	V348	12841	H376.IX.51	School age	10173	dorsolateral prefrontal cortex	DFC	TrkB-T1(16)	TrkB-T1	114.235
129636	V349	12841	H376.IX.51	School age	10294	hippocampus (hippocampal formation)	HIP	TrkB-T1(16)	TrkB-T1	99.4887
129636	V35	12835	H376.IIB.50	Embryo	10294	hippocampus (hippocampal formation)	HIP	TrkB-T1(16)	TrkB-T1	20.3066
129636	V350	12841	H376.IX.51	School age	10657	cerebellar cortex	CBC	TrkB-T1(16)	TrkB-T1	31.4241
129636	V353	12841	H376.IX.51	School age	10333	striatum	STR	TrkB-T1(16)	TrkB-T1	106.825
129636	V357	12981	H376.IX.52	School age	10294	hippocampus (hippocampal formation)	HIP	TrkB-T1(16)	TrkB-T1	145.303
129636	V359	12981	H376.IX.52	School age	10361	amygdaloid complex	AMY	TrkB-T1(16)	TrkB-T1	137.489
129636	V361	12981	H376.IX.52	School age	10657	cerebellar cortex	CBC	TrkB-T1(16)	TrkB-T1	22.3847
129636	V365	12981	H376.IX.52	School age	10173	dorsolateral prefrontal cortex	DFC	TrkB-T1(16)	TrkB-T1	28.9246
129636	V370	12289	H376.IX.50	Adolescent	10294	hippocampus (hippocampal formation)	HIP	TrkB-T1(16)	TrkB-T1	110.786
129636	V371	12289	H376.IX.50	Adolescent	10361	amygdaloid complex	AMY	TrkB-T1(16)	TrkB-T1	126.86
129636	V373	12289	H376.IX.50	Adolescent	10657	cerebellar cortex	CBC	TrkB-T1(16)	TrkB-T1	13.6189
129636	V374	12289	H376.IX.50	Adolescent	10173	dorsolateral prefrontal cortex	DFC	TrkB-T1(16)	TrkB-T1	30.9154
129636	V389	12831	H376.X.51	Adolescent	10361	amygdaloid complex	AMY	TrkB-T1(16)	TrkB-T1	192.228
129636	V390	12831	H376.X.51	Adolescent	10294	hippocampus (hippocampal formation)	HIP	TrkB-T1(16)	TrkB-T1	280.528
129636	V391	12831	H376.X.51	Adolescent	10398	mediodorsal nucleus of thalamus	MD	TrkB-T1(16)	TrkB-T1	237.404
129636	V393	12831	H376.X.51	Adolescent	10657	cerebellar cortex	CBC	TrkB-T1(16)	TrkB-T1	35.3756
129636	V396	12831	H376.X.51	Adolescent	10333	striatum	STR	TrkB-T1(16)	TrkB-T1	148.948
129636	V397	12831	H376.X.51	Adolescent	10173	dorsolateral prefrontal cortex	DFC	TrkB-T1(16)	TrkB-T1	107.214
129636	V399	12299	H376.X.50	Adolescent	10657	cerebellar cortex	CBC	TrkB-T1(16)	TrkB-T1	6.71327
129636	V40	12835	H376.IIB.50	Embryo	10361	amygdaloid complex	AMY	TrkB-T1(16)	TrkB-T1	119.937
129636	V402	12299	H376.X.50	Adolescent	10361	amygdaloid complex	AMY	TrkB-T1(16)	TrkB-T1	161.5
129636	V406	12984	H376.X.53	Young adult	10294	hippocampus (hippocampal formation)	HIP	TrkB-T1(16)	TrkB-T1	82.7102
129636	V407	12984	H376.X.53	Young adult	10173	dorsolateral prefrontal cortex	DFC	TrkB-T1(16)	TrkB-T1	267.72
129636	V413	12984	H376.X.53	Young adult	10657	cerebellar cortex	CBC	TrkB-T1(16)	TrkB-T1	18.7876
129636	V419	12832	H376.X.52	Young adult	10333	striatum	STR	TrkB-T1(16)	TrkB-T1	140.185
129636	V421	12832	H376.X.52	Young adult	10294	hippocampus (hippocampal formation)	HIP	TrkB-T1(16)	TrkB-T1	99.8031
129636	V423	12832	H376.X.52	Young adult	10657	cerebellar cortex	CBC	TrkB-T1(16)	TrkB-T1	7.00552
129636	V424	12832	H376.X.52	Young adult	10173	dorsolateral prefrontal cortex	DFC	TrkB-T1(16)	TrkB-T1	67.7166
129636	V427	12832	H376.X.52	Young adult	10398	mediodorsal nucleus of thalamus	MD	TrkB-T1(16)	TrkB-T1	37.7537
129636	V431	12832	H376.X.52	Young adult	10361	amygdaloid complex	AMY	TrkB-T1(16)	TrkB-T1	90.2986
129636	V435	13057	H376.XI.60	Young adult	10333	striatum	STR	TrkB-T1(16)	TrkB-T1	86.1649
129636	V436	13057	H376.XI.60	Young adult	10398	mediodorsal nucleus of thalamus	MD	TrkB-T1(16)	TrkB-T1	18.8165
129636	V437	13057	H376.XI.60	Young adult	10173	dorsolateral prefrontal cortex	DFC	TrkB-T1(16)	TrkB-T1	81.2052
129636	V440	13057	H376.XI.60	Young adult	10294	hippocampus (hippocampal formation)	HIP	TrkB-T1(16)	TrkB-T1	201.828
129636	V445	13057	H376.XI.60	Young adult	10657	cerebellar cortex	CBC	TrkB-T1(16)	TrkB-T1	11.3968
129636	V446	13057	H376.XI.60	Young adult	10361	amygdaloid complex	AMY	TrkB-T1(16)	TrkB-T1	86.3676
129636	V448	12300	H376.XI.50	Young adult	10398	mediodorsal nucleus of thalamus	MD	TrkB-T1(16)	TrkB-T1	263.812
129636	V450	12300	H376.XI.50	Young adult	10294	hippocampus (hippocampal formation)	HIP	TrkB-T1(16)	TrkB-T1	213.134
129636	V454	12300	H376.XI.50	Young adult	10657	cerebellar cortex	CBC	TrkB-T1(16)	TrkB-T1	43.0594
129636	V457	12300	H376.XI.50	Young adult	10361	amygdaloid complex	AMY	TrkB-T1(16)	TrkB-T1	286.01
129636	V461	12300	H376.XI.50	Young adult	10333	striatum	STR	TrkB-T1(16)	TrkB-T1	199.693
129636	V464	12290	H376.XI.52	Adult	10294	hippocampus (hippocampal formation)	HIP	TrkB-T1(16)	TrkB-T1	28.3772
129636	V465	12290	H376.XI.52	Adult	10173	dorsolateral prefrontal cortex	DFC	TrkB-T1(16)	TrkB-T1	26.4061
129636	V467	12290	H376.XI.52	Adult	10657	cerebellar cortex	CBC	TrkB-T1(16)	TrkB-T1	1.69874
129636	V468	12290	H376.XI.52	Adult	10398	mediodorsal nucleus of thalamus	MD	TrkB-T1(16)	TrkB-T1	10.3379
129636	V469	12290	H376.XI.52	Adult	10333	striatum	STR	TrkB-T1(16)	TrkB-T1	44.1829
129636	V47	12960	H376.IIB.51	Embryo	10361	amygdaloid complex	AMY	TrkB-T1(16)	TrkB-T1	42.3048
129636	V477	12290	H376.XI.52	Adult	10361	amygdaloid complex	AMY	TrkB-T1(16)	TrkB-T1	110.916
129636	V478	12302	H376.XI.53	Adult	10173	dorsolateral prefrontal cortex	DFC	TrkB-T1(16)	TrkB-T1	34.0348
129636	V481	12302	H376.XI.53	Adult	10294	hippocampus (hippocampal formation)	HIP	TrkB-T1(16)	TrkB-T1	86.7577
129636	V482	12302	H376.XI.53	Adult	10361	amygdaloid complex	AMY	TrkB-T1(16)	TrkB-T1	156.985
129636	V483	12302	H376.XI.53	Adult	10333	striatum	STR	TrkB-T1(16)	TrkB-T1	117.475
129636	V49	12960	H376.IIB.51	Embryo	10294	hippocampus (hippocampal formation)	HIP	TrkB-T1(16)	TrkB-T1	9.28743
129636	V490	12302	H376.XI.53	Adult	10657	cerebellar cortex	CBC	TrkB-T1(16)	TrkB-T1	5.90039
129636	V492	12302	H376.XI.53	Adult	10398	mediodorsal nucleus of thalamus	MD	TrkB-T1(16)	TrkB-T1	39.8256
129636	V494	12303	H376.XI.54	Adult	10173	dorsolateral prefrontal cortex	DFC	TrkB-T1(16)	TrkB-T1	72.362
129636	V500	12303	H376.XI.54	Adult	10361	amygdaloid complex	AMY	TrkB-T1(16)	TrkB-T1	137.031
129636	V502	12303	H376.XI.54	Adult	10657	cerebellar cortex	CBC	TrkB-T1(16)	TrkB-T1	12.2019
129636	V504	12303	H376.XI.54	Adult	10398	mediodorsal nucleus of thalamus	MD	TrkB-T1(16)	TrkB-T1	32.2564
129636	V505	12303	H376.XI.54	Adult	10294	hippocampus (hippocampal formation)	HIP	TrkB-T1(16)	TrkB-T1	80.7043
129636	V508	12303	H376.XI.54	Adult	10333	striatum	STR	TrkB-T1(16)	TrkB-T1	103.961
129636	V510	12304	H376.XI.56	Adult	10361	amygdaloid complex	AMY	TrkB-T1(16)	TrkB-T1	48.8122
129636	V511	12304	H376.XI.56	Adult	10398	mediodorsal nucleus of thalamus	MD	TrkB-T1(16)	TrkB-T1	47.8757
129636	V512	12304	H376.XI.56	Adult	10657	cerebellar cortex	CBC	TrkB-T1(16)	TrkB-T1	2.14826
129636	V515	12304	H376.XI.56	Adult	10173	dorsolateral prefrontal cortex	DFC	TrkB-T1(16)	TrkB-T1	22.8004
129636	V519	12304	H376.XI.56	Adult	10333	striatum	STR	TrkB-T1(16)	TrkB-T1	59.0559
129636	V524	12304	H376.XI.56	Adult	10294	hippocampus (hippocampal formation)	HIP	TrkB-T1(16)	TrkB-T1	42.166
129636	V55	12960	H376.IIB.51	Embryo	10173	dorsolateral prefrontal cortex	DFC	TrkB-T1(16)	TrkB-T1	0.524298
129636	V59	12960	H376.IIB.51	Embryo	10333	striatum	STR	TrkB-T1(16)	TrkB-T1	0.941208
129636	V66	13060	H376.IIB.52	Embryo	10294	hippocampus (hippocampal formation)	HIP	TrkB-T1(16)	TrkB-T1	6.9971
129636	V67	13060	H376.IIB.52	Embryo	10173	dorsolateral prefrontal cortex	DFC	TrkB-T1(16)	TrkB-T1	0.102422
129636	V68	13060	H376.IIB.52	Embryo	10361	amygdaloid complex	AMY	TrkB-T1(16)	TrkB-T1	64.5339
129636	V69	13060	H376.IIB.52	Embryo	10657	cerebellar cortex	CBC	TrkB-T1(16)	TrkB-T1	12.524
129636	V72	13060	H376.IIB.52	Embryo	10333	striatum	STR	TrkB-T1(16)	TrkB-T1	3.03296
129636	V80	12820	H376.IIIA.50	Embryo	10173	dorsolateral prefrontal cortex	DFC	TrkB-T1(16)	TrkB-T1	0.288883
129636	V81	12820	H376.IIIA.50	Embryo	10294	hippocampus (hippocampal formation)	HIP	TrkB-T1(16)	TrkB-T1	5.89998
129636	V84	12820	H376.IIIA.50	Embryo	10361	amygdaloid complex	AMY	TrkB-T1(16)	TrkB-T1	0.555361
129636	V85	12820	H376.IIIA.50	Embryo	10333	striatum	STR	TrkB-T1(16)	TrkB-T1	8.69807
129636	V9	13058	H376.IIA.51	Early embryo	10294	hippocampus (hippocampal formation)	HIP	TrkB-T1(16)	TrkB-T1	10.6807
129636	V94	12834	H376.IIIA.51	Embryo	10398	mediodorsal nucleus of thalamus	MD	TrkB-T1(16)	TrkB-T1	6.07196
129636	V95	12834	H376.IIIA.51	Embryo	10361	amygdaloid complex	AMY	TrkB-T1(16)	TrkB-T1	71.4216
129636	V97	12834	H376.IIIA.51	Embryo	10294	hippocampus (hippocampal formation)	HIP	TrkB-T1(16)	TrkB-T1	16.5594
129636	V98	12834	H376.IIIA.51	Embryo	10173	dorsolateral prefrontal cortex	DFC	TrkB-T1(16)	TrkB-T1	0.059408
129639	V100	12834	H376.IIIA.51	Embryo	10333	striatum	STR	TrkB-Shc(19)	TrkB-Shc	0.93416
129639	V111	12888	H376.IIIA.52	Embryo	10173	dorsolateral prefrontal cortex	DFC	TrkB-Shc(19)	TrkB-Shc	0.263801
129639	V112	12888	H376.IIIA.52	Embryo	10361	amygdaloid complex	AMY	TrkB-Shc(19)	TrkB-Shc	1.39038
129639	V116	12888	H376.IIIA.52	Embryo	10294	hippocampus (hippocampal formation)	HIP	TrkB-Shc(19)	TrkB-Shc	0.502696
129639	V119	12888	H376.IIIA.52	Embryo	10333	striatum	STR	TrkB-Shc(19)	TrkB-Shc	1.39799
129639	V121	12287	H376.IIIB.50	Embryo	10398	mediodorsal nucleus of thalamus	MD	TrkB-Shc(19)	TrkB-Shc	1.62128
129639	V125	12287	H376.IIIB.50	Embryo	10333	striatum	STR	TrkB-Shc(19)	TrkB-Shc	1.63496
129639	V129	12287	H376.IIIB.50	Embryo	10173	dorsolateral prefrontal cortex	DFC	TrkB-Shc(19)	TrkB-Shc	0.314793
129639	V13	13058	H376.IIA.51	Early embryo	10361	amygdaloid complex	AMY	TrkB-Shc(19)	TrkB-Shc	1.00952
129639	V130	12837	H376.IIIB.51	Embryo	10657	cerebellar cortex	CBC	TrkB-Shc(19)	TrkB-Shc	1.84088
129639	V131	12837	H376.IIIB.51	Embryo	10398	mediodorsal nucleus of thalamus	MD	TrkB-Shc(19)	TrkB-Shc	1.78725
129639	V133	12837	H376.IIIB.51	Embryo	10173	dorsolateral prefrontal cortex	DFC	TrkB-Shc(19)	TrkB-Shc	0.635457
129639	V137	12837	H376.IIIB.51	Embryo	10294	hippocampus (hippocampal formation)	HIP	TrkB-Shc(19)	TrkB-Shc	1.36188
129639	V139	12837	H376.IIIB.51	Embryo	10361	amygdaloid complex	AMY	TrkB-Shc(19)	TrkB-Shc	0.781848
129639	V14	13058	H376.IIA.51	Early embryo	10173	dorsolateral prefrontal cortex	DFC	TrkB-Shc(19)	TrkB-Shc	0.080281
129639	V140	12837	H376.IIIB.51	Embryo	10333	striatum	STR	TrkB-Shc(19)	TrkB-Shc	1.92313
129639	V147	12879	H376.IIIB.52	Embryo	10333	striatum	STR	TrkB-Shc(19)	TrkB-Shc	2.03684
129639	V148	12879	H376.IIIB.52	Embryo	10361	amygdaloid complex	AMY	TrkB-Shc(19)	TrkB-Shc	1.61599
129639	V151	12879	H376.IIIB.52	Embryo	10398	mediodorsal nucleus of thalamus	MD	TrkB-Shc(19)	TrkB-Shc	2.66441
129639	V154	12879	H376.IIIB.52	Embryo	10294	hippocampus (hippocampal formation)	HIP	TrkB-Shc(19)	TrkB-Shc	1.08783
129639	V158	12879	H376.IIIB.52	Embryo	10173	dorsolateral prefrontal cortex	DFC	TrkB-Shc(19)	TrkB-Shc	0.894997
129639	V161	12880	H376.IIIB.53	Embryo	10333	striatum	STR	TrkB-Shc(19)	TrkB-Shc	1.92616
129639	V162	12880	H376.IIIB.53	Embryo	10173	dorsolateral prefrontal cortex	DFC	TrkB-Shc(19)	TrkB-Shc	0.982186
129639	V163	12880	H376.IIIB.53	Embryo	10361	amygdaloid complex	AMY	TrkB-Shc(19)	TrkB-Shc	0.928941
129639	V167	12880	H376.IIIB.53	Embryo	10657	cerebellar cortex	CBC	TrkB-Shc(19)	TrkB-Shc	1.90275
129639	V168	12880	H376.IIIB.53	Embryo	10294	hippocampus (hippocampal formation)	HIP	TrkB-Shc(19)	TrkB-Shc	1.17457
129639	V170	12880	H376.IIIB.53	Embryo	10398	mediodorsal nucleus of thalamus	MD	TrkB-Shc(19)	TrkB-Shc	1.54996
129639	V174	12885	H376.IV.53	Embryo	10294	hippocampus (hippocampal formation)	HIP	TrkB-Shc(19)	TrkB-Shc	2.24375
129639	V176	12885	H376.IV.53	Embryo	10333	striatum	STR	TrkB-Shc(19)	TrkB-Shc	1.32422
129639	V177	12885	H376.IV.53	Embryo	10398	mediodorsal nucleus of thalamus	MD	TrkB-Shc(19)	TrkB-Shc	0.498558
129639	V178	12885	H376.IV.53	Embryo	10173	dorsolateral prefrontal cortex	DFC	TrkB-Shc(19)	TrkB-Shc	0.780558
129639	V18	12833	H376.IIA.50	Early embryo	10173	dorsolateral prefrontal cortex	DFC	TrkB-Shc(19)	TrkB-Shc	0.073817
129639	V184	12365	H376.IV.51	Late embryo	10657	cerebellar cortex	CBC	TrkB-Shc(19)	TrkB-Shc	2.23657
129639	V186	12886	H376.IV.54	Late embryo	10333	striatum	STR	TrkB-Shc(19)	TrkB-Shc	1.95519
129639	V189	12886	H376.IV.54	Late embryo	10173	dorsolateral prefrontal cortex	DFC	TrkB-Shc(19)	TrkB-Shc	1.45554
129639	V195	12886	H376.IV.54	Late embryo	10361	amygdaloid complex	AMY	TrkB-Shc(19)	TrkB-Shc	1.9888
129639	V196	12886	H376.IV.54	Late embryo	10294	hippocampus (hippocampal formation)	HIP	TrkB-Shc(19)	TrkB-Shc	1.77189
129639	V199	12886	H376.IV.54	Late embryo	10657	cerebellar cortex	CBC	TrkB-Shc(19)	TrkB-Shc	1.85695
129639	V202	12288	H376.IV.50	Late embryo	10398	mediodorsal nucleus of thalamus	MD	TrkB-Shc(19)	TrkB-Shc	2.73417
129639	V207	12288	H376.IV.50	Late embryo	10333	striatum	STR	TrkB-Shc(19)	TrkB-Shc	1.55569
129639	V208	12288	H376.IV.50	Late embryo	10294	hippocampus (hippocampal formation)	HIP	TrkB-Shc(19)	TrkB-Shc	5.01534
129639	V209	12288	H376.IV.50	Late embryo	10657	cerebellar cortex	CBC	TrkB-Shc(19)	TrkB-Shc	2.94553
129639	V210	12288	H376.IV.50	Late embryo	10173	dorsolateral prefrontal cortex	DFC	TrkB-Shc(19)	TrkB-Shc	1.75292
129639	V215	12288	H376.IV.50	Late embryo	10361	amygdaloid complex	AMY	TrkB-Shc(19)	TrkB-Shc	0.470806
129639	V217	12949	H376.V.52	Late embryo	10173	dorsolateral prefrontal cortex	DFC	TrkB-Shc(19)	TrkB-Shc	3.38142
129639	V22	12833	H376.IIA.50	Early embryo	10361	amygdaloid complex	AMY	TrkB-Shc(19)	TrkB-Shc	1.31808
129639	V221	12295	H376.V.50	Late embryo	10657	cerebellar cortex	CBC	TrkB-Shc(19)	TrkB-Shc	0.960954
129639	V222	263195015	H376.V.53	Late embryo	10173	dorsolateral prefrontal cortex	DFC	TrkB-Shc(19)	TrkB-Shc	3.91394
129639	V223	263195015	H376.V.53	Late embryo	10398	mediodorsal nucleus of thalamus	MD	TrkB-Shc(19)	TrkB-Shc	3.31759
129639	V229	263195015	H376.V.53	Late embryo	10333	striatum	STR	TrkB-Shc(19)	TrkB-Shc	2.05981
129639	V233	263195015	H376.V.53	Late embryo	10294	hippocampus (hippocampal formation)	HIP	TrkB-Shc(19)	TrkB-Shc	5.04421
129639	V234	263195015	H376.V.53	Late embryo	10361	amygdaloid complex	AMY	TrkB-Shc(19)	TrkB-Shc	4.46082
129639	V237	263195015	H376.V.53	Late embryo	10657	cerebellar cortex	CBC	TrkB-Shc(19)	TrkB-Shc	2.34866
129639	V239	12296	H376.VI.50	Infant	10361	amygdaloid complex	AMY	TrkB-Shc(19)	TrkB-Shc	4.81685
129639	V241	12296	H376.VI.50	Infant	10294	hippocampus (hippocampal formation)	HIP	TrkB-Shc(19)	TrkB-Shc	5.1725
129639	V242	12296	H376.VI.50	Infant	10333	striatum	STR	TrkB-Shc(19)	TrkB-Shc	2.68902
129639	V245	12296	H376.VI.50	Infant	10398	mediodorsal nucleus of thalamus	MD	TrkB-Shc(19)	TrkB-Shc	7.18432
129639	V246	12296	H376.VI.50	Infant	10657	cerebellar cortex	CBC	TrkB-Shc(19)	TrkB-Shc	2.36236
129639	V249	12889	H376.VI.51	Infant	10173	dorsolateral prefrontal cortex	DFC	TrkB-Shc(19)	TrkB-Shc	2.60118
129639	V250	12889	H376.VI.51	Infant	10361	amygdaloid complex	AMY	TrkB-Shc(19)	TrkB-Shc	3.71647
129639	V255	12890	H376.VI.52	Infant	10294	hippocampus (hippocampal formation)	HIP	TrkB-Shc(19)	TrkB-Shc	5.39116
129639	V262	12890	H376.VI.52	Infant	10398	mediodorsal nucleus of thalamus	MD	TrkB-Shc(19)	TrkB-Shc	6.76976
129639	V266	12890	H376.VI.52	Infant	10361	amygdaloid complex	AMY	TrkB-Shc(19)	TrkB-Shc	5.90633
129639	V268	12890	H376.VI.52	Infant	10657	cerebellar cortex	CBC	TrkB-Shc(19)	TrkB-Shc	2.34346
129639	V269	12890	H376.VI.52	Infant	10333	striatum	STR	TrkB-Shc(19)	TrkB-Shc	4.40736
129639	V27	12833	H376.IIA.50	Early embryo	10294	hippocampus (hippocampal formation)	HIP	TrkB-Shc(19)	TrkB-Shc	0.513325
129639	V270	12890	H376.VI.52	Infant	10173	dorsolateral prefrontal cortex	DFC	TrkB-Shc(19)	TrkB-Shc	7.2779
129639	V273	12977	H376.VII.51	Infant	10173	dorsolateral prefrontal cortex	DFC	TrkB-Shc(19)	TrkB-Shc	3.4141
129639	V274	12977	H376.VII.51	Infant	10657	cerebellar cortex	CBC	TrkB-Shc(19)	TrkB-Shc	2.37798
129639	V280	12977	H376.VII.51	Infant	10398	mediodorsal nucleus of thalamus	MD	TrkB-Shc(19)	TrkB-Shc	2.56106
129639	V281	12830	H376.VIII.51	Toddler	10657	cerebellar cortex	CBC	TrkB-Shc(19)	TrkB-Shc	4.66544
129639	V288	12830	H376.VIII.51	Toddler	10173	dorsolateral prefrontal cortex	DFC	TrkB-Shc(19)	TrkB-Shc	10.8328
129639	V289	12830	H376.VIII.51	Toddler	10294	hippocampus (hippocampal formation)	HIP	TrkB-Shc(19)	TrkB-Shc	6.48671
129639	V290	12830	H376.VIII.51	Toddler	10361	amygdaloid complex	AMY	TrkB-Shc(19)	TrkB-Shc	7.67889
129639	V293	12830	H376.VIII.51	Toddler	10333	striatum	STR	TrkB-Shc(19)	TrkB-Shc	5.97234
129639	V294	12830	H376.VIII.51	Toddler	10398	mediodorsal nucleus of thalamus	MD	TrkB-Shc(19)	TrkB-Shc	8.38439
129639	V297	12979	H376.VIII.53	Toddler	10657	cerebellar cortex	CBC	TrkB-Shc(19)	TrkB-Shc	1.03287
129639	V304	12979	H376.VIII.53	Toddler	10294	hippocampus (hippocampal formation)	HIP	TrkB-Shc(19)	TrkB-Shc	1.18983
129639	V305	12979	H376.VIII.53	Toddler	10173	dorsolateral prefrontal cortex	DFC	TrkB-Shc(19)	TrkB-Shc	1.38631
129639	V306	12979	H376.VIII.53	Toddler	10398	mediodorsal nucleus of thalamus	MD	TrkB-Shc(19)	TrkB-Shc	2.62903
129639	V31	12835	H376.IIB.50	Embryo	10333	striatum	STR	TrkB-Shc(19)	TrkB-Shc	1.5266
129639	V310	12836	H376.VIII.52	Toddler	10657	cerebellar cortex	CBC	TrkB-Shc(19)	TrkB-Shc	2.80464
129639	V311	12836	H376.VIII.52	Toddler	10361	amygdaloid complex	AMY	TrkB-Shc(19)	TrkB-Shc	3.99495
129639	V312	12836	H376.VIII.52	Toddler	10398	mediodorsal nucleus of thalamus	MD	TrkB-Shc(19)	TrkB-Shc	4.31066
129639	V313	12836	H376.VIII.52	Toddler	10333	striatum	STR	TrkB-Shc(19)	TrkB-Shc	1.86655
129639	V320	12980	H376.VIII.54	Toddler	10294	hippocampus (hippocampal formation)	HIP	TrkB-Shc(19)	TrkB-Shc	1.9342
129639	V321	12980	H376.VIII.54	Toddler	10657	cerebellar cortex	CBC	TrkB-Shc(19)	TrkB-Shc	3.23357
129639	V324	12980	H376.VIII.54	Toddler	10173	dorsolateral prefrontal cortex	DFC	TrkB-Shc(19)	TrkB-Shc	2.71442
129639	V326	12980	H376.VIII.54	Toddler	10361	amygdaloid complex	AMY	TrkB-Shc(19)	TrkB-Shc	3.38143
129639	V33	12835	H376.IIB.50	Embryo	10173	dorsolateral prefrontal cortex	DFC	TrkB-Shc(19)	TrkB-Shc	0.427485
129639	V334	12298	H376.VIII.50	Toddler	10173	dorsolateral prefrontal cortex	DFC	TrkB-Shc(19)	TrkB-Shc	1.55098
129639	V335	12298	H376.VIII.50	Toddler	10361	amygdaloid complex	AMY	TrkB-Shc(19)	TrkB-Shc	2.75366
129639	V336	12298	H376.VIII.50	Toddler	10333	striatum	STR	TrkB-Shc(19)	TrkB-Shc	2.22014
129639	V337	12298	H376.VIII.50	Toddler	10398	mediodorsal nucleus of thalamus	MD	TrkB-Shc(19)	TrkB-Shc	4.06668
129639	V338	12298	H376.VIII.50	Toddler	10657	cerebellar cortex	CBC	TrkB-Shc(19)	TrkB-Shc	1.97615
129639	V345	12841	H376.IX.51	School age	10361	amygdaloid complex	AMY	TrkB-Shc(19)	TrkB-Shc	4.49428
129639	V347	12841	H376.IX.51	School age	10398	mediodorsal nucleus of thalamus	MD	TrkB-Shc(19)	TrkB-Shc	7.6347
129639	V348	12841	H376.IX.51	School age	10173	dorsolateral prefrontal cortex	DFC	TrkB-Shc(19)	TrkB-Shc	6.9737
129639	V349	12841	H376.IX.51	School age	10294	hippocampus (hippocampal formation)	HIP	TrkB-Shc(19)	TrkB-Shc	6.13659
129639	V35	12835	H376.IIB.50	Embryo	10294	hippocampus (hippocampal formation)	HIP	TrkB-Shc(19)	TrkB-Shc	0.640741
129639	V350	12841	H376.IX.51	School age	10657	cerebellar cortex	CBC	TrkB-Shc(19)	TrkB-Shc	2.70529
129639	V353	12841	H376.IX.51	School age	10333	striatum	STR	TrkB-Shc(19)	TrkB-Shc	4.22045
129639	V357	12981	H376.IX.52	School age	10294	hippocampus (hippocampal formation)	HIP	TrkB-Shc(19)	TrkB-Shc	6.38413
129639	V359	12981	H376.IX.52	School age	10361	amygdaloid complex	AMY	TrkB-Shc(19)	TrkB-Shc	6.79709
129639	V361	12981	H376.IX.52	School age	10657	cerebellar cortex	CBC	TrkB-Shc(19)	TrkB-Shc	3.53987
129639	V365	12981	H376.IX.52	School age	10173	dorsolateral prefrontal cortex	DFC	TrkB-Shc(19)	TrkB-Shc	9.03379
129639	V370	12289	H376.IX.50	Adolescent	10294	hippocampus (hippocampal formation)	HIP	TrkB-Shc(19)	TrkB-Shc	5.47688
129639	V371	12289	H376.IX.50	Adolescent	10361	amygdaloid complex	AMY	TrkB-Shc(19)	TrkB-Shc	4.48637
129639	V373	12289	H376.IX.50	Adolescent	10657	cerebellar cortex	CBC	TrkB-Shc(19)	TrkB-Shc	4.50879
129639	V374	12289	H376.IX.50	Adolescent	10173	dorsolateral prefrontal cortex	DFC	TrkB-Shc(19)	TrkB-Shc	8.61108
129639	V389	12831	H376.X.51	Adolescent	10361	amygdaloid complex	AMY	TrkB-Shc(19)	TrkB-Shc	5.32025
129639	V390	12831	H376.X.51	Adolescent	10294	hippocampus (hippocampal formation)	HIP	TrkB-Shc(19)	TrkB-Shc	4.25956
129639	V391	12831	H376.X.51	Adolescent	10398	mediodorsal nucleus of thalamus	MD	TrkB-Shc(19)	TrkB-Shc	4.06921
129639	V393	12831	H376.X.51	Adolescent	10657	cerebellar cortex	CBC	TrkB-Shc(19)	TrkB-Shc	3.41642
129639	V396	12831	H376.X.51	Adolescent	10333	striatum	STR	TrkB-Shc(19)	TrkB-Shc	4.12513
129639	V397	12831	H376.X.51	Adolescent	10173	dorsolateral prefrontal cortex	DFC	TrkB-Shc(19)	TrkB-Shc	6.60302
129639	V399	12299	H376.X.50	Adolescent	10657	cerebellar cortex	CBC	TrkB-Shc(19)	TrkB-Shc	4.02663
129639	V40	12835	H376.IIB.50	Embryo	10361	amygdaloid complex	AMY	TrkB-Shc(19)	TrkB-Shc	1.68213
129639	V402	12299	H376.X.50	Adolescent	10361	amygdaloid complex	AMY	TrkB-Shc(19)	TrkB-Shc	8.21083
129639	V406	12984	H376.X.53	Young adult	10294	hippocampus (hippocampal formation)	HIP	TrkB-Shc(19)	TrkB-Shc	1.78555
129639	V407	12984	H376.X.53	Young adult	10173	dorsolateral prefrontal cortex	DFC	TrkB-Shc(19)	TrkB-Shc	6.16723
129639	V413	12984	H376.X.53	Young adult	10657	cerebellar cortex	CBC	TrkB-Shc(19)	TrkB-Shc	1.57825
129639	V419	12832	H376.X.52	Young adult	10333	striatum	STR	TrkB-Shc(19)	TrkB-Shc	6.44259
129639	V421	12832	H376.X.52	Young adult	10294	hippocampus (hippocampal formation)	HIP	TrkB-Shc(19)	TrkB-Shc	5.1008
129639	V423	12832	H376.X.52	Young adult	10657	cerebellar cortex	CBC	TrkB-Shc(19)	TrkB-Shc	3.36762
129639	V424	12832	H376.X.52	Young adult	10173	dorsolateral prefrontal cortex	DFC	TrkB-Shc(19)	TrkB-Shc	9.3915
129639	V427	12832	H376.X.52	Young adult	10398	mediodorsal nucleus of thalamus	MD	TrkB-Shc(19)	TrkB-Shc	6.46575
129639	V431	12832	H376.X.52	Young adult	10361	amygdaloid complex	AMY	TrkB-Shc(19)	TrkB-Shc	4.77625
129639	V435	13057	H376.XI.60	Young adult	10333	striatum	STR	TrkB-Shc(19)	TrkB-Shc	4.02006
129639	V436	13057	H376.XI.60	Young adult	10398	mediodorsal nucleus of thalamus	MD	TrkB-Shc(19)	TrkB-Shc	5.14189
129639	V437	13057	H376.XI.60	Young adult	10173	dorsolateral prefrontal cortex	DFC	TrkB-Shc(19)	TrkB-Shc	9.69982
129639	V440	13057	H376.XI.60	Young adult	10294	hippocampus (hippocampal formation)	HIP	TrkB-Shc(19)	TrkB-Shc	7.2497
129639	V445	13057	H376.XI.60	Young adult	10657	cerebellar cortex	CBC	TrkB-Shc(19)	TrkB-Shc	4.36329
129639	V446	13057	H376.XI.60	Young adult	10361	amygdaloid complex	AMY	TrkB-Shc(19)	TrkB-Shc	7.94275
129639	V448	12300	H376.XI.50	Young adult	10398	mediodorsal nucleus of thalamus	MD	TrkB-Shc(19)	TrkB-Shc	4.29078
129639	V450	12300	H376.XI.50	Young adult	10294	hippocampus (hippocampal formation)	HIP	TrkB-Shc(19)	TrkB-Shc	4.35823
129639	V454	12300	H376.XI.50	Young adult	10657	cerebellar cortex	CBC	TrkB-Shc(19)	TrkB-Shc	3.19982
129639	V457	12300	H376.XI.50	Young adult	10361	amygdaloid complex	AMY	TrkB-Shc(19)	TrkB-Shc	5.20634
129639	V461	12300	H376.XI.50	Young adult	10333	striatum	STR	TrkB-Shc(19)	TrkB-Shc	5.45224
129639	V464	12290	H376.XI.52	Adult	10294	hippocampus (hippocampal formation)	HIP	TrkB-Shc(19)	TrkB-Shc	3.81223
129639	V465	12290	H376.XI.52	Adult	10173	dorsolateral prefrontal cortex	DFC	TrkB-Shc(19)	TrkB-Shc	7.51754
129639	V467	12290	H376.XI.52	Adult	10657	cerebellar cortex	CBC	TrkB-Shc(19)	TrkB-Shc	3.7513
129639	V468	12290	H376.XI.52	Adult	10398	mediodorsal nucleus of thalamus	MD	TrkB-Shc(19)	TrkB-Shc	4.77704
129639	V469	12290	H376.XI.52	Adult	10333	striatum	STR	TrkB-Shc(19)	TrkB-Shc	3.06475
129639	V47	12960	H376.IIB.51	Embryo	10361	amygdaloid complex	AMY	TrkB-Shc(19)	TrkB-Shc	1.66405
129639	V477	12290	H376.XI.52	Adult	10361	amygdaloid complex	AMY	TrkB-Shc(19)	TrkB-Shc	5.96509
129639	V478	12302	H376.XI.53	Adult	10173	dorsolateral prefrontal cortex	DFC	TrkB-Shc(19)	TrkB-Shc	9.75863
129639	V481	12302	H376.XI.53	Adult	10294	hippocampus (hippocampal formation)	HIP	TrkB-Shc(19)	TrkB-Shc	4.18571
129639	V482	12302	H376.XI.53	Adult	10361	amygdaloid complex	AMY	TrkB-Shc(19)	TrkB-Shc	6.64831
129639	V483	12302	H376.XI.53	Adult	10333	striatum	STR	TrkB-Shc(19)	TrkB-Shc	6.00767
129639	V49	12960	H376.IIB.51	Embryo	10294	hippocampus (hippocampal formation)	HIP	TrkB-Shc(19)	TrkB-Shc	0.662495
129639	V490	12302	H376.XI.53	Adult	10657	cerebellar cortex	CBC	TrkB-Shc(19)	TrkB-Shc	4.33435
129639	V492	12302	H376.XI.53	Adult	10398	mediodorsal nucleus of thalamus	MD	TrkB-Shc(19)	TrkB-Shc	5.71423
129639	V494	12303	H376.XI.54	Adult	10173	dorsolateral prefrontal cortex	DFC	TrkB-Shc(19)	TrkB-Shc	10.1189
129639	V500	12303	H376.XI.54	Adult	10361	amygdaloid complex	AMY	TrkB-Shc(19)	TrkB-Shc	5.36683
129639	V502	12303	H376.XI.54	Adult	10657	cerebellar cortex	CBC	TrkB-Shc(19)	TrkB-Shc	2.51846
129639	V504	12303	H376.XI.54	Adult	10398	mediodorsal nucleus of thalamus	MD	TrkB-Shc(19)	TrkB-Shc	6.55731
129639	V505	12303	H376.XI.54	Adult	10294	hippocampus (hippocampal formation)	HIP	TrkB-Shc(19)	TrkB-Shc	6.47181
129639	V508	12303	H376.XI.54	Adult	10333	striatum	STR	TrkB-Shc(19)	TrkB-Shc	4.39923
129639	V510	12304	H376.XI.56	Adult	10361	amygdaloid complex	AMY	TrkB-Shc(19)	TrkB-Shc	2.09676
129639	V511	12304	H376.XI.56	Adult	10398	mediodorsal nucleus of thalamus	MD	TrkB-Shc(19)	TrkB-Shc	2.04361
129639	V512	12304	H376.XI.56	Adult	10657	cerebellar cortex	CBC	TrkB-Shc(19)	TrkB-Shc	1.47597
129639	V515	12304	H376.XI.56	Adult	10173	dorsolateral prefrontal cortex	DFC	TrkB-Shc(19)	TrkB-Shc	4.0104
129639	V519	12304	H376.XI.56	Adult	10333	striatum	STR	TrkB-Shc(19)	TrkB-Shc	2.52909
129639	V524	12304	H376.XI.56	Adult	10294	hippocampus (hippocampal formation)	HIP	TrkB-Shc(19)	TrkB-Shc	2.30848
129639	V55	12960	H376.IIB.51	Embryo	10173	dorsolateral prefrontal cortex	DFC	TrkB-Shc(19)	TrkB-Shc	1.0384
129639	V59	12960	H376.IIB.51	Embryo	10333	striatum	STR	TrkB-Shc(19)	TrkB-Shc	1.2865
129639	V66	13060	H376.IIB.52	Embryo	10294	hippocampus (hippocampal formation)	HIP	TrkB-Shc(19)	TrkB-Shc	0.776012
129639	V67	13060	H376.IIB.52	Embryo	10173	dorsolateral prefrontal cortex	DFC	TrkB-Shc(19)	TrkB-Shc	0.239771
129639	V68	13060	H376.IIB.52	Embryo	10361	amygdaloid complex	AMY	TrkB-Shc(19)	TrkB-Shc	1.82651
129639	V69	13060	H376.IIB.52	Embryo	10657	cerebellar cortex	CBC	TrkB-Shc(19)	TrkB-Shc	1.02981
129639	V72	13060	H376.IIB.52	Embryo	10333	striatum	STR	TrkB-Shc(19)	TrkB-Shc	1.12627
129639	V80	12820	H376.IIIA.50	Embryo	10173	dorsolateral prefrontal cortex	DFC	TrkB-Shc(19)	TrkB-Shc	0.867225
129639	V81	12820	H376.IIIA.50	Embryo	10294	hippocampus (hippocampal formation)	HIP	TrkB-Shc(19)	TrkB-Shc	0.249461
129639	V84	12820	H376.IIIA.50	Embryo	10361	amygdaloid complex	AMY	TrkB-Shc(19)	TrkB-Shc	0.522139
129639	V85	12820	H376.IIIA.50	Embryo	10333	striatum	STR	TrkB-Shc(19)	TrkB-Shc	1.52573
129639	V9	13058	H376.IIA.51	Early embryo	10294	hippocampus (hippocampal formation)	HIP	TrkB-Shc(19)	TrkB-Shc	0.377036
129639	V94	12834	H376.IIIA.51	Embryo	10398	mediodorsal nucleus of thalamus	MD	TrkB-Shc(19)	TrkB-Shc	1.32741
129639	V95	12834	H376.IIIA.51	Embryo	10361	amygdaloid complex	AMY	TrkB-Shc(19)	TrkB-Shc	1.52777
129639	V97	12834	H376.IIIA.51	Embryo	10294	hippocampus (hippocampal formation)	HIP	TrkB-Shc(19)	TrkB-Shc	0.665861
129639	V98	12834	H376.IIIA.51	Embryo	10173	dorsolateral prefrontal cortex	DFC	TrkB-Shc(19)	TrkB-Shc	0.301325
129644	V100	12834	H376.IIIA.51	Embryo	10333	striatum	STR	TrkB-FL(24)	TrkB-FL	14.9883
129644	V111	12888	H376.IIIA.52	Embryo	10173	dorsolateral prefrontal cortex	DFC	TrkB-FL(24)	TrkB-FL	3.75208
129644	V112	12888	H376.IIIA.52	Embryo	10361	amygdaloid complex	AMY	TrkB-FL(24)	TrkB-FL	10.0628
129644	V116	12888	H376.IIIA.52	Embryo	10294	hippocampus (hippocampal formation)	HIP	TrkB-FL(24)	TrkB-FL	4.58209
129644	V119	12888	H376.IIIA.52	Embryo	10333	striatum	STR	TrkB-FL(24)	TrkB-FL	19.5802
129644	V121	12287	H376.IIIB.50	Embryo	10398	mediodorsal nucleus of thalamus	MD	TrkB-FL(24)	TrkB-FL	9.59054
129644	V125	12287	H376.IIIB.50	Embryo	10333	striatum	STR	TrkB-FL(24)	TrkB-FL	23.308
129644	V129	12287	H376.IIIB.50	Embryo	10173	dorsolateral prefrontal cortex	DFC	TrkB-FL(24)	TrkB-FL	3.68879
129644	V13	13058	H376.IIA.51	Early embryo	10361	amygdaloid complex	AMY	TrkB-FL(24)	TrkB-FL	18.2037
129644	V130	12837	H376.IIIB.51	Embryo	10657	cerebellar cortex	CBC	TrkB-FL(24)	TrkB-FL	8.00155
129644	V131	12837	H376.IIIB.51	Embryo	10398	mediodorsal nucleus of thalamus	MD	TrkB-FL(24)	TrkB-FL	16.2522
129644	V133	12837	H376.IIIB.51	Embryo	10173	dorsolateral prefrontal cortex	DFC	TrkB-FL(24)	TrkB-FL	11.823
129644	V137	12837	H376.IIIB.51	Embryo	10294	hippocampus (hippocampal formation)	HIP	TrkB-FL(24)	TrkB-FL	15.4849
129644	V139	12837	H376.IIIB.51	Embryo	10361	amygdaloid complex	AMY	TrkB-FL(24)	TrkB-FL	3.65527
129644	V14	13058	H376.IIA.51	Early embryo	10173	dorsolateral prefrontal cortex	DFC	TrkB-FL(24)	TrkB-FL	0.467762
129644	V140	12837	H376.IIIB.51	Embryo	10333	striatum	STR	TrkB-FL(24)	TrkB-FL	24.9768
129644	V147	12879	H376.IIIB.52	Embryo	10333	striatum	STR	TrkB-FL(24)	TrkB-FL	30.0339
129644	V148	12879	H376.IIIB.52	Embryo	10361	amygdaloid complex	AMY	TrkB-FL(24)	TrkB-FL	22.0994
129644	V151	12879	H376.IIIB.52	Embryo	10398	mediodorsal nucleus of thalamus	MD	TrkB-FL(24)	TrkB-FL	18.5105
129644	V154	12879	H376.IIIB.52	Embryo	10294	hippocampus (hippocampal formation)	HIP	TrkB-FL(24)	TrkB-FL	4.82407
129644	V158	12879	H376.IIIB.52	Embryo	10173	dorsolateral prefrontal cortex	DFC	TrkB-FL(24)	TrkB-FL	17.4631
129644	V161	12880	H376.IIIB.53	Embryo	10333	striatum	STR	TrkB-FL(24)	TrkB-FL	5.31095
129644	V162	12880	H376.IIIB.53	Embryo	10173	dorsolateral prefrontal cortex	DFC	TrkB-FL(24)	TrkB-FL	11.0386
129644	V163	12880	H376.IIIB.53	Embryo	10361	amygdaloid complex	AMY	TrkB-FL(24)	TrkB-FL	8.09869
129644	V167	12880	H376.IIIB.53	Embryo	10657	cerebellar cortex	CBC	TrkB-FL(24)	TrkB-FL	8.76381
129644	V168	12880	H376.IIIB.53	Embryo	10294	hippocampus (hippocampal formation)	HIP	TrkB-FL(24)	TrkB-FL	5.70148
129644	V170	12880	H376.IIIB.53	Embryo	10398	mediodorsal nucleus of thalamus	MD	TrkB-FL(24)	TrkB-FL	4.80649
129644	V174	12885	H376.IV.53	Embryo	10294	hippocampus (hippocampal formation)	HIP	TrkB-FL(24)	TrkB-FL	2.86754
129644	V176	12885	H376.IV.53	Embryo	10333	striatum	STR	TrkB-FL(24)	TrkB-FL	4.11519
129644	V177	12885	H376.IV.53	Embryo	10398	mediodorsal nucleus of thalamus	MD	TrkB-FL(24)	TrkB-FL	0.704998
129644	V178	12885	H376.IV.53	Embryo	10173	dorsolateral prefrontal cortex	DFC	TrkB-FL(24)	TrkB-FL	4.89886
129644	V18	12833	H376.IIA.50	Early embryo	10173	dorsolateral prefrontal cortex	DFC	TrkB-FL(24)	TrkB-FL	1.63742
129644	V184	12365	H376.IV.51	Late embryo	10657	cerebellar cortex	CBC	TrkB-FL(24)	TrkB-FL	12.8317
129644	V186	12886	H376.IV.54	Late embryo	10333	striatum	STR	TrkB-FL(24)	TrkB-FL	24.216
129644	V189	12886	H376.IV.54	Late embryo	10173	dorsolateral prefrontal cortex	DFC	TrkB-FL(24)	TrkB-FL	12.9567
129644	V195	12886	H376.IV.54	Late embryo	10361	amygdaloid complex	AMY	TrkB-FL(24)	TrkB-FL	22.251
129644	V196	12886	H376.IV.54	Late embryo	10294	hippocampus (hippocampal formation)	HIP	TrkB-FL(24)	TrkB-FL	11.53
129644	V199	12886	H376.IV.54	Late embryo	10657	cerebellar cortex	CBC	TrkB-FL(24)	TrkB-FL	6.95876
129644	V202	12288	H376.IV.50	Late embryo	10398	mediodorsal nucleus of thalamus	MD	TrkB-FL(24)	TrkB-FL	11.3356
129644	V207	12288	H376.IV.50	Late embryo	10333	striatum	STR	TrkB-FL(24)	TrkB-FL	22.0539
129644	V208	12288	H376.IV.50	Late embryo	10294	hippocampus (hippocampal formation)	HIP	TrkB-FL(24)	TrkB-FL	16.247
129644	V209	12288	H376.IV.50	Late embryo	10657	cerebellar cortex	CBC	TrkB-FL(24)	TrkB-FL	13.7769
129644	V210	12288	H376.IV.50	Late embryo	10173	dorsolateral prefrontal cortex	DFC	TrkB-FL(24)	TrkB-FL	25.6337
129644	V215	12288	H376.IV.50	Late embryo	10361	amygdaloid complex	AMY	TrkB-FL(24)	TrkB-FL	3.29876
129644	V217	12949	H376.V.52	Late embryo	10173	dorsolateral prefrontal cortex	DFC	TrkB-FL(24)	TrkB-FL	2.85693
129644	V22	12833	H376.IIA.50	Early embryo	10361	amygdaloid complex	AMY	TrkB-FL(24)	TrkB-FL	18.1176
129644	V221	12295	H376.V.50	Late embryo	10657	cerebellar cortex	CBC	TrkB-FL(24)	TrkB-FL	1.68325
129644	V222	263195015	H376.V.53	Late embryo	10173	dorsolateral prefrontal cortex	DFC	TrkB-FL(24)	TrkB-FL	9.75111
129644	V223	263195015	H376.V.53	Late embryo	10398	mediodorsal nucleus of thalamus	MD	TrkB-FL(24)	TrkB-FL	2.874
129644	V229	263195015	H376.V.53	Late embryo	10333	striatum	STR	TrkB-FL(24)	TrkB-FL	3.91248
129644	V233	263195015	H376.V.53	Late embryo	10294	hippocampus (hippocampal formation)	HIP	TrkB-FL(24)	TrkB-FL	4.11428
129644	V234	263195015	H376.V.53	Late embryo	10361	amygdaloid complex	AMY	TrkB-FL(24)	TrkB-FL	5.48344
129644	V237	263195015	H376.V.53	Late embryo	10657	cerebellar cortex	CBC	TrkB-FL(24)	TrkB-FL	6.04403
129644	V239	12296	H376.VI.50	Infant	10361	amygdaloid complex	AMY	TrkB-FL(24)	TrkB-FL	11.4559
129644	V241	12296	H376.VI.50	Infant	10294	hippocampus (hippocampal formation)	HIP	TrkB-FL(24)	TrkB-FL	12.8352
129644	V242	12296	H376.VI.50	Infant	10333	striatum	STR	TrkB-FL(24)	TrkB-FL	8.74066
129644	V245	12296	H376.VI.50	Infant	10398	mediodorsal nucleus of thalamus	MD	TrkB-FL(24)	TrkB-FL	27.0284
129644	V246	12296	H376.VI.50	Infant	10657	cerebellar cortex	CBC	TrkB-FL(24)	TrkB-FL	8.07582
129644	V249	12889	H376.VI.51	Infant	10173	dorsolateral prefrontal cortex	DFC	TrkB-FL(24)	TrkB-FL	3.64376
129644	V250	12889	H376.VI.51	Infant	10361	amygdaloid complex	AMY	TrkB-FL(24)	TrkB-FL	2.96938
129644	V255	12890	H376.VI.52	Infant	10294	hippocampus (hippocampal formation)	HIP	TrkB-FL(24)	TrkB-FL	7.42434
129644	V262	12890	H376.VI.52	Infant	10398	mediodorsal nucleus of thalamus	MD	TrkB-FL(24)	TrkB-FL	28.6618
129644	V266	12890	H376.VI.52	Infant	10361	amygdaloid complex	AMY	TrkB-FL(24)	TrkB-FL	16.9008
129644	V268	12890	H376.VI.52	Infant	10657	cerebellar cortex	CBC	TrkB-FL(24)	TrkB-FL	7.73964
129644	V269	12890	H376.VI.52	Infant	10333	striatum	STR	TrkB-FL(24)	TrkB-FL	7.74134
129644	V27	12833	H376.IIA.50	Early embryo	10294	hippocampus (hippocampal formation)	HIP	TrkB-FL(24)	TrkB-FL	6.61306
129644	V270	12890	H376.VI.52	Infant	10173	dorsolateral prefrontal cortex	DFC	TrkB-FL(24)	TrkB-FL	23.0755
129644	V273	12977	H376.VII.51	Infant	10173	dorsolateral prefrontal cortex	DFC	TrkB-FL(24)	TrkB-FL	13.4271
129644	V274	12977	H376.VII.51	Infant	10657	cerebellar cortex	CBC	TrkB-FL(24)	TrkB-FL	9.35774
129644	V280	12977	H376.VII.51	Infant	10398	mediodorsal nucleus of thalamus	MD	TrkB-FL(24)	TrkB-FL	7.04628
129644	V281	12830	H376.VIII.51	Toddler	10657	cerebellar cortex	CBC	TrkB-FL(24)	TrkB-FL	28.6374
129644	V288	12830	H376.VIII.51	Toddler	10173	dorsolateral prefrontal cortex	DFC	TrkB-FL(24)	TrkB-FL	74.704
129644	V289	12830	H376.VIII.51	Toddler	10294	hippocampus (hippocampal formation)	HIP	TrkB-FL(24)	TrkB-FL	31.7255
129644	V290	12830	H376.VIII.51	Toddler	10361	amygdaloid complex	AMY	TrkB-FL(24)	TrkB-FL	36.8373
129644	V293	12830	H376.VIII.51	Toddler	10333	striatum	STR	TrkB-FL(24)	TrkB-FL	33.4045
129644	V294	12830	H376.VIII.51	Toddler	10398	mediodorsal nucleus of thalamus	MD	TrkB-FL(24)	TrkB-FL	33.3456
129644	V297	12979	H376.VIII.53	Toddler	10657	cerebellar cortex	CBC	TrkB-FL(24)	TrkB-FL	0.75611
129644	V304	12979	H376.VIII.53	Toddler	10294	hippocampus (hippocampal formation)	HIP	TrkB-FL(24)	TrkB-FL	0.770007
129644	V305	12979	H376.VIII.53	Toddler	10173	dorsolateral prefrontal cortex	DFC	TrkB-FL(24)	TrkB-FL	0.646274
129644	V306	12979	H376.VIII.53	Toddler	10398	mediodorsal nucleus of thalamus	MD	TrkB-FL(24)	TrkB-FL	0.770653
129644	V31	12835	H376.IIB.50	Embryo	10333	striatum	STR	TrkB-FL(24)	TrkB-FL	8.38426
129644	V310	12836	H376.VIII.52	Toddler	10657	cerebellar cortex	CBC	TrkB-FL(24)	TrkB-FL	10.6635
129644	V311	12836	H376.VIII.52	Toddler	10361	amygdaloid complex	AMY	TrkB-FL(24)	TrkB-FL	2.32985
129644	V312	12836	H376.VIII.52	Toddler	10398	mediodorsal nucleus of thalamus	MD	TrkB-FL(24)	TrkB-FL	1.39593
129644	V313	12836	H376.VIII.52	Toddler	10333	striatum	STR	TrkB-FL(24)	TrkB-FL	2.29298
129644	V320	12980	H376.VIII.54	Toddler	10294	hippocampus (hippocampal formation)	HIP	TrkB-FL(24)	TrkB-FL	2.04533
129644	V321	12980	H376.VIII.54	Toddler	10657	cerebellar cortex	CBC	TrkB-FL(24)	TrkB-FL	12.1468
129644	V324	12980	H376.VIII.54	Toddler	10173	dorsolateral prefrontal cortex	DFC	TrkB-FL(24)	TrkB-FL	4.67322
129644	V326	12980	H376.VIII.54	Toddler	10361	amygdaloid complex	AMY	TrkB-FL(24)	TrkB-FL	2.85694
129644	V33	12835	H376.IIB.50	Embryo	10173	dorsolateral prefrontal cortex	DFC	TrkB-FL(24)	TrkB-FL	8.16085
129644	V334	12298	H376.VIII.50	Toddler	10173	dorsolateral prefrontal cortex	DFC	TrkB-FL(24)	TrkB-FL	2.17024
129644	V335	12298	H376.VIII.50	Toddler	10361	amygdaloid complex	AMY	TrkB-FL(24)	TrkB-FL	1.76446
129644	V336	12298	H376.VIII.50	Toddler	10333	striatum	STR	TrkB-FL(24)	TrkB-FL	2.39853
129644	V337	12298	H376.VIII.50	Toddler	10398	mediodorsal nucleus of thalamus	MD	TrkB-FL(24)	TrkB-FL	4.92807
129644	V338	12298	H376.VIII.50	Toddler	10657	cerebellar cortex	CBC	TrkB-FL(24)	TrkB-FL	4.76473
129644	V345	12841	H376.IX.51	School age	10361	amygdaloid complex	AMY	TrkB-FL(24)	TrkB-FL	6.42148
129644	V347	12841	H376.IX.51	School age	10398	mediodorsal nucleus of thalamus	MD	TrkB-FL(24)	TrkB-FL	19.5441
129644	V348	12841	H376.IX.51	School age	10173	dorsolateral prefrontal cortex	DFC	TrkB-FL(24)	TrkB-FL	19.9461
129644	V349	12841	H376.IX.51	School age	10294	hippocampus (hippocampal formation)	HIP	TrkB-FL(24)	TrkB-FL	13.2415
129644	V35	12835	H376.IIB.50	Embryo	10294	hippocampus (hippocampal formation)	HIP	TrkB-FL(24)	TrkB-FL	4.42877
129644	V350	12841	H376.IX.51	School age	10657	cerebellar cortex	CBC	TrkB-FL(24)	TrkB-FL	11.0953
129644	V353	12841	H376.IX.51	School age	10333	striatum	STR	TrkB-FL(24)	TrkB-FL	6.41957
129644	V357	12981	H376.IX.52	School age	10294	hippocampus (hippocampal formation)	HIP	TrkB-FL(24)	TrkB-FL	18.8802
129644	V359	12981	H376.IX.52	School age	10361	amygdaloid complex	AMY	TrkB-FL(24)	TrkB-FL	31.21
129644	V361	12981	H376.IX.52	School age	10657	cerebellar cortex	CBC	TrkB-FL(24)	TrkB-FL	20.346
129644	V365	12981	H376.IX.52	School age	10173	dorsolateral prefrontal cortex	DFC	TrkB-FL(24)	TrkB-FL	38.9654
129644	V370	12289	H376.IX.50	Adolescent	10294	hippocampus (hippocampal formation)	HIP	TrkB-FL(24)	TrkB-FL	4.18524
129644	V371	12289	H376.IX.50	Adolescent	10361	amygdaloid complex	AMY	TrkB-FL(24)	TrkB-FL	6.3876
129644	V373	12289	H376.IX.50	Adolescent	10657	cerebellar cortex	CBC	TrkB-FL(24)	TrkB-FL	17.7919
129644	V374	12289	H376.IX.50	Adolescent	10173	dorsolateral prefrontal cortex	DFC	TrkB-FL(24)	TrkB-FL	27.4583
129644	V389	12831	H376.X.51	Adolescent	10361	amygdaloid complex	AMY	TrkB-FL(24)	TrkB-FL	9.73273
129644	V390	12831	H376.X.51	Adolescent	10294	hippocampus (hippocampal formation)	HIP	TrkB-FL(24)	TrkB-FL	6.27579
129644	V391	12831	H376.X.51	Adolescent	10398	mediodorsal nucleus of thalamus	MD	TrkB-FL(24)	TrkB-FL	3.82869
129644	V393	12831	H376.X.51	Adolescent	10657	cerebellar cortex	CBC	TrkB-FL(24)	TrkB-FL	16.4815
129644	V396	12831	H376.X.51	Adolescent	10333	striatum	STR	TrkB-FL(24)	TrkB-FL	6.7284
129644	V397	12831	H376.X.51	Adolescent	10173	dorsolateral prefrontal cortex	DFC	TrkB-FL(24)	TrkB-FL	26.2458
129644	V399	12299	H376.X.50	Adolescent	10657	cerebellar cortex	CBC	TrkB-FL(24)	TrkB-FL	21.7834
129644	V40	12835	H376.IIB.50	Embryo	10361	amygdaloid complex	AMY	TrkB-FL(24)	TrkB-FL	7.46561
129644	V402	12299	H376.X.50	Adolescent	10361	amygdaloid complex	AMY	TrkB-FL(24)	TrkB-FL	30.0209
129644	V406	12984	H376.X.53	Young adult	10294	hippocampus (hippocampal formation)	HIP	TrkB-FL(24)	TrkB-FL	1.76191
129644	V407	12984	H376.X.53	Young adult	10173	dorsolateral prefrontal cortex	DFC	TrkB-FL(24)	TrkB-FL	10.9335
129644	V413	12984	H376.X.53	Young adult	10657	cerebellar cortex	CBC	TrkB-FL(24)	TrkB-FL	5.4861
129644	V419	12832	H376.X.52	Young adult	10333	striatum	STR	TrkB-FL(24)	TrkB-FL	24.3681
129644	V421	12832	H376.X.52	Young adult	10294	hippocampus (hippocampal formation)	HIP	TrkB-FL(24)	TrkB-FL	15.1099
129644	V423	12832	H376.X.52	Young adult	10657	cerebellar cortex	CBC	TrkB-FL(24)	TrkB-FL	16.7279
129644	V424	12832	H376.X.52	Young adult	10173	dorsolateral prefrontal cortex	DFC	TrkB-FL(24)	TrkB-FL	43.608
129644	V427	12832	H376.X.52	Young adult	10398	mediodorsal nucleus of thalamus	MD	TrkB-FL(24)	TrkB-FL	26.636
129644	V431	12832	H376.X.52	Young adult	10361	amygdaloid complex	AMY	TrkB-FL(24)	TrkB-FL	13.031
129644	V435	13057	H376.XI.60	Young adult	10333	striatum	STR	TrkB-FL(24)	TrkB-FL	12.8627
129644	V436	13057	H376.XI.60	Young adult	10398	mediodorsal nucleus of thalamus	MD	TrkB-FL(24)	TrkB-FL	28.0421
129644	V437	13057	H376.XI.60	Young adult	10173	dorsolateral prefrontal cortex	DFC	TrkB-FL(24)	TrkB-FL	59.1619
129644	V440	13057	H376.XI.60	Young adult	10294	hippocampus (hippocampal formation)	HIP	TrkB-FL(24)	TrkB-FL	23.2282
129644	V445	13057	H376.XI.60	Young adult	10657	cerebellar cortex	CBC	TrkB-FL(24)	TrkB-FL	27.6014
129644	V446	13057	H376.XI.60	Young adult	10361	amygdaloid complex	AMY	TrkB-FL(24)	TrkB-FL	47.6018
129644	V448	12300	H376.XI.50	Young adult	10398	mediodorsal nucleus of thalamus	MD	TrkB-FL(24)	TrkB-FL	2.85345
129644	V450	12300	H376.XI.50	Young adult	10294	hippocampus (hippocampal formation)	HIP	TrkB-FL(24)	TrkB-FL	7.1274
129644	V454	12300	H376.XI.50	Young adult	10657	cerebellar cortex	CBC	TrkB-FL(24)	TrkB-FL	13.8689
129644	V457	12300	H376.XI.50	Young adult	10361	amygdaloid complex	AMY	TrkB-FL(24)	TrkB-FL	6.71768
129644	V461	12300	H376.XI.50	Young adult	10333	striatum	STR	TrkB-FL(24)	TrkB-FL	8.5191
129644	V464	12290	H376.XI.52	Adult	10294	hippocampus (hippocampal formation)	HIP	TrkB-FL(24)	TrkB-FL	11.8729
129644	V465	12290	H376.XI.52	Adult	10173	dorsolateral prefrontal cortex	DFC	TrkB-FL(24)	TrkB-FL	27.8251
129644	V467	12290	H376.XI.52	Adult	10657	cerebellar cortex	CBC	TrkB-FL(24)	TrkB-FL	15.561
129644	V468	12290	H376.XI.52	Adult	10398	mediodorsal nucleus of thalamus	MD	TrkB-FL(24)	TrkB-FL	13.8213
129644	V469	12290	H376.XI.52	Adult	10333	striatum	STR	TrkB-FL(24)	TrkB-FL	6.4835
129644	V47	12960	H376.IIB.51	Embryo	10361	amygdaloid complex	AMY	TrkB-FL(24)	TrkB-FL	18.5982
129644	V477	12290	H376.XI.52	Adult	10361	amygdaloid complex	AMY	TrkB-FL(24)	TrkB-FL	14.99
129644	V478	12302	H376.XI.53	Adult	10173	dorsolateral prefrontal cortex	DFC	TrkB-FL(24)	TrkB-FL	65.5776
129644	V481	12302	H376.XI.53	Adult	10294	hippocampus (hippocampal formation)	HIP	TrkB-FL(24)	TrkB-FL	13.1048
129644	V482	12302	H376.XI.53	Adult	10361	amygdaloid complex	AMY	TrkB-FL(24)	TrkB-FL	20.7946
129644	V483	12302	H376.XI.53	Adult	10333	striatum	STR	TrkB-FL(24)	TrkB-FL	15.7526
129644	V49	12960	H376.IIB.51	Embryo	10294	hippocampus (hippocampal formation)	HIP	TrkB-FL(24)	TrkB-FL	12.0126
129644	V490	12302	H376.XI.53	Adult	10657	cerebellar cortex	CBC	TrkB-FL(24)	TrkB-FL	21.048
129644	V492	12302	H376.XI.53	Adult	10398	mediodorsal nucleus of thalamus	MD	TrkB-FL(24)	TrkB-FL	11.4888
129644	V494	12303	H376.XI.54	Adult	10173	dorsolateral prefrontal cortex	DFC	TrkB-FL(24)	TrkB-FL	43.5246
129644	V500	12303	H376.XI.54	Adult	10361	amygdaloid complex	AMY	TrkB-FL(24)	TrkB-FL	13.7609
129644	V502	12303	H376.XI.54	Adult	10657	cerebellar cortex	CBC	TrkB-FL(24)	TrkB-FL	11.9749
129644	V504	12303	H376.XI.54	Adult	10398	mediodorsal nucleus of thalamus	MD	TrkB-FL(24)	TrkB-FL	31.6956
129644	V505	12303	H376.XI.54	Adult	10294	hippocampus (hippocampal formation)	HIP	TrkB-FL(24)	TrkB-FL	22.999
129644	V508	12303	H376.XI.54	Adult	10333	striatum	STR	TrkB-FL(24)	TrkB-FL	6.75873
129644	V510	12304	H376.XI.56	Adult	10361	amygdaloid complex	AMY	TrkB-FL(24)	TrkB-FL	1.24611
129644	V511	12304	H376.XI.56	Adult	10398	mediodorsal nucleus of thalamus	MD	TrkB-FL(24)	TrkB-FL	4.78313
129644	V512	12304	H376.XI.56	Adult	10657	cerebellar cortex	CBC	TrkB-FL(24)	TrkB-FL	6.10954
129644	V515	12304	H376.XI.56	Adult	10173	dorsolateral prefrontal cortex	DFC	TrkB-FL(24)	TrkB-FL	7.28361
129644	V519	12304	H376.XI.56	Adult	10333	striatum	STR	TrkB-FL(24)	TrkB-FL	4.31317
129644	V524	12304	H376.XI.56	Adult	10294	hippocampus (hippocampal formation)	HIP	TrkB-FL(24)	TrkB-FL	1.40071
129644	V55	12960	H376.IIB.51	Embryo	10173	dorsolateral prefrontal cortex	DFC	TrkB-FL(24)	TrkB-FL	35.7128
129644	V59	12960	H376.IIB.51	Embryo	10333	striatum	STR	TrkB-FL(24)	TrkB-FL	27.2098
129644	V66	13060	H376.IIB.52	Embryo	10294	hippocampus (hippocampal formation)	HIP	TrkB-FL(24)	TrkB-FL	13.278
129644	V67	13060	H376.IIB.52	Embryo	10173	dorsolateral prefrontal cortex	DFC	TrkB-FL(24)	TrkB-FL	6.89163
129644	V68	13060	H376.IIB.52	Embryo	10361	amygdaloid complex	AMY	TrkB-FL(24)	TrkB-FL	19.8349
129644	V69	13060	H376.IIB.52	Embryo	10657	cerebellar cortex	CBC	TrkB-FL(24)	TrkB-FL	9.23602
129644	V72	13060	H376.IIB.52	Embryo	10333	striatum	STR	TrkB-FL(24)	TrkB-FL	23.8714
129644	V80	12820	H376.IIIA.50	Embryo	10173	dorsolateral prefrontal cortex	DFC	TrkB-FL(24)	TrkB-FL	25.2767
129644	V81	12820	H376.IIIA.50	Embryo	10294	hippocampus (hippocampal formation)	HIP	TrkB-FL(24)	TrkB-FL	3.59025
129644	V84	12820	H376.IIIA.50	Embryo	10361	amygdaloid complex	AMY	TrkB-FL(24)	TrkB-FL	14.9938
129644	V85	12820	H376.IIIA.50	Embryo	10333	striatum	STR	TrkB-FL(24)	TrkB-FL	28.3396
129644	V9	13058	H376.IIA.51	Early embryo	10294	hippocampus (hippocampal formation)	HIP	TrkB-FL(24)	TrkB-FL	2.5969
129644	V94	12834	H376.IIIA.51	Embryo	10398	mediodorsal nucleus of thalamus	MD	TrkB-FL(24)	TrkB-FL	13.186
129644	V95	12834	H376.IIIA.51	Embryo	10361	amygdaloid complex	AMY	TrkB-FL(24)	TrkB-FL	13.5999
129644	V97	12834	H376.IIIA.51	Embryo	10294	hippocampus (hippocampal formation)	HIP	TrkB-FL(24)	TrkB-FL	10.4197
129644	V98	12834	H376.IIIA.51	Embryo	10173	dorsolateral prefrontal cortex	DFC	TrkB-FL(24)	TrkB-FL	7.0188

## Sheet: BrainSpan NTRK2 count means
structure_acronym	Age_class	Isoform	N	RPKM	SEM
AMY	Adolescent	TrkB-FL	3	15.3804	7.38367
AMY	Adolescent	TrkB-Shc	3	6.00582	1.12848
AMY	Adolescent	TrkB-T1	3	160.196	18.8813
AMY	Adult	TrkB-FL	4	12.6979	4.11384
AMY	Adult	TrkB-Shc	4	5.01925	1.00872
AMY	Adult	TrkB-T1	4	113.436	23.5157
AMY	Early embryo	TrkB-FL	2	18.1607	0.043036
AMY	Early embryo	TrkB-Shc	2	1.1638	0.154279
AMY	Early embryo	TrkB-T1	2	69.6617	22.1808
AMY	Embryo	TrkB-FL	9	13.1565	2.09355
AMY	Embryo	TrkB-Shc	9	1.32664	0.154583
AMY	Embryo	TrkB-T1	9	51.7086	12.4175
AMY	Infant	TrkB-FL	3	10.442	4.05348
AMY	Infant	TrkB-Shc	3	4.81322	0.632162
AMY	Infant	TrkB-T1	3	149.513	35.184
AMY	Late embryo	TrkB-FL	3	10.3444	5.9866
AMY	Late embryo	TrkB-Shc	3	2.30681	1.16274
AMY	Late embryo	TrkB-T1	3	99.7226	77.1196
AMY	School age	TrkB-FL	2	18.8158	12.3943
AMY	School age	TrkB-Shc	2	5.64569	1.15141
AMY	School age	TrkB-T1	2	129.394	8.09437
AMY	Toddler	TrkB-FL	4	10.9471	8.63293
AMY	Toddler	TrkB-Shc	4	4.45223	1.105
AMY	Toddler	TrkB-T1	4	111.98	30.1274
AMY	Young adult	TrkB-FL	3	22.4501	12.7072
AMY	Young adult	TrkB-Shc	3	5.97511	0.991621
AMY	Young adult	TrkB-T1	3	154.226	65.9022
CBC	Adolescent	TrkB-FL	3	18.6856	1.59444
CBC	Adolescent	TrkB-Shc	3	3.98395	0.316061
CBC	Adolescent	TrkB-T1	3	18.5692	8.63638
CBC	Adult	TrkB-FL	4	13.6734	3.13641
CBC	Adult	TrkB-Shc	4	3.02002	0.638872
CBC	Adult	TrkB-T1	4	5.48733	2.42829
CBC	Embryo	TrkB-FL	3	8.66712	0.359624
CBC	Embryo	TrkB-Shc	3	1.59115	0.281235
CBC	Embryo	TrkB-T1	3	41.3183	16.9704
CBC	Infant	TrkB-FL	3	8.39107	0.492984
CBC	Infant	TrkB-Shc	3	2.36127	0.00997811
CBC	Infant	TrkB-T1	3	17.0369	2.93317
CBC	Late embryo	TrkB-FL	5	8.25893	2.24938
CBC	Late embryo	TrkB-Shc	5	2.06973	0.327668
CBC	Late embryo	TrkB-T1	5	33.8387	11.2637
CBC	School age	TrkB-FL	2	15.7206	4.62535
CBC	School age	TrkB-Shc	2	3.12258	0.41729
CBC	School age	TrkB-T1	2	26.9044	4.5197
CBC	Toddler	TrkB-FL	5	11.3937	4.77257
CBC	Toddler	TrkB-Shc	5	2.74253	0.610444
CBC	Toddler	TrkB-T1	5	16.422	2.50948
CBC	Young adult	TrkB-FL	4	15.9211	4.56601
CBC	Young adult	TrkB-Shc	4	3.12724	0.576646
CBC	Young adult	TrkB-T1	4	20.0623	8.04189
DFC	Adolescent	TrkB-FL	2	26.8521	0.606223
DFC	Adolescent	TrkB-Shc	2	7.60705	1.00403
DFC	Adolescent	TrkB-T1	2	69.0647	38.1493
DFC	Adult	TrkB-FL	4	36.0527	12.3251
DFC	Adult	TrkB-Shc	4	7.85136	1.40368
DFC	Adult	TrkB-T1	4	38.9008	11.3969
DFC	Early embryo	TrkB-FL	2	1.05259	0.584827
DFC	Early embryo	TrkB-Shc	2	0.077049	0.003232
DFC	Early embryo	TrkB-T1	2	0.337115	0.061745
DFC	Embryo	TrkB-FL	11	12.3387	3.04703
DFC	Embryo	TrkB-Shc	11	0.613273	0.0939885
DFC	Embryo	TrkB-T1	11	0.519249	0.134148
DFC	Infant	TrkB-FL	3	13.3821	5.60952
DFC	Infant	TrkB-Shc	3	4.43106	1.44263
DFC	Infant	TrkB-T1	3	68.0771	43.9546
DFC	Late embryo	TrkB-FL	4	12.7996	4.76872
DFC	Late embryo	TrkB-Shc	4	2.62595	0.602887
DFC	Late embryo	TrkB-T1	4	58.9045	44.3333
DFC	School age	TrkB-FL	2	29.4557	9.50965
DFC	School age	TrkB-Shc	2	8.00374	1.03005
DFC	School age	TrkB-T1	2	71.5797	42.6551
DFC	Toddler	TrkB-FL	4	20.5484	18.0709
DFC	Toddler	TrkB-Shc	4	4.12113	2.25667
DFC	Toddler	TrkB-T1	4	64.5917	28.2053
DFC	Young adult	TrkB-FL	3	37.9011	14.2117
DFC	Young adult	TrkB-Shc	3	8.41952	1.12966
DFC	Young adult	TrkB-T1	3	138.88	64.5371
HIP	Adolescent	TrkB-FL	2	5.23052	1.04528
HIP	Adolescent	TrkB-Shc	2	4.86822	0.608661
HIP	Adolescent	TrkB-T1	2	195.657	84.8711
HIP	Adult	TrkB-FL	4	12.3444	4.41669
HIP	Adult	TrkB-Shc	4	4.19456	0.860688
HIP	Adult	TrkB-T1	4	59.5013	14.3228
HIP	Early embryo	TrkB-FL	2	4.60498	2.00808
HIP	Early embryo	TrkB-Shc	2	0.44518	0.0681445
HIP	Early embryo	TrkB-T1	2	11.6943	1.01363
HIP	Embryo	TrkB-FL	10	7.71894	1.45541
HIP	Embryo	TrkB-Shc	10	0.936529	0.179232
HIP	Embryo	TrkB-T1	10	25.1514	8.85261
HIP	Infant	TrkB-FL	2	10.1298	2.70542
HIP	Infant	TrkB-Shc	2	5.28183	0.109332
HIP	Infant	TrkB-T1	2	182.225	101.213
HIP	Late embryo	TrkB-FL	3	10.6304	3.53118
HIP	Late embryo	TrkB-Shc	3	3.94381	1.08599
HIP	Late embryo	TrkB-T1	3	165.661	62.7972
HIP	School age	TrkB-FL	2	16.0608	2.8194
HIP	School age	TrkB-Shc	2	6.26036	0.123769
HIP	School age	TrkB-T1	2	122.396	22.9073
HIP	Toddler	TrkB-FL	3	11.5136	10.1127
HIP	Toddler	TrkB-Shc	3	3.20358	1.65557
HIP	Toddler	TrkB-T1	3	84.9202	15.8926
HIP	Young adult	TrkB-FL	4	11.8069	4.69181
HIP	Young adult	TrkB-Shc	4	4.62357	1.12728
HIP	Young adult	TrkB-T1	4	149.369	33.811
MD	Adolescent	TrkB-FL	1	3.82869
MD	Adolescent	TrkB-Shc	1	4.06921
MD	Adolescent	TrkB-T1	1	237.404
MD	Adult	TrkB-FL	4	15.4472	5.74489
MD	Adult	TrkB-Shc	4	4.77304	0.979764
MD	Adult	TrkB-T1	4	32.5739	8.06883
MD	Embryo	TrkB-FL	6	10.5085	2.79079
MD	Embryo	TrkB-Shc	6	1.57481	0.286045
MD	Embryo	TrkB-T1	6	22.6197	4.90148
MD	Infant	TrkB-FL	3	20.9121	6.94895
MD	Infant	TrkB-Shc	3	5.50505	1.47685
MD	Infant	TrkB-T1	3	40.3404	8.69656
MD	Late embryo	TrkB-FL	2	7.10482	4.23082
MD	Late embryo	TrkB-Shc	2	3.02588	0.291706
MD	Late embryo	TrkB-T1	2	152.887	103.165
MD	School age	TrkB-FL	1	19.5441
MD	School age	TrkB-Shc	1	7.6347
MD	School age	TrkB-T1	1	114.057
MD	Toddler	TrkB-FL	4	10.1101	7.79905
MD	Toddler	TrkB-Shc	4	4.84769	1.23589
MD	Toddler	TrkB-T1	4	108.127	6.87021
MD	Young adult	TrkB-FL	3	19.1772	8.17195
MD	Young adult	TrkB-Shc	3	5.29948	0.632785
MD	Young adult	TrkB-T1	3	106.794	78.699
STR	Adolescent	TrkB-FL	1	6.7284
STR	Adolescent	TrkB-Shc	1	4.12513
STR	Adolescent	TrkB-T1	1	148.948
STR	Adult	TrkB-FL	4	8.32699	2.53489
STR	Adult	TrkB-Shc	4	4.00018	0.776122
STR	Adult	TrkB-T1	4	81.1687	17.5465
STR	Embryo	TrkB-FL	11	19.1017	2.8482
STR	Embryo	TrkB-Shc	11	1.51296	0.105024
STR	Embryo	TrkB-T1	11	10.2203	3.06688
STR	Infant	TrkB-FL	2	8.241	0.499656
STR	Infant	TrkB-Shc	2	3.54819	0.859169
STR	Infant	TrkB-T1	2	66.062	51.3687
STR	Late embryo	TrkB-FL	3	16.7275	6.43782
STR	Late embryo	TrkB-Shc	3	1.8569	0.153601
STR	Late embryo	TrkB-T1	3	44.3321	34.1152
STR	School age	TrkB-FL	1	6.41957
STR	School age	TrkB-Shc	1	4.22045
STR	School age	TrkB-T1	1	106.825
STR	Toddler	TrkB-FL	3	12.6987	10.353
STR	Toddler	TrkB-Shc	3	3.35301	1.31364
STR	Toddler	TrkB-T1	3	56.5445	6.50642
STR	Young adult	TrkB-FL	3	15.25	4.72835
STR	Young adult	TrkB-Shc	3	5.30496	0.703189
STR	Young adult	TrkB-T1	3	142.014	32.7854

[truncated: 4 more sheets: Cardoso-Moreira NGFR counts, Cardoso-M NGFR count means, BrainSpan NGFR counts, BrainSpan NGFR count means]
