# Supplementary material for: Revisiting the expression of BDNF and its receptors in mammalian development
Source: Front Mol Neurosci. 2023 Jun 22;16:1182499. doi: 10.3389/fnmol.2023.1182499 (PMC10325033; doi:10.3389/fnmol.2023.1182499)
Supplement: Supplementary file 12 [file Data_Sheet_11.XLSX]

## Sheet: Cardoso-Moreira BDNF counts
Data origin	Accession nr.	Run_ID	Organism	Tissue	Age_class	Gene	Exon	Norm_CPM
Cardoso-Moreira et al. (2019)	E-MTAB-6814	ERR2598052	Homo sapiens	heart	Embryo	BDNF	BDNF_CDS	3.95625
Cardoso-Moreira et al. (2019)	E-MTAB-6814	ERR2598053	Homo sapiens	heart	Embryo	BDNF	BDNF_CDS	4.57759
Cardoso-Moreira et al. (2019)	E-MTAB-6814	ERR2598054	Homo sapiens	heart	Embryo	BDNF	BDNF_CDS	3.06357
Cardoso-Moreira et al. (2019)	E-MTAB-6814	ERR2598055	Homo sapiens	heart	Embryo	BDNF	BDNF_CDS	1.78468
Cardoso-Moreira et al. (2019)	E-MTAB-6814	ERR2598058	Homo sapiens	kidney	Embryo	BDNF	BDNF_CDS	1.25637
Cardoso-Moreira et al. (2019)	E-MTAB-6814	ERR2598059	Homo sapiens	kidney	Embryo	BDNF	BDNF_CDS	1.67359
Cardoso-Moreira et al. (2019)	E-MTAB-6814	ERR2598060	Homo sapiens	kidney	Embryo	BDNF	BDNF_CDS	0.761394
Cardoso-Moreira et al. (2019)	E-MTAB-6814	ERR2598061	Homo sapiens	liver	Embryo	BDNF	BDNF_CDS	0.474404
Cardoso-Moreira et al. (2019)	E-MTAB-6814	ERR2598062	Homo sapiens	liver	Embryo	BDNF	BDNF_CDS	0.0786371
Cardoso-Moreira et al. (2019)	E-MTAB-6814	ERR2598063	Homo sapiens	liver	Embryo	BDNF	BDNF_CDS	0.326692
Cardoso-Moreira et al. (2019)	E-MTAB-6814	ERR2598064	Homo sapiens	liver	Embryo	BDNF	BDNF_CDS	0.690765
Cardoso-Moreira et al. (2019)	E-MTAB-6814	ERR2598065	Homo sapiens	ovary	Embryo	BDNF	BDNF_CDS	0.7815
Cardoso-Moreira et al. (2019)	E-MTAB-6814	ERR2598066	Homo sapiens	ovary	Embryo	BDNF	BDNF_CDS	0.625026
Cardoso-Moreira et al. (2019)	E-MTAB-6814	ERR2598067	Homo sapiens	testis	Embryo	BDNF	BDNF_CDS	0.311154
Cardoso-Moreira et al. (2019)	E-MTAB-6814	ERR2598068	Homo sapiens	testis	Embryo	BDNF	BDNF_CDS	0.406405
Cardoso-Moreira et al. (2019)	E-MTAB-6814	ERR2598073	Homo sapiens	heart	Embryo	BDNF	BDNF_CDS	2.77337
Cardoso-Moreira et al. (2019)	E-MTAB-6814	ERR2598074	Homo sapiens	heart	Embryo	BDNF	BDNF_CDS	2.05306
Cardoso-Moreira et al. (2019)	E-MTAB-6814	ERR2598075	Homo sapiens	heart	Embryo	BDNF	BDNF_CDS	2.2371
Cardoso-Moreira et al. (2019)	E-MTAB-6814	ERR2598076	Homo sapiens	heart	Embryo	BDNF	BDNF_CDS	1.9077
Cardoso-Moreira et al. (2019)	E-MTAB-6814	ERR2598081	Homo sapiens	kidney	Embryo	BDNF	BDNF_CDS	1.05483
Cardoso-Moreira et al. (2019)	E-MTAB-6814	ERR2598082	Homo sapiens	kidney	Embryo	BDNF	BDNF_CDS	1.22958
Cardoso-Moreira et al. (2019)	E-MTAB-6814	ERR2598083	Homo sapiens	liver	Embryo	BDNF	BDNF_CDS	0.0591452
Cardoso-Moreira et al. (2019)	E-MTAB-6814	ERR2598084	Homo sapiens	liver	Embryo	BDNF	BDNF_CDS	0.268868
Cardoso-Moreira et al. (2019)	E-MTAB-6814	ERR2598085	Homo sapiens	liver	Embryo	BDNF	BDNF_CDS	0.155753
Cardoso-Moreira et al. (2019)	E-MTAB-6814	ERR2598086	Homo sapiens	ovary	Embryo	BDNF	BDNF_CDS	0.240295
Cardoso-Moreira et al. (2019)	E-MTAB-6814	ERR2598087	Homo sapiens	testis	Embryo	BDNF	BDNF_CDS	0.26205
Cardoso-Moreira et al. (2019)	E-MTAB-6814	ERR2598088	Homo sapiens	testis	Embryo	BDNF	BDNF_CDS	0.802669
Cardoso-Moreira et al. (2019)	E-MTAB-6814	ERR2598090	Homo sapiens	heart	Embryo	BDNF	BDNF_CDS	0.863437
Cardoso-Moreira et al. (2019)	E-MTAB-6814	ERR2598091	Homo sapiens	heart	Embryo	BDNF	BDNF_CDS	1.91316
Cardoso-Moreira et al. (2019)	E-MTAB-6814	ERR2598095	Homo sapiens	kidney	Embryo	BDNF	BDNF_CDS	0.374141
Cardoso-Moreira et al. (2019)	E-MTAB-6814	ERR2598096	Homo sapiens	kidney	Embryo	BDNF	BDNF_CDS	0.890687
Cardoso-Moreira et al. (2019)	E-MTAB-6814	ERR2598097	Homo sapiens	liver	Embryo	BDNF	BDNF_CDS	0.764987
Cardoso-Moreira et al. (2019)	E-MTAB-6814	ERR2598098	Homo sapiens	ovary	Embryo	BDNF	BDNF_CDS	0.609981
Cardoso-Moreira et al. (2019)	E-MTAB-6814	ERR2598099	Homo sapiens	ovary	Embryo	BDNF	BDNF_CDS	0.342452
Cardoso-Moreira et al. (2019)	E-MTAB-6814	ERR2598100	Homo sapiens	testis	Embryo	BDNF	BDNF_CDS	1.36579
Cardoso-Moreira et al. (2019)	E-MTAB-6814	ERR2598101	Homo sapiens	testis	Embryo	BDNF	BDNF_CDS	0.678434
Cardoso-Moreira et al. (2019)	E-MTAB-6814	ERR2598105	Homo sapiens	heart	Embryo	BDNF	BDNF_CDS	1.90198
Cardoso-Moreira et al. (2019)	E-MTAB-6814	ERR2598106	Homo sapiens	heart	Embryo	BDNF	BDNF_CDS	1.58328
Cardoso-Moreira et al. (2019)	E-MTAB-6814	ERR2598107	Homo sapiens	heart	Embryo	BDNF	BDNF_CDS	1.14938
Cardoso-Moreira et al. (2019)	E-MTAB-6814	ERR2598108	Homo sapiens	heart	Embryo	BDNF	BDNF_CDS	3.39797
Cardoso-Moreira et al. (2019)	E-MTAB-6814	ERR2598112	Homo sapiens	kidney	Embryo	BDNF	BDNF_CDS	1.213
Cardoso-Moreira et al. (2019)	E-MTAB-6814	ERR2598113	Homo sapiens	kidney	Embryo	BDNF	BDNF_CDS	0.662943
Cardoso-Moreira et al. (2019)	E-MTAB-6814	ERR2598114	Homo sapiens	kidney	Embryo	BDNF	BDNF_CDS	0.785204
Cardoso-Moreira et al. (2019)	E-MTAB-6814	ERR2598115	Homo sapiens	liver	Embryo	BDNF	BDNF_CDS	0.536948
Cardoso-Moreira et al. (2019)	E-MTAB-6814	ERR2598116	Homo sapiens	ovary	Embryo	BDNF	BDNF_CDS	0.507088
Cardoso-Moreira et al. (2019)	E-MTAB-6814	ERR2598117	Homo sapiens	testis	Embryo	BDNF	BDNF_CDS	0.669073
Cardoso-Moreira et al. (2019)	E-MTAB-6814	ERR2598118	Homo sapiens	testis	Embryo	BDNF	BDNF_CDS	0.997467
Cardoso-Moreira et al. (2019)	E-MTAB-6814	ERR2598119	Homo sapiens	testis	Embryo	BDNF	BDNF_CDS	0.517516
Cardoso-Moreira et al. (2019)	E-MTAB-6814	ERR2598122	Homo sapiens	heart	Embryo	BDNF	BDNF_CDS	1.62282
Cardoso-Moreira et al. (2019)	E-MTAB-6814	ERR2598123	Homo sapiens	heart	Embryo	BDNF	BDNF_CDS	1.42821
Cardoso-Moreira et al. (2019)	E-MTAB-6814	ERR2598124	Homo sapiens	heart	Embryo	BDNF	BDNF_CDS	4.37329
Cardoso-Moreira et al. (2019)	E-MTAB-6814	ERR2598128	Homo sapiens	kidney	Embryo	BDNF	BDNF_CDS	0.765351
Cardoso-Moreira et al. (2019)	E-MTAB-6814	ERR2598129	Homo sapiens	kidney	Embryo	BDNF	BDNF_CDS	0.233812
Cardoso-Moreira et al. (2019)	E-MTAB-6814	ERR2598130	Homo sapiens	kidney	Embryo	BDNF	BDNF_CDS	1.28682
Cardoso-Moreira et al. (2019)	E-MTAB-6814	ERR2598131	Homo sapiens	liver	Embryo	BDNF	BDNF_CDS	0.260691
Cardoso-Moreira et al. (2019)	E-MTAB-6814	ERR2598132	Homo sapiens	liver	Embryo	BDNF	BDNF_CDS	0.317896
Cardoso-Moreira et al. (2019)	E-MTAB-6814	ERR2598133	Homo sapiens	ovary	Embryo	BDNF	BDNF_CDS	0.990023
Cardoso-Moreira et al. (2019)	E-MTAB-6814	ERR2598134	Homo sapiens	testis	Embryo	BDNF	BDNF_CDS	1.80308
Cardoso-Moreira et al. (2019)	E-MTAB-6814	ERR2598135	Homo sapiens	testis	Embryo	BDNF	BDNF_CDS	0.0441636
Cardoso-Moreira et al. (2019)	E-MTAB-6814	ERR2598136	Homo sapiens	testis	Embryo	BDNF	BDNF_CDS	1.8866
Cardoso-Moreira et al. (2019)	E-MTAB-6814	ERR2598138	Homo sapiens	heart	Embryo	BDNF	BDNF_CDS	2.45361
Cardoso-Moreira et al. (2019)	E-MTAB-6814	ERR2598139	Homo sapiens	kidney	Embryo	BDNF	BDNF_CDS	0.5602
Cardoso-Moreira et al. (2019)	E-MTAB-6814	ERR2598140	Homo sapiens	kidney	Embryo	BDNF	BDNF_CDS	0.408835
Cardoso-Moreira et al. (2019)	E-MTAB-6814	ERR2598141	Homo sapiens	kidney	Embryo	BDNF	BDNF_CDS	0.651844
Cardoso-Moreira et al. (2019)	E-MTAB-6814	ERR2598142	Homo sapiens	liver	Embryo	BDNF	BDNF_CDS	0.736036
Cardoso-Moreira et al. (2019)	E-MTAB-6814	ERR2598143	Homo sapiens	liver	Embryo	BDNF	BDNF_CDS	0.316395
Cardoso-Moreira et al. (2019)	E-MTAB-6814	ERR2598144	Homo sapiens	liver	Embryo	BDNF	BDNF_CDS	0
Cardoso-Moreira et al. (2019)	E-MTAB-6814	ERR2598145	Homo sapiens	ovary	Embryo	BDNF	BDNF_CDS	1.72458
Cardoso-Moreira et al. (2019)	E-MTAB-6814	ERR2598146	Homo sapiens	ovary	Embryo	BDNF	BDNF_CDS	2.33356
Cardoso-Moreira et al. (2019)	E-MTAB-6814	ERR2598147	Homo sapiens	testis	Embryo	BDNF	BDNF_CDS	0.770052
Cardoso-Moreira et al. (2019)	E-MTAB-6814	ERR2598153	Homo sapiens	heart	Embryo	BDNF	BDNF_CDS	0.711605
Cardoso-Moreira et al. (2019)	E-MTAB-6814	ERR2598154	Homo sapiens	heart	Embryo	BDNF	BDNF_CDS	2.89523
Cardoso-Moreira et al. (2019)	E-MTAB-6814	ERR2598155	Homo sapiens	heart	Embryo	BDNF	BDNF_CDS	2.13858
Cardoso-Moreira et al. (2019)	E-MTAB-6814	ERR2598156	Homo sapiens	kidney	Embryo	BDNF	BDNF_CDS	1.04738
Cardoso-Moreira et al. (2019)	E-MTAB-6814	ERR2598157	Homo sapiens	kidney	Embryo	BDNF	BDNF_CDS	0.480669
Cardoso-Moreira et al. (2019)	E-MTAB-6814	ERR2598158	Homo sapiens	kidney	Embryo	BDNF	BDNF_CDS	0.667602
Cardoso-Moreira et al. (2019)	E-MTAB-6814	ERR2598159	Homo sapiens	liver	Embryo	BDNF	BDNF_CDS	0.212774
Cardoso-Moreira et al. (2019)	E-MTAB-6814	ERR2598160	Homo sapiens	liver	Embryo	BDNF	BDNF_CDS	0.370017
Cardoso-Moreira et al. (2019)	E-MTAB-6814	ERR2598161	Homo sapiens	liver	Embryo	BDNF	BDNF_CDS	0.637443
Cardoso-Moreira et al. (2019)	E-MTAB-6814	ERR2598162	Homo sapiens	liver	Embryo	BDNF	BDNF_CDS	0.270316
Cardoso-Moreira et al. (2019)	E-MTAB-6814	ERR2598163	Homo sapiens	testis	Embryo	BDNF	BDNF_CDS	0.589876
Cardoso-Moreira et al. (2019)	E-MTAB-6814	ERR2598167	Homo sapiens	heart	Early embryo	BDNF	BDNF_CDS	3.14758
Cardoso-Moreira et al. (2019)	E-MTAB-6814	ERR2598168	Homo sapiens	heart	Early embryo	BDNF	BDNF_CDS	1.9337
Cardoso-Moreira et al. (2019)	E-MTAB-6814	ERR2598172	Homo sapiens	kidney	Early embryo	BDNF	BDNF_CDS	6.14914
Cardoso-Moreira et al. (2019)	E-MTAB-6814	ERR2598173	Homo sapiens	liver	Early embryo	BDNF	BDNF_CDS	5.30628
Cardoso-Moreira et al. (2019)	E-MTAB-6814	ERR2598174	Homo sapiens	liver	Early embryo	BDNF	BDNF_CDS	2.68352
Cardoso-Moreira et al. (2019)	E-MTAB-6814	ERR2598175	Homo sapiens	liver	Early embryo	BDNF	BDNF_CDS	1.34801
Cardoso-Moreira et al. (2019)	E-MTAB-6814	ERR2598176	Homo sapiens	liver	Early embryo	BDNF	BDNF_CDS	3.83201
Cardoso-Moreira et al. (2019)	E-MTAB-6814	ERR2598177	Homo sapiens	ovary	Early embryo	BDNF	BDNF_CDS	5.75745
Cardoso-Moreira et al. (2019)	E-MTAB-6814	ERR2598178	Homo sapiens	ovary	Early embryo	BDNF	BDNF_CDS	7.81031
Cardoso-Moreira et al. (2019)	E-MTAB-6814	ERR2598179	Homo sapiens	testis	Early embryo	BDNF	BDNF_CDS	7.48306
Cardoso-Moreira et al. (2019)	E-MTAB-6814	ERR2598182	Homo sapiens	heart	Early embryo	BDNF	BDNF_CDS	4.15521
Cardoso-Moreira et al. (2019)	E-MTAB-6814	ERR2598183	Homo sapiens	heart	Early embryo	BDNF	BDNF_CDS	2.69467
Cardoso-Moreira et al. (2019)	E-MTAB-6814	ERR2598186	Homo sapiens	kidney	Early embryo	BDNF	BDNF_CDS	5.87974
Cardoso-Moreira et al. (2019)	E-MTAB-6814	ERR2598187	Homo sapiens	kidney	Early embryo	BDNF	BDNF_CDS	4.35118
Cardoso-Moreira et al. (2019)	E-MTAB-6814	ERR2598188	Homo sapiens	liver	Early embryo	BDNF	BDNF_CDS	0.553417
Cardoso-Moreira et al. (2019)	E-MTAB-6814	ERR2598189	Homo sapiens	liver	Early embryo	BDNF	BDNF_CDS	0.314225
Cardoso-Moreira et al. (2019)	E-MTAB-6814	ERR2598190	Homo sapiens	ovary	Early embryo	BDNF	BDNF_CDS	4.6038
Cardoso-Moreira et al. (2019)	E-MTAB-6814	ERR2598191	Homo sapiens	testis	Early embryo	BDNF	BDNF_CDS	3.81652
Cardoso-Moreira et al. (2019)	E-MTAB-6814	ERR2598192	Homo sapiens	testis	Early embryo	BDNF	BDNF_CDS	6.20518
Cardoso-Moreira et al. (2019)	E-MTAB-6814	ERR2598193	Homo sapiens	heart	Early embryo	BDNF	BDNF_CDS	3.18899
Cardoso-Moreira et al. (2019)	E-MTAB-6814	ERR2598194	Homo sapiens	heart	Early embryo	BDNF	BDNF_CDS	2.92762
Cardoso-Moreira et al. (2019)	E-MTAB-6814	ERR2598199	Homo sapiens	kidney	Early embryo	BDNF	BDNF_CDS	3.19289
Cardoso-Moreira et al. (2019)	E-MTAB-6814	ERR2598200	Homo sapiens	kidney	Early embryo	BDNF	BDNF_CDS	2.3849
Cardoso-Moreira et al. (2019)	E-MTAB-6814	ERR2598201	Homo sapiens	liver	Early embryo	BDNF	BDNF_CDS	0.345663
Cardoso-Moreira et al. (2019)	E-MTAB-6814	ERR2598202	Homo sapiens	liver	Early embryo	BDNF	BDNF_CDS	0.639148
Cardoso-Moreira et al. (2019)	E-MTAB-6814	ERR2598203	Homo sapiens	ovary	Early embryo	BDNF	BDNF_CDS	4.13561
Cardoso-Moreira et al. (2019)	E-MTAB-6814	ERR2598204	Homo sapiens	testis	Early embryo	BDNF	BDNF_CDS	2.32064
Cardoso-Moreira et al. (2019)	E-MTAB-6814	ERR2598205	Homo sapiens	testis	Early embryo	BDNF	BDNF_CDS	1.44674
Cardoso-Moreira et al. (2019)	E-MTAB-6814	ERR2598209	Homo sapiens	heart	Early embryo	BDNF	BDNF_CDS	2.20764
Cardoso-Moreira et al. (2019)	E-MTAB-6814	ERR2598210	Homo sapiens	heart	Early embryo	BDNF	BDNF_CDS	2.79414
Cardoso-Moreira et al. (2019)	E-MTAB-6814	ERR2598211	Homo sapiens	heart	Early embryo	BDNF	BDNF_CDS	2.25986
Cardoso-Moreira et al. (2019)	E-MTAB-6814	ERR2598215	Homo sapiens	kidney	Early embryo	BDNF	BDNF_CDS	0.563148
Cardoso-Moreira et al. (2019)	E-MTAB-6814	ERR2598216	Homo sapiens	kidney	Early embryo	BDNF	BDNF_CDS	1.06796
Cardoso-Moreira et al. (2019)	E-MTAB-6814	ERR2598217	Homo sapiens	liver	Early embryo	BDNF	BDNF_CDS	0.73456
Cardoso-Moreira et al. (2019)	E-MTAB-6814	ERR2598218	Homo sapiens	liver	Early embryo	BDNF	BDNF_CDS	0.454312
Cardoso-Moreira et al. (2019)	E-MTAB-6814	ERR2598219	Homo sapiens	liver	Early embryo	BDNF	BDNF_CDS	0.29384
Cardoso-Moreira et al. (2019)	E-MTAB-6814	ERR2598220	Homo sapiens	liver	Early embryo	BDNF	BDNF_CDS	0.359482
Cardoso-Moreira et al. (2019)	E-MTAB-6814	ERR2598221	Homo sapiens	ovary	Early embryo	BDNF	BDNF_CDS	1.60715
Cardoso-Moreira et al. (2019)	E-MTAB-6814	ERR2598222	Homo sapiens	ovary	Early embryo	BDNF	BDNF_CDS	1.22293
Cardoso-Moreira et al. (2019)	E-MTAB-6814	ERR2598223	Homo sapiens	testis	Early embryo	BDNF	BDNF_CDS	0.685247
Cardoso-Moreira et al. (2019)	E-MTAB-6814	ERR2598224	Homo sapiens	testis	Early embryo	BDNF	BDNF_CDS	0.803977
Cardoso-Moreira et al. (2019)	E-MTAB-6814	ERR2598225	Homo sapiens	testis	Early embryo	BDNF	BDNF_CDS	0.839005
Cardoso-Moreira et al. (2019)	E-MTAB-6814	ERR2598230	Homo sapiens	heart	Early embryo	BDNF	BDNF_CDS	5.24163
Cardoso-Moreira et al. (2019)	E-MTAB-6814	ERR2598231	Homo sapiens	heart	Early embryo	BDNF	BDNF_CDS	2.49129
Cardoso-Moreira et al. (2019)	E-MTAB-6814	ERR2598232	Homo sapiens	heart	Early embryo	BDNF	BDNF_CDS	4.07387
Cardoso-Moreira et al. (2019)	E-MTAB-6814	ERR2598233	Homo sapiens	heart	Early embryo	BDNF	BDNF_CDS	2.87954
Cardoso-Moreira et al. (2019)	E-MTAB-6814	ERR2598234	Homo sapiens	heart	Early embryo	BDNF	BDNF_CDS	2.48131
Cardoso-Moreira et al. (2019)	E-MTAB-6814	ERR2598239	Homo sapiens	kidney	Early embryo	BDNF	BDNF_CDS	0.864762
Cardoso-Moreira et al. (2019)	E-MTAB-6814	ERR2598240	Homo sapiens	kidney	Early embryo	BDNF	BDNF_CDS	0.697328
Cardoso-Moreira et al. (2019)	E-MTAB-6814	ERR2598241	Homo sapiens	liver	Early embryo	BDNF	BDNF_CDS	0.227408
Cardoso-Moreira et al. (2019)	E-MTAB-6814	ERR2598242	Homo sapiens	liver	Early embryo	BDNF	BDNF_CDS	0.486392
Cardoso-Moreira et al. (2019)	E-MTAB-6814	ERR2598243	Homo sapiens	liver	Early embryo	BDNF	BDNF_CDS	0.787127
Cardoso-Moreira et al. (2019)	E-MTAB-6814	ERR2598244	Homo sapiens	liver	Early embryo	BDNF	BDNF_CDS	0.118319
Cardoso-Moreira et al. (2019)	E-MTAB-6814	ERR2598245	Homo sapiens	ovary	Early embryo	BDNF	BDNF_CDS	1.77084
Cardoso-Moreira et al. (2019)	E-MTAB-6814	ERR2598246	Homo sapiens	ovary	Early embryo	BDNF	BDNF_CDS	2.6169
Cardoso-Moreira et al. (2019)	E-MTAB-6814	ERR2598247	Homo sapiens	testis	Early embryo	BDNF	BDNF_CDS	0.896725
Cardoso-Moreira et al. (2019)	E-MTAB-6814	ERR2598248	Homo sapiens	testis	Early embryo	BDNF	BDNF_CDS	0.416463
Cardoso-Moreira et al. (2019)	E-MTAB-6814	ERR2598249	Homo sapiens	testis	Early embryo	BDNF	BDNF_CDS	0.623079
Cardoso-Moreira et al. (2019)	E-MTAB-6814	ERR2598253	Homo sapiens	heart	Early embryo	BDNF	BDNF_CDS	2.44438
Cardoso-Moreira et al. (2019)	E-MTAB-6814	ERR2598254	Homo sapiens	heart	Early embryo	BDNF	BDNF_CDS	2.61612
Cardoso-Moreira et al. (2019)	E-MTAB-6814	ERR2598255	Homo sapiens	heart	Early embryo	BDNF	BDNF_CDS	2.9374
Cardoso-Moreira et al. (2019)	E-MTAB-6814	ERR2598258	Homo sapiens	kidney	Early embryo	BDNF	BDNF_CDS	0.672185
Cardoso-Moreira et al. (2019)	E-MTAB-6814	ERR2598259	Homo sapiens	kidney	Early embryo	BDNF	BDNF_CDS	2.47035
Cardoso-Moreira et al. (2019)	E-MTAB-6814	ERR2598260	Homo sapiens	liver	Early embryo	BDNF	BDNF_CDS	0.151061
Cardoso-Moreira et al. (2019)	E-MTAB-6814	ERR2598261	Homo sapiens	liver	Early embryo	BDNF	BDNF_CDS	0.0949485
Cardoso-Moreira et al. (2019)	E-MTAB-6814	ERR2598262	Homo sapiens	liver	Early embryo	BDNF	BDNF_CDS	0.289512
Cardoso-Moreira et al. (2019)	E-MTAB-6814	ERR2598263	Homo sapiens	ovary	Early embryo	BDNF	BDNF_CDS	0.747934
Cardoso-Moreira et al. (2019)	E-MTAB-6814	ERR2598264	Homo sapiens	testis	Early embryo	BDNF	BDNF_CDS	0.810269
Cardoso-Moreira et al. (2019)	E-MTAB-6814	ERR2598265	Homo sapiens	testis	Early embryo	BDNF	BDNF_CDS	0.750796
Cardoso-Moreira et al. (2019)	E-MTAB-6814	ERR2598270	Homo sapiens	heart	Adolescent	BDNF	BDNF_CDS	0.372983
Cardoso-Moreira et al. (2019)	E-MTAB-6814	ERR2598275	Homo sapiens	liver	Adolescent	BDNF	BDNF_CDS	0
Cardoso-Moreira et al. (2019)	E-MTAB-6814	ERR2598276	Homo sapiens	testis	Adolescent	BDNF	BDNF_CDS	5.59963
Cardoso-Moreira et al. (2019)	E-MTAB-6814	ERR2598277	Homo sapiens	testis	Adolescent	BDNF	BDNF_CDS	3.67018
Cardoso-Moreira et al. (2019)	E-MTAB-6814	ERR2598278	Homo sapiens	testis	Adolescent	BDNF	BDNF_CDS	1.58531
Cardoso-Moreira et al. (2019)	E-MTAB-6814	ERR2598279	Homo sapiens	testis	Adolescent	BDNF	BDNF_CDS	2.11938
Cardoso-Moreira et al. (2019)	E-MTAB-6814	ERR2598284	Homo sapiens	liver	Middle age	BDNF	BDNF_CDS	0.11766
Cardoso-Moreira et al. (2019)	E-MTAB-6814	ERR2598285	Homo sapiens	liver	Middle age	BDNF	BDNF_CDS	0.448247
Cardoso-Moreira et al. (2019)	E-MTAB-6814	ERR2598286	Homo sapiens	testis	Middle age	BDNF	BDNF_CDS	6.64495
Cardoso-Moreira et al. (2019)	E-MTAB-6814	ERR2598289	Homo sapiens	heart	Infant	BDNF	BDNF_CDS	0
Cardoso-Moreira et al. (2019)	E-MTAB-6814	ERR2598290	Homo sapiens	heart	Infant	BDNF	BDNF_CDS	0
Cardoso-Moreira et al. (2019)	E-MTAB-6814	ERR2598291	Homo sapiens	heart	Infant	BDNF	BDNF_CDS	4.56014
Cardoso-Moreira et al. (2019)	E-MTAB-6814	ERR2598296	Homo sapiens	kidney	Infant	BDNF	BDNF_CDS	0.45436
Cardoso-Moreira et al. (2019)	E-MTAB-6814	ERR2598297	Homo sapiens	kidney	Infant	BDNF	BDNF_CDS	0.412548
Cardoso-Moreira et al. (2019)	E-MTAB-6814	ERR2598298	Homo sapiens	kidney	Infant	BDNF	BDNF_CDS	0.124339
Cardoso-Moreira et al. (2019)	E-MTAB-6814	ERR2598299	Homo sapiens	kidney	Infant	BDNF	BDNF_CDS	0.0509209
Cardoso-Moreira et al. (2019)	E-MTAB-6814	ERR2598300	Homo sapiens	liver	Infant	BDNF	BDNF_CDS	0.0598416
Cardoso-Moreira et al. (2019)	E-MTAB-6814	ERR2598301	Homo sapiens	liver	Infant	BDNF	BDNF_CDS	0
Cardoso-Moreira et al. (2019)	E-MTAB-6814	ERR2598302	Homo sapiens	testis	Infant	BDNF	BDNF_CDS	0.150819
Cardoso-Moreira et al. (2019)	E-MTAB-6814	ERR2598303	Homo sapiens	testis	Infant	BDNF	BDNF_CDS	1.84558
Cardoso-Moreira et al. (2019)	E-MTAB-6814	ERR2598304	Homo sapiens	testis	Infant	BDNF	BDNF_CDS	0.151051
Cardoso-Moreira et al. (2019)	E-MTAB-6814	ERR2598307	Homo sapiens	heart	Middle age	BDNF	BDNF_CDS	1.64417
Cardoso-Moreira et al. (2019)	E-MTAB-6814	ERR2598310	Homo sapiens	liver	Middle age	BDNF	BDNF_CDS	0
Cardoso-Moreira et al. (2019)	E-MTAB-6814	ERR2598311	Homo sapiens	testis	Middle age	BDNF	BDNF_CDS	4.0987
Cardoso-Moreira et al. (2019)	E-MTAB-6814	ERR2598315	Homo sapiens	heart	Infant	BDNF	BDNF_CDS	0
Cardoso-Moreira et al. (2019)	E-MTAB-6814	ERR2598316	Homo sapiens	heart	Infant	BDNF	BDNF_CDS	0.797201
Cardoso-Moreira et al. (2019)	E-MTAB-6814	ERR2598317	Homo sapiens	heart	Infant	BDNF	BDNF_CDS	0.122936
Cardoso-Moreira et al. (2019)	E-MTAB-6814	ERR2598323	Homo sapiens	kidney	Infant	BDNF	BDNF_CDS	0
Cardoso-Moreira et al. (2019)	E-MTAB-6814	ERR2598324	Homo sapiens	kidney	Infant	BDNF	BDNF_CDS	0.176628
Cardoso-Moreira et al. (2019)	E-MTAB-6814	ERR2598325	Homo sapiens	kidney	Infant	BDNF	BDNF_CDS	0.535099
Cardoso-Moreira et al. (2019)	E-MTAB-6814	ERR2598326	Homo sapiens	liver	Infant	BDNF	BDNF_CDS	0.167083
Cardoso-Moreira et al. (2019)	E-MTAB-6814	ERR2598327	Homo sapiens	liver	Infant	BDNF	BDNF_CDS	0.792171
Cardoso-Moreira et al. (2019)	E-MTAB-6814	ERR2598333	Homo sapiens	kidney	School age	BDNF	BDNF_CDS	0.0496982
Cardoso-Moreira et al. (2019)	E-MTAB-6814	ERR2598334	Homo sapiens	liver	School age	BDNF	BDNF_CDS	0.135187
Cardoso-Moreira et al. (2019)	E-MTAB-6814	ERR2598338	Homo sapiens	heart	Toddler	BDNF	BDNF_CDS	0
Cardoso-Moreira et al. (2019)	E-MTAB-6814	ERR2598339	Homo sapiens	heart	Toddler	BDNF	BDNF_CDS	0.482646
Cardoso-Moreira et al. (2019)	E-MTAB-6814	ERR2598342	Homo sapiens	kidney	Toddler	BDNF	BDNF_CDS	3.29677
Cardoso-Moreira et al. (2019)	E-MTAB-6814	ERR2598343	Homo sapiens	kidney	Toddler	BDNF	BDNF_CDS	0.109735
Cardoso-Moreira et al. (2019)	E-MTAB-6814	ERR2598344	Homo sapiens	liver	Toddler	BDNF	BDNF_CDS	0.409081
Cardoso-Moreira et al. (2019)	E-MTAB-6814	ERR2598345	Homo sapiens	testis	Toddler	BDNF	BDNF_CDS	0
Cardoso-Moreira et al. (2019)	E-MTAB-6814	ERR2598351	Homo sapiens	heart	Young adult	BDNF	BDNF_CDS	0.432504
Cardoso-Moreira et al. (2019)	E-MTAB-6814	ERR2598357	Homo sapiens	liver	Young adult	BDNF	BDNF_CDS	0
Cardoso-Moreira et al. (2019)	E-MTAB-6814	ERR2598358	Homo sapiens	liver	Adult	BDNF	BDNF_CDS	0
Cardoso-Moreira et al. (2019)	E-MTAB-6814	ERR2598359	Homo sapiens	liver	Adult	BDNF	BDNF_CDS	0
Cardoso-Moreira et al. (2019)	E-MTAB-6814	ERR2598360	Homo sapiens	testis	Young adult	BDNF	BDNF_CDS	6.72655
Cardoso-Moreira et al. (2019)	E-MTAB-6814	ERR2598361	Homo sapiens	testis	Young adult	BDNF	BDNF_CDS	6.72968
Cardoso-Moreira et al. (2019)	E-MTAB-6814	ERR2598362	Homo sapiens	testis	Young adult	BDNF	BDNF_CDS	4.58952
Cardoso-Moreira et al. (2019)	E-MTAB-6814	ERR2598363	Homo sapiens	testis	Adult	BDNF	BDNF_CDS	2.17387

## Sheet: Cardoso-M BDNF count means
Tissue	Age_class	Exon	N	Norm_CPM	SEM
heart	Adolescent	BDNF_CDS	1	0.372983
heart	Early embryo	BDNF_CDS	17	2.96912	0.201189
heart	Embryo	BDNF_CDS	21	2.32314	0.234368
heart	Infant	BDNF_CDS	6	0.913379	0.740268
heart	Middle age	BDNF_CDS	1	1.64417
heart	Toddler	BDNF_CDS	2	0.241323	0.241323
heart	Young adult	BDNF_CDS	1	0.432504
liver	Adolescent	BDNF_CDS	1	0
liver	Adult	BDNF_CDS	2	0	0
liver	Early embryo	BDNF_CDS	19	1.00101	0.323327
liver	Embryo	BDNF_CDS	18	0.359876	0.055128
liver	Infant	BDNF_CDS	4	0.254774	0.182436
liver	Middle age	BDNF_CDS	3	0.188636	0.134176
liver	School age	BDNF_CDS	1	0.135187
liver	Toddler	BDNF_CDS	1	0.409081
liver	Young adult	BDNF_CDS	1	0
kidney	Early embryo	BDNF_CDS	11	2.57215	0.630075
kidney	Embryo	BDNF_CDS	19	0.842329	0.08617
kidney	Infant	BDNF_CDS	7	0.250556	0.0805887
kidney	School age	BDNF_CDS	1	0.0496982
kidney	Toddler	BDNF_CDS	2	1.70325	1.59352
testis	Adolescent	BDNF_CDS	4	3.24363	0.901233
testis	Adult	BDNF_CDS	1	2.17387
testis	Early embryo	BDNF_CDS	13	2.08444	0.642846
testis	Embryo	BDNF_CDS	14	0.793166	0.147445
testis	Infant	BDNF_CDS	3	0.715818	0.564883
testis	Middle age	BDNF_CDS	2	5.37183	1.27313
testis	Toddler	BDNF_CDS	1	0
testis	Young adult	BDNF_CDS	3	6.01525	0.712867
ovary	Early embryo	BDNF_CDS	9	3.36366	0.792689
ovary	Embryo	BDNF_CDS	9	0.906056	0.230248

## Sheet: Cardoso-M BDNF proportions
Tissue	Age_class	Exon	Proportion	Proportion_percent
heart	Embryo	I	0	0
kidney	Embryo	I	0.127769	0.0486127
liver	Embryo	I	0.236145	0.0804761
ovary	Embryo	I	0.0287481	0.0185939
testis	Embryo	I	0	0
heart	Early embryo	I	0.0547582	0.0262068
kidney	Early embryo	I	0.0547582	0.0126308
liver	Early embryo	I	0.0821373	0.0301923
ovary	Early embryo	I	0.0098284	0.00531799
testis	Early embryo	I	0.0676425	0.0444787
heart	Adolescent	I	0	0
liver	Adolescent	I	0	0
testis	Adolescent	I	0.0261346	0.118962
liver	Middle age	I	0	0
testis	Middle age	I	0.0113854	0.0367031
heart	Infant	I	0	0
kidney	Infant	I	0	0
liver	Infant	I	0	0
testis	Infant	I	0	0
heart	Middle age	I	0	0
kidney	School age	I	0	0
liver	School age	I	0	0
heart	Toddler	I	0	0
kidney	Toddler	I	0	0
liver	Toddler	I	0	0
testis	Toddler	I	0	0
heart	Young adult	I	0	0
liver	Young adult	I	0	0
liver	Adult	I	0	0
testis	Young adult	I	0.106003	0.234955
testis	Adult	I	0.0229985	1
heart	Embryo	VI	1.07793	0.271293
kidney	Embryo	VI	0.819473	0.311787
liver	Embryo	VI	1.04242	0.355247
ovary	Embryo	VI	0.712661	0.460942
testis	Embryo	VI	0.621363	0.246674
heart	Early embryo	VI	0.63532	0.304059
kidney	Early embryo	VI	1.20185	0.277224
liver	Early embryo	VI	1.65059	0.606728
ovary	Early embryo	VI	1.23073	0.665927
testis	Early embryo	VI	0.561273	0.369068
heart	Adolescent	VI	0	0
liver	Adolescent	VI	0	0
testis	Adolescent	VI	0.107204	0.487981
liver	Middle age	VI	0	0
testis	Middle age	VI	0.298817	0.963297
heart	Infant	VI	0.44967	1
kidney	Infant	VI	0.327033	0.619692
liver	Infant	VI	0	0
testis	Infant	VI	0.152615	1
heart	Middle age	VI	0.078939	0.341439
kidney	School age	VI	0	0
liver	School age	VI	0	0
heart	Toddler	VI	0	0
kidney	Toddler	VI	0.20081	1
liver	Toddler	VI	0	0
testis	Toddler	VI	0	0
heart	Young adult	VI	0.286154	0.509063
liver	Young adult	VI	0	0
liver	Adult	VI	0	0
testis	Young adult	VI	0.240912	0.533977
testis	Adult	VI	0	0
heart	Embryo	IIc	0	0
kidney	Embryo	IIc	0	0
liver	Embryo	IIc	0	0
ovary	Embryo	IIc	0	0
testis	Embryo	IIc	0	0
heart	Early embryo	IIc	0	0
kidney	Early embryo	IIc	0	0
liver	Early embryo	IIc	0	0
ovary	Early embryo	IIc	0	0
testis	Early embryo	IIc	0	0
heart	Adolescent	IIc	0	0
liver	Adolescent	IIc	0	0
testis	Adolescent	IIc	0	0
liver	Middle age	IIc	0	0
testis	Middle age	IIc	0	0
heart	Infant	IIc	0	0
kidney	Infant	IIc	0	0
liver	Infant	IIc	0	0
testis	Infant	IIc	0	0
heart	Middle age	IIc	0	0
kidney	School age	IIc	0	0
liver	School age	IIc	0	0
heart	Toddler	IIc	0	0
kidney	Toddler	IIc	0	0
liver	Toddler	IIc	0	0
testis	Toddler	IIc	0	0
heart	Young adult	IIc	0	0
liver	Young adult	IIc	0	0
liver	Adult	IIc	0	0
testis	Young adult	IIc	0	0
testis	Adult	IIc	0	0
heart	Embryo	IV	2.79631	0.703775
kidney	Embryo	IV	1.11761	0.42522
liver	Embryo	IV	1.65579	0.564277
ovary	Embryo	IV	0.691585	0.44731
testis	Embryo	IV	1.30997	0.520041
heart	Early embryo	IV	1.20474	0.57658
kidney	Early embryo	IV	1.98041	0.45681
liver	Early embryo	IV	0.931197	0.342292
ovary	Early embryo	IV	0.391539	0.211856
testis	Early embryo	IV	0.799883	0.525968
heart	Adolescent	IV	0	0
liver	Adolescent	IV	0	0
testis	Adolescent	IV	0.0532114	0.242213
liver	Middle age	IV	0.441543	1
testis	Middle age	IV	0	0
heart	Infant	IV	0	0
kidney	Infant	IV	0.200701	0.380308
liver	Infant	IV	0	0
testis	Infant	IV	0	0
heart	Middle age	IV	0.152256	0.658561
kidney	School age	IV	0	0
liver	School age	IV	0	0
heart	Toddler	IV	0	0
kidney	Toddler	IV	0	0
liver	Toddler	IV	0	0
testis	Toddler	IV	0	0
heart	Young adult	IV	0.275964	0.490937
liver	Young adult	IV	0	0
liver	Adult	IV	0	0
testis	Young adult	IV	0.058814	0.13036
testis	Adult	IV	0	0
heart	Embryo	Others	0.0990625	0.024932
kidney	Embryo	Others	0.563457	0.21438
liver	Embryo	Others	0	0
ovary	Embryo	Others	0.113104	0.0731546
testis	Embryo	Others	0.587638	0.233285
heart	Early embryo	Others	0.194643	0.0931544
kidney	Early embryo	Others	0.889001	0.205061
liver	Early embryo	Others	0.0565521	0.0207876
ovary	Early embryo	Others	0.216047	0.1169
testis	Early embryo	Others	0.0919849	0.0604852
heart	Adolescent	Others	0	0
liver	Adolescent	Others	0	0
testis	Adolescent	Others	0.0331388	0.150844
liver	Middle age	Others	0	0
testis	Middle age	Others	0	0
heart	Infant	Others	0	0
kidney	Infant	Others	0	0
liver	Infant	Others	0.433566	1
testis	Infant	Others	0	0
heart	Middle age	Others	0	0
kidney	School age	Others	0	0
liver	School age	Others	0	0
heart	Toddler	Others	0	0
kidney	Toddler	Others	0	0
liver	Toddler	Others	0	0
testis	Toddler	Others	0	0
heart	Young adult	Others	0	0
liver	Young adult	Others	0	0
liver	Adult	Others	0	0
testis	Young adult	Others	0.0454358	0.100708
testis	Adult	Others	0	0
heart	Embryo	III	0	0
kidney	Embryo	III	0	0
liver	Embryo	III	0	0
ovary	Embryo	III	0	0
testis	Embryo	III	0	0
heart	Early embryo	III	0	0
kidney	Early embryo	III	0.209283	0.048274
liver	Early embryo	III	0	0
ovary	Early embryo	III	0	0
testis	Early embryo	III	0	0
heart	Adolescent	III	0	0
liver	Adolescent	III	0	0
testis	Adolescent	III	0	0
liver	Middle age	III	0	0
testis	Middle age	III	0	0
heart	Infant	III	0	0
kidney	Infant	III	0	0
liver	Infant	III	0	0
testis	Infant	III	0	0
heart	Middle age	III	0	0
kidney	School age	III	0	0
liver	School age	III	0	0
heart	Toddler	III	0	0
kidney	Toddler	III	0	0
liver	Toddler	III	0	0
testis	Toddler	III	0	0
heart	Young adult	III	0	0
liver	Young adult	III	0	0
liver	Adult	III	0	0
testis	Young adult	III	0	0
testis	Adult	III	0	0

## Sheet: Cardoso-Moreira NTRK2 counts
Data origin	Accession nr.	Run_ID	Organism	Tissue	Age_class	Gene	Exon	Isoform	Norm_CPM
Cardoso-Moreira et al. (2019)	E-MTAB-6814	ERR2598052	Homo sapiens	heart	Embryo	NTRK2	26	TrkB-FL	0.0126807
Cardoso-Moreira et al. (2019)	E-MTAB-6814	ERR2598053	Homo sapiens	heart	Embryo	NTRK2	26	TrkB-FL	0.0386112
Cardoso-Moreira et al. (2019)	E-MTAB-6814	ERR2598054	Homo sapiens	heart	Embryo	NTRK2	26	TrkB-FL	0.0768481
Cardoso-Moreira et al. (2019)	E-MTAB-6814	ERR2598055	Homo sapiens	heart	Embryo	NTRK2	26	TrkB-FL	0.320338
Cardoso-Moreira et al. (2019)	E-MTAB-6814	ERR2598058	Homo sapiens	kidney	Embryo	NTRK2	26	TrkB-FL	1.53302
Cardoso-Moreira et al. (2019)	E-MTAB-6814	ERR2598059	Homo sapiens	kidney	Embryo	NTRK2	26	TrkB-FL	2.01566
Cardoso-Moreira et al. (2019)	E-MTAB-6814	ERR2598060	Homo sapiens	kidney	Embryo	NTRK2	26	TrkB-FL	1.18118
Cardoso-Moreira et al. (2019)	E-MTAB-6814	ERR2598061	Homo sapiens	liver	Embryo	NTRK2	26	TrkB-FL	0.0608231
Cardoso-Moreira et al. (2019)	E-MTAB-6814	ERR2598062	Homo sapiens	liver	Embryo	NTRK2	26	TrkB-FL	0
Cardoso-Moreira et al. (2019)	E-MTAB-6814	ERR2598063	Homo sapiens	liver	Embryo	NTRK2	26	TrkB-FL	0.0418851
Cardoso-Moreira et al. (2019)	E-MTAB-6814	ERR2598064	Homo sapiens	liver	Embryo	NTRK2	26	TrkB-FL	0.00984029
Cardoso-Moreira et al. (2019)	E-MTAB-6814	ERR2598065	Homo sapiens	ovary	Embryo	NTRK2	26	TrkB-FL	0.0667972
Cardoso-Moreira et al. (2019)	E-MTAB-6814	ERR2598066	Homo sapiens	ovary	Embryo	NTRK2	26	TrkB-FL	0.0655644
Cardoso-Moreira et al. (2019)	E-MTAB-6814	ERR2598067	Homo sapiens	testis	Embryo	NTRK2	26	TrkB-FL	0.1117
Cardoso-Moreira et al. (2019)	E-MTAB-6814	ERR2598068	Homo sapiens	testis	Embryo	NTRK2	26	TrkB-FL	0.179999
Cardoso-Moreira et al. (2019)	E-MTAB-6814	ERR2598073	Homo sapiens	heart	Embryo	NTRK2	26	TrkB-FL	0.106048
Cardoso-Moreira et al. (2019)	E-MTAB-6814	ERR2598074	Homo sapiens	heart	Embryo	NTRK2	26	TrkB-FL	0.0315866
Cardoso-Moreira et al. (2019)	E-MTAB-6814	ERR2598075	Homo sapiens	heart	Embryo	NTRK2	26	TrkB-FL	0.0764847
Cardoso-Moreira et al. (2019)	E-MTAB-6814	ERR2598076	Homo sapiens	heart	Embryo	NTRK2	26	TrkB-FL	0.239971
Cardoso-Moreira et al. (2019)	E-MTAB-6814	ERR2598081	Homo sapiens	kidney	Embryo	NTRK2	26	TrkB-FL	1.066
Cardoso-Moreira et al. (2019)	E-MTAB-6814	ERR2598082	Homo sapiens	kidney	Embryo	NTRK2	26	TrkB-FL	1.77787
Cardoso-Moreira et al. (2019)	E-MTAB-6814	ERR2598083	Homo sapiens	liver	Embryo	NTRK2	26	TrkB-FL	0.015166
Cardoso-Moreira et al. (2019)	E-MTAB-6814	ERR2598084	Homo sapiens	liver	Embryo	NTRK2	26	TrkB-FL	0.0517072
Cardoso-Moreira et al. (2019)	E-MTAB-6814	ERR2598085	Homo sapiens	liver	Embryo	NTRK2	26	TrkB-FL	0
Cardoso-Moreira et al. (2019)	E-MTAB-6814	ERR2598086	Homo sapiens	ovary	Embryo	NTRK2	26	TrkB-FL	0.129394
Cardoso-Moreira et al. (2019)	E-MTAB-6814	ERR2598087	Homo sapiens	testis	Embryo	NTRK2	26	TrkB-FL	0.194864
Cardoso-Moreira et al. (2019)	E-MTAB-6814	ERR2598088	Homo sapiens	testis	Embryo	NTRK2	26	TrkB-FL	0.164656
Cardoso-Moreira et al. (2019)	E-MTAB-6814	ERR2598090	Homo sapiens	heart	Embryo	NTRK2	26	TrkB-FL	0.0246002
Cardoso-Moreira et al. (2019)	E-MTAB-6814	ERR2598091	Homo sapiens	heart	Embryo	NTRK2	26	TrkB-FL	0.0903681
Cardoso-Moreira et al. (2019)	E-MTAB-6814	ERR2598095	Homo sapiens	kidney	Embryo	NTRK2	26	TrkB-FL	1.527
Cardoso-Moreira et al. (2019)	E-MTAB-6814	ERR2598096	Homo sapiens	kidney	Embryo	NTRK2	26	TrkB-FL	2.01268
Cardoso-Moreira et al. (2019)	E-MTAB-6814	ERR2598097	Homo sapiens	liver	Embryo	NTRK2	26	TrkB-FL	0.0306496
Cardoso-Moreira et al. (2019)	E-MTAB-6814	ERR2598098	Homo sapiens	ovary	Embryo	NTRK2	26	TrkB-FL	0.162427
Cardoso-Moreira et al. (2019)	E-MTAB-6814	ERR2598099	Homo sapiens	ovary	Embryo	NTRK2	26	TrkB-FL	0.131717
Cardoso-Moreira et al. (2019)	E-MTAB-6814	ERR2598100	Homo sapiens	testis	Embryo	NTRK2	26	TrkB-FL	0.052532
Cardoso-Moreira et al. (2019)	E-MTAB-6814	ERR2598101	Homo sapiens	testis	Embryo	NTRK2	26	TrkB-FL	0.161537
Cardoso-Moreira et al. (2019)	E-MTAB-6814	ERR2598105	Homo sapiens	heart	Embryo	NTRK2	26	TrkB-FL	0.00870901
Cardoso-Moreira et al. (2019)	E-MTAB-6814	ERR2598106	Homo sapiens	heart	Embryo	NTRK2	26	TrkB-FL	0.169159
Cardoso-Moreira et al. (2019)	E-MTAB-6814	ERR2598107	Homo sapiens	heart	Embryo	NTRK2	26	TrkB-FL	0.156029
Cardoso-Moreira et al. (2019)	E-MTAB-6814	ERR2598108	Homo sapiens	heart	Embryo	NTRK2	26	TrkB-FL	0.062236
Cardoso-Moreira et al. (2019)	E-MTAB-6814	ERR2598112	Homo sapiens	kidney	Embryo	NTRK2	26	TrkB-FL	1.41163
Cardoso-Moreira et al. (2019)	E-MTAB-6814	ERR2598113	Homo sapiens	kidney	Embryo	NTRK2	26	TrkB-FL	2.90806
Cardoso-Moreira et al. (2019)	E-MTAB-6814	ERR2598114	Homo sapiens	kidney	Embryo	NTRK2	26	TrkB-FL	1.72398
Cardoso-Moreira et al. (2019)	E-MTAB-6814	ERR2598115	Homo sapiens	liver	Embryo	NTRK2	26	TrkB-FL	0.00983455
Cardoso-Moreira et al. (2019)	E-MTAB-6814	ERR2598116	Homo sapiens	ovary	Embryo	NTRK2	26	TrkB-FL	0.232191
Cardoso-Moreira et al. (2019)	E-MTAB-6814	ERR2598117	Homo sapiens	testis	Embryo	NTRK2	26	TrkB-FL	0.235899
Cardoso-Moreira et al. (2019)	E-MTAB-6814	ERR2598118	Homo sapiens	testis	Embryo	NTRK2	26	TrkB-FL	0.122325
Cardoso-Moreira et al. (2019)	E-MTAB-6814	ERR2598119	Homo sapiens	testis	Embryo	NTRK2	26	TrkB-FL	0.0862556
Cardoso-Moreira et al. (2019)	E-MTAB-6814	ERR2598122	Homo sapiens	heart	Embryo	NTRK2	26	TrkB-FL	0.0115589
Cardoso-Moreira et al. (2019)	E-MTAB-6814	ERR2598123	Homo sapiens	heart	Embryo	NTRK2	26	TrkB-FL	0.899628
Cardoso-Moreira et al. (2019)	E-MTAB-6814	ERR2598124	Homo sapiens	heart	Embryo	NTRK2	26	TrkB-FL	0.522218
Cardoso-Moreira et al. (2019)	E-MTAB-6814	ERR2598128	Homo sapiens	kidney	Embryo	NTRK2	26	TrkB-FL	1.45225
Cardoso-Moreira et al. (2019)	E-MTAB-6814	ERR2598129	Homo sapiens	kidney	Embryo	NTRK2	26	TrkB-FL	3.86702
Cardoso-Moreira et al. (2019)	E-MTAB-6814	ERR2598130	Homo sapiens	kidney	Embryo	NTRK2	26	TrkB-FL	2.17083
Cardoso-Moreira et al. (2019)	E-MTAB-6814	ERR2598131	Homo sapiens	liver	Embryo	NTRK2	26	TrkB-FL	0.0133692
Cardoso-Moreira et al. (2019)	E-MTAB-6814	ERR2598132	Homo sapiens	liver	Embryo	NTRK2	26	TrkB-FL	0
Cardoso-Moreira et al. (2019)	E-MTAB-6814	ERR2598133	Homo sapiens	ovary	Embryo	NTRK2	26	TrkB-FL	0.101544
Cardoso-Moreira et al. (2019)	E-MTAB-6814	ERR2598134	Homo sapiens	testis	Embryo	NTRK2	26	TrkB-FL	0.912522
Cardoso-Moreira et al. (2019)	E-MTAB-6814	ERR2598135	Homo sapiens	testis	Embryo	NTRK2	26	TrkB-FL	0.441651
Cardoso-Moreira et al. (2019)	E-MTAB-6814	ERR2598136	Homo sapiens	testis	Embryo	NTRK2	26	TrkB-FL	0.158473
Cardoso-Moreira et al. (2019)	E-MTAB-6814	ERR2598138	Homo sapiens	heart	Embryo	NTRK2	26	TrkB-FL	0.104859
Cardoso-Moreira et al. (2019)	E-MTAB-6814	ERR2598139	Homo sapiens	kidney	Embryo	NTRK2	26	TrkB-FL	1.76795
Cardoso-Moreira et al. (2019)	E-MTAB-6814	ERR2598140	Homo sapiens	kidney	Embryo	NTRK2	26	TrkB-FL	3.05514
Cardoso-Moreira et al. (2019)	E-MTAB-6814	ERR2598141	Homo sapiens	kidney	Embryo	NTRK2	26	TrkB-FL	1.28145
Cardoso-Moreira et al. (2019)	E-MTAB-6814	ERR2598142	Homo sapiens	liver	Embryo	NTRK2	26	TrkB-FL	0.0117959
Cardoso-Moreira et al. (2019)	E-MTAB-6814	ERR2598143	Homo sapiens	liver	Embryo	NTRK2	26	TrkB-FL	0.0101412
Cardoso-Moreira et al. (2019)	E-MTAB-6814	ERR2598144	Homo sapiens	liver	Embryo	NTRK2	26	TrkB-FL	0.00873177
Cardoso-Moreira et al. (2019)	E-MTAB-6814	ERR2598145	Homo sapiens	ovary	Embryo	NTRK2	26	TrkB-FL	0.0663322
Cardoso-Moreira et al. (2019)	E-MTAB-6814	ERR2598146	Homo sapiens	ovary	Embryo	NTRK2	26	TrkB-FL	0.0650402
Cardoso-Moreira et al. (2019)	E-MTAB-6814	ERR2598147	Homo sapiens	testis	Embryo	NTRK2	26	TrkB-FL	1.12191
Cardoso-Moreira et al. (2019)	E-MTAB-6814	ERR2598153	Homo sapiens	heart	Embryo	NTRK2	26	TrkB-FL	0.177667
Cardoso-Moreira et al. (2019)	E-MTAB-6814	ERR2598154	Homo sapiens	heart	Embryo	NTRK2	26	TrkB-FL	0.126643
Cardoso-Moreira et al. (2019)	E-MTAB-6814	ERR2598155	Homo sapiens	heart	Embryo	NTRK2	26	TrkB-FL	0.0456977
Cardoso-Moreira et al. (2019)	E-MTAB-6814	ERR2598156	Homo sapiens	kidney	Embryo	NTRK2	26	TrkB-FL	0.353614
Cardoso-Moreira et al. (2019)	E-MTAB-6814	ERR2598157	Homo sapiens	kidney	Embryo	NTRK2	26	TrkB-FL	1.45164
Cardoso-Moreira et al. (2019)	E-MTAB-6814	ERR2598158	Homo sapiens	kidney	Embryo	NTRK2	26	TrkB-FL	1.36235
Cardoso-Moreira et al. (2019)	E-MTAB-6814	ERR2598159	Homo sapiens	liver	Embryo	NTRK2	26	TrkB-FL	0.0136398
Cardoso-Moreira et al. (2019)	E-MTAB-6814	ERR2598160	Homo sapiens	liver	Embryo	NTRK2	26	TrkB-FL	0
Cardoso-Moreira et al. (2019)	E-MTAB-6814	ERR2598161	Homo sapiens	liver	Embryo	NTRK2	26	TrkB-FL	0
Cardoso-Moreira et al. (2019)	E-MTAB-6814	ERR2598162	Homo sapiens	liver	Embryo	NTRK2	26	TrkB-FL	0.0173286
Cardoso-Moreira et al. (2019)	E-MTAB-6814	ERR2598163	Homo sapiens	testis	Embryo	NTRK2	26	TrkB-FL	0.399747
Cardoso-Moreira et al. (2019)	E-MTAB-6814	ERR2598167	Homo sapiens	heart	Early embryo	NTRK2	26	TrkB-FL	0.0686894
Cardoso-Moreira et al. (2019)	E-MTAB-6814	ERR2598168	Homo sapiens	heart	Early embryo	NTRK2	26	TrkB-FL	0.0619796
Cardoso-Moreira et al. (2019)	E-MTAB-6814	ERR2598172	Homo sapiens	kidney	Early embryo	NTRK2	26	TrkB-FL	1.05117
Cardoso-Moreira et al. (2019)	E-MTAB-6814	ERR2598173	Homo sapiens	liver	Early embryo	NTRK2	26	TrkB-FL	0.507772
Cardoso-Moreira et al. (2019)	E-MTAB-6814	ERR2598174	Homo sapiens	liver	Early embryo	NTRK2	26	TrkB-FL	0.208243
Cardoso-Moreira et al. (2019)	E-MTAB-6814	ERR2598175	Homo sapiens	liver	Early embryo	NTRK2	26	TrkB-FL	0.019203
Cardoso-Moreira et al. (2019)	E-MTAB-6814	ERR2598176	Homo sapiens	liver	Early embryo	NTRK2	26	TrkB-FL	0.0595515
Cardoso-Moreira et al. (2019)	E-MTAB-6814	ERR2598177	Homo sapiens	ovary	Early embryo	NTRK2	26	TrkB-FL	2.66243
Cardoso-Moreira et al. (2019)	E-MTAB-6814	ERR2598178	Homo sapiens	ovary	Early embryo	NTRK2	26	TrkB-FL	1.241
Cardoso-Moreira et al. (2019)	E-MTAB-6814	ERR2598179	Homo sapiens	testis	Early embryo	NTRK2	26	TrkB-FL	2.08485
Cardoso-Moreira et al. (2019)	E-MTAB-6814	ERR2598182	Homo sapiens	heart	Early embryo	NTRK2	26	TrkB-FL	0.24719
Cardoso-Moreira et al. (2019)	E-MTAB-6814	ERR2598183	Homo sapiens	heart	Early embryo	NTRK2	26	TrkB-FL	0.429747
Cardoso-Moreira et al. (2019)	E-MTAB-6814	ERR2598186	Homo sapiens	kidney	Early embryo	NTRK2	26	TrkB-FL	1.14472
Cardoso-Moreira et al. (2019)	E-MTAB-6814	ERR2598187	Homo sapiens	kidney	Early embryo	NTRK2	26	TrkB-FL	1.09956
Cardoso-Moreira et al. (2019)	E-MTAB-6814	ERR2598188	Homo sapiens	liver	Early embryo	NTRK2	26	TrkB-FL	0
Cardoso-Moreira et al. (2019)	E-MTAB-6814	ERR2598189	Homo sapiens	liver	Early embryo	NTRK2	26	TrkB-FL	0.024172
Cardoso-Moreira et al. (2019)	E-MTAB-6814	ERR2598190	Homo sapiens	ovary	Early embryo	NTRK2	26	TrkB-FL	0.660825
Cardoso-Moreira et al. (2019)	E-MTAB-6814	ERR2598191	Homo sapiens	testis	Early embryo	NTRK2	26	TrkB-FL	0.593423
Cardoso-Moreira et al. (2019)	E-MTAB-6814	ERR2598192	Homo sapiens	testis	Early embryo	NTRK2	26	TrkB-FL	1.07786
Cardoso-Moreira et al. (2019)	E-MTAB-6814	ERR2598193	Homo sapiens	heart	Early embryo	NTRK2	26	TrkB-FL	0.14002
Cardoso-Moreira et al. (2019)	E-MTAB-6814	ERR2598194	Homo sapiens	heart	Early embryo	NTRK2	26	TrkB-FL	0.272981
Cardoso-Moreira et al. (2019)	E-MTAB-6814	ERR2598199	Homo sapiens	kidney	Early embryo	NTRK2	26	TrkB-FL	2.38531
Cardoso-Moreira et al. (2019)	E-MTAB-6814	ERR2598200	Homo sapiens	kidney	Early embryo	NTRK2	26	TrkB-FL	0.507444
Cardoso-Moreira et al. (2019)	E-MTAB-6814	ERR2598201	Homo sapiens	liver	Early embryo	NTRK2	26	TrkB-FL	0.127412
Cardoso-Moreira et al. (2019)	E-MTAB-6814	ERR2598202	Homo sapiens	liver	Early embryo	NTRK2	26	TrkB-FL	0.0175596
Cardoso-Moreira et al. (2019)	E-MTAB-6814	ERR2598203	Homo sapiens	ovary	Early embryo	NTRK2	26	TrkB-FL	0.868339
Cardoso-Moreira et al. (2019)	E-MTAB-6814	ERR2598204	Homo sapiens	testis	Early embryo	NTRK2	26	TrkB-FL	1.22089
Cardoso-Moreira et al. (2019)	E-MTAB-6814	ERR2598205	Homo sapiens	testis	Early embryo	NTRK2	26	TrkB-FL	0.823558
Cardoso-Moreira et al. (2019)	E-MTAB-6814	ERR2598209	Homo sapiens	heart	Early embryo	NTRK2	26	TrkB-FL	0.347369
Cardoso-Moreira et al. (2019)	E-MTAB-6814	ERR2598210	Homo sapiens	heart	Early embryo	NTRK2	26	TrkB-FL	0.255015
Cardoso-Moreira et al. (2019)	E-MTAB-6814	ERR2598211	Homo sapiens	heart	Early embryo	NTRK2	26	TrkB-FL	0.206954
Cardoso-Moreira et al. (2019)	E-MTAB-6814	ERR2598215	Homo sapiens	kidney	Early embryo	NTRK2	26	TrkB-FL	1.71313
Cardoso-Moreira et al. (2019)	E-MTAB-6814	ERR2598216	Homo sapiens	kidney	Early embryo	NTRK2	26	TrkB-FL	1.49311
Cardoso-Moreira et al. (2019)	E-MTAB-6814	ERR2598217	Homo sapiens	liver	Early embryo	NTRK2	26	TrkB-FL	0.0085616
Cardoso-Moreira et al. (2019)	E-MTAB-6814	ERR2598218	Homo sapiens	liver	Early embryo	NTRK2	26	TrkB-FL	0
Cardoso-Moreira et al. (2019)	E-MTAB-6814	ERR2598219	Homo sapiens	liver	Early embryo	NTRK2	26	TrkB-FL	0.0125577
Cardoso-Moreira et al. (2019)	E-MTAB-6814	ERR2598220	Homo sapiens	liver	Early embryo	NTRK2	26	TrkB-FL	0.0658414
Cardoso-Moreira et al. (2019)	E-MTAB-6814	ERR2598221	Homo sapiens	ovary	Early embryo	NTRK2	26	TrkB-FL	0.626081
Cardoso-Moreira et al. (2019)	E-MTAB-6814	ERR2598222	Homo sapiens	ovary	Early embryo	NTRK2	26	TrkB-FL	0.582365
Cardoso-Moreira et al. (2019)	E-MTAB-6814	ERR2598223	Homo sapiens	testis	Early embryo	NTRK2	26	TrkB-FL	0.257709
Cardoso-Moreira et al. (2019)	E-MTAB-6814	ERR2598224	Homo sapiens	testis	Early embryo	NTRK2	26	TrkB-FL	0.351676
Cardoso-Moreira et al. (2019)	E-MTAB-6814	ERR2598225	Homo sapiens	testis	Early embryo	NTRK2	26	TrkB-FL	0.446823
Cardoso-Moreira et al. (2019)	E-MTAB-6814	ERR2598230	Homo sapiens	heart	Early embryo	NTRK2	26	TrkB-FL	0.178128
Cardoso-Moreira et al. (2019)	E-MTAB-6814	ERR2598231	Homo sapiens	heart	Early embryo	NTRK2	26	TrkB-FL	0.146395
Cardoso-Moreira et al. (2019)	E-MTAB-6814	ERR2598232	Homo sapiens	heart	Early embryo	NTRK2	26	TrkB-FL	0.0677068
Cardoso-Moreira et al. (2019)	E-MTAB-6814	ERR2598233	Homo sapiens	heart	Early embryo	NTRK2	26	TrkB-FL	0.042804
Cardoso-Moreira et al. (2019)	E-MTAB-6814	ERR2598234	Homo sapiens	heart	Early embryo	NTRK2	26	TrkB-FL	0.111345
Cardoso-Moreira et al. (2019)	E-MTAB-6814	ERR2598239	Homo sapiens	kidney	Early embryo	NTRK2	26	TrkB-FL	2.64611
Cardoso-Moreira et al. (2019)	E-MTAB-6814	ERR2598240	Homo sapiens	kidney	Early embryo	NTRK2	26	TrkB-FL	2.28875
Cardoso-Moreira et al. (2019)	E-MTAB-6814	ERR2598241	Homo sapiens	liver	Early embryo	NTRK2	26	TrkB-FL	0.0680303
Cardoso-Moreira et al. (2019)	E-MTAB-6814	ERR2598242	Homo sapiens	liver	Early embryo	NTRK2	26	TrkB-FL	0.044543
Cardoso-Moreira et al. (2019)	E-MTAB-6814	ERR2598243	Homo sapiens	liver	Early embryo	NTRK2	26	TrkB-FL	0.0504586
Cardoso-Moreira et al. (2019)	E-MTAB-6814	ERR2598244	Homo sapiens	liver	Early embryo	NTRK2	26	TrkB-FL	0
Cardoso-Moreira et al. (2019)	E-MTAB-6814	ERR2598245	Homo sapiens	ovary	Early embryo	NTRK2	26	TrkB-FL	0.193404
Cardoso-Moreira et al. (2019)	E-MTAB-6814	ERR2598246	Homo sapiens	ovary	Early embryo	NTRK2	26	TrkB-FL	0.751087
Cardoso-Moreira et al. (2019)	E-MTAB-6814	ERR2598247	Homo sapiens	testis	Early embryo	NTRK2	26	TrkB-FL	0.219486
Cardoso-Moreira et al. (2019)	E-MTAB-6814	ERR2598248	Homo sapiens	testis	Early embryo	NTRK2	26	TrkB-FL	0.153509
Cardoso-Moreira et al. (2019)	E-MTAB-6814	ERR2598249	Homo sapiens	testis	Early embryo	NTRK2	26	TrkB-FL	0.184733
Cardoso-Moreira et al. (2019)	E-MTAB-6814	ERR2598253	Homo sapiens	heart	Early embryo	NTRK2	26	TrkB-FL	0.0298469
Cardoso-Moreira et al. (2019)	E-MTAB-6814	ERR2598254	Homo sapiens	heart	Early embryo	NTRK2	26	TrkB-FL	0.0638878
Cardoso-Moreira et al. (2019)	E-MTAB-6814	ERR2598255	Homo sapiens	heart	Early embryo	NTRK2	26	TrkB-FL	0.31586
Cardoso-Moreira et al. (2019)	E-MTAB-6814	ERR2598258	Homo sapiens	kidney	Early embryo	NTRK2	26	TrkB-FL	2.88705
Cardoso-Moreira et al. (2019)	E-MTAB-6814	ERR2598259	Homo sapiens	kidney	Early embryo	NTRK2	26	TrkB-FL	1.73142
Cardoso-Moreira et al. (2019)	E-MTAB-6814	ERR2598260	Homo sapiens	liver	Early embryo	NTRK2	26	TrkB-FL	0.0193674
Cardoso-Moreira et al. (2019)	E-MTAB-6814	ERR2598261	Homo sapiens	liver	Early embryo	NTRK2	26	TrkB-FL	0
Cardoso-Moreira et al. (2019)	E-MTAB-6814	ERR2598262	Homo sapiens	liver	Early embryo	NTRK2	26	TrkB-FL	0.0371182
Cardoso-Moreira et al. (2019)	E-MTAB-6814	ERR2598263	Homo sapiens	ovary	Early embryo	NTRK2	26	TrkB-FL	0.252807
Cardoso-Moreira et al. (2019)	E-MTAB-6814	ERR2598264	Homo sapiens	testis	Early embryo	NTRK2	26	TrkB-FL	0.295671
Cardoso-Moreira et al. (2019)	E-MTAB-6814	ERR2598265	Homo sapiens	testis	Early embryo	NTRK2	26	TrkB-FL	0.198936
Cardoso-Moreira et al. (2019)	E-MTAB-6814	ERR2598270	Homo sapiens	heart	Adolescent	NTRK2	26	TrkB-FL	0.066948
Cardoso-Moreira et al. (2019)	E-MTAB-6814	ERR2598275	Homo sapiens	liver	Adolescent	NTRK2	26	TrkB-FL	0.0315745
Cardoso-Moreira et al. (2019)	E-MTAB-6814	ERR2598276	Homo sapiens	testis	Adolescent	NTRK2	26	TrkB-FL	0.122374
Cardoso-Moreira et al. (2019)	E-MTAB-6814	ERR2598277	Homo sapiens	testis	Adolescent	NTRK2	26	TrkB-FL	0.2098
Cardoso-Moreira et al. (2019)	E-MTAB-6814	ERR2598278	Homo sapiens	testis	Adolescent	NTRK2	26	TrkB-FL	0.155428
Cardoso-Moreira et al. (2019)	E-MTAB-6814	ERR2598279	Homo sapiens	testis	Adolescent	NTRK2	26	TrkB-FL	0.22232
Cardoso-Moreira et al. (2019)	E-MTAB-6814	ERR2598284	Homo sapiens	liver	Middle age	NTRK2	26	TrkB-FL	0.0980532
Cardoso-Moreira et al. (2019)	E-MTAB-6814	ERR2598285	Homo sapiens	liver	Middle age	NTRK2	26	TrkB-FL	1.06893
Cardoso-Moreira et al. (2019)	E-MTAB-6814	ERR2598286	Homo sapiens	testis	Middle age	NTRK2	26	TrkB-FL	0.113013
Cardoso-Moreira et al. (2019)	E-MTAB-6814	ERR2598289	Homo sapiens	heart	Infant	NTRK2	26	TrkB-FL	0.0436629
Cardoso-Moreira et al. (2019)	E-MTAB-6814	ERR2598290	Homo sapiens	heart	Infant	NTRK2	26	TrkB-FL	0.0257221
Cardoso-Moreira et al. (2019)	E-MTAB-6814	ERR2598291	Homo sapiens	heart	Infant	NTRK2	26	TrkB-FL	0.0208805
Cardoso-Moreira et al. (2019)	E-MTAB-6814	ERR2598296	Homo sapiens	kidney	Infant	NTRK2	26	TrkB-FL	0.665751
Cardoso-Moreira et al. (2019)	E-MTAB-6814	ERR2598297	Homo sapiens	kidney	Infant	NTRK2	26	TrkB-FL	0.334987
Cardoso-Moreira et al. (2019)	E-MTAB-6814	ERR2598298	Homo sapiens	kidney	Infant	NTRK2	26	TrkB-FL	0.10362
Cardoso-Moreira et al. (2019)	E-MTAB-6814	ERR2598299	Homo sapiens	kidney	Infant	NTRK2	26	TrkB-FL	0.326427
Cardoso-Moreira et al. (2019)	E-MTAB-6814	ERR2598300	Homo sapiens	liver	Infant	NTRK2	26	TrkB-FL	0.0920671
Cardoso-Moreira et al. (2019)	E-MTAB-6814	ERR2598301	Homo sapiens	liver	Infant	NTRK2	26	TrkB-FL	0.0157758
Cardoso-Moreira et al. (2019)	E-MTAB-6814	ERR2598302	Homo sapiens	testis	Infant	NTRK2	26	TrkB-FL	0.399621
Cardoso-Moreira et al. (2019)	E-MTAB-6814	ERR2598303	Homo sapiens	testis	Infant	NTRK2	26	TrkB-FL	0.141973
Cardoso-Moreira et al. (2019)	E-MTAB-6814	ERR2598304	Homo sapiens	testis	Infant	NTRK2	26	TrkB-FL	0.203345
Cardoso-Moreira et al. (2019)	E-MTAB-6814	ERR2598307	Homo sapiens	heart	Middle age	NTRK2	26	TrkB-FL	0.145378
Cardoso-Moreira et al. (2019)	E-MTAB-6814	ERR2598310	Homo sapiens	liver	Middle age	NTRK2	26	TrkB-FL	0.0245797
Cardoso-Moreira et al. (2019)	E-MTAB-6814	ERR2598311	Homo sapiens	testis	Middle age	NTRK2	26	TrkB-FL	0.0676377
Cardoso-Moreira et al. (2019)	E-MTAB-6814	ERR2598315	Homo sapiens	heart	Infant	NTRK2	26	TrkB-FL	0.0617104
Cardoso-Moreira et al. (2019)	E-MTAB-6814	ERR2598316	Homo sapiens	heart	Infant	NTRK2	26	TrkB-FL	0.140537
Cardoso-Moreira et al. (2019)	E-MTAB-6814	ERR2598317	Homo sapiens	heart	Infant	NTRK2	26	TrkB-FL	0.173377
Cardoso-Moreira et al. (2019)	E-MTAB-6814	ERR2598323	Homo sapiens	kidney	Infant	NTRK2	26	TrkB-FL	0.249594
Cardoso-Moreira et al. (2019)	E-MTAB-6814	ERR2598324	Homo sapiens	kidney	Infant	NTRK2	26	TrkB-FL	0.513294
Cardoso-Moreira et al. (2019)	E-MTAB-6814	ERR2598325	Homo sapiens	kidney	Infant	NTRK2	26	TrkB-FL	0.48647
Cardoso-Moreira et al. (2019)	E-MTAB-6814	ERR2598326	Homo sapiens	liver	Infant	NTRK2	26	TrkB-FL	0.0606945
Cardoso-Moreira et al. (2019)	E-MTAB-6814	ERR2598327	Homo sapiens	liver	Infant	NTRK2	26	TrkB-FL	0.535519
Cardoso-Moreira et al. (2019)	E-MTAB-6814	ERR2598333	Homo sapiens	kidney	School age	NTRK2	26	TrkB-FL	0.17841
Cardoso-Moreira et al. (2019)	E-MTAB-6814	ERR2598334	Homo sapiens	liver	School age	NTRK2	26	TrkB-FL	0.069329
Cardoso-Moreira et al. (2019)	E-MTAB-6814	ERR2598338	Homo sapiens	heart	Toddler	NTRK2	26	TrkB-FL	0.0793974
Cardoso-Moreira et al. (2019)	E-MTAB-6814	ERR2598339	Homo sapiens	heart	Toddler	NTRK2	26	TrkB-FL	0.0247519
Cardoso-Moreira et al. (2019)	E-MTAB-6814	ERR2598342	Homo sapiens	kidney	Toddler	NTRK2	26	TrkB-FL	0.7712
Cardoso-Moreira et al. (2019)	E-MTAB-6814	ERR2598343	Homo sapiens	kidney	Toddler	NTRK2	26	TrkB-FL	0.196968
Cardoso-Moreira et al. (2019)	E-MTAB-6814	ERR2598344	Homo sapiens	liver	Toddler	NTRK2	26	TrkB-FL	0.236016
Cardoso-Moreira et al. (2019)	E-MTAB-6814	ERR2598345	Homo sapiens	testis	Toddler	NTRK2	26	TrkB-FL	0.44873
Cardoso-Moreira et al. (2019)	E-MTAB-6814	ERR2598351	Homo sapiens	heart	Young adult	NTRK2	26	TrkB-FL	0.0415884
Cardoso-Moreira et al. (2019)	E-MTAB-6814	ERR2598357	Homo sapiens	liver	Young adult	NTRK2	26	TrkB-FL	0.137408
Cardoso-Moreira et al. (2019)	E-MTAB-6814	ERR2598358	Homo sapiens	liver	Adult	NTRK2	26	TrkB-FL	0.0233496
Cardoso-Moreira et al. (2019)	E-MTAB-6814	ERR2598359	Homo sapiens	liver	Adult	NTRK2	26	TrkB-FL	0.00632954
Cardoso-Moreira et al. (2019)	E-MTAB-6814	ERR2598360	Homo sapiens	testis	Young adult	NTRK2	26	TrkB-FL	0.228041
Cardoso-Moreira et al. (2019)	E-MTAB-6814	ERR2598361	Homo sapiens	testis	Young adult	NTRK2	26	TrkB-FL	0.118735
Cardoso-Moreira et al. (2019)	E-MTAB-6814	ERR2598362	Homo sapiens	testis	Young adult	NTRK2	26	TrkB-FL	0.13407
Cardoso-Moreira et al. (2019)	E-MTAB-6814	ERR2598363	Homo sapiens	testis	Adult	NTRK2	26	TrkB-FL	0.128207
Cardoso-Moreira et al. (2019)	E-MTAB-6814	ERR2598052	Homo sapiens	heart	Embryo	NTRK2	21	TrkB-Shc	0.0120436
Cardoso-Moreira et al. (2019)	E-MTAB-6814	ERR2598053	Homo sapiens	heart	Embryo	NTRK2	21	TrkB-Shc	0.00733423
Cardoso-Moreira et al. (2019)	E-MTAB-6814	ERR2598054	Homo sapiens	heart	Embryo	NTRK2	21	TrkB-Shc	0.0486579
Cardoso-Moreira et al. (2019)	E-MTAB-6814	ERR2598055	Homo sapiens	heart	Embryo	NTRK2	21	TrkB-Shc	0.0579509
Cardoso-Moreira et al. (2019)	E-MTAB-6814	ERR2598058	Homo sapiens	kidney	Embryo	NTRK2	21	TrkB-Shc	0.47478
Cardoso-Moreira et al. (2019)	E-MTAB-6814	ERR2598059	Homo sapiens	kidney	Embryo	NTRK2	21	TrkB-Shc	0.56814
Cardoso-Moreira et al. (2019)	E-MTAB-6814	ERR2598060	Homo sapiens	kidney	Embryo	NTRK2	21	TrkB-Shc	0.584092
Cardoso-Moreira et al. (2019)	E-MTAB-6814	ERR2598061	Homo sapiens	liver	Embryo	NTRK2	21	TrkB-Shc	0
Cardoso-Moreira et al. (2019)	E-MTAB-6814	ERR2598062	Homo sapiens	liver	Embryo	NTRK2	21	TrkB-Shc	0
Cardoso-Moreira et al. (2019)	E-MTAB-6814	ERR2598063	Homo sapiens	liver	Embryo	NTRK2	21	TrkB-Shc	0
Cardoso-Moreira et al. (2019)	E-MTAB-6814	ERR2598064	Homo sapiens	liver	Embryo	NTRK2	21	TrkB-Shc	0
Cardoso-Moreira et al. (2019)	E-MTAB-6814	ERR2598065	Homo sapiens	ovary	Embryo	NTRK2	21	TrkB-Shc	0.0396506
Cardoso-Moreira et al. (2019)	E-MTAB-6814	ERR2598066	Homo sapiens	ovary	Embryo	NTRK2	21	TrkB-Shc	0.0484323
Cardoso-Moreira et al. (2019)	E-MTAB-6814	ERR2598067	Homo sapiens	testis	Embryo	NTRK2	21	TrkB-Shc	0.0151554
Cardoso-Moreira et al. (2019)	E-MTAB-6814	ERR2598068	Homo sapiens	testis	Embryo	NTRK2	21	TrkB-Shc	0.0584846
Cardoso-Moreira et al. (2019)	E-MTAB-6814	ERR2598073	Homo sapiens	heart	Embryo	NTRK2	21	TrkB-Shc	0.017774
Cardoso-Moreira et al. (2019)	E-MTAB-6814	ERR2598074	Homo sapiens	heart	Embryo	NTRK2	21	TrkB-Shc	0.0299996
Cardoso-Moreira et al. (2019)	E-MTAB-6814	ERR2598075	Homo sapiens	heart	Embryo	NTRK2	21	TrkB-Shc	0.0181604
Cardoso-Moreira et al. (2019)	E-MTAB-6814	ERR2598076	Homo sapiens	heart	Embryo	NTRK2	21	TrkB-Shc	0.100808
Cardoso-Moreira et al. (2019)	E-MTAB-6814	ERR2598081	Homo sapiens	kidney	Embryo	NTRK2	21	TrkB-Shc	0.400443
Cardoso-Moreira et al. (2019)	E-MTAB-6814	ERR2598082	Homo sapiens	kidney	Embryo	NTRK2	21	TrkB-Shc	0.515713
Cardoso-Moreira et al. (2019)	E-MTAB-6814	ERR2598083	Homo sapiens	liver	Embryo	NTRK2	21	TrkB-Shc	0
Cardoso-Moreira et al. (2019)	E-MTAB-6814	ERR2598084	Homo sapiens	liver	Embryo	NTRK2	21	TrkB-Shc	0
Cardoso-Moreira et al. (2019)	E-MTAB-6814	ERR2598085	Homo sapiens	liver	Embryo	NTRK2	21	TrkB-Shc	0
Cardoso-Moreira et al. (2019)	E-MTAB-6814	ERR2598086	Homo sapiens	ovary	Embryo	NTRK2	21	TrkB-Shc	0.0468161
Cardoso-Moreira et al. (2019)	E-MTAB-6814	ERR2598087	Homo sapiens	testis	Embryo	NTRK2	21	TrkB-Shc	0.0319092
Cardoso-Moreira et al. (2019)	E-MTAB-6814	ERR2598088	Homo sapiens	testis	Embryo	NTRK2	21	TrkB-Shc	0.0586435
Cardoso-Moreira et al. (2019)	E-MTAB-6814	ERR2598090	Homo sapiens	heart	Embryo	NTRK2	21	TrkB-Shc	0.0467283
Cardoso-Moreira et al. (2019)	E-MTAB-6814	ERR2598091	Homo sapiens	heart	Embryo	NTRK2	21	TrkB-Shc	0.0306527
Cardoso-Moreira et al. (2019)	E-MTAB-6814	ERR2598095	Homo sapiens	kidney	Embryo	NTRK2	21	TrkB-Shc	0.554293
Cardoso-Moreira et al. (2019)	E-MTAB-6814	ERR2598096	Homo sapiens	kidney	Embryo	NTRK2	21	TrkB-Shc	0.555841
Cardoso-Moreira et al. (2019)	E-MTAB-6814	ERR2598097	Homo sapiens	liver	Embryo	NTRK2	21	TrkB-Shc	0
Cardoso-Moreira et al. (2019)	E-MTAB-6814	ERR2598098	Homo sapiens	ovary	Embryo	NTRK2	21	TrkB-Shc	0.0514218
Cardoso-Moreira et al. (2019)	E-MTAB-6814	ERR2598099	Homo sapiens	ovary	Embryo	NTRK2	21	TrkB-Shc	0.0694993
Cardoso-Moreira et al. (2019)	E-MTAB-6814	ERR2598100	Homo sapiens	testis	Embryo	NTRK2	21	TrkB-Shc	0.0249463
Cardoso-Moreira et al. (2019)	E-MTAB-6814	ERR2598101	Homo sapiens	testis	Embryo	NTRK2	21	TrkB-Shc	0.059008
Cardoso-Moreira et al. (2019)	E-MTAB-6814	ERR2598105	Homo sapiens	heart	Embryo	NTRK2	21	TrkB-Shc	0
Cardoso-Moreira et al. (2019)	E-MTAB-6814	ERR2598106	Homo sapiens	heart	Embryo	NTRK2	21	TrkB-Shc	0.096396
Cardoso-Moreira et al. (2019)	E-MTAB-6814	ERR2598107	Homo sapiens	heart	Embryo	NTRK2	21	TrkB-Shc	0.0905603
Cardoso-Moreira et al. (2019)	E-MTAB-6814	ERR2598108	Homo sapiens	heart	Embryo	NTRK2	21	TrkB-Shc	0.0236436
Cardoso-Moreira et al. (2019)	E-MTAB-6814	ERR2598112	Homo sapiens	kidney	Embryo	NTRK2	21	TrkB-Shc	0.443113
Cardoso-Moreira et al. (2019)	E-MTAB-6814	ERR2598113	Homo sapiens	kidney	Embryo	NTRK2	21	TrkB-Shc	1.06096
Cardoso-Moreira et al. (2019)	E-MTAB-6814	ERR2598114	Homo sapiens	kidney	Embryo	NTRK2	21	TrkB-Shc	0.711117
Cardoso-Moreira et al. (2019)	E-MTAB-6814	ERR2598115	Homo sapiens	liver	Embryo	NTRK2	21	TrkB-Shc	0
Cardoso-Moreira et al. (2019)	E-MTAB-6814	ERR2598116	Homo sapiens	ovary	Embryo	NTRK2	21	TrkB-Shc	0.123494
Cardoso-Moreira et al. (2019)	E-MTAB-6814	ERR2598117	Homo sapiens	testis	Embryo	NTRK2	21	TrkB-Shc	0.0916553
Cardoso-Moreira et al. (2019)	E-MTAB-6814	ERR2598118	Homo sapiens	testis	Embryo	NTRK2	21	TrkB-Shc	0.06337
Cardoso-Moreira et al. (2019)	E-MTAB-6814	ERR2598119	Homo sapiens	testis	Embryo	NTRK2	21	TrkB-Shc	0.0441117
Cardoso-Moreira et al. (2019)	E-MTAB-6814	ERR2598122	Homo sapiens	heart	Embryo	NTRK2	21	TrkB-Shc	0
Cardoso-Moreira et al. (2019)	E-MTAB-6814	ERR2598123	Homo sapiens	heart	Embryo	NTRK2	21	TrkB-Shc	0.385626
Cardoso-Moreira et al. (2019)	E-MTAB-6814	ERR2598124	Homo sapiens	heart	Embryo	NTRK2	21	TrkB-Shc	0.203612
Cardoso-Moreira et al. (2019)	E-MTAB-6814	ERR2598128	Homo sapiens	kidney	Embryo	NTRK2	21	TrkB-Shc	0.801476
Cardoso-Moreira et al. (2019)	E-MTAB-6814	ERR2598129	Homo sapiens	kidney	Embryo	NTRK2	21	TrkB-Shc	1.31914
Cardoso-Moreira et al. (2019)	E-MTAB-6814	ERR2598130	Homo sapiens	kidney	Embryo	NTRK2	21	TrkB-Shc	0.874185
Cardoso-Moreira et al. (2019)	E-MTAB-6814	ERR2598131	Homo sapiens	liver	Embryo	NTRK2	21	TrkB-Shc	0.0126975
Cardoso-Moreira et al. (2019)	E-MTAB-6814	ERR2598132	Homo sapiens	liver	Embryo	NTRK2	21	TrkB-Shc	0
Cardoso-Moreira et al. (2019)	E-MTAB-6814	ERR2598133	Homo sapiens	ovary	Embryo	NTRK2	21	TrkB-Shc	0.0482211
Cardoso-Moreira et al. (2019)	E-MTAB-6814	ERR2598134	Homo sapiens	testis	Embryo	NTRK2	21	TrkB-Shc	0.335113
Cardoso-Moreira et al. (2019)	E-MTAB-6814	ERR2598135	Homo sapiens	testis	Embryo	NTRK2	21	TrkB-Shc	0.123687
Cardoso-Moreira et al. (2019)	E-MTAB-6814	ERR2598136	Homo sapiens	testis	Embryo	NTRK2	21	TrkB-Shc	0.0475297
Cardoso-Moreira et al. (2019)	E-MTAB-6814	ERR2598138	Homo sapiens	heart	Embryo	NTRK2	21	TrkB-Shc	0.049795
Cardoso-Moreira et al. (2019)	E-MTAB-6814	ERR2598139	Homo sapiens	kidney	Embryo	NTRK2	21	TrkB-Shc	0.881537
Cardoso-Moreira et al. (2019)	E-MTAB-6814	ERR2598140	Homo sapiens	kidney	Embryo	NTRK2	21	TrkB-Shc	0.952986
Cardoso-Moreira et al. (2019)	E-MTAB-6814	ERR2598141	Homo sapiens	kidney	Embryo	NTRK2	21	TrkB-Shc	0.537976
Cardoso-Moreira et al. (2019)	E-MTAB-6814	ERR2598142	Homo sapiens	liver	Embryo	NTRK2	21	TrkB-Shc	0.0112032
Cardoso-Moreira et al. (2019)	E-MTAB-6814	ERR2598143	Homo sapiens	liver	Embryo	NTRK2	21	TrkB-Shc	0
Cardoso-Moreira et al. (2019)	E-MTAB-6814	ERR2598144	Homo sapiens	liver	Embryo	NTRK2	21	TrkB-Shc	0
Cardoso-Moreira et al. (2019)	E-MTAB-6814	ERR2598145	Homo sapiens	ovary	Embryo	NTRK2	21	TrkB-Shc	0.104999
Cardoso-Moreira et al. (2019)	E-MTAB-6814	ERR2598146	Homo sapiens	ovary	Embryo	NTRK2	21	TrkB-Shc	0.0617722
Cardoso-Moreira et al. (2019)	E-MTAB-6814	ERR2598147	Homo sapiens	testis	Embryo	NTRK2	21	TrkB-Shc	0.605226
Cardoso-Moreira et al. (2019)	E-MTAB-6814	ERR2598153	Homo sapiens	heart	Embryo	NTRK2	21	TrkB-Shc	0.0182422
Cardoso-Moreira et al. (2019)	E-MTAB-6814	ERR2598154	Homo sapiens	heart	Embryo	NTRK2	21	TrkB-Shc	0.0622139
Cardoso-Moreira et al. (2019)	E-MTAB-6814	ERR2598155	Homo sapiens	heart	Embryo	NTRK2	21	TrkB-Shc	0.0434016
Cardoso-Moreira et al. (2019)	E-MTAB-6814	ERR2598156	Homo sapiens	kidney	Embryo	NTRK2	21	TrkB-Shc	0.306088
Cardoso-Moreira et al. (2019)	E-MTAB-6814	ERR2598157	Homo sapiens	kidney	Embryo	NTRK2	21	TrkB-Shc	0.663339
Cardoso-Moreira et al. (2019)	E-MTAB-6814	ERR2598158	Homo sapiens	kidney	Embryo	NTRK2	21	TrkB-Shc	0.535174
Cardoso-Moreira et al. (2019)	E-MTAB-6814	ERR2598159	Homo sapiens	liver	Embryo	NTRK2	21	TrkB-Shc	0.0172726
Cardoso-Moreira et al. (2019)	E-MTAB-6814	ERR2598160	Homo sapiens	liver	Embryo	NTRK2	21	TrkB-Shc	0
Cardoso-Moreira et al. (2019)	E-MTAB-6814	ERR2598161	Homo sapiens	liver	Embryo	NTRK2	21	TrkB-Shc	0
Cardoso-Moreira et al. (2019)	E-MTAB-6814	ERR2598162	Homo sapiens	liver	Embryo	NTRK2	21	TrkB-Shc	0.00411447
Cardoso-Moreira et al. (2019)	E-MTAB-6814	ERR2598163	Homo sapiens	testis	Embryo	NTRK2	21	TrkB-Shc	0.210353
Cardoso-Moreira et al. (2019)	E-MTAB-6814	ERR2598167	Homo sapiens	heart	Early embryo	NTRK2	21	TrkB-Shc	0.032619
Cardoso-Moreira et al. (2019)	E-MTAB-6814	ERR2598168	Homo sapiens	heart	Early embryo	NTRK2	21	TrkB-Shc	0.0098109
Cardoso-Moreira et al. (2019)	E-MTAB-6814	ERR2598172	Homo sapiens	kidney	Early embryo	NTRK2	21	TrkB-Shc	0.551723
Cardoso-Moreira et al. (2019)	E-MTAB-6814	ERR2598173	Homo sapiens	liver	Early embryo	NTRK2	21	TrkB-Shc	0.0608676
Cardoso-Moreira et al. (2019)	E-MTAB-6814	ERR2598174	Homo sapiens	liver	Early embryo	NTRK2	21	TrkB-Shc	0.0429956
Cardoso-Moreira et al. (2019)	E-MTAB-6814	ERR2598175	Homo sapiens	liver	Early embryo	NTRK2	21	TrkB-Shc	0
Cardoso-Moreira et al. (2019)	E-MTAB-6814	ERR2598176	Homo sapiens	liver	Early embryo	NTRK2	21	TrkB-Shc	0
Cardoso-Moreira et al. (2019)	E-MTAB-6814	ERR2598177	Homo sapiens	ovary	Early embryo	NTRK2	21	TrkB-Shc	0.515317
Cardoso-Moreira et al. (2019)	E-MTAB-6814	ERR2598178	Homo sapiens	ovary	Early embryo	NTRK2	21	TrkB-Shc	0.268243
Cardoso-Moreira et al. (2019)	E-MTAB-6814	ERR2598179	Homo sapiens	testis	Early embryo	NTRK2	21	TrkB-Shc	0.455597
Cardoso-Moreira et al. (2019)	E-MTAB-6814	ERR2598182	Homo sapiens	heart	Early embryo	NTRK2	21	TrkB-Shc	0.0445254
Cardoso-Moreira et al. (2019)	E-MTAB-6814	ERR2598183	Homo sapiens	heart	Early embryo	NTRK2	21	TrkB-Shc	0.120045
Cardoso-Moreira et al. (2019)	E-MTAB-6814	ERR2598186	Homo sapiens	kidney	Early embryo	NTRK2	21	TrkB-Shc	0.212137
Cardoso-Moreira et al. (2019)	E-MTAB-6814	ERR2598187	Homo sapiens	kidney	Early embryo	NTRK2	21	TrkB-Shc	0.145896
Cardoso-Moreira et al. (2019)	E-MTAB-6814	ERR2598188	Homo sapiens	liver	Early embryo	NTRK2	21	TrkB-Shc	0
Cardoso-Moreira et al. (2019)	E-MTAB-6814	ERR2598189	Homo sapiens	liver	Early embryo	NTRK2	21	TrkB-Shc	0
Cardoso-Moreira et al. (2019)	E-MTAB-6814	ERR2598190	Homo sapiens	ovary	Early embryo	NTRK2	21	TrkB-Shc	0.140148
Cardoso-Moreira et al. (2019)	E-MTAB-6814	ERR2598191	Homo sapiens	testis	Early embryo	NTRK2	21	TrkB-Shc	0.207644
Cardoso-Moreira et al. (2019)	E-MTAB-6814	ERR2598192	Homo sapiens	testis	Early embryo	NTRK2	21	TrkB-Shc	0.231552
Cardoso-Moreira et al. (2019)	E-MTAB-6814	ERR2598193	Homo sapiens	heart	Early embryo	NTRK2	21	TrkB-Shc	0.0212776
Cardoso-Moreira et al. (2019)	E-MTAB-6814	ERR2598194	Homo sapiens	heart	Early embryo	NTRK2	21	TrkB-Shc	0.137734
Cardoso-Moreira et al. (2019)	E-MTAB-6814	ERR2598199	Homo sapiens	kidney	Early embryo	NTRK2	21	TrkB-Shc	0.635524
Cardoso-Moreira et al. (2019)	E-MTAB-6814	ERR2598200	Homo sapiens	kidney	Early embryo	NTRK2	21	TrkB-Shc	0.129755
Cardoso-Moreira et al. (2019)	E-MTAB-6814	ERR2598201	Homo sapiens	liver	Early embryo	NTRK2	21	TrkB-Shc	0
Cardoso-Moreira et al. (2019)	E-MTAB-6814	ERR2598202	Homo sapiens	liver	Early embryo	NTRK2	21	TrkB-Shc	0.00555911
Cardoso-Moreira et al. (2019)	E-MTAB-6814	ERR2598203	Homo sapiens	ovary	Early embryo	NTRK2	21	TrkB-Shc	0.321125
Cardoso-Moreira et al. (2019)	E-MTAB-6814	ERR2598204	Homo sapiens	testis	Early embryo	NTRK2	21	TrkB-Shc	0.16565
Cardoso-Moreira et al. (2019)	E-MTAB-6814	ERR2598205	Homo sapiens	testis	Early embryo	NTRK2	21	TrkB-Shc	0.218446
Cardoso-Moreira et al. (2019)	E-MTAB-6814	ERR2598209	Homo sapiens	heart	Early embryo	NTRK2	21	TrkB-Shc	0.0855335
Cardoso-Moreira et al. (2019)	E-MTAB-6814	ERR2598210	Homo sapiens	heart	Early embryo	NTRK2	21	TrkB-Shc	0.167234
Cardoso-Moreira et al. (2019)	E-MTAB-6814	ERR2598211	Homo sapiens	heart	Early embryo	NTRK2	21	TrkB-Shc	0.0851741
Cardoso-Moreira et al. (2019)	E-MTAB-6814	ERR2598215	Homo sapiens	kidney	Early embryo	NTRK2	21	TrkB-Shc	0.448843
Cardoso-Moreira et al. (2019)	E-MTAB-6814	ERR2598216	Homo sapiens	kidney	Early embryo	NTRK2	21	TrkB-Shc	0.297241
Cardoso-Moreira et al. (2019)	E-MTAB-6814	ERR2598217	Homo sapiens	liver	Early embryo	NTRK2	21	TrkB-Shc	0
Cardoso-Moreira et al. (2019)	E-MTAB-6814	ERR2598218	Homo sapiens	liver	Early embryo	NTRK2	21	TrkB-Shc	0.00691507
Cardoso-Moreira et al. (2019)	E-MTAB-6814	ERR2598219	Homo sapiens	liver	Early embryo	NTRK2	21	TrkB-Shc	0
Cardoso-Moreira et al. (2019)	E-MTAB-6814	ERR2598220	Homo sapiens	liver	Early embryo	NTRK2	21	TrkB-Shc	0
Cardoso-Moreira et al. (2019)	E-MTAB-6814	ERR2598221	Homo sapiens	ovary	Early embryo	NTRK2	21	TrkB-Shc	0.180645
Cardoso-Moreira et al. (2019)	E-MTAB-6814	ERR2598222	Homo sapiens	ovary	Early embryo	NTRK2	21	TrkB-Shc	0.212732
Cardoso-Moreira et al. (2019)	E-MTAB-6814	ERR2598223	Homo sapiens	testis	Early embryo	NTRK2	21	TrkB-Shc	0.0723154
Cardoso-Moreira et al. (2019)	E-MTAB-6814	ERR2598224	Homo sapiens	testis	Early embryo	NTRK2	21	TrkB-Shc	0.126692
Cardoso-Moreira et al. (2019)	E-MTAB-6814	ERR2598225	Homo sapiens	testis	Early embryo	NTRK2	21	TrkB-Shc	0.172892
Cardoso-Moreira et al. (2019)	E-MTAB-6814	ERR2598230	Homo sapiens	heart	Early embryo	NTRK2	21	TrkB-Shc	0.0615191
Cardoso-Moreira et al. (2019)	E-MTAB-6814	ERR2598231	Homo sapiens	heart	Early embryo	NTRK2	21	TrkB-Shc	0.0252799
Cardoso-Moreira et al. (2019)	E-MTAB-6814	ERR2598232	Homo sapiens	heart	Early embryo	NTRK2	21	TrkB-Shc	0.0183728
Cardoso-Moreira et al. (2019)	E-MTAB-6814	ERR2598233	Homo sapiens	heart	Early embryo	NTRK2	21	TrkB-Shc	0.00508166
Cardoso-Moreira et al. (2019)	E-MTAB-6814	ERR2598234	Homo sapiens	heart	Early embryo	NTRK2	21	TrkB-Shc	0.0528751
Cardoso-Moreira et al. (2019)	E-MTAB-6814	ERR2598239	Homo sapiens	kidney	Early embryo	NTRK2	21	TrkB-Shc	0.4914
Cardoso-Moreira et al. (2019)	E-MTAB-6814	ERR2598240	Homo sapiens	kidney	Early embryo	NTRK2	21	TrkB-Shc	0.517963
Cardoso-Moreira et al. (2019)	E-MTAB-6814	ERR2598241	Homo sapiens	liver	Early embryo	NTRK2	21	TrkB-Shc	0
Cardoso-Moreira et al. (2019)	E-MTAB-6814	ERR2598242	Homo sapiens	liver	Early embryo	NTRK2	21	TrkB-Shc	0
Cardoso-Moreira et al. (2019)	E-MTAB-6814	ERR2598243	Homo sapiens	liver	Early embryo	NTRK2	21	TrkB-Shc	0
Cardoso-Moreira et al. (2019)	E-MTAB-6814	ERR2598244	Homo sapiens	liver	Early embryo	NTRK2	21	TrkB-Shc	0
Cardoso-Moreira et al. (2019)	E-MTAB-6814	ERR2598245	Homo sapiens	ovary	Early embryo	NTRK2	21	TrkB-Shc	0.0638907
Cardoso-Moreira et al. (2019)	E-MTAB-6814	ERR2598246	Homo sapiens	ovary	Early embryo	NTRK2	21	TrkB-Shc	0.0760422
Cardoso-Moreira et al. (2019)	E-MTAB-6814	ERR2598247	Homo sapiens	testis	Early embryo	NTRK2	21	TrkB-Shc	0.0297797
Cardoso-Moreira et al. (2019)	E-MTAB-6814	ERR2598248	Homo sapiens	testis	Early embryo	NTRK2	21	TrkB-Shc	0.0253558
Cardoso-Moreira et al. (2019)	E-MTAB-6814	ERR2598249	Homo sapiens	testis	Early embryo	NTRK2	21	TrkB-Shc	0.0237096
Cardoso-Moreira et al. (2019)	E-MTAB-6814	ERR2598253	Homo sapiens	heart	Early embryo	NTRK2	21	TrkB-Shc	0.0283473
Cardoso-Moreira et al. (2019)	E-MTAB-6814	ERR2598254	Homo sapiens	heart	Early embryo	NTRK2	21	TrkB-Shc	0.0265465
Cardoso-Moreira et al. (2019)	E-MTAB-6814	ERR2598255	Homo sapiens	heart	Early embryo	NTRK2	21	TrkB-Shc	0.0923045
Cardoso-Moreira et al. (2019)	E-MTAB-6814	ERR2598258	Homo sapiens	kidney	Early embryo	NTRK2	21	TrkB-Shc	0.728468
Cardoso-Moreira et al. (2019)	E-MTAB-6814	ERR2598259	Homo sapiens	kidney	Early embryo	NTRK2	21	TrkB-Shc	0.611645
Cardoso-Moreira et al. (2019)	E-MTAB-6814	ERR2598260	Homo sapiens	liver	Early embryo	NTRK2	21	TrkB-Shc	0
Cardoso-Moreira et al. (2019)	E-MTAB-6814	ERR2598261	Homo sapiens	liver	Early embryo	NTRK2	21	TrkB-Shc	0
Cardoso-Moreira et al. (2019)	E-MTAB-6814	ERR2598262	Homo sapiens	liver	Early embryo	NTRK2	21	TrkB-Shc	0.0235021
Cardoso-Moreira et al. (2019)	E-MTAB-6814	ERR2598263	Homo sapiens	ovary	Early embryo	NTRK2	21	TrkB-Shc	0.0413973
Cardoso-Moreira et al. (2019)	E-MTAB-6814	ERR2598264	Homo sapiens	testis	Early embryo	NTRK2	21	TrkB-Shc	0.0607166
Cardoso-Moreira et al. (2019)	E-MTAB-6814	ERR2598265	Homo sapiens	testis	Early embryo	NTRK2	21	TrkB-Shc	0.0609484
Cardoso-Moreira et al. (2019)	E-MTAB-6814	ERR2598270	Homo sapiens	heart	Adolescent	NTRK2	21	TrkB-Shc	0.0545007
Cardoso-Moreira et al. (2019)	E-MTAB-6814	ERR2598275	Homo sapiens	liver	Adolescent	NTRK2	21	TrkB-Shc	0
Cardoso-Moreira et al. (2019)	E-MTAB-6814	ERR2598276	Homo sapiens	testis	Adolescent	NTRK2	21	TrkB-Shc	0.04649
Cardoso-Moreira et al. (2019)	E-MTAB-6814	ERR2598277	Homo sapiens	testis	Adolescent	NTRK2	21	TrkB-Shc	0.0142328
Cardoso-Moreira et al. (2019)	E-MTAB-6814	ERR2598278	Homo sapiens	testis	Adolescent	NTRK2	21	TrkB-Shc	0.0113552
Cardoso-Moreira et al. (2019)	E-MTAB-6814	ERR2598279	Homo sapiens	testis	Adolescent	NTRK2	21	TrkB-Shc	0.0293264
Cardoso-Moreira et al. (2019)	E-MTAB-6814	ERR2598284	Homo sapiens	liver	Middle age	NTRK2	21	TrkB-Shc	0.00716357
Cardoso-Moreira et al. (2019)	E-MTAB-6814	ERR2598285	Homo sapiens	liver	Middle age	NTRK2	21	TrkB-Shc	0.294743
Cardoso-Moreira et al. (2019)	E-MTAB-6814	ERR2598286	Homo sapiens	testis	Middle age	NTRK2	21	TrkB-Shc	0.0330261
Cardoso-Moreira et al. (2019)	E-MTAB-6814	ERR2598289	Homo sapiens	heart	Infant	NTRK2	21	TrkB-Shc	0
Cardoso-Moreira et al. (2019)	E-MTAB-6814	ERR2598290	Homo sapiens	heart	Infant	NTRK2	21	TrkB-Shc	0.0244297
Cardoso-Moreira et al. (2019)	E-MTAB-6814	ERR2598291	Homo sapiens	heart	Infant	NTRK2	21	TrkB-Shc	0.0198313
Cardoso-Moreira et al. (2019)	E-MTAB-6814	ERR2598296	Homo sapiens	kidney	Infant	NTRK2	21	TrkB-Shc	0.181786
Cardoso-Moreira et al. (2019)	E-MTAB-6814	ERR2598297	Homo sapiens	kidney	Infant	NTRK2	21	TrkB-Shc	0.184195
Cardoso-Moreira et al. (2019)	E-MTAB-6814	ERR2598298	Homo sapiens	kidney	Infant	NTRK2	21	TrkB-Shc	0.181686
Cardoso-Moreira et al. (2019)	E-MTAB-6814	ERR2598299	Homo sapiens	kidney	Infant	NTRK2	21	TrkB-Shc	0.186016
Cardoso-Moreira et al. (2019)	E-MTAB-6814	ERR2598300	Homo sapiens	liver	Infant	NTRK2	21	TrkB-Shc	0.00728676
Cardoso-Moreira et al. (2019)	E-MTAB-6814	ERR2598301	Homo sapiens	liver	Infant	NTRK2	21	TrkB-Shc	0
Cardoso-Moreira et al. (2019)	E-MTAB-6814	ERR2598302	Homo sapiens	testis	Infant	NTRK2	21	TrkB-Shc	0.0673381
Cardoso-Moreira et al. (2019)	E-MTAB-6814	ERR2598303	Homo sapiens	testis	Infant	NTRK2	21	TrkB-Shc	0.0449465
Cardoso-Moreira et al. (2019)	E-MTAB-6814	ERR2598304	Homo sapiens	testis	Infant	NTRK2	21	TrkB-Shc	0.0367863
Cardoso-Moreira et al. (2019)	E-MTAB-6814	ERR2598307	Homo sapiens	heart	Middle age	NTRK2	21	TrkB-Shc	0.0552293
Cardoso-Moreira et al. (2019)	E-MTAB-6814	ERR2598310	Homo sapiens	liver	Middle age	NTRK2	21	TrkB-Shc	0
Cardoso-Moreira et al. (2019)	E-MTAB-6814	ERR2598311	Homo sapiens	testis	Middle age	NTRK2	21	TrkB-Shc	0.0296489
Cardoso-Moreira et al. (2019)	E-MTAB-6814	ERR2598315	Homo sapiens	heart	Infant	NTRK2	21	TrkB-Shc	0.0319689
Cardoso-Moreira et al. (2019)	E-MTAB-6814	ERR2598316	Homo sapiens	heart	Infant	NTRK2	21	TrkB-Shc	0
Cardoso-Moreira et al. (2019)	E-MTAB-6814	ERR2598317	Homo sapiens	heart	Infant	NTRK2	21	TrkB-Shc	0.104787
Cardoso-Moreira et al. (2019)	E-MTAB-6814	ERR2598323	Homo sapiens	kidney	Infant	NTRK2	21	TrkB-Shc	0.0935735
Cardoso-Moreira et al. (2019)	E-MTAB-6814	ERR2598324	Homo sapiens	kidney	Infant	NTRK2	21	TrkB-Shc	0.200737
Cardoso-Moreira et al. (2019)	E-MTAB-6814	ERR2598325	Homo sapiens	kidney	Infant	NTRK2	21	TrkB-Shc	0.39687
Cardoso-Moreira et al. (2019)	E-MTAB-6814	ERR2598326	Homo sapiens	liver	Infant	NTRK2	21	TrkB-Shc	0.0135635
Cardoso-Moreira et al. (2019)	E-MTAB-6814	ERR2598327	Homo sapiens	liver	Infant	NTRK2	21	TrkB-Shc	0.0350766
Cardoso-Moreira et al. (2019)	E-MTAB-6814	ERR2598333	Homo sapiens	kidney	School age	NTRK2	21	TrkB-Shc	0.0847229
Cardoso-Moreira et al. (2019)	E-MTAB-6814	ERR2598334	Homo sapiens	liver	School age	NTRK2	21	TrkB-Shc	0.0329228
Cardoso-Moreira et al. (2019)	E-MTAB-6814	ERR2598338	Homo sapiens	heart	Toddler	NTRK2	21	TrkB-Shc	0
Cardoso-Moreira et al. (2019)	E-MTAB-6814	ERR2598339	Homo sapiens	heart	Toddler	NTRK2	21	TrkB-Shc	0
Cardoso-Moreira et al. (2019)	E-MTAB-6814	ERR2598342	Homo sapiens	kidney	Toddler	NTRK2	21	TrkB-Shc	0.443696
Cardoso-Moreira et al. (2019)	E-MTAB-6814	ERR2598343	Homo sapiens	kidney	Toddler	NTRK2	21	TrkB-Shc	0.0534489
Cardoso-Moreira et al. (2019)	E-MTAB-6814	ERR2598344	Homo sapiens	liver	Toddler	NTRK2	21	TrkB-Shc	0.0498128
Cardoso-Moreira et al. (2019)	E-MTAB-6814	ERR2598345	Homo sapiens	testis	Toddler	NTRK2	21	TrkB-Shc	0.382095
Cardoso-Moreira et al. (2019)	E-MTAB-6814	ERR2598351	Homo sapiens	heart	Young adult	NTRK2	21	TrkB-Shc	0
Cardoso-Moreira et al. (2019)	E-MTAB-6814	ERR2598357	Homo sapiens	liver	Young adult	NTRK2	21	TrkB-Shc	0.0137373
Cardoso-Moreira et al. (2019)	E-MTAB-6814	ERR2598358	Homo sapiens	liver	Adult	NTRK2	21	TrkB-Shc	0
Cardoso-Moreira et al. (2019)	E-MTAB-6814	ERR2598359	Homo sapiens	liver	Adult	NTRK2	21	TrkB-Shc	0
Cardoso-Moreira et al. (2019)	E-MTAB-6814	ERR2598360	Homo sapiens	testis	Young adult	NTRK2	21	TrkB-Shc	0.0511922
Cardoso-Moreira et al. (2019)	E-MTAB-6814	ERR2598361	Homo sapiens	testis	Young adult	NTRK2	21	TrkB-Shc	0.0601436
Cardoso-Moreira et al. (2019)	E-MTAB-6814	ERR2598362	Homo sapiens	testis	Young adult	NTRK2	21	TrkB-Shc	0.0070741
Cardoso-Moreira et al. (2019)	E-MTAB-6814	ERR2598363	Homo sapiens	testis	Adult	NTRK2	21	TrkB-Shc	0
Cardoso-Moreira et al. (2019)	E-MTAB-6814	ERR2598052	Homo sapiens	heart	Embryo	NTRK2	18	TrkB-T1	1.23237
Cardoso-Moreira et al. (2019)	E-MTAB-6814	ERR2598053	Homo sapiens	heart	Embryo	NTRK2	18	TrkB-T1	0.85026
Cardoso-Moreira et al. (2019)	E-MTAB-6814	ERR2598054	Homo sapiens	heart	Embryo	NTRK2	18	TrkB-T1	2.99314
Cardoso-Moreira et al. (2019)	E-MTAB-6814	ERR2598055	Homo sapiens	heart	Embryo	NTRK2	18	TrkB-T1	4.67879
Cardoso-Moreira et al. (2019)	E-MTAB-6814	ERR2598058	Homo sapiens	kidney	Embryo	NTRK2	18	TrkB-T1	37.4306
Cardoso-Moreira et al. (2019)	E-MTAB-6814	ERR2598059	Homo sapiens	kidney	Embryo	NTRK2	18	TrkB-T1	51.7289
Cardoso-Moreira et al. (2019)	E-MTAB-6814	ERR2598060	Homo sapiens	kidney	Embryo	NTRK2	18	TrkB-T1	44.3969
Cardoso-Moreira et al. (2019)	E-MTAB-6814	ERR2598061	Homo sapiens	liver	Embryo	NTRK2	18	TrkB-T1	0.0151858
Cardoso-Moreira et al. (2019)	E-MTAB-6814	ERR2598062	Homo sapiens	liver	Embryo	NTRK2	18	TrkB-T1	0.0453096
Cardoso-Moreira et al. (2019)	E-MTAB-6814	ERR2598063	Homo sapiens	liver	Embryo	NTRK2	18	TrkB-T1	0.084706
Cardoso-Moreira et al. (2019)	E-MTAB-6814	ERR2598064	Homo sapiens	liver	Embryo	NTRK2	18	TrkB-T1	0.0884464
Cardoso-Moreira et al. (2019)	E-MTAB-6814	ERR2598065	Homo sapiens	ovary	Embryo	NTRK2	18	TrkB-T1	3.03007
Cardoso-Moreira et al. (2019)	E-MTAB-6814	ERR2598066	Homo sapiens	ovary	Embryo	NTRK2	18	TrkB-T1	2.86877
Cardoso-Moreira et al. (2019)	E-MTAB-6814	ERR2598067	Homo sapiens	testis	Embryo	NTRK2	18	TrkB-T1	2.41135
Cardoso-Moreira et al. (2019)	E-MTAB-6814	ERR2598068	Homo sapiens	testis	Embryo	NTRK2	18	TrkB-T1	6.17344
Cardoso-Moreira et al. (2019)	E-MTAB-6814	ERR2598073	Homo sapiens	heart	Embryo	NTRK2	18	TrkB-T1	1.97644
Cardoso-Moreira et al. (2019)	E-MTAB-6814	ERR2598074	Homo sapiens	heart	Embryo	NTRK2	18	TrkB-T1	1.65612
Cardoso-Moreira et al. (2019)	E-MTAB-6814	ERR2598075	Homo sapiens	heart	Embryo	NTRK2	18	TrkB-T1	2.38462
Cardoso-Moreira et al. (2019)	E-MTAB-6814	ERR2598076	Homo sapiens	heart	Embryo	NTRK2	18	TrkB-T1	5.38189
Cardoso-Moreira et al. (2019)	E-MTAB-6814	ERR2598081	Homo sapiens	kidney	Embryo	NTRK2	18	TrkB-T1	35.2154
Cardoso-Moreira et al. (2019)	E-MTAB-6814	ERR2598082	Homo sapiens	kidney	Embryo	NTRK2	18	TrkB-T1	47.1032
Cardoso-Moreira et al. (2019)	E-MTAB-6814	ERR2598083	Homo sapiens	liver	Embryo	NTRK2	18	TrkB-T1	0
Cardoso-Moreira et al. (2019)	E-MTAB-6814	ERR2598084	Homo sapiens	liver	Embryo	NTRK2	18	TrkB-T1	0.0580942
Cardoso-Moreira et al. (2019)	E-MTAB-6814	ERR2598085	Homo sapiens	liver	Embryo	NTRK2	18	TrkB-T1	0.0112178
Cardoso-Moreira et al. (2019)	E-MTAB-6814	ERR2598086	Homo sapiens	ovary	Embryo	NTRK2	18	TrkB-T1	3.80057
Cardoso-Moreira et al. (2019)	E-MTAB-6814	ERR2598087	Homo sapiens	testis	Embryo	NTRK2	18	TrkB-T1	3.93328
Cardoso-Moreira et al. (2019)	E-MTAB-6814	ERR2598088	Homo sapiens	testis	Embryo	NTRK2	18	TrkB-T1	4.86382
Cardoso-Moreira et al. (2019)	E-MTAB-6814	ERR2598090	Homo sapiens	heart	Embryo	NTRK2	18	TrkB-T1	1.14701
Cardoso-Moreira et al. (2019)	E-MTAB-6814	ERR2598091	Homo sapiens	heart	Embryo	NTRK2	18	TrkB-T1	1.70427
Cardoso-Moreira et al. (2019)	E-MTAB-6814	ERR2598095	Homo sapiens	kidney	Embryo	NTRK2	18	TrkB-T1	42.9713
Cardoso-Moreira et al. (2019)	E-MTAB-6814	ERR2598096	Homo sapiens	kidney	Embryo	NTRK2	18	TrkB-T1	38.7707
Cardoso-Moreira et al. (2019)	E-MTAB-6814	ERR2598097	Homo sapiens	liver	Embryo	NTRK2	18	TrkB-T1	0.268597
Cardoso-Moreira et al. (2019)	E-MTAB-6814	ERR2598098	Homo sapiens	ovary	Embryo	NTRK2	18	TrkB-T1	5.19083
Cardoso-Moreira et al. (2019)	E-MTAB-6814	ERR2598099	Homo sapiens	ovary	Embryo	NTRK2	18	TrkB-T1	4.42317
Cardoso-Moreira et al. (2019)	E-MTAB-6814	ERR2598100	Homo sapiens	testis	Embryo	NTRK2	18	TrkB-T1	6.12834
Cardoso-Moreira et al. (2019)	E-MTAB-6814	ERR2598101	Homo sapiens	testis	Embryo	NTRK2	18	TrkB-T1	6.18466
Cardoso-Moreira et al. (2019)	E-MTAB-6814	ERR2598105	Homo sapiens	heart	Embryo	NTRK2	18	TrkB-T1	0.166341
Cardoso-Moreira et al. (2019)	E-MTAB-6814	ERR2598106	Homo sapiens	heart	Embryo	NTRK2	18	TrkB-T1	2.85082
Cardoso-Moreira et al. (2019)	E-MTAB-6814	ERR2598107	Homo sapiens	heart	Embryo	NTRK2	18	TrkB-T1	5.79473
Cardoso-Moreira et al. (2019)	E-MTAB-6814	ERR2598108	Homo sapiens	heart	Embryo	NTRK2	18	TrkB-T1	1.72012
Cardoso-Moreira et al. (2019)	E-MTAB-6814	ERR2598112	Homo sapiens	kidney	Embryo	NTRK2	18	TrkB-T1	44.2601
Cardoso-Moreira et al. (2019)	E-MTAB-6814	ERR2598113	Homo sapiens	kidney	Embryo	NTRK2	18	TrkB-T1	75.9046
Cardoso-Moreira et al. (2019)	E-MTAB-6814	ERR2598114	Homo sapiens	kidney	Embryo	NTRK2	18	TrkB-T1	52.2478
Cardoso-Moreira et al. (2019)	E-MTAB-6814	ERR2598115	Homo sapiens	liver	Embryo	NTRK2	18	TrkB-T1	0.0110493
Cardoso-Moreira et al. (2019)	E-MTAB-6814	ERR2598116	Homo sapiens	ovary	Embryo	NTRK2	18	TrkB-T1	6.17746
Cardoso-Moreira et al. (2019)	E-MTAB-6814	ERR2598117	Homo sapiens	testis	Embryo	NTRK2	18	TrkB-T1	8.13186
Cardoso-Moreira et al. (2019)	E-MTAB-6814	ERR2598118	Homo sapiens	testis	Embryo	NTRK2	18	TrkB-T1	6.72804
Cardoso-Moreira et al. (2019)	E-MTAB-6814	ERR2598119	Homo sapiens	testis	Embryo	NTRK2	18	TrkB-T1	3.70495
Cardoso-Moreira et al. (2019)	E-MTAB-6814	ERR2598122	Homo sapiens	heart	Embryo	NTRK2	18	TrkB-T1	0.259734
Cardoso-Moreira et al. (2019)	E-MTAB-6814	ERR2598123	Homo sapiens	heart	Embryo	NTRK2	18	TrkB-T1	18.4261
Cardoso-Moreira et al. (2019)	E-MTAB-6814	ERR2598124	Homo sapiens	heart	Embryo	NTRK2	18	TrkB-T1	14.137
Cardoso-Moreira et al. (2019)	E-MTAB-6814	ERR2598128	Homo sapiens	kidney	Embryo	NTRK2	18	TrkB-T1	50.5699
Cardoso-Moreira et al. (2019)	E-MTAB-6814	ERR2598129	Homo sapiens	kidney	Embryo	NTRK2	18	TrkB-T1	80.214
Cardoso-Moreira et al. (2019)	E-MTAB-6814	ERR2598130	Homo sapiens	kidney	Embryo	NTRK2	18	TrkB-T1	71.7938
Cardoso-Moreira et al. (2019)	E-MTAB-6814	ERR2598131	Homo sapiens	liver	Embryo	NTRK2	18	TrkB-T1	0.600826
Cardoso-Moreira et al. (2019)	E-MTAB-6814	ERR2598132	Homo sapiens	liver	Embryo	NTRK2	18	TrkB-T1	0.011448
Cardoso-Moreira et al. (2019)	E-MTAB-6814	ERR2598133	Homo sapiens	ovary	Embryo	NTRK2	18	TrkB-T1	2.4101
Cardoso-Moreira et al. (2019)	E-MTAB-6814	ERR2598134	Homo sapiens	testis	Embryo	NTRK2	18	TrkB-T1	26.3828
Cardoso-Moreira et al. (2019)	E-MTAB-6814	ERR2598135	Homo sapiens	testis	Embryo	NTRK2	18	TrkB-T1	12.8441
Cardoso-Moreira et al. (2019)	E-MTAB-6814	ERR2598136	Homo sapiens	testis	Embryo	NTRK2	18	TrkB-T1	2.52079
Cardoso-Moreira et al. (2019)	E-MTAB-6814	ERR2598138	Homo sapiens	heart	Embryo	NTRK2	18	TrkB-T1	2.37979
Cardoso-Moreira et al. (2019)	E-MTAB-6814	ERR2598139	Homo sapiens	kidney	Embryo	NTRK2	18	TrkB-T1	65.7104
Cardoso-Moreira et al. (2019)	E-MTAB-6814	ERR2598140	Homo sapiens	kidney	Embryo	NTRK2	18	TrkB-T1	89.5315
Cardoso-Moreira et al. (2019)	E-MTAB-6814	ERR2598141	Homo sapiens	kidney	Embryo	NTRK2	18	TrkB-T1	34.5745
Cardoso-Moreira et al. (2019)	E-MTAB-6814	ERR2598142	Homo sapiens	liver	Embryo	NTRK2	18	TrkB-T1	0.397588
Cardoso-Moreira et al. (2019)	E-MTAB-6814	ERR2598143	Homo sapiens	liver	Embryo	NTRK2	18	TrkB-T1	0.136727
Cardoso-Moreira et al. (2019)	E-MTAB-6814	ERR2598144	Homo sapiens	liver	Embryo	NTRK2	18	TrkB-T1	0.716156
Cardoso-Moreira et al. (2019)	E-MTAB-6814	ERR2598145	Homo sapiens	ovary	Embryo	NTRK2	18	TrkB-T1	2.98103
Cardoso-Moreira et al. (2019)	E-MTAB-6814	ERR2598146	Homo sapiens	ovary	Embryo	NTRK2	18	TrkB-T1	4.47214
Cardoso-Moreira et al. (2019)	E-MTAB-6814	ERR2598147	Homo sapiens	testis	Embryo	NTRK2	18	TrkB-T1	42.5643
Cardoso-Moreira et al. (2019)	E-MTAB-6814	ERR2598153	Homo sapiens	heart	Embryo	NTRK2	18	TrkB-T1	1.97455
Cardoso-Moreira et al. (2019)	E-MTAB-6814	ERR2598154	Homo sapiens	heart	Embryo	NTRK2	18	TrkB-T1	2.69364
Cardoso-Moreira et al. (2019)	E-MTAB-6814	ERR2598155	Homo sapiens	heart	Embryo	NTRK2	18	TrkB-T1	2.07423
Cardoso-Moreira et al. (2019)	E-MTAB-6814	ERR2598156	Homo sapiens	kidney	Embryo	NTRK2	18	TrkB-T1	20.1513
Cardoso-Moreira et al. (2019)	E-MTAB-6814	ERR2598157	Homo sapiens	kidney	Embryo	NTRK2	18	TrkB-T1	43.8127
Cardoso-Moreira et al. (2019)	E-MTAB-6814	ERR2598158	Homo sapiens	kidney	Embryo	NTRK2	18	TrkB-T1	40.1011
Cardoso-Moreira et al. (2019)	E-MTAB-6814	ERR2598159	Homo sapiens	liver	Embryo	NTRK2	18	TrkB-T1	0.28606
Cardoso-Moreira et al. (2019)	E-MTAB-6814	ERR2598160	Homo sapiens	liver	Embryo	NTRK2	18	TrkB-T1	0.0532997
Cardoso-Moreira et al. (2019)	E-MTAB-6814	ERR2598161	Homo sapiens	liver	Embryo	NTRK2	18	TrkB-T1	0.0816191
Cardoso-Moreira et al. (2019)	E-MTAB-6814	ERR2598162	Homo sapiens	liver	Embryo	NTRK2	18	TrkB-T1	0.092478
Cardoso-Moreira et al. (2019)	E-MTAB-6814	ERR2598163	Homo sapiens	testis	Embryo	NTRK2	18	TrkB-T1	16.0835
Cardoso-Moreira et al. (2019)	E-MTAB-6814	ERR2598167	Homo sapiens	heart	Early embryo	NTRK2	18	TrkB-T1	1.44702
Cardoso-Moreira et al. (2019)	E-MTAB-6814	ERR2598168	Homo sapiens	heart	Early embryo	NTRK2	18	TrkB-T1	1.07935
Cardoso-Moreira et al. (2019)	E-MTAB-6814	ERR2598172	Homo sapiens	kidney	Early embryo	NTRK2	18	TrkB-T1	35.7879
Cardoso-Moreira et al. (2019)	E-MTAB-6814	ERR2598173	Homo sapiens	liver	Early embryo	NTRK2	18	TrkB-T1	7.78198
Cardoso-Moreira et al. (2019)	E-MTAB-6814	ERR2598174	Homo sapiens	liver	Early embryo	NTRK2	18	TrkB-T1	2.52276
Cardoso-Moreira et al. (2019)	E-MTAB-6814	ERR2598175	Homo sapiens	liver	Early embryo	NTRK2	18	TrkB-T1	0.0863002
Cardoso-Moreira et al. (2019)	E-MTAB-6814	ERR2598176	Homo sapiens	liver	Early embryo	NTRK2	18	TrkB-T1	1.17088
Cardoso-Moreira et al. (2019)	E-MTAB-6814	ERR2598177	Homo sapiens	ovary	Early embryo	NTRK2	18	TrkB-T1	58.6847
Cardoso-Moreira et al. (2019)	E-MTAB-6814	ERR2598178	Homo sapiens	ovary	Early embryo	NTRK2	18	TrkB-T1	33.9245
Cardoso-Moreira et al. (2019)	E-MTAB-6814	ERR2598179	Homo sapiens	testis	Early embryo	NTRK2	18	TrkB-T1	42.9505
Cardoso-Moreira et al. (2019)	E-MTAB-6814	ERR2598182	Homo sapiens	heart	Early embryo	NTRK2	18	TrkB-T1	3.42367
Cardoso-Moreira et al. (2019)	E-MTAB-6814	ERR2598183	Homo sapiens	heart	Early embryo	NTRK2	18	TrkB-T1	8.12292
Cardoso-Moreira et al. (2019)	E-MTAB-6814	ERR2598186	Homo sapiens	kidney	Early embryo	NTRK2	18	TrkB-T1	24.9319
Cardoso-Moreira et al. (2019)	E-MTAB-6814	ERR2598187	Homo sapiens	kidney	Early embryo	NTRK2	18	TrkB-T1	22.5911
Cardoso-Moreira et al. (2019)	E-MTAB-6814	ERR2598188	Homo sapiens	liver	Early embryo	NTRK2	18	TrkB-T1	0.0620027
Cardoso-Moreira et al. (2019)	E-MTAB-6814	ERR2598189	Homo sapiens	liver	Early embryo	NTRK2	18	TrkB-T1	0.0181052
Cardoso-Moreira et al. (2019)	E-MTAB-6814	ERR2598190	Homo sapiens	ovary	Early embryo	NTRK2	18	TrkB-T1	13.566
Cardoso-Moreira et al. (2019)	E-MTAB-6814	ERR2598191	Homo sapiens	testis	Early embryo	NTRK2	18	TrkB-T1	17.1243
Cardoso-Moreira et al. (2019)	E-MTAB-6814	ERR2598192	Homo sapiens	testis	Early embryo	NTRK2	18	TrkB-T1	19.5418
Cardoso-Moreira et al. (2019)	E-MTAB-6814	ERR2598193	Homo sapiens	heart	Early embryo	NTRK2	18	TrkB-T1	2.78135
Cardoso-Moreira et al. (2019)	E-MTAB-6814	ERR2598194	Homo sapiens	heart	Early embryo	NTRK2	18	TrkB-T1	8.19464
Cardoso-Moreira et al. (2019)	E-MTAB-6814	ERR2598199	Homo sapiens	kidney	Early embryo	NTRK2	18	TrkB-T1	46.2136
Cardoso-Moreira et al. (2019)	E-MTAB-6814	ERR2598200	Homo sapiens	kidney	Early embryo	NTRK2	18	TrkB-T1	11.7826
Cardoso-Moreira et al. (2019)	E-MTAB-6814	ERR2598201	Homo sapiens	liver	Early embryo	NTRK2	18	TrkB-T1	0.0684633
Cardoso-Moreira et al. (2019)	E-MTAB-6814	ERR2598202	Homo sapiens	liver	Early embryo	NTRK2	18	TrkB-T1	0.164405
Cardoso-Moreira et al. (2019)	E-MTAB-6814	ERR2598203	Homo sapiens	ovary	Early embryo	NTRK2	18	TrkB-T1	14.3577
Cardoso-Moreira et al. (2019)	E-MTAB-6814	ERR2598204	Homo sapiens	testis	Early embryo	NTRK2	18	TrkB-T1	30.9843
Cardoso-Moreira et al. (2019)	E-MTAB-6814	ERR2598205	Homo sapiens	testis	Early embryo	NTRK2	18	TrkB-T1	17.5554
Cardoso-Moreira et al. (2019)	E-MTAB-6814	ERR2598209	Homo sapiens	heart	Early embryo	NTRK2	18	TrkB-T1	4.6255
Cardoso-Moreira et al. (2019)	E-MTAB-6814	ERR2598210	Homo sapiens	heart	Early embryo	NTRK2	18	TrkB-T1	7.70863
Cardoso-Moreira et al. (2019)	E-MTAB-6814	ERR2598211	Homo sapiens	heart	Early embryo	NTRK2	18	TrkB-T1	5.05339
Cardoso-Moreira et al. (2019)	E-MTAB-6814	ERR2598215	Homo sapiens	kidney	Early embryo	NTRK2	18	TrkB-T1	53.1259
Cardoso-Moreira et al. (2019)	E-MTAB-6814	ERR2598216	Homo sapiens	kidney	Early embryo	NTRK2	18	TrkB-T1	25.5734
Cardoso-Moreira et al. (2019)	E-MTAB-6814	ERR2598217	Homo sapiens	liver	Early embryo	NTRK2	18	TrkB-T1	0.105811
Cardoso-Moreira et al. (2019)	E-MTAB-6814	ERR2598218	Homo sapiens	liver	Early embryo	NTRK2	18	TrkB-T1	0.0572618
Cardoso-Moreira et al. (2019)	E-MTAB-6814	ERR2598219	Homo sapiens	liver	Early embryo	NTRK2	18	TrkB-T1	0.141089
Cardoso-Moreira et al. (2019)	E-MTAB-6814	ERR2598220	Homo sapiens	liver	Early embryo	NTRK2	18	TrkB-T1	0.155346
Cardoso-Moreira et al. (2019)	E-MTAB-6814	ERR2598221	Homo sapiens	ovary	Early embryo	NTRK2	18	TrkB-T1	12.5903
Cardoso-Moreira et al. (2019)	E-MTAB-6814	ERR2598222	Homo sapiens	ovary	Early embryo	NTRK2	18	TrkB-T1	13.3628
Cardoso-Moreira et al. (2019)	E-MTAB-6814	ERR2598223	Homo sapiens	testis	Early embryo	NTRK2	18	TrkB-T1	4.16545
Cardoso-Moreira et al. (2019)	E-MTAB-6814	ERR2598224	Homo sapiens	testis	Early embryo	NTRK2	18	TrkB-T1	9.54411
Cardoso-Moreira et al. (2019)	E-MTAB-6814	ERR2598225	Homo sapiens	testis	Early embryo	NTRK2	18	TrkB-T1	10.5237
Cardoso-Moreira et al. (2019)	E-MTAB-6814	ERR2598230	Homo sapiens	heart	Early embryo	NTRK2	18	TrkB-T1	2.32879
Cardoso-Moreira et al. (2019)	E-MTAB-6814	ERR2598231	Homo sapiens	heart	Early embryo	NTRK2	18	TrkB-T1	3.49143
Cardoso-Moreira et al. (2019)	E-MTAB-6814	ERR2598232	Homo sapiens	heart	Early embryo	NTRK2	18	TrkB-T1	1.02695
Cardoso-Moreira et al. (2019)	E-MTAB-6814	ERR2598233	Homo sapiens	heart	Early embryo	NTRK2	18	TrkB-T1	0.997895
Cardoso-Moreira et al. (2019)	E-MTAB-6814	ERR2598234	Homo sapiens	heart	Early embryo	NTRK2	18	TrkB-T1	2.64494
Cardoso-Moreira et al. (2019)	E-MTAB-6814	ERR2598239	Homo sapiens	kidney	Early embryo	NTRK2	18	TrkB-T1	45.5911
Cardoso-Moreira et al. (2019)	E-MTAB-6814	ERR2598240	Homo sapiens	kidney	Early embryo	NTRK2	18	TrkB-T1	48.1144
Cardoso-Moreira et al. (2019)	E-MTAB-6814	ERR2598241	Homo sapiens	liver	Early embryo	NTRK2	18	TrkB-T1	0.0327573
Cardoso-Moreira et al. (2019)	E-MTAB-6814	ERR2598242	Homo sapiens	liver	Early embryo	NTRK2	18	TrkB-T1	0.0600541
Cardoso-Moreira et al. (2019)	E-MTAB-6814	ERR2598243	Homo sapiens	liver	Early embryo	NTRK2	18	TrkB-T1	0.0907063
Cardoso-Moreira et al. (2019)	E-MTAB-6814	ERR2598244	Homo sapiens	liver	Early embryo	NTRK2	18	TrkB-T1	0.0170434
Cardoso-Moreira et al. (2019)	E-MTAB-6814	ERR2598245	Homo sapiens	ovary	Early embryo	NTRK2	18	TrkB-T1	5.91416
Cardoso-Moreira et al. (2019)	E-MTAB-6814	ERR2598246	Homo sapiens	ovary	Early embryo	NTRK2	18	TrkB-T1	7.0679
Cardoso-Moreira et al. (2019)	E-MTAB-6814	ERR2598247	Homo sapiens	testis	Early embryo	NTRK2	18	TrkB-T1	4.95544
Cardoso-Moreira et al. (2019)	E-MTAB-6814	ERR2598248	Homo sapiens	testis	Early embryo	NTRK2	18	TrkB-T1	2.45959
Cardoso-Moreira et al. (2019)	E-MTAB-6814	ERR2598249	Homo sapiens	testis	Early embryo	NTRK2	18	TrkB-T1	2.13162
Cardoso-Moreira et al. (2019)	E-MTAB-6814	ERR2598253	Homo sapiens	heart	Early embryo	NTRK2	18	TrkB-T1	1.30223
Cardoso-Moreira et al. (2019)	E-MTAB-6814	ERR2598254	Homo sapiens	heart	Early embryo	NTRK2	18	TrkB-T1	1.79897
Cardoso-Moreira et al. (2019)	E-MTAB-6814	ERR2598255	Homo sapiens	heart	Early embryo	NTRK2	18	TrkB-T1	7.69809
Cardoso-Moreira et al. (2019)	E-MTAB-6814	ERR2598258	Homo sapiens	kidney	Early embryo	NTRK2	18	TrkB-T1	47.9094
Cardoso-Moreira et al. (2019)	E-MTAB-6814	ERR2598259	Homo sapiens	kidney	Early embryo	NTRK2	18	TrkB-T1	41.29
Cardoso-Moreira et al. (2019)	E-MTAB-6814	ERR2598260	Homo sapiens	liver	Early embryo	NTRK2	18	TrkB-T1	0.0507727
Cardoso-Moreira et al. (2019)	E-MTAB-6814	ERR2598261	Homo sapiens	liver	Early embryo	NTRK2	18	TrkB-T1	0.013677
Cardoso-Moreira et al. (2019)	E-MTAB-6814	ERR2598262	Homo sapiens	liver	Early embryo	NTRK2	18	TrkB-T1	0.437884
Cardoso-Moreira et al. (2019)	E-MTAB-6814	ERR2598263	Homo sapiens	ovary	Early embryo	NTRK2	18	TrkB-T1	3.62389
Cardoso-Moreira et al. (2019)	E-MTAB-6814	ERR2598264	Homo sapiens	testis	Early embryo	NTRK2	18	TrkB-T1	6.29371
Cardoso-Moreira et al. (2019)	E-MTAB-6814	ERR2598265	Homo sapiens	testis	Early embryo	NTRK2	18	TrkB-T1	5.41469
Cardoso-Moreira et al. (2019)	E-MTAB-6814	ERR2598270	Homo sapiens	heart	Adolescent	NTRK2	18	TrkB-T1	1.83746
Cardoso-Moreira et al. (2019)	E-MTAB-6814	ERR2598275	Homo sapiens	liver	Adolescent	NTRK2	18	TrkB-T1	0.354747
Cardoso-Moreira et al. (2019)	E-MTAB-6814	ERR2598276	Homo sapiens	testis	Adolescent	NTRK2	18	TrkB-T1	0.861603
Cardoso-Moreira et al. (2019)	E-MTAB-6814	ERR2598277	Homo sapiens	testis	Adolescent	NTRK2	18	TrkB-T1	0.622963
Cardoso-Moreira et al. (2019)	E-MTAB-6814	ERR2598278	Homo sapiens	testis	Adolescent	NTRK2	18	TrkB-T1	2.20298
Cardoso-Moreira et al. (2019)	E-MTAB-6814	ERR2598279	Homo sapiens	testis	Adolescent	NTRK2	18	TrkB-T1	2.13009
Cardoso-Moreira et al. (2019)	E-MTAB-6814	ERR2598284	Homo sapiens	liver	Middle age	NTRK2	18	TrkB-T1	0.601671
Cardoso-Moreira et al. (2019)	E-MTAB-6814	ERR2598285	Homo sapiens	liver	Middle age	NTRK2	18	TrkB-T1	1.92414
Cardoso-Moreira et al. (2019)	E-MTAB-6814	ERR2598286	Homo sapiens	testis	Middle age	NTRK2	18	TrkB-T1	0.800907
Cardoso-Moreira et al. (2019)	E-MTAB-6814	ERR2598289	Homo sapiens	heart	Infant	NTRK2	18	TrkB-T1	0.953093
Cardoso-Moreira et al. (2019)	E-MTAB-6814	ERR2598290	Homo sapiens	heart	Infant	NTRK2	18	TrkB-T1	1.3101
Cardoso-Moreira et al. (2019)	E-MTAB-6814	ERR2598291	Homo sapiens	heart	Infant	NTRK2	18	TrkB-T1	0.868009
Cardoso-Moreira et al. (2019)	E-MTAB-6814	ERR2598296	Homo sapiens	kidney	Infant	NTRK2	18	TrkB-T1	18.4379
Cardoso-Moreira et al. (2019)	E-MTAB-6814	ERR2598297	Homo sapiens	kidney	Infant	NTRK2	18	TrkB-T1	20.5515
Cardoso-Moreira et al. (2019)	E-MTAB-6814	ERR2598298	Homo sapiens	kidney	Infant	NTRK2	18	TrkB-T1	5.82992
Cardoso-Moreira et al. (2019)	E-MTAB-6814	ERR2598299	Homo sapiens	kidney	Infant	NTRK2	18	TrkB-T1	17.2299
Cardoso-Moreira et al. (2019)	E-MTAB-6814	ERR2598300	Homo sapiens	liver	Infant	NTRK2	18	TrkB-T1	3.06009
Cardoso-Moreira et al. (2019)	E-MTAB-6814	ERR2598301	Homo sapiens	liver	Infant	NTRK2	18	TrkB-T1	0.0797604
Cardoso-Moreira et al. (2019)	E-MTAB-6814	ERR2598302	Homo sapiens	testis	Infant	NTRK2	18	TrkB-T1	12.6295
Cardoso-Moreira et al. (2019)	E-MTAB-6814	ERR2598303	Homo sapiens	testis	Infant	NTRK2	18	TrkB-T1	6.22975
Cardoso-Moreira et al. (2019)	E-MTAB-6814	ERR2598304	Homo sapiens	testis	Infant	NTRK2	18	TrkB-T1	3.13321
Cardoso-Moreira et al. (2019)	E-MTAB-6814	ERR2598307	Homo sapiens	heart	Middle age	NTRK2	18	TrkB-T1	9.62862
Cardoso-Moreira et al. (2019)	E-MTAB-6814	ERR2598310	Homo sapiens	liver	Middle age	NTRK2	18	TrkB-T1	0.462565
Cardoso-Moreira et al. (2019)	E-MTAB-6814	ERR2598311	Homo sapiens	testis	Middle age	NTRK2	18	TrkB-T1	0.596249
Cardoso-Moreira et al. (2019)	E-MTAB-6814	ERR2598315	Homo sapiens	heart	Infant	NTRK2	18	TrkB-T1	1.82157
Cardoso-Moreira et al. (2019)	E-MTAB-6814	ERR2598316	Homo sapiens	heart	Infant	NTRK2	18	TrkB-T1	1.49284
Cardoso-Moreira et al. (2019)	E-MTAB-6814	ERR2598317	Homo sapiens	heart	Infant	NTRK2	18	TrkB-T1	5.68443
Cardoso-Moreira et al. (2019)	E-MTAB-6814	ERR2598323	Homo sapiens	kidney	Infant	NTRK2	18	TrkB-T1	18.5302
Cardoso-Moreira et al. (2019)	E-MTAB-6814	ERR2598324	Homo sapiens	kidney	Infant	NTRK2	18	TrkB-T1	18.3102
Cardoso-Moreira et al. (2019)	E-MTAB-6814	ERR2598325	Homo sapiens	kidney	Infant	NTRK2	18	TrkB-T1	43.3395
Cardoso-Moreira et al. (2019)	E-MTAB-6814	ERR2598326	Homo sapiens	liver	Infant	NTRK2	18	TrkB-T1	0.625759
Cardoso-Moreira et al. (2019)	E-MTAB-6814	ERR2598327	Homo sapiens	liver	Infant	NTRK2	18	TrkB-T1	0.798766
Cardoso-Moreira et al. (2019)	E-MTAB-6814	ERR2598333	Homo sapiens	kidney	School age	NTRK2	18	TrkB-T1	7.30203
Cardoso-Moreira et al. (2019)	E-MTAB-6814	ERR2598334	Homo sapiens	liver	School age	NTRK2	18	TrkB-T1	0.554986
Cardoso-Moreira et al. (2019)	E-MTAB-6814	ERR2598338	Homo sapiens	heart	Toddler	NTRK2	18	TrkB-T1	8.99185
Cardoso-Moreira et al. (2019)	E-MTAB-6814	ERR2598339	Homo sapiens	heart	Toddler	NTRK2	18	TrkB-T1	3.76817
Cardoso-Moreira et al. (2019)	E-MTAB-6814	ERR2598342	Homo sapiens	kidney	Toddler	NTRK2	18	TrkB-T1	44.3978
Cardoso-Moreira et al. (2019)	E-MTAB-6814	ERR2598343	Homo sapiens	kidney	Toddler	NTRK2	18	TrkB-T1	13.7205
Cardoso-Moreira et al. (2019)	E-MTAB-6814	ERR2598344	Homo sapiens	liver	Toddler	NTRK2	18	TrkB-T1	0.923184
Cardoso-Moreira et al. (2019)	E-MTAB-6814	ERR2598345	Homo sapiens	testis	Toddler	NTRK2	18	TrkB-T1	31.4143
Cardoso-Moreira et al. (2019)	E-MTAB-6814	ERR2598351	Homo sapiens	heart	Young adult	NTRK2	18	TrkB-T1	1.54194
Cardoso-Moreira et al. (2019)	E-MTAB-6814	ERR2598357	Homo sapiens	liver	Young adult	NTRK2	18	TrkB-T1	0.991291
Cardoso-Moreira et al. (2019)	E-MTAB-6814	ERR2598358	Homo sapiens	liver	Adult	NTRK2	18	TrkB-T1	0.209871
Cardoso-Moreira et al. (2019)	E-MTAB-6814	ERR2598359	Homo sapiens	liver	Adult	NTRK2	18	TrkB-T1	0.270233
Cardoso-Moreira et al. (2019)	E-MTAB-6814	ERR2598360	Homo sapiens	testis	Young adult	NTRK2	18	TrkB-T1	1.42545
Cardoso-Moreira et al. (2019)	E-MTAB-6814	ERR2598361	Homo sapiens	testis	Young adult	NTRK2	18	TrkB-T1	0.800411
Cardoso-Moreira et al. (2019)	E-MTAB-6814	ERR2598362	Homo sapiens	testis	Young adult	NTRK2	18	TrkB-T1	1.06279
Cardoso-Moreira et al. (2019)	E-MTAB-6814	ERR2598363	Homo sapiens	testis	Adult	NTRK2	18	TrkB-T1	1.28387

## Sheet: Cardoso-M NTRK2 count means
Tissue	Age_class	Isoform	N	Norm_CPM	SEM
heart	Adolescent	TrkB-FL	1	0.066948
heart	Adolescent	TrkB-Shc	1	0.0545007
heart	Adolescent	TrkB-T1	1	1.83746
heart	Early embryo	TrkB-FL	17	0.175642	0.0290321
heart	Early embryo	TrkB-Shc	17	0.0596636	0.0116016
heart	Early embryo	TrkB-T1	17	3.74857	0.647894
heart	Embryo	TrkB-FL	21	0.157235	0.0456492
heart	Embryo	TrkB-Shc	21	0.063981	0.0189972
heart	Embryo	TrkB-T1	21	3.642	0.98237
heart	Infant	TrkB-FL	6	0.0776484	0.0261068
heart	Infant	TrkB-Shc	6	0.0301696	0.0158443
heart	Infant	TrkB-T1	6	2.02167	0.746428
heart	Middle age	TrkB-FL	1	0.145378
heart	Middle age	TrkB-Shc	1	0.0552293
heart	Middle age	TrkB-T1	1	9.62862
heart	Toddler	TrkB-FL	2	0.0520747	0.0273227
heart	Toddler	TrkB-Shc	2	0	0
heart	Toddler	TrkB-T1	2	6.38001	2.61184
heart	Young adult	TrkB-FL	1	0.0415884
heart	Young adult	TrkB-Shc	1	0
heart	Young adult	TrkB-T1	1	1.54194
liver	Adolescent	TrkB-FL	1	0.0315745
liver	Adolescent	TrkB-Shc	1	0
liver	Adolescent	TrkB-T1	1	0.354747
liver	Adult	TrkB-FL	2	0.0148396	0.00851003
liver	Adult	TrkB-Shc	2	0	0
liver	Adult	TrkB-T1	2	0.240052	0.0301811
liver	Early embryo	TrkB-FL	19	0.0668627	0.0271865
liver	Early embryo	TrkB-Shc	19	0.00735997	0.00388254
liver	Early embryo	TrkB-T1	19	0.686174	0.417659
liver	Embryo	TrkB-FL	18	0.016384	0.00429388
liver	Embryo	TrkB-Shc	18	0.00251599	0.00126293
liver	Embryo	TrkB-T1	18	0.164378	0.0497491
liver	Infant	TrkB-FL	4	0.176014	0.120853
liver	Infant	TrkB-Shc	4	0.0139817	0.00755801
liver	Infant	TrkB-T1	4	1.14109	0.657757
liver	Middle age	TrkB-FL	3	0.397189	0.336541
liver	Middle age	TrkB-Shc	3	0.100635	0.0970756
liver	Middle age	TrkB-T1	3	0.996125	0.465741
liver	School age	TrkB-FL	1	0.069329
liver	School age	TrkB-Shc	1	0.0329228
liver	School age	TrkB-T1	1	0.554986
liver	Toddler	TrkB-FL	1	0.236016
liver	Toddler	TrkB-Shc	1	0.0498128
liver	Toddler	TrkB-T1	1	0.923184
liver	Young adult	TrkB-FL	1	0.137408
liver	Young adult	TrkB-Shc	1	0.0137373
liver	Young adult	TrkB-T1	1	0.991291
kidney	Early embryo	TrkB-FL	11	1.72252	0.227054
kidney	Early embryo	TrkB-Shc	11	0.43369	0.0622895
kidney	Early embryo	TrkB-T1	11	36.6283	4.04451
kidney	Embryo	TrkB-FL	19	1.78523	0.181942
kidney	Embryo	TrkB-Shc	19	0.670547	0.0581901
kidney	Embryo	TrkB-T1	19	50.8678	4.10123
kidney	Infant	TrkB-FL	7	0.382878	0.07054
kidney	Infant	TrkB-Shc	7	0.203552	0.0348838
kidney	Infant	TrkB-T1	7	20.3184	4.25454
kidney	School age	TrkB-FL	1	0.17841
kidney	School age	TrkB-Shc	1	0.0847229
kidney	School age	TrkB-T1	1	7.30203
kidney	Toddler	TrkB-FL	2	0.484084	0.287116
kidney	Toddler	TrkB-Shc	2	0.248572	0.195124
kidney	Toddler	TrkB-T1	2	29.0592	15.3387
testis	Adolescent	TrkB-FL	4	0.177481	0.0234134
testis	Adolescent	TrkB-Shc	4	0.0253511	0.0080734
testis	Adolescent	TrkB-T1	4	1.45441	0.414289
testis	Adult	TrkB-FL	1	0.128207
testis	Adult	TrkB-Shc	1	0
testis	Adult	TrkB-T1	1	1.28387
testis	Early embryo	TrkB-FL	13	0.608394	0.156895
testis	Early embryo	TrkB-Shc	13	0.142408	0.0336351
testis	Early embryo	TrkB-T1	13	13.3573	3.38922
testis	Embryo	TrkB-FL	14	0.310291	0.0858149
testis	Embryo	TrkB-Shc	14	0.126371	0.0434378
testis	Embryo	TrkB-T1	14	10.6182	3.00485
testis	Infant	TrkB-FL	3	0.248313	0.0777007
testis	Infant	TrkB-Shc	3	0.0496903	0.00913291
testis	Infant	TrkB-T1	3	7.33081	2.79607
testis	Middle age	TrkB-FL	2	0.0903255	0.0226878
testis	Middle age	TrkB-Shc	2	0.0313375	0.00168863
testis	Middle age	TrkB-T1	2	0.698578	0.102329
testis	Toddler	TrkB-FL	1	0.44873
testis	Toddler	TrkB-Shc	1	0.382095
testis	Toddler	TrkB-T1	1	31.4143
testis	Young adult	TrkB-FL	3	0.160282	0.0341672
testis	Young adult	TrkB-Shc	3	0.03947	0.0164028
testis	Young adult	TrkB-T1	3	1.09622	0.181207
ovary	Early embryo	TrkB-FL	9	0.870926	0.246905
ovary	Early embryo	TrkB-Shc	9	0.202171	0.0502599
ovary	Early embryo	TrkB-T1	9	18.1213	5.85075
ovary	Embryo	TrkB-FL	9	0.113445	0.019098
ovary	Embryo	TrkB-Shc	9	0.066034	0.00968683
ovary	Embryo	TrkB-T1	9	3.92824	0.414014

## Sheet: Cardoso-Moreira NGFR counts
Data origin	Accession nr.	Run_ID	Organism	Tissue	Age_class	Gene	CPM
Cardoso-Moreira et al. (2019)	E-MTAB-6814	ERR2598052	Homo sapiens	heart	Embryo	NGFR	20.5674
Cardoso-Moreira et al. (2019)	E-MTAB-6814	ERR2598053	Homo sapiens	heart	Embryo	NGFR	16.4909
Cardoso-Moreira et al. (2019)	E-MTAB-6814	ERR2598054	Homo sapiens	heart	Embryo	NGFR	21.5542
Cardoso-Moreira et al. (2019)	E-MTAB-6814	ERR2598055	Homo sapiens	heart	Embryo	NGFR	6.01936
Cardoso-Moreira et al. (2019)	E-MTAB-6814	ERR2598058	Homo sapiens	kidney	Embryo	NGFR	12.3127
Cardoso-Moreira et al. (2019)	E-MTAB-6814	ERR2598059	Homo sapiens	kidney	Embryo	NGFR	19.5074
Cardoso-Moreira et al. (2019)	E-MTAB-6814	ERR2598060	Homo sapiens	kidney	Embryo	NGFR	23.962
Cardoso-Moreira et al. (2019)	E-MTAB-6814	ERR2598061	Homo sapiens	liver	Embryo	NGFR	16.5105
Cardoso-Moreira et al. (2019)	E-MTAB-6814	ERR2598062	Homo sapiens	liver	Embryo	NGFR	46.2782
Cardoso-Moreira et al. (2019)	E-MTAB-6814	ERR2598063	Homo sapiens	liver	Embryo	NGFR	39.6186
Cardoso-Moreira et al. (2019)	E-MTAB-6814	ERR2598064	Homo sapiens	liver	Embryo	NGFR	25.2396
Cardoso-Moreira et al. (2019)	E-MTAB-6814	ERR2598065	Homo sapiens	ovary	Embryo	NGFR	79.7536
Cardoso-Moreira et al. (2019)	E-MTAB-6814	ERR2598066	Homo sapiens	ovary	Embryo	NGFR	13.5912
Cardoso-Moreira et al. (2019)	E-MTAB-6814	ERR2598067	Homo sapiens	testis	Embryo	NGFR	99.3593
Cardoso-Moreira et al. (2019)	E-MTAB-6814	ERR2598068	Homo sapiens	testis	Embryo	NGFR	113.579
Cardoso-Moreira et al. (2019)	E-MTAB-6814	ERR2598073	Homo sapiens	heart	Embryo	NGFR	23.023
Cardoso-Moreira et al. (2019)	E-MTAB-6814	ERR2598074	Homo sapiens	heart	Embryo	NGFR	15.0915
Cardoso-Moreira et al. (2019)	E-MTAB-6814	ERR2598075	Homo sapiens	heart	Embryo	NGFR	14.9796
Cardoso-Moreira et al. (2019)	E-MTAB-6814	ERR2598076	Homo sapiens	heart	Embryo	NGFR	32.5107
Cardoso-Moreira et al. (2019)	E-MTAB-6814	ERR2598081	Homo sapiens	kidney	Embryo	NGFR	14.6341
Cardoso-Moreira et al. (2019)	E-MTAB-6814	ERR2598082	Homo sapiens	kidney	Embryo	NGFR	16.5174
Cardoso-Moreira et al. (2019)	E-MTAB-6814	ERR2598083	Homo sapiens	liver	Embryo	NGFR	17.2496
Cardoso-Moreira et al. (2019)	E-MTAB-6814	ERR2598084	Homo sapiens	liver	Embryo	NGFR	14.1027
Cardoso-Moreira et al. (2019)	E-MTAB-6814	ERR2598085	Homo sapiens	liver	Embryo	NGFR	23.8713
Cardoso-Moreira et al. (2019)	E-MTAB-6814	ERR2598086	Homo sapiens	ovary	Embryo	NGFR	10.0474
Cardoso-Moreira et al. (2019)	E-MTAB-6814	ERR2598087	Homo sapiens	testis	Embryo	NGFR	108.986
Cardoso-Moreira et al. (2019)	E-MTAB-6814	ERR2598088	Homo sapiens	testis	Embryo	NGFR	129.629
Cardoso-Moreira et al. (2019)	E-MTAB-6814	ERR2598090	Homo sapiens	heart	Embryo	NGFR	17.4875
Cardoso-Moreira et al. (2019)	E-MTAB-6814	ERR2598091	Homo sapiens	heart	Embryo	NGFR	14.0841
Cardoso-Moreira et al. (2019)	E-MTAB-6814	ERR2598095	Homo sapiens	kidney	Embryo	NGFR	85.2713
Cardoso-Moreira et al. (2019)	E-MTAB-6814	ERR2598096	Homo sapiens	kidney	Embryo	NGFR	19.0518
Cardoso-Moreira et al. (2019)	E-MTAB-6814	ERR2598097	Homo sapiens	liver	Embryo	NGFR	30.8408
Cardoso-Moreira et al. (2019)	E-MTAB-6814	ERR2598098	Homo sapiens	ovary	Embryo	NGFR	22.6564
Cardoso-Moreira et al. (2019)	E-MTAB-6814	ERR2598099	Homo sapiens	ovary	Embryo	NGFR	22.6758
Cardoso-Moreira et al. (2019)	E-MTAB-6814	ERR2598100	Homo sapiens	testis	Embryo	NGFR	94.2474
Cardoso-Moreira et al. (2019)	E-MTAB-6814	ERR2598101	Homo sapiens	testis	Embryo	NGFR	126.044
Cardoso-Moreira et al. (2019)	E-MTAB-6814	ERR2598105	Homo sapiens	heart	Embryo	NGFR	13.797
Cardoso-Moreira et al. (2019)	E-MTAB-6814	ERR2598106	Homo sapiens	heart	Embryo	NGFR	8.0003
Cardoso-Moreira et al. (2019)	E-MTAB-6814	ERR2598107	Homo sapiens	heart	Embryo	NGFR	43.1089
Cardoso-Moreira et al. (2019)	E-MTAB-6814	ERR2598108	Homo sapiens	heart	Embryo	NGFR	20.2969
Cardoso-Moreira et al. (2019)	E-MTAB-6814	ERR2598112	Homo sapiens	kidney	Embryo	NGFR	8.26111
Cardoso-Moreira et al. (2019)	E-MTAB-6814	ERR2598113	Homo sapiens	kidney	Embryo	NGFR	7.29275
Cardoso-Moreira et al. (2019)	E-MTAB-6814	ERR2598114	Homo sapiens	kidney	Embryo	NGFR	12.3776
Cardoso-Moreira et al. (2019)	E-MTAB-6814	ERR2598115	Homo sapiens	liver	Embryo	NGFR	15.4089
Cardoso-Moreira et al. (2019)	E-MTAB-6814	ERR2598116	Homo sapiens	ovary	Embryo	NGFR	26.4091
Cardoso-Moreira et al. (2019)	E-MTAB-6814	ERR2598117	Homo sapiens	testis	Embryo	NGFR	92.0289
Cardoso-Moreira et al. (2019)	E-MTAB-6814	ERR2598118	Homo sapiens	testis	Embryo	NGFR	127.031
Cardoso-Moreira et al. (2019)	E-MTAB-6814	ERR2598119	Homo sapiens	testis	Embryo	NGFR	97.336
Cardoso-Moreira et al. (2019)	E-MTAB-6814	ERR2598122	Homo sapiens	heart	Embryo	NGFR	19.6534
Cardoso-Moreira et al. (2019)	E-MTAB-6814	ERR2598123	Homo sapiens	heart	Embryo	NGFR	66.7583
Cardoso-Moreira et al. (2019)	E-MTAB-6814	ERR2598124	Homo sapiens	heart	Embryo	NGFR	9.92067
Cardoso-Moreira et al. (2019)	E-MTAB-6814	ERR2598128	Homo sapiens	kidney	Embryo	NGFR	10.8759
Cardoso-Moreira et al. (2019)	E-MTAB-6814	ERR2598129	Homo sapiens	kidney	Embryo	NGFR	2.26143
Cardoso-Moreira et al. (2019)	E-MTAB-6814	ERR2598130	Homo sapiens	kidney	Embryo	NGFR	5.99633
Cardoso-Moreira et al. (2019)	E-MTAB-6814	ERR2598131	Homo sapiens	liver	Embryo	NGFR	17.1455
Cardoso-Moreira et al. (2019)	E-MTAB-6814	ERR2598132	Homo sapiens	liver	Embryo	NGFR	17.0882
Cardoso-Moreira et al. (2019)	E-MTAB-6814	ERR2598133	Homo sapiens	ovary	Embryo	NGFR	84.5775
Cardoso-Moreira et al. (2019)	E-MTAB-6814	ERR2598134	Homo sapiens	testis	Embryo	NGFR	150.035
Cardoso-Moreira et al. (2019)	E-MTAB-6814	ERR2598135	Homo sapiens	testis	Embryo	NGFR	63.2511
Cardoso-Moreira et al. (2019)	E-MTAB-6814	ERR2598136	Homo sapiens	testis	Embryo	NGFR	89.9775
Cardoso-Moreira et al. (2019)	E-MTAB-6814	ERR2598138	Homo sapiens	heart	Embryo	NGFR	42.7164
Cardoso-Moreira et al. (2019)	E-MTAB-6814	ERR2598139	Homo sapiens	kidney	Embryo	NGFR	13.3052
Cardoso-Moreira et al. (2019)	E-MTAB-6814	ERR2598140	Homo sapiens	kidney	Embryo	NGFR	1.99885
Cardoso-Moreira et al. (2019)	E-MTAB-6814	ERR2598141	Homo sapiens	kidney	Embryo	NGFR	28.1284
Cardoso-Moreira et al. (2019)	E-MTAB-6814	ERR2598142	Homo sapiens	liver	Embryo	NGFR	10.5415
Cardoso-Moreira et al. (2019)	E-MTAB-6814	ERR2598143	Homo sapiens	liver	Embryo	NGFR	49.4924
Cardoso-Moreira et al. (2019)	E-MTAB-6814	ERR2598144	Homo sapiens	liver	Embryo	NGFR	15.4545
Cardoso-Moreira et al. (2019)	E-MTAB-6814	ERR2598145	Homo sapiens	ovary	Embryo	NGFR	14.2422
Cardoso-Moreira et al. (2019)	E-MTAB-6814	ERR2598146	Homo sapiens	ovary	Embryo	NGFR	28.911
Cardoso-Moreira et al. (2019)	E-MTAB-6814	ERR2598147	Homo sapiens	testis	Embryo	NGFR	54.5835
Cardoso-Moreira et al. (2019)	E-MTAB-6814	ERR2598153	Homo sapiens	heart	Embryo	NGFR	22.4034
Cardoso-Moreira et al. (2019)	E-MTAB-6814	ERR2598154	Homo sapiens	heart	Embryo	NGFR	17.0043
Cardoso-Moreira et al. (2019)	E-MTAB-6814	ERR2598155	Homo sapiens	heart	Embryo	NGFR	39.6715
Cardoso-Moreira et al. (2019)	E-MTAB-6814	ERR2598156	Homo sapiens	kidney	Embryo	NGFR	80.3405
Cardoso-Moreira et al. (2019)	E-MTAB-6814	ERR2598157	Homo sapiens	kidney	Embryo	NGFR	7.50998
Cardoso-Moreira et al. (2019)	E-MTAB-6814	ERR2598158	Homo sapiens	kidney	Embryo	NGFR	11.1757
Cardoso-Moreira et al. (2019)	E-MTAB-6814	ERR2598159	Homo sapiens	liver	Embryo	NGFR	17.9675
Cardoso-Moreira et al. (2019)	E-MTAB-6814	ERR2598160	Homo sapiens	liver	Embryo	NGFR	27.8964
Cardoso-Moreira et al. (2019)	E-MTAB-6814	ERR2598161	Homo sapiens	liver	Embryo	NGFR	8.27317
Cardoso-Moreira et al. (2019)	E-MTAB-6814	ERR2598162	Homo sapiens	liver	Embryo	NGFR	12.5194
Cardoso-Moreira et al. (2019)	E-MTAB-6814	ERR2598163	Homo sapiens	testis	Embryo	NGFR	138.087
Cardoso-Moreira et al. (2019)	E-MTAB-6814	ERR2598167	Homo sapiens	heart	Early embryo	NGFR	31.1908
Cardoso-Moreira et al. (2019)	E-MTAB-6814	ERR2598168	Homo sapiens	heart	Early embryo	NGFR	42.3209
Cardoso-Moreira et al. (2019)	E-MTAB-6814	ERR2598172	Homo sapiens	kidney	Early embryo	NGFR	25.9248
Cardoso-Moreira et al. (2019)	E-MTAB-6814	ERR2598173	Homo sapiens	liver	Early embryo	NGFR	36.4463
Cardoso-Moreira et al. (2019)	E-MTAB-6814	ERR2598174	Homo sapiens	liver	Early embryo	NGFR	35.0446
Cardoso-Moreira et al. (2019)	E-MTAB-6814	ERR2598175	Homo sapiens	liver	Early embryo	NGFR	49.9229
Cardoso-Moreira et al. (2019)	E-MTAB-6814	ERR2598176	Homo sapiens	liver	Early embryo	NGFR	42.8516
Cardoso-Moreira et al. (2019)	E-MTAB-6814	ERR2598177	Homo sapiens	ovary	Early embryo	NGFR	8.09114
Cardoso-Moreira et al. (2019)	E-MTAB-6814	ERR2598178	Homo sapiens	ovary	Early embryo	NGFR	20.7602
Cardoso-Moreira et al. (2019)	E-MTAB-6814	ERR2598179	Homo sapiens	testis	Early embryo	NGFR	16.1133
Cardoso-Moreira et al. (2019)	E-MTAB-6814	ERR2598182	Homo sapiens	heart	Early embryo	NGFR	41.1785
Cardoso-Moreira et al. (2019)	E-MTAB-6814	ERR2598183	Homo sapiens	heart	Early embryo	NGFR	13.3982
Cardoso-Moreira et al. (2019)	E-MTAB-6814	ERR2598186	Homo sapiens	kidney	Early embryo	NGFR	43.0323
Cardoso-Moreira et al. (2019)	E-MTAB-6814	ERR2598187	Homo sapiens	kidney	Early embryo	NGFR	29.7924
Cardoso-Moreira et al. (2019)	E-MTAB-6814	ERR2598188	Homo sapiens	liver	Early embryo	NGFR	35.7758
Cardoso-Moreira et al. (2019)	E-MTAB-6814	ERR2598189	Homo sapiens	liver	Early embryo	NGFR	52.5545
Cardoso-Moreira et al. (2019)	E-MTAB-6814	ERR2598190	Homo sapiens	ovary	Early embryo	NGFR	21.296
Cardoso-Moreira et al. (2019)	E-MTAB-6814	ERR2598191	Homo sapiens	testis	Early embryo	NGFR	49.7817
Cardoso-Moreira et al. (2019)	E-MTAB-6814	ERR2598192	Homo sapiens	testis	Early embryo	NGFR	50.1503
Cardoso-Moreira et al. (2019)	E-MTAB-6814	ERR2598193	Homo sapiens	heart	Early embryo	NGFR	11.8956
Cardoso-Moreira et al. (2019)	E-MTAB-6814	ERR2598194	Homo sapiens	heart	Early embryo	NGFR	11.1382
Cardoso-Moreira et al. (2019)	E-MTAB-6814	ERR2598199	Homo sapiens	kidney	Early embryo	NGFR	62.6313
Cardoso-Moreira et al. (2019)	E-MTAB-6814	ERR2598200	Homo sapiens	kidney	Early embryo	NGFR	38.3565
Cardoso-Moreira et al. (2019)	E-MTAB-6814	ERR2598201	Homo sapiens	liver	Early embryo	NGFR	47.3198
Cardoso-Moreira et al. (2019)	E-MTAB-6814	ERR2598202	Homo sapiens	liver	Early embryo	NGFR	45.9222
Cardoso-Moreira et al. (2019)	E-MTAB-6814	ERR2598203	Homo sapiens	ovary	Early embryo	NGFR	30.7689
Cardoso-Moreira et al. (2019)	E-MTAB-6814	ERR2598204	Homo sapiens	testis	Early embryo	NGFR	32.1497
Cardoso-Moreira et al. (2019)	E-MTAB-6814	ERR2598205	Homo sapiens	testis	Early embryo	NGFR	23.0344
Cardoso-Moreira et al. (2019)	E-MTAB-6814	ERR2598209	Homo sapiens	heart	Early embryo	NGFR	23.8907
Cardoso-Moreira et al. (2019)	E-MTAB-6814	ERR2598210	Homo sapiens	heart	Early embryo	NGFR	26.3202
Cardoso-Moreira et al. (2019)	E-MTAB-6814	ERR2598211	Homo sapiens	heart	Early embryo	NGFR	17.614
Cardoso-Moreira et al. (2019)	E-MTAB-6814	ERR2598215	Homo sapiens	kidney	Early embryo	NGFR	16.7974
Cardoso-Moreira et al. (2019)	E-MTAB-6814	ERR2598216	Homo sapiens	kidney	Early embryo	NGFR	56.9437
Cardoso-Moreira et al. (2019)	E-MTAB-6814	ERR2598217	Homo sapiens	liver	Early embryo	NGFR	30.9028
Cardoso-Moreira et al. (2019)	E-MTAB-6814	ERR2598218	Homo sapiens	liver	Early embryo	NGFR	39.378
Cardoso-Moreira et al. (2019)	E-MTAB-6814	ERR2598219	Homo sapiens	liver	Early embryo	NGFR	28.238
Cardoso-Moreira et al. (2019)	E-MTAB-6814	ERR2598220	Homo sapiens	liver	Early embryo	NGFR	34.6926
Cardoso-Moreira et al. (2019)	E-MTAB-6814	ERR2598221	Homo sapiens	ovary	Early embryo	NGFR	30.2149
Cardoso-Moreira et al. (2019)	E-MTAB-6814	ERR2598222	Homo sapiens	ovary	Early embryo	NGFR	19.3669
Cardoso-Moreira et al. (2019)	E-MTAB-6814	ERR2598223	Homo sapiens	testis	Early embryo	NGFR	23.078
Cardoso-Moreira et al. (2019)	E-MTAB-6814	ERR2598224	Homo sapiens	testis	Early embryo	NGFR	19.3522
Cardoso-Moreira et al. (2019)	E-MTAB-6814	ERR2598225	Homo sapiens	testis	Early embryo	NGFR	21.7036
Cardoso-Moreira et al. (2019)	E-MTAB-6814	ERR2598230	Homo sapiens	heart	Early embryo	NGFR	20.2036
Cardoso-Moreira et al. (2019)	E-MTAB-6814	ERR2598231	Homo sapiens	heart	Early embryo	NGFR	20.1184
Cardoso-Moreira et al. (2019)	E-MTAB-6814	ERR2598232	Homo sapiens	heart	Early embryo	NGFR	14.1726
Cardoso-Moreira et al. (2019)	E-MTAB-6814	ERR2598233	Homo sapiens	heart	Early embryo	NGFR	19.7161
Cardoso-Moreira et al. (2019)	E-MTAB-6814	ERR2598234	Homo sapiens	heart	Early embryo	NGFR	27.2299
Cardoso-Moreira et al. (2019)	E-MTAB-6814	ERR2598239	Homo sapiens	kidney	Early embryo	NGFR	19.902
Cardoso-Moreira et al. (2019)	E-MTAB-6814	ERR2598240	Homo sapiens	kidney	Early embryo	NGFR	18.6254
Cardoso-Moreira et al. (2019)	E-MTAB-6814	ERR2598241	Homo sapiens	liver	Early embryo	NGFR	39.4216
Cardoso-Moreira et al. (2019)	E-MTAB-6814	ERR2598242	Homo sapiens	liver	Early embryo	NGFR	31.7417
Cardoso-Moreira et al. (2019)	E-MTAB-6814	ERR2598243	Homo sapiens	liver	Early embryo	NGFR	29.2811
Cardoso-Moreira et al. (2019)	E-MTAB-6814	ERR2598244	Homo sapiens	liver	Early embryo	NGFR	29.2844
Cardoso-Moreira et al. (2019)	E-MTAB-6814	ERR2598245	Homo sapiens	ovary	Early embryo	NGFR	27.3261
Cardoso-Moreira et al. (2019)	E-MTAB-6814	ERR2598246	Homo sapiens	ovary	Early embryo	NGFR	48.5415
Cardoso-Moreira et al. (2019)	E-MTAB-6814	ERR2598247	Homo sapiens	testis	Early embryo	NGFR	21.5312
Cardoso-Moreira et al. (2019)	E-MTAB-6814	ERR2598248	Homo sapiens	testis	Early embryo	NGFR	52.4418
Cardoso-Moreira et al. (2019)	E-MTAB-6814	ERR2598249	Homo sapiens	testis	Early embryo	NGFR	87.4121
Cardoso-Moreira et al. (2019)	E-MTAB-6814	ERR2598253	Homo sapiens	heart	Early embryo	NGFR	23.0936
Cardoso-Moreira et al. (2019)	E-MTAB-6814	ERR2598254	Homo sapiens	heart	Early embryo	NGFR	21.0396
Cardoso-Moreira et al. (2019)	E-MTAB-6814	ERR2598255	Homo sapiens	heart	Early embryo	NGFR	45.6472
Cardoso-Moreira et al. (2019)	E-MTAB-6814	ERR2598258	Homo sapiens	kidney	Early embryo	NGFR	1.9004
Cardoso-Moreira et al. (2019)	E-MTAB-6814	ERR2598259	Homo sapiens	kidney	Early embryo	NGFR	20.2174
Cardoso-Moreira et al. (2019)	E-MTAB-6814	ERR2598260	Homo sapiens	liver	Early embryo	NGFR	31.0194
Cardoso-Moreira et al. (2019)	E-MTAB-6814	ERR2598261	Homo sapiens	liver	Early embryo	NGFR	24.7246
Cardoso-Moreira et al. (2019)	E-MTAB-6814	ERR2598262	Homo sapiens	liver	Early embryo	NGFR	29.4017
Cardoso-Moreira et al. (2019)	E-MTAB-6814	ERR2598263	Homo sapiens	ovary	Early embryo	NGFR	21.3985
Cardoso-Moreira et al. (2019)	E-MTAB-6814	ERR2598264	Homo sapiens	testis	Early embryo	NGFR	105.172
Cardoso-Moreira et al. (2019)	E-MTAB-6814	ERR2598265	Homo sapiens	testis	Early embryo	NGFR	120.507
Cardoso-Moreira et al. (2019)	E-MTAB-6814	ERR2598270	Homo sapiens	heart	Adolescent	NGFR	31.3574
Cardoso-Moreira et al. (2019)	E-MTAB-6814	ERR2598275	Homo sapiens	liver	Adolescent	NGFR	7.07255
Cardoso-Moreira et al. (2019)	E-MTAB-6814	ERR2598276	Homo sapiens	testis	Adolescent	NGFR	9.18441
Cardoso-Moreira et al. (2019)	E-MTAB-6814	ERR2598277	Homo sapiens	testis	Adolescent	NGFR	10.3833
Cardoso-Moreira et al. (2019)	E-MTAB-6814	ERR2598278	Homo sapiens	testis	Adolescent	NGFR	24.2138
Cardoso-Moreira et al. (2019)	E-MTAB-6814	ERR2598279	Homo sapiens	testis	Adolescent	NGFR	32.8265
Cardoso-Moreira et al. (2019)	E-MTAB-6814	ERR2598284	Homo sapiens	liver	Middle age	NGFR	30.8574
Cardoso-Moreira et al. (2019)	E-MTAB-6814	ERR2598285	Homo sapiens	liver	Middle age	NGFR	69.5672
Cardoso-Moreira et al. (2019)	E-MTAB-6814	ERR2598286	Homo sapiens	testis	Middle age	NGFR	6.91129
Cardoso-Moreira et al. (2019)	E-MTAB-6814	ERR2598289	Homo sapiens	heart	Infant	NGFR	4.63315
Cardoso-Moreira et al. (2019)	E-MTAB-6814	ERR2598290	Homo sapiens	heart	Infant	NGFR	16.867
Cardoso-Moreira et al. (2019)	E-MTAB-6814	ERR2598291	Homo sapiens	heart	Infant	NGFR	54.5868
Cardoso-Moreira et al. (2019)	E-MTAB-6814	ERR2598296	Homo sapiens	kidney	Infant	NGFR	5.4087
Cardoso-Moreira et al. (2019)	E-MTAB-6814	ERR2598297	Homo sapiens	kidney	Infant	NGFR	5.62716
Cardoso-Moreira et al. (2019)	E-MTAB-6814	ERR2598298	Homo sapiens	kidney	Infant	NGFR	3.8391
Cardoso-Moreira et al. (2019)	E-MTAB-6814	ERR2598299	Homo sapiens	kidney	Infant	NGFR	8.10743
Cardoso-Moreira et al. (2019)	E-MTAB-6814	ERR2598300	Homo sapiens	liver	Infant	NGFR	31.5217
Cardoso-Moreira et al. (2019)	E-MTAB-6814	ERR2598301	Homo sapiens	liver	Infant	NGFR	7.73574
Cardoso-Moreira et al. (2019)	E-MTAB-6814	ERR2598302	Homo sapiens	testis	Infant	NGFR	43.5
Cardoso-Moreira et al. (2019)	E-MTAB-6814	ERR2598303	Homo sapiens	testis	Infant	NGFR	11.3968
Cardoso-Moreira et al. (2019)	E-MTAB-6814	ERR2598304	Homo sapiens	testis	Infant	NGFR	6.06864
Cardoso-Moreira et al. (2019)	E-MTAB-6814	ERR2598307	Homo sapiens	heart	Middle age	NGFR	20.7954
Cardoso-Moreira et al. (2019)	E-MTAB-6814	ERR2598310	Homo sapiens	liver	Middle age	NGFR	17.7582
Cardoso-Moreira et al. (2019)	E-MTAB-6814	ERR2598311	Homo sapiens	testis	Middle age	NGFR	12.0468
Cardoso-Moreira et al. (2019)	E-MTAB-6814	ERR2598315	Homo sapiens	heart	Infant	NGFR	36.8197
Cardoso-Moreira et al. (2019)	E-MTAB-6814	ERR2598316	Homo sapiens	heart	Infant	NGFR	16.978
Cardoso-Moreira et al. (2019)	E-MTAB-6814	ERR2598317	Homo sapiens	heart	Infant	NGFR	14.9544
Cardoso-Moreira et al. (2019)	E-MTAB-6814	ERR2598323	Homo sapiens	kidney	Infant	NGFR	11.1298
Cardoso-Moreira et al. (2019)	E-MTAB-6814	ERR2598324	Homo sapiens	kidney	Infant	NGFR	14.3238
Cardoso-Moreira et al. (2019)	E-MTAB-6814	ERR2598325	Homo sapiens	kidney	Infant	NGFR	4.45163
Cardoso-Moreira et al. (2019)	E-MTAB-6814	ERR2598326	Homo sapiens	liver	Infant	NGFR	67.9144
Cardoso-Moreira et al. (2019)	E-MTAB-6814	ERR2598327	Homo sapiens	liver	Infant	NGFR	24.4859
Cardoso-Moreira et al. (2019)	E-MTAB-6814	ERR2598333	Homo sapiens	kidney	School age	NGFR	5.69422
Cardoso-Moreira et al. (2019)	E-MTAB-6814	ERR2598334	Homo sapiens	liver	School age	NGFR	14.584
Cardoso-Moreira et al. (2019)	E-MTAB-6814	ERR2598338	Homo sapiens	heart	Toddler	NGFR	8.56982
Cardoso-Moreira et al. (2019)	E-MTAB-6814	ERR2598339	Homo sapiens	heart	Toddler	NGFR	12.0654
Cardoso-Moreira et al. (2019)	E-MTAB-6814	ERR2598342	Homo sapiens	kidney	Toddler	NGFR	2.58189
Cardoso-Moreira et al. (2019)	E-MTAB-6814	ERR2598343	Homo sapiens	kidney	Toddler	NGFR	4.20462
Cardoso-Moreira et al. (2019)	E-MTAB-6814	ERR2598344	Homo sapiens	liver	Toddler	NGFR	28.8124
Cardoso-Moreira et al. (2019)	E-MTAB-6814	ERR2598345	Homo sapiens	testis	Toddler	NGFR	15.3994
Cardoso-Moreira et al. (2019)	E-MTAB-6814	ERR2598351	Homo sapiens	heart	Young adult	NGFR	4.50497
Cardoso-Moreira et al. (2019)	E-MTAB-6814	ERR2598357	Homo sapiens	liver	Young adult	NGFR	39.4913
Cardoso-Moreira et al. (2019)	E-MTAB-6814	ERR2598358	Homo sapiens	liver	Adult	NGFR	32.7453
Cardoso-Moreira et al. (2019)	E-MTAB-6814	ERR2598359	Homo sapiens	liver	Adult	NGFR	21.3403
Cardoso-Moreira et al. (2019)	E-MTAB-6814	ERR2598360	Homo sapiens	testis	Young adult	NGFR	9.43166
Cardoso-Moreira et al. (2019)	E-MTAB-6814	ERR2598361	Homo sapiens	testis	Young adult	NGFR	7.62516
Cardoso-Moreira et al. (2019)	E-MTAB-6814	ERR2598362	Homo sapiens	testis	Young adult	NGFR	10.2438
Cardoso-Moreira et al. (2019)	E-MTAB-6814	ERR2598363	Homo sapiens	testis	Adult	NGFR	12.1302

## Sheet: Cardoso-M NGFR count means
Tissue	Age_class	Gene	N	CPM	SEM
heart	Adolescent	NGFR	1	31.3574
heart	Early embryo	NGFR	17	24.1275	2.56226
heart	Embryo	NGFR	21	23.1019	3.15742
heart	Infant	NGFR	6	24.1398	7.43161
heart	Middle age	NGFR	1	20.7954
heart	Toddler	NGFR	2	10.3176	1.74778
heart	Young adult	NGFR	1	4.50497
liver	Adolescent	NGFR	1	7.07255
liver	Adult	NGFR	2	27.0428	5.70249
liver	Early embryo	NGFR	19	36.5223	1.83558
liver	Embryo	NGFR	18	22.5277	2.83103
liver	Infant	NGFR	4	32.9144	12.6884
liver	Middle age	NGFR	3	39.3943	15.5532
liver	School age	NGFR	1	14.584
liver	Toddler	NGFR	1	28.8124
liver	Young adult	NGFR	1	39.4913
kidney	Early embryo	NGFR	11	30.3749	5.50743
kidney	Embryo	NGFR	19	20.0411	5.30869
kidney	Infant	NGFR	7	7.55537	1.46923
kidney	School age	NGFR	1	5.69422
kidney	Toddler	NGFR	2	3.39326	0.811367
testis	Adolescent	NGFR	4	19.152	5.69252
testis	Adult	NGFR	1	12.1302
testis	Early embryo	NGFR	13	47.8791	9.75067
testis	Embryo	NGFR	14	106.013	7.26944
testis	Infant	NGFR	3	20.3218	11.6907
testis	Middle age	NGFR	2	9.47903	2.56774
testis	Toddler	NGFR	1	15.3994
testis	Young adult	NGFR	3	9.1002	0.773889
ovary	Early embryo	NGFR	9	25.3071	3.69223
ovary	Embryo	NGFR	9	33.6516	9.40702
