# Supplementary material for: Revisiting the expression of BDNF and its receptors in mammalian development
Source: Front Mol Neurosci. 2023 Jun 22;16:1182499. doi: 10.3389/fnmol.2023.1182499 (PMC10325033; doi:10.3389/fnmol.2023.1182499)
Supplement: Supplementary file 13 [file Data_Sheet_12.XLSX]

## Sheet: GTEx BDNF counts
Sample_ID	SMTSD	Gene	TPM
GTEX-1117F-0226-SM-5GZZ7	Adipose - Subcutaneous	BDNF	0.05305
GTEX-1117F-0426-SM-5EGHI	Muscle - Skeletal	BDNF	1.377
GTEX-1117F-0526-SM-5EGHJ	Artery - Tibial	BDNF	0.9405
GTEX-1117F-0626-SM-5N9CS	Artery - Coronary	BDNF	0.4408
GTEX-1117F-0726-SM-5GIEN	Heart - Atrial Appendage	BDNF	0.0828
GTEX-1117F-1326-SM-5EGHH	Adipose - Visceral (Omentum)	BDNF	0.1024
GTEX-1117F-2426-SM-5EGGH	Uterus	BDNF	0.3409
GTEX-1117F-2526-SM-5GZY6	Vagina	BDNF	1.224
GTEX-1117F-2826-SM-5GZXL	Breast - Mammary Tissue	BDNF	0.1523
GTEX-1117F-2926-SM-5GZYI	Skin - Not Sun Exposed (Suprapubic)	BDNF	0.5318
GTEX-1117F-3026-SM-5GZYU	Minor Salivary Gland	BDNF	0.2179
GTEX-1117F-3226-SM-5N9CT	Brain - Cortex	BDNF	0.3447
GTEX-111CU-0126-SM-5GZWZ	Adrenal Gland	BDNF	0.08306
GTEX-111CU-0226-SM-5GZXC	Thyroid	BDNF	0.4356
GTEX-111CU-0326-SM-5GZXO	Lung	BDNF	0.7057
GTEX-111CU-0426-SM-5GZY1	Spleen	BDNF	0.126
GTEX-111CU-0526-SM-5EGHK	Pancreas	BDNF	0.0732
GTEX-111CU-0626-SM-5EGHL	Esophagus - Muscularis	BDNF	0.05346
GTEX-111CU-0726-SM-5GZYD	Esophagus - Mucosa	BDNF	0.5127
GTEX-111CU-0826-SM-5EGIJ	Esophagus - Gastroesophageal Junction	BDNF	0.06747
GTEX-111CU-0926-SM-5EGIK	Stomach	BDNF	0.1916
GTEX-111CU-1026-SM-5EGIL	Adipose - Visceral (Omentum)	BDNF	0.2372
GTEX-111CU-1126-SM-5EGIM	Skin - Not Sun Exposed (Suprapubic)	BDNF	0.09429
GTEX-111CU-1226-SM-5EGIN	Colon - Sigmoid	BDNF	0.5477
GTEX-111CU-1326-SM-5NQ8L	Small Intestine - Terminal Ileum	BDNF	0.4929
GTEX-111CU-1426-SM-5GZYP	Colon - Transverse	BDNF	0.3329
GTEX-111CU-1526-SM-5N9FS	Prostate	BDNF	2.873
GTEX-111CU-1726-SM-5EGHM	Testis	BDNF	0.69
GTEX-111CU-1826-SM-5GZYN	Adipose - Subcutaneous	BDNF	0.04254
GTEX-111CU-2026-SM-5GZZC	Muscle - Skeletal	BDNF	0.01466
GTEX-111CU-2226-SM-5N9G5	Nerve - Tibial	BDNF	0.1495
GTEX-111FC-0126-SM-5N9DL	Skin - Sun Exposed (Lower leg)	BDNF	1.096
GTEX-111FC-0226-SM-5N9B8	Adipose - Subcutaneous	BDNF	0.2985
GTEX-111FC-0326-SM-5GZZ1	Muscle - Skeletal	BDNF	0.7816
GTEX-111FC-0426-SM-5N9CV	Artery - Tibial	BDNF	7.729
GTEX-111FC-0526-SM-5GZZ8	Nerve - Tibial	BDNF	0.2654
GTEX-111FC-0626-SM-5N9CU	Heart - Atrial Appendage	BDNF	0.07512
GTEX-111FC-0826-SM-5GZWO	Heart - Left Ventricle	BDNF	0.391
GTEX-111FC-1026-SM-5GZX1	Thyroid	BDNF	0.4981
GTEX-111FC-1126-SM-5GZWU	Lung	BDNF	1.462
GTEX-111FC-1326-SM-5N9D9	Spleen	BDNF	0.9741
GTEX-111FC-1926-SM-5GZYC	Testis	BDNF	0.8274
GTEX-111FC-2026-SM-5GZYO	Prostate	BDNF	0.668
GTEX-111FC-2526-SM-5GZXU	Skin - Not Sun Exposed (Suprapubic)	BDNF	1.373
GTEX-111FC-2926-SM-5GZY7	Minor Salivary Gland	BDNF	0.1881
GTEX-111FC-3126-SM-5GZZ2	Brain - Cortex	BDNF	1.718
GTEX-111FC-3326-SM-5GZYV	Brain - Cerebellum	BDNF	5.467
GTEX-111VG-0008-SM-5Q5BG	Cells - Cultured fibroblasts	BDNF	2.403
GTEX-111VG-0326-SM-5GZX7	Heart - Atrial Appendage	BDNF	0.1216
GTEX-111VG-0526-SM-5N9BW	Thyroid	BDNF	0.1803
GTEX-111VG-0726-SM-5GIDC	Lung	BDNF	0.5096
GTEX-111VG-1626-SM-5EGIO	Skin - Not Sun Exposed (Suprapubic)	BDNF	0.2799
GTEX-111VG-1926-SM-5GIDO	Testis	BDNF	0.9447
GTEX-111VG-2226-SM-5N9DU	Colon - Transverse	BDNF	0.5846
GTEX-111VG-2326-SM-5N9BK	Adipose - Subcutaneous	BDNF	0.2108
GTEX-111VG-2426-SM-5GZXD	Skin - Sun Exposed (Lower leg)	BDNF	0.2688
GTEX-111VG-2526-SM-5GZXP	Nerve - Tibial	BDNF	0.1487
GTEX-111VG-2626-SM-5GZY2	Muscle - Skeletal	BDNF	0.009228
GTEX-111YS-0006-SM-5NQBE	Whole Blood	BDNF	0
GTEX-111YS-0008-SM-5Q5BH	Cells - Cultured fibroblasts	BDNF	6.116
GTEX-111YS-0126-SM-5987T	Adrenal Gland	BDNF	0.1317
GTEX-111YS-0326-SM-5GZZ3	Heart - Atrial Appendage	BDNF	0.02444
GTEX-111YS-0426-SM-5987O	Heart - Left Ventricle	BDNF	0.9684
GTEX-111YS-0526-SM-5GZXJ	Artery - Aorta	BDNF	24.8
GTEX-111YS-0626-SM-5GZXV	Lung	BDNF	3.124
GTEX-111YS-0726-SM-5GZY8	Thyroid	BDNF	0.7762
GTEX-111YS-0826-SM-5GZYK	Esophagus - Gastroesophageal Junction	BDNF	0.02656
GTEX-111YS-0926-SM-5EGGI	Esophagus - Mucosa	BDNF	0.2708
GTEX-111YS-1026-SM-5GZYE	Esophagus - Muscularis	BDNF	0.0616
GTEX-111YS-1126-SM-5GZYQ	Stomach	BDNF	0.2557
GTEX-111YS-1226-SM-5EGGJ	Pancreas	BDNF	0.03498
GTEX-111YS-1326-SM-5EGGK	Adipose - Visceral (Omentum)	BDNF	0.4383
GTEX-111YS-1426-SM-5GID8	Small Intestine - Terminal Ileum	BDNF	0.06385
GTEX-111YS-1526-SM-5GZYW	Skin - Not Sun Exposed (Suprapubic)	BDNF	0.6055
GTEX-111YS-1626-SM-5GZZ9	Colon - Transverse	BDNF	0.03449
GTEX-111YS-1726-SM-5GIED	Prostate	BDNF	1.359
GTEX-111YS-1826-SM-5GIEP	Colon - Sigmoid	BDNF	0.2311
GTEX-111YS-1926-SM-5GICC	Breast - Mammary Tissue	BDNF	0.2632
GTEX-111YS-2026-SM-5EGGL	Testis	BDNF	0.7483
GTEX-111YS-2126-SM-5EGGM	Nerve - Tibial	BDNF	0.2065
GTEX-111YS-2226-SM-5987P	Artery - Tibial	BDNF	9.167
GTEX-111YS-2326-SM-5987L	Muscle - Skeletal	BDNF	0.005557
GTEX-111YS-2426-SM-5GZZQ	Adipose - Subcutaneous	BDNF	0.07727
GTEX-1122O-0003-SM-5Q5DL	Cells - EBV-transformed lymphocytes	BDNF	0.02935
GTEX-1122O-0005-SM-5O99J	Whole Blood	BDNF	0.007405
GTEX-1122O-0008-SM-5QGR2	Cells - Cultured fibroblasts	BDNF	11.45
GTEX-1122O-0126-SM-5GICA	Lung	BDNF	2.869
GTEX-1122O-0226-SM-5N9DA	Thyroid	BDNF	0.5691
GTEX-1122O-0326-SM-5H124	Adrenal Gland	BDNF	0.137
GTEX-1122O-0426-SM-5H12G	Artery - Coronary	BDNF	16.2
GTEX-1122O-0526-SM-5N9DM	Spleen	BDNF	0.09782
GTEX-1122O-0626-SM-5N9B9	Heart - Atrial Appendage	BDNF	0.022
GTEX-1122O-0726-SM-5GIEV	Pancreas	BDNF	0.04493
GTEX-1122O-0826-SM-5GICV	Heart - Left Ventricle	BDNF	0.9105
GTEX-1122O-0926-SM-9YFLC	Adipose - Visceral (Omentum)	BDNF	0.04431
GTEX-1122O-1026-SM-9WYSF	Skin - Not Sun Exposed (Suprapubic)	BDNF	0.8507
GTEX-1122O-1126-SM-5NQ8X	Artery - Aorta	BDNF	22.42
GTEX-1122O-1226-SM-5H113	Breast - Mammary Tissue	BDNF	0.1449
GTEX-1122O-1326-SM-5H11F	Small Intestine - Terminal Ileum	BDNF	0.08069
GTEX-1122O-1426-SM-5H11R	Colon - Sigmoid	BDNF	0.3238
GTEX-1122O-1526-SM-5N9CL	Colon - Transverse	BDNF	0.09083
GTEX-1122O-1626-SM-5N9CX	Esophagus - Muscularis	BDNF	0.08037
GTEX-1122O-1726-SM-5GICM	Esophagus - Mucosa	BDNF	0.3205
GTEX-1122O-1826-SM-5EGIP	Esophagus - Gastroesophageal Junction	BDNF	0.057
GTEX-1122O-1926-SM-5EGIQ	Stomach	BDNF	0.1259
GTEX-1122O-2026-SM-9YFMG	Adipose - Subcutaneous	BDNF	0.07523
GTEX-1122O-2126-SM-5EGIR	Skin - Sun Exposed (Lower leg)	BDNF	1.966
GTEX-1122O-2326-SM-9YFL9	Artery - Tibial	BDNF	12.44
GTEX-1122O-2426-SM-5GIDN	Muscle - Skeletal	BDNF	0.03955
GTEX-1128S-0005-SM-5P9HI	Whole Blood	BDNF	0.004987
GTEX-1128S-0008-SM-5Q5DP	Cells - Cultured fibroblasts	BDNF	0.4442
GTEX-1128S-0126-SM-5H12S	Thyroid	BDNF	0.6991
GTEX-1128S-0326-SM-5GZZF	Artery - Aorta	BDNF	1.167
GTEX-1128S-0726-SM-5N9D6	Lung	BDNF	0.3144
GTEX-1128S-0826-SM-5GZZI	Pancreas	BDNF	0.05879
GTEX-1128S-0926-SM-5GZZU	Adipose - Visceral (Omentum)	BDNF	0.1173
GTEX-1128S-1626-SM-5H12O	Colon - Transverse	BDNF	0.3441
GTEX-1128S-2126-SM-5H12U	Adipose - Subcutaneous	BDNF	0.1657
GTEX-1128S-2326-SM-5GZZY	Skin - Sun Exposed (Lower leg)	BDNF	0.4066
GTEX-1128S-2426-SM-5H11B	Muscle - Skeletal	BDNF	0.02095
GTEX-1128S-2526-SM-5H11N	Artery - Tibial	BDNF	2.218
GTEX-1128S-2626-SM-5H11Z	Pituitary	BDNF	0.5653
GTEX-1128S-2726-SM-5H12C	Brain - Cortex	BDNF	0.8817
GTEX-1128S-2826-SM-5N9DI	Brain - Cerebellum	BDNF	3.091
GTEX-113IC-0006-SM-5NQ9C	Whole Blood	BDNF	0
GTEX-113IC-0008-SM-5QGRF	Cells - Cultured fibroblasts	BDNF	0.5251
GTEX-113IC-0126-SM-5HL6T	Skin - Sun Exposed (Lower leg)	BDNF	0.4076
GTEX-113IC-0226-SM-5HL5C	Adipose - Subcutaneous	BDNF	0.1682
GTEX-113IC-0426-SM-5HL5O	Artery - Tibial	BDNF	4.485
GTEX-113IC-0526-SM-5HL76	Nerve - Tibial	BDNF	0.3832
GTEX-113JC-0006-SM-5O997	Whole Blood	BDNF	0
GTEX-113JC-0008-SM-5QGR6	Cells - Cultured fibroblasts	BDNF	3.716
GTEX-113JC-0126-SM-5EGJW	Thyroid	BDNF	1.848
GTEX-113JC-0726-SM-5GZZR	Adipose - Visceral (Omentum)	BDNF	0.4673
GTEX-113JC-0926-SM-5H114	Esophagus - Muscularis	BDNF	0.04491
GTEX-113JC-1026-SM-5H117	Esophagus - Gastroesophageal Junction	BDNF	0.05542
GTEX-113JC-1926-SM-5N9GE	Vagina	BDNF	0.5339
GTEX-113JC-2226-SM-5EGJG	Uterus	BDNF	0.2161
GTEX-113JC-2326-SM-5EQ4E	Skin - Sun Exposed (Lower leg)	BDNF	0.4181
GTEX-113JC-2726-SM-5EGIS	Muscle - Skeletal	BDNF	0.674
GTEX-113JC-2826-SM-5EGIT	Pituitary	BDNF	2.583
GTEX-117XS-0005-SM-5PNU6	Whole Blood	BDNF	0
GTEX-117XS-0008-SM-5Q5DQ	Cells - Cultured fibroblasts	BDNF	1.176
GTEX-117XS-0426-SM-5GZZN	Artery - Aorta	BDNF	4.881
GTEX-117XS-0526-SM-5987Q	Thyroid	BDNF	0.758
GTEX-117XS-0726-SM-5H131	Heart - Atrial Appendage	BDNF	0.09275
GTEX-117XS-1926-SM-5GICO	Breast - Mammary Tissue	BDNF	0.0722
GTEX-117XS-2026-SM-5GID1	Testis	BDNF	1.024
GTEX-117XS-2226-SM-5GIE1	Colon - Sigmoid	BDNF	0.7472
GTEX-117XS-2526-SM-5H11G	Muscle - Skeletal	BDNF	0.2563
GTEX-117XS-2726-SM-5N9BL	Skin - Sun Exposed (Lower leg)	BDNF	0.3219
GTEX-117XS-2926-SM-5N9BX	Pituitary	BDNF	6.093
GTEX-117XS-3026-SM-5N9CA	Brain - Cortex	BDNF	2.196
GTEX-117XS-3126-SM-5GIDP	Brain - Cerebellum	BDNF	4.235
GTEX-117YW-0005-SM-5NQ8Z	Whole Blood	BDNF	0.01224
GTEX-117YW-0008-SM-5QGRD	Cells - Cultured fibroblasts	BDNF	1.24
GTEX-117YW-0126-SM-5EGGN	Thyroid	BDNF	0.848
GTEX-117YW-0226-SM-5N9CM	Artery - Aorta	BDNF	12.96
GTEX-117YW-0326-SM-5N9CY	Heart - Left Ventricle	BDNF	0.321
GTEX-117YW-0426-SM-5GZZZ	Heart - Atrial Appendage	BDNF	0.009883
GTEX-117YW-0526-SM-5H11C	Lung	BDNF	0.2777
GTEX-117YW-0826-SM-5H11O	Adipose - Visceral (Omentum)	BDNF	0.4965
GTEX-117YW-1426-SM-5EGGO	Prostate	BDNF	0.6481
GTEX-117YW-1526-SM-5EGGP	Testis	BDNF	0.5887
GTEX-117YW-1826-SM-5PNY5	Colon - Transverse	BDNF	0.06273
GTEX-117YW-1926-SM-5H121	Esophagus - Mucosa	BDNF	0.2729
GTEX-117YW-2026-SM-5N9BH	Esophagus - Muscularis	BDNF	0.05486
GTEX-117YW-2226-SM-5N9DB	Stomach	BDNF	0.07813
GTEX-117YW-2426-SM-5Q5AE	Muscle - Skeletal	BDNF	0.2948
GTEX-117YW-2626-SM-5GZZH	Skin - Sun Exposed (Lower leg)	BDNF	0.8876
GTEX-117YW-2726-SM-5GZZT	Artery - Tibial	BDNF	3.96
GTEX-117YW-2826-SM-5H116	Pituitary	BDNF	1.294
GTEX-117YX-0126-SM-5EGH5	Adrenal Gland	BDNF	0.1033
GTEX-117YX-0226-SM-5EGH6	Pancreas	BDNF	0.04829
GTEX-117YX-0326-SM-5GICL	Small Intestine - Terminal Ileum	BDNF	0.3135
GTEX-117YX-0526-SM-5EGJH	Colon - Sigmoid	BDNF	0.08681
GTEX-117YX-0626-SM-5EGJI	Heart - Atrial Appendage	BDNF	0.04217
GTEX-117YX-0726-SM-5GIET	Adipose - Visceral (Omentum)	BDNF	0.7284
GTEX-117YX-0826-SM-5H11J	Colon - Transverse	BDNF	0.1565
GTEX-117YX-1026-SM-5H11V	Stomach	BDNF	0.2077
GTEX-117YX-1126-SM-5H128	Heart - Left Ventricle	BDNF	0.9516
GTEX-117YX-1226-SM-5H11S	Thyroid	BDNF	0.605
GTEX-117YX-1326-SM-5H125	Lung	BDNF	2.421
GTEX-117YX-1426-SM-5H12H	Breast - Mammary Tissue	BDNF	0.0456
GTEX-117YX-1526-SM-5H12T	Prostate	BDNF	1.056
GTEX-117YX-1726-SM-5GZZS	Artery - Coronary	BDNF	0.123
GTEX-117YX-1826-SM-5H12K	Esophagus - Muscularis	BDNF	0.07418
GTEX-117YX-1926-SM-5GIEC	Skin - Not Sun Exposed (Suprapubic)	BDNF	0.1191
GTEX-117YX-2026-SM-5GIEF	Testis	BDNF	0.4054
GTEX-117YX-2126-SM-5GIEL	Spleen	BDNF	0.3136
GTEX-117YX-2226-SM-5EGJJ	Adipose - Subcutaneous	BDNF	0.0592
GTEX-117YX-2326-SM-5H12W	Skin - Sun Exposed (Lower leg)	BDNF	0.5021
GTEX-117YX-2426-SM-5GZZJ	Nerve - Tibial	BDNF	0.1012
GTEX-117YX-2526-SM-5EQ4Q	Muscle - Skeletal	BDNF	0.03032
GTEX-117YX-2626-SM-5EQ53	Artery - Tibial	BDNF	5.349
GTEX-1192W-0005-SM-5NQBQ	Whole Blood	BDNF	0
GTEX-1192W-0008-SM-5QGRE	Cells - Cultured fibroblasts	BDNF	6.677
GTEX-1192W-0126-SM-5EGGS	Thyroid	BDNF	1.029
GTEX-1192W-0226-SM-5EGGT	Heart - Atrial Appendage	BDNF	0.3083
GTEX-1192W-2626-SM-5Q5AF	Skin - Sun Exposed (Lower leg)	BDNF	0.2886
GTEX-1192W-3026-SM-5GZZV	Pituitary	BDNF	1.636
GTEX-1192X-0005-SM-5NQC3	Whole Blood	BDNF	0
GTEX-1192X-0008-SM-5Q5B7	Cells - Cultured fibroblasts	BDNF	1.113
GTEX-1192X-0011-R10a-SM-DO941	Brain - Frontal Cortex (BA9)	BDNF	1.871
GTEX-1192X-0011-R5a-SM-DNZZA	Brain - Caudate (basal ganglia)	BDNF	0.04951
GTEX-1192X-0011-R6a-SM-DNZZB	Brain - Nucleus accumbens (basal ganglia)	BDNF	0.06368
GTEX-1192X-0011-R7b-SM-DNZZC	Brain - Putamen (basal ganglia)	BDNF	0.07017
GTEX-1192X-0011-R8b-SM-DO11U	Brain - Hypothalamus	BDNF	4.621
GTEX-1192X-0011-R9b-SM-DO934	Brain - Spinal cord (cervical c-1)	BDNF	0.4066
GTEX-1192X-0226-SM-5H12D	Skin - Sun Exposed (Lower leg)	BDNF	0.6684
GTEX-1192X-0326-SM-5H11U	Nerve - Tibial	BDNF	0.1335
GTEX-1192X-0426-SM-5GIEE	Muscle - Skeletal	BDNF	0.02006
GTEX-1192X-0726-SM-5987R	Heart - Atrial Appendage	BDNF	0.07705
GTEX-1192X-1126-SM-5EGGU	Thyroid	BDNF	0.3946
GTEX-1192X-1526-SM-5H11I	Adipose - Visceral (Omentum)	BDNF	0.1478
GTEX-1192X-1826-SM-5GIE2	Esophagus - Gastroesophageal Junction	BDNF	0.1361
GTEX-1192X-2326-SM-5987X	Breast - Mammary Tissue	BDNF	0.1837
GTEX-1192X-2526-SM-59868	Small Intestine - Terminal Ileum	BDNF	0.153
GTEX-1192X-2726-SM-5N9DN	Skin - Not Sun Exposed (Suprapubic)	BDNF	0.7785
GTEX-1192X-2926-SM-5N9BA	Minor Salivary Gland	BDNF	0.5584
GTEX-1192X-3026-SM-5N9BM	Pituitary	BDNF	2.508
GTEX-1192X-3126-SM-5N9BY	Brain - Cortex	BDNF	0.8168
GTEX-1192X-3226-SM-5987D	Brain - Cerebellum	BDNF	3.061
GTEX-11DXW-0006-SM-5NQ7Y	Whole Blood	BDNF	0.108
GTEX-11DXW-0008-SM-5Q59V	Cells - Cultured fibroblasts	BDNF	0.4777
GTEX-11DXW-0011-R1a-SM-DNZZD	Brain - Hippocampus	BDNF	0.6702
GTEX-11DXW-0011-R3b-SM-DNZZE	Brain - Anterior cingulate cortex (BA24)	BDNF	2.401
GTEX-11DXW-0011-R5b-SM-DO11D	Brain - Caudate (basal ganglia)	BDNF	0.01327
GTEX-11DXW-0011-R6a-SM-DO11N	Brain - Nucleus accumbens (basal ganglia)	BDNF	0.2504
GTEX-11DXW-0011-R7b-SM-DO119	Brain - Putamen (basal ganglia)	BDNF	0.02575
GTEX-11DXW-0226-SM-5H122	Skin - Sun Exposed (Lower leg)	BDNF	0.4169
GTEX-11DXW-0326-SM-5H11W	Adipose - Subcutaneous	BDNF	1.699
GTEX-11DXW-0426-SM-5H12E	Nerve - Tibial	BDNF	0.4141
GTEX-11DXW-0526-SM-5H127	Artery - Tibial	BDNF	13.87
GTEX-11DXW-0626-SM-5N9ER	Breast - Mammary Tissue	BDNF	0.3441
GTEX-11DXW-0726-SM-5H12J	Muscle - Skeletal	BDNF	0.1088
GTEX-11DXW-0826-SM-5H118	Skin - Not Sun Exposed (Suprapubic)	BDNF	0.8663
GTEX-11DXW-1026-SM-5H11K	Brain - Cerebellum	BDNF	1.501
GTEX-11DXW-1126-SM-5H12Q	Brain - Cortex	BDNF	0.8665
GTEX-11DXW-1226-SM-5H133	Pituitary	BDNF	2.51
GTEX-11DXX-0005-SM-5NQ8B	Whole Blood	BDNF	0.01164
GTEX-11DXX-0008-SM-5Q5B8	Cells - Cultured fibroblasts	BDNF	1.668
GTEX-11DXX-0126-SM-5EGH7	Adrenal Gland	BDNF	0.156
GTEX-11DXX-0226-SM-5P9HL	Thyroid	BDNF	0.617
GTEX-11DXX-0326-SM-5PNWC	Heart - Left Ventricle	BDNF	0.2194
GTEX-11DXX-0426-SM-5EQ5F	Artery - Aorta	BDNF	4.556
GTEX-11DXX-0526-SM-5PNVR	Heart - Atrial Appendage	BDNF	0.02732
GTEX-11DXX-0626-SM-5Q5AG	Lung	BDNF	2.21
GTEX-11DXX-0726-SM-5H12X	Spleen	BDNF	0.1223
GTEX-11DXX-0826-SM-5GZZP	Artery - Coronary	BDNF	0.2865
GTEX-11DXX-0926-SM-5H112	Pancreas	BDNF	0.04372
GTEX-11DXX-1026-SM-5H11E	Esophagus - Muscularis	BDNF	0.01675
GTEX-11DXX-1126-SM-5GZZK	Esophagus - Mucosa	BDNF	0.2885
GTEX-11DXX-1226-SM-5GICD	Esophagus - Gastroesophageal Junction	BDNF	0.111
GTEX-11DXX-1326-SM-5GIDZ	Stomach	BDNF	0.1612
GTEX-11DXX-1426-SM-5GIDU	Ovary	BDNF	0.3057
GTEX-11DXX-1526-SM-5H115	Uterus	BDNF	0.06247
GTEX-11DXX-1626-SM-5H11H	Small Intestine - Terminal Ileum	BDNF	0.06372
GTEX-11DXX-1726-SM-5H11T	Vagina	BDNF	0.1321
GTEX-11DXX-1826-SM-5H126	Colon - Transverse	BDNF	0.05214
GTEX-11DXX-1926-SM-5EGJK	Colon - Sigmoid	BDNF	0.085
GTEX-11DXX-2026-SM-5EGJL	Adipose - Visceral (Omentum)	BDNF	0.1457
GTEX-11DXX-2126-SM-5PNYR	Skin - Not Sun Exposed (Suprapubic)	BDNF	0.4076
GTEX-11DXX-2326-SM-9YFKS	Adipose - Subcutaneous	BDNF	0.092
GTEX-11DXX-2426-SM-5GZZW	Skin - Sun Exposed (Lower leg)	BDNF	0.8991
GTEX-11DXX-2526-SM-5H119	Nerve - Tibial	BDNF	0.06706
GTEX-11DXX-2626-SM-5Q5A3	Artery - Tibial	BDNF	2.202
GTEX-11DXX-2726-SM-5PNXO	Muscle - Skeletal	BDNF	0.0393
GTEX-11DXY-0006-SM-5NQ8N	Whole Blood	BDNF	0
GTEX-11DXY-0008-SM-5QGR4	Cells - Cultured fibroblasts	BDNF	2.138
GTEX-11DXY-0011-R10b-SM-DO12C	Brain - Frontal Cortex (BA9)	BDNF	2.662
GTEX-11DXY-0011-R11a-SM-DNZZN	Brain - Cerebellar Hemisphere	BDNF	11.84
GTEX-11DXY-0011-R5b-SM-DNZZL	Brain - Caudate (basal ganglia)	BDNF	0.06014
GTEX-11DXY-0011-R6a-SM-DNZZF	Brain - Nucleus accumbens (basal ganglia)	BDNF	0.06088
GTEX-11DXY-0011-R7a-SM-DO11L	Brain - Putamen (basal ganglia)	BDNF	0.01555
GTEX-11DXY-0011-R8a-SM-DO11M	Brain - Hypothalamus	BDNF	2.936
GTEX-11DXY-0126-SM-5H11Q	Skin - Not Sun Exposed (Suprapubic)	BDNF	0.2252
GTEX-11DXY-0226-SM-5H123	Testis	BDNF	0.4562
GTEX-11DXY-0326-SM-5H12F	Adipose - Visceral (Omentum)	BDNF	0.485
GTEX-11DXY-0426-SM-5H12R	Thyroid	BDNF	1.378
GTEX-11DXY-0526-SM-5EGGQ	Liver	BDNF	0.01657
GTEX-11DXY-0826-SM-5EGGR	Heart - Left Ventricle	BDNF	0.1013
GTEX-11DXY-1026-SM-5987V	Heart - Atrial Appendage	BDNF	0.07209
GTEX-11DXY-1126-SM-5987W	Artery - Coronary	BDNF	1.897
GTEX-11DXY-1326-SM-5987Z	Esophagus - Gastroesophageal Junction	BDNF	0.19
GTEX-11DXY-1426-SM-5N9CN	Esophagus - Mucosa	BDNF	0.1751
GTEX-11DXY-1526-SM-5H129	Esophagus - Muscularis	BDNF	0.1482
GTEX-11DXY-1626-SM-5H12L	Adrenal Gland	BDNF	0.3681
GTEX-11DXY-2026-SM-5N9CZ	Colon - Sigmoid	BDNF	0.294
GTEX-11DXY-2326-SM-5GICW	Breast - Mammary Tissue	BDNF	0.06305
GTEX-11DXY-2626-SM-5GIE7	Skin - Sun Exposed (Lower leg)	BDNF	0.6849
GTEX-11DXY-2726-SM-5GID2	Muscle - Skeletal	BDNF	0.1013
GTEX-11DXY-3026-SM-5N9CB	Pituitary	BDNF	0.7869
GTEX-11DXY-3126-SM-5N9BT	Brain - Cerebellum	BDNF	4.348
GTEX-11DXY-3226-SM-5GIDE	Brain - Cortex	BDNF	2.071
GTEX-11DXZ-0006-SM-5LZZH	Whole Blood	BDNF	0.0103
GTEX-11DXZ-0126-SM-5EGGY	Liver	BDNF	0.04759
GTEX-11DXZ-0226-SM-5EGGZ	Adrenal Gland	BDNF	0.09441
GTEX-11DXZ-0326-SM-5EGH1	Heart - Atrial Appendage	BDNF	0.01269
GTEX-11DXZ-0426-SM-5987Y	Artery - Aorta	BDNF	4.469
GTEX-11DXZ-0526-SM-5GU7J	Artery - Coronary	BDNF	2.372
GTEX-11DXZ-0626-SM-5GU77	Heart - Left Ventricle	BDNF	2.721
GTEX-11DXZ-0726-SM-5N9C4	Lung	BDNF	0.7236
GTEX-11DXZ-0926-SM-5N9CG	Thyroid	BDNF	1.174
GTEX-11DXZ-1026-SM-5N9D5	Esophagus - Gastroesophageal Junction	BDNF	0.08384
GTEX-11DXZ-1226-SM-5H11L	Esophagus - Mucosa	BDNF	0.3816
GTEX-11DXZ-1326-SM-5H11X	Small Intestine - Terminal Ileum	BDNF	0.09763
GTEX-11DXZ-1426-SM-5H12A	Adipose - Visceral (Omentum)	BDNF	0.3758
GTEX-11DXZ-1626-SM-5GIDI	Colon - Sigmoid	BDNF	0.04616
GTEX-11DXZ-1726-SM-5H12M	Colon - Transverse	BDNF	0.06184
GTEX-11DXZ-1826-SM-5H12Y	Prostate	BDNF	5.348
GTEX-11DXZ-1926-SM-5GZZL	Breast - Mammary Tissue	BDNF	0.09334
GTEX-11DXZ-2026-SM-5987S	Skin - Not Sun Exposed (Suprapubic)	BDNF	0.2891
GTEX-11DXZ-2126-SM-59881	Testis	BDNF	0.8304
GTEX-11DXZ-2326-SM-5EGGV	Skin - Sun Exposed (Lower leg)	BDNF	0.1957
GTEX-11DXZ-2426-SM-5N9DT	Muscle - Skeletal	BDNF	0.01015
GTEX-11DXZ-2526-SM-5N9BG	Nerve - Tibial	BDNF	0.202
GTEX-11DXZ-2626-SM-59882	Artery - Tibial	BDNF	6.037
GTEX-11DYG-0006-SM-5NQB2	Whole Blood	BDNF	0
GTEX-11DYG-0008-SM-5QGR5	Cells - Cultured fibroblasts	BDNF	1.326
GTEX-11DYG-0011-R10b-SM-DNZZO	Brain - Frontal Cortex (BA9)	BDNF	3.297
GTEX-11DYG-0011-R11a-SM-DNZZP	Brain - Cerebellar Hemisphere	BDNF	9.438
GTEX-11DYG-0011-R5a-SM-DO928	Brain - Caudate (basal ganglia)	BDNF	0.04545
GTEX-11DYG-0011-R6a-SM-DO936	Brain - Nucleus accumbens (basal ganglia)	BDNF	0.02901
GTEX-11DYG-0011-R7b-SM-EXUS6	Brain - Putamen (basal ganglia)	BDNF	0.01104
GTEX-11DYG-0011-R8a-SM-DO93F	Brain - Hypothalamus	BDNF	0.9897
GTEX-11DYG-0126-SM-59883	Skin - Sun Exposed (Lower leg)	BDNF	0.2978
GTEX-11DYG-0426-SM-5987J	Nerve - Tibial	BDNF	0.3929
GTEX-11DYG-0826-SM-5N9GH	Thyroid	BDNF	2.463
GTEX-11DYG-0926-SM-5EGGW	Artery - Coronary	BDNF	0.7176
GTEX-11DYG-1026-SM-5A5JQ	Heart - Atrial Appendage	BDNF	0.1151
GTEX-11DYG-1226-SM-5N9DC	Artery - Aorta	BDNF	6.869
GTEX-11DYG-1326-SM-5N9DO	Esophagus - Mucosa	BDNF	1.104
GTEX-11DYG-1426-SM-5A5JR	Esophagus - Muscularis	BDNF	0.5544
GTEX-11DYG-1526-SM-5A5JS	Skin - Not Sun Exposed (Suprapubic)	BDNF	0.2674
GTEX-11DYG-1926-SM-5H12I	Esophagus - Gastroesophageal Junction	BDNF	0.2396
GTEX-11DYG-2026-SM-5EGGX	Adipose - Visceral (Omentum)	BDNF	0.08787
GTEX-11DYG-2526-SM-5N9BB	Prostate	BDNF	0.7657
GTEX-11DYG-2926-SM-5H132	Brain - Cerebellum	BDNF	4.007
GTEX-11DYG-3126-SM-5A5L6	Pituitary	BDNF	0.7516
GTEX-11DZ1-0008-SM-5QGR3	Cells - Cultured fibroblasts	BDNF	2.579
GTEX-11DZ1-0011-R10b-SM-DO943	Brain - Frontal Cortex (BA9)	BDNF	0.9721
GTEX-11DZ1-0011-R11b-SM-DO11W	Brain - Cerebellar Hemisphere	BDNF	3.05
GTEX-11DZ1-0011-R2a-SM-DNZZM	Brain - Substantia nigra	BDNF	1.669
GTEX-11DZ1-0011-R3a-SM-DNZYY	Brain - Anterior cingulate cortex (BA24)	BDNF	1.327
GTEX-11DZ1-0011-R5a-SM-DO11J	Brain - Caudate (basal ganglia)	BDNF	0.03383
GTEX-11DZ1-0011-R6b-SM-DNZZG	Brain - Nucleus accumbens (basal ganglia)	BDNF	0.01352
GTEX-11DZ1-0011-R7a-SM-DNZZH	Brain - Putamen (basal ganglia)	BDNF	0.04415
GTEX-11DZ1-0011-R8b-SM-DNZZI	Brain - Hypothalamus	BDNF	0.07239
GTEX-11DZ1-0011-R9a-SM-DO933	Brain - Spinal cord (cervical c-1)	BDNF	0.5302
GTEX-11DZ1-0126-SM-5985Q	Skin - Sun Exposed (Lower leg)	BDNF	0.2005
GTEX-11DZ1-0226-SM-5A5KF	Adipose - Subcutaneous	BDNF	0.05811
GTEX-11DZ1-0326-SM-5N9BN	Breast - Mammary Tissue	BDNF	0.06629
GTEX-11DZ1-0426-SM-5H11A	Lung	BDNF	0.73
GTEX-11DZ1-0926-SM-5EQ5R	Muscle - Skeletal	BDNF	0.09069
GTEX-11DZ1-2026-SM-5A5KG	Esophagus - Mucosa	BDNF	0.3392
GTEX-11DZ1-2426-SM-5GZZX	Skin - Not Sun Exposed (Suprapubic)	BDNF	0.2564
GTEX-11DZ1-2726-SM-5A5KH	Thyroid	BDNF	0.4823
GTEX-11DZ1-2926-SM-5A5KI	Brain - Cerebellum	BDNF	2.402
GTEX-11EI6-0005-SM-5N9GN	Whole Blood	BDNF	0.01312
GTEX-11EI6-0008-SM-5QGR7	Cells - Cultured fibroblasts	BDNF	4.144
GTEX-11EI6-0011-R10a-SM-DO93R	Brain - Frontal Cortex (BA9)	BDNF	1.196
GTEX-11EI6-0011-R11a-SM-DO11V	Brain - Cerebellar Hemisphere	BDNF	2.481
GTEX-11EI6-0011-R1a-SM-DO93L	Brain - Hippocampus	BDNF	1.07
GTEX-11EI6-0011-R8a-SM-DO93M	Brain - Hypothalamus	BDNF	0.5283
GTEX-11EI6-0126-SM-5985R	Skin - Sun Exposed (Lower leg)	BDNF	0.8339
GTEX-11EI6-0226-SM-5EQ64	Adipose - Subcutaneous	BDNF	0.1374
GTEX-11EI6-0326-SM-5EQ6G	Muscle - Skeletal	BDNF	0.02315
GTEX-11EI6-0426-SM-5EQ43	Nerve - Tibial	BDNF	0.3746
GTEX-11EI6-0526-SM-5985S	Artery - Tibial	BDNF	4.226
GTEX-11EI6-0626-SM-5985T	Breast - Mammary Tissue	BDNF	0.9973
GTEX-11EI6-0726-SM-59866	Thyroid	BDNF	0.9863
GTEX-11EI6-0826-SM-5985V	Lung	BDNF	0.8479
GTEX-11EI6-1526-SM-5P9GL	Esophagus - Mucosa	BDNF	0.4814
GTEX-11EI6-2226-SM-5EGJM	Testis	BDNF	0.9391
GTEX-11EI6-2426-SM-5PNVS	Stomach	BDNF	0.1481
GTEX-11EI6-2626-SM-5PNVT	Colon - Sigmoid	BDNF	0.7401
GTEX-11EI6-2826-SM-5H11D	Skin - Not Sun Exposed (Suprapubic)	BDNF	0.9443
GTEX-11EI6-2926-SM-5985U	Brain - Cerebellum	BDNF	1.782
GTEX-11EI6-3026-SM-5GZZO	Brain - Cortex	BDNF	0.5981
GTEX-11EI6-3126-SM-5H111	Pituitary	BDNF	1.37
GTEX-11EM3-0001-SM-5Q5BD	Cells - EBV-transformed lymphocytes	BDNF	0.007619
GTEX-11EM3-0005-SM-5N9DK	Whole Blood	BDNF	0.005899
GTEX-11EM3-0126-SM-5985K	Thyroid	BDNF	0.4389
GTEX-11EM3-0226-SM-5985Y	Artery - Aorta	BDNF	1.646
GTEX-11EM3-0326-SM-5A5KJ	Adrenal Gland	BDNF	0.1172
GTEX-11EM3-0426-SM-5N9BZ	Heart - Atrial Appendage	BDNF	0.06137
GTEX-11EM3-0526-SM-5H12N	Artery - Coronary	BDNF	0.2767
GTEX-11EM3-0626-SM-5H12Z	Heart - Left Ventricle	BDNF	1.277
GTEX-11EM3-0726-SM-5GZZM	Esophagus - Muscularis	BDNF	0.1726
GTEX-11EM3-0826-SM-5N9CC	Esophagus - Mucosa	BDNF	0.2561
GTEX-11EM3-0926-SM-5A5KK	Esophagus - Gastroesophageal Junction	BDNF	0.08905
GTEX-11EM3-1026-SM-5A5KL	Stomach	BDNF	0.3565
GTEX-11EM3-1126-SM-5A5KM	Adipose - Visceral (Omentum)	BDNF	0.3024
GTEX-11EM3-1226-SM-5N9DD	Skin - Not Sun Exposed (Suprapubic)	BDNF	0.2266
GTEX-11EM3-1326-SM-5N9C6	Breast - Mammary Tissue	BDNF	0.1448
GTEX-11EM3-1526-SM-5A5KN	Colon - Transverse	BDNF	0.1744
GTEX-11EM3-1626-SM-5N9CO	Colon - Sigmoid	BDNF	0.583
GTEX-11EM3-1726-SM-5N9D1	Ovary	BDNF	0.8502
GTEX-11EM3-1826-SM-5A5KO	Vagina	BDNF	0.6096
GTEX-11EM3-1926-SM-5987U	Uterus	BDNF	1.816
GTEX-11EM3-2126-SM-5H11M	Muscle - Skeletal	BDNF	0.03644
GTEX-11EM3-2226-SM-5H11Y	Artery - Tibial	BDNF	5.727
GTEX-11EM3-2326-SM-5H12B	Adipose - Subcutaneous	BDNF	0.03817
GTEX-11EM3-2426-SM-59861	Skin - Sun Exposed (Lower leg)	BDNF	0.3775
GTEX-11EMC-0002-SM-5Q5DO	Cells - EBV-transformed lymphocytes	BDNF	0.0367
GTEX-11EMC-0006-SM-5O9DN	Whole Blood	BDNF	0
GTEX-11EMC-0008-SM-5Q5DR	Cells - Cultured fibroblasts	BDNF	0.3632
GTEX-11EMC-0011-R10a-SM-DNZZJ	Brain - Frontal Cortex (BA9)	BDNF	2.492
GTEX-11EMC-0011-R11b-SM-DNZZK	Brain - Cerebellar Hemisphere	BDNF	5.894
GTEX-11EMC-0011-R2b-SM-DO114	Brain - Substantia nigra	BDNF	0.06452
GTEX-11EMC-0011-R8b-SM-DO91Z	Brain - Hypothalamus	BDNF	0.1354
GTEX-11EMC-0011-R9b-SM-DO921	Brain - Spinal cord (cervical c-1)	BDNF	0.1696
GTEX-11EMC-0126-SM-5EGKV	Lung	BDNF	0.4237
GTEX-11EMC-0226-SM-5EGLP	Thyroid	BDNF	0.5436
GTEX-11EMC-0526-SM-5EGJN	Adrenal Gland	BDNF	0.1465
GTEX-11EMC-0726-SM-5EGJO	Heart - Left Ventricle	BDNF	1.966
GTEX-11EMC-0826-SM-59862	Heart - Atrial Appendage	BDNF	0.1151
GTEX-11EMC-0926-SM-59863	Artery - Aorta	BDNF	7.875
GTEX-11EMC-1426-SM-5N9E4	Colon - Sigmoid	BDNF	1.248
GTEX-11EMC-1726-SM-5H11P	Ovary	BDNF	0.7178
GTEX-11EMC-1826-SM-5A5JT	Uterus	BDNF	0.6352
GTEX-11EMC-1926-SM-5A5JU	Vagina	BDNF	1.294
GTEX-11EMC-2026-SM-5A5JV	Breast - Mammary Tissue	BDNF	0.3832
GTEX-11EMC-2226-SM-5A5JW	Esophagus - Mucosa	BDNF	1.4
GTEX-11EMC-2526-SM-5PNVU	Minor Salivary Gland	BDNF	0.4272
GTEX-11EMC-2626-SM-59864	Muscle - Skeletal	BDNF	1.498
GTEX-11EMC-2826-SM-5PNY6	Adipose - Subcutaneous	BDNF	0.06931
GTEX-11EMC-2926-SM-5EQ4F	Skin - Sun Exposed (Lower leg)	BDNF	0.3965
GTEX-11EMC-3026-SM-5EQ4R	Artery - Tibial	BDNF	7.709
GTEX-11EMC-3126-SM-5EGJP	Pituitary	BDNF	1.673
GTEX-11EMC-3226-SM-5EGKW	Brain - Cortex	BDNF	0.8219
GTEX-11EMC-3326-SM-5P9JH	Brain - Cerebellum	BDNF	5.007
GTEX-11EQ8-0006-SM-5P9HJ	Whole Blood	BDNF	0
GTEX-11EQ8-0008-SM-5Q5DJ	Cells - Cultured fibroblasts	BDNF	2.681
GTEX-11EQ8-0226-SM-5EQ5G	Adipose - Subcutaneous	BDNF	0.22
GTEX-11EQ8-0426-SM-5N9DP	Artery - Tibial	BDNF	1.068
GTEX-11EQ8-0526-SM-5N9BC	Muscle - Skeletal	BDNF	0.00934
GTEX-11EQ8-0826-SM-5N9FG	Thyroid	BDNF	0.2202
GTEX-11EQ8-0926-SM-5H12V	Skin - Not Sun Exposed (Suprapubic)	BDNF	0.5218
GTEX-11EQ8-1326-SM-5EGJQ	Heart - Atrial Appendage	BDNF	0.05699
GTEX-11EQ8-1426-SM-5EGJR	Testis	BDNF	1.338
GTEX-11EQ8-2626-SM-5N9BO	Colon - Sigmoid	BDNF	0.7476
GTEX-11EQ9-0002-SM-5QGQ1	Cells - EBV-transformed lymphocytes	BDNF	0.06093
GTEX-11EQ9-0006-SM-5LUB6	Whole Blood	BDNF	0
GTEX-11EQ9-0008-SM-5Q5DK	Cells - Cultured fibroblasts	BDNF	0.6206
GTEX-11EQ9-0126-SM-5986I	Adrenal Gland	BDNF	0.03703
GTEX-11EQ9-0226-SM-5A5JX	Lung	BDNF	4.695
GTEX-11EQ9-0426-SM-5A5JY	Spleen	BDNF	0.1128
GTEX-11EQ9-0526-SM-5A5JZ	Liver	BDNF	0.02085
GTEX-11EQ9-0626-SM-5A5K1	Thyroid	BDNF	0.602
GTEX-11EQ9-0726-SM-5A5K2	Esophagus - Mucosa	BDNF	0.8366
GTEX-11EQ9-0826-SM-5986Y	Esophagus - Muscularis	BDNF	0.0444
GTEX-11EQ9-0926-SM-5HL6I	Esophagus - Gastroesophageal Junction	BDNF	0.03902
GTEX-11EQ9-1026-SM-5H134	Pancreas	BDNF	0.05449
GTEX-11EQ9-1126-SM-5987I	Adipose - Visceral (Omentum)	BDNF	0.1026
GTEX-11EQ9-1226-SM-5987E	Stomach	BDNF	0.1057
GTEX-11EQ9-1326-SM-5985X	Small Intestine - Terminal Ileum	BDNF	0.08236
GTEX-11EQ9-1426-SM-5987G	Colon - Transverse	BDNF	0.2366
GTEX-11EQ9-1526-SM-5PNY7	Colon - Sigmoid	BDNF	0.1079
GTEX-11EQ9-1626-SM-5PNY8	Skin - Not Sun Exposed (Suprapubic)	BDNF	0.4119
GTEX-11EQ9-1726-SM-5HL6U	Prostate	BDNF	1.441
GTEX-11EQ9-1826-SM-5Q5AJ	Breast - Mammary Tissue	BDNF	0.06026
GTEX-11EQ9-1926-SM-5PNVV	Testis	BDNF	1.044
GTEX-11EQ9-2026-SM-5P9JI	Minor Salivary Gland	BDNF	0.07473
GTEX-11EQ9-2126-SM-5PNVW	Muscle - Skeletal	BDNF	0.01145
GTEX-11EQ9-2226-SM-5987H	Artery - Tibial	BDNF	1.134
GTEX-11EQ9-2326-SM-5HL5H	Nerve - Tibial	BDNF	0.1443
GTEX-11EQ9-2426-SM-5HL5T	Skin - Sun Exposed (Lower leg)	BDNF	0.6811
GTEX-11EQ9-2526-SM-5HL66	Adipose - Subcutaneous	BDNF	0.06333
GTEX-11GS4-0006-SM-5SI9M	Whole Blood	BDNF	0.05081
GTEX-11GS4-0008-SM-5QGRA	Cells - Cultured fibroblasts	BDNF	5.36
GTEX-11GS4-0011-R1a-SM-DO129	Brain - Hippocampus	BDNF	9.114
GTEX-11GS4-0011-R2a-SM-DO942	Brain - Substantia nigra	BDNF	0.3704
GTEX-11GS4-0226-SM-5HL77	Skin - Not Sun Exposed (Suprapubic)	BDNF	0.5942
GTEX-11GS4-0326-SM-5N9F7	Artery - Aorta	BDNF	3.473
GTEX-11GS4-0426-SM-5N9CD	Heart - Atrial Appendage	BDNF	0.08273
GTEX-11GS4-0526-SM-5A5KQ	Heart - Left Ventricle	BDNF	2.144
GTEX-11GS4-0626-SM-5A5LC	Artery - Coronary	BDNF	0.4201
GTEX-11GS4-0826-SM-5986J	Thyroid	BDNF	1.648
GTEX-11GS4-1026-SM-5N9DE	Adipose - Visceral (Omentum)	BDNF	0.436
GTEX-11GS4-1426-SM-5N9D2	Esophagus - Muscularis	BDNF	0.08115
GTEX-11GS4-1826-SM-5HL4T	Colon - Sigmoid	BDNF	0.2477
GTEX-11GS4-2026-SM-5N9CP	Testis	BDNF	0.7069
GTEX-11GS4-2126-SM-5A5KR	Breast - Mammary Tissue	BDNF	0.9349
GTEX-11GS4-2326-SM-5A5KS	Kidney - Cortex	BDNF	0.08477
GTEX-11GS4-2526-SM-5A5KT	Muscle - Skeletal	BDNF	0.05961
GTEX-11GS4-2626-SM-5A5LD	Adipose - Subcutaneous	BDNF	0.3054
GTEX-11GS4-2726-SM-5A5LE	Skin - Sun Exposed (Lower leg)	BDNF	0.299
GTEX-11GS4-2826-SM-5HL56	Nerve - Tibial	BDNF	0.3517
GTEX-11GS4-2926-SM-5A5LF	Artery - Tibial	BDNF	1.999
GTEX-11GS4-3026-SM-5A5LG	Pituitary	BDNF	1.641
GTEX-11GS4-3126-SM-5A5LH	Brain - Cortex	BDNF	1.021
GTEX-11GSO-0005-SM-5O9CA	Whole Blood	BDNF	0.03044
GTEX-11GSO-0011-R1b-SM-57WD3	Brain - Hippocampus	BDNF	0.3691
GTEX-11GSO-0011-R2a-SM-57WDF	Brain - Substantia nigra	BDNF	0.7793
GTEX-11GSO-0011-R3b-SM-57WB2	Brain - Anterior cingulate cortex (BA24)	BDNF	6.185
GTEX-11GSO-0226-SM-5A5LV	Adipose - Visceral (Omentum)	BDNF	0.3616
GTEX-11GSO-0626-SM-5A5LW	Thyroid	BDNF	0.1927
GTEX-11GSO-1926-SM-5A5K3	Breast - Mammary Tissue	BDNF	0.1139
GTEX-11GSO-2326-SM-5A5LX	Adipose - Subcutaneous	BDNF	0.03582
GTEX-11GSO-2426-SM-5A5LY	Skin - Sun Exposed (Lower leg)	BDNF	0.5427
GTEX-11GSO-2526-SM-5PNVX	Muscle - Skeletal	BDNF	0.06284
GTEX-11GSO-2626-SM-5Q5AK	Nerve - Tibial	BDNF	0.3904
GTEX-11GSO-2826-SM-5HL6Q	Pituitary	BDNF	0.4909
GTEX-11GSO-2926-SM-5HL73	Brain - Cortex	BDNF	1.582
GTEX-11GSO-3026-SM-5Q5AL	Brain - Cerebellum	BDNF	7.459
GTEX-11GSP-0006-SM-5N9EL	Whole Blood	BDNF	0.003859
GTEX-11GSP-0008-SM-5Q5DM	Cells - Cultured fibroblasts	BDNF	1.292
GTEX-11GSP-0011-R10a-SM-5NQ7J	Brain - Frontal Cortex (BA9)	BDNF	0.6113
GTEX-11GSP-0011-R11b-SM-5NQ7V	Brain - Cerebellar Hemisphere	BDNF	8.897
GTEX-11GSP-0011-R1a-SM-9QEJ3	Brain - Hippocampus	BDNF	15.04
GTEX-11GSP-0011-R2b-SM-9QEGE	Brain - Substantia nigra	BDNF	2.102
GTEX-11GSP-0011-R3a-SM-9QEGF	Brain - Anterior cingulate cortex (BA24)	BDNF	0.219
GTEX-11GSP-0011-R5a-SM-57WBE	Brain - Caudate (basal ganglia)	BDNF	0.1133
GTEX-11GSP-0011-R6b-SM-57WBQ	Brain - Nucleus accumbens (basal ganglia)	BDNF	0.2206
GTEX-11GSP-0011-R7b-SM-57WC3	Brain - Putamen (basal ganglia)	BDNF	0.0426
GTEX-11GSP-0011-R8b-SM-5NQ79	Brain - Hypothalamus	BDNF	1.906
GTEX-11GSP-0011-R9b-SM-5NQ77	Brain - Spinal cord (cervical c-1)	BDNF	1.154
GTEX-11GSP-0126-SM-5A5KU	Thyroid	BDNF	0.5649
GTEX-11GSP-0226-SM-5A5KV	Ovary	BDNF	0.8979
GTEX-11GSP-0326-SM-5A5KW	Adrenal Gland	BDNF	0.5605
GTEX-11GSP-0426-SM-5A5KX	Pancreas	BDNF	0.01846
GTEX-11GSP-0626-SM-5986T	Liver	BDNF	0.2822
GTEX-11GSP-0726-SM-5986L	Lung	BDNF	1.052
GTEX-11GSP-0926-SM-9WYSG	Breast - Mammary Tissue	BDNF	0.2725
GTEX-11GSP-1026-SM-9WYSH	Adipose - Visceral (Omentum)	BDNF	0.8936
GTEX-11GSP-1126-SM-5A5LM	Artery - Aorta	BDNF	24.96
GTEX-11GSP-1226-SM-5985M	Heart - Atrial Appendage	BDNF	0.1008
GTEX-11GSP-1326-SM-5A5KY	Heart - Left Ventricle	BDNF	0.4543
GTEX-11GSP-1626-SM-5986N	Colon - Transverse	BDNF	0.3307
GTEX-11GSP-1726-SM-5A5LI	Esophagus - Muscularis	BDNF	0.2586
GTEX-11GSP-1826-SM-5N9DQ	Esophagus - Mucosa	BDNF	0.1081
GTEX-11GSP-2126-SM-5HL5E	Stomach	BDNF	0.1628
GTEX-11GSP-2226-SM-5HL5Q	Vagina	BDNF	2.113
GTEX-11GSP-2326-SM-5HL63	Skin - Not Sun Exposed (Suprapubic)	BDNF	0.6022
GTEX-11GSP-2426-SM-5N9BD	Uterus	BDNF	0.6367
GTEX-11GSP-2526-SM-5N9BP	Skin - Sun Exposed (Lower leg)	BDNF	1.542
GTEX-11GSP-2726-SM-5A5LJ	Muscle - Skeletal	BDNF	0.1707
GTEX-11GSP-2826-SM-5A5LK	Nerve - Tibial	BDNF	0.2535
GTEX-11GSP-2926-SM-5N9C2	Artery - Tibial	BDNF	28.49
GTEX-11GSP-3026-SM-5N9CE	Pituitary	BDNF	1.455
GTEX-11GSP-3126-SM-5A5LL	Brain - Cerebellum	BDNF	5.951
GTEX-11GSP-3226-SM-5986O	Brain - Cortex	BDNF	0.3618
GTEX-11H98-0008-SM-5QGR8	Cells - Cultured fibroblasts	BDNF	1.359
GTEX-11H98-0011-R10b-SM-5NQ98	Brain - Frontal Cortex (BA9)	BDNF	3.069
GTEX-11H98-0011-R11b-SM-5NQ6U	Brain - Cerebellar Hemisphere	BDNF	16.19
GTEX-11H98-0011-R5b-SM-57WCF	Brain - Caudate (basal ganglia)	BDNF	0.06517
GTEX-11H98-0011-R8a-SM-5NQ8V	Brain - Hypothalamus	BDNF	0.7201
GTEX-11H98-0126-SM-5EGHG	Skin - Sun Exposed (Lower leg)	BDNF	0.3099
GTEX-11H98-0226-SM-5NQ89	Adipose - Subcutaneous	BDNF	0.1952
GTEX-11H98-0326-SM-5HL4S	Muscle - Skeletal	BDNF	0.02336
GTEX-11H98-0426-SM-5HL55	Nerve - Tibial	BDNF	0.1543
GTEX-11I78-0001-SM-5Q5BE	Cells - EBV-transformed lymphocytes	BDNF	0
GTEX-11I78-0005-SM-5N9GB	Whole Blood	BDNF	0.0101
GTEX-11I78-0008-SM-5Q5DI	Cells - Cultured fibroblasts	BDNF	1.033
GTEX-11I78-0126-SM-5HL6F	Lung	BDNF	0.5142
GTEX-11I78-0226-SM-5HL6R	Adipose - Visceral (Omentum)	BDNF	0.1697
GTEX-11I78-0526-SM-5986A	Thyroid	BDNF	0.6304
GTEX-11I78-0626-SM-5A5LZ	Pancreas	BDNF	0.05141
GTEX-11I78-0726-SM-5A5M1	Artery - Aorta	BDNF	1.408
GTEX-11I78-0826-SM-5A5K4	Heart - Left Ventricle	BDNF	0.7224
GTEX-11I78-1026-SM-5HL74	Artery - Coronary	BDNF	0.1543
GTEX-11I78-1126-SM-5A5K5	Small Intestine - Terminal Ileum	BDNF	0.04608
GTEX-11I78-1226-SM-5A5K6	Colon - Transverse	BDNF	0.1109
GTEX-11I78-1326-SM-5PNY9	Colon - Sigmoid	BDNF	0.3987
GTEX-11I78-1426-SM-5PNVY	Esophagus - Muscularis	BDNF	0.01831
GTEX-11I78-1526-SM-5A5K7	Esophagus - Mucosa	BDNF	0.6296
GTEX-11I78-1726-SM-5A5M3	Stomach	BDNF	0.0819
GTEX-11I78-1826-SM-5A5M4	Adrenal Gland	BDNF	0.5195
GTEX-11I78-1926-SM-59878	Ovary	BDNF	0.8202
GTEX-11I78-2026-SM-5987C	Vagina	BDNF	0.7233
GTEX-11I78-2126-SM-5A5K8	Uterus	BDNF	0.07201
GTEX-11I78-2226-SM-5PNYA	Breast - Mammary Tissue	BDNF	0.09007
GTEX-11I78-2326-SM-5Q5AH	Artery - Tibial	BDNF	0.8942
GTEX-11I78-2426-SM-5A5K9	Muscle - Skeletal	BDNF	0.03907
GTEX-11I78-2626-SM-5Q5AI	Adipose - Subcutaneous	BDNF	0.03804
GTEX-11LCK-0005-SM-5O98U	Whole Blood	BDNF	0
GTEX-11LCK-0008-SM-5Q5BB	Cells - Cultured fibroblasts	BDNF	2.681
GTEX-11LCK-0126-SM-5A5M5	Spleen	BDNF	0.1575
GTEX-11LCK-0226-SM-5A5M6	Pancreas	BDNF	0.04887
GTEX-11LCK-0326-SM-5A5M7	Adipose - Visceral (Omentum)	BDNF	0.2401
GTEX-11LCK-0426-SM-5A5M8	Lung	BDNF	2.468
GTEX-11LCK-0526-SM-5A5M9	Thyroid	BDNF	0.8905
GTEX-11LCK-0726-SM-5PNYC	Artery - Aorta	BDNF	3.729
GTEX-11LCK-0826-SM-5PNYD	Heart - Atrial Appendage	BDNF	0.03049
GTEX-11LCK-0926-SM-5A5KA	Heart - Left Ventricle	BDNF	0.2635
GTEX-11LCK-1026-SM-5A5KB	Skin - Sun Exposed (Lower leg)	BDNF	0.8223
GTEX-11LCK-1126-SM-5A5KC	Adipose - Subcutaneous	BDNF	0.1509
GTEX-11LCK-1226-SM-5Q5AM	Muscle - Skeletal	BDNF	0.005041
GTEX-11LCK-1326-SM-5Q5AN	Nerve - Tibial	BDNF	0.1632
GTEX-11LCK-1426-SM-5HL5R	Artery - Tibial	BDNF	0.8542
GTEX-11LCK-1526-SM-5HL64	Esophagus - Gastroesophageal Junction	BDNF	0.09735
GTEX-11LCK-1626-SM-5PNYB	Esophagus - Muscularis	BDNF	0.0828
GTEX-11LCK-1726-SM-5S2OQ	Esophagus - Mucosa	BDNF	0.1452
GTEX-11LCK-1926-SM-5A5KE	Small Intestine - Terminal Ileum	BDNF	0.1016
GTEX-11LCK-2026-SM-5A5MA	Colon - Transverse	BDNF	0.1692
GTEX-11LCK-2226-SM-5HL4Q	Skin - Not Sun Exposed (Suprapubic)	BDNF	0.3235
GTEX-11LCK-2326-SM-5HL53	Testis	BDNF	0.6772
GTEX-11LCK-2426-SM-5HL5F	Breast - Mammary Tissue	BDNF	0.1495
GTEX-11NSD-0008-SM-5Q5BC	Cells - Cultured fibroblasts	BDNF	6.858
GTEX-11NSD-0126-SM-5987F	Thyroid	BDNF	1.184
GTEX-11NSD-0226-SM-5A5LR	Adrenal Gland	BDNF	0.4085
GTEX-11NSD-0326-SM-5A5LS	Lung	BDNF	3.441
GTEX-11NSD-0426-SM-5N9CR	Spleen	BDNF	0.1556
GTEX-11NSD-0526-SM-5A5LT	Pancreas	BDNF	0.07228
GTEX-11NSD-0626-SM-5A5LU	Skin - Not Sun Exposed (Suprapubic)	BDNF	0.2252
GTEX-11NSD-0826-SM-5986S	Prostate	BDNF	1.026
GTEX-11NSD-0926-SM-5N9DR	Breast - Mammary Tissue	BDNF	0.1254
GTEX-11NSD-1026-SM-5N9BE	Testis	BDNF	0.8163
GTEX-11NSD-1126-SM-5N9BQ	Esophagus - Mucosa	BDNF	0.4606
GTEX-11NSD-1226-SM-5986Q	Esophagus - Muscularis	BDNF	0.26
GTEX-11NSD-1426-SM-5HL67	Stomach	BDNF	0.05093
GTEX-11NSD-1626-SM-5986U	Colon - Transverse	BDNF	0.1788
GTEX-11NSD-1726-SM-5N9C3	Small Intestine - Terminal Ileum	BDNF	0.1162
GTEX-11NSD-1826-SM-5N9CF	Nerve - Tibial	BDNF	0.239
GTEX-11NSD-2026-SM-5HL5U	Muscle - Skeletal	BDNF	0.01026
GTEX-11NSD-2226-SM-5986V	Skin - Sun Exposed (Lower leg)	BDNF	0.5346
GTEX-11NUK-0005-SM-5MR5F	Whole Blood	BDNF	0.02237
GTEX-11NUK-0008-SM-5Q5B9	Cells - Cultured fibroblasts	BDNF	3.951
GTEX-11NUK-0011-R4a-SM-DO12B	Brain - Amygdala	BDNF	1.065
GTEX-11NUK-0011-R5a-SM-DO93N	Brain - Caudate (basal ganglia)	BDNF	0.05101
GTEX-11NUK-0011-R6a-SM-DO93O	Brain - Nucleus accumbens (basal ganglia)	BDNF	0.0975
GTEX-11NUK-0011-R7a-SM-DO93P	Brain - Putamen (basal ganglia)	BDNF	0.04179
GTEX-11NUK-0126-SM-5A5L3	Skin - Sun Exposed (Lower leg)	BDNF	0.6548
GTEX-11NUK-0226-SM-5A5L4	Muscle - Skeletal	BDNF	0.03665
GTEX-11NUK-0326-SM-5HL5K	Adipose - Subcutaneous	BDNF	0.3475
GTEX-11NUK-0426-SM-5HL5V	Nerve - Tibial	BDNF	0.1926
GTEX-11NUK-0526-SM-5A5L5	Artery - Tibial	BDNF	4.565
GTEX-11NUK-0726-SM-5A5ME	Artery - Aorta	BDNF	6.958
GTEX-11NUK-0826-SM-5HL4U	Lung	BDNF	1.086
GTEX-11NUK-0926-SM-5HL57	Heart - Atrial Appendage	BDNF	0.183
GTEX-11NUK-1026-SM-5HL5J	Thyroid	BDNF	2.295
GTEX-11NUK-1226-SM-5P9GM	Liver	BDNF	0.05316
GTEX-11NUK-1326-SM-5P9GN	Esophagus - Mucosa	BDNF	0.3664
GTEX-11NUK-1426-SM-5HL68	Esophagus - Muscularis	BDNF	0.1229
GTEX-11NUK-1726-SM-5A5L2	Esophagus - Gastroesophageal Junction	BDNF	0.04165
GTEX-11NUK-2026-SM-5PNVZ	Adipose - Visceral (Omentum)	BDNF	0.4794
GTEX-11NUK-2426-SM-5BC4U	Stomach	BDNF	0.3779
GTEX-11NUK-2626-SM-5A5MB	Testis	BDNF	0.7864
GTEX-11NUK-2726-SM-5A5MC	Skin - Not Sun Exposed (Suprapubic)	BDNF	0.5108
GTEX-11NUK-2926-SM-5A5MD	Brain - Cortex	BDNF	3.421
GTEX-11NUK-3026-SM-5986K	Brain - Cerebellum	BDNF	7.331
GTEX-11NUK-3126-SM-5986M	Pituitary	BDNF	0.5683
GTEX-11NV4-0005-SM-5N9EX	Whole Blood	BDNF	0
GTEX-11NV4-0008-SM-5Q5BA	Cells - Cultured fibroblasts	BDNF	0.3384
GTEX-11NV4-0011-R5a-SM-5NQ88	Brain - Caudate (basal ganglia)	BDNF	0.03645
GTEX-11NV4-0011-R6a-SM-57WD5	Brain - Nucleus accumbens (basal ganglia)	BDNF	0.05942
GTEX-11NV4-0011-R7a-SM-57WDH	Brain - Putamen (basal ganglia)	BDNF	0.1085
GTEX-11NV4-0326-SM-5HL58	Muscle - Skeletal	BDNF	0.07735
GTEX-11NV4-0526-SM-5N9BF	Artery - Tibial	BDNF	3.176
GTEX-11NV4-0626-SM-5N9BR	Thyroid	BDNF	0.387
GTEX-11NV4-0826-SM-5BC4S	Heart - Atrial Appendage	BDNF	0.0611
GTEX-11NV4-1126-SM-5HL6J	Lung	BDNF	0.5765
GTEX-11NV4-1326-SM-5HL6V	Liver	BDNF	0.0508
GTEX-11NV4-1426-SM-5BC4W	Adipose - Visceral (Omentum)	BDNF	0.439
GTEX-11NV4-1726-SM-5N9FC	Testis	BDNF	1.224
GTEX-11NV4-1926-SM-5N9D4	Minor Salivary Gland	BDNF	0.8049
GTEX-11NV4-2026-SM-5N9DG	Breast - Mammary Tissue	BDNF	0.1772
GTEX-11NV4-2126-SM-5N9DS	Brain - Cortex	BDNF	0.2941
GTEX-11NV4-2226-SM-5BC4T	Brain - Cerebellum	BDNF	2.68
GTEX-11NV4-2326-SM-5BC4X	Pituitary	BDNF	1.518
GTEX-11O72-0006-SM-5O9DB	Whole Blood	BDNF	0.01136
GTEX-11O72-0008-SM-5Q5DN	Cells - Cultured fibroblasts	BDNF	1.291
GTEX-11O72-0011-R5a-SM-DO922	Brain - Caudate (basal ganglia)	BDNF	0.02159
GTEX-11O72-0011-R6a-SM-DNZZQ	Brain - Nucleus accumbens (basal ganglia)	BDNF	0.02839
GTEX-11O72-0126-SM-59887	Skin - Sun Exposed (Lower leg)	BDNF	0.9243
GTEX-11O72-0226-SM-59869	Adipose - Subcutaneous	BDNF	0.2424
GTEX-11O72-0326-SM-5986D	Muscle - Skeletal	BDNF	0.07511
GTEX-11O72-0426-SM-5BC5B	Artery - Tibial	BDNF	18.04
GTEX-11O72-0526-SM-5Q5AO	Nerve - Tibial	BDNF	0.1805
GTEX-11O72-0626-SM-5PNYE	Skin - Not Sun Exposed (Suprapubic)	BDNF	0.3435
GTEX-11O72-0726-SM-5P9GO	Testis	BDNF	0.6494
GTEX-11O72-1026-SM-5986B	Heart - Atrial Appendage	BDNF	0.2833
GTEX-11O72-1126-SM-5N9E2	Heart - Left Ventricle	BDNF	2.545
GTEX-11O72-1326-SM-5BC5A	Lung	BDNF	0.2133
GTEX-11O72-1926-SM-5PNW1	Esophagus - Muscularis	BDNF	0.07744
GTEX-11O72-2026-SM-5N9G8	Esophagus - Gastroesophageal Junction	BDNF	0.1237
GTEX-11O72-2126-SM-5N9FO	Breast - Mammary Tissue	BDNF	0.1946
GTEX-11O72-2226-SM-5PNW2	Colon - Transverse	BDNF	0.6108
GTEX-11O72-2326-SM-5BC7H	Thyroid	BDNF	0.6169
GTEX-11O72-2726-SM-5HL6K	Prostate	BDNF	1.007
GTEX-11O72-2826-SM-5HL6W	Brain - Cerebellum	BDNF	3.098
GTEX-11O72-2926-SM-5BC4V	Brain - Cortex	BDNF	0.6648
GTEX-11O72-3026-SM-5986R	Pituitary	BDNF	1.651
GTEX-11OC5-0004-SM-5S2O6	Cells - EBV-transformed lymphocytes	BDNF	0.1196
GTEX-11OC5-0006-SM-5N9FA	Whole Blood	BDNF	0.006103
GTEX-11OC5-0008-SM-5S2OH	Cells - Cultured fibroblasts	BDNF	0.6511
GTEX-11OC5-0126-SM-5HL6A	Skin - Sun Exposed (Lower leg)	BDNF	0.4693
GTEX-11OC5-0326-SM-5PNW5	Muscle - Skeletal	BDNF	0.03854
GTEX-11OC5-0426-SM-5Q5AR	Artery - Tibial	BDNF	1.012
GTEX-11OC5-0526-SM-5N9EE	Nerve - Tibial	BDNF	0.216
GTEX-11OC5-0626-SM-5HL6M	Brain - Cerebellum	BDNF	2.08
GTEX-11OC5-0726-SM-5P9JK	Brain - Cortex	BDNF	5.96
GTEX-11OF3-0006-SM-5O9CM	Whole Blood	BDNF	0.01941
GTEX-11OF3-0008-SM-5S2NH	Cells - Cultured fibroblasts	BDNF	4.163
GTEX-11OF3-0011-R11a-SM-57WCR	Brain - Cerebellar Hemisphere	BDNF	7.996
GTEX-11OF3-0011-R5a-SM-57WB4	Brain - Caudate (basal ganglia)	BDNF	0.08965
GTEX-11OF3-0011-R6b-SM-57WBG	Brain - Nucleus accumbens (basal ganglia)	BDNF	0.04839
GTEX-11OF3-0011-R7a-SM-57WCG	Brain - Putamen (basal ganglia)	BDNF	0.07257
GTEX-11OF3-0011-R8b-SM-57WCS	Brain - Hypothalamus	BDNF	2.858
GTEX-11OF3-0126-SM-5PNYF	Skin - Not Sun Exposed (Suprapubic)	BDNF	0.4187
GTEX-11OF3-0626-SM-5BC4Y	Thyroid	BDNF	0.9498
GTEX-11OF3-0726-SM-5BC4Z	Liver	BDNF	0.05236
GTEX-11OF3-0826-SM-5BC51	Adipose - Visceral (Omentum)	BDNF	0.4917
GTEX-11OF3-1126-SM-5986C	Lung	BDNF	2.422
GTEX-11OF3-1326-SM-5N9FJ	Kidney - Cortex	BDNF	0.08009
GTEX-11OF3-1726-SM-5GU5Q	Prostate	BDNF	1.029
GTEX-11OF3-1826-SM-5987N	Testis	BDNF	0.8793
GTEX-11OF3-1926-SM-59889	Breast - Mammary Tissue	BDNF	0.338
GTEX-11OF3-2226-SM-5986F	Esophagus - Muscularis	BDNF	0.1085
GTEX-11OF3-2326-SM-5GU73	Esophagus - Gastroesophageal Junction	BDNF	0.06884
GTEX-11OF3-2426-SM-5Q5AS	Adipose - Subcutaneous	BDNF	0.189
GTEX-11OF3-2526-SM-5P9JL	Muscle - Skeletal	BDNF	0.638
GTEX-11OF3-2626-SM-5GU7F	Skin - Sun Exposed (Lower leg)	BDNF	0.9325
GTEX-11OF3-2926-SM-5HL78	Brain - Cortex	BDNF	2.462
GTEX-11OF3-3026-SM-5GU52	Pituitary	BDNF	0.9954
GTEX-11ONC-0005-SM-5O9CY	Whole Blood	BDNF	0
GTEX-11ONC-0008-SM-5S2MG	Cells - Cultured fibroblasts	BDNF	3.181
GTEX-11ONC-0011-R1a-SM-57WD4	Brain - Hippocampus	BDNF	7.601
GTEX-11ONC-0011-R4b-SM-DO93H	Brain - Amygdala	BDNF	1.342
GTEX-11ONC-0011-R5b-SM-DO93I	Brain - Caudate (basal ganglia)	BDNF	0.02352
GTEX-11ONC-0011-R6a-SM-DO12A	Brain - Nucleus accumbens (basal ganglia)	BDNF	0.05145
GTEX-11ONC-0011-R7b-SM-DO93J	Brain - Putamen (basal ganglia)	BDNF	0.05255
GTEX-11ONC-0011-R8b-SM-5NQ87	Brain - Hypothalamus	BDNF	1.378
GTEX-11ONC-0011-R9b-SM-5NQ8J	Brain - Spinal cord (cervical c-1)	BDNF	0.1547
GTEX-11ONC-0126-SM-5PNW6	Heart - Left Ventricle	BDNF	1.954
GTEX-11ONC-0526-SM-5BC57	Pancreas	BDNF	0.07254
GTEX-11ONC-0926-SM-5BC5E	Artery - Aorta	BDNF	19
GTEX-11ONC-1026-SM-5GU64	Heart - Atrial Appendage	BDNF	0.1249
GTEX-11ONC-1126-SM-5GU6G	Artery - Coronary	BDNF	2.479
GTEX-11ONC-1426-SM-5N9F4	Esophagus - Muscularis	BDNF	0.08063
GTEX-11ONC-1526-SM-5GU6S	Esophagus - Mucosa	BDNF	0.4602
GTEX-11ONC-1926-SM-5GU75	Colon - Sigmoid	BDNF	0.2715
GTEX-11ONC-2026-SM-5HL61	Colon - Transverse	BDNF	0.6813
GTEX-11ONC-2126-SM-5HL6E	Breast - Mammary Tissue	BDNF	0.2929
GTEX-11ONC-2226-SM-5HL6D	Testis	BDNF	0.4718
GTEX-11ONC-2326-SM-5HL6P	Nerve - Tibial	BDNF	0.1804
GTEX-11ONC-2426-SM-5GU7H	Muscle - Skeletal	BDNF	0.1551
GTEX-11ONC-2526-SM-5986W	Adipose - Subcutaneous	BDNF	0.2427
GTEX-11ONC-2726-SM-5N9DZ	Artery - Tibial	BDNF	10.35
GTEX-11ONC-2826-SM-5P9GQ	Pituitary	BDNF	1.906
GTEX-11ONC-2926-SM-5P9JM	Brain - Cortex	BDNF	1.19
GTEX-11ONC-3026-SM-5985W	Brain - Cerebellum	BDNF	1.832
GTEX-11P7K-0003-SM-5S2OU	Cells - EBV-transformed lymphocytes	BDNF	0.03615
GTEX-11P7K-0006-SM-5N9FM	Whole Blood	BDNF	0
GTEX-11P7K-0008-SM-5S2O5	Cells - Cultured fibroblasts	BDNF	2.658
GTEX-11P7K-0126-SM-5986E	Adrenal Gland	BDNF	0.06871
GTEX-11P7K-0226-SM-5986Z	Thyroid	BDNF	0.4179
GTEX-11P7K-0326-SM-59871	Lung	BDNF	2.3
GTEX-11P7K-0426-SM-5BC5H	Spleen	BDNF	0.2487
GTEX-11P7K-0526-SM-5BC5I	Pancreas	BDNF	0.06346
GTEX-11P7K-0626-SM-5985Z	Prostate	BDNF	1.824
GTEX-11P7K-0726-SM-5EGKX	Breast - Mammary Tissue	BDNF	0.5629
GTEX-11P7K-0826-SM-5BC5F	Adipose - Visceral (Omentum)	BDNF	0.3124
GTEX-11P7K-1026-SM-5HL6Y	Testis	BDNF	0.5898
GTEX-11P7K-1126-SM-5HL4L	Skin - Not Sun Exposed (Suprapubic)	BDNF	0.09905
GTEX-11P7K-1226-SM-5HL4X	Esophagus - Muscularis	BDNF	0.02748
GTEX-11P7K-1326-SM-5BC5G	Esophagus - Mucosa	BDNF	0.2889
GTEX-11P7K-1426-SM-5EGKY	Esophagus - Gastroesophageal Junction	BDNF	0.07717
GTEX-11P7K-1526-SM-5EGI7	Colon - Transverse	BDNF	0.2453
GTEX-11P7K-1626-SM-5GU63	Small Intestine - Terminal Ileum	BDNF	0.09247
GTEX-11P7K-1726-SM-5GU6F	Stomach	BDNF	0.1078
GTEX-11P7K-1826-SM-5HL5A	Colon - Sigmoid	BDNF	0.09475
GTEX-11P7K-1926-SM-5GU6R	Muscle - Skeletal	BDNF	0.0113
GTEX-11P7K-2026-SM-5GU74	Adipose - Subcutaneous	BDNF	0.07163
GTEX-11P7K-2126-SM-5GU7G	Skin - Sun Exposed (Lower leg)	BDNF	0.4047
GTEX-11P7K-2226-SM-5GU56	Nerve - Tibial	BDNF	0.2266
GTEX-11P7K-2326-SM-5EGKZ	Artery - Tibial	BDNF	4.751
GTEX-11P81-0006-SM-5NQ7A	Whole Blood	BDNF	0.005834
GTEX-11P81-0008-SM-5S2OT	Cells - Cultured fibroblasts	BDNF	3.07
GTEX-11P81-0126-SM-5HL5Y	Thyroid	BDNF	0.9781
GTEX-11P81-0226-SM-5HL5M	Lung	BDNF	1.26
GTEX-11P81-0326-SM-5HL6B	Artery - Aorta	BDNF	3.376
GTEX-11P81-0526-SM-59873	Heart - Atrial Appendage	BDNF	0.06668
GTEX-11P81-0726-SM-5PNYH	Adipose - Visceral (Omentum)	BDNF	0.1538
GTEX-11P81-0826-SM-5P9GR	Esophagus - Mucosa	BDNF	0.3358
GTEX-11P81-0926-SM-59874	Esophagus - Muscularis	BDNF	0.07246
GTEX-11P81-1026-SM-5GU54	Esophagus - Gastroesophageal Junction	BDNF	0.1105
GTEX-11P81-1126-SM-5GU5G	Colon - Transverse	BDNF	0.2926
GTEX-11P81-1326-SM-5GU5S	Spleen	BDNF	0.1417
GTEX-11P81-1426-SM-5P9JN	Colon - Sigmoid	BDNF	0.1793
GTEX-11P81-1526-SM-5P9GS	Ovary	BDNF	1.341
GTEX-11P81-1626-SM-5BC52	Uterus	BDNF	0.7338
GTEX-11P81-1926-SM-5BC53	Breast - Mammary Tissue	BDNF	0.3726
GTEX-11P81-2026-SM-5P9GT	Minor Salivary Gland	BDNF	0.1267
GTEX-11P81-2126-SM-5HL6N	Vagina	BDNF	0.9562
GTEX-11P81-2226-SM-5PNYI	Skin - Not Sun Exposed (Suprapubic)	BDNF	0.5952
GTEX-11P81-2326-SM-59875	Skin - Sun Exposed (Lower leg)	BDNF	0.6981
GTEX-11P81-2426-SM-5GU65	Adipose - Subcutaneous	BDNF	0.1614
GTEX-11P81-2526-SM-5GU6H	Muscle - Skeletal	BDNF	0.02491
GTEX-11P81-2626-SM-5GU6T	Nerve - Tibial	BDNF	0.2611
GTEX-11P81-2726-SM-59876	Artery - Tibial	BDNF	2.127
GTEX-11P82-0006-SM-5N9FY	Whole Blood	BDNF	0
GTEX-11P82-0008-SM-5S2MS	Cells - Cultured fibroblasts	BDNF	5.979
GTEX-11P82-0126-SM-5HL72	Artery - Aorta	BDNF	0.5877
GTEX-11P82-0226-SM-5HL4O	Thyroid	BDNF	0.5265
GTEX-11P82-0326-SM-5HL51	Adipose - Visceral (Omentum)	BDNF	0.8942
GTEX-11P82-0426-SM-5HL5D	Esophagus - Gastroesophageal Junction	BDNF	0.06481
GTEX-11P82-0526-SM-5986P	Esophagus - Mucosa	BDNF	0.1626
GTEX-11P82-0626-SM-5PNYK	Esophagus - Muscularis	BDNF	0.03591
GTEX-11P82-0726-SM-5PNYL	Stomach	BDNF	0.132
GTEX-11P82-0826-SM-5P9GU	Small Intestine - Terminal Ileum	BDNF	0.08051
GTEX-11P82-0926-SM-5986X	Minor Salivary Gland	BDNF	0.08521
GTEX-11P82-1026-SM-5BC5J	Colon - Transverse	BDNF	0.1572
GTEX-11P82-1126-SM-5BC5K	Prostate	BDNF	0.8555
GTEX-11P82-1326-SM-5HL62	Breast - Mammary Tissue	BDNF	0.04161
GTEX-11P82-1426-SM-DTXFY	Skin - Not Sun Exposed (Suprapubic)	BDNF	0.6004
GTEX-11P82-1526-SM-5BC5M	Testis	BDNF	0.4198
GTEX-11P82-1626-SM-59879	Skin - Sun Exposed (Lower leg)	BDNF	0.9982
GTEX-11P82-1726-SM-5Q5AT	Adipose - Subcutaneous	BDNF	0.04846
GTEX-11P82-1826-SM-5PNYJ	Muscle - Skeletal	BDNF	0.03049
GTEX-11P82-1926-SM-5Q5AU	Nerve - Tibial	BDNF	0.1383
GTEX-11PRG-0005-SM-5NQ6X	Whole Blood	BDNF	0.01064
GTEX-11PRG-0008-SM-5S2N5	Cells - Cultured fibroblasts	BDNF	1.962
GTEX-11PRG-0011-R10b-SM-DO93G	Brain - Frontal Cortex (BA9)	BDNF	3.148
GTEX-11PRG-0011-R11b-SM-DNZZY	Brain - Cerebellar Hemisphere	BDNF	4.373
GTEX-11PRG-0011-R2a-SM-69LQ5	Brain - Substantia nigra	BDNF	0.1445
GTEX-11PRG-0011-R4a-SM-DNZZR	Brain - Amygdala	BDNF	1.58
GTEX-11PRG-0011-R5b-SM-DNZZS	Brain - Caudate (basal ganglia)	BDNF	0.07361
GTEX-11PRG-0011-R6b-SM-DO923	Brain - Nucleus accumbens (basal ganglia)	BDNF	0.1072
GTEX-11PRG-0011-R7a-SM-DNZZT	Brain - Putamen (basal ganglia)	BDNF	0.04964
GTEX-11PRG-0126-SM-5BC55	Nerve - Tibial	BDNF	0.217
GTEX-11PRG-0326-SM-5GU53	Muscle - Skeletal	BDNF	0.1861
GTEX-11PRG-0626-SM-5BC56	Adipose - Subcutaneous	BDNF	1.193
GTEX-11PRG-0726-SM-5EGL1	Skin - Not Sun Exposed (Suprapubic)	BDNF	0.2527
GTEX-11PRG-0826-SM-5EQ6A	Breast - Mammary Tissue	BDNF	1.285
GTEX-11PRG-0926-SM-5EGI8	Lung	BDNF	2.303
GTEX-11PRG-1526-SM-5HL6Z	Adipose - Visceral (Omentum)	BDNF	0.7118
GTEX-11PRG-2026-SM-5GU5F	Colon - Sigmoid	BDNF	0.3463
GTEX-11PRG-2826-SM-5BC54	Brain - Cerebellum	BDNF	5.97
GTEX-11PRG-2926-SM-5987A	Brain - Cortex	BDNF	1.537
GTEX-11TT1-0004-SM-5S2NT	Cells - EBV-transformed lymphocytes	BDNF	0.01404
GTEX-11TT1-0005-SM-5NQ8Y	Whole Blood	BDNF	0.004677
GTEX-11TT1-0008-SM-5S2P8	Cells - Cultured fibroblasts	BDNF	7.099
GTEX-11TT1-0126-SM-5LUAA	Adrenal Gland	BDNF	0.1552
GTEX-11TT1-0326-SM-5LUAY	Pancreas	BDNF	0.1206
GTEX-11TT1-0426-SM-5EGI9	Esophagus - Muscularis	BDNF	0.04313
GTEX-11TT1-0526-SM-5P9JO	Esophagus - Mucosa	BDNF	0.3736
GTEX-11TT1-0626-SM-5GU4X	Esophagus - Gastroesophageal Junction	BDNF	0.05313
GTEX-11TT1-0726-SM-5GU5A	Stomach	BDNF	0.5951
GTEX-11TT1-0926-SM-5GU5M	Colon - Sigmoid	BDNF	0.7712
GTEX-11TT1-1026-SM-5PNW7	Colon - Transverse	BDNF	0.6133
GTEX-11TT1-1126-SM-5P9GV	Thyroid	BDNF	0.267
GTEX-11TT1-1226-SM-5Q5AV	Artery - Aorta	BDNF	1.121
GTEX-11TT1-1326-SM-5PNYM	Heart - Left Ventricle	BDNF	0.1815
GTEX-11TT1-1426-SM-5EGIA	Heart - Atrial Appendage	BDNF	0.02956
GTEX-11TT1-1526-SM-5EQKU	Artery - Coronary	BDNF	1.092
GTEX-11TT1-1626-SM-5EQL7	Lung	BDNF	0.6353
GTEX-11TT1-1726-SM-5EQLJ	Liver	BDNF	0
GTEX-11TT1-1826-SM-5EQLV	Skin - Not Sun Exposed (Suprapubic)	BDNF	0.4176
GTEX-11TT1-1926-SM-5PNYN	Adipose - Visceral (Omentum)	BDNF	0.05135
GTEX-11TT1-2026-SM-5EQM8	Prostate	BDNF	4.036
GTEX-11TT1-2126-SM-5GU5Y	Breast - Mammary Tissue	BDNF	0.07375
GTEX-11TT1-2226-SM-5GU6B	Testis	BDNF	0.4426
GTEX-11TT1-2326-SM-5GU6N	Muscle - Skeletal	BDNF	0
GTEX-11TT1-2426-SM-5EQMK	Adipose - Subcutaneous	BDNF	0.04309
GTEX-11TT1-2526-SM-5EGIB	Skin - Sun Exposed (Lower leg)	BDNF	0.6675
GTEX-11TT1-2626-SM-5EGL2	Nerve - Tibial	BDNF	0.2
GTEX-11TT1-2726-SM-5LU8L	Artery - Tibial	BDNF	2.523
GTEX-11TTK-0005-SM-5O9BX	Whole Blood	BDNF	0.006055
GTEX-11TTK-0008-SM-5S2RU	Cells - Cultured fibroblasts	BDNF	0.5007
GTEX-11TTK-0011-R10b-SM-DO925	Brain - Frontal Cortex (BA9)	BDNF	0.4146
GTEX-11TTK-0011-R11b-SM-DO112	Brain - Cerebellar Hemisphere	BDNF	2.73
GTEX-11TTK-0011-R4a-SM-DNZZU	Brain - Amygdala	BDNF	0.3288
GTEX-11TTK-0011-R5a-SM-DNZZV	Brain - Caudate (basal ganglia)	BDNF	0.0204
GTEX-11TTK-0011-R6b-SM-DNZZW	Brain - Nucleus accumbens (basal ganglia)	BDNF	0.009795
GTEX-11TTK-0011-R7b-SM-DNZZZ	Brain - Putamen (basal ganglia)	BDNF	0.05042
GTEX-11TTK-0011-R8b-SM-DO111	Brain - Hypothalamus	BDNF	0.185
GTEX-11TTK-0126-SM-5987B	Skin - Sun Exposed (Lower leg)	BDNF	0.3032
GTEX-11TTK-0226-SM-5N9EC	Adipose - Subcutaneous	BDNF	0.1013
GTEX-11TTK-0326-SM-5BC5N	Muscle - Skeletal	BDNF	0.05454
GTEX-11TTK-0426-SM-5EQLT	Nerve - Tibial	BDNF	0.2023
GTEX-11TTK-0826-SM-5N9EG	Thyroid	BDNF	0.3117
GTEX-11TTK-1926-SM-5PNW8	Kidney - Cortex	BDNF	0.2994
GTEX-11TTK-2426-SM-5PNYO	Colon - Transverse	BDNF	0.2589
GTEX-11TTK-2726-SM-5GU58	Vagina	BDNF	0.7598
GTEX-11TTK-2826-SM-5GU5K	Brain - Cerebellum	BDNF	1.518
GTEX-11TTK-2926-SM-5PNYP	Brain - Cortex	BDNF	0.1814
GTEX-11TUW-0006-SM-5LZW2	Whole Blood	BDNF	0.02875
GTEX-11TUW-0008-SM-5SI6S	Cells - Cultured fibroblasts	BDNF	2.893
GTEX-11TUW-0011-R10a-SM-DO924	Brain - Frontal Cortex (BA9)	BDNF	0.1679
GTEX-11TUW-0011-R1a-SM-DO92S	Brain - Hippocampus	BDNF	0.09439
GTEX-11TUW-0011-R2b-SM-DO92T	Brain - Substantia nigra	BDNF	0.0762
GTEX-11TUW-0226-SM-5LU8X	Thyroid	BDNF	1.142
GTEX-11TUW-0526-SM-5LU9A	Lung	BDNF	0.411
GTEX-11TUW-0626-SM-5LU9M	Skin - Not Sun Exposed (Suprapubic)	BDNF	0.9192
GTEX-11TUW-0926-SM-5EQMW	Artery - Aorta	BDNF	0.9121
GTEX-11TUW-1026-SM-5GU7D	Heart - Left Ventricle	BDNF	0.9977
GTEX-11TUW-1126-SM-5EQKJ	Heart - Atrial Appendage	BDNF	0.07674
GTEX-11TUW-1226-SM-5GU7C	Esophagus - Muscularis	BDNF	0.05882
GTEX-11TUW-1326-SM-5EQKV	Esophagus - Mucosa	BDNF	1.468
GTEX-11TUW-1726-SM-5BC5C	Liver	BDNF	0.02272
GTEX-11TUW-1826-SM-5BC5D	Breast - Mammary Tissue	BDNF	0.6884
GTEX-11TUW-1926-SM-5BC58	Small Intestine - Terminal Ileum	BDNF	0.1824
GTEX-11TUW-2026-SM-5EQL8	Colon - Transverse	BDNF	0.1691
GTEX-11TUW-2126-SM-5GU7B	Prostate	BDNF	0.2483
GTEX-11TUW-2226-SM-5EQL9	Testis	BDNF	0.5276
GTEX-11TUW-2326-SM-5EQMO	Colon - Sigmoid	BDNF	0.1941
GTEX-11TUW-2426-SM-5EQKB	Minor Salivary Gland	BDNF	0.1709
GTEX-11TUW-2526-SM-5EQKN	Muscle - Skeletal	BDNF	0.2395
GTEX-11TUW-2626-SM-5EQKZ	Adipose - Subcutaneous	BDNF	0.369
GTEX-11TUW-2726-SM-E9J4M	Skin - Sun Exposed (Lower leg)	BDNF	0.6312
GTEX-11TUW-2926-SM-5BC59	Artery - Tibial	BDNF	0.8214
GTEX-11TUW-3026-SM-5EGKM	Pituitary	BDNF	0.6152
GTEX-11UD1-0008-SM-5S2P6	Cells - Cultured fibroblasts	BDNF	1.712
GTEX-11UD1-0011-R1b-SM-5BC7D	Brain - Hippocampus	BDNF	0.6201
GTEX-11UD1-0011-R2b-SM-5BC6O	Brain - Substantia nigra	BDNF	0.1164
GTEX-11UD1-0011-R3a-SM-5BC6S	Brain - Anterior cingulate cortex (BA24)	BDNF	0.2207
GTEX-11UD1-0011-R5b-SM-5P9FP	Brain - Caudate (basal ganglia)	BDNF	0.01421
GTEX-11UD1-0126-SM-5PNYG	Skin - Sun Exposed (Lower leg)	BDNF	0.2555
GTEX-11UD1-0226-SM-5EQKL	Adipose - Subcutaneous	BDNF	0.1792
GTEX-11UD1-0326-SM-5EQKX	Muscle - Skeletal	BDNF	0.05365
GTEX-11UD2-0005-SM-5NQ9B	Whole Blood	BDNF	0
GTEX-11UD2-0008-SM-5S2P7	Cells - Cultured fibroblasts	BDNF	2.031
GTEX-11UD2-0011-R9b-SM-DO926	Brain - Spinal cord (cervical c-1)	BDNF	0.1586
GTEX-11UD2-0126-SM-5EQL2	Adipose - Subcutaneous	BDNF	0.3395
GTEX-11UD2-0226-SM-5EQKY	Skin - Sun Exposed (Lower leg)	BDNF	0.6524
GTEX-11UD2-0326-SM-5EQLE	Muscle - Skeletal	BDNF	0.9651
GTEX-11UD2-0426-SM-5EQ5W	Nerve - Tibial	BDNF	0.2059
GTEX-11UD2-0526-SM-5GU69	Artery - Tibial	BDNF	8.057
GTEX-11UD2-0626-SM-5GU6L	Thyroid	BDNF	0.6419
GTEX-11UD2-0726-SM-5EQ69	Lung	BDNF	0.2408
GTEX-11UD2-0826-SM-5EQKS	Artery - Aorta	BDNF	4.834
GTEX-11UD2-0926-SM-5CVL6	Heart - Atrial Appendage	BDNF	0.2082
GTEX-11UD2-1126-SM-5EQM6	Artery - Coronary	BDNF	0.8998
GTEX-11UD2-1226-SM-5EQMI	Esophagus - Muscularis	BDNF	0.2591
GTEX-11UD2-1526-SM-5EQLQ	Esophagus - Gastroesophageal Junction	BDNF	0.07693
GTEX-11UD2-2526-SM-5CVNU	Skin - Not Sun Exposed (Suprapubic)	BDNF	0.9158
GTEX-11VI4-0001-SM-5S2OI	Cells - EBV-transformed lymphocytes	BDNF	0.06301
GTEX-11VI4-0006-SM-5N9D8	Whole Blood	BDNF	0.02286
GTEX-11VI4-0126-SM-5GU6Z	Spleen	BDNF	0.01475
GTEX-11VI4-0226-SM-5GU6C	Thyroid	BDNF	0.5401
GTEX-11VI4-0326-SM-5EQ6L	Stomach	BDNF	0.2353
GTEX-11VI4-0426-SM-5EGHZ	Pancreas	BDNF	0.04417
GTEX-11VI4-0526-SM-5EQ48	Esophagus - Mucosa	BDNF	0.4692
GTEX-11VI4-0626-SM-5EQLO	Esophagus - Muscularis	BDNF	0.08338
GTEX-11VI4-0726-SM-5GU5B	Vagina	BDNF	0.7543
GTEX-11VI4-0826-SM-5GU5N	Esophagus - Gastroesophageal Junction	BDNF	0.2176
GTEX-11VI4-1026-SM-5EQM1	Ovary	BDNF	0.6284
GTEX-11VI4-1126-SM-5EQMD	Skin - Not Sun Exposed (Suprapubic)	BDNF	0.1992
GTEX-11VI4-1226-SM-5EQMP	Adipose - Visceral (Omentum)	BDNF	1.047
GTEX-11VI4-1426-SM-5GU6O	Colon - Sigmoid	BDNF	1.972
GTEX-11VI4-1526-SM-5EQKC	Colon - Transverse	BDNF	0.1117
GTEX-11VI4-1626-SM-5EQKO	Small Intestine - Terminal Ileum	BDNF	0.06193
GTEX-11VI4-1726-SM-5CVLH	Skin - Sun Exposed (Lower leg)	BDNF	0.4983
GTEX-11VI4-1926-SM-5CVLI	Muscle - Skeletal	BDNF	0.08176
GTEX-11VI4-2026-SM-5CVLJ	Artery - Tibial	BDNF	3.628
GTEX-11VI4-2126-SM-5EGI1	Nerve - Tibial	BDNF	0.191
GTEX-11WQC-0006-SM-5LZVP	Whole Blood	BDNF	0.01417
GTEX-11WQC-0008-SM-5SI6R	Cells - Cultured fibroblasts	BDNF	0.9639
GTEX-11WQC-0011-R10a-SM-57WCT	Brain - Frontal Cortex (BA9)	BDNF	1.134
GTEX-11WQC-0011-R11b-SM-57WD6	Brain - Cerebellar Hemisphere	BDNF	4.154
GTEX-11WQC-0011-R1b-SM-DO932	Brain - Hippocampus	BDNF	0.3334
GTEX-11WQC-0011-R2a-SM-DO927	Brain - Substantia nigra	BDNF	0.793
GTEX-11WQC-0011-R3a-SM-DO11T	Brain - Anterior cingulate cortex (BA24)	BDNF	0.3182
GTEX-11WQC-0011-R5a-SM-5BC74	Brain - Caudate (basal ganglia)	BDNF	0.03206
GTEX-11WQC-0011-R6a-SM-5BC77	Brain - Nucleus accumbens (basal ganglia)	BDNF	0.04029
GTEX-11WQC-0011-R7b-SM-5BC7A	Brain - Putamen (basal ganglia)	BDNF	0.007546
GTEX-11WQC-0011-R8b-SM-57WCH	Brain - Hypothalamus	BDNF	0.707
GTEX-11WQC-0626-SM-5EQMF	Lung	BDNF	0.4931
GTEX-11WQC-0726-SM-5EQMR	Liver	BDNF	0.004624
GTEX-11WQC-1726-SM-5GU4W	Breast - Mammary Tissue	BDNF	0.8078
GTEX-11WQC-1826-SM-5GU59	Skin - Not Sun Exposed (Suprapubic)	BDNF	0.666
GTEX-11WQC-2326-SM-5EQKE	Testis	BDNF	1.096
GTEX-11WQC-2426-SM-5EQKQ	Adipose - Subcutaneous	BDNF	0.1907
GTEX-11WQC-2526-SM-5CVLE	Skin - Sun Exposed (Lower leg)	BDNF	0.619
GTEX-11WQC-2626-SM-5CVLF	Muscle - Skeletal	BDNF	0.3235
GTEX-11WQC-2726-SM-5CVLG	Artery - Tibial	BDNF	1.883
GTEX-11WQC-2826-SM-5GU7A	Nerve - Tibial	BDNF	0.4315
GTEX-11WQK-0005-SM-5O9AV	Whole Blood	BDNF	0.02153
GTEX-11WQK-0008-SM-5SI6T	Cells - Cultured fibroblasts	BDNF	2.491
GTEX-11WQK-0011-R10a-SM-5BC6R	Brain - Frontal Cortex (BA9)	BDNF	1.232
GTEX-11WQK-0011-R3b-SM-DO93K	Brain - Anterior cingulate cortex (BA24)	BDNF	0.4117
GTEX-11WQK-0011-R8a-SM-5BC7C	Brain - Hypothalamus	BDNF	0.2663
GTEX-11WQK-0011-R9b-SM-5BC6N	Brain - Spinal cord (cervical c-1)	BDNF	0.1736
GTEX-11WQK-0226-SM-5EQLI	Heart - Atrial Appendage	BDNF	0.2612
GTEX-11WQK-0326-SM-5EQL1	Artery - Aorta	BDNF	0.576
GTEX-11WQK-0526-SM-5EQLD	Skin - Sun Exposed (Lower leg)	BDNF	1.175
GTEX-11WQK-0726-SM-5GU71	Muscle - Skeletal	BDNF	0.848
GTEX-11WQK-1026-SM-5EQLX	Skin - Not Sun Exposed (Suprapubic)	BDNF	0.713
GTEX-11WQK-1226-SM-5GU5Z	Lung	BDNF	0.311
GTEX-11WQK-1526-SM-5EGKN	Adipose - Visceral (Omentum)	BDNF	1.264
GTEX-11WQK-1826-SM-5EQM2	Esophagus - Muscularis	BDNF	0.1037
GTEX-11WQK-2226-SM-5CVL7	Esophagus - Gastroesophageal Junction	BDNF	0.2016
GTEX-11WQK-2426-SM-5GU5C	Breast - Mammary Tissue	BDNF	0.5876
GTEX-11WQK-2626-SM-5EQ4K	Stomach	BDNF	0.214
GTEX-11WQK-2726-SM-5EQMU	Prostate	BDNF	1.304
GTEX-11WQK-2826-SM-5EQKH	Testis	BDNF	0.2663
GTEX-11WQK-2926-SM-5EQKT	Minor Salivary Gland	BDNF	0.04246
GTEX-11WQK-3026-SM-5EQL6	Brain - Cortex	BDNF	1.537
GTEX-11WQK-3226-SM-5EGI3	Pituitary	BDNF	1.918
GTEX-11XUK-0005-SM-5LU9F	Whole Blood	BDNF	0.006691
GTEX-11XUK-0008-SM-5S2WD	Cells - Cultured fibroblasts	BDNF	2.468
GTEX-11XUK-0126-SM-5CVLK	Adrenal Gland	BDNF	0.1159
GTEX-11XUK-0226-SM-5EQLW	Thyroid	BDNF	0.2898
GTEX-11XUK-0426-SM-5EQML	Spleen	BDNF	0.1018
GTEX-11XUK-0626-SM-5N9ES	Pancreas	BDNF	0.02575
GTEX-11XUK-0726-SM-5EQMX	Esophagus - Muscularis	BDNF	0.0393
GTEX-11XUK-0826-SM-5GU6P	Esophagus - Mucosa	BDNF	0.3477
GTEX-11XUK-0926-SM-5EQL3	Esophagus - Gastroesophageal Junction	BDNF	0.1414
GTEX-11XUK-1326-SM-5EQM4	Vagina	BDNF	0.3169
GTEX-11XUK-1426-SM-5EQMG	Small Intestine - Terminal Ileum	BDNF	0.09985
GTEX-11XUK-1626-SM-5GU5O	Ovary	BDNF	1.676
GTEX-11XUK-1726-SM-5GU61	Adipose - Visceral (Omentum)	BDNF	0.5967
GTEX-11XUK-2026-SM-5EQLF	Skin - Sun Exposed (Lower leg)	BDNF	0.6198
GTEX-11XUK-2126-SM-5EQLR	Adipose - Subcutaneous	BDNF	0.06277
GTEX-11XUK-2226-SM-5CVLL	Muscle - Skeletal	BDNF	0.02092
GTEX-11XUK-2326-SM-5CVLM	Nerve - Tibial	BDNF	0.2164
GTEX-11XUK-2426-SM-5GU72	Artery - Tibial	BDNF	2.094
GTEX-11ZTS-0005-SM-5NQ8A	Whole Blood	BDNF	0
GTEX-11ZTS-0008-SM-5S2VC	Cells - Cultured fibroblasts	BDNF	0.9324
GTEX-11ZTS-0011-R10a-SM-DO93S	Brain - Frontal Cortex (BA9)	BDNF	1.375
GTEX-11ZTS-0011-R11a-SM-DO113	Brain - Cerebellar Hemisphere	BDNF	5.34
GTEX-11ZTS-0011-R1a-SM-5BC71	Brain - Hippocampus	BDNF	0.1497
GTEX-11ZTS-0011-R2b-SM-5BC75	Brain - Substantia nigra	BDNF	0.4748
GTEX-11ZTS-0011-R3a-SM-5BC78	Brain - Anterior cingulate cortex (BA24)	BDNF	0.3789
GTEX-11ZTS-0011-R8a-SM-57WDI	Brain - Hypothalamus	BDNF	1.172
GTEX-11ZTS-0011-R9b-SM-DO93Q	Brain - Spinal cord (cervical c-1)	BDNF	0.2602
GTEX-11ZTS-0126-SM-5EQ6M	Skin - Sun Exposed (Lower leg)	BDNF	0.6203
GTEX-11ZTS-0226-SM-5EQKD	Adipose - Subcutaneous	BDNF	0.2728
GTEX-11ZTS-0326-SM-5EQKP	Artery - Tibial	BDNF	11.91
GTEX-11ZTS-0526-SM-5CVL9	Muscle - Skeletal	BDNF	1.748
GTEX-11ZTS-0826-SM-5EQ49	Artery - Aorta	BDNF	11.08
GTEX-11ZTS-1026-SM-5LU8O	Artery - Coronary	BDNF	2.073
GTEX-11ZTS-1126-SM-5LU9X	Thyroid	BDNF	0.6012
GTEX-11ZTS-1226-SM-5EQMQ	Lung	BDNF	0.2906
GTEX-11ZTS-1326-SM-5EQMA	Adipose - Visceral (Omentum)	BDNF	0.4249
GTEX-11ZTS-1426-SM-5EQMM	Liver	BDNF	0.2969
GTEX-11ZTS-1526-SM-5N9G7	Colon - Sigmoid	BDNF	0.8604
GTEX-11ZTS-1926-SM-5CVLA	Ovary	BDNF	1.225
GTEX-11ZTS-2326-SM-5EQMY	Uterus	BDNF	0.2727
GTEX-11ZTS-2626-SM-5EGIC	Esophagus - Mucosa	BDNF	0.3032
GTEX-11ZTS-2726-SM-5EQLU	Esophagus - Gastroesophageal Junction	BDNF	0.08593
GTEX-11ZTS-3026-SM-5EQM7	Minor Salivary Gland	BDNF	0.2888
GTEX-11ZTS-3226-SM-5EGID	Brain - Cerebellum	BDNF	2.901
GTEX-11ZTS-3326-SM-5LU9Y	Pituitary	BDNF	1.967
GTEX-11ZTT-0002-SM-5S2PA	Cells - EBV-transformed lymphocytes	BDNF	0.02139
GTEX-11ZTT-0006-SM-5N9FX	Whole Blood	BDNF	0
GTEX-11ZTT-0008-SM-5S2TZ	Cells - Cultured fibroblasts	BDNF	1.06
GTEX-11ZTT-0426-SM-5EQLK	Artery - Coronary	BDNF	0.08353
GTEX-11ZTT-0526-SM-5EQLA	Heart - Atrial Appendage	BDNF	0.025
GTEX-11ZTT-0626-SM-5EQLM	Lung	BDNF	1.558
GTEX-11ZTT-0926-SM-5EQMS	Esophagus - Muscularis	BDNF	0.07406
GTEX-11ZTT-1026-SM-5EQKF	Thyroid	BDNF	0.237
GTEX-11ZTT-1626-SM-5EQKR	Colon - Sigmoid	BDNF	0.1049
GTEX-11ZTT-1726-SM-5EQL4	Uterus	BDNF	0.1917
GTEX-11ZTT-1826-SM-5CVLN	Ovary	BDNF	0.1622
GTEX-11ZTT-2126-SM-5CVLO	Skin - Not Sun Exposed (Suprapubic)	BDNF	0.539
GTEX-11ZTT-2226-SM-5CVLP	Minor Salivary Gland	BDNF	0.189
GTEX-11ZTT-2326-SM-5EQLG	Breast - Mammary Tissue	BDNF	0.05035
GTEX-11ZTT-2426-SM-5EQLS	Skin - Sun Exposed (Lower leg)	BDNF	0.5653
GTEX-11ZTT-2526-SM-5EQM9	Adipose - Subcutaneous	BDNF	0.04714
GTEX-11ZTT-2626-SM-5EQKK	Muscle - Skeletal	BDNF	0.03265
GTEX-11ZU8-0005-SM-5PNU5	Whole Blood	BDNF	0
GTEX-11ZU8-0008-SM-5S2VO	Cells - Cultured fibroblasts	BDNF	3.291
GTEX-11ZU8-0011-R4a-SM-5BC6Y	Brain - Amygdala	BDNF	0.1101
GTEX-11ZU8-0126-SM-5EQ58	Skin - Not Sun Exposed (Suprapubic)	BDNF	0.3805
GTEX-11ZU8-1126-SM-5EQ5K	Colon - Sigmoid	BDNF	9.345
GTEX-11ZU8-1526-SM-5EGHX	Esophagus - Mucosa	BDNF	0.4735
GTEX-11ZU8-2326-SM-5EQMJ	Muscle - Skeletal	BDNF	0.05091
GTEX-11ZU8-2426-SM-5EQMV	Adipose - Subcutaneous	BDNF	0.2445
GTEX-11ZU8-2526-SM-5EQKI	Skin - Sun Exposed (Lower leg)	BDNF	0.5262
GTEX-11ZU8-2626-SM-5EQLL	Nerve - Tibial	BDNF	0.5088
GTEX-11ZUS-0006-SM-5O9AJ	Whole Blood	BDNF	0.009975
GTEX-11ZUS-0008-SM-5S2UO	Cells - Cultured fibroblasts	BDNF	5.398
GTEX-11ZUS-0011-R11b-SM-5BC7B	Brain - Cerebellar Hemisphere	BDNF	5.847
GTEX-11ZUS-0011-R8a-SM-5BC73	Brain - Hypothalamus	BDNF	19.68
GTEX-11ZUS-0011-R9b-SM-5BC76	Brain - Spinal cord (cervical c-1)	BDNF	0.3186
GTEX-11ZUS-0126-SM-5EQM5	Lung	BDNF	0.4347
GTEX-11ZUS-0226-SM-5FQT8	Heart - Left Ventricle	BDNF	0.5947
GTEX-11ZUS-0326-SM-5EQ4W	Heart - Atrial Appendage	BDNF	0.07277
GTEX-11ZUS-0526-SM-59884	Artery - Coronary	BDNF	0.7769
GTEX-11ZUS-0626-SM-59885	Skin - Sun Exposed (Lower leg)	BDNF	0.5842
GTEX-11ZUS-0726-SM-59886	Adipose - Subcutaneous	BDNF	0.2126
GTEX-11ZUS-0826-SM-5FQUY	Breast - Mammary Tissue	BDNF	0.157
GTEX-11ZUS-0926-SM-5FQSY	Esophagus - Muscularis	BDNF	0.1249
GTEX-11ZUS-1226-SM-5FQU8	Nerve - Tibial	BDNF	0.4506
GTEX-11ZUS-1326-SM-5FQUC	Artery - Tibial	BDNF	13.11
GTEX-11ZUS-1426-SM-5FQSP	Muscle - Skeletal	BDNF	0.3119
GTEX-11ZUS-1826-SM-5FQTR	Adipose - Visceral (Omentum)	BDNF	1.166
GTEX-11ZUS-2126-SM-5N9E6	Prostate	BDNF	2.445
GTEX-11ZUS-2526-SM-59872	Liver	BDNF	0.02639
GTEX-11ZUS-2626-SM-5FQUR	Skin - Not Sun Exposed (Suprapubic)	BDNF	0.6621
GTEX-11ZUS-2726-SM-5FQUA	Testis	BDNF	1.029
GTEX-11ZUS-2826-SM-5EQKW	Brain - Cerebellum	BDNF	3.412
GTEX-11ZUS-2926-SM-5FQSL	Brain - Cortex	BDNF	2.479
GTEX-11ZUS-3026-SM-5EGI4	Pituitary	BDNF	0.9076
GTEX-11ZVC-0006-SM-5N9GA	Whole Blood	BDNF	0.01647
GTEX-11ZVC-0011-R1b-SM-5BC6M	Brain - Hippocampus	BDNF	0.0136
GTEX-11ZVC-0011-R3a-SM-5BC6V	Brain - Anterior cingulate cortex (BA24)	BDNF	0.1131
GTEX-11ZVC-0011-R4a-SM-5BC6Z	Brain - Amygdala	BDNF	0.192
GTEX-11ZVC-0011-R9a-SM-57WC5	Brain - Spinal cord (cervical c-1)	BDNF	0.09006
GTEX-11ZVC-0126-SM-5986G	Thyroid	BDNF	0.7848
GTEX-11ZVC-0226-SM-731E8	Lung	BDNF	1.81
GTEX-11ZVC-0326-SM-5CVLC	Artery - Aorta	BDNF	8.972
GTEX-11ZVC-0426-SM-5CVLD	Heart - Left Ventricle	BDNF	0.9127
GTEX-11ZVC-0526-SM-5N9G1	Heart - Atrial Appendage	BDNF	0.1087
GTEX-11ZVC-0726-SM-5FQT9	Liver	BDNF	0.08245
GTEX-11ZVC-1426-SM-5EGGA	Ovary	BDNF	0.4205
GTEX-11ZVC-2126-SM-5EGJ1	Colon - Transverse	BDNF	0.3573
GTEX-11ZVC-2526-SM-5FQTE	Skin - Sun Exposed (Lower leg)	BDNF	0.6623
GTEX-11ZVC-2626-SM-5FQTA	Adipose - Subcutaneous	BDNF	0.1114
GTEX-11ZVC-2726-SM-5FQSZ	Muscle - Skeletal	BDNF	0.1079
GTEX-11ZVC-2826-SM-5FQTC	Nerve - Tibial	BDNF	0.3702
GTEX-11ZVC-2926-SM-5986H	Artery - Tibial	BDNF	1.643
GTEX-11ZVC-3026-SM-59HJM	Brain - Cerebellum	BDNF	4.71
GTEX-11ZVC-3226-SM-5FQV1	Pituitary	BDNF	0.9925
GTEX-1211K-0001-SM-5S2P9	Cells - EBV-transformed lymphocytes	BDNF	0.3606
GTEX-1211K-0006-SM-5MR53	Whole Blood	BDNF	0
GTEX-1211K-0008-SM-5S2W1	Cells - Cultured fibroblasts	BDNF	3.746
GTEX-1211K-0126-SM-59HJE	Adrenal Gland	BDNF	0.089
GTEX-1211K-0226-SM-59HJY	Heart - Atrial Appendage	BDNF	0.09093
GTEX-1211K-0326-SM-5FQT1	Artery - Aorta	BDNF	10.88
GTEX-1211K-0426-SM-5FQTP	Spleen	BDNF	0.1229
GTEX-1211K-0626-SM-5FQUZ	Heart - Left Ventricle	BDNF	0.785
GTEX-1211K-0726-SM-5FQUW	Thyroid	BDNF	0.2234
GTEX-1211K-0826-SM-5FQUP	Lung	BDNF	2.573
GTEX-1211K-0926-SM-5FQTL	Esophagus - Mucosa	BDNF	0.104
GTEX-1211K-1026-SM-5EQ4B	Esophagus - Muscularis	BDNF	0.05509
GTEX-1211K-1126-SM-5EGGB	Pancreas	BDNF	0.07042
GTEX-1211K-1226-SM-5EQ4N	Adipose - Visceral (Omentum)	BDNF	0.2788
GTEX-1211K-1326-SM-5FQV2	Esophagus - Gastroesophageal Junction	BDNF	0.09379
GTEX-1211K-1426-SM-5FQTF	Stomach	BDNF	0.2258
GTEX-1211K-1526-SM-5FQU4	Skin - Not Sun Exposed (Suprapubic)	BDNF	0.7986
GTEX-1211K-1726-SM-5FQUJ	Colon - Transverse	BDNF	0.038
GTEX-1211K-1826-SM-5EGJ2	Colon - Sigmoid	BDNF	0.09498
GTEX-1211K-1926-SM-5EQLB	Breast - Mammary Tissue	BDNF	0.1771
GTEX-1211K-2026-SM-5EQ4Z	Skin - Sun Exposed (Lower leg)	BDNF	0.3838
GTEX-1211K-2126-SM-59HJZ	Muscle - Skeletal	BDNF	0
GTEX-1211K-2226-SM-5FQU6	Adipose - Subcutaneous	BDNF	0.1597
GTEX-1211K-2326-SM-5FQU7	Nerve - Tibial	BDNF	0.1612
GTEX-1211K-2426-SM-59HL8	Artery - Tibial	BDNF	2.067
GTEX-12126-0006-SM-5O9B8	Whole Blood	BDNF	0.02091
GTEX-12126-0008-SM-5S2UC	Cells - Cultured fibroblasts	BDNF	1.142
GTEX-12126-0011-R10b-SM-5BC6T	Brain - Frontal Cortex (BA9)	BDNF	3.02
GTEX-12126-0011-R11a-SM-5BC6X	Brain - Cerebellar Hemisphere	BDNF	8.869
GTEX-12126-0011-R9b-SM-5BC6P	Brain - Spinal cord (cervical c-1)	BDNF	0.9375
GTEX-12126-0326-SM-5PNW3	Skin - Sun Exposed (Lower leg)	BDNF	0.3228
GTEX-12126-0426-SM-5Q5AP	Adipose - Subcutaneous	BDNF	0.2239
GTEX-12126-0526-SM-5PNW4	Muscle - Skeletal	BDNF	0.1052
GTEX-12126-0626-SM-5Q5AQ	Nerve - Tibial	BDNF	0.2986
GTEX-12126-0726-SM-5FQTX	Artery - Tibial	BDNF	5.361
GTEX-12126-0826-SM-5FQTZ	Skin - Not Sun Exposed (Suprapubic)	BDNF	0.4672
GTEX-12126-0926-SM-5FQTW	Brain - Cerebellum	BDNF	5.054
GTEX-12126-1026-SM-5P9JJ	Brain - Cortex	BDNF	2.151
GTEX-12126-1126-SM-5P9GP	Pituitary	BDNF	2.253
GTEX-1212Z-0002-SM-5SI6W	Cells - EBV-transformed lymphocytes	BDNF	0.009177
GTEX-1212Z-0006-SM-5NQ8M	Whole Blood	BDNF	0.03283
GTEX-1212Z-0008-SM-5TDBW	Cells - Cultured fibroblasts	BDNF	1.449
GTEX-1212Z-0011-R1b-SM-5BC72	Brain - Hippocampus	BDNF	0.2069
GTEX-1212Z-0126-SM-59HK4	Skin - Not Sun Exposed (Suprapubic)	BDNF	0.5059
GTEX-1212Z-0226-SM-59HLF	Liver	BDNF	0.1531
GTEX-1212Z-0326-SM-5FQSJ	Testis	BDNF	0.5052
GTEX-1212Z-0426-SM-5FQT6	Thyroid	BDNF	2.508
GTEX-1212Z-0526-SM-5FQSQ	Adipose - Visceral (Omentum)	BDNF	0.4169
GTEX-1212Z-0626-SM-5FQTB	Heart - Left Ventricle	BDNF	4.325
GTEX-1212Z-0726-SM-5EGI5	Heart - Atrial Appendage	BDNF	0.08625
GTEX-1212Z-0826-SM-5EQ51	Artery - Aorta	BDNF	16.14
GTEX-1212Z-1026-SM-5EGJ8	Lung	BDNF	0.4051
GTEX-1212Z-1826-SM-5FQSH	Colon - Sigmoid	BDNF	0.07109
GTEX-1212Z-2026-SM-5N9EA	Esophagus - Muscularis	BDNF	0.09226
GTEX-1212Z-2126-SM-5FQTM	Esophagus - Mucosa	BDNF	0.9232
GTEX-1212Z-2426-SM-5EQ5D	Adipose - Subcutaneous	BDNF	2.986
GTEX-1212Z-2526-SM-5EGKP	Skin - Sun Exposed (Lower leg)	BDNF	0.3546
GTEX-1212Z-2626-SM-5YY8P	Muscle - Skeletal	BDNF	0.1093
GTEX-1212Z-2726-SM-5EQ59	Nerve - Tibial	BDNF	0.7038
GTEX-1212Z-2826-SM-59HJ5	Artery - Tibial	BDNF	2.222
GTEX-1212Z-2926-SM-59HKV	Pituitary	BDNF	1.382
GTEX-12584-0005-SM-5N9GM	Whole Blood	BDNF	0
GTEX-12584-0008-SM-664MB	Cells - Cultured fibroblasts	BDNF	8.408
GTEX-12584-0011-R6a-SM-5NQ7C	Brain - Nucleus accumbens (basal ganglia)	BDNF	0.02655
GTEX-12584-0126-SM-5EGKQ	Skin - Sun Exposed (Lower leg)	BDNF	0.2777
GTEX-12584-0226-SM-5EQL5	Adipose - Subcutaneous	BDNF	0.2167
GTEX-12584-0326-SM-59HK2	Nerve - Tibial	BDNF	0.3544
GTEX-12584-0426-SM-5FQTT	Artery - Tibial	BDNF	8.8
GTEX-12584-0526-SM-5FQTS	Muscle - Skeletal	BDNF	0.08888
GTEX-12584-0726-SM-5FQTK	Skin - Not Sun Exposed (Suprapubic)	BDNF	0.4934
GTEX-12584-0826-SM-5FQSK	Thyroid	BDNF	0.6544
GTEX-12584-0926-SM-5FQTN	Heart - Left Ventricle	BDNF	0.7105
GTEX-12584-1026-SM-59HK3	Heart - Atrial Appendage	BDNF	0.2255
GTEX-12584-1426-SM-5EGJ9	Lung	BDNF	0.9573
GTEX-12584-2126-SM-5FQUM	Adipose - Visceral (Omentum)	BDNF	0.06333
GTEX-12584-3126-SM-5EGKR	Pituitary	BDNF	1.64
GTEX-12696-0002-SM-5SI6U	Cells - EBV-transformed lymphocytes	BDNF	0
GTEX-12696-0005-SM-5LZYS	Whole Blood	BDNF	0.04581
GTEX-12696-0008-SM-5TDBX	Cells - Cultured fibroblasts	BDNF	3.173
GTEX-12696-0126-SM-5EQ4L	Skin - Not Sun Exposed (Suprapubic)	BDNF	0.4227
GTEX-12696-0226-SM-5EGL3	Testis	BDNF	0.7277
GTEX-12696-0326-SM-5EGL4	Thyroid	BDNF	0.4166
GTEX-12696-0426-SM-5EGL5	Artery - Aorta	BDNF	1.524
GTEX-12696-0526-SM-5EQ3Z	Artery - Coronary	BDNF	1.588
GTEX-12696-0626-SM-5EGGD	Adrenal Gland	BDNF	0.08915
GTEX-12696-0826-SM-5EGGE	Liver	BDNF	0.01596
GTEX-12696-0926-SM-5FQTV	Kidney - Cortex	BDNF	0.3621
GTEX-12696-1026-SM-5FQUV	Lung	BDNF	0.9134
GTEX-12696-1126-SM-5FQTI	Heart - Left Ventricle	BDNF	2.169
GTEX-12696-1226-SM-5FQSM	Heart - Atrial Appendage	BDNF	0.05344
GTEX-12696-1326-SM-5FQTJ	Esophagus - Mucosa	BDNF	0.7154
GTEX-12696-1426-SM-5EGJ6	Esophagus - Muscularis	BDNF	0.1713
GTEX-12696-1526-SM-5EGL6	Esophagus - Gastroesophageal Junction	BDNF	0.06988
GTEX-12696-1726-SM-5EQLH	Stomach	BDNF	0.2039
GTEX-12696-1826-SM-5EGJS	Adipose - Visceral (Omentum)	BDNF	0.1312
GTEX-12696-1926-SM-5EGJT	Colon - Sigmoid	BDNF	0.304
GTEX-12696-2226-SM-5EQ65	Prostate	BDNF	2.098
GTEX-12696-2426-SM-5EQ6H	Skin - Sun Exposed (Lower leg)	BDNF	0.2668
GTEX-12696-2526-SM-5EQLN	Adipose - Subcutaneous	BDNF	0.2903
GTEX-12696-2626-SM-5EQ44	Nerve - Tibial	BDNF	0.09046
GTEX-12696-2726-SM-5FQUL	Artery - Tibial	BDNF	14.97
GTEX-12696-2826-SM-5FQTY	Muscle - Skeletal	BDNF	0.024
GTEX-12696-3126-SM-5FQUX	Pituitary	BDNF	1.569
GTEX-1269C-0003-SM-5S2PB	Cells - EBV-transformed lymphocytes	BDNF	0.1492
GTEX-1269C-0005-SM-5N9CJ	Whole Blood	BDNF	0.005233
GTEX-1269C-0008-SM-5TDBY	Cells - Cultured fibroblasts	BDNF	8.703
GTEX-1269C-0126-SM-5EQ5L	Skin - Not Sun Exposed (Suprapubic)	BDNF	1.05
GTEX-1269C-0226-SM-5EGKS	Thyroid	BDNF	0.8292
GTEX-1269C-0626-SM-5FQSS	Liver	BDNF	0.04935
GTEX-1269C-0826-SM-5N9EM	Heart - Left Ventricle	BDNF	2.255
GTEX-1269C-0926-SM-5FQSR	Lung	BDNF	0.4632
GTEX-1269C-1026-SM-5N9EY	Esophagus - Mucosa	BDNF	0.1926
GTEX-1269C-1826-SM-5N9E1	Ovary	BDNF	0.2928
GTEX-1269C-2426-SM-5FQSN	Breast - Mammary Tissue	BDNF	1.241
GTEX-1269C-2526-SM-5EGJ3	Skin - Sun Exposed (Lower leg)	BDNF	0.658
GTEX-1269C-2626-SM-5EQ5C	Muscle - Skeletal	BDNF	0.8182
GTEX-1269C-2726-SM-5EGJ4	Adipose - Subcutaneous	BDNF	0.1259
GTEX-1269C-2826-SM-5EQ5O	Artery - Tibial	BDNF	5.54
GTEX-1269C-3126-SM-5EGI6	Brain - Cerebellum	BDNF	1.92
GTEX-1269C-3226-SM-5EGKT	Pituitary	BDNF	0.1735
GTEX-12BJ1-0003-SM-5SI6V	Cells - EBV-transformed lymphocytes	BDNF	0.102
GTEX-12BJ1-0006-SM-5SIB5	Whole Blood	BDNF	0.009986
GTEX-12BJ1-0008-SM-5TDBZ	Cells - Cultured fibroblasts	BDNF	5.285
GTEX-12BJ1-0226-SM-5LUA2	Heart - Left Ventricle	BDNF	2.007
GTEX-12BJ1-0326-SM-5FQUB	Heart - Atrial Appendage	BDNF	0.02909
GTEX-12BJ1-0426-SM-5FQSO	Thyroid	BDNF	0.4091
GTEX-12BJ1-0526-SM-5FQUD	Adrenal Gland	BDNF	0.1457
GTEX-12BJ1-0726-SM-5EGGF	Spleen	BDNF	0.1062
GTEX-12BJ1-0826-SM-5EQ5P	Adipose - Visceral (Omentum)	BDNF	0.02398
GTEX-12BJ1-0926-SM-5EQ62	Skin - Not Sun Exposed (Suprapubic)	BDNF	0.2791
GTEX-12BJ1-1026-SM-5EGJA	Lung	BDNF	2.138
GTEX-12BJ1-1126-SM-5EGGG	Pancreas	BDNF	0.0533
GTEX-12BJ1-1226-SM-5LUAE	Prostate	BDNF	3.766
GTEX-12BJ1-1326-SM-5BC5P	Testis	BDNF	0.2221
GTEX-12BJ1-1426-SM-5BC5Q	Esophagus - Muscularis	BDNF	0.05526
GTEX-12BJ1-1526-SM-5LUAQ	Esophagus - Gastroesophageal Junction	BDNF	0.05584
GTEX-12BJ1-1626-SM-5HL8Y	Esophagus - Mucosa	BDNF	0.348
GTEX-12BJ1-1726-SM-5HL9B	Stomach	BDNF	0.1276
GTEX-12BJ1-1826-SM-5HL9N	Breast - Mammary Tissue	BDNF	0.0366
GTEX-12BJ1-1926-SM-5HL9Z	Small Intestine - Terminal Ileum	BDNF	0.06997
GTEX-12BJ1-2026-SM-5FQUH	Colon - Sigmoid	BDNF	0.1238
GTEX-12BJ1-2126-SM-5BC5O	Colon - Transverse	BDNF	0.1022
GTEX-12BJ1-2226-SM-5BC6G	Minor Salivary Gland	BDNF	0.6809
GTEX-12BJ1-2526-SM-5FQUE	Muscle - Skeletal	BDNF	0.01672
GTEX-12BJ1-2626-SM-5FQUF	Nerve - Tibial	BDNF	0.1529
GTEX-12BJ1-2726-SM-5HL9M	Artery - Tibial	BDNF	0.9846
GTEX-12C56-0002-SM-5S2PC	Cells - EBV-transformed lymphocytes	BDNF	0.04372
GTEX-12C56-0006-SM-5N9E9	Whole Blood	BDNF	0.01715
GTEX-12C56-0008-SM-5TDC1	Cells - Cultured fibroblasts	BDNF	3.474
GTEX-12C56-0226-SM-5N9FB	Artery - Aorta	BDNF	0.4267
GTEX-12C56-0426-SM-5FQU1	Esophagus - Gastroesophageal Junction	BDNF	0.03221
GTEX-12C56-0526-SM-5FQST	Stomach	BDNF	0.2115
GTEX-12C56-0626-SM-5EGGC	Colon - Transverse	BDNF	0.3209
GTEX-12C56-0826-SM-5EGJ5	Adipose - Visceral (Omentum)	BDNF	0.6517
GTEX-12C56-1126-SM-5FQTO	Esophagus - Muscularis	BDNF	0.03877
GTEX-12C56-1226-SM-5FQSU	Esophagus - Mucosa	BDNF	0.3471
GTEX-12C56-1326-SM-5FQSV	Prostate	BDNF	0.4499
GTEX-12C56-1426-SM-5FQSW	Testis	BDNF	0.4596
GTEX-12C56-1526-SM-5FQUQ	Skin - Not Sun Exposed (Suprapubic)	BDNF	0.2884
GTEX-12C56-1626-SM-5FQUO	Adipose - Subcutaneous	BDNF	0.04889
GTEX-12C56-1726-SM-5EQ61	Skin - Sun Exposed (Lower leg)	BDNF	0.3643
GTEX-12C56-1826-SM-5EQ6D	Nerve - Tibial	BDNF	0.3568
GTEX-12C56-1926-SM-5FQUG	Muscle - Skeletal	BDNF	0.06023
GTEX-12C56-2026-SM-5FQSI	Artery - Tibial	BDNF	1.544
GTEX-12KS4-0005-SM-5SI94	Whole Blood	BDNF	0.05955
GTEX-12KS4-0008-SM-664MC	Cells - Cultured fibroblasts	BDNF	0.9451
GTEX-12KS4-0126-SM-5Q5A5	Breast - Mammary Tissue	BDNF	0.5285
GTEX-12KS4-0326-SM-5EQ41	Skin - Sun Exposed (Lower leg)	BDNF	0.8743
GTEX-12KS4-0426-SM-5EQMC	Adipose - Subcutaneous	BDNF	0.2235
GTEX-12KS4-0626-SM-5PNY4	Artery - Aorta	BDNF	2.085
GTEX-12KS4-0726-SM-5FQSX	Lung	BDNF	1.132
GTEX-12KS4-0826-SM-5BC5R	Muscle - Skeletal	BDNF	0.1873
GTEX-12KS4-0926-SM-5BC5S	Esophagus - Mucosa	BDNF	0.6409
GTEX-12KS4-1026-SM-5FQTD	Esophagus - Muscularis	BDNF	0.2283
GTEX-12KS4-1126-SM-5FQUI	Nerve - Tibial	BDNF	0.3103
GTEX-12KS4-1326-SM-5LUB3	Liver	BDNF	0.09884
GTEX-12KS4-1526-SM-5EQ6E	Adipose - Visceral (Omentum)	BDNF	0.5188
GTEX-12KS4-2126-SM-5FQUT	Skin - Not Sun Exposed (Suprapubic)	BDNF	1.197
GTEX-12KS4-2326-SM-5EGJB	Colon - Sigmoid	BDNF	0.5432
GTEX-12KS4-2426-SM-5LU8P	Colon - Transverse	BDNF	0.4977
GTEX-12WSA-0008-SM-5TDC3	Cells - Cultured fibroblasts	BDNF	1.319
GTEX-12WSA-0011-R10b-SM-5P9ET	Brain - Frontal Cortex (BA9)	BDNF	0.3682
GTEX-12WSA-0011-R2a-SM-57WDK	Brain - Substantia nigra	BDNF	0.0747
GTEX-12WSA-0011-R4a-SM-57WB7	Brain - Amygdala	BDNF	0.07413
GTEX-12WSA-0011-R5b-SM-5GU5I	Brain - Caudate (basal ganglia)	BDNF	0.04164
GTEX-12WSA-0011-R7b-SM-5GU5U	Brain - Putamen (basal ganglia)	BDNF	0.009342
GTEX-12WSA-0011-R8a-SM-5P9EX	Brain - Hypothalamus	BDNF	0.1257
GTEX-12WSA-0226-SM-5BC5V	Skin - Sun Exposed (Lower leg)	BDNF	0.7759
GTEX-12WSA-0326-SM-5BC6I	Adipose - Subcutaneous	BDNF	0.1283
GTEX-12WSA-0426-SM-5EQ5X	Skin - Not Sun Exposed (Suprapubic)	BDNF	0.6125
GTEX-12WSA-0726-SM-5FQU2	Muscle - Skeletal	BDNF	0.04408
GTEX-12WSA-1026-SM-5EGHN	Lung	BDNF	2.502
GTEX-12WSA-1126-SM-5EGKU	Heart - Atrial Appendage	BDNF	0.02732
GTEX-12WSA-1426-SM-5EGJU	Esophagus - Mucosa	BDNF	0.6064
GTEX-12WSA-1626-SM-5EGJV	Adipose - Visceral (Omentum)	BDNF	0.1238
GTEX-12WSA-2926-SM-5EQ4D	Brain - Cortex	BDNF	0.218
GTEX-12WSC-0005-SM-5MR3H	Whole Blood	BDNF	0.03111
GTEX-12WSC-0008-SM-664MK	Cells - Cultured fibroblasts	BDNF	2.775
GTEX-12WSC-0011-R10a-SM-5GU57	Brain - Frontal Cortex (BA9)	BDNF	2.888
GTEX-12WSC-0011-R11a-SM-5GU5J	Brain - Cerebellar Hemisphere	BDNF	8.192
GTEX-12WSC-0011-R3a-SM-5P9F1	Brain - Anterior cingulate cortex (BA24)	BDNF	1.622
GTEX-12WSC-0011-R5b-SM-5CVNS	Brain - Caudate (basal ganglia)	BDNF	0.1055
GTEX-12WSC-0011-R6b-SM-5LU99	Brain - Nucleus accumbens (basal ganglia)	BDNF	0.05638
GTEX-12WSC-0011-R7b-SM-5LU9L	Brain - Putamen (basal ganglia)	BDNF	0.03301
GTEX-12WSC-0011-R9a-SM-5GU4U	Brain - Spinal cord (cervical c-1)	BDNF	0.5084
GTEX-12WSC-0126-SM-5EQ4P	Skin - Sun Exposed (Lower leg)	BDNF	0.7813
GTEX-12WSC-0226-SM-5EQ52	Adipose - Subcutaneous	BDNF	0.233
GTEX-12WSC-0326-SM-5EQ5E	Muscle - Skeletal	BDNF	0.5402
GTEX-12WSC-0526-SM-5BC5X	Artery - Tibial	BDNF	1.534
GTEX-12WSC-0826-SM-5EQ5Q	Thyroid	BDNF	1.46
GTEX-12WSC-0926-SM-5EQ63	Artery - Coronary	BDNF	0.5174
GTEX-12WSC-1026-SM-5EQ5Y	Heart - Atrial Appendage	BDNF	0.1031
GTEX-12WSC-1126-SM-5EQ4G	Heart - Left Ventricle	BDNF	0.4347
GTEX-12WSC-1726-SM-5GCN3	Adipose - Visceral (Omentum)	BDNF	0.4374
GTEX-12WSC-2826-SM-5BC5Y	Skin - Not Sun Exposed (Suprapubic)	BDNF	1.287
GTEX-12WSC-2926-SM-5BC5Z	Brain - Cerebellum	BDNF	5.075
GTEX-12WSC-3026-SM-5GCNF	Brain - Cortex	BDNF	1.643
GTEX-12WSC-3126-SM-5GCNB	Pituitary	BDNF	1.723
GTEX-12WSD-0005-SM-5N9FZ	Whole Blood	BDNF	0.05682
GTEX-12WSD-0008-SM-664ME	Cells - Cultured fibroblasts	BDNF	0.6279
GTEX-12WSD-0011-R11a-SM-9OSVC	Brain - Cerebellar Hemisphere	BDNF	5.494
GTEX-12WSD-0011-R1b-SM-5LZVY	Brain - Hippocampus	BDNF	2.605
GTEX-12WSD-0011-R2a-SM-5LZWB	Brain - Substantia nigra	BDNF	0.1478
GTEX-12WSD-0011-R3b-SM-5LZWN	Brain - Anterior cingulate cortex (BA24)	BDNF	0.6564
GTEX-12WSD-0011-R4b-SM-5LZUA	Brain - Amygdala	BDNF	1.341
GTEX-12WSD-0011-R5b-SM-5CVNG	Brain - Caudate (basal ganglia)	BDNF	0.1271
GTEX-12WSD-0011-R6b-SM-5P9JU	Brain - Nucleus accumbens (basal ganglia)	BDNF	4.298
GTEX-12WSD-0011-R7b-SM-5PNWE	Brain - Putamen (basal ganglia)	BDNF	0.02855
GTEX-12WSD-0011-R9a-SM-5GU6W	Brain - Spinal cord (cervical c-1)	BDNF	1.937
GTEX-12WSD-0126-SM-59HKN	Skin - Sun Exposed (Lower leg)	BDNF	0.4246
GTEX-12WSD-0226-SM-59HKO	Adipose - Subcutaneous	BDNF	0.4708
GTEX-12WSD-0326-SM-59HKP	Nerve - Tibial	BDNF	0.2492
GTEX-12WSD-0526-SM-5EQ6F	Muscle - Skeletal	BDNF	2.397
GTEX-12WSD-0626-SM-5GCMW	Skin - Not Sun Exposed (Suprapubic)	BDNF	0.4989
GTEX-12WSD-0826-SM-5GCNE	Lung	BDNF	2.129
GTEX-12WSD-0926-SM-5GCNL	Thyroid	BDNF	0.6154
GTEX-12WSD-1026-SM-5EQ42	Artery - Coronary	BDNF	0.6782
GTEX-12WSD-1126-SM-5EGJD	Heart - Left Ventricle	BDNF	6.621
GTEX-12WSD-1226-SM-5HL9Q	Heart - Atrial Appendage	BDNF	0.04767
GTEX-12WSD-1326-SM-5GCNU	Artery - Aorta	BDNF	2.644
GTEX-12WSD-1426-SM-5GCN9	Liver	BDNF	0.2758
GTEX-12WSD-1626-SM-5GCNR	Pancreas	BDNF	0.06951
GTEX-12WSD-1726-SM-5GCN4	Spleen	BDNF	0.242
GTEX-12WSD-1826-SM-5GCOA	Esophagus - Mucosa	BDNF	0.5175
GTEX-12WSD-1926-SM-5GCOV	Esophagus - Muscularis	BDNF	0.2291
GTEX-12WSD-2026-SM-5HL7D	Esophagus - Gastroesophageal Junction	BDNF	0.2204
GTEX-12WSD-2126-SM-5LZWK	Adrenal Gland	BDNF	0.1767
GTEX-12WSD-2326-SM-59HKQ	Stomach	BDNF	0.1239
GTEX-12WSD-2626-SM-5EGJE	Colon - Sigmoid	BDNF	0.208
GTEX-12WSD-2726-SM-59HLR	Ovary	BDNF	0.2342
GTEX-12WSD-2826-SM-59HKT	Uterus	BDNF	0.226
GTEX-12WSD-2926-SM-5LZUH	Vagina	BDNF	0.6173
GTEX-12WSD-3026-SM-5LZU7	Brain - Cerebellum	BDNF	4.32
GTEX-12WSD-3126-SM-5HL7P	Brain - Cortex	BDNF	0.6435
GTEX-12WSD-3226-SM-5HL9G	Pituitary	BDNF	2.267
GTEX-12WSE-0005-SM-5NQAE	Whole Blood	BDNF	0.01506
GTEX-12WSE-0008-SM-5YY9P	Cells - Cultured fibroblasts	BDNF	2.268
GTEX-12WSE-0011-R10b-SM-5P9JV	Brain - Frontal Cortex (BA9)	BDNF	4.518
GTEX-12WSE-0011-R11b-SM-5P9JW	Brain - Cerebellar Hemisphere	BDNF	4.982
GTEX-12WSE-0011-R1b-SM-5GU4V	Brain - Hippocampus	BDNF	4.788
GTEX-12WSE-0011-R6b-SM-5LZV5	Brain - Nucleus accumbens (basal ganglia)	BDNF	0.03177
GTEX-12WSE-0011-R7a-SM-5PNWF	Brain - Putamen (basal ganglia)	BDNF	0.01656
GTEX-12WSE-0526-SM-793B2	Skin - Sun Exposed (Lower leg)	BDNF	0.5399
GTEX-12WSE-0826-SM-5S2VL	Lung	BDNF	2.129
GTEX-12WSE-0926-SM-5S2VX	Heart - Atrial Appendage	BDNF	0.06888
GTEX-12WSE-1126-SM-7DUEH	Artery - Coronary	BDNF	0.09749
GTEX-12WSE-1226-SM-73KUF	Thyroid	BDNF	0.4757
GTEX-12WSE-2926-SM-5RQJ9	Brain - Cerebellum	BDNF	4.879
GTEX-12WSE-3126-SM-5YY9F	Pituitary	BDNF	0.3392
GTEX-12WSF-0005-SM-5NQAQ	Whole Blood	BDNF	0
GTEX-12WSF-0008-SM-5YY8S	Cells - Cultured fibroblasts	BDNF	1.28
GTEX-12WSF-0011-R10a-SM-5LZVH	Brain - Frontal Cortex (BA9)	BDNF	2.49
GTEX-12WSF-0011-R11a-SM-5LZVT	Brain - Cerebellar Hemisphere	BDNF	3.549
GTEX-12WSF-0011-R1a-SM-5DUVI	Brain - Hippocampus	BDNF	1.476
GTEX-12WSF-0011-R2a-SM-5DUVU	Brain - Substantia nigra	BDNF	0.3689
GTEX-12WSF-0011-R3a-SM-5DUW7	Brain - Anterior cingulate cortex (BA24)	BDNF	1.033
GTEX-12WSF-0011-R4b-SM-5HL88	Brain - Amygdala	BDNF	2.203
GTEX-12WSF-0011-R5a-SM-5HL8K	Brain - Caudate (basal ganglia)	BDNF	0.0899
GTEX-12WSF-0011-R6b-SM-5HL8W	Brain - Nucleus accumbens (basal ganglia)	BDNF	0.03389
GTEX-12WSF-0011-R7b-SM-5HL99	Brain - Putamen (basal ganglia)	BDNF	0.007531
GTEX-12WSF-0426-SM-7KUMT	Nerve - Tibial	BDNF	0.3199
GTEX-12WSF-0926-SM-6PALU	Muscle - Skeletal	BDNF	0.003417
GTEX-12WSF-1526-SM-6PAN6	Adipose - Visceral (Omentum)	BDNF	0.3119
GTEX-12WSF-1626-SM-7KUG5	Skin - Not Sun Exposed (Suprapubic)	BDNF	0.5531
GTEX-12WSF-3026-SM-6LPIU	Pituitary	BDNF	1.53
GTEX-12WSF-3126-SM-6M478	Brain - Cortex	BDNF	0.8384
GTEX-12WSG-0005-SM-5NQA2	Whole Blood	BDNF	0.004614
GTEX-12WSG-0008-SM-5TDC4	Cells - Cultured fibroblasts	BDNF	1.603
GTEX-12WSG-0226-SM-5EGIF	Thyroid	BDNF	0.3034
GTEX-12WSG-0426-SM-5FQSE	Adipose - Visceral (Omentum)	BDNF	0.2353
GTEX-12WSG-0526-SM-5FQTH	Heart - Left Ventricle	BDNF	0.6665
GTEX-12WSG-0626-SM-5FQTQ	Liver	BDNF	0.04509
GTEX-12WSG-0726-SM-5EGIG	Adrenal Gland	BDNF	0.2389
GTEX-12WSG-0826-SM-5EQ5A	Kidney - Cortex	BDNF	0.09312
GTEX-12WSG-0926-SM-5EGIH	Spleen	BDNF	0.4105
GTEX-12WSG-1026-SM-5EGII	Pancreas	BDNF	0.01948
GTEX-12WSG-1226-SM-5EQ4C	Heart - Atrial Appendage	BDNF	0.08875
GTEX-12WSG-1426-SM-5FQUK	Ovary	BDNF	0.3981
GTEX-12WSG-2026-SM-5FQUU	Stomach	BDNF	0.1051
GTEX-12WSG-2126-SM-5EGJ7	Uterus	BDNF	0.1165
GTEX-12WSG-2426-SM-5EQLZ	Colon - Sigmoid	BDNF	0.3246
GTEX-12WSG-2726-SM-5EQ5M	Nerve - Tibial	BDNF	0.3785
GTEX-12WSG-2826-SM-E9J4H	Skin - Sun Exposed (Lower leg)	BDNF	0.2471
GTEX-12WSG-5004-SM-7EPG9	Lung	BDNF	3.431
GTEX-12WSG-5007-SM-7DUGZ	Esophagus - Mucosa	BDNF	0.2672
GTEX-12WSG-5016-SM-7SB84	Muscle - Skeletal	BDNF	0.009543
GTEX-12WSH-0005-SM-5NQ9P	Whole Blood	BDNF	0
GTEX-12WSH-0008-SM-5S2V1	Cells - Cultured fibroblasts	BDNF	1.526
GTEX-12WSH-0011-R10a-SM-5LZUS	Brain - Frontal Cortex (BA9)	BDNF	1.328
GTEX-12WSH-0011-R11a-SM-5LZVM	Brain - Cerebellar Hemisphere	BDNF	8.755
GTEX-12WSH-0011-R1a-SM-5GU5V	Brain - Hippocampus	BDNF	0.7262
GTEX-12WSH-0011-R2a-SM-5GU68	Brain - Substantia nigra	BDNF	0.2266
GTEX-12WSH-0011-R4a-SM-5GU6K	Brain - Amygdala	BDNF	0.804
GTEX-12WSH-0011-R5b-SM-5P9F3	Brain - Caudate (basal ganglia)	BDNF	0.09847
GTEX-12WSH-0011-R6b-SM-5P9F4	Brain - Nucleus accumbens (basal ganglia)	BDNF	0.04112
GTEX-12WSH-0011-R9b-SM-5LZUG	Brain - Spinal cord (cervical c-1)	BDNF	0.3641
GTEX-12WSH-0126-SM-5GCO3	Lung	BDNF	0.3851
GTEX-12WSH-0226-SM-5GCOG	Thyroid	BDNF	0.3047
GTEX-12WSH-0326-SM-5GCNH	Testis	BDNF	1.088
GTEX-12WSH-1526-SM-5BC5W	Skin - Not Sun Exposed (Suprapubic)	BDNF	0.3388
GTEX-12WSH-2526-SM-5CVNH	Muscle - Skeletal	BDNF	0.2241
GTEX-12WSH-2826-SM-5GCP5	Artery - Tibial	BDNF	0.8821
GTEX-12WSH-2926-SM-5GCMR	Pituitary	BDNF	0.5363
GTEX-12WSH-3026-SM-5CVNI	Brain - Cortex	BDNF	0.8261
GTEX-12WSH-3126-SM-5LZW8	Brain - Cerebellum	BDNF	8.083
GTEX-12WSI-0005-SM-5O99K	Whole Blood	BDNF	0.01651
GTEX-12WSI-0008-SM-664MD	Cells - Cultured fibroblasts	BDNF	1.394
GTEX-12WSI-0011-R11b-SM-5P9EZ	Brain - Cerebellar Hemisphere	BDNF	7.092
GTEX-12WSI-0011-R7b-SM-5GU78	Brain - Putamen (basal ganglia)	BDNF	0.06344
GTEX-12WSI-0226-SM-5GCNA	Liver	BDNF	0.01036
GTEX-12WSI-0426-SM-5EQ5J	Heart - Atrial Appendage	BDNF	0.0695
GTEX-12WSI-0826-SM-5EGKD	Lung	BDNF	0.3168
GTEX-12WSI-1526-SM-5GCNM	Adipose - Visceral (Omentum)	BDNF	0.6628
GTEX-12WSI-2126-SM-5GCMV	Testis	BDNF	0.6857
GTEX-12WSJ-0002-SM-5TDBV	Cells - EBV-transformed lymphocytes	BDNF	0.1961
GTEX-12WSJ-0005-SM-5LU8S	Whole Blood	BDNF	0.007267
GTEX-12WSJ-0008-SM-664ML	Cells - Cultured fibroblasts	BDNF	16.66
GTEX-12WSJ-0126-SM-5GCOM	Adrenal Gland	BDNF	0.1268
GTEX-12WSJ-0226-SM-5GCP7	Lung	BDNF	0.9982
GTEX-12WSJ-0326-SM-5GCMT	Thyroid	BDNF	0.7324
GTEX-12WSJ-0526-SM-5GCOZ	Spleen	BDNF	0.07011
GTEX-12WSJ-0726-SM-5GCN6	Esophagus - Muscularis	BDNF	0.1552
GTEX-12WSJ-0826-SM-5PNWV	Esophagus - Gastroesophageal Junction	BDNF	0.08755
GTEX-12WSJ-0926-SM-5P9JD	Stomach	BDNF	0.07902
GTEX-12WSJ-1126-SM-5LZVJ	Skin - Not Sun Exposed (Suprapubic)	BDNF	0.2618
GTEX-12WSJ-1226-SM-5LU91	Ovary	BDNF	0.2213
GTEX-12WSJ-1326-SM-5GCOB	Vagina	BDNF	0.784
GTEX-12WSJ-1426-SM-5GCON	Colon - Sigmoid	BDNF	0.222
GTEX-12WSJ-1526-SM-5GCNI	Colon - Transverse	BDNF	0.1574
GTEX-12WSJ-1726-SM-5LZVV	Muscle - Skeletal	BDNF	0.01033
GTEX-12WSJ-1826-SM-5GCNY	Skin - Sun Exposed (Lower leg)	BDNF	0.6033
GTEX-12WSK-0006-SM-5NQA1	Whole Blood	BDNF	0
GTEX-12WSK-0008-SM-5YY9R	Cells - Cultured fibroblasts	BDNF	2.172
GTEX-12WSK-0126-SM-5GCO7	Spleen	BDNF	0.05319
GTEX-12WSK-0226-SM-5BC62	Pancreas	BDNF	0.04641
GTEX-12WSK-0326-SM-5GCOJ	Adrenal Gland	BDNF	0.08515
GTEX-12WSK-0426-SM-5GCNS	Artery - Aorta	BDNF	2.921
GTEX-12WSK-0526-SM-5CVNA	Heart - Atrial Appendage	BDNF	0.03286
GTEX-12WSK-0626-SM-5LZUJ	Heart - Left Ventricle	BDNF	1.262
GTEX-12WSK-0726-SM-5LZUV	Artery - Coronary	BDNF	0.422
GTEX-12WSK-0826-SM-5CVNP	Lung	BDNF	0.3514
GTEX-12WSK-0926-SM-5CVNQ	Thyroid	BDNF	0.4138
GTEX-12WSK-1026-SM-5CVNR	Adipose - Visceral (Omentum)	BDNF	0.6445
GTEX-12WSK-1126-SM-5LZV8	Esophagus - Mucosa	BDNF	0.2874
GTEX-12WSK-1326-SM-5CVNM	Esophagus - Gastroesophageal Junction	BDNF	0.07795
GTEX-12WSK-1426-SM-5CVNN	Stomach	BDNF	0.09053
GTEX-12WSK-1526-SM-5CVNO	Small Intestine - Terminal Ileum	BDNF	0.1718
GTEX-12WSK-1926-SM-5LZVK	Ovary	BDNF	0.2158
GTEX-12WSK-2026-SM-5CVNB	Uterus	BDNF	0.05646
GTEX-12WSK-2126-SM-5CVNC	Skin - Not Sun Exposed (Suprapubic)	BDNF	0.1132
GTEX-12WSK-2226-SM-5GCO5	Breast - Mammary Tissue	BDNF	0.27
GTEX-12WSK-2326-SM-5GCOH	Skin - Sun Exposed (Lower leg)	BDNF	0.2836
GTEX-12WSK-2626-SM-5GCOT	Nerve - Tibial	BDNF	0.09761
GTEX-12WSK-2726-SM-5CVND	Artery - Tibial	BDNF	0.6442
GTEX-12WSL-0002-SM-664MF	Cells - EBV-transformed lymphocytes	BDNF	0.04014
GTEX-12WSL-0005-SM-5NQAD	Whole Blood	BDNF	0
GTEX-12WSL-0008-SM-664MM	Cells - Cultured fibroblasts	BDNF	1.692
GTEX-12WSL-0226-SM-5CVMJ	Liver	BDNF	0.02019
GTEX-12WSL-0326-SM-5CVMK	Adrenal Gland	BDNF	0.2031
GTEX-12WSL-0426-SM-5GCNX	Pancreas	BDNF	0.09193
GTEX-12WSL-0626-SM-5GCOY	Thyroid	BDNF	0.4206
GTEX-12WSL-0926-SM-5N9EK	Artery - Coronary	BDNF	0.4639
GTEX-12WSL-1026-SM-5CVNJ	Lung	BDNF	1.281
GTEX-12WSL-1126-SM-5CVNK	Adipose - Visceral (Omentum)	BDNF	0.2396
GTEX-12WSL-1226-SM-5DUXE	Esophagus - Gastroesophageal Junction	BDNF	0.1317
GTEX-12WSL-1326-SM-5LZVW	Esophagus - Muscularis	BDNF	0.05329
GTEX-12WSL-1526-SM-5GCP8	Esophagus - Mucosa	BDNF	0.3395
GTEX-12WSL-1626-SM-5GCMU	Colon - Transverse	BDNF	0.07093
GTEX-12WSL-1826-SM-5LZW9	Colon - Sigmoid	BDNF	0.288
GTEX-12WSL-2026-SM-5GCML	Skin - Not Sun Exposed (Suprapubic)	BDNF	0.4566
GTEX-12WSL-2126-SM-5GCNG	Minor Salivary Gland	BDNF	0.2329
GTEX-12WSL-2326-SM-5DUXQ	Testis	BDNF	1.158
GTEX-12WSL-2426-SM-5GCN7	Adipose - Subcutaneous	BDNF	0.06098
GTEX-12WSL-2526-SM-5GCNJ	Skin - Sun Exposed (Lower leg)	BDNF	0.2691
GTEX-12WSL-2626-SM-5GCNV	Artery - Tibial	BDNF	1.176
GTEX-12WSL-2726-SM-5CVNL	Muscle - Skeletal	BDNF	0.03434
GTEX-12WSL-2826-SM-5LZWL	Nerve - Tibial	BDNF	0.2381
GTEX-12WSM-0005-SM-5NQB3	Whole Blood	BDNF	0
GTEX-12WSM-0008-SM-5S2VD	Cells - Cultured fibroblasts	BDNF	2.213
GTEX-12WSM-0011-R10a-SM-5DUWV	Brain - Frontal Cortex (BA9)	BDNF	2.813
GTEX-12WSM-0011-R11a-SM-5DUX8	Brain - Cerebellar Hemisphere	BDNF	12.47
GTEX-12WSM-0011-R1a-SM-5LZW6	Brain - Hippocampus	BDNF	2.25
GTEX-12WSM-0011-R3b-SM-5LZWI	Brain - Anterior cingulate cortex (BA24)	BDNF	1.992
GTEX-12WSM-0011-R5a-SM-5EQ4Y	Brain - Caudate (basal ganglia)	BDNF	0.1227
GTEX-12WSM-0011-R6b-SM-5EQ6N	Brain - Nucleus accumbens (basal ganglia)	BDNF	0.05148
GTEX-12WSM-0011-R7b-SM-5EGLD	Brain - Putamen (basal ganglia)	BDNF	0.01888
GTEX-12WSM-0011-R8a-SM-5DUWJ	Brain - Hypothalamus	BDNF	2.503
GTEX-12WSM-0226-SM-5LZV6	Adipose - Subcutaneous	BDNF	0.1514
GTEX-12WSM-0326-SM-5LZVI	Muscle - Skeletal	BDNF	0.1268
GTEX-12WSM-0426-SM-5LZVU	Nerve - Tibial	BDNF	0.279
GTEX-12WSM-0526-SM-5GCO8	Artery - Tibial	BDNF	3.621
GTEX-12WSM-0626-SM-5GCOK	Adipose - Visceral (Omentum)	BDNF	0.6533
GTEX-12WSM-0726-SM-5GCOW	Liver	BDNF	0.04026
GTEX-12WSM-1326-SM-5GCP9	Testis	BDNF	1.074
GTEX-12WSM-1426-SM-5GCPA	Colon - Sigmoid	BDNF	0.5335
GTEX-12WSM-1726-SM-5BC6J	Breast - Mammary Tissue	BDNF	0.1166
GTEX-12WSM-1826-SM-5BC64	Minor Salivary Gland	BDNF	0.1019
GTEX-12WSM-1926-SM-5BC65	Skin - Not Sun Exposed (Suprapubic)	BDNF	0.757
GTEX-12WSM-2126-SM-5GCOC	Brain - Cerebellum	BDNF	4.713
GTEX-12WSM-2226-SM-5DUVS	Pituitary	BDNF	0.6069
GTEX-12WSN-0001-SM-664MG	Cells - EBV-transformed lymphocytes	BDNF	0.06642
GTEX-12WSN-0006-SM-5NQAP	Whole Blood	BDNF	0
GTEX-12WSN-0008-SM-664MI	Cells - Cultured fibroblasts	BDNF	0.8005
GTEX-12WSN-0126-SM-5DUX5	Spleen	BDNF	0.04291
GTEX-12WSN-0226-SM-5DUXH	Heart - Atrial Appendage	BDNF	0.07794
GTEX-12WSN-0326-SM-5GCP6	Artery - Aorta	BDNF	4.434
GTEX-12WSN-0726-SM-5GCMS	Thyroid	BDNF	0.5911
GTEX-12WSN-0826-SM-5GCOF	Pancreas	BDNF	0.0552
GTEX-12WSN-0926-SM-5GCN1	Adrenal Gland	BDNF	0.05768
GTEX-12WSN-1326-SM-5GCNT	Breast - Mammary Tissue	BDNF	0.04679
GTEX-12WSN-1826-SM-5LZUT	Esophagus - Gastroesophageal Junction	BDNF	0.07289
GTEX-12WSN-2226-SM-5DUXT	Minor Salivary Gland	BDNF	0.06335
GTEX-12WSN-2526-SM-5LZU8	Muscle - Skeletal	BDNF	0.0306
GTEX-12WSN-2726-SM-5LZUK	Artery - Tibial	BDNF	7.445
GTEX-12WSN-5001-SM-7DHMK	Heart - Left Ventricle	BDNF	0.7908
GTEX-12WSN-5004-SM-793CE	Lung	BDNF	2.614
GTEX-12WSN-5007-SM-7MGWH	Prostate	BDNF	0.5545
GTEX-12WSN-5013-SM-7P8P9	Esophagus - Mucosa	BDNF	0.3175
GTEX-12WSN-5016-SM-7DUGY	Esophagus - Muscularis	BDNF	0.1043
GTEX-12WSN-5019-SM-79OM6	Skin - Sun Exposed (Lower leg)	BDNF	0.4807
GTEX-12ZZW-0005-SM-5O9BY	Whole Blood	BDNF	0
GTEX-12ZZW-0008-SM-5YY9L	Cells - Cultured fibroblasts	BDNF	1.711
GTEX-12ZZW-0011-R10b-SM-5HL9X	Brain - Frontal Cortex (BA9)	BDNF	0.4092
GTEX-12ZZW-0011-R3a-SM-5DUWW	Brain - Anterior cingulate cortex (BA24)	BDNF	0.1465
GTEX-12ZZW-0011-R4a-SM-5DUX9	Brain - Amygdala	BDNF	0.2102
GTEX-12ZZW-0011-R5a-SM-5DUVN	Brain - Caudate (basal ganglia)	BDNF	0.01551
GTEX-12ZZW-0011-R6a-SM-5DUVZ	Brain - Nucleus accumbens (basal ganglia)	BDNF	0.02163
GTEX-12ZZW-0011-R7a-SM-5DUWC	Brain - Putamen (basal ganglia)	BDNF	0.008734
GTEX-12ZZW-0426-SM-5GCO9	Artery - Tibial	BDNF	2.976
GTEX-12ZZW-0926-SM-5LZUD	Lung	BDNF	3.281
GTEX-12ZZW-1026-SM-5GCMM	Heart - Left Ventricle	BDNF	0.08317
GTEX-12ZZW-1726-SM-5DUVD	Esophagus - Mucosa	BDNF	0.2871
GTEX-12ZZW-2326-SM-5DUW2	Adipose - Visceral (Omentum)	BDNF	0.2137
GTEX-12ZZW-2426-SM-5DUWE	Colon - Sigmoid	BDNF	1.243
GTEX-12ZZW-2926-SM-5LZUP	Brain - Cortex	BDNF	0.6512
GTEX-12ZZW-3026-SM-5LZW7	Pituitary	BDNF	1.526
GTEX-12ZZX-0005-SM-5O9A9	Whole Blood	BDNF	0
GTEX-12ZZX-0008-SM-5YY9N	Cells - Cultured fibroblasts	BDNF	3.597
GTEX-12ZZX-0011-R10b-SM-5DUWK	Brain - Frontal Cortex (BA9)	BDNF	7.361
GTEX-12ZZX-0011-R11a-SM-5DUVJ	Brain - Cerebellar Hemisphere	BDNF	11.83
GTEX-12ZZX-0011-R1a-SM-5EQ6B	Brain - Hippocampus	BDNF	1.409
GTEX-12ZZX-0011-R2a-SM-5EGLG	Brain - Substantia nigra	BDNF	2.22
GTEX-12ZZX-0011-R3b-SM-5EGLH	Brain - Anterior cingulate cortex (BA24)	BDNF	1.659
GTEX-12ZZX-0011-R5a-SM-5HL89	Brain - Caudate (basal ganglia)	BDNF	0.01401
GTEX-12ZZX-0011-R6a-SM-5HL8L	Brain - Nucleus accumbens (basal ganglia)	BDNF	0.08899
GTEX-12ZZX-0011-R7b-SM-5DUVV	Brain - Putamen (basal ganglia)	BDNF	0.0823
GTEX-12ZZX-0011-R8a-SM-5DUW8	Brain - Hypothalamus	BDNF	2.307
GTEX-12ZZX-0126-SM-5EGK9	Skin - Sun Exposed (Lower leg)	BDNF	0.6019
GTEX-12ZZX-0226-SM-5DUXU	Adipose - Subcutaneous	BDNF	0.2436
GTEX-12ZZX-0326-SM-5DUVH	Muscle - Skeletal	BDNF	0.1221
GTEX-12ZZX-0426-SM-5DUVT	Nerve - Tibial	BDNF	0.3993
GTEX-12ZZX-0526-SM-5DUW6	Artery - Tibial	BDNF	1.309
GTEX-12ZZX-0626-SM-5EQ46	Artery - Coronary	BDNF	0.8756
GTEX-12ZZX-0726-SM-5EGKA	Heart - Atrial Appendage	BDNF	0.2047
GTEX-12ZZX-1026-SM-5LZUW	Artery - Aorta	BDNF	2.424
GTEX-12ZZX-1126-SM-5EGKB	Breast - Mammary Tissue	BDNF	0.3325
GTEX-12ZZX-1226-SM-5EGHS	Thyroid	BDNF	0.3234
GTEX-12ZZX-1326-SM-5DUWI	Esophagus - Mucosa	BDNF	0.5055
GTEX-12ZZX-1726-SM-5BC63	Adipose - Visceral (Omentum)	BDNF	0.446
GTEX-12ZZX-1926-SM-5EGKC	Vagina	BDNF	0.6997
GTEX-12ZZX-2026-SM-5LZV9	Ovary	BDNF	0.4966
GTEX-12ZZX-2126-SM-5LZVL	Uterus	BDNF	0.1801
GTEX-12ZZX-2426-SM-5GCOE	Skin - Not Sun Exposed (Suprapubic)	BDNF	0.7679
GTEX-12ZZX-2726-SM-5N9FT	Colon - Sigmoid	BDNF	0.3229
GTEX-12ZZX-2826-SM-5BC6K	Brain - Cerebellum	BDNF	6.555
GTEX-12ZZX-2926-SM-5GCOQ	Brain - Cortex	BDNF	2.742
GTEX-12ZZX-3026-SM-5GCP3	Pituitary	BDNF	0.8308
GTEX-12ZZY-0008-SM-5YY9Q	Cells - Cultured fibroblasts	BDNF	1.559
GTEX-12ZZY-0011-R10b-SM-5HL7W	Brain - Frontal Cortex (BA9)	BDNF	3.376
GTEX-12ZZY-0011-R5a-SM-5EGL9	Brain - Caudate (basal ganglia)	BDNF	0.1451
GTEX-12ZZY-0011-R6b-SM-5EGLA	Brain - Nucleus accumbens (basal ganglia)	BDNF	0.103
GTEX-12ZZY-0011-R7a-SM-5EGLB	Brain - Putamen (basal ganglia)	BDNF	0.1077
GTEX-12ZZY-0126-SM-5LZV2	Testis	BDNF	1.314
GTEX-12ZZY-0226-SM-5LZVE	Skin - Sun Exposed (Lower leg)	BDNF	0.9671
GTEX-12ZZY-0326-SM-5LZVQ	Adipose - Subcutaneous	BDNF	0.2637
GTEX-12ZZY-0426-SM-5LZW3	Nerve - Tibial	BDNF	0.6417
GTEX-12ZZY-0526-SM-5EQ5H	Artery - Tibial	BDNF	6.676
GTEX-12ZZY-0626-SM-5EQ5T	Muscle - Skeletal	BDNF	0.8439
GTEX-12ZZY-0726-SM-5EQ66	Skin - Not Sun Exposed (Suprapubic)	BDNF	0.5074
GTEX-12ZZY-0826-SM-5EQMT	Thyroid	BDNF	0.6493
GTEX-12ZZY-0926-SM-5EQ6I	Lung	BDNF	5.101
GTEX-12ZZY-1126-SM-5DUWQ	Heart - Left Ventricle	BDNF	0.3975
GTEX-12ZZY-1226-SM-5GCNK	Heart - Atrial Appendage	BDNF	0.14
GTEX-12ZZY-1326-SM-5GCNW	Artery - Aorta	BDNF	4.93
GTEX-12ZZY-1426-SM-5N9EI	Esophagus - Mucosa	BDNF	0.3703
GTEX-12ZZY-1526-SM-5LZWF	Esophagus - Muscularis	BDNF	0.202
GTEX-12ZZY-2726-SM-5EQ45	Colon - Sigmoid	BDNF	1.402
GTEX-12ZZY-2926-SM-5DUXO	Brain - Cerebellum	BDNF	3.98
GTEX-12ZZY-3026-SM-5GCOU	Brain - Cortex	BDNF	1.457
GTEX-12ZZY-3126-SM-5DUX3	Pituitary	BDNF	0.6214
GTEX-12ZZZ-0008-SM-5YY9S	Cells - Cultured fibroblasts	BDNF	2.295
GTEX-12ZZZ-0011-R10a-SM-5P9HC	Brain - Frontal Cortex (BA9)	BDNF	2.196
GTEX-12ZZZ-0011-R11a-SM-5EGLC	Brain - Cerebellar Hemisphere	BDNF	11.93
GTEX-12ZZZ-0011-R3b-SM-5DUXK	Brain - Anterior cingulate cortex (BA24)	BDNF	0.7837
GTEX-12ZZZ-0011-R4b-SM-5DUV7	Brain - Amygdala	BDNF	0.1007
GTEX-12ZZZ-0011-R5a-SM-5EQ4M	Brain - Caudate (basal ganglia)	BDNF	0.09007
GTEX-12ZZZ-0011-R6b-SM-5EQ5B	Brain - Nucleus accumbens (basal ganglia)	BDNF	0.08052
GTEX-12ZZZ-0011-R7b-SM-5EGLE	Brain - Putamen (basal ganglia)	BDNF	0.04651
GTEX-12ZZZ-0226-SM-59HKU	Muscle - Skeletal	BDNF	0.5521
GTEX-12ZZZ-0526-SM-5DUX6	Adipose - Subcutaneous	BDNF	0.3386
GTEX-12ZZZ-0626-SM-5DUXI	Skin - Sun Exposed (Lower leg)	BDNF	0.7691
GTEX-12ZZZ-0726-SM-5GCNZ	Skin - Not Sun Exposed (Suprapubic)	BDNF	0.3956
GTEX-12ZZZ-0926-SM-5N9EQ	Adrenal Gland	BDNF	0.07263
GTEX-12ZZZ-1226-SM-59HK1	Thyroid	BDNF	0.9865
GTEX-12ZZZ-1326-SM-59HKW	Liver	BDNF	0.01092
GTEX-12ZZZ-1726-SM-59HK5	Heart - Left Ventricle	BDNF	0.4243
GTEX-12ZZZ-2026-SM-5LZWJ	Prostate	BDNF	1.17
GTEX-12ZZZ-2426-SM-5GCNN	Colon - Transverse	BDNF	0.3475
GTEX-12ZZZ-3026-SM-5BC67	Brain - Cortex	BDNF	1.923
GTEX-12ZZZ-3126-SM-5LZU6	Brain - Cerebellum	BDNF	4.524
GTEX-13111-0002-SM-5TDBU	Cells - EBV-transformed lymphocytes	BDNF	0.1157
GTEX-13111-0005-SM-5NQ7Z	Whole Blood	BDNF	0.01607
GTEX-13111-0008-SM-5YY8R	Cells - Cultured fibroblasts	BDNF	0.6666
GTEX-13111-0126-SM-5EGHO	Spleen	BDNF	0.126
GTEX-13111-0226-SM-5EQ55	Thyroid	BDNF	0.4901
GTEX-13111-0326-SM-5DUXF	Adrenal Gland	BDNF	0.1417
GTEX-13111-0426-SM-5DUXR	Lung	BDNF	2.698
GTEX-13111-0526-SM-5LZVF	Artery - Aorta	BDNF	0.4396
GTEX-13111-0626-SM-5LZVR	Adipose - Visceral (Omentum)	BDNF	0.2329
GTEX-13111-0726-SM-5DUVE	Colon - Transverse	BDNF	0.1163
GTEX-13111-0826-SM-5LZV3	Esophagus - Mucosa	BDNF	0.2013
GTEX-13111-0926-SM-5DUVQ	Esophagus - Muscularis	BDNF	0.105
GTEX-13111-1126-SM-5GCMZ	Esophagus - Gastroesophageal Junction	BDNF	0.01432
GTEX-13111-1226-SM-5GCNC	Stomach	BDNF	0.09336
GTEX-13111-1326-SM-5GCNO	Prostate	BDNF	9.467
GTEX-13111-1426-SM-5DUW3	Small Intestine - Terminal Ileum	BDNF	0.1411
GTEX-13111-1526-SM-5EGJX	Testis	BDNF	0.8043
GTEX-13111-1626-SM-5EGJY	Skin - Sun Exposed (Lower leg)	BDNF	0.4414
GTEX-13111-1726-SM-5EGJZ	Adipose - Subcutaneous	BDNF	5.698
GTEX-13111-1926-SM-5GCOL	Colon - Sigmoid	BDNF	0.1868
GTEX-13111-2026-SM-5GCMN	Nerve - Tibial	BDNF	0.1534
GTEX-13111-2126-SM-5LZU2	Artery - Tibial	BDNF	2.54
GTEX-13111-2226-SM-5LZUE	Muscle - Skeletal	BDNF	0.009488
GTEX-13111-2326-SM-5LZUQ	Minor Salivary Gland	BDNF	0.3197
GTEX-13112-0008-SM-5YY9M	Cells - Cultured fibroblasts	BDNF	8.513
GTEX-13112-0011-R1b-SM-5HL7K	Brain - Hippocampus	BDNF	1.884
GTEX-13112-0011-R3b-SM-5HL9L	Brain - Anterior cingulate cortex (BA24)	BDNF	1.653
GTEX-13112-0011-R4b-SM-5DUXL	Brain - Amygdala	BDNF	0.5634
GTEX-13112-0011-R5b-SM-5DUV8	Brain - Caudate (basal ganglia)	BDNF	0.01624
GTEX-13112-0011-R6b-SM-5DUVK	Brain - Nucleus accumbens (basal ganglia)	BDNF	0.01826
GTEX-13112-0011-R7b-SM-5DUVW	Brain - Putamen (basal ganglia)	BDNF	0.0374
GTEX-13112-0011-R8b-SM-664OV	Brain - Hypothalamus	BDNF	0.6228
GTEX-13112-0126-SM-5P9IU	Skin - Not Sun Exposed (Suprapubic)	BDNF	0.5616
GTEX-13112-0226-SM-5P9IV	Testis	BDNF	1.06
GTEX-13112-0326-SM-5P9IW	Thyroid	BDNF	1.705
GTEX-13112-0426-SM-5PNVC	Heart - Left Ventricle	BDNF	1.554
GTEX-13112-0526-SM-5EQ4S	Heart - Atrial Appendage	BDNF	0.1639
GTEX-13112-1126-SM-5GCMY	Adipose - Visceral (Omentum)	BDNF	0.2663
GTEX-13112-1426-SM-5EGH8	Liver	BDNF	0.02612
GTEX-13112-2126-SM-5GCO4	Kidney - Cortex	BDNF	0.5856
GTEX-13112-2626-SM-5BC66	Muscle - Skeletal	BDNF	1.397
GTEX-13112-2726-SM-5DUW5	Adipose - Subcutaneous	BDNF	0.153
GTEX-13112-2826-SM-5DUWH	Skin - Sun Exposed (Lower leg)	BDNF	0.7594
GTEX-13112-2926-SM-5DUWT	Brain - Cerebellum	BDNF	6.35
GTEX-13112-3126-SM-5IFGP	Pituitary	BDNF	3.095
GTEX-13113-0006-SM-5NQ7X	Whole Blood	BDNF	0
GTEX-13113-0008-SM-5YY9T	Cells - Cultured fibroblasts	BDNF	0.5782
GTEX-13113-0126-SM-5LZVX	Thyroid	BDNF	0.3314
GTEX-13113-0526-SM-5GCN2	Artery - Aorta	BDNF	1.171
GTEX-13113-0626-SM-5GCP2	Esophagus - Gastroesophageal Junction	BDNF	0.1459
GTEX-13113-0726-SM-5LZUF	Stomach	BDNF	0.2157
GTEX-13113-1126-SM-5LZU9	Adipose - Visceral (Omentum)	BDNF	2.944
GTEX-13113-1226-SM-5EGHT	Small Intestine - Terminal Ileum	BDNF	0.1545
GTEX-13113-1326-SM-5GCOI	Liver	BDNF	0.1163
GTEX-13113-1426-SM-5EGHU	Colon - Sigmoid	BDNF	0.0756
GTEX-13113-1526-SM-5EGHV	Minor Salivary Gland	BDNF	0.1416
GTEX-13113-1626-SM-5EQ4I	Skin - Not Sun Exposed (Suprapubic)	BDNF	0.1731
GTEX-13113-1826-SM-5LZW4	Adipose - Subcutaneous	BDNF	0.06485
GTEX-13113-2026-SM-5LZU3	Nerve - Tibial	BDNF	0.9723
GTEX-13113-2126-SM-5EQ4U	Artery - Tibial	BDNF	4.016
GTEX-13113-5004-SM-79ONL	Lung	BDNF	3.522
GTEX-13113-5010-SM-7RHFP	Esophagus - Muscularis	BDNF	0.04828
GTEX-13113-5013-SM-7SB7G	Breast - Mammary Tissue	BDNF	0.06553
GTEX-13113-5016-SM-7EPIP	Skin - Sun Exposed (Lower leg)	BDNF	0.2976
GTEX-13113-5019-SM-7EPH2	Muscle - Skeletal	BDNF	0.08254
GTEX-1313W-0006-SM-5O9B1	Whole Blood	BDNF	0.006466
GTEX-1313W-0008-SM-5YYAP	Cells - Cultured fibroblasts	BDNF	3.314
GTEX-1313W-0011-R10b-SM-5DUXA	Brain - Frontal Cortex (BA9)	BDNF	3.824
GTEX-1313W-0011-R11a-SM-5DUXN	Brain - Cerebellar Hemisphere	BDNF	5.458
GTEX-1313W-0011-R1b-SM-5EQ4A	Brain - Hippocampus	BDNF	2.709
GTEX-1313W-0011-R2a-SM-5EGLF	Brain - Substantia nigra	BDNF	4.249
GTEX-1313W-0011-R3a-SM-5EGLI	Brain - Anterior cingulate cortex (BA24)	BDNF	4.37
GTEX-1313W-0011-R4b-SM-5KLZV	Brain - Amygdala	BDNF	1.949
GTEX-1313W-0011-R5b-SM-5L3EP	Brain - Caudate (basal ganglia)	BDNF	0.06739
GTEX-1313W-0011-R6a-SM-5K7XO	Brain - Nucleus accumbens (basal ganglia)	BDNF	0.08026
GTEX-1313W-0011-R7b-SM-5DUWL	Brain - Putamen (basal ganglia)	BDNF	0.01029
GTEX-1313W-0011-R8a-SM-5DUVM	Brain - Hypothalamus	BDNF	1.975
GTEX-1313W-0126-SM-5LZUN	Skin - Sun Exposed (Lower leg)	BDNF	0.8576
GTEX-1313W-0226-SM-5LZV7	Adipose - Subcutaneous	BDNF	0.2704
GTEX-1313W-0326-SM-5LZU5	Nerve - Tibial	BDNF	0.3509
GTEX-1313W-0526-SM-5P9FZ	Muscle - Skeletal	BDNF	0.4708
GTEX-1313W-0626-SM-5EQ4H	Skin - Not Sun Exposed (Suprapubic)	BDNF	0.6294
GTEX-1313W-0726-SM-5EGK1	Thyroid	BDNF	0.8146
GTEX-1313W-0826-SM-5EQ4T	Breast - Mammary Tissue	BDNF	0.4466
GTEX-1313W-0926-SM-5EQ56	Lung	BDNF	0.993
GTEX-1313W-1026-SM-5EQ5I	Artery - Aorta	BDNF	1.017
GTEX-1313W-1126-SM-5EQ5U	Heart - Atrial Appendage	BDNF	0.2535
GTEX-1313W-1426-SM-5KLZU	Heart - Left Ventricle	BDNF	0.6468
GTEX-1313W-1626-SM-5J1OE	Adipose - Visceral (Omentum)	BDNF	0.3119
GTEX-1313W-2726-SM-5P9IX	Ovary	BDNF	0.2986
GTEX-1313W-2826-SM-5P9G1	Uterus	BDNF	0.2369
GTEX-1313W-3026-SM-5LZUZ	Brain - Cerebellum	BDNF	4.043
GTEX-1313W-3126-SM-5LZUI	Brain - Cortex	BDNF	1.652
GTEX-1313W-3226-SM-5LZUU	Pituitary	BDNF	1.821
GTEX-1314G-0005-SM-5NQ9O	Whole Blood	BDNF	0.004696
GTEX-1314G-0008-SM-5YY9K	Cells - Cultured fibroblasts	BDNF	0.2295
GTEX-1314G-0126-SM-5LZUL	Heart - Left Ventricle	BDNF	2.557
GTEX-1314G-1226-SM-5BC6D	Breast - Mammary Tissue	BDNF	0.2057
GTEX-1314G-1326-SM-5BC6E	Skin - Not Sun Exposed (Suprapubic)	BDNF	0.8243
GTEX-1314G-1526-SM-5EGK2	Skin - Sun Exposed (Lower leg)	BDNF	0.5811
GTEX-1314G-1626-SM-5EQ67	Adipose - Subcutaneous	BDNF	0.08366
GTEX-1314G-1726-SM-5LZUX	Muscle - Skeletal	BDNF	0.7271
GTEX-1314G-1826-SM-5LZVA	Nerve - Tibial	BDNF	0.1944
GTEX-1314G-1926-SM-5BC6F	Artery - Tibial	BDNF	1.028
GTEX-1314G-2026-SM-5LZUM	Minor Salivary Gland	BDNF	0.101
GTEX-131XE-0006-SM-5P9F9	Whole Blood	BDNF	0
GTEX-131XE-0126-SM-5LZVC	Thyroid	BDNF	0.6419
GTEX-131XE-0326-SM-5LZVO	Liver	BDNF	0.08807
GTEX-131XE-0426-SM-5IJF4	Testis	BDNF	1.251
GTEX-131XE-0526-SM-5K7YT	Heart - Atrial Appendage	BDNF	0.127
GTEX-131XE-0626-SM-5HL98	Heart - Left Ventricle	BDNF	2.751
GTEX-131XE-0726-SM-5HL9K	Lung	BDNF	0.5559
GTEX-131XE-0826-SM-5HL9W	Colon - Transverse	BDNF	0.1281
GTEX-131XE-0926-SM-5HL7J	Small Intestine - Terminal Ileum	BDNF	0.1275
GTEX-131XE-1026-SM-5EGKE	Colon - Sigmoid	BDNF	0.2023
GTEX-131XE-1126-SM-5EGHW	Spleen	BDNF	0.1845
GTEX-131XE-1226-SM-5EGKF	Esophagus - Muscularis	BDNF	0.1492
GTEX-131XE-1426-SM-5HL7V	Esophagus - Mucosa	BDNF	0.2197
GTEX-131XE-1526-SM-5KM1A	Esophagus - Gastroesophageal Junction	BDNF	0.1216
GTEX-131XE-1926-SM-5IFER	Pancreas	BDNF	0.0294
GTEX-131XE-2026-SM-5LZW1	Adipose - Visceral (Omentum)	BDNF	0.2237
GTEX-131XE-2226-SM-5PNYX	Stomach	BDNF	0.1031
GTEX-131XE-2326-SM-5PNZ2	Skin - Sun Exposed (Lower leg)	BDNF	0.2457
GTEX-131XE-2426-SM-5EQ5V	Adipose - Subcutaneous	BDNF	0.09017
GTEX-131XE-2526-SM-5EQ57	Nerve - Tibial	BDNF	0.6296
GTEX-131XE-2626-SM-5PNYY	Artery - Tibial	BDNF	1.853
GTEX-131XE-2726-SM-5P9G7	Muscle - Skeletal	BDNF	0.3807
GTEX-131XF-0006-SM-5P9HK	Whole Blood	BDNF	0
GTEX-131XF-0008-SM-664MH	Cells - Cultured fibroblasts	BDNF	5.227
GTEX-131XF-0126-SM-5DUVF	Adrenal Gland	BDNF	0.07913
GTEX-131XF-0426-SM-5HL7U	Heart - Atrial Appendage	BDNF	0.06685
GTEX-131XF-0526-SM-5HL87	Artery - Coronary	BDNF	0.2654
GTEX-131XF-0626-SM-5GIDS	Artery - Aorta	BDNF	18.23
GTEX-131XF-0726-SM-5GIE5	Adipose - Visceral (Omentum)	BDNF	0.1078
GTEX-131XF-0826-SM-5GICG	Esophagus - Mucosa	BDNF	0.3838
GTEX-131XF-1026-SM-5BC6A	Lung	BDNF	2.308
GTEX-131XF-1126-SM-5HL8J	Esophagus - Gastroesophageal Junction	BDNF	0.02234
GTEX-131XF-1226-SM-5HL8V	Stomach	BDNF	0.1882
GTEX-131XF-1326-SM-5GCMQ	Small Intestine - Terminal Ileum	BDNF	0.07272
GTEX-131XF-1426-SM-5BC68	Pancreas	BDNF	0.06764
GTEX-131XF-1826-SM-5EGKG	Thyroid	BDNF	0.5287
GTEX-131XF-2226-SM-5EQKG	Adipose - Subcutaneous	BDNF	0.839
GTEX-131XF-2326-SM-5BC6B	Muscle - Skeletal	BDNF	0.006776
GTEX-131XF-2426-SM-5BC6C	Nerve - Tibial	BDNF	0.2054
GTEX-131XF-2526-SM-5EQ68	Artery - Tibial	BDNF	1.246
GTEX-131XF-2626-SM-5EQ6K	Skin - Not Sun Exposed (Suprapubic)	BDNF	0.4295
GTEX-131XF-2826-SM-5EGKH	Minor Salivary Gland	BDNF	0.04912
GTEX-131XF-5001-SM-7DHLY	Heart - Left Ventricle	BDNF	2.708
GTEX-131XF-5007-SM-7PC34	Esophagus - Muscularis	BDNF	0.01638
GTEX-131XF-5013-SM-7EWFI	Prostate	BDNF	0.8582
GTEX-131XF-5016-SM-7MGWE	Skin - Sun Exposed (Lower leg)	BDNF	0.6684
GTEX-131XG-0006-SM-5O9CE	Whole Blood	BDNF	0
GTEX-131XG-0008-SM-5YY9O	Cells - Cultured fibroblasts	BDNF	1.387
GTEX-131XG-0126-SM-5K7UJ	Adipose - Visceral (Omentum)	BDNF	0.04771
GTEX-131XG-0226-SM-5IFG1	Thyroid	BDNF	0.3361
GTEX-131XG-0326-SM-5L3DX	Skin - Not Sun Exposed (Suprapubic)	BDNF	0.3456
GTEX-131XG-0426-SM-5IFGD	Spleen	BDNF	0.1527
GTEX-131XG-0526-SM-5DUWF	Heart - Atrial Appendage	BDNF	0.02885
GTEX-131XG-0626-SM-5GCMP	Heart - Left Ventricle	BDNF	2.212
GTEX-131XG-0826-SM-5LZVS	Artery - Coronary	BDNF	0.267
GTEX-131XG-0926-SM-5LZW5	Esophagus - Muscularis	BDNF	0.2755
GTEX-131XG-1026-SM-5GCMX	Esophagus - Mucosa	BDNF	0.478
GTEX-131XG-1126-SM-5DUWR	Esophagus - Gastroesophageal Junction	BDNF	0.1776
GTEX-131XG-1226-SM-5EGH9	Stomach	BDNF	0.183
GTEX-131XG-1326-SM-5DUX4	Adrenal Gland	BDNF	0.1013
GTEX-131XG-1426-SM-5GCMO	Pancreas	BDNF	0.0346
GTEX-131XG-1526-SM-5GCNQ	Colon - Sigmoid	BDNF	0.1502
GTEX-131XG-1726-SM-5LZUR	Small Intestine - Terminal Ileum	BDNF	0.4543
GTEX-131XG-1826-SM-5LZV4	Colon - Transverse	BDNF	0.1594
GTEX-131XG-1926-SM-5LZVG	Ovary	BDNF	0.2034
GTEX-131XG-2026-SM-5GCN5	Uterus	BDNF	0.1402
GTEX-131XG-2126-SM-5DUXG	Vagina	BDNF	0.341
GTEX-131XG-2226-SM-5DUXS	Artery - Tibial	BDNF	1.093
GTEX-131XG-2326-SM-5HL8F	Muscle - Skeletal	BDNF	0.01852
GTEX-131XG-2526-SM-5HL7F	Nerve - Tibial	BDNF	0.2567
GTEX-131XG-2626-SM-5KM17	Skin - Sun Exposed (Lower leg)	BDNF	1.358
GTEX-131XH-0006-SM-5O98V	Whole Blood	BDNF	0.01213
GTEX-131XH-0008-SM-5YYAC	Cells - Cultured fibroblasts	BDNF	2.083
GTEX-131XH-0011-R10a-SM-5EGLJ	Brain - Frontal Cortex (BA9)	BDNF	3.628
GTEX-131XH-0011-R11a-SM-5EGLN	Brain - Cerebellar Hemisphere	BDNF	8.641
GTEX-131XH-0011-R1a-SM-5DUWA	Brain - Hippocampus	BDNF	24.16
GTEX-131XH-0011-R2b-SM-5DUVY	Brain - Substantia nigra	BDNF	0.347
GTEX-131XH-0011-R3b-SM-5DUWM	Brain - Anterior cingulate cortex (BA24)	BDNF	4.309
GTEX-131XH-0011-R4b-SM-5DUWB	Brain - Amygdala	BDNF	2.084
GTEX-131XH-0011-R6a-SM-5KM2G	Brain - Nucleus accumbens (basal ganglia)	BDNF	0.04798
GTEX-131XH-0011-R8a-SM-5EGLL	Brain - Hypothalamus	BDNF	6.352
GTEX-131XH-0126-SM-5LZUY	Skin - Not Sun Exposed (Suprapubic)	BDNF	0.2721
GTEX-131XH-0226-SM-5LZVB	Heart - Left Ventricle	BDNF	1.281
GTEX-131XH-0426-SM-5DUWU	Lung	BDNF	0.3372
GTEX-131XH-0526-SM-5DUX7	Thyroid	BDNF	0.881
GTEX-131XH-0626-SM-5LZWH	Liver	BDNF	0.008301
GTEX-131XH-0826-SM-5GCN8	Adipose - Visceral (Omentum)	BDNF	0.3783
GTEX-131XH-2226-SM-5DUXJ	Skin - Sun Exposed (Lower leg)	BDNF	0.471
GTEX-131XH-2426-SM-5PNZ6	Artery - Tibial	BDNF	4.242
GTEX-131XH-2526-SM-5GCND	Nerve - Tibial	BDNF	0.1404
GTEX-131XH-2626-SM-5GCNP	Minor Salivary Gland	BDNF	0.4339
GTEX-131XH-2726-SM-5GCO2	Muscle - Skeletal	BDNF	0.9176
GTEX-131XH-2926-SM-5LZU4	Brain - Cerebellum	BDNF	4.892
GTEX-131XW-0006-SM-5O9AO	Whole Blood	BDNF	0.01255
GTEX-131XW-0008-SM-664MJ	Cells - Cultured fibroblasts	BDNF	4.619
GTEX-131XW-0011-R10a-SM-5DUVA	Brain - Frontal Cortex (BA9)	BDNF	0.09599
GTEX-131XW-0011-R11a-SM-5DUV9	Brain - Cerebellar Hemisphere	BDNF	0.8782
GTEX-131XW-0011-R6b-SM-5K7XY	Brain - Nucleus accumbens (basal ganglia)	BDNF	0.004157
GTEX-131XW-0011-R8a-SM-5DUWY	Brain - Hypothalamus	BDNF	0.4302
GTEX-131XW-0011-R9a-SM-5N9EO	Brain - Spinal cord (cervical c-1)	BDNF	0.0753
GTEX-131XW-0126-SM-5LZWD	Nerve - Tibial	BDNF	0.252
GTEX-131XW-0226-SM-5IJCA	Artery - Tibial	BDNF	8.43
GTEX-131XW-0326-SM-5KM1J	Muscle - Skeletal	BDNF	0.009367
GTEX-131XW-0426-SM-5LZWP	Skin - Sun Exposed (Lower leg)	BDNF	1.303
GTEX-131XW-0526-SM-5PNXZ	Adipose - Subcutaneous	BDNF	1.707
GTEX-131XW-0626-SM-5PNVD	Skin - Not Sun Exposed (Suprapubic)	BDNF	1.064
GTEX-131XW-0726-SM-5EGK3	Breast - Mammary Tissue	BDNF	0.4182
GTEX-131XW-1126-SM-5EGK4	Lung	BDNF	0.7115
GTEX-131XW-2226-SM-5PNY1	Artery - Aorta	BDNF	4.779
GTEX-131XW-3126-SM-5LZUC	Brain - Cortex	BDNF	0.3147
GTEX-131XW-3226-SM-5LZUO	Pituitary	BDNF	1.158
GTEX-131YS-0005-SM-5NQAS	Whole Blood	BDNF	0.01706
GTEX-131YS-0008-SM-5YY9Z	Cells - Cultured fibroblasts	BDNF	2.33
GTEX-131YS-0011-R10b-SM-5EQ5N	Brain - Frontal Cortex (BA9)	BDNF	2.563
GTEX-131YS-0011-R11b-SM-5EGLM	Brain - Cerebellar Hemisphere	BDNF	7.798
GTEX-131YS-0011-R1a-SM-5DUXC	Brain - Hippocampus	BDNF	0.9721
GTEX-131YS-0011-R3b-SM-5DUXB	Brain - Anterior cingulate cortex (BA24)	BDNF	3.888
GTEX-131YS-0011-R4a-SM-5DUVL	Brain - Amygdala	BDNF	2.409
GTEX-131YS-0011-R5b-SM-5K7YB	Brain - Caudate (basal ganglia)	BDNF	0.1156
GTEX-131YS-0011-R7a-SM-5IJDA	Brain - Putamen (basal ganglia)	BDNF	0.1745
GTEX-131YS-0011-R9b-SM-5EQLY	Brain - Spinal cord (cervical c-1)	BDNF	1.047
GTEX-131YS-0126-SM-5KM1M	Skin - Sun Exposed (Lower leg)	BDNF	0.7015
GTEX-131YS-0226-SM-5IJEH	Adipose - Subcutaneous	BDNF	0.6948
GTEX-131YS-0326-SM-5PNYW	Nerve - Tibial	BDNF	0.4624
GTEX-131YS-0426-SM-5EQ4J	Artery - Tibial	BDNF	1.157
GTEX-131YS-0526-SM-5EGKJ	Muscle - Skeletal	BDNF	2.174
GTEX-131YS-0626-SM-5EGKL	Breast - Mammary Tissue	BDNF	0.5507
GTEX-131YS-0726-SM-5P9G9	Thyroid	BDNF	0.5902
GTEX-131YS-0826-SM-5PNYV	Heart - Atrial Appendage	BDNF	0.1971
GTEX-131YS-0926-SM-5IJB9	Lung	BDNF	3.478
GTEX-131YS-1126-SM-5N9FQ	Artery - Aorta	BDNF	1.096
GTEX-131YS-1226-SM-5K7VE	Artery - Coronary	BDNF	0.9931
GTEX-131YS-1426-SM-5IJF7	Esophagus - Mucosa	BDNF	0.6324
GTEX-131YS-1626-SM-5HL6C	Liver	BDNF	0.4052
GTEX-131YS-1726-SM-5HL7G	Adipose - Visceral (Omentum)	BDNF	1.047
GTEX-131YS-2026-SM-5P9J8	Adrenal Gland	BDNF	0.2167
GTEX-131YS-2226-SM-5P9G8	Ovary	BDNF	0.4638
GTEX-131YS-2326-SM-5IJFJ	Uterus	BDNF	0.3401
GTEX-131YS-2426-SM-5J2OD	Vagina	BDNF	2.126
GTEX-131YS-2826-SM-5EQ47	Skin - Not Sun Exposed (Suprapubic)	BDNF	0.7662
GTEX-131YS-2926-SM-5EGKI	Colon - Sigmoid	BDNF	0.3284
GTEX-131YS-3026-SM-5EGHY	Brain - Cerebellum	BDNF	3.407
GTEX-131YS-3126-SM-5KLYT	Brain - Cortex	BDNF	2.653
GTEX-131YS-3226-SM-5IFGV	Pituitary	BDNF	1.187
GTEX-132AR-0006-SM-5NQ7N	Whole Blood	BDNF	0.02067
GTEX-132AR-0008-SM-62LDH	Cells - Cultured fibroblasts	BDNF	2.264
GTEX-132AR-0226-SM-5IJBE	Adipose - Subcutaneous	BDNF	0.06842
GTEX-132AR-0326-SM-5KM2C	Skin - Not Sun Exposed (Suprapubic)	BDNF	0.2049
GTEX-132AR-0426-SM-5IFH8	Liver	BDNF	0.1029
GTEX-132AR-0526-SM-5J2MJ	Adipose - Visceral (Omentum)	BDNF	0.2301
GTEX-132AR-0726-SM-5EQ6J	Artery - Tibial	BDNF	1.792
GTEX-132AR-0826-SM-5EGK6	Breast - Mammary Tissue	BDNF	0.03576
GTEX-132AR-1026-SM-5PNVL	Muscle - Skeletal	BDNF	0.07428
GTEX-132AR-1126-SM-5P9GA	Thyroid	BDNF	0.2108
GTEX-132AR-1326-SM-5K7YC	Artery - Coronary	BDNF	1.933
GTEX-132AR-1426-SM-5IFF1	Ovary	BDNF	0.355
GTEX-132AR-1526-SM-5KM1L	Uterus	BDNF	0.1861
GTEX-132AR-1726-SM-5EGHQ	Adrenal Gland	BDNF	0.1697
GTEX-132AR-1826-SM-5EGHR	Pancreas	BDNF	0.08347
GTEX-132AR-1926-SM-5EGK5	Heart - Atrial Appendage	BDNF	0.05613
GTEX-132AR-2026-SM-5IJG4	Heart - Left Ventricle	BDNF	1.254
GTEX-132AR-2126-SM-5K7XG	Artery - Aorta	BDNF	16.53
GTEX-132AR-2226-SM-5J2NT	Esophagus - Mucosa	BDNF	0.2848
GTEX-132AR-2326-SM-5IJDY	Esophagus - Muscularis	BDNF	0.05632
GTEX-132AR-2426-SM-5IFFD	Stomach	BDNF	0.7448
GTEX-132AR-2526-SM-5PNVM	Esophagus - Gastroesophageal Junction	BDNF	0.03748
GTEX-132AR-2726-SM-5PNVN	Colon - Transverse	BDNF	0.08528
GTEX-132AR-2826-SM-5IJFV	Colon - Sigmoid	BDNF	0.1966
GTEX-132NY-0005-SM-5O9AC	Whole Blood	BDNF	0
GTEX-132NY-0008-SM-62LFX	Cells - Cultured fibroblasts	BDNF	1.693
GTEX-132NY-0326-SM-5IJBL	Skin - Sun Exposed (Lower leg)	BDNF	0.3715
GTEX-132NY-0526-SM-5EQ4V	Nerve - Tibial	BDNF	0.2058
GTEX-132NY-0626-SM-5L3D9	Artery - Tibial	BDNF	4.464
GTEX-132NY-0726-SM-5KLZM	Muscle - Skeletal	BDNF	0.1153
GTEX-132NY-0826-SM-5K7Y7	Breast - Mammary Tissue	BDNF	0.21
GTEX-132NY-0926-SM-5P9G3	Liver	BDNF	0.08689
GTEX-132NY-1026-SM-5P9IY	Thyroid	BDNF	1.22
GTEX-132NY-1126-SM-5PNVE	Adipose - Visceral (Omentum)	BDNF	0.3839
GTEX-132NY-1226-SM-5PNVF	Lung	BDNF	0.5054
GTEX-132NY-1426-SM-5J1MJ	Heart - Atrial Appendage	BDNF	0.1455
GTEX-132NY-1726-SM-5EGKK	Heart - Left Ventricle	BDNF	1.087
GTEX-132NY-2026-SM-5L3FM	Esophagus - Gastroesophageal Junction	BDNF	0.1223
GTEX-132NY-2226-SM-5J2LZ	Adrenal Gland	BDNF	0.1741
GTEX-132NY-2726-SM-5PNY2	Colon - Sigmoid	BDNF	0.151
GTEX-132NY-2826-SM-5P9G2	Prostate	BDNF	0.2161
GTEX-132Q8-0006-SM-5NQA4	Whole Blood	BDNF	0
GTEX-132Q8-0008-SM-5ZZUC	Cells - Cultured fibroblasts	BDNF	5.724
GTEX-132Q8-0011-R10b-SM-5DUWZ	Brain - Frontal Cortex (BA9)	BDNF	1.37
GTEX-132Q8-0011-R11b-SM-5DUW9	Brain - Cerebellar Hemisphere	BDNF	2.97
GTEX-132Q8-0011-R1a-SM-5EGLK	Brain - Hippocampus	BDNF	1.59
GTEX-132Q8-0011-R2b-SM-5EQ5Z	Brain - Substantia nigra	BDNF	0.1945
GTEX-132Q8-0011-R5a-SM-5IJDM	Brain - Caudate (basal ganglia)	BDNF	0.2184
GTEX-132Q8-0011-R6a-SM-5K7YN	Brain - Nucleus accumbens (basal ganglia)	BDNF	0.09645
GTEX-132Q8-0011-R7b-SM-5N9F1	Brain - Putamen (basal ganglia)	BDNF	0.08329
GTEX-132Q8-0011-R8b-SM-5DUWX	Brain - Hypothalamus	BDNF	0.5371
GTEX-132Q8-0526-SM-5IJBQ	Artery - Tibial	BDNF	0.6138
GTEX-132Q8-0626-SM-5L3F3	Muscle - Skeletal	BDNF	0.03855
GTEX-132Q8-1126-SM-5K7XS	Heart - Atrial Appendage	BDNF	0.03372
GTEX-132Q8-1426-SM-5EGK7	Breast - Mammary Tissue	BDNF	0.3379
GTEX-132Q8-1726-SM-5EGK8	Adipose - Visceral (Omentum)	BDNF	0.06947
GTEX-132Q8-1826-SM-5EGIY	Esophagus - Mucosa	BDNF	0.1319
GTEX-132Q8-2926-SM-5IFFP	Brain - Cerebellum	BDNF	1.85
GTEX-132Q8-3026-SM-5PNVG	Brain - Cortex	BDNF	0.8984
GTEX-132QS-0001-SM-62LDA	Cells - EBV-transformed lymphocytes	BDNF	0.06203
GTEX-132QS-0005-SM-5LZXK	Whole Blood	BDNF	0
GTEX-132QS-0008-SM-5ZZUB	Cells - Cultured fibroblasts	BDNF	2.594
GTEX-132QS-0126-SM-5IFH9	Adrenal Gland	BDNF	0.05583
GTEX-132QS-0226-SM-5IFFZ	Spleen	BDNF	0.07767
GTEX-132QS-0326-SM-5IJFN	Thyroid	BDNF	0.824
GTEX-132QS-0426-SM-5KLZ6	Heart - Left Ventricle	BDNF	1.347
GTEX-132QS-0526-SM-5IJC7	Heart - Atrial Appendage	BDNF	0.02912
GTEX-132QS-0626-SM-62LFM	Artery - Aorta	BDNF	6.198
GTEX-132QS-0726-SM-5IJE9	Lung	BDNF	3.739
GTEX-132QS-0826-SM-5K7WV	Adipose - Visceral (Omentum)	BDNF	0.1353
GTEX-132QS-0926-SM-5P9GB	Pancreas	BDNF	0.009686
GTEX-132QS-1126-SM-5P9GC	Prostate	BDNF	1.052
GTEX-132QS-1226-SM-5P9GD	Testis	BDNF	0.874
GTEX-132QS-1426-SM-5P9GE	Esophagus - Mucosa	BDNF	0.3492
GTEX-132QS-1526-SM-5J2MV	Esophagus - Muscularis	BDNF	0.01038
GTEX-132QS-1626-SM-5K7YZ	Esophagus - Gastroesophageal Junction	BDNF	0
GTEX-132QS-1826-SM-5IFFN	Stomach	BDNF	0.1052
GTEX-132QS-2426-SM-62LFI	Nerve - Tibial	BDNF	0.2062
GTEX-132QS-2526-SM-62LFJ	Adipose - Subcutaneous	BDNF	0.02136
GTEX-1339X-0005-SM-5O9CQ	Whole Blood	BDNF	0
GTEX-1339X-0008-SM-5ZZUL	Cells - Cultured fibroblasts	BDNF	0.484
GTEX-1339X-0326-SM-5K7Z8	Heart - Atrial Appendage	BDNF	0.04924
GTEX-1339X-0426-SM-5KLZY	Heart - Left Ventricle	BDNF	1.756
GTEX-1339X-0526-SM-5KLYW	Artery - Aorta	BDNF	4.675
GTEX-1339X-0626-SM-5IJER	Lung	BDNF	0.4871
GTEX-1339X-0726-SM-5L3FF	Adipose - Visceral (Omentum)	BDNF	0.1068
GTEX-1339X-0826-SM-5J2O6	Adrenal Gland	BDNF	0.1087
GTEX-1339X-1026-SM-5IFH5	Pancreas	BDNF	0.05956
GTEX-1339X-1126-SM-5J2OI	Esophagus - Gastroesophageal Junction	BDNF	0.06952
GTEX-1339X-1426-SM-5K7YO	Stomach	BDNF	0.1952
GTEX-1339X-1626-SM-5IJDN	Colon - Transverse	BDNF	0.04543
GTEX-1339X-1726-SM-5P9J9	Colon - Sigmoid	BDNF	0.08198
GTEX-1339X-1926-SM-5PNVP	Testis	BDNF	0.3769
GTEX-1339X-2326-SM-5HL5B	Minor Salivary Gland	BDNF	0.09218
GTEX-1339X-2426-SM-5KLYU	Muscle - Skeletal	BDNF	0.0132
GTEX-1339X-2626-SM-5K7YX	Artery - Tibial	BDNF	2.454
GTEX-1339X-2726-SM-5PNYU	Nerve - Tibial	BDNF	0.7928
GTEX-133LE-0008-SM-62LDD	Cells - Cultured fibroblasts	BDNF	1.165
GTEX-133LE-0226-SM-5PNY3	Artery - Aorta	BDNF	2.921
GTEX-133LE-0326-SM-5P9G4	Thyroid	BDNF	0.385
GTEX-133LE-0526-SM-5N9EJ	Lung	BDNF	1.817
GTEX-133LE-0626-SM-5IFFJ	Esophagus - Mucosa	BDNF	0.4764
GTEX-133LE-0726-SM-5P9IZ	Esophagus - Muscularis	BDNF	0.07239
GTEX-133LE-0926-SM-5P9J1	Adipose - Visceral (Omentum)	BDNF	0.875
GTEX-133LE-1226-SM-5IFGC	Ovary	BDNF	1.688
GTEX-133LE-1326-SM-5IFGO	Stomach	BDNF	0.6764
GTEX-133LE-1426-SM-5IFH1	Small Intestine - Terminal Ileum	BDNF	0.08698
GTEX-133LE-1526-SM-5IFEN	Colon - Transverse	BDNF	0.5119
GTEX-133LE-1726-SM-5K7VQ	Breast - Mammary Tissue	BDNF	0.1373
GTEX-133LE-1826-SM-5J1MV	Skin - Sun Exposed (Lower leg)	BDNF	0.8225
GTEX-133LE-1926-SM-5N9FV	Adipose - Subcutaneous	BDNF	0.08795
GTEX-133LE-2026-SM-5K7WM	Muscle - Skeletal	BDNF	0.0166
[truncated: 15,383 more rows]

## Sheet: GTEx BDNF proportions
SMTSD	Gene	Exon	Proportion	Proportion_percent
Adipose - Subcutaneous	BDNF	I	13.3362	0.0347296
Muscle - Skeletal	BDNF	I	12.6858	0.0370931
Artery - Tibial	BDNF	I	2.82032	0.00429272
Artery - Coronary	BDNF	I	1.57416	0.00756807
Heart - Atrial Appendage	BDNF	I	7.95805	0.0432503
Adipose - Visceral (Omentum)	BDNF	I	8.85519	0.0199441
Uterus	BDNF	I	2.30264	0.0354252
Vagina	BDNF	I	3.22543	0.0280473
Breast - Mammary Tissue	BDNF	I	7.56892	0.026281
Skin - Not Sun Exposed (Suprapubic)	BDNF	I	12.4077	0.0379441
Minor Salivary Gland	BDNF	I	4.76466	0.0618787
Brain - Cortex	BDNF	I	22.5321	0.0923447
Adrenal Gland	BDNF	I	13.7876	0.0977847
Thyroid	BDNF	I	8.409	0.016265
Lung	BDNF	I	7.03337	0.0132705
Spleen	BDNF	I	5.68434	0.0403145
Pancreas	BDNF	I	4.66769	0.0952591
Esophagus - Muscularis	BDNF	I	7.73981	0.0401026
Esophagus - Mucosa	BDNF	I	4.29704	0.012982
Esophagus - Gastroesophageal Junction	BDNF	I	8.90234	0.0712187
Stomach	BDNF	I	10.772	0.0485223
Colon - Sigmoid	BDNF	I	16.7511	0.0613593
Small Intestine - Terminal Ileum	BDNF	I	2	0.0222222
Colon - Transverse	BDNF	I	16.8989	0.0570909
Prostate	BDNF	I	3.67734	0.0177649
Testis	BDNF	I	44.5253	0.124721
Nerve - Tibial	BDNF	I	29.1659	0.0784028
Skin - Sun Exposed (Lower leg)	BDNF	I	24.6016	0.0566857
Heart - Left Ventricle	BDNF	I	0.890946	0.00236954
Brain - Cerebellum	BDNF	I	17.9489	0.0744766
Cells - Cultured fibroblasts	BDNF	I	3.19458	0.00638916
Whole Blood	BDNF	I	25.7763	0.283256
Artery - Aorta	BDNF	I	2.56578	0.00605138
Cells - EBV-transformed lymphocytes	BDNF	I	5.89639	0.0670044
Pituitary	BDNF	I	93.975	0.342975
Brain - Frontal Cortex (BA9)	BDNF	I	17.7354	0.0891227
Brain - Caudate (basal ganglia)	BDNF	I	13.0419	0.186313
Brain - Nucleus accumbens (basal ganglia)	BDNF	I	25.4803	0.286296
Brain - Putamen (basal ganglia)	BDNF	I	11.697	0.164747
Brain - Hypothalamus	BDNF	I	67.9811	0.361602
Brain - Spinal cord (cervical c-1)	BDNF	I	25.7737	0.238645
Brain - Hippocampus	BDNF	I	25.2896	0.145342
Brain - Anterior cingulate cortex (BA24)	BDNF	I	31.0813	0.194258
Ovary	BDNF	I	2.62697	0.0200532
Brain - Cerebellar Hemisphere	BDNF	I	19.532	0.0908466
Liver	BDNF	I	3	0.0666667
Brain - Substantia nigra	BDNF	I	16.6151	0.166151
Kidney - Cortex	BDNF	I	0.200741	0.00514721
Brain - Amygdala	BDNF	I	20.5021	0.155319
Cervix - Ectocervix	BDNF	I	0.634407	0.126881
Fallopian Tube	BDNF	I	0	0
Cervix - Endocervix	BDNF	I	0	0
Bladder	BDNF	I	1.08331	0.0515861
Kidney - Medulla	BDNF	I	0	0
Adipose - Subcutaneous	BDNF	IIc	1.45884	0.00379906
Muscle - Skeletal	BDNF	IIc	5.49586	0.0160698
Artery - Tibial	BDNF	IIc	0.272031	0.00041405
Artery - Coronary	BDNF	IIc	0.00201133	9.66987e-06
Heart - Atrial Appendage	BDNF	IIc	1	0.00543478
Adipose - Visceral (Omentum)	BDNF	IIc	1.21206	0.00272987
Uterus	BDNF	IIc	1.1469	0.0176446
Vagina	BDNF	IIc	0	0
Breast - Mammary Tissue	BDNF	IIc	3.6083	0.0125288
Skin - Not Sun Exposed (Suprapubic)	BDNF	IIc	5.43575	0.0166231
Minor Salivary Gland	BDNF	IIc	2	0.025974
Brain - Cortex	BDNF	IIc	29.2513	0.119882
Adrenal Gland	BDNF	IIc	2.85143	0.0202229
Thyroid	BDNF	IIc	2.74535	0.00531015
Lung	BDNF	IIc	2.14592	0.00404891
Spleen	BDNF	IIc	0.945583	0.00670626
Pancreas	BDNF	IIc	0	0
Esophagus - Muscularis	BDNF	IIc	1.83376	0.00950136
Esophagus - Mucosa	BDNF	IIc	1.22001	0.00368582
Esophagus - Gastroesophageal Junction	BDNF	IIc	3.84635	0.0307708
Stomach	BDNF	IIc	2	0.00900901
Colon - Sigmoid	BDNF	IIc	4.92698	0.0180475
Small Intestine - Terminal Ileum	BDNF	IIc	0.522552	0.00580613
Colon - Transverse	BDNF	IIc	3.38066	0.0114212
Prostate	BDNF	IIc	0.0866063	0.000418388
Testis	BDNF	IIc	5.38776	0.0150918
Nerve - Tibial	BDNF	IIc	11.3836	0.030601
Skin - Sun Exposed (Lower leg)	BDNF	IIc	5.82071	0.0134118
Heart - Left Ventricle	BDNF	IIc	0.590748	0.00157114
Brain - Cerebellum	BDNF	IIc	78.1545	0.324293
Cells - Cultured fibroblasts	BDNF	IIc	0.536981	0.00107396
Whole Blood	BDNF	IIc	1.49586	0.016438
Artery - Aorta	BDNF	IIc	0.850298	0.00200542
Cells - EBV-transformed lymphocytes	BDNF	IIc	1	0.0113636
Pituitary	BDNF	IIc	12.3893	0.0452165
Brain - Frontal Cortex (BA9)	BDNF	IIc	24.785	0.124548
Brain - Caudate (basal ganglia)	BDNF	IIc	5.24112	0.0748732
Brain - Nucleus accumbens (basal ganglia)	BDNF	IIc	5.88987	0.0661783
Brain - Putamen (basal ganglia)	BDNF	IIc	3.97791	0.0560269
Brain - Hypothalamus	BDNF	IIc	28.2777	0.150414
Brain - Spinal cord (cervical c-1)	BDNF	IIc	13.2519	0.122703
Brain - Hippocampus	BDNF	IIc	19.1943	0.110312
Brain - Anterior cingulate cortex (BA24)	BDNF	IIc	14.32	0.0894998
Ovary	BDNF	IIc	6.32423	0.0482765
Brain - Cerebellar Hemisphere	BDNF	IIc	75.9412	0.353215
Liver	BDNF	IIc	3.42819	0.0761821
Brain - Substantia nigra	BDNF	IIc	17.2256	0.172256
Kidney - Cortex	BDNF	IIc	0	0
Brain - Amygdala	BDNF	IIc	15.0725	0.114185
Cervix - Ectocervix	BDNF	IIc	1	0.2
Fallopian Tube	BDNF	IIc	0	0
Cervix - Endocervix	BDNF	IIc	0	0
Bladder	BDNF	IIc	0	0
Kidney - Medulla	BDNF	IIc	0	0
Adipose - Subcutaneous	BDNF	III	5.48259	0.0142776
Muscle - Skeletal	BDNF	III	1.99383	0.00582991
Artery - Tibial	BDNF	III	1.39221	0.00211904
Artery - Coronary	BDNF	III	2.64591	0.0127207
Heart - Atrial Appendage	BDNF	III	4.18833	0.0227627
Adipose - Visceral (Omentum)	BDNF	III	3.40149	0.00766101
Uterus	BDNF	III	1.60015	0.0246177
Vagina	BDNF	III	0	0
Breast - Mammary Tissue	BDNF	III	1.05726	0.00367105
Skin - Not Sun Exposed (Suprapubic)	BDNF	III	3.21577	0.00983417
Minor Salivary Gland	BDNF	III	0.26874	0.00349014
Brain - Cortex	BDNF	III	3.78575	0.0155154
Adrenal Gland	BDNF	III	1.39444	0.00988966
Thyroid	BDNF	III	4.57703	0.00885306
Lung	BDNF	III	1.27433	0.00240439
Spleen	BDNF	III	2.03087	0.0144033
Pancreas	BDNF	III	3	0.0612245
Esophagus - Muscularis	BDNF	III	5.29983	0.0274603
Esophagus - Mucosa	BDNF	III	3.13872	0.00948255
Esophagus - Gastroesophageal Junction	BDNF	III	3.40676	0.0272541
Stomach	BDNF	III	1.62865	0.00733625
Colon - Sigmoid	BDNF	III	2.40806	0.00882074
Small Intestine - Terminal Ileum	BDNF	III	0	0
Colon - Transverse	BDNF	III	3.49241	0.0117987
Prostate	BDNF	III	0.47759	0.0023072
Testis	BDNF	III	0.979895	0.00274481
Nerve - Tibial	BDNF	III	7.68265	0.0206523
Skin - Sun Exposed (Lower leg)	BDNF	III	6.64921	0.0153208
Heart - Left Ventricle	BDNF	III	0.702581	0.00186857
Brain - Cerebellum	BDNF	III	15.7753	0.0654578
Cells - Cultured fibroblasts	BDNF	III	1.39509	0.00279019
Whole Blood	BDNF	III	1.51565	0.0166555
Artery - Aorta	BDNF	III	0.682591	0.00160988
Cells - EBV-transformed lymphocytes	BDNF	III	1	0.0113636
Pituitary	BDNF	III	7.67161	0.0279986
Brain - Frontal Cortex (BA9)	BDNF	III	3.3453	0.0168106
Brain - Caudate (basal ganglia)	BDNF	III	2.76508	0.0395012
Brain - Nucleus accumbens (basal ganglia)	BDNF	III	1.05486	0.0118524
Brain - Putamen (basal ganglia)	BDNF	III	2	0.028169
Brain - Hypothalamus	BDNF	III	2.30491	0.0122602
Brain - Spinal cord (cervical c-1)	BDNF	III	3	0.0277778
Brain - Hippocampus	BDNF	III	5.03474	0.0289353
Brain - Anterior cingulate cortex (BA24)	BDNF	III	2.16289	0.0135181
Ovary	BDNF	III	0	0
Brain - Cerebellar Hemisphere	BDNF	III	8.3269	0.0387298
Liver	BDNF	III	0	0
Brain - Substantia nigra	BDNF	III	3.20895	0.0320895
Kidney - Cortex	BDNF	III	0.407414	0.0104465
Brain - Amygdala	BDNF	III	2.02279	0.0153242
Cervix - Ectocervix	BDNF	III	0	0
Fallopian Tube	BDNF	III	0	0
Cervix - Endocervix	BDNF	III	0	0
Bladder	BDNF	III	0.158676	0.00755599
Kidney - Medulla	BDNF	III	0	0
Adipose - Subcutaneous	BDNF	IV	152.072	0.396021
Muscle - Skeletal	BDNF	IV	114.541	0.334915
Artery - Tibial	BDNF	IV	260.473	0.396459
Artery - Coronary	BDNF	IV	64.8013	0.311545
Heart - Atrial Appendage	BDNF	IV	81.0199	0.440326
Adipose - Visceral (Omentum)	BDNF	IV	214.531	0.483177
Uterus	BDNF	IV	14.6134	0.224822
Vagina	BDNF	IV	43.0052	0.373959
Breast - Mammary Tissue	BDNF	IV	86.6495	0.300866
Skin - Not Sun Exposed (Suprapubic)	BDNF	IV	107.176	0.327755
Minor Salivary Gland	BDNF	IV	20.185	0.262143
Brain - Cortex	BDNF	IV	158.313	0.648826
Adrenal Gland	BDNF	IV	48.9488	0.347154
Thyroid	BDNF	IV	164.321	0.317836
Lung	BDNF	IV	82.0423	0.154797
Spleen	BDNF	IV	58.4613	0.414619
Pancreas	BDNF	IV	4	0.0816327
Esophagus - Muscularis	BDNF	IV	53.1168	0.275217
Esophagus - Mucosa	BDNF	IV	109.921	0.332086
Esophagus - Gastroesophageal Junction	BDNF	IV	37.6629	0.301304
Stomach	BDNF	IV	80.3533	0.361952
Colon - Sigmoid	BDNF	IV	86.6867	0.317534
Small Intestine - Terminal Ileum	BDNF	IV	34.3378	0.381531
Colon - Transverse	BDNF	IV	111.258	0.375872
Prostate	BDNF	IV	61.3605	0.296427
Testis	BDNF	IV	36.2844	0.101637
Nerve - Tibial	BDNF	IV	113.999	0.306448
Skin - Sun Exposed (Lower leg)	BDNF	IV	129.44	0.298249
Heart - Left Ventricle	BDNF	IV	119.969	0.319065
Brain - Cerebellum	BDNF	IV	91.3571	0.379075
Cells - Cultured fibroblasts	BDNF	IV	96.5417	0.193083
Whole Blood	BDNF	IV	16.8973	0.185685
Artery - Aorta	BDNF	IV	112.025	0.26421
Cells - EBV-transformed lymphocytes	BDNF	IV	37.708	0.4285
Pituitary	BDNF	IV	62.1872	0.226961
Brain - Frontal Cortex (BA9)	BDNF	IV	130.345	0.655001
Brain - Caudate (basal ganglia)	BDNF	IV	27.9558	0.399368
Brain - Nucleus accumbens (basal ganglia)	BDNF	IV	31.3187	0.351896
Brain - Putamen (basal ganglia)	BDNF	IV	22.9692	0.32351
Brain - Hypothalamus	BDNF	IV	58.7503	0.312502
Brain - Spinal cord (cervical c-1)	BDNF	IV	31.0492	0.287493
Brain - Hippocampus	BDNF	IV	85.5615	0.491733
Brain - Anterior cingulate cortex (BA24)	BDNF	IV	89.5097	0.559436
Ovary	BDNF	IV	41.0838	0.313617
Brain - Cerebellar Hemisphere	BDNF	IV	90.117	0.419149
Liver	BDNF	IV	15.3476	0.341059
Brain - Substantia nigra	BDNF	IV	39.9184	0.399184
Kidney - Cortex	BDNF	IV	17.157	0.439922
Brain - Amygdala	BDNF	IV	62.3279	0.472181
Cervix - Ectocervix	BDNF	IV	2.59933	0.519865
Fallopian Tube	BDNF	IV	0	0
Cervix - Endocervix	BDNF	IV	2.02746	0.506865
Bladder	BDNF	IV	6.91979	0.329514
Kidney - Medulla	BDNF	IV	0.562527	0.281264
Adipose - Subcutaneous	BDNF	Others	13.1351	0.034206
Muscle - Skeletal	BDNF	Others	16.8823	0.0493636
Artery - Tibial	BDNF	Others	14.3683	0.0218696
Artery - Coronary	BDNF	Others	10.1967	0.0490225
Heart - Atrial Appendage	BDNF	Others	10.6248	0.0577437
Adipose - Visceral (Omentum)	BDNF	Others	12.9708	0.0292134
Uterus	BDNF	Others	9.40116	0.144633
Vagina	BDNF	Others	7.41833	0.0645072
Breast - Mammary Tissue	BDNF	Others	14.4544	0.0501888
Skin - Not Sun Exposed (Suprapubic)	BDNF	Others	26.5085	0.0810659
Minor Salivary Gland	BDNF	Others	1.80957	0.0235009
Brain - Cortex	BDNF	Others	13.7641	0.0564103
Adrenal Gland	BDNF	Others	8.2725	0.0586702
Thyroid	BDNF	Others	29.6862	0.0574202
Lung	BDNF	Others	16.1949	0.0305563
Spleen	BDNF	Others	4.34578	0.0308212
Pancreas	BDNF	Others	3.92396	0.0800807
Esophagus - Muscularis	BDNF	Others	24.9648	0.129351
Esophagus - Mucosa	BDNF	Others	10.0054	0.0302278
Esophagus - Gastroesophageal Junction	BDNF	Others	7.60334	0.0608267
Stomach	BDNF	Others	7.18994	0.0323871
Colon - Sigmoid	BDNF	Others	13.3402	0.0488654
Small Intestine - Terminal Ileum	BDNF	Others	3.3288	0.0369867
Colon - Transverse	BDNF	Others	16.529	0.0558411
Prostate	BDNF	Others	7.88311	0.0380826
Testis	BDNF	Others	26.248	0.0735237
Nerve - Tibial	BDNF	Others	26.4442	0.0710865
Skin - Sun Exposed (Lower leg)	BDNF	Others	18.9129	0.0435781
Heart - Left Ventricle	BDNF	Others	32.6716	0.0868925
Brain - Cerebellum	BDNF	Others	23.0381	0.0955939
Cells - Cultured fibroblasts	BDNF	Others	11.637	0.023274
Whole Blood	BDNF	Others	4.08399	0.044879
Artery - Aorta	BDNF	Others	17.9767	0.042398
Cells - EBV-transformed lymphocytes	BDNF	Others	9.95555	0.113131
Pituitary	BDNF	Others	9.81305	0.0358141
Brain - Frontal Cortex (BA9)	BDNF	Others	9.10188	0.0457381
Brain - Caudate (basal ganglia)	BDNF	Others	6.98981	0.0998545
Brain - Nucleus accumbens (basal ganglia)	BDNF	Others	5.83453	0.0655565
Brain - Putamen (basal ganglia)	BDNF	Others	6.75103	0.0950849
Brain - Hypothalamus	BDNF	Others	7.23656	0.0384923
Brain - Spinal cord (cervical c-1)	BDNF	Others	9.09526	0.0842154
Brain - Hippocampus	BDNF	Others	15.2591	0.0876959
Brain - Anterior cingulate cortex (BA24)	BDNF	Others	10.5159	0.0657246
Ovary	BDNF	Others	9.75912	0.0744971
Brain - Cerebellar Hemisphere	BDNF	Others	9.16818	0.0426427
Liver	BDNF	Others	7.23573	0.160794
Brain - Substantia nigra	BDNF	Others	4.70538	0.0470538
Kidney - Cortex	BDNF	Others	1	0.025641
Brain - Amygdala	BDNF	Others	12.3783	0.0937751
Cervix - Ectocervix	BDNF	Others	0	0
Fallopian Tube	BDNF	Others	0	0
Cervix - Endocervix	BDNF	Others	0.10988	0.02747
Bladder	BDNF	Others	0.0185843	0.000884969
Kidney - Medulla	BDNF	Others	0	0
Adipose - Subcutaneous	BDNF	VI	198.515	0.516967
Muscle - Skeletal	BDNF	VI	190.401	0.556728
Artery - Tibial	BDNF	VI	377.674	0.574846
Artery - Coronary	BDNF	VI	128.78	0.619134
Heart - Atrial Appendage	BDNF	VI	79.2089	0.430483
Adipose - Visceral (Omentum)	BDNF	VI	203.03	0.457274
Uterus	BDNF	VI	35.9357	0.552857
Vagina	BDNF	VI	61.351	0.533487
Breast - Mammary Tissue	BDNF	VI	174.662	0.606464
Skin - Not Sun Exposed (Suprapubic)	BDNF	VI	172.256	0.526778
Minor Salivary Gland	BDNF	VI	47.972	0.623013
Brain - Cortex	BDNF	VI	16.3533	0.0670217
Adrenal Gland	BDNF	VI	65.7452	0.466278
Thyroid	BDNF	VI	307.261	0.594316
Lung	BDNF	VI	421.309	0.794923
Spleen	BDNF	VI	69.5321	0.493136
Pancreas	BDNF	VI	33.4083	0.681803
Esophagus - Muscularis	BDNF	VI	100.045	0.518368
Esophagus - Mucosa	BDNF	VI	202.418	0.611535
Esophagus - Gastroesophageal Junction	BDNF	VI	63.5783	0.508626
Stomach	BDNF	VI	120.056	0.540794
Colon - Sigmoid	BDNF	VI	148.887	0.545373
Small Intestine - Terminal Ileum	BDNF	VI	49.8109	0.553454
Colon - Transverse	BDNF	VI	144.441	0.487976
Prostate	BDNF	VI	133.515	0.644999
Testis	BDNF	VI	243.575	0.682282
Nerve - Tibial	BDNF	VI	183.325	0.49281
Skin - Sun Exposed (Lower leg)	BDNF	VI	248.575	0.572755
Heart - Left Ventricle	BDNF	VI	221.176	0.588233
Brain - Cerebellum	BDNF	VI	14.726	0.0611038
Cells - Cultured fibroblasts	BDNF	VI	386.695	0.773389
Whole Blood	BDNF	VI	41.2309	0.453087
Artery - Aorta	BDNF	VI	289.9	0.683726
Cells - EBV-transformed lymphocytes	BDNF	VI	32.44	0.368637
Pituitary	BDNF	VI	87.9638	0.321036
Brain - Frontal Cortex (BA9)	BDNF	VI	13.6874	0.0687807
Brain - Caudate (basal ganglia)	BDNF	VI	14.0063	0.20009
Brain - Nucleus accumbens (basal ganglia)	BDNF	VI	19.4217	0.218221
Brain - Putamen (basal ganglia)	BDNF	VI	23.6048	0.332463
Brain - Hypothalamus	BDNF	VI	23.4494	0.124731
Brain - Spinal cord (cervical c-1)	BDNF	VI	25.83	0.239167
Brain - Hippocampus	BDNF	VI	23.6607	0.135981
Brain - Anterior cingulate cortex (BA24)	BDNF	VI	12.4102	0.0775635
Ovary	BDNF	VI	71.2059	0.543556
Brain - Cerebellar Hemisphere	BDNF	VI	11.9147	0.0554173
Liver	BDNF	VI	15.9884	0.355299
Brain - Substantia nigra	BDNF	VI	18.3265	0.183265
Kidney - Cortex	BDNF	VI	20.2349	0.518843
Brain - Amygdala	BDNF	VI	19.6964	0.149215
Cervix - Ectocervix	BDNF	VI	0.766268	0.153254
Fallopian Tube	BDNF	VI	2	1
Cervix - Endocervix	BDNF	VI	1.86266	0.465665
Bladder	BDNF	VI	12.8196	0.610459
Kidney - Medulla	BDNF	VI	1.43747	0.718736

## Sheet: GTEx NTRK2 counts
Sample_ID	SMTSD	Gene	Exon	Isoform	Norm_CPM
GTEX-1117F-0226-SM-5GZZ7	Adipose - Subcutaneous	NTRK2	15	TrkB-T1	20.0875
GTEX-1117F-0426-SM-5EGHI	Muscle - Skeletal	NTRK2	15	TrkB-T1	0.42926
GTEX-1117F-0526-SM-5EGHJ	Artery - Tibial	NTRK2	15	TrkB-T1	16.7516
GTEX-1117F-0626-SM-5N9CS	Artery - Coronary	NTRK2	15	TrkB-T1	23.3384
GTEX-1117F-0726-SM-5GIEN	Heart - Atrial Appendage	NTRK2	15	TrkB-T1	7.30475
GTEX-1117F-1326-SM-5EGHH	Adipose - Visceral (Omentum)	NTRK2	15	TrkB-T1	2.28979
GTEX-1117F-2426-SM-5EGGH	Uterus	NTRK2	15	TrkB-T1	1.46353
GTEX-1117F-2526-SM-5GZY6	Vagina	NTRK2	15	TrkB-T1	6.81083
GTEX-1117F-2826-SM-5GZXL	Breast - Mammary Tissue	NTRK2	15	TrkB-T1	6.27482
GTEX-1117F-2926-SM-5GZYI	Skin - Not Sun Exposed (Suprapubic)	NTRK2	15	TrkB-T1	2.53004
GTEX-1117F-3026-SM-5GZYU	Minor Salivary Gland	NTRK2	15	TrkB-T1	6.99623
GTEX-1117F-3226-SM-5N9CT	Brain - Cortex	NTRK2	15	TrkB-T1	79.697
GTEX-111CU-0126-SM-5GZWZ	Adrenal Gland	NTRK2	15	TrkB-T1	1.02207
GTEX-111CU-0226-SM-5GZXC	Thyroid	NTRK2	15	TrkB-T1	31.2741
GTEX-111CU-0326-SM-5GZXO	Lung	NTRK2	15	TrkB-T1	0.5187
GTEX-111CU-0426-SM-5GZY1	Spleen	NTRK2	15	TrkB-T1	2.70729
GTEX-111CU-0526-SM-5EGHK	Pancreas	NTRK2	15	TrkB-T1	8.37902
GTEX-111CU-0626-SM-5EGHL	Esophagus - Muscularis	NTRK2	15	TrkB-T1	0.759559
GTEX-111CU-0726-SM-5GZYD	Esophagus - Mucosa	NTRK2	15	TrkB-T1	2.81719
GTEX-111CU-0826-SM-5EGIJ	Esophagus - Gastroesophageal Junction	NTRK2	15	TrkB-T1	1.10237
GTEX-111CU-0926-SM-5EGIK	Stomach	NTRK2	15	TrkB-T1	0.123709
GTEX-111CU-1026-SM-5EGIL	Adipose - Visceral (Omentum)	NTRK2	15	TrkB-T1	7.03047
GTEX-111CU-1126-SM-5EGIM	Skin - Not Sun Exposed (Suprapubic)	NTRK2	15	TrkB-T1	1.75402
GTEX-111CU-1226-SM-5EGIN	Colon - Sigmoid	NTRK2	15	TrkB-T1	1.77306
GTEX-111CU-1326-SM-5NQ8L	Small Intestine - Terminal Ileum	NTRK2	15	TrkB-T1	3.02121
GTEX-111CU-1426-SM-5GZYP	Colon - Transverse	NTRK2	15	TrkB-T1	0.446192
GTEX-111CU-1526-SM-5N9FS	Prostate	NTRK2	15	TrkB-T1	0.805672
GTEX-111CU-1726-SM-5EGHM	Testis	NTRK2	15	TrkB-T1	0.857647
GTEX-111CU-1826-SM-5GZYN	Adipose - Subcutaneous	NTRK2	15	TrkB-T1	25.9925
GTEX-111CU-2026-SM-5GZZC	Muscle - Skeletal	NTRK2	15	TrkB-T1	0.560272
GTEX-111CU-2226-SM-5N9G5	Nerve - Tibial	NTRK2	15	TrkB-T1	22.9445
GTEX-111FC-0126-SM-5N9DL	Skin - Sun Exposed (Lower leg)	NTRK2	15	TrkB-T1	7.9588
GTEX-111FC-0226-SM-5N9B8	Adipose - Subcutaneous	NTRK2	15	TrkB-T1	68.0974
GTEX-111FC-0326-SM-5GZZ1	Muscle - Skeletal	NTRK2	15	TrkB-T1	1.01069
GTEX-111FC-0426-SM-5N9CV	Artery - Tibial	NTRK2	15	TrkB-T1	47.425
GTEX-111FC-0526-SM-5GZZ8	Nerve - Tibial	NTRK2	15	TrkB-T1	60.5264
GTEX-111FC-0626-SM-5N9CU	Heart - Atrial Appendage	NTRK2	15	TrkB-T1	14.2313
GTEX-111FC-0826-SM-5GZWO	Heart - Left Ventricle	NTRK2	15	TrkB-T1	5.12155
GTEX-111FC-1026-SM-5GZX1	Thyroid	NTRK2	15	TrkB-T1	66.5113
GTEX-111FC-1126-SM-5GZWU	Lung	NTRK2	15	TrkB-T1	1.96841
GTEX-111FC-1326-SM-5N9D9	Spleen	NTRK2	15	TrkB-T1	19.3541
GTEX-111FC-1926-SM-5GZYC	Testis	NTRK2	15	TrkB-T1	1.23974
GTEX-111FC-2026-SM-5GZYO	Prostate	NTRK2	15	TrkB-T1	3.70927
GTEX-111FC-2526-SM-5GZXU	Skin - Not Sun Exposed (Suprapubic)	NTRK2	15	TrkB-T1	15.1844
GTEX-111FC-2926-SM-5GZY7	Minor Salivary Gland	NTRK2	15	TrkB-T1	11.2253
GTEX-111FC-3126-SM-5GZZ2	Brain - Cortex	NTRK2	15	TrkB-T1	88.0002
GTEX-111FC-3326-SM-5GZYV	Brain - Cerebellum	NTRK2	15	TrkB-T1	12.5201
GTEX-111VG-0008-SM-5Q5BG	Cells - Cultured fibroblasts	NTRK2	15	TrkB-T1	0.0439758
GTEX-111VG-0326-SM-5GZX7	Heart - Atrial Appendage	NTRK2	15	TrkB-T1	9.40929
GTEX-111VG-0526-SM-5N9BW	Thyroid	NTRK2	15	TrkB-T1	43.1659
GTEX-111VG-0726-SM-5GIDC	Lung	NTRK2	15	TrkB-T1	7.65873
GTEX-111VG-1626-SM-5EGIO	Skin - Not Sun Exposed (Suprapubic)	NTRK2	15	TrkB-T1	2.49602
GTEX-111VG-1926-SM-5GIDO	Testis	NTRK2	15	TrkB-T1	0.439957
GTEX-111VG-2226-SM-5N9DU	Colon - Transverse	NTRK2	15	TrkB-T1	6.9777
GTEX-111VG-2326-SM-5N9BK	Adipose - Subcutaneous	NTRK2	15	TrkB-T1	31.6129
GTEX-111VG-2426-SM-5GZXD	Skin - Sun Exposed (Lower leg)	NTRK2	15	TrkB-T1	10.3511
GTEX-111VG-2526-SM-5GZXP	Nerve - Tibial	NTRK2	15	TrkB-T1	49.1597
GTEX-111VG-2626-SM-5GZY2	Muscle - Skeletal	NTRK2	15	TrkB-T1	0.541448
GTEX-111YS-0006-SM-5NQBE	Whole Blood	NTRK2	15	TrkB-T1	0.00777609
GTEX-111YS-0008-SM-5Q5BH	Cells - Cultured fibroblasts	NTRK2	15	TrkB-T1	0.0367294
GTEX-111YS-0126-SM-5987T	Adrenal Gland	NTRK2	15	TrkB-T1	0.32994
GTEX-111YS-0326-SM-5GZZ3	Heart - Atrial Appendage	NTRK2	15	TrkB-T1	4.33394
GTEX-111YS-0426-SM-5987O	Heart - Left Ventricle	NTRK2	15	TrkB-T1	0.824169
GTEX-111YS-0526-SM-5GZXJ	Artery - Aorta	NTRK2	15	TrkB-T1	3.06907
GTEX-111YS-0626-SM-5GZXV	Lung	NTRK2	15	TrkB-T1	0.769434
GTEX-111YS-0726-SM-5GZY8	Thyroid	NTRK2	15	TrkB-T1	22.6755
GTEX-111YS-0826-SM-5GZYK	Esophagus - Gastroesophageal Junction	NTRK2	15	TrkB-T1	1.79114
GTEX-111YS-0926-SM-5EGGI	Esophagus - Mucosa	NTRK2	15	TrkB-T1	4.84005
GTEX-111YS-1026-SM-5GZYE	Esophagus - Muscularis	NTRK2	15	TrkB-T1	1.5629
GTEX-111YS-1126-SM-5GZYQ	Stomach	NTRK2	15	TrkB-T1	0.456144
GTEX-111YS-1226-SM-5EGGJ	Pancreas	NTRK2	15	TrkB-T1	5.88573
GTEX-111YS-1326-SM-5EGGK	Adipose - Visceral (Omentum)	NTRK2	15	TrkB-T1	6.1764
GTEX-111YS-1426-SM-5GID8	Small Intestine - Terminal Ileum	NTRK2	15	TrkB-T1	0.0902282
GTEX-111YS-1526-SM-5GZYW	Skin - Not Sun Exposed (Suprapubic)	NTRK2	15	TrkB-T1	4.88066
GTEX-111YS-1626-SM-5GZZ9	Colon - Transverse	NTRK2	15	TrkB-T1	2.49694
GTEX-111YS-1726-SM-5GIED	Prostate	NTRK2	15	TrkB-T1	3.97686
GTEX-111YS-1826-SM-5GIEP	Colon - Sigmoid	NTRK2	15	TrkB-T1	1.28667
GTEX-111YS-1926-SM-5GICC	Breast - Mammary Tissue	NTRK2	15	TrkB-T1	12.5644
GTEX-111YS-2026-SM-5EGGL	Testis	NTRK2	15	TrkB-T1	0.901228
GTEX-111YS-2126-SM-5EGGM	Nerve - Tibial	NTRK2	15	TrkB-T1	31.5481
GTEX-111YS-2226-SM-5987P	Artery - Tibial	NTRK2	15	TrkB-T1	21.4412
GTEX-111YS-2326-SM-5987L	Muscle - Skeletal	NTRK2	15	TrkB-T1	2.08074
GTEX-111YS-2426-SM-5GZZQ	Adipose - Subcutaneous	NTRK2	15	TrkB-T1	20.4157
GTEX-1122O-0003-SM-5Q5DL	Cells - EBV-transformed lymphocytes	NTRK2	15	TrkB-T1	0.687699
GTEX-1122O-0005-SM-5O99J	Whole Blood	NTRK2	15	TrkB-T1	0.0158926
GTEX-1122O-0008-SM-5QGR2	Cells - Cultured fibroblasts	NTRK2	15	TrkB-T1	0.00792491
GTEX-1122O-0126-SM-5GICA	Lung	NTRK2	15	TrkB-T1	1.25474
GTEX-1122O-0226-SM-5N9DA	Thyroid	NTRK2	15	TrkB-T1	36.4769
GTEX-1122O-0326-SM-5H124	Adrenal Gland	NTRK2	15	TrkB-T1	0.534107
GTEX-1122O-0426-SM-5H12G	Artery - Coronary	NTRK2	15	TrkB-T1	28.2134
GTEX-1122O-0526-SM-5N9DM	Spleen	NTRK2	15	TrkB-T1	4.54121
GTEX-1122O-0626-SM-5N9B9	Heart - Atrial Appendage	NTRK2	15	TrkB-T1	9.87934
GTEX-1122O-0726-SM-5GIEV	Pancreas	NTRK2	15	TrkB-T1	6.38298
GTEX-1122O-0826-SM-5GICV	Heart - Left Ventricle	NTRK2	15	TrkB-T1	0.977493
GTEX-1122O-0926-SM-9YFLC	Adipose - Visceral (Omentum)	NTRK2	15	TrkB-T1	8.86538
GTEX-1122O-1026-SM-9WYSF	Skin - Not Sun Exposed (Suprapubic)	NTRK2	15	TrkB-T1	1.34941
GTEX-1122O-1126-SM-5NQ8X	Artery - Aorta	NTRK2	15	TrkB-T1	1.19988
GTEX-1122O-1226-SM-5H113	Breast - Mammary Tissue	NTRK2	15	TrkB-T1	14.8392
GTEX-1122O-1326-SM-5H11F	Small Intestine - Terminal Ileum	NTRK2	15	TrkB-T1	0.372396
GTEX-1122O-1426-SM-5H11R	Colon - Sigmoid	NTRK2	15	TrkB-T1	1.71253
GTEX-1122O-1526-SM-5N9CL	Colon - Transverse	NTRK2	15	TrkB-T1	1.53297
GTEX-1122O-1626-SM-5N9CX	Esophagus - Muscularis	NTRK2	15	TrkB-T1	1.01435
GTEX-1122O-1726-SM-5GICM	Esophagus - Mucosa	NTRK2	15	TrkB-T1	1.92307
GTEX-1122O-1826-SM-5EGIP	Esophagus - Gastroesophageal Junction	NTRK2	15	TrkB-T1	2.99951
GTEX-1122O-1926-SM-5EGIQ	Stomach	NTRK2	15	TrkB-T1	0.325416
GTEX-1122O-2026-SM-9YFMG	Adipose - Subcutaneous	NTRK2	15	TrkB-T1	32.1947
GTEX-1122O-2126-SM-5EGIR	Skin - Sun Exposed (Lower leg)	NTRK2	15	TrkB-T1	2.66672
GTEX-1122O-2326-SM-9YFL9	Artery - Tibial	NTRK2	15	TrkB-T1	22.5481
GTEX-1122O-2426-SM-5GIDN	Muscle - Skeletal	NTRK2	15	TrkB-T1	1.32564
GTEX-1128S-0005-SM-5P9HI	Whole Blood	NTRK2	15	TrkB-T1	0.14688
GTEX-1128S-0008-SM-5Q5DP	Cells - Cultured fibroblasts	NTRK2	15	TrkB-T1	0.0300862
GTEX-1128S-0126-SM-5H12S	Thyroid	NTRK2	15	TrkB-T1	31.5853
GTEX-1128S-0326-SM-5GZZF	Artery - Aorta	NTRK2	15	TrkB-T1	2.88075
GTEX-1128S-0726-SM-5N9D6	Lung	NTRK2	15	TrkB-T1	7.09873
GTEX-1128S-0826-SM-5GZZI	Pancreas	NTRK2	15	TrkB-T1	5.94526
GTEX-1128S-0926-SM-5GZZU	Adipose - Visceral (Omentum)	NTRK2	15	TrkB-T1	7.19008
GTEX-1128S-1626-SM-5H12O	Colon - Transverse	NTRK2	15	TrkB-T1	2.95656
GTEX-1128S-2126-SM-5H12U	Adipose - Subcutaneous	NTRK2	15	TrkB-T1	12.4943
GTEX-1128S-2326-SM-5GZZY	Skin - Sun Exposed (Lower leg)	NTRK2	15	TrkB-T1	3.87703
GTEX-1128S-2426-SM-5H11B	Muscle - Skeletal	NTRK2	15	TrkB-T1	1.01434
GTEX-1128S-2526-SM-5H11N	Artery - Tibial	NTRK2	15	TrkB-T1	28.5847
GTEX-1128S-2626-SM-5H11Z	Pituitary	NTRK2	15	TrkB-T1	41.2852
GTEX-1128S-2726-SM-5H12C	Brain - Cortex	NTRK2	15	TrkB-T1	138.084
GTEX-1128S-2826-SM-5N9DI	Brain - Cerebellum	NTRK2	15	TrkB-T1	15.1301
GTEX-113IC-0006-SM-5NQ9C	Whole Blood	NTRK2	15	TrkB-T1	0.0276632
GTEX-113IC-0008-SM-5QGRF	Cells - Cultured fibroblasts	NTRK2	15	TrkB-T1	0.0242074
GTEX-113IC-0126-SM-5HL6T	Skin - Sun Exposed (Lower leg)	NTRK2	15	TrkB-T1	38.0372
GTEX-113IC-0226-SM-5HL5C	Adipose - Subcutaneous	NTRK2	15	TrkB-T1	48.7048
GTEX-113IC-0426-SM-5HL5O	Artery - Tibial	NTRK2	15	TrkB-T1	51.416
GTEX-113IC-0526-SM-5HL76	Nerve - Tibial	NTRK2	15	TrkB-T1	28.8721
GTEX-113JC-0006-SM-5O997	Whole Blood	NTRK2	15	TrkB-T1	0.100285
GTEX-113JC-0008-SM-5QGR6	Cells - Cultured fibroblasts	NTRK2	15	TrkB-T1	0.0232664
GTEX-113JC-0126-SM-5EGJW	Thyroid	NTRK2	15	TrkB-T1	29.5948
GTEX-113JC-0726-SM-5GZZR	Adipose - Visceral (Omentum)	NTRK2	15	TrkB-T1	16.4814
GTEX-113JC-0926-SM-5H114	Esophagus - Muscularis	NTRK2	15	TrkB-T1	3.30526
GTEX-113JC-1026-SM-5H117	Esophagus - Gastroesophageal Junction	NTRK2	15	TrkB-T1	2.1761
GTEX-113JC-1926-SM-5N9GE	Vagina	NTRK2	15	TrkB-T1	15.5087
GTEX-113JC-2226-SM-5EGJG	Uterus	NTRK2	15	TrkB-T1	6.52754
GTEX-113JC-2326-SM-5EQ4E	Skin - Sun Exposed (Lower leg)	NTRK2	15	TrkB-T1	9.38844
GTEX-113JC-2726-SM-5EGIS	Muscle - Skeletal	NTRK2	15	TrkB-T1	0.510068
GTEX-113JC-2826-SM-5EGIT	Pituitary	NTRK2	15	TrkB-T1	2.6048
GTEX-117XS-0005-SM-5PNU6	Whole Blood	NTRK2	15	TrkB-T1	0.287387
GTEX-117XS-0008-SM-5Q5DQ	Cells - Cultured fibroblasts	NTRK2	15	TrkB-T1	0.0346452
GTEX-117XS-0426-SM-5GZZN	Artery - Aorta	NTRK2	15	TrkB-T1	1.1598
GTEX-117XS-0526-SM-5987Q	Thyroid	NTRK2	15	TrkB-T1	42.104
GTEX-117XS-0726-SM-5H131	Heart - Atrial Appendage	NTRK2	15	TrkB-T1	9.20966
GTEX-117XS-1926-SM-5GICO	Breast - Mammary Tissue	NTRK2	15	TrkB-T1	22.9447
GTEX-117XS-2026-SM-5GID1	Testis	NTRK2	15	TrkB-T1	0.778081
GTEX-117XS-2226-SM-5GIE1	Colon - Sigmoid	NTRK2	15	TrkB-T1	3.86994
GTEX-117XS-2526-SM-5H11G	Muscle - Skeletal	NTRK2	15	TrkB-T1	0.851541
GTEX-117XS-2726-SM-5N9BL	Skin - Sun Exposed (Lower leg)	NTRK2	15	TrkB-T1	2.5627
GTEX-117XS-2926-SM-5N9BX	Pituitary	NTRK2	15	TrkB-T1	7.22536
GTEX-117XS-3026-SM-5N9CA	Brain - Cortex	NTRK2	15	TrkB-T1	34.2314
GTEX-117XS-3126-SM-5GIDP	Brain - Cerebellum	NTRK2	15	TrkB-T1	10.8643
GTEX-117YW-0005-SM-5NQ8Z	Whole Blood	NTRK2	15	TrkB-T1	0.107222
GTEX-117YW-0008-SM-5QGRD	Cells - Cultured fibroblasts	NTRK2	15	TrkB-T1	0.0139482
GTEX-117YW-0126-SM-5EGGN	Thyroid	NTRK2	15	TrkB-T1	56.9959
GTEX-117YW-0226-SM-5N9CM	Artery - Aorta	NTRK2	15	TrkB-T1	1.99227
GTEX-117YW-0326-SM-5N9CY	Heart - Left Ventricle	NTRK2	15	TrkB-T1	2.52776
GTEX-117YW-0426-SM-5GZZZ	Heart - Atrial Appendage	NTRK2	15	TrkB-T1	0.925707
GTEX-117YW-0526-SM-5H11C	Lung	NTRK2	15	TrkB-T1	4.83227
GTEX-117YW-0826-SM-5H11O	Adipose - Visceral (Omentum)	NTRK2	15	TrkB-T1	11.9684
GTEX-117YW-1426-SM-5EGGO	Prostate	NTRK2	15	TrkB-T1	7.31898
GTEX-117YW-1526-SM-5EGGP	Testis	NTRK2	15	TrkB-T1	0.985869
GTEX-117YW-1826-SM-5PNY5	Colon - Transverse	NTRK2	15	TrkB-T1	0.816575
GTEX-117YW-1926-SM-5H121	Esophagus - Mucosa	NTRK2	15	TrkB-T1	1.49592
GTEX-117YW-2026-SM-5N9BH	Esophagus - Muscularis	NTRK2	15	TrkB-T1	1.78574
GTEX-117YW-2226-SM-5N9DB	Stomach	NTRK2	15	TrkB-T1	0.286697
GTEX-117YW-2426-SM-5Q5AE	Muscle - Skeletal	NTRK2	15	TrkB-T1	0.520321
GTEX-117YW-2626-SM-5GZZH	Skin - Sun Exposed (Lower leg)	NTRK2	15	TrkB-T1	18.8984
GTEX-117YW-2726-SM-5GZZT	Artery - Tibial	NTRK2	15	TrkB-T1	25.7604
GTEX-117YW-2826-SM-5H116	Pituitary	NTRK2	15	TrkB-T1	2.37165
GTEX-117YX-0126-SM-5EGH5	Adrenal Gland	NTRK2	15	TrkB-T1	0.594952
GTEX-117YX-0226-SM-5EGH6	Pancreas	NTRK2	15	TrkB-T1	2.68823
GTEX-117YX-0326-SM-5GICL	Small Intestine - Terminal Ileum	NTRK2	15	TrkB-T1	3.08477
GTEX-117YX-0526-SM-5EGJH	Colon - Sigmoid	NTRK2	15	TrkB-T1	1.24053
GTEX-117YX-0626-SM-5EGJI	Heart - Atrial Appendage	NTRK2	15	TrkB-T1	5.36739
GTEX-117YX-0726-SM-5GIET	Adipose - Visceral (Omentum)	NTRK2	15	TrkB-T1	3.11913
GTEX-117YX-0826-SM-5H11J	Colon - Transverse	NTRK2	15	TrkB-T1	2.3784
GTEX-117YX-1026-SM-5H11V	Stomach	NTRK2	15	TrkB-T1	0.423462
GTEX-117YX-1126-SM-5H128	Heart - Left Ventricle	NTRK2	15	TrkB-T1	0.670909
GTEX-117YX-1226-SM-5H11S	Thyroid	NTRK2	15	TrkB-T1	26.6947
GTEX-117YX-1326-SM-5H125	Lung	NTRK2	15	TrkB-T1	0.796689
GTEX-117YX-1426-SM-5H12H	Breast - Mammary Tissue	NTRK2	15	TrkB-T1	16.4812
GTEX-117YX-1526-SM-5H12T	Prostate	NTRK2	15	TrkB-T1	2.06894
GTEX-117YX-1726-SM-5GZZS	Artery - Coronary	NTRK2	15	TrkB-T1	5.09072
GTEX-117YX-1826-SM-5H12K	Esophagus - Muscularis	NTRK2	15	TrkB-T1	4.53449
GTEX-117YX-1926-SM-5GIEC	Skin - Not Sun Exposed (Suprapubic)	NTRK2	15	TrkB-T1	5.53462
GTEX-117YX-2026-SM-5GIEF	Testis	NTRK2	15	TrkB-T1	1.77931
GTEX-117YX-2126-SM-5GIEL	Spleen	NTRK2	15	TrkB-T1	4.11551
GTEX-117YX-2226-SM-5EGJJ	Adipose - Subcutaneous	NTRK2	15	TrkB-T1	13.485
GTEX-117YX-2326-SM-5H12W	Skin - Sun Exposed (Lower leg)	NTRK2	15	TrkB-T1	6.25269
GTEX-117YX-2426-SM-5GZZJ	Nerve - Tibial	NTRK2	15	TrkB-T1	26.2594
GTEX-117YX-2526-SM-5EQ4Q	Muscle - Skeletal	NTRK2	15	TrkB-T1	0.830399
GTEX-117YX-2626-SM-5EQ53	Artery - Tibial	NTRK2	15	TrkB-T1	29.8719
GTEX-1192W-0005-SM-5NQBQ	Whole Blood	NTRK2	15	TrkB-T1	0.0396364
GTEX-1192W-0008-SM-5QGRE	Cells - Cultured fibroblasts	NTRK2	15	TrkB-T1	0.0339382
GTEX-1192W-0126-SM-5EGGS	Thyroid	NTRK2	15	TrkB-T1	46.581
GTEX-1192W-0226-SM-5EGGT	Heart - Atrial Appendage	NTRK2	15	TrkB-T1	5.83357
GTEX-1192W-2626-SM-5Q5AF	Skin - Sun Exposed (Lower leg)	NTRK2	15	TrkB-T1	9.92806
GTEX-1192W-3026-SM-5GZZV	Pituitary	NTRK2	15	TrkB-T1	2.212
GTEX-1192X-0005-SM-5NQC3	Whole Blood	NTRK2	15	TrkB-T1	0.0292298
GTEX-1192X-0008-SM-5Q5B7	Cells - Cultured fibroblasts	NTRK2	15	TrkB-T1	0.00597151
GTEX-1192X-0011-R10a-SM-DO941	Brain - Frontal Cortex (BA9)	NTRK2	15	TrkB-T1	130.375
GTEX-1192X-0011-R5a-SM-DNZZA	Brain - Caudate (basal ganglia)	NTRK2	15	TrkB-T1	197.45
GTEX-1192X-0011-R6a-SM-DNZZB	Brain - Nucleus accumbens (basal ganglia)	NTRK2	15	TrkB-T1	182.074
GTEX-1192X-0011-R7b-SM-DNZZC	Brain - Putamen (basal ganglia)	NTRK2	15	TrkB-T1	189.714
GTEX-1192X-0011-R8b-SM-DO11U	Brain - Hypothalamus	NTRK2	15	TrkB-T1	66.397
GTEX-1192X-0011-R9b-SM-DO934	Brain - Spinal cord (cervical c-1)	NTRK2	15	TrkB-T1	31.457
GTEX-1192X-0226-SM-5H12D	Skin - Sun Exposed (Lower leg)	NTRK2	15	TrkB-T1	4.22498
GTEX-1192X-0326-SM-5H11U	Nerve - Tibial	NTRK2	15	TrkB-T1	21.1753
GTEX-1192X-0426-SM-5GIEE	Muscle - Skeletal	NTRK2	15	TrkB-T1	0.602819
GTEX-1192X-0726-SM-5987R	Heart - Atrial Appendage	NTRK2	15	TrkB-T1	7.48949
GTEX-1192X-1126-SM-5EGGU	Thyroid	NTRK2	15	TrkB-T1	55.0641
GTEX-1192X-1526-SM-5H11I	Adipose - Visceral (Omentum)	NTRK2	15	TrkB-T1	9.54054
GTEX-1192X-1826-SM-5GIE2	Esophagus - Gastroesophageal Junction	NTRK2	15	TrkB-T1	3.65905
GTEX-1192X-2326-SM-5987X	Breast - Mammary Tissue	NTRK2	15	TrkB-T1	8.01434
GTEX-1192X-2526-SM-59868	Small Intestine - Terminal Ileum	NTRK2	15	TrkB-T1	3.7727
GTEX-1192X-2726-SM-5N9DN	Skin - Not Sun Exposed (Suprapubic)	NTRK2	15	TrkB-T1	3.06761
GTEX-1192X-2926-SM-5N9BA	Minor Salivary Gland	NTRK2	15	TrkB-T1	3.65364
GTEX-1192X-3026-SM-5N9BM	Pituitary	NTRK2	15	TrkB-T1	6.85533
GTEX-1192X-3126-SM-5N9BY	Brain - Cortex	NTRK2	15	TrkB-T1	110.133
GTEX-1192X-3226-SM-5987D	Brain - Cerebellum	NTRK2	15	TrkB-T1	5.48255
GTEX-11DXW-0006-SM-5NQ7Y	Whole Blood	NTRK2	15	TrkB-T1	0.0807333
GTEX-11DXW-0008-SM-5Q59V	Cells - Cultured fibroblasts	NTRK2	15	TrkB-T1	0.0417558
GTEX-11DXW-0011-R1a-SM-DNZZD	Brain - Hippocampus	NTRK2	15	TrkB-T1	114.078
GTEX-11DXW-0011-R3b-SM-DNZZE	Brain - Anterior cingulate cortex (BA24)	NTRK2	15	TrkB-T1	127.893
GTEX-11DXW-0011-R5b-SM-DO11D	Brain - Caudate (basal ganglia)	NTRK2	15	TrkB-T1	103.75
GTEX-11DXW-0011-R6a-SM-DO11N	Brain - Nucleus accumbens (basal ganglia)	NTRK2	15	TrkB-T1	51.1634
GTEX-11DXW-0011-R7b-SM-DO119	Brain - Putamen (basal ganglia)	NTRK2	15	TrkB-T1	81.5414
GTEX-11DXW-0226-SM-5H122	Skin - Sun Exposed (Lower leg)	NTRK2	15	TrkB-T1	10.8924
GTEX-11DXW-0326-SM-5H11W	Adipose - Subcutaneous	NTRK2	15	TrkB-T1	45.0547
GTEX-11DXW-0426-SM-5H12E	Nerve - Tibial	NTRK2	15	TrkB-T1	34.0431
GTEX-11DXW-0526-SM-5H127	Artery - Tibial	NTRK2	15	TrkB-T1	66.1557
GTEX-11DXW-0626-SM-5N9ER	Breast - Mammary Tissue	NTRK2	15	TrkB-T1	16.3581
GTEX-11DXW-0726-SM-5H12J	Muscle - Skeletal	NTRK2	15	TrkB-T1	0.616512
GTEX-11DXW-0826-SM-5H118	Skin - Not Sun Exposed (Suprapubic)	NTRK2	15	TrkB-T1	11.1131
GTEX-11DXW-1026-SM-5H11K	Brain - Cerebellum	NTRK2	15	TrkB-T1	15.3313
GTEX-11DXW-1126-SM-5H12Q	Brain - Cortex	NTRK2	15	TrkB-T1	111.943
GTEX-11DXW-1226-SM-5H133	Pituitary	NTRK2	15	TrkB-T1	10.0729
GTEX-11DXX-0005-SM-5NQ8B	Whole Blood	NTRK2	15	TrkB-T1	0.0540106
GTEX-11DXX-0008-SM-5Q5B8	Cells - Cultured fibroblasts	NTRK2	15	TrkB-T1	0.0366691
GTEX-11DXX-0126-SM-5EGH7	Adrenal Gland	NTRK2	15	TrkB-T1	0.277392
GTEX-11DXX-0226-SM-5P9HL	Thyroid	NTRK2	15	TrkB-T1	24.9176
GTEX-11DXX-0326-SM-5PNWC	Heart - Left Ventricle	NTRK2	15	TrkB-T1	1.3915
GTEX-11DXX-0426-SM-5EQ5F	Artery - Aorta	NTRK2	15	TrkB-T1	3.51961
GTEX-11DXX-0526-SM-5PNVR	Heart - Atrial Appendage	NTRK2	15	TrkB-T1	6.36764
GTEX-11DXX-0626-SM-5Q5AG	Lung	NTRK2	15	TrkB-T1	0.205879
GTEX-11DXX-0726-SM-5H12X	Spleen	NTRK2	15	TrkB-T1	1.78488
GTEX-11DXX-0826-SM-5GZZP	Artery - Coronary	NTRK2	15	TrkB-T1	29.6537
GTEX-11DXX-0926-SM-5H112	Pancreas	NTRK2	15	TrkB-T1	3.99635
GTEX-11DXX-1026-SM-5H11E	Esophagus - Muscularis	NTRK2	15	TrkB-T1	1.11638
GTEX-11DXX-1126-SM-5GZZK	Esophagus - Mucosa	NTRK2	15	TrkB-T1	3.14306
GTEX-11DXX-1226-SM-5GICD	Esophagus - Gastroesophageal Junction	NTRK2	15	TrkB-T1	1.8845
GTEX-11DXX-1326-SM-5GIDZ	Stomach	NTRK2	15	TrkB-T1	0.473553
GTEX-11DXX-1426-SM-5GIDU	Ovary	NTRK2	15	TrkB-T1	11.2084
GTEX-11DXX-1526-SM-5H115	Uterus	NTRK2	15	TrkB-T1	2.94388
GTEX-11DXX-1626-SM-5H11H	Small Intestine - Terminal Ileum	NTRK2	15	TrkB-T1	0.329671
GTEX-11DXX-1726-SM-5H11T	Vagina	NTRK2	15	TrkB-T1	3.55245
GTEX-11DXX-1826-SM-5H126	Colon - Transverse	NTRK2	15	TrkB-T1	0.647626
GTEX-11DXX-1926-SM-5EGJK	Colon - Sigmoid	NTRK2	15	TrkB-T1	4.09695
GTEX-11DXX-2026-SM-5EGJL	Adipose - Visceral (Omentum)	NTRK2	15	TrkB-T1	12.9452
GTEX-11DXX-2126-SM-5PNYR	Skin - Not Sun Exposed (Suprapubic)	NTRK2	15	TrkB-T1	3.00052
GTEX-11DXX-2326-SM-9YFKS	Adipose - Subcutaneous	NTRK2	15	TrkB-T1	12.3449
GTEX-11DXX-2426-SM-5GZZW	Skin - Sun Exposed (Lower leg)	NTRK2	15	TrkB-T1	4.49747
GTEX-11DXX-2526-SM-5H119	Nerve - Tibial	NTRK2	15	TrkB-T1	51.2983
GTEX-11DXX-2626-SM-5Q5A3	Artery - Tibial	NTRK2	15	TrkB-T1	28.5219
GTEX-11DXX-2726-SM-5PNXO	Muscle - Skeletal	NTRK2	15	TrkB-T1	1.48234
GTEX-11DXY-0006-SM-5NQ8N	Whole Blood	NTRK2	15	TrkB-T1	0.0572275
GTEX-11DXY-0008-SM-5QGR4	Cells - Cultured fibroblasts	NTRK2	15	TrkB-T1	0.0207276
GTEX-11DXY-0011-R10b-SM-DO12C	Brain - Frontal Cortex (BA9)	NTRK2	15	TrkB-T1	30.0706
GTEX-11DXY-0011-R11a-SM-DNZZN	Brain - Cerebellar Hemisphere	NTRK2	15	TrkB-T1	9.1865
GTEX-11DXY-0011-R5b-SM-DNZZL	Brain - Caudate (basal ganglia)	NTRK2	15	TrkB-T1	128.292
GTEX-11DXY-0011-R6a-SM-DNZZF	Brain - Nucleus accumbens (basal ganglia)	NTRK2	15	TrkB-T1	100.047
GTEX-11DXY-0011-R7a-SM-DO11L	Brain - Putamen (basal ganglia)	NTRK2	15	TrkB-T1	85.2019
GTEX-11DXY-0011-R8a-SM-DO11M	Brain - Hypothalamus	NTRK2	15	TrkB-T1	39.1068
GTEX-11DXY-0126-SM-5H11Q	Skin - Not Sun Exposed (Suprapubic)	NTRK2	15	TrkB-T1	4.89763
GTEX-11DXY-0226-SM-5H123	Testis	NTRK2	15	TrkB-T1	2.57266
GTEX-11DXY-0326-SM-5H12F	Adipose - Visceral (Omentum)	NTRK2	15	TrkB-T1	15.8438
GTEX-11DXY-0426-SM-5H12R	Thyroid	NTRK2	15	TrkB-T1	41.785
GTEX-11DXY-0526-SM-5EGGQ	Liver	NTRK2	15	TrkB-T1	0.249133
GTEX-11DXY-0826-SM-5EGGR	Heart - Left Ventricle	NTRK2	15	TrkB-T1	0.916513
GTEX-11DXY-1026-SM-5987V	Heart - Atrial Appendage	NTRK2	15	TrkB-T1	8.03179
GTEX-11DXY-1126-SM-5987W	Artery - Coronary	NTRK2	15	TrkB-T1	9.0871
GTEX-11DXY-1326-SM-5987Z	Esophagus - Gastroesophageal Junction	NTRK2	15	TrkB-T1	4.90041
GTEX-11DXY-1426-SM-5N9CN	Esophagus - Mucosa	NTRK2	15	TrkB-T1	2.68627
GTEX-11DXY-1526-SM-5H129	Esophagus - Muscularis	NTRK2	15	TrkB-T1	2.83486
GTEX-11DXY-1626-SM-5H12L	Adrenal Gland	NTRK2	15	TrkB-T1	6.21857
GTEX-11DXY-2026-SM-5N9CZ	Colon - Sigmoid	NTRK2	15	TrkB-T1	3.94
GTEX-11DXY-2326-SM-5GICW	Breast - Mammary Tissue	NTRK2	15	TrkB-T1	28.3754
GTEX-11DXY-2626-SM-5GIE7	Skin - Sun Exposed (Lower leg)	NTRK2	15	TrkB-T1	8.17552
GTEX-11DXY-2726-SM-5GID2	Muscle - Skeletal	NTRK2	15	TrkB-T1	0.558797
GTEX-11DXY-3026-SM-5N9CB	Pituitary	NTRK2	15	TrkB-T1	4.11639
GTEX-11DXY-3126-SM-5N9BT	Brain - Cerebellum	NTRK2	15	TrkB-T1	11.2718
GTEX-11DXY-3226-SM-5GIDE	Brain - Cortex	NTRK2	15	TrkB-T1	84.103
GTEX-11DXZ-0006-SM-5LZZH	Whole Blood	NTRK2	15	TrkB-T1	0.116439
GTEX-11DXZ-0126-SM-5EGGY	Liver	NTRK2	15	TrkB-T1	0.194516
GTEX-11DXZ-0226-SM-5EGGZ	Adrenal Gland	NTRK2	15	TrkB-T1	0.339439
GTEX-11DXZ-0326-SM-5EGH1	Heart - Atrial Appendage	NTRK2	15	TrkB-T1	9.79838
GTEX-11DXZ-0426-SM-5987Y	Artery - Aorta	NTRK2	15	TrkB-T1	9.00313
GTEX-11DXZ-0526-SM-5GU7J	Artery - Coronary	NTRK2	15	TrkB-T1	30.4107
GTEX-11DXZ-0626-SM-5GU77	Heart - Left Ventricle	NTRK2	15	TrkB-T1	1.10951
GTEX-11DXZ-0726-SM-5N9C4	Lung	NTRK2	15	TrkB-T1	0.889022
GTEX-11DXZ-0926-SM-5N9CG	Thyroid	NTRK2	15	TrkB-T1	80.1591
GTEX-11DXZ-1026-SM-5N9D5	Esophagus - Gastroesophageal Junction	NTRK2	15	TrkB-T1	2.0325
GTEX-11DXZ-1226-SM-5H11L	Esophagus - Mucosa	NTRK2	15	TrkB-T1	2.23465
GTEX-11DXZ-1326-SM-5H11X	Small Intestine - Terminal Ileum	NTRK2	15	TrkB-T1	1.25444
GTEX-11DXZ-1426-SM-5H12A	Adipose - Visceral (Omentum)	NTRK2	15	TrkB-T1	16.4338
GTEX-11DXZ-1626-SM-5GIDI	Colon - Sigmoid	NTRK2	15	TrkB-T1	0.433479
GTEX-11DXZ-1726-SM-5H12M	Colon - Transverse	NTRK2	15	TrkB-T1	2.9037
GTEX-11DXZ-1826-SM-5H12Y	Prostate	NTRK2	15	TrkB-T1	1.78853
GTEX-11DXZ-1926-SM-5GZZL	Breast - Mammary Tissue	NTRK2	15	TrkB-T1	26.6517
GTEX-11DXZ-2026-SM-5987S	Skin - Not Sun Exposed (Suprapubic)	NTRK2	15	TrkB-T1	5.06882
GTEX-11DXZ-2126-SM-59881	Testis	NTRK2	15	TrkB-T1	0.853335
GTEX-11DXZ-2326-SM-5EGGV	Skin - Sun Exposed (Lower leg)	NTRK2	15	TrkB-T1	4.35106
GTEX-11DXZ-2426-SM-5N9DT	Muscle - Skeletal	NTRK2	15	TrkB-T1	0.520821
GTEX-11DXZ-2526-SM-5N9BG	Nerve - Tibial	NTRK2	15	TrkB-T1	37.7428
GTEX-11DXZ-2626-SM-59882	Artery - Tibial	NTRK2	15	TrkB-T1	34.2386
GTEX-11DYG-0006-SM-5NQB2	Whole Blood	NTRK2	15	TrkB-T1	0.0261324
GTEX-11DYG-0008-SM-5QGR5	Cells - Cultured fibroblasts	NTRK2	15	TrkB-T1	0.0224542
GTEX-11DYG-0011-R10b-SM-DNZZO	Brain - Frontal Cortex (BA9)	NTRK2	15	TrkB-T1	41.4503
GTEX-11DYG-0011-R11a-SM-DNZZP	Brain - Cerebellar Hemisphere	NTRK2	15	TrkB-T1	4.47039
GTEX-11DYG-0011-R5a-SM-DO928	Brain - Caudate (basal ganglia)	NTRK2	15	TrkB-T1	78.4037
GTEX-11DYG-0011-R6a-SM-DO936	Brain - Nucleus accumbens (basal ganglia)	NTRK2	15	TrkB-T1	44.6162
GTEX-11DYG-0011-R7b-SM-EXUS6	Brain - Putamen (basal ganglia)	NTRK2	15	TrkB-T1	97.8258
GTEX-11DYG-0011-R8a-SM-DO93F	Brain - Hypothalamus	NTRK2	15	TrkB-T1	48.4402
GTEX-11DYG-0126-SM-59883	Skin - Sun Exposed (Lower leg)	NTRK2	15	TrkB-T1	6.21365
GTEX-11DYG-0426-SM-5987J	Nerve - Tibial	NTRK2	15	TrkB-T1	45.5457
GTEX-11DYG-0826-SM-5N9GH	Thyroid	NTRK2	15	TrkB-T1	64.7886
GTEX-11DYG-0926-SM-5EGGW	Artery - Coronary	NTRK2	15	TrkB-T1	17.1409
GTEX-11DYG-1026-SM-5A5JQ	Heart - Atrial Appendage	NTRK2	15	TrkB-T1	9.77245
GTEX-11DYG-1226-SM-5N9DC	Artery - Aorta	NTRK2	15	TrkB-T1	6.72212
GTEX-11DYG-1326-SM-5N9DO	Esophagus - Mucosa	NTRK2	15	TrkB-T1	5.31328
GTEX-11DYG-1426-SM-5A5JR	Esophagus - Muscularis	NTRK2	15	TrkB-T1	2.67564
GTEX-11DYG-1526-SM-5A5JS	Skin - Not Sun Exposed (Suprapubic)	NTRK2	15	TrkB-T1	8.35211
GTEX-11DYG-1926-SM-5H12I	Esophagus - Gastroesophageal Junction	NTRK2	15	TrkB-T1	2.82312
GTEX-11DYG-2026-SM-5EGGX	Adipose - Visceral (Omentum)	NTRK2	15	TrkB-T1	12.3594
GTEX-11DYG-2526-SM-5N9BB	Prostate	NTRK2	15	TrkB-T1	0.536855
GTEX-11DYG-2926-SM-5H132	Brain - Cerebellum	NTRK2	15	TrkB-T1	8.40395
GTEX-11DYG-3126-SM-5A5L6	Pituitary	NTRK2	15	TrkB-T1	2.9642
GTEX-11DZ1-0008-SM-5QGR3	Cells - Cultured fibroblasts	NTRK2	15	TrkB-T1	0
GTEX-11DZ1-0011-R10b-SM-DO943	Brain - Frontal Cortex (BA9)	NTRK2	15	TrkB-T1	86.3887
GTEX-11DZ1-0011-R11b-SM-DO11W	Brain - Cerebellar Hemisphere	NTRK2	15	TrkB-T1	10.1749
GTEX-11DZ1-0011-R2a-SM-DNZZM	Brain - Substantia nigra	NTRK2	15	TrkB-T1	22.4191
GTEX-11DZ1-0011-R3a-SM-DNZYY	Brain - Anterior cingulate cortex (BA24)	NTRK2	15	TrkB-T1	20.1925
GTEX-11DZ1-0011-R5a-SM-DO11J	Brain - Caudate (basal ganglia)	NTRK2	15	TrkB-T1	49.3573
GTEX-11DZ1-0011-R6b-SM-DNZZG	Brain - Nucleus accumbens (basal ganglia)	NTRK2	15	TrkB-T1	82.5648
GTEX-11DZ1-0011-R7a-SM-DNZZH	Brain - Putamen (basal ganglia)	NTRK2	15	TrkB-T1	70.23
GTEX-11DZ1-0011-R8b-SM-DNZZI	Brain - Hypothalamus	NTRK2	15	TrkB-T1	73.4347
GTEX-11DZ1-0011-R9a-SM-DO933	Brain - Spinal cord (cervical c-1)	NTRK2	15	TrkB-T1	12.9986
GTEX-11DZ1-0126-SM-5985Q	Skin - Sun Exposed (Lower leg)	NTRK2	15	TrkB-T1	8.42855
GTEX-11DZ1-0226-SM-5A5KF	Adipose - Subcutaneous	NTRK2	15	TrkB-T1	15.8974
GTEX-11DZ1-0326-SM-5N9BN	Breast - Mammary Tissue	NTRK2	15	TrkB-T1	4.00047
GTEX-11DZ1-0426-SM-5H11A	Lung	NTRK2	15	TrkB-T1	5.144
GTEX-11DZ1-0926-SM-5EQ5R	Muscle - Skeletal	NTRK2	15	TrkB-T1	0.211006
GTEX-11DZ1-2026-SM-5A5KG	Esophagus - Mucosa	NTRK2	15	TrkB-T1	5.83922
GTEX-11DZ1-2426-SM-5GZZX	Skin - Not Sun Exposed (Suprapubic)	NTRK2	15	TrkB-T1	4.62028
GTEX-11DZ1-2726-SM-5A5KH	Thyroid	NTRK2	15	TrkB-T1	101.161
GTEX-11DZ1-2926-SM-5A5KI	Brain - Cerebellum	NTRK2	15	TrkB-T1	13.7506
GTEX-11EI6-0005-SM-5N9GN	Whole Blood	NTRK2	15	TrkB-T1	0.0488661
GTEX-11EI6-0008-SM-5QGR7	Cells - Cultured fibroblasts	NTRK2	15	TrkB-T1	0.0163469
GTEX-11EI6-0011-R10a-SM-DO93R	Brain - Frontal Cortex (BA9)	NTRK2	15	TrkB-T1	189.32
GTEX-11EI6-0011-R11a-SM-DO11V	Brain - Cerebellar Hemisphere	NTRK2	15	TrkB-T1	5.81598
GTEX-11EI6-0011-R1a-SM-DO93L	Brain - Hippocampus	NTRK2	15	TrkB-T1	71.0497
GTEX-11EI6-0011-R8a-SM-DO93M	Brain - Hypothalamus	NTRK2	15	TrkB-T1	54.7051
GTEX-11EI6-0126-SM-5985R	Skin - Sun Exposed (Lower leg)	NTRK2	15	TrkB-T1	9.79983
GTEX-11EI6-0226-SM-5EQ64	Adipose - Subcutaneous	NTRK2	15	TrkB-T1	44.9656
GTEX-11EI6-0326-SM-5EQ6G	Muscle - Skeletal	NTRK2	15	TrkB-T1	1.13751
GTEX-11EI6-0426-SM-5EQ43	Nerve - Tibial	NTRK2	15	TrkB-T1	46.3777
GTEX-11EI6-0526-SM-5985S	Artery - Tibial	NTRK2	15	TrkB-T1	25.1097
GTEX-11EI6-0626-SM-5985T	Breast - Mammary Tissue	NTRK2	15	TrkB-T1	23.2555
GTEX-11EI6-0726-SM-59866	Thyroid	NTRK2	15	TrkB-T1	68.1766
GTEX-11EI6-0826-SM-5985V	Lung	NTRK2	15	TrkB-T1	2.77872
GTEX-11EI6-1526-SM-5P9GL	Esophagus - Mucosa	NTRK2	15	TrkB-T1	2.01585
GTEX-11EI6-2226-SM-5EGJM	Testis	NTRK2	15	TrkB-T1	1.83967
GTEX-11EI6-2426-SM-5PNVS	Stomach	NTRK2	15	TrkB-T1	7.55535
GTEX-11EI6-2626-SM-5PNVT	Colon - Sigmoid	NTRK2	15	TrkB-T1	3.26768
GTEX-11EI6-2826-SM-5H11D	Skin - Not Sun Exposed (Suprapubic)	NTRK2	15	TrkB-T1	15.113
GTEX-11EI6-2926-SM-5985U	Brain - Cerebellum	NTRK2	15	TrkB-T1	13.5413
GTEX-11EI6-3026-SM-5GZZO	Brain - Cortex	NTRK2	15	TrkB-T1	152.132
GTEX-11EI6-3126-SM-5H111	Pituitary	NTRK2	15	TrkB-T1	18.1901
GTEX-11EM3-0001-SM-5Q5BD	Cells - EBV-transformed lymphocytes	NTRK2	15	TrkB-T1	1.37056
GTEX-11EM3-0005-SM-5N9DK	Whole Blood	NTRK2	15	TrkB-T1	0.0369605
GTEX-11EM3-0126-SM-5985K	Thyroid	NTRK2	15	TrkB-T1	29.6496
GTEX-11EM3-0226-SM-5985Y	Artery - Aorta	NTRK2	15	TrkB-T1	2.46166
GTEX-11EM3-0326-SM-5A5KJ	Adrenal Gland	NTRK2	15	TrkB-T1	0.467194
GTEX-11EM3-0426-SM-5N9BZ	Heart - Atrial Appendage	NTRK2	15	TrkB-T1	7.35383
GTEX-11EM3-0526-SM-5H12N	Artery - Coronary	NTRK2	15	TrkB-T1	17.3171
GTEX-11EM3-0626-SM-5H12Z	Heart - Left Ventricle	NTRK2	15	TrkB-T1	0.668836
GTEX-11EM3-0726-SM-5GZZM	Esophagus - Muscularis	NTRK2	15	TrkB-T1	2.22902
GTEX-11EM3-0826-SM-5N9CC	Esophagus - Mucosa	NTRK2	15	TrkB-T1	3.49436
GTEX-11EM3-0926-SM-5A5KK	Esophagus - Gastroesophageal Junction	NTRK2	15	TrkB-T1	1.91344
GTEX-11EM3-1026-SM-5A5KL	Stomach	NTRK2	15	TrkB-T1	0.509722
GTEX-11EM3-1126-SM-5A5KM	Adipose - Visceral (Omentum)	NTRK2	15	TrkB-T1	6.6461
GTEX-11EM3-1226-SM-5N9DD	Skin - Not Sun Exposed (Suprapubic)	NTRK2	15	TrkB-T1	6.08578
GTEX-11EM3-1326-SM-5N9C6	Breast - Mammary Tissue	NTRK2	15	TrkB-T1	35.0391
GTEX-11EM3-1526-SM-5A5KN	Colon - Transverse	NTRK2	15	TrkB-T1	1.11354
GTEX-11EM3-1626-SM-5N9CO	Colon - Sigmoid	NTRK2	15	TrkB-T1	1.5389
GTEX-11EM3-1726-SM-5N9D1	Ovary	NTRK2	15	TrkB-T1	8.09795
GTEX-11EM3-1826-SM-5A5KO	Vagina	NTRK2	15	TrkB-T1	15.6025
GTEX-11EM3-1926-SM-5987U	Uterus	NTRK2	15	TrkB-T1	9.0355
GTEX-11EM3-2126-SM-5H11M	Muscle - Skeletal	NTRK2	15	TrkB-T1	1.11684
GTEX-11EM3-2226-SM-5H11Y	Artery - Tibial	NTRK2	15	TrkB-T1	35.1401
GTEX-11EM3-2326-SM-5H12B	Adipose - Subcutaneous	NTRK2	15	TrkB-T1	15.3364
GTEX-11EM3-2426-SM-59861	Skin - Sun Exposed (Lower leg)	NTRK2	15	TrkB-T1	7.29504
GTEX-11EMC-0002-SM-5Q5DO	Cells - EBV-transformed lymphocytes	NTRK2	15	TrkB-T1	0.181682
GTEX-11EMC-0006-SM-5O9DN	Whole Blood	NTRK2	15	TrkB-T1	0.132086
GTEX-11EMC-0008-SM-5Q5DR	Cells - Cultured fibroblasts	NTRK2	15	TrkB-T1	0.01735
GTEX-11EMC-0011-R10a-SM-DNZZJ	Brain - Frontal Cortex (BA9)	NTRK2	15	TrkB-T1	113.068
GTEX-11EMC-0011-R11b-SM-DNZZK	Brain - Cerebellar Hemisphere	NTRK2	15	TrkB-T1	4.90558
GTEX-11EMC-0011-R2b-SM-DO114	Brain - Substantia nigra	NTRK2	15	TrkB-T1	41.3607
GTEX-11EMC-0011-R8b-SM-DO91Z	Brain - Hypothalamus	NTRK2	15	TrkB-T1	17.3176
GTEX-11EMC-0011-R9b-SM-DO921	Brain - Spinal cord (cervical c-1)	NTRK2	15	TrkB-T1	26.6114
GTEX-11EMC-0126-SM-5EGKV	Lung	NTRK2	15	TrkB-T1	15.9838
GTEX-11EMC-0226-SM-5EGLP	Thyroid	NTRK2	15	TrkB-T1	50.2475
GTEX-11EMC-0526-SM-5EGJN	Adrenal Gland	NTRK2	15	TrkB-T1	0.33131
GTEX-11EMC-0726-SM-5EGJO	Heart - Left Ventricle	NTRK2	15	TrkB-T1	1.77015
GTEX-11EMC-0826-SM-59862	Heart - Atrial Appendage	NTRK2	15	TrkB-T1	5.7181
GTEX-11EMC-0926-SM-59863	Artery - Aorta	NTRK2	15	TrkB-T1	9.55972
GTEX-11EMC-1426-SM-5N9E4	Colon - Sigmoid	NTRK2	15	TrkB-T1	4.32419
GTEX-11EMC-1726-SM-5H11P	Ovary	NTRK2	15	TrkB-T1	3.69834
GTEX-11EMC-1826-SM-5A5JT	Uterus	NTRK2	15	TrkB-T1	2.92623
GTEX-11EMC-1926-SM-5A5JU	Vagina	NTRK2	15	TrkB-T1	6.38505
GTEX-11EMC-2026-SM-5A5JV	Breast - Mammary Tissue	NTRK2	15	TrkB-T1	22.3032
GTEX-11EMC-2226-SM-5A5JW	Esophagus - Mucosa	NTRK2	15	TrkB-T1	3.50658
GTEX-11EMC-2526-SM-5PNVU	Minor Salivary Gland	NTRK2	15	TrkB-T1	7.46713
GTEX-11EMC-2626-SM-59864	Muscle - Skeletal	NTRK2	15	TrkB-T1	0.621551
GTEX-11EMC-2826-SM-5PNY6	Adipose - Subcutaneous	NTRK2	15	TrkB-T1	14.6367
GTEX-11EMC-2926-SM-5EQ4F	Skin - Sun Exposed (Lower leg)	NTRK2	15	TrkB-T1	14.9475
GTEX-11EMC-3026-SM-5EQ4R	Artery - Tibial	NTRK2	15	TrkB-T1	23.9693
GTEX-11EMC-3126-SM-5EGJP	Pituitary	NTRK2	15	TrkB-T1	10.3593
GTEX-11EMC-3226-SM-5EGKW	Brain - Cortex	NTRK2	15	TrkB-T1	177.211
GTEX-11EMC-3326-SM-5P9JH	Brain - Cerebellum	NTRK2	15	TrkB-T1	28.5576
GTEX-11EQ8-0006-SM-5P9HJ	Whole Blood	NTRK2	15	TrkB-T1	0.1046
GTEX-11EQ8-0008-SM-5Q5DJ	Cells - Cultured fibroblasts	NTRK2	15	TrkB-T1	0.0418546
GTEX-11EQ8-0226-SM-5EQ5G	Adipose - Subcutaneous	NTRK2	15	TrkB-T1	20.0743
GTEX-11EQ8-0426-SM-5N9DP	Artery - Tibial	NTRK2	15	TrkB-T1	68.4824
GTEX-11EQ8-0526-SM-5N9BC	Muscle - Skeletal	NTRK2	15	TrkB-T1	0.489391
GTEX-11EQ8-0826-SM-5N9FG	Thyroid	NTRK2	15	TrkB-T1	28.2057
GTEX-11EQ8-0926-SM-5H12V	Skin - Not Sun Exposed (Suprapubic)	NTRK2	15	TrkB-T1	3.62197
GTEX-11EQ8-1326-SM-5EGJQ	Heart - Atrial Appendage	NTRK2	15	TrkB-T1	6.12283
GTEX-11EQ8-1426-SM-5EGJR	Testis	NTRK2	15	TrkB-T1	0.758453
GTEX-11EQ8-2626-SM-5N9BO	Colon - Sigmoid	NTRK2	15	TrkB-T1	1.92453
GTEX-11EQ9-0002-SM-5QGQ1	Cells - EBV-transformed lymphocytes	NTRK2	15	TrkB-T1	2.55894
GTEX-11EQ9-0006-SM-5LUB6	Whole Blood	NTRK2	15	TrkB-T1	0.129974
GTEX-11EQ9-0008-SM-5Q5DK	Cells - Cultured fibroblasts	NTRK2	15	TrkB-T1	0.042587
GTEX-11EQ9-0126-SM-5986I	Adrenal Gland	NTRK2	15	TrkB-T1	0.743071
GTEX-11EQ9-0226-SM-5A5JX	Lung	NTRK2	15	TrkB-T1	0.519058
GTEX-11EQ9-0426-SM-5A5JY	Spleen	NTRK2	15	TrkB-T1	2.28163
GTEX-11EQ9-0526-SM-5A5JZ	Liver	NTRK2	15	TrkB-T1	0.207891
GTEX-11EQ9-0626-SM-5A5K1	Thyroid	NTRK2	15	TrkB-T1	21.7854
GTEX-11EQ9-0726-SM-5A5K2	Esophagus - Mucosa	NTRK2	15	TrkB-T1	2.56157
GTEX-11EQ9-0826-SM-5986Y	Esophagus - Muscularis	NTRK2	15	TrkB-T1	1.30201
GTEX-11EQ9-0926-SM-5HL6I	Esophagus - Gastroesophageal Junction	NTRK2	15	TrkB-T1	0.708326
GTEX-11EQ9-1026-SM-5H134	Pancreas	NTRK2	15	TrkB-T1	6.76574
GTEX-11EQ9-1126-SM-5987I	Adipose - Visceral (Omentum)	NTRK2	15	TrkB-T1	3.34158
GTEX-11EQ9-1226-SM-5987E	Stomach	NTRK2	15	TrkB-T1	1.71788
GTEX-11EQ9-1326-SM-5985X	Small Intestine - Terminal Ileum	NTRK2	15	TrkB-T1	0.329193
GTEX-11EQ9-1426-SM-5987G	Colon - Transverse	NTRK2	15	TrkB-T1	1.31542
GTEX-11EQ9-1526-SM-5PNY7	Colon - Sigmoid	NTRK2	15	TrkB-T1	1.09731
GTEX-11EQ9-1626-SM-5PNY8	Skin - Not Sun Exposed (Suprapubic)	NTRK2	15	TrkB-T1	4.93541
GTEX-11EQ9-1726-SM-5HL6U	Prostate	NTRK2	15	TrkB-T1	3.06653
GTEX-11EQ9-1826-SM-5Q5AJ	Breast - Mammary Tissue	NTRK2	15	TrkB-T1	11.2224
GTEX-11EQ9-1926-SM-5PNVV	Testis	NTRK2	15	TrkB-T1	0.875952
GTEX-11EQ9-2026-SM-5P9JI	Minor Salivary Gland	NTRK2	15	TrkB-T1	3.32051
GTEX-11EQ9-2126-SM-5PNVW	Muscle - Skeletal	NTRK2	15	TrkB-T1	0.602488
GTEX-11EQ9-2226-SM-5987H	Artery - Tibial	NTRK2	15	TrkB-T1	30.8623
GTEX-11EQ9-2326-SM-5HL5H	Nerve - Tibial	NTRK2	15	TrkB-T1	27.4701
GTEX-11EQ9-2426-SM-5HL5T	Skin - Sun Exposed (Lower leg)	NTRK2	15	TrkB-T1	2.25355
GTEX-11EQ9-2526-SM-5HL66	Adipose - Subcutaneous	NTRK2	15	TrkB-T1	15.1314
GTEX-11GS4-0006-SM-5SI9M	Whole Blood	NTRK2	15	TrkB-T1	0.0690808
GTEX-11GS4-0008-SM-5QGRA	Cells - Cultured fibroblasts	NTRK2	15	TrkB-T1	0.0134955
GTEX-11GS4-0011-R1a-SM-DO129	Brain - Hippocampus	NTRK2	15	TrkB-T1	122.989
GTEX-11GS4-0011-R2a-SM-DO942	Brain - Substantia nigra	NTRK2	15	TrkB-T1	81.1642
GTEX-11GS4-0226-SM-5HL77	Skin - Not Sun Exposed (Suprapubic)	NTRK2	15	TrkB-T1	7.42984
GTEX-11GS4-0326-SM-5N9F7	Artery - Aorta	NTRK2	15	TrkB-T1	3.13303
GTEX-11GS4-0426-SM-5N9CD	Heart - Atrial Appendage	NTRK2	15	TrkB-T1	9.86214
GTEX-11GS4-0526-SM-5A5KQ	Heart - Left Ventricle	NTRK2	15	TrkB-T1	6.02723
GTEX-11GS4-0626-SM-5A5LC	Artery - Coronary	NTRK2	15	TrkB-T1	20.4722
GTEX-11GS4-0826-SM-5986J	Thyroid	NTRK2	15	TrkB-T1	54.3591
GTEX-11GS4-1026-SM-5N9DE	Adipose - Visceral (Omentum)	NTRK2	15	TrkB-T1	15.2881
GTEX-11GS4-1426-SM-5N9D2	Esophagus - Muscularis	NTRK2	15	TrkB-T1	6.01898
GTEX-11GS4-1826-SM-5HL4T	Colon - Sigmoid	NTRK2	15	TrkB-T1	5.3997
GTEX-11GS4-2026-SM-5N9CP	Testis	NTRK2	15	TrkB-T1	1.53486
GTEX-11GS4-2126-SM-5A5KR	Breast - Mammary Tissue	NTRK2	15	TrkB-T1	31.5194
GTEX-11GS4-2326-SM-5A5KS	Kidney - Cortex	NTRK2	15	TrkB-T1	7.29145
GTEX-11GS4-2526-SM-5A5KT	Muscle - Skeletal	NTRK2	15	TrkB-T1	0.372281
GTEX-11GS4-2626-SM-5A5LD	Adipose - Subcutaneous	NTRK2	15	TrkB-T1	75.063
GTEX-11GS4-2726-SM-5A5LE	Skin - Sun Exposed (Lower leg)	NTRK2	15	TrkB-T1	19.6965
GTEX-11GS4-2826-SM-5HL56	Nerve - Tibial	NTRK2	15	TrkB-T1	24.8043
GTEX-11GS4-2926-SM-5A5LF	Artery - Tibial	NTRK2	15	TrkB-T1	25.3814
GTEX-11GS4-3026-SM-5A5LG	Pituitary	NTRK2	15	TrkB-T1	6.81355
GTEX-11GS4-3126-SM-5A5LH	Brain - Cortex	NTRK2	15	TrkB-T1	70.6881
GTEX-11GSO-0005-SM-5O9CA	Whole Blood	NTRK2	15	TrkB-T1	0.0657894
GTEX-11GSO-0011-R1b-SM-57WD3	Brain - Hippocampus	NTRK2	15	TrkB-T1	105.77
GTEX-11GSO-0011-R2a-SM-57WDF	Brain - Substantia nigra	NTRK2	15	TrkB-T1	108.271
GTEX-11GSO-0011-R3b-SM-57WB2	Brain - Anterior cingulate cortex (BA24)	NTRK2	15	TrkB-T1	90.7399
GTEX-11GSO-0226-SM-5A5LV	Adipose - Visceral (Omentum)	NTRK2	15	TrkB-T1	12.9568
GTEX-11GSO-0626-SM-5A5LW	Thyroid	NTRK2	15	TrkB-T1	60.0776
GTEX-11GSO-1926-SM-5A5K3	Breast - Mammary Tissue	NTRK2	15	TrkB-T1	17.7203
GTEX-11GSO-2326-SM-5A5LX	Adipose - Subcutaneous	NTRK2	15	TrkB-T1	26.8439
GTEX-11GSO-2426-SM-5A5LY	Skin - Sun Exposed (Lower leg)	NTRK2	15	TrkB-T1	5.91789
GTEX-11GSO-2526-SM-5PNVX	Muscle - Skeletal	NTRK2	15	TrkB-T1	0.260108
GTEX-11GSO-2626-SM-5Q5AK	Nerve - Tibial	NTRK2	15	TrkB-T1	43.0092
GTEX-11GSO-2826-SM-5HL6Q	Pituitary	NTRK2	15	TrkB-T1	24.7961
GTEX-11GSO-2926-SM-5HL73	Brain - Cortex	NTRK2	15	TrkB-T1	131.608
GTEX-11GSO-3026-SM-5Q5AL	Brain - Cerebellum	NTRK2	15	TrkB-T1	13.3159
GTEX-11GSP-0006-SM-5N9EL	Whole Blood	NTRK2	15	TrkB-T1	0.0429969
GTEX-11GSP-0008-SM-5Q5DM	Cells - Cultured fibroblasts	NTRK2	15	TrkB-T1	0.0489583
GTEX-11GSP-0011-R10a-SM-5NQ7J	Brain - Frontal Cortex (BA9)	NTRK2	15	TrkB-T1	187.944
GTEX-11GSP-0011-R11b-SM-5NQ7V	Brain - Cerebellar Hemisphere	NTRK2	15	TrkB-T1	22.4528
GTEX-11GSP-0011-R1a-SM-9QEJ3	Brain - Hippocampus	NTRK2	15	TrkB-T1	111.582
GTEX-11GSP-0011-R2b-SM-9QEGE	Brain - Substantia nigra	NTRK2	15	TrkB-T1	163.889
GTEX-11GSP-0011-R3a-SM-9QEGF	Brain - Anterior cingulate cortex (BA24)	NTRK2	15	TrkB-T1	198.236
GTEX-11GSP-0011-R5a-SM-57WBE	Brain - Caudate (basal ganglia)	NTRK2	15	TrkB-T1	173.13
GTEX-11GSP-0011-R6b-SM-57WBQ	Brain - Nucleus accumbens (basal ganglia)	NTRK2	15	TrkB-T1	225.176
GTEX-11GSP-0011-R7b-SM-57WC3	Brain - Putamen (basal ganglia)	NTRK2	15	TrkB-T1	162.871
GTEX-11GSP-0011-R8b-SM-5NQ79	Brain - Hypothalamus	NTRK2	15	TrkB-T1	130.515
GTEX-11GSP-0011-R9b-SM-5NQ77	Brain - Spinal cord (cervical c-1)	NTRK2	15	TrkB-T1	47.7305
GTEX-11GSP-0126-SM-5A5KU	Thyroid	NTRK2	15	TrkB-T1	30.7915
GTEX-11GSP-0226-SM-5A5KV	Ovary	NTRK2	15	TrkB-T1	6.71373
GTEX-11GSP-0326-SM-5A5KW	Adrenal Gland	NTRK2	15	TrkB-T1	0.453926
GTEX-11GSP-0426-SM-5A5KX	Pancreas	NTRK2	15	TrkB-T1	1.52116
GTEX-11GSP-0626-SM-5986T	Liver	NTRK2	15	TrkB-T1	0.602985
GTEX-11GSP-0726-SM-5986L	Lung	NTRK2	15	TrkB-T1	3.67623
GTEX-11GSP-0926-SM-9WYSG	Breast - Mammary Tissue	NTRK2	15	TrkB-T1	27.0341
GTEX-11GSP-1026-SM-9WYSH	Adipose - Visceral (Omentum)	NTRK2	15	TrkB-T1	10.5529
GTEX-11GSP-1126-SM-5A5LM	Artery - Aorta	NTRK2	15	TrkB-T1	5.14561
GTEX-11GSP-1226-SM-5985M	Heart - Atrial Appendage	NTRK2	15	TrkB-T1	10.9871
GTEX-11GSP-1326-SM-5A5KY	Heart - Left Ventricle	NTRK2	15	TrkB-T1	1.06438
GTEX-11GSP-1626-SM-5986N	Colon - Transverse	NTRK2	15	TrkB-T1	3.15917
GTEX-11GSP-1726-SM-5A5LI	Esophagus - Muscularis	NTRK2	15	TrkB-T1	4.0852
GTEX-11GSP-1826-SM-5N9DQ	Esophagus - Mucosa	NTRK2	15	TrkB-T1	3.16722
GTEX-11GSP-2126-SM-5HL5E	Stomach	NTRK2	15	TrkB-T1	1.46117
GTEX-11GSP-2226-SM-5HL5Q	Vagina	NTRK2	15	TrkB-T1	30.9239
GTEX-11GSP-2326-SM-5HL63	Skin - Not Sun Exposed (Suprapubic)	NTRK2	15	TrkB-T1	4.49767
GTEX-11GSP-2426-SM-5N9BD	Uterus	NTRK2	15	TrkB-T1	12.7798
GTEX-11GSP-2526-SM-5N9BP	Skin - Sun Exposed (Lower leg)	NTRK2	15	TrkB-T1	23.8584
GTEX-11GSP-2726-SM-5A5LJ	Muscle - Skeletal	NTRK2	15	TrkB-T1	2.004
GTEX-11GSP-2826-SM-5A5LK	Nerve - Tibial	NTRK2	15	TrkB-T1	31.1395
GTEX-11GSP-2926-SM-5N9C2	Artery - Tibial	NTRK2	15	TrkB-T1	31.3443
GTEX-11GSP-3026-SM-5N9CE	Pituitary	NTRK2	15	TrkB-T1	19.0921
GTEX-11GSP-3126-SM-5A5LL	Brain - Cerebellum	NTRK2	15	TrkB-T1	26.9446
GTEX-11GSP-3226-SM-5986O	Brain - Cortex	NTRK2	15	TrkB-T1	189.934
GTEX-11H98-0008-SM-5QGR8	Cells - Cultured fibroblasts	NTRK2	15	TrkB-T1	0.0176663
GTEX-11H98-0011-R10b-SM-5NQ98	Brain - Frontal Cortex (BA9)	NTRK2	15	TrkB-T1	234.232
GTEX-11H98-0011-R11b-SM-5NQ6U	Brain - Cerebellar Hemisphere	NTRK2	15	TrkB-T1	22.8232
GTEX-11H98-0011-R5b-SM-57WCF	Brain - Caudate (basal ganglia)	NTRK2	15	TrkB-T1	269.124
GTEX-11H98-0011-R8a-SM-5NQ8V	Brain - Hypothalamus	NTRK2	15	TrkB-T1	53.2506
GTEX-11H98-0126-SM-5EGHG	Skin - Sun Exposed (Lower leg)	NTRK2	15	TrkB-T1	4.78745
GTEX-11H98-0226-SM-5NQ89	Adipose - Subcutaneous	NTRK2	15	TrkB-T1	11.9489
GTEX-11H98-0326-SM-5HL4S	Muscle - Skeletal	NTRK2	15	TrkB-T1	0.828156
GTEX-11H98-0426-SM-5HL55	Nerve - Tibial	NTRK2	15	TrkB-T1	27.7356
GTEX-11I78-0001-SM-5Q5BE	Cells - EBV-transformed lymphocytes	NTRK2	15	TrkB-T1	0.359217
GTEX-11I78-0005-SM-5N9GB	Whole Blood	NTRK2	15	TrkB-T1	0.00872791
GTEX-11I78-0008-SM-5Q5DI	Cells - Cultured fibroblasts	NTRK2	15	TrkB-T1	0.0760055
GTEX-11I78-0126-SM-5HL6F	Lung	NTRK2	15	TrkB-T1	2.99557
GTEX-11I78-0226-SM-5HL6R	Adipose - Visceral (Omentum)	NTRK2	15	TrkB-T1	10.3602
GTEX-11I78-0526-SM-5986A	Thyroid	NTRK2	15	TrkB-T1	22.4499
GTEX-11I78-0626-SM-5A5LZ	Pancreas	NTRK2	15	TrkB-T1	4.9802
GTEX-11I78-0726-SM-5A5M1	Artery - Aorta	NTRK2	15	TrkB-T1	7.43428
GTEX-11I78-0826-SM-5A5K4	Heart - Left Ventricle	NTRK2	15	TrkB-T1	0.615073
GTEX-11I78-1026-SM-5HL74	Artery - Coronary	NTRK2	15	TrkB-T1	22.1121
GTEX-11I78-1126-SM-5A5K5	Small Intestine - Terminal Ileum	NTRK2	15	TrkB-T1	0.423439
GTEX-11I78-1226-SM-5A5K6	Colon - Transverse	NTRK2	15	TrkB-T1	0.735698
GTEX-11I78-1326-SM-5PNY9	Colon - Sigmoid	NTRK2	15	TrkB-T1	0.255308
GTEX-11I78-1426-SM-5PNVY	Esophagus - Muscularis	NTRK2	15	TrkB-T1	1.13625
GTEX-11I78-1526-SM-5A5K7	Esophagus - Mucosa	NTRK2	15	TrkB-T1	1.77959
GTEX-11I78-1726-SM-5A5M3	Stomach	NTRK2	15	TrkB-T1	0.259052
GTEX-11I78-1826-SM-5A5M4	Adrenal Gland	NTRK2	15	TrkB-T1	0.679092
GTEX-11I78-1926-SM-59878	Ovary	NTRK2	15	TrkB-T1	4.31402
GTEX-11I78-2026-SM-5987C	Vagina	NTRK2	15	TrkB-T1	2.60172
GTEX-11I78-2126-SM-5A5K8	Uterus	NTRK2	15	TrkB-T1	1.178
GTEX-11I78-2226-SM-5PNYA	Breast - Mammary Tissue	NTRK2	15	TrkB-T1	12.2305
GTEX-11I78-2326-SM-5Q5AH	Artery - Tibial	NTRK2	15	TrkB-T1	24.4442
GTEX-11I78-2426-SM-5A5K9	Muscle - Skeletal	NTRK2	15	TrkB-T1	0.380213
GTEX-11I78-2626-SM-5Q5AI	Adipose - Subcutaneous	NTRK2	15	TrkB-T1	17.7759
GTEX-11LCK-0005-SM-5O98U	Whole Blood	NTRK2	15	TrkB-T1	0.0421249
GTEX-11LCK-0008-SM-5Q5BB	Cells - Cultured fibroblasts	NTRK2	15	TrkB-T1	0.0585816
GTEX-11LCK-0126-SM-5A5M5	Spleen	NTRK2	15	TrkB-T1	2.77456
GTEX-11LCK-0226-SM-5A5M6	Pancreas	NTRK2	15	TrkB-T1	5.72343
GTEX-11LCK-0326-SM-5A5M7	Adipose - Visceral (Omentum)	NTRK2	15	TrkB-T1	10.2143
GTEX-11LCK-0426-SM-5A5M8	Lung	NTRK2	15	TrkB-T1	1.06698
GTEX-11LCK-0526-SM-5A5M9	Thyroid	NTRK2	15	TrkB-T1	42.2729
GTEX-11LCK-0726-SM-5PNYC	Artery - Aorta	NTRK2	15	TrkB-T1	3.28083
GTEX-11LCK-0826-SM-5PNYD	Heart - Atrial Appendage	NTRK2	15	TrkB-T1	7.41168
GTEX-11LCK-0926-SM-5A5KA	Heart - Left Ventricle	NTRK2	15	TrkB-T1	0.700469
GTEX-11LCK-1026-SM-5A5KB	Skin - Sun Exposed (Lower leg)	NTRK2	15	TrkB-T1	9.50035
GTEX-11LCK-1126-SM-5A5KC	Adipose - Subcutaneous	NTRK2	15	TrkB-T1	40.4932
GTEX-11LCK-1226-SM-5Q5AM	Muscle - Skeletal	NTRK2	15	TrkB-T1	0.747643
GTEX-11LCK-1326-SM-5Q5AN	Nerve - Tibial	NTRK2	15	TrkB-T1	42.0846
GTEX-11LCK-1426-SM-5HL5R	Artery - Tibial	NTRK2	15	TrkB-T1	30.2083
GTEX-11LCK-1526-SM-5HL64	Esophagus - Gastroesophageal Junction	NTRK2	15	TrkB-T1	0.963897
GTEX-11LCK-1626-SM-5PNYB	Esophagus - Muscularis	NTRK2	15	TrkB-T1	1.04204
GTEX-11LCK-1726-SM-5S2OQ	Esophagus - Mucosa	NTRK2	15	TrkB-T1	2.52662
GTEX-11LCK-1926-SM-5A5KE	Small Intestine - Terminal Ileum	NTRK2	15	TrkB-T1	1.73785
GTEX-11LCK-2026-SM-5A5MA	Colon - Transverse	NTRK2	15	TrkB-T1	0.990403
GTEX-11LCK-2226-SM-5HL4Q	Skin - Not Sun Exposed (Suprapubic)	NTRK2	15	TrkB-T1	4.51311
GTEX-11LCK-2326-SM-5HL53	Testis	NTRK2	15	TrkB-T1	0.481593
GTEX-11LCK-2426-SM-5HL5F	Breast - Mammary Tissue	NTRK2	15	TrkB-T1	10.6712
GTEX-11NSD-0008-SM-5Q5BC	Cells - Cultured fibroblasts	NTRK2	15	TrkB-T1	0.023123
GTEX-11NSD-0126-SM-5987F	Thyroid	NTRK2	15	TrkB-T1	61.751
GTEX-11NSD-0226-SM-5A5LR	Adrenal Gland	NTRK2	15	TrkB-T1	2.43167
GTEX-11NSD-0326-SM-5A5LS	Lung	NTRK2	15	TrkB-T1	0.805827
GTEX-11NSD-0426-SM-5N9CR	Spleen	NTRK2	15	TrkB-T1	3.54215
GTEX-11NSD-0526-SM-5A5LT	Pancreas	NTRK2	15	TrkB-T1	4.03262
GTEX-11NSD-0626-SM-5A5LU	Skin - Not Sun Exposed (Suprapubic)	NTRK2	15	TrkB-T1	4.79014
GTEX-11NSD-0826-SM-5986S	Prostate	NTRK2	15	TrkB-T1	3.7975
GTEX-11NSD-0926-SM-5N9DR	Breast - Mammary Tissue	NTRK2	15	TrkB-T1	23.2025
GTEX-11NSD-1026-SM-5N9BE	Testis	NTRK2	15	TrkB-T1	1.28692
GTEX-11NSD-1126-SM-5N9BQ	Esophagus - Mucosa	NTRK2	15	TrkB-T1	2.96865
GTEX-11NSD-1226-SM-5986Q	Esophagus - Muscularis	NTRK2	15	TrkB-T1	2.20713
GTEX-11NSD-1426-SM-5HL67	Stomach	NTRK2	15	TrkB-T1	0.273366
GTEX-11NSD-1626-SM-5986U	Colon - Transverse	NTRK2	15	TrkB-T1	3.38173
GTEX-11NSD-1726-SM-5N9C3	Small Intestine - Terminal Ileum	NTRK2	15	TrkB-T1	0.987387
GTEX-11NSD-1826-SM-5N9CF	Nerve - Tibial	NTRK2	15	TrkB-T1	27.4778
GTEX-11NSD-2026-SM-5HL5U	Muscle - Skeletal	NTRK2	15	TrkB-T1	0.288596
GTEX-11NSD-2226-SM-5986V	Skin - Sun Exposed (Lower leg)	NTRK2	15	TrkB-T1	5.72188
GTEX-11NUK-0005-SM-5MR5F	Whole Blood	NTRK2	15	TrkB-T1	0.107134
GTEX-11NUK-0008-SM-5Q5B9	Cells - Cultured fibroblasts	NTRK2	15	TrkB-T1	0.0327181
GTEX-11NUK-0011-R4a-SM-DO12B	Brain - Amygdala	NTRK2	15	TrkB-T1	225.161
GTEX-11NUK-0011-R5a-SM-DO93N	Brain - Caudate (basal ganglia)	NTRK2	15	TrkB-T1	189.317
GTEX-11NUK-0011-R6a-SM-DO93O	Brain - Nucleus accumbens (basal ganglia)	NTRK2	15	TrkB-T1	164.651
GTEX-11NUK-0011-R7a-SM-DO93P	Brain - Putamen (basal ganglia)	NTRK2	15	TrkB-T1	143.922
GTEX-11NUK-0126-SM-5A5L3	Skin - Sun Exposed (Lower leg)	NTRK2	15	TrkB-T1	15.4887
GTEX-11NUK-0226-SM-5A5L4	Muscle - Skeletal	NTRK2	15	TrkB-T1	0.319337
GTEX-11NUK-0326-SM-5HL5K	Adipose - Subcutaneous	NTRK2	15	TrkB-T1	68.4479
GTEX-11NUK-0426-SM-5HL5V	Nerve - Tibial	NTRK2	15	TrkB-T1	31.3864
GTEX-11NUK-0526-SM-5A5L5	Artery - Tibial	NTRK2	15	TrkB-T1	51.4637
GTEX-11NUK-0726-SM-5A5ME	Artery - Aorta	NTRK2	15	TrkB-T1	5.12435
GTEX-11NUK-0826-SM-5HL4U	Lung	NTRK2	15	TrkB-T1	2.37863
GTEX-11NUK-0926-SM-5HL57	Heart - Atrial Appendage	NTRK2	15	TrkB-T1	7.25625
GTEX-11NUK-1026-SM-5HL5J	Thyroid	NTRK2	15	TrkB-T1	36.4117
GTEX-11NUK-1226-SM-5P9GM	Liver	NTRK2	15	TrkB-T1	0.552567
GTEX-11NUK-1326-SM-5P9GN	Esophagus - Mucosa	NTRK2	15	TrkB-T1	1.8782
GTEX-11NUK-1426-SM-5HL68	Esophagus - Muscularis	NTRK2	15	TrkB-T1	2.64295
GTEX-11NUK-1726-SM-5A5L2	Esophagus - Gastroesophageal Junction	NTRK2	15	TrkB-T1	1.98107
GTEX-11NUK-2026-SM-5PNVZ	Adipose - Visceral (Omentum)	NTRK2	15	TrkB-T1	20.2
GTEX-11NUK-2426-SM-5BC4U	Stomach	NTRK2	15	TrkB-T1	0.262656
GTEX-11NUK-2626-SM-5A5MB	Testis	NTRK2	15	TrkB-T1	0.923349
GTEX-11NUK-2726-SM-5A5MC	Skin - Not Sun Exposed (Suprapubic)	NTRK2	15	TrkB-T1	7.31153
GTEX-11NUK-2926-SM-5A5MD	Brain - Cortex	NTRK2	15	TrkB-T1	124.875
GTEX-11NUK-3026-SM-5986K	Brain - Cerebellum	NTRK2	15	TrkB-T1	10.9478
GTEX-11NUK-3126-SM-5986M	Pituitary	NTRK2	15	TrkB-T1	9.46693
GTEX-11NV4-0005-SM-5N9EX	Whole Blood	NTRK2	15	TrkB-T1	0.0279249
GTEX-11NV4-0008-SM-5Q5BA	Cells - Cultured fibroblasts	NTRK2	15	TrkB-T1	0.0384599
GTEX-11NV4-0011-R5a-SM-5NQ88	Brain - Caudate (basal ganglia)	NTRK2	15	TrkB-T1	64.0899
GTEX-11NV4-0011-R6a-SM-57WD5	Brain - Nucleus accumbens (basal ganglia)	NTRK2	15	TrkB-T1	118.559
GTEX-11NV4-0011-R7a-SM-57WDH	Brain - Putamen (basal ganglia)	NTRK2	15	TrkB-T1	42.3816
GTEX-11NV4-0326-SM-5HL58	Muscle - Skeletal	NTRK2	15	TrkB-T1	0.708711
GTEX-11NV4-0526-SM-5N9BF	Artery - Tibial	NTRK2	15	TrkB-T1	66.4872
GTEX-11NV4-0626-SM-5N9BR	Thyroid	NTRK2	15	TrkB-T1	48.5583
GTEX-11NV4-0826-SM-5BC4S	Heart - Atrial Appendage	NTRK2	15	TrkB-T1	8.18747
GTEX-11NV4-1126-SM-5HL6J	Lung	NTRK2	15	TrkB-T1	1.01795
GTEX-11NV4-1326-SM-5HL6V	Liver	NTRK2	15	TrkB-T1	0.521137
GTEX-11NV4-1426-SM-5BC4W	Adipose - Visceral (Omentum)	NTRK2	15	TrkB-T1	13.2359
GTEX-11NV4-1726-SM-5N9FC	Testis	NTRK2	15	TrkB-T1	0.895065
GTEX-11NV4-1926-SM-5N9D4	Minor Salivary Gland	NTRK2	15	TrkB-T1	8.48548
GTEX-11NV4-2026-SM-5N9DG	Breast - Mammary Tissue	NTRK2	15	TrkB-T1	31.8399
GTEX-11NV4-2126-SM-5N9DS	Brain - Cortex	NTRK2	15	TrkB-T1	62.2086
GTEX-11NV4-2226-SM-5BC4T	Brain - Cerebellum	NTRK2	15	TrkB-T1	3.60924
GTEX-11NV4-2326-SM-5BC4X	Pituitary	NTRK2	15	TrkB-T1	4.41494
GTEX-11O72-0006-SM-5O9DB	Whole Blood	NTRK2	15	TrkB-T1	0.104625
GTEX-11O72-0008-SM-5Q5DN	Cells - Cultured fibroblasts	NTRK2	15	TrkB-T1	0.0250479
GTEX-11O72-0011-R5a-SM-DO922	Brain - Caudate (basal ganglia)	NTRK2	15	TrkB-T1	151.908
GTEX-11O72-0011-R6a-SM-DNZZQ	Brain - Nucleus accumbens (basal ganglia)	NTRK2	15	TrkB-T1	114.556
GTEX-11O72-0126-SM-59887	Skin - Sun Exposed (Lower leg)	NTRK2	15	TrkB-T1	13.9851
GTEX-11O72-0226-SM-59869	Adipose - Subcutaneous	NTRK2	15	TrkB-T1	24.1367
GTEX-11O72-0326-SM-5986D	Muscle - Skeletal	NTRK2	15	TrkB-T1	1.75693
GTEX-11O72-0426-SM-5BC5B	Artery - Tibial	NTRK2	15	TrkB-T1	40.5538
GTEX-11O72-0526-SM-5Q5AO	Nerve - Tibial	NTRK2	15	TrkB-T1	33.9045
GTEX-11O72-0626-SM-5PNYE	Skin - Not Sun Exposed (Suprapubic)	NTRK2	15	TrkB-T1	13.4061
GTEX-11O72-0726-SM-5P9GO	Testis	NTRK2	15	TrkB-T1	0.810366
GTEX-11O72-1026-SM-5986B	Heart - Atrial Appendage	NTRK2	15	TrkB-T1	6.31343
GTEX-11O72-1126-SM-5N9E2	Heart - Left Ventricle	NTRK2	15	TrkB-T1	3.43389
GTEX-11O72-1326-SM-5BC5A	Lung	NTRK2	15	TrkB-T1	3.81219
GTEX-11O72-1926-SM-5PNW1	Esophagus - Muscularis	NTRK2	15	TrkB-T1	4.5439
GTEX-11O72-2026-SM-5N9G8	Esophagus - Gastroesophageal Junction	NTRK2	15	TrkB-T1	5.01781
GTEX-11O72-2126-SM-5N9FO	Breast - Mammary Tissue	NTRK2	15	TrkB-T1	17.7057
GTEX-11O72-2226-SM-5PNW2	Colon - Transverse	NTRK2	15	TrkB-T1	7.98417
GTEX-11O72-2326-SM-5BC7H	Thyroid	NTRK2	15	TrkB-T1	88.6438
GTEX-11O72-2726-SM-5HL6K	Prostate	NTRK2	15	TrkB-T1	2.62433
GTEX-11O72-2826-SM-5HL6W	Brain - Cerebellum	NTRK2	15	TrkB-T1	7.75598
GTEX-11O72-2926-SM-5BC4V	Brain - Cortex	NTRK2	15	TrkB-T1	63
GTEX-11O72-3026-SM-5986R	Pituitary	NTRK2	15	TrkB-T1	9.0801
GTEX-11OC5-0004-SM-5S2O6	Cells - EBV-transformed lymphocytes	NTRK2	15	TrkB-T1	1.12549
GTEX-11OC5-0006-SM-5N9FA	Whole Blood	NTRK2	15	TrkB-T1	0.0608637
GTEX-11OC5-0008-SM-5S2OH	Cells - Cultured fibroblasts	NTRK2	15	TrkB-T1	0.0282079
GTEX-11OC5-0126-SM-5HL6A	Skin - Sun Exposed (Lower leg)	NTRK2	15	TrkB-T1	9.76636
GTEX-11OC5-0326-SM-5PNW5	Muscle - Skeletal	NTRK2	15	TrkB-T1	0.889554
GTEX-11OC5-0426-SM-5Q5AR	Artery - Tibial	NTRK2	15	TrkB-T1	34.9966
GTEX-11OC5-0526-SM-5N9EE	Nerve - Tibial	NTRK2	15	TrkB-T1	28.865
GTEX-11OC5-0626-SM-5HL6M	Brain - Cerebellum	NTRK2	15	TrkB-T1	11.3383
GTEX-11OC5-0726-SM-5P9JK	Brain - Cortex	NTRK2	15	TrkB-T1	108.317
GTEX-11OF3-0006-SM-5O9CM	Whole Blood	NTRK2	15	TrkB-T1	0.115866
GTEX-11OF3-0008-SM-5S2NH	Cells - Cultured fibroblasts	NTRK2	15	TrkB-T1	0.0111128
GTEX-11OF3-0011-R11a-SM-57WCR	Brain - Cerebellar Hemisphere	NTRK2	15	TrkB-T1	2.8815
GTEX-11OF3-0011-R5a-SM-57WB4	Brain - Caudate (basal ganglia)	NTRK2	15	TrkB-T1	95.7763
GTEX-11OF3-0011-R6b-SM-57WBG	Brain - Nucleus accumbens (basal ganglia)	NTRK2	15	TrkB-T1	99.2501
GTEX-11OF3-0011-R7a-SM-57WCG	Brain - Putamen (basal ganglia)	NTRK2	15	TrkB-T1	57.886
GTEX-11OF3-0011-R8b-SM-57WCS	Brain - Hypothalamus	NTRK2	15	TrkB-T1	73.0073
GTEX-11OF3-0126-SM-5PNYF	Skin - Not Sun Exposed (Suprapubic)	NTRK2	15	TrkB-T1	5.15016
GTEX-11OF3-0626-SM-5BC4Y	Thyroid	NTRK2	15	TrkB-T1	72.218
GTEX-11OF3-0726-SM-5BC4Z	Liver	NTRK2	15	TrkB-T1	0.650778
GTEX-11OF3-0826-SM-5BC51	Adipose - Visceral (Omentum)	NTRK2	15	TrkB-T1	26.7905
GTEX-11OF3-1126-SM-5986C	Lung	NTRK2	15	TrkB-T1	1.17674
GTEX-11OF3-1326-SM-5N9FJ	Kidney - Cortex	NTRK2	15	TrkB-T1	2.19598
GTEX-11OF3-1726-SM-5GU5Q	Prostate	NTRK2	15	TrkB-T1	1.52704
GTEX-11OF3-1826-SM-5987N	Testis	NTRK2	15	TrkB-T1	0.909659
GTEX-11OF3-1926-SM-59889	Breast - Mammary Tissue	NTRK2	15	TrkB-T1	42.8661
GTEX-11OF3-2226-SM-5986F	Esophagus - Muscularis	NTRK2	15	TrkB-T1	3.15892
GTEX-11OF3-2326-SM-5GU73	Esophagus - Gastroesophageal Junction	NTRK2	15	TrkB-T1	7.12116
GTEX-11OF3-2426-SM-5Q5AS	Adipose - Subcutaneous	NTRK2	15	TrkB-T1	42.9842
GTEX-11OF3-2526-SM-5P9JL	Muscle - Skeletal	NTRK2	15	TrkB-T1	0.545299
GTEX-11OF3-2626-SM-5GU7F	Skin - Sun Exposed (Lower leg)	NTRK2	15	TrkB-T1	10.7944
GTEX-11OF3-2926-SM-5HL78	Brain - Cortex	NTRK2	15	TrkB-T1	3.28205
GTEX-11OF3-3026-SM-5GU52	Pituitary	NTRK2	15	TrkB-T1	20.1756
GTEX-11ONC-0005-SM-5O9CY	Whole Blood	NTRK2	15	TrkB-T1	0.0860967
GTEX-11ONC-0008-SM-5S2MG	Cells - Cultured fibroblasts	NTRK2	15	TrkB-T1	0.0647925
GTEX-11ONC-0011-R1a-SM-57WD4	Brain - Hippocampus	NTRK2	15	TrkB-T1	86.4467
GTEX-11ONC-0011-R4b-SM-DO93H	Brain - Amygdala	NTRK2	15	TrkB-T1	165.53
GTEX-11ONC-0011-R5b-SM-DO93I	Brain - Caudate (basal ganglia)	NTRK2	15	TrkB-T1	152.052
GTEX-11ONC-0011-R6a-SM-DO12A	Brain - Nucleus accumbens (basal ganglia)	NTRK2	15	TrkB-T1	185.173
GTEX-11ONC-0011-R7b-SM-DO93J	Brain - Putamen (basal ganglia)	NTRK2	15	TrkB-T1	153.839
GTEX-11ONC-0011-R8b-SM-5NQ87	Brain - Hypothalamus	NTRK2	15	TrkB-T1	135.344
GTEX-11ONC-0011-R9b-SM-5NQ8J	Brain - Spinal cord (cervical c-1)	NTRK2	15	TrkB-T1	35.1164
GTEX-11ONC-0126-SM-5PNW6	Heart - Left Ventricle	NTRK2	15	TrkB-T1	1.54837
GTEX-11ONC-0526-SM-5BC57	Pancreas	NTRK2	15	TrkB-T1	7.50953
GTEX-11ONC-0926-SM-5BC5E	Artery - Aorta	NTRK2	15	TrkB-T1	1.68361
GTEX-11ONC-1026-SM-5GU64	Heart - Atrial Appendage	NTRK2	15	TrkB-T1	3.03367
GTEX-11ONC-1126-SM-5GU6G	Artery - Coronary	NTRK2	15	TrkB-T1	43.1994
GTEX-11ONC-1426-SM-5N9F4	Esophagus - Muscularis	NTRK2	15	TrkB-T1	3.82226
GTEX-11ONC-1526-SM-5GU6S	Esophagus - Mucosa	NTRK2	15	TrkB-T1	1.84495
GTEX-11ONC-1926-SM-5GU75	Colon - Sigmoid	NTRK2	15	TrkB-T1	1.12678
GTEX-11ONC-2026-SM-5HL61	Colon - Transverse	NTRK2	15	TrkB-T1	5.69441
GTEX-11ONC-2126-SM-5HL6E	Breast - Mammary Tissue	NTRK2	15	TrkB-T1	16.9999
GTEX-11ONC-2226-SM-5HL6D	Testis	NTRK2	15	TrkB-T1	1.5241
GTEX-11ONC-2326-SM-5HL6P	Nerve - Tibial	NTRK2	15	TrkB-T1	31.3531
GTEX-11ONC-2426-SM-5GU7H	Muscle - Skeletal	NTRK2	15	TrkB-T1	2.19567
GTEX-11ONC-2526-SM-5986W	Adipose - Subcutaneous	NTRK2	15	TrkB-T1	53.1702
GTEX-11ONC-2726-SM-5N9DZ	Artery - Tibial	NTRK2	15	TrkB-T1	25.7049
GTEX-11ONC-2826-SM-5P9GQ	Pituitary	NTRK2	15	TrkB-T1	11.542
GTEX-11ONC-2926-SM-5P9JM	Brain - Cortex	NTRK2	15	TrkB-T1	104.217
GTEX-11ONC-3026-SM-5985W	Brain - Cerebellum	NTRK2	15	TrkB-T1	29.6343
GTEX-11P7K-0003-SM-5S2OU	Cells - EBV-transformed lymphocytes	NTRK2	15	TrkB-T1	0.399243
GTEX-11P7K-0006-SM-5N9FM	Whole Blood	NTRK2	15	TrkB-T1	0.0603655
GTEX-11P7K-0008-SM-5S2O5	Cells - Cultured fibroblasts	NTRK2	15	TrkB-T1	0.0385993
GTEX-11P7K-0126-SM-5986E	Adrenal Gland	NTRK2	15	TrkB-T1	2.36271
GTEX-11P7K-0226-SM-5986Z	Thyroid	NTRK2	15	TrkB-T1	41.954
GTEX-11P7K-0326-SM-59871	Lung	NTRK2	15	TrkB-T1	0.232466
GTEX-11P7K-0426-SM-5BC5H	Spleen	NTRK2	15	TrkB-T1	2.81782
GTEX-11P7K-0526-SM-5BC5I	Pancreas	NTRK2	15	TrkB-T1	14.0478
GTEX-11P7K-0626-SM-5985Z	Prostate	NTRK2	15	TrkB-T1	4.81659
GTEX-11P7K-0726-SM-5EGKX	Breast - Mammary Tissue	NTRK2	15	TrkB-T1	27.2151
GTEX-11P7K-0826-SM-5BC5F	Adipose - Visceral (Omentum)	NTRK2	15	TrkB-T1	8.42767
GTEX-11P7K-1026-SM-5HL6Y	Testis	NTRK2	15	TrkB-T1	4.45154
GTEX-11P7K-1126-SM-5HL4L	Skin - Not Sun Exposed (Suprapubic)	NTRK2	15	TrkB-T1	5.13963
GTEX-11P7K-1226-SM-5HL4X	Esophagus - Muscularis	NTRK2	15	TrkB-T1	2.06224
GTEX-11P7K-1326-SM-5BC5G	Esophagus - Mucosa	NTRK2	15	TrkB-T1	1.15144
GTEX-11P7K-1426-SM-5EGKY	Esophagus - Gastroesophageal Junction	NTRK2	15	TrkB-T1	4.78844
GTEX-11P7K-1526-SM-5EGI7	Colon - Transverse	NTRK2	15	TrkB-T1	2.5169
GTEX-11P7K-1626-SM-5GU63	Small Intestine - Terminal Ileum	NTRK2	15	TrkB-T1	1.46193
GTEX-11P7K-1726-SM-5GU6F	Stomach	NTRK2	15	TrkB-T1	2.09749
GTEX-11P7K-1826-SM-5HL5A	Colon - Sigmoid	NTRK2	15	TrkB-T1	1.15269
GTEX-11P7K-1926-SM-5GU6R	Muscle - Skeletal	NTRK2	15	TrkB-T1	0.483371
GTEX-11P7K-2026-SM-5GU74	Adipose - Subcutaneous	NTRK2	15	TrkB-T1	24.2239
GTEX-11P7K-2126-SM-5GU7G	Skin - Sun Exposed (Lower leg)	NTRK2	15	TrkB-T1	7.85286
GTEX-11P7K-2226-SM-5GU56	Nerve - Tibial	NTRK2	15	TrkB-T1	21.9001
GTEX-11P7K-2326-SM-5EGKZ	Artery - Tibial	NTRK2	15	TrkB-T1	14.4123
GTEX-11P81-0006-SM-5NQ7A	Whole Blood	NTRK2	15	TrkB-T1	0.077846
GTEX-11P81-0008-SM-5S2OT	Cells - Cultured fibroblasts	NTRK2	15	TrkB-T1	0.0486704
GTEX-11P81-0126-SM-5HL5Y	Thyroid	NTRK2	15	TrkB-T1	47.9607
GTEX-11P81-0226-SM-5HL5M	Lung	NTRK2	15	TrkB-T1	5.0694
GTEX-11P81-0326-SM-5HL6B	Artery - Aorta	NTRK2	15	TrkB-T1	7.05268
GTEX-11P81-0526-SM-59873	Heart - Atrial Appendage	NTRK2	15	TrkB-T1	5.6507
GTEX-11P81-0726-SM-5PNYH	Adipose - Visceral (Omentum)	NTRK2	15	TrkB-T1	17.4724
GTEX-11P81-0826-SM-5P9GR	Esophagus - Mucosa	NTRK2	15	TrkB-T1	4.53225
GTEX-11P81-0926-SM-59874	Esophagus - Muscularis	NTRK2	15	TrkB-T1	2.9798
GTEX-11P81-1026-SM-5GU54	Esophagus - Gastroesophageal Junction	NTRK2	15	TrkB-T1	3.12252
GTEX-11P81-1126-SM-5GU5G	Colon - Transverse	NTRK2	15	TrkB-T1	3.6133
GTEX-11P81-1326-SM-5GU5S	Spleen	NTRK2	15	TrkB-T1	1.22431
GTEX-11P81-1426-SM-5P9JN	Colon - Sigmoid	NTRK2	15	TrkB-T1	3.04699
GTEX-11P81-1526-SM-5P9GS	Ovary	NTRK2	15	TrkB-T1	7.74879
GTEX-11P81-1626-SM-5BC52	Uterus	NTRK2	15	TrkB-T1	3.36029
GTEX-11P81-1926-SM-5BC53	Breast - Mammary Tissue	NTRK2	15	TrkB-T1	24.8201
GTEX-11P81-2026-SM-5P9GT	Minor Salivary Gland	NTRK2	15	TrkB-T1	5.41189
GTEX-11P81-2126-SM-5HL6N	Vagina	NTRK2	15	TrkB-T1	18.4697
GTEX-11P81-2226-SM-5PNYI	Skin - Not Sun Exposed (Suprapubic)	NTRK2	15	TrkB-T1	4.84374
GTEX-11P81-2326-SM-59875	Skin - Sun Exposed (Lower leg)	NTRK2	15	TrkB-T1	6.29844
GTEX-11P81-2426-SM-5GU65	Adipose - Subcutaneous	NTRK2	15	TrkB-T1	44.1792
GTEX-11P81-2526-SM-5GU6H	Muscle - Skeletal	NTRK2	15	TrkB-T1	0.719115
GTEX-11P81-2626-SM-5GU6T	Nerve - Tibial	NTRK2	15	TrkB-T1	29.229
GTEX-11P81-2726-SM-59876	Artery - Tibial	NTRK2	15	TrkB-T1	64.0114
GTEX-11P82-0006-SM-5N9FY	Whole Blood	NTRK2	15	TrkB-T1	0.0468214
GTEX-11P82-0008-SM-5S2MS	Cells - Cultured fibroblasts	NTRK2	15	TrkB-T1	0.0343417
GTEX-11P82-0126-SM-5HL72	Artery - Aorta	NTRK2	15	TrkB-T1	4.04355
GTEX-11P82-0226-SM-5HL4O	Thyroid	NTRK2	15	TrkB-T1	33.9233
GTEX-11P82-0326-SM-5HL51	Adipose - Visceral (Omentum)	NTRK2	15	TrkB-T1	4.95243
GTEX-11P82-0426-SM-5HL5D	Esophagus - Gastroesophageal Junction	NTRK2	15	TrkB-T1	3.6484
GTEX-11P82-0526-SM-5986P	Esophagus - Mucosa	NTRK2	15	TrkB-T1	2.93408
GTEX-11P82-0626-SM-5PNYK	Esophagus - Muscularis	NTRK2	15	TrkB-T1	2.16471
GTEX-11P82-0726-SM-5PNYL	Stomach	NTRK2	15	TrkB-T1	1.86487
GTEX-11P82-0826-SM-5P9GU	Small Intestine - Terminal Ileum	NTRK2	15	TrkB-T1	0.798357
GTEX-11P82-0926-SM-5986X	Minor Salivary Gland	NTRK2	15	TrkB-T1	4.30878
GTEX-11P82-1026-SM-5BC5J	Colon - Transverse	NTRK2	15	TrkB-T1	2.33314
GTEX-11P82-1126-SM-5BC5K	Prostate	NTRK2	15	TrkB-T1	5.07182
GTEX-11P82-1326-SM-5HL62	Breast - Mammary Tissue	NTRK2	15	TrkB-T1	4.99825
GTEX-11P82-1426-SM-DTXFY	Skin - Not Sun Exposed (Suprapubic)	NTRK2	15	TrkB-T1	3.99105
GTEX-11P82-1526-SM-5BC5M	Testis	NTRK2	15	TrkB-T1	0.908092
GTEX-11P82-1626-SM-59879	Skin - Sun Exposed (Lower leg)	NTRK2	15	TrkB-T1	7.18449
GTEX-11P82-1726-SM-5Q5AT	Adipose - Subcutaneous	NTRK2	15	TrkB-T1	17.0853
GTEX-11P82-1826-SM-5PNYJ	Muscle - Skeletal	NTRK2	15	TrkB-T1	0.239833
GTEX-11P82-1926-SM-5Q5AU	Nerve - Tibial	NTRK2	15	TrkB-T1	29.4162
GTEX-11PRG-0005-SM-5NQ6X	Whole Blood	NTRK2	15	TrkB-T1	0.208226
GTEX-11PRG-0008-SM-5S2N5	Cells - Cultured fibroblasts	NTRK2	15	TrkB-T1	0.0589052
GTEX-11PRG-0011-R10b-SM-DO93G	Brain - Frontal Cortex (BA9)	NTRK2	15	TrkB-T1	94.2753
GTEX-11PRG-0011-R11b-SM-DNZZY	Brain - Cerebellar Hemisphere	NTRK2	15	TrkB-T1	12.4346
GTEX-11PRG-0011-R2a-SM-69LQ5	Brain - Substantia nigra	NTRK2	15	TrkB-T1	39.875
GTEX-11PRG-0011-R4a-SM-DNZZR	Brain - Amygdala	NTRK2	15	TrkB-T1	129.917
GTEX-11PRG-0011-R5b-SM-DNZZS	Brain - Caudate (basal ganglia)	NTRK2	15	TrkB-T1	98.9773
GTEX-11PRG-0011-R6b-SM-DO923	Brain - Nucleus accumbens (basal ganglia)	NTRK2	15	TrkB-T1	73.1227
GTEX-11PRG-0011-R7a-SM-DNZZT	Brain - Putamen (basal ganglia)	NTRK2	15	TrkB-T1	107.82
GTEX-11PRG-0126-SM-5BC55	Nerve - Tibial	NTRK2	15	TrkB-T1	26.5624
GTEX-11PRG-0326-SM-5GU53	Muscle - Skeletal	NTRK2	15	TrkB-T1	3.46883
GTEX-11PRG-0626-SM-5BC56	Adipose - Subcutaneous	NTRK2	15	TrkB-T1	80.8738
GTEX-11PRG-0726-SM-5EGL1	Skin - Not Sun Exposed (Suprapubic)	NTRK2	15	TrkB-T1	3.64925
GTEX-11PRG-0826-SM-5EQ6A	Breast - Mammary Tissue	NTRK2	15	TrkB-T1	25.9612
GTEX-11PRG-0926-SM-5EGI8	Lung	NTRK2	15	TrkB-T1	3.82993
GTEX-11PRG-1526-SM-5HL6Z	Adipose - Visceral (Omentum)	NTRK2	15	TrkB-T1	15.4804
GTEX-11PRG-2026-SM-5GU5F	Colon - Sigmoid	NTRK2	15	TrkB-T1	2.85869
GTEX-11PRG-2826-SM-5BC54	Brain - Cerebellum	NTRK2	15	TrkB-T1	20.7154
GTEX-11PRG-2926-SM-5987A	Brain - Cortex	NTRK2	15	TrkB-T1	74.6269
GTEX-11TT1-0004-SM-5S2NT	Cells - EBV-transformed lymphocytes	NTRK2	15	TrkB-T1	0.942042
GTEX-11TT1-0005-SM-5NQ8Y	Whole Blood	NTRK2	15	TrkB-T1	0.0588855
GTEX-11TT1-0008-SM-5S2P8	Cells - Cultured fibroblasts	NTRK2	15	TrkB-T1	0.0223145
GTEX-11TT1-0126-SM-5LUAA	Adrenal Gland	NTRK2	15	TrkB-T1	0.471583
GTEX-11TT1-0326-SM-5LUAY	Pancreas	NTRK2	15	TrkB-T1	7.05774
GTEX-11TT1-0426-SM-5EGI9	Esophagus - Muscularis	NTRK2	15	TrkB-T1	1.20201
GTEX-11TT1-0526-SM-5P9JO	Esophagus - Mucosa	NTRK2	15	TrkB-T1	2.21123
GTEX-11TT1-0626-SM-5GU4X	Esophagus - Gastroesophageal Junction	NTRK2	15	TrkB-T1	1.74856
GTEX-11TT1-0726-SM-5GU5A	Stomach	NTRK2	15	TrkB-T1	0.240935
GTEX-11TT1-0926-SM-5GU5M	Colon - Sigmoid	NTRK2	15	TrkB-T1	1.7235
GTEX-11TT1-1026-SM-5PNW7	Colon - Transverse	NTRK2	15	TrkB-T1	0.457211
GTEX-11TT1-1126-SM-5P9GV	Thyroid	NTRK2	15	TrkB-T1	39.3156
GTEX-11TT1-1226-SM-5Q5AV	Artery - Aorta	NTRK2	15	TrkB-T1	3.30337
GTEX-11TT1-1326-SM-5PNYM	Heart - Left Ventricle	NTRK2	15	TrkB-T1	0.52503
GTEX-11TT1-1426-SM-5EGIA	Heart - Atrial Appendage	NTRK2	15	TrkB-T1	4.43382
GTEX-11TT1-1526-SM-5EQKU	Artery - Coronary	NTRK2	15	TrkB-T1	15.921
GTEX-11TT1-1626-SM-5EQL7	Lung	NTRK2	15	TrkB-T1	0.120049
GTEX-11TT1-1726-SM-5EQLJ	Liver	NTRK2	15	TrkB-T1	0.0798178
GTEX-11TT1-1826-SM-5EQLV	Skin - Not Sun Exposed (Suprapubic)	NTRK2	15	TrkB-T1	6.80692
GTEX-11TT1-1926-SM-5PNYN	Adipose - Visceral (Omentum)	NTRK2	15	TrkB-T1	3.47267
GTEX-11TT1-2026-SM-5EQM8	Prostate	NTRK2	15	TrkB-T1	3.81353
GTEX-11TT1-2126-SM-5GU5Y	Breast - Mammary Tissue	NTRK2	15	TrkB-T1	9.83084
GTEX-11TT1-2226-SM-5GU6B	Testis	NTRK2	15	TrkB-T1	1.29805
GTEX-11TT1-2326-SM-5GU6N	Muscle - Skeletal	NTRK2	15	TrkB-T1	0.325529
GTEX-11TT1-2426-SM-5EQMK	Adipose - Subcutaneous	NTRK2	15	TrkB-T1	9.12506
GTEX-11TT1-2526-SM-5EGIB	Skin - Sun Exposed (Lower leg)	NTRK2	15	TrkB-T1	6.36513
GTEX-11TT1-2626-SM-5EGL2	Nerve - Tibial	NTRK2	15	TrkB-T1	26.5295
GTEX-11TT1-2726-SM-5LU8L	Artery - Tibial	NTRK2	15	TrkB-T1	23.3285
GTEX-11TTK-0005-SM-5O9BX	Whole Blood	NTRK2	15	TrkB-T1	0.157446
GTEX-11TTK-0008-SM-5S2RU	Cells - Cultured fibroblasts	NTRK2	15	TrkB-T1	0.0138921
GTEX-11TTK-0011-R10b-SM-DO925	Brain - Frontal Cortex (BA9)	NTRK2	15	TrkB-T1	90.5755
GTEX-11TTK-0011-R11b-SM-DO112	Brain - Cerebellar Hemisphere	NTRK2	15	TrkB-T1	9.98751
GTEX-11TTK-0011-R4a-SM-DNZZU	Brain - Amygdala	NTRK2	15	TrkB-T1	206.766
GTEX-11TTK-0011-R5a-SM-DNZZV	Brain - Caudate (basal ganglia)	NTRK2	15	TrkB-T1	124.25
GTEX-11TTK-0011-R6b-SM-DNZZW	Brain - Nucleus accumbens (basal ganglia)	NTRK2	15	TrkB-T1	114.656
GTEX-11TTK-0011-R7b-SM-DNZZZ	Brain - Putamen (basal ganglia)	NTRK2	15	TrkB-T1	124.748
GTEX-11TTK-0011-R8b-SM-DO111	Brain - Hypothalamus	NTRK2	15	TrkB-T1	149.501
GTEX-11TTK-0126-SM-5987B	Skin - Sun Exposed (Lower leg)	NTRK2	15	TrkB-T1	14.0048
GTEX-11TTK-0226-SM-5N9EC	Adipose - Subcutaneous	NTRK2	15	TrkB-T1	27.0938
GTEX-11TTK-0326-SM-5BC5N	Muscle - Skeletal	NTRK2	15	TrkB-T1	1.08589
GTEX-11TTK-0426-SM-5EQLT	Nerve - Tibial	NTRK2	15	TrkB-T1	52.2852
GTEX-11TTK-0826-SM-5N9EG	Thyroid	NTRK2	15	TrkB-T1	51.9656
GTEX-11TTK-1926-SM-5PNW8	Kidney - Cortex	NTRK2	15	TrkB-T1	10.1871
GTEX-11TTK-2426-SM-5PNYO	Colon - Transverse	NTRK2	15	TrkB-T1	2.3792
GTEX-11TTK-2726-SM-5GU58	Vagina	NTRK2	15	TrkB-T1	4.61505
GTEX-11TTK-2826-SM-5GU5K	Brain - Cerebellum	NTRK2	15	TrkB-T1	16.8481
GTEX-11TTK-2926-SM-5PNYP	Brain - Cortex	NTRK2	15	TrkB-T1	148.651
GTEX-11TUW-0006-SM-5LZW2	Whole Blood	NTRK2	15	TrkB-T1	0.0909202
GTEX-11TUW-0008-SM-5SI6S	Cells - Cultured fibroblasts	NTRK2	15	TrkB-T1	0.152441
GTEX-11TUW-0011-R10a-SM-DO924	Brain - Frontal Cortex (BA9)	NTRK2	15	TrkB-T1	136.23
GTEX-11TUW-0011-R1a-SM-DO92S	Brain - Hippocampus	NTRK2	15	TrkB-T1	56.614
GTEX-11TUW-0011-R2b-SM-DO92T	Brain - Substantia nigra	NTRK2	15	TrkB-T1	68.3245
GTEX-11TUW-0226-SM-5LU8X	Thyroid	NTRK2	15	TrkB-T1	28.2663
GTEX-11TUW-0526-SM-5LU9A	Lung	NTRK2	15	TrkB-T1	1.38041
GTEX-11TUW-0626-SM-5LU9M	Skin - Not Sun Exposed (Suprapubic)	NTRK2	15	TrkB-T1	10.8374
GTEX-11TUW-0926-SM-5EQMW	Artery - Aorta	NTRK2	15	TrkB-T1	4.28893
GTEX-11TUW-1026-SM-5GU7D	Heart - Left Ventricle	NTRK2	15	TrkB-T1	0.858835
GTEX-11TUW-1126-SM-5EQKJ	Heart - Atrial Appendage	NTRK2	15	TrkB-T1	5.05769
GTEX-11TUW-1226-SM-5GU7C	Esophagus - Muscularis	NTRK2	15	TrkB-T1	4.75926
GTEX-11TUW-1326-SM-5EQKV	Esophagus - Mucosa	NTRK2	15	TrkB-T1	4.57278
GTEX-11TUW-1726-SM-5BC5C	Liver	NTRK2	15	TrkB-T1	0.143181
GTEX-11TUW-1826-SM-5BC5D	Breast - Mammary Tissue	NTRK2	15	TrkB-T1	31.055
GTEX-11TUW-1926-SM-5BC58	Small Intestine - Terminal Ileum	NTRK2	15	TrkB-T1	0.883422
GTEX-11TUW-2026-SM-5EQL8	Colon - Transverse	NTRK2	15	TrkB-T1	1.88639
GTEX-11TUW-2126-SM-5GU7B	Prostate	NTRK2	15	TrkB-T1	1.56634
GTEX-11TUW-2226-SM-5EQL9	Testis	NTRK2	15	TrkB-T1	0.72312
GTEX-11TUW-2326-SM-5EQMO	Colon - Sigmoid	NTRK2	15	TrkB-T1	2.67656
GTEX-11TUW-2426-SM-5EQKB	Minor Salivary Gland	NTRK2	15	TrkB-T1	8.96791
GTEX-11TUW-2526-SM-5EQKN	Muscle - Skeletal	NTRK2	15	TrkB-T1	0.657145
GTEX-11TUW-2626-SM-5EQKZ	Adipose - Subcutaneous	NTRK2	15	TrkB-T1	59.3209
GTEX-11TUW-2726-SM-E9J4M	Skin - Sun Exposed (Lower leg)	NTRK2	15	TrkB-T1	11.8913
GTEX-11TUW-2926-SM-5BC59	Artery - Tibial	NTRK2	15	TrkB-T1	31.2288
GTEX-11TUW-3026-SM-5EGKM	Pituitary	NTRK2	15	TrkB-T1	2.14714
GTEX-11UD1-0008-SM-5S2P6	Cells - Cultured fibroblasts	NTRK2	15	TrkB-T1	0.0303354
GTEX-11UD1-0011-R1b-SM-5BC7D	Brain - Hippocampus	NTRK2	15	TrkB-T1	65.0818
GTEX-11UD1-0011-R2b-SM-5BC6O	Brain - Substantia nigra	NTRK2	15	TrkB-T1	125.605
GTEX-11UD1-0011-R3a-SM-5BC6S	Brain - Anterior cingulate cortex (BA24)	NTRK2	15	TrkB-T1	372.023
GTEX-11UD1-0011-R5b-SM-5P9FP	Brain - Caudate (basal ganglia)	NTRK2	15	TrkB-T1	147.626
GTEX-11UD1-0126-SM-5PNYG	Skin - Sun Exposed (Lower leg)	NTRK2	15	TrkB-T1	8.04186
GTEX-11UD1-0226-SM-5EQKL	Adipose - Subcutaneous	NTRK2	15	TrkB-T1	16.9045
GTEX-11UD1-0326-SM-5EQKX	Muscle - Skeletal	NTRK2	15	TrkB-T1	1.43181
GTEX-11UD2-0005-SM-5NQ9B	Whole Blood	NTRK2	15	TrkB-T1	0.0369967
GTEX-11UD2-0008-SM-5S2P7	Cells - Cultured fibroblasts	NTRK2	15	TrkB-T1	0.0230446
GTEX-11UD2-0011-R9b-SM-DO926	Brain - Spinal cord (cervical c-1)	NTRK2	15	TrkB-T1	11.6631
GTEX-11UD2-0126-SM-5EQL2	Adipose - Subcutaneous	NTRK2	15	TrkB-T1	49.0469
GTEX-11UD2-0226-SM-5EQKY	Skin - Sun Exposed (Lower leg)	NTRK2	15	TrkB-T1	4.86877
GTEX-11UD2-0326-SM-5EQLE	Muscle - Skeletal	NTRK2	15	TrkB-T1	0.945546
GTEX-11UD2-0426-SM-5EQ5W	Nerve - Tibial	NTRK2	15	TrkB-T1	51.3957
GTEX-11UD2-0526-SM-5GU69	Artery - Tibial	NTRK2	15	TrkB-T1	35.6188
GTEX-11UD2-0626-SM-5GU6L	Thyroid	NTRK2	15	TrkB-T1	43.1372
GTEX-11UD2-0726-SM-5EQ69	Lung	NTRK2	15	TrkB-T1	2.1622
GTEX-11UD2-0826-SM-5EQKS	Artery - Aorta	NTRK2	15	TrkB-T1	9.76627
GTEX-11UD2-0926-SM-5CVL6	Heart - Atrial Appendage	NTRK2	15	TrkB-T1	5.38328
GTEX-11UD2-1126-SM-5EQM6	Artery - Coronary	NTRK2	15	TrkB-T1	33.7377
GTEX-11UD2-1226-SM-5EQMI	Esophagus - Muscularis	NTRK2	15	TrkB-T1	9.40768
GTEX-11UD2-1526-SM-5EQLQ	Esophagus - Gastroesophageal Junction	NTRK2	15	TrkB-T1	4.56881
GTEX-11UD2-2526-SM-5CVNU	Skin - Not Sun Exposed (Suprapubic)	NTRK2	15	TrkB-T1	6.30856
GTEX-11VI4-0001-SM-5S2OI	Cells - EBV-transformed lymphocytes	NTRK2	15	TrkB-T1	1.37466
GTEX-11VI4-0006-SM-5N9D8	Whole Blood	NTRK2	15	TrkB-T1	0.0164516
GTEX-11VI4-0126-SM-5GU6Z	Spleen	NTRK2	15	TrkB-T1	1.53909
GTEX-11VI4-0226-SM-5GU6C	Thyroid	NTRK2	15	TrkB-T1	35.3451
GTEX-11VI4-0326-SM-5EQ6L	Stomach	NTRK2	15	TrkB-T1	2.32118
GTEX-11VI4-0426-SM-5EGHZ	Pancreas	NTRK2	15	TrkB-T1	3.90074
GTEX-11VI4-0526-SM-5EQ48	Esophagus - Mucosa	NTRK2	15	TrkB-T1	4.40406
GTEX-11VI4-0626-SM-5EQLO	Esophagus - Muscularis	NTRK2	15	TrkB-T1	1.76551
GTEX-11VI4-0726-SM-5GU5B	Vagina	NTRK2	15	TrkB-T1	6.70475
GTEX-11VI4-0826-SM-5GU5N	Esophagus - Gastroesophageal Junction	NTRK2	15	TrkB-T1	3.19831
GTEX-11VI4-1026-SM-5EQM1	Ovary	NTRK2	15	TrkB-T1	4.11055
GTEX-11VI4-1126-SM-5EQMD	Skin - Not Sun Exposed (Suprapubic)	NTRK2	15	TrkB-T1	4.48519
GTEX-11VI4-1226-SM-5EQMP	Adipose - Visceral (Omentum)	NTRK2	15	TrkB-T1	9.57852
GTEX-11VI4-1426-SM-5GU6O	Colon - Sigmoid	NTRK2	15	TrkB-T1	5.41769
GTEX-11VI4-1526-SM-5EQKC	Colon - Transverse	NTRK2	15	TrkB-T1	3.77215
GTEX-11VI4-1626-SM-5EQKO	Small Intestine - Terminal Ileum	NTRK2	15	TrkB-T1	1.06442
GTEX-11VI4-1726-SM-5CVLH	Skin - Sun Exposed (Lower leg)	NTRK2	15	TrkB-T1	8.10183
GTEX-11VI4-1926-SM-5CVLI	Muscle - Skeletal	NTRK2	15	TrkB-T1	0.798605
GTEX-11VI4-2026-SM-5CVLJ	Artery - Tibial	NTRK2	15	TrkB-T1	42.6706
GTEX-11VI4-2126-SM-5EGI1	Nerve - Tibial	NTRK2	15	TrkB-T1	46.2737
GTEX-11WQC-0006-SM-5LZVP	Whole Blood	NTRK2	15	TrkB-T1	0.731661
GTEX-11WQC-0008-SM-5SI6R	Cells - Cultured fibroblasts	NTRK2	15	TrkB-T1	0.0860574
GTEX-11WQC-0011-R10a-SM-57WCT	Brain - Frontal Cortex (BA9)	NTRK2	15	TrkB-T1	201.991
GTEX-11WQC-0011-R11b-SM-57WD6	Brain - Cerebellar Hemisphere	NTRK2	15	TrkB-T1	7.01991
GTEX-11WQC-0011-R1b-SM-DO932	Brain - Hippocampus	NTRK2	15	TrkB-T1	20.6239
GTEX-11WQC-0011-R2a-SM-DO927	Brain - Substantia nigra	NTRK2	15	TrkB-T1	81.9428
GTEX-11WQC-0011-R3a-SM-DO11T	Brain - Anterior cingulate cortex (BA24)	NTRK2	15	TrkB-T1	191.503
GTEX-11WQC-0011-R5a-SM-5BC74	Brain - Caudate (basal ganglia)	NTRK2	15	TrkB-T1	152.671
GTEX-11WQC-0011-R6a-SM-5BC77	Brain - Nucleus accumbens (basal ganglia)	NTRK2	15	TrkB-T1	117.941
GTEX-11WQC-0011-R7b-SM-5BC7A	Brain - Putamen (basal ganglia)	NTRK2	15	TrkB-T1	83.7018
GTEX-11WQC-0011-R8b-SM-57WCH	Brain - Hypothalamus	NTRK2	15	TrkB-T1	53.0536
GTEX-11WQC-0626-SM-5EQMF	Lung	NTRK2	15	TrkB-T1	1.25183
GTEX-11WQC-0726-SM-5EQMR	Liver	NTRK2	15	TrkB-T1	0.289445
GTEX-11WQC-1726-SM-5GU4W	Breast - Mammary Tissue	NTRK2	15	TrkB-T1	32.0076
GTEX-11WQC-1826-SM-5GU59	Skin - Not Sun Exposed (Suprapubic)	NTRK2	15	TrkB-T1	5.96292
GTEX-11WQC-2326-SM-5EQKE	Testis	NTRK2	15	TrkB-T1	0.802477
GTEX-11WQC-2426-SM-5EQKQ	Adipose - Subcutaneous	NTRK2	15	TrkB-T1	15.7305
GTEX-11WQC-2526-SM-5CVLE	Skin - Sun Exposed (Lower leg)	NTRK2	15	TrkB-T1	12.4718
GTEX-11WQC-2626-SM-5CVLF	Muscle - Skeletal	NTRK2	15	TrkB-T1	1.01114
GTEX-11WQC-2726-SM-5CVLG	Artery - Tibial	NTRK2	15	TrkB-T1	38.8623
GTEX-11WQC-2826-SM-5GU7A	Nerve - Tibial	NTRK2	15	TrkB-T1	29.1339
GTEX-11WQK-0005-SM-5O9AV	Whole Blood	NTRK2	15	TrkB-T1	0.0527655
GTEX-11WQK-0008-SM-5SI6T	Cells - Cultured fibroblasts	NTRK2	15	TrkB-T1	0.288797
GTEX-11WQK-0011-R10a-SM-5BC6R	Brain - Frontal Cortex (BA9)	NTRK2	15	TrkB-T1	121.694
GTEX-11WQK-0011-R3b-SM-DO93K	Brain - Anterior cingulate cortex (BA24)	NTRK2	15	TrkB-T1	136.685
GTEX-11WQK-0011-R8a-SM-5BC7C	Brain - Hypothalamus	NTRK2	15	TrkB-T1	53.7651
GTEX-11WQK-0011-R9b-SM-5BC6N	Brain - Spinal cord (cervical c-1)	NTRK2	15	TrkB-T1	11.0875
GTEX-11WQK-0226-SM-5EQLI	Heart - Atrial Appendage	NTRK2	15	TrkB-T1	2.62706
GTEX-11WQK-0326-SM-5EQL1	Artery - Aorta	NTRK2	15	TrkB-T1	1.55767
GTEX-11WQK-0526-SM-5EQLD	Skin - Sun Exposed (Lower leg)	NTRK2	15	TrkB-T1	2.85052
GTEX-11WQK-0726-SM-5GU71	Muscle - Skeletal	NTRK2	15	TrkB-T1	0.359949
GTEX-11WQK-1026-SM-5EQLX	Skin - Not Sun Exposed (Suprapubic)	NTRK2	15	TrkB-T1	2.92565
GTEX-11WQK-1226-SM-5GU5Z	Lung	NTRK2	15	TrkB-T1	1.26833
GTEX-11WQK-1526-SM-5EGKN	Adipose - Visceral (Omentum)	NTRK2	15	TrkB-T1	2.79886
GTEX-11WQK-1826-SM-5EQM2	Esophagus - Muscularis	NTRK2	15	TrkB-T1	1.84477
GTEX-11WQK-2226-SM-5CVL7	Esophagus - Gastroesophageal Junction	NTRK2	15	TrkB-T1	2.60188
GTEX-11WQK-2426-SM-5GU5C	Breast - Mammary Tissue	NTRK2	15	TrkB-T1	12.9084
GTEX-11WQK-2626-SM-5EQ4K	Stomach	NTRK2	15	TrkB-T1	2.18086
GTEX-11WQK-2726-SM-5EQMU	Prostate	NTRK2	15	TrkB-T1	0.938298
GTEX-11WQK-2826-SM-5EQKH	Testis	NTRK2	15	TrkB-T1	0.531756
GTEX-11WQK-2926-SM-5EQKT	Minor Salivary Gland	NTRK2	15	TrkB-T1	2.76303
GTEX-11WQK-3026-SM-5EQL6	Brain - Cortex	NTRK2	15	TrkB-T1	126.494
GTEX-11WQK-3226-SM-5EGI3	Pituitary	NTRK2	15	TrkB-T1	2.1191
GTEX-11XUK-0005-SM-5LU9F	Whole Blood	NTRK2	15	TrkB-T1	0.0582154
GTEX-11XUK-0008-SM-5S2WD	Cells - Cultured fibroblasts	NTRK2	15	TrkB-T1	0.123665
GTEX-11XUK-0126-SM-5CVLK	Adrenal Gland	NTRK2	15	TrkB-T1	0.524908
GTEX-11XUK-0226-SM-5EQLW	Thyroid	NTRK2	15	TrkB-T1	18.6202
GTEX-11XUK-0426-SM-5EQML	Spleen	NTRK2	15	TrkB-T1	2.47868
GTEX-11XUK-0626-SM-5N9ES	Pancreas	NTRK2	15	TrkB-T1	3.75034
GTEX-11XUK-0726-SM-5EQMX	Esophagus - Muscularis	NTRK2	15	TrkB-T1	1.006
GTEX-11XUK-0826-SM-5GU6P	Esophagus - Mucosa	NTRK2	15	TrkB-T1	4.08206
GTEX-11XUK-0926-SM-5EQL3	Esophagus - Gastroesophageal Junction	NTRK2	15	TrkB-T1	2.22409
GTEX-11XUK-1326-SM-5EQM4	Vagina	NTRK2	15	TrkB-T1	7.35504
GTEX-11XUK-1426-SM-5EQMG	Small Intestine - Terminal Ileum	NTRK2	15	TrkB-T1	2.02661
GTEX-11XUK-1626-SM-5GU5O	Ovary	NTRK2	15	TrkB-T1	9.85277
GTEX-11XUK-1726-SM-5GU61	Adipose - Visceral (Omentum)	NTRK2	15	TrkB-T1	10.4269
GTEX-11XUK-2026-SM-5EQLF	Skin - Sun Exposed (Lower leg)	NTRK2	15	TrkB-T1	10.4764
GTEX-11XUK-2126-SM-5EQLR	Adipose - Subcutaneous	NTRK2	15	TrkB-T1	28.024
GTEX-11XUK-2226-SM-5CVLL	Muscle - Skeletal	NTRK2	15	TrkB-T1	3.0661
GTEX-11XUK-2326-SM-5CVLM	Nerve - Tibial	NTRK2	15	TrkB-T1	21.5267
GTEX-11XUK-2426-SM-5GU72	Artery - Tibial	NTRK2	15	TrkB-T1	38.7258
GTEX-11ZTS-0005-SM-5NQ8A	Whole Blood	NTRK2	15	TrkB-T1	0.302655
GTEX-11ZTS-0008-SM-5S2VC	Cells - Cultured fibroblasts	NTRK2	15	TrkB-T1	0.0736353
GTEX-11ZTS-0011-R10a-SM-DO93S	Brain - Frontal Cortex (BA9)	NTRK2	15	TrkB-T1	181.755
GTEX-11ZTS-0011-R11a-SM-DO113	Brain - Cerebellar Hemisphere	NTRK2	15	TrkB-T1	25.7119
GTEX-11ZTS-0011-R1a-SM-5BC71	Brain - Hippocampus	NTRK2	15	TrkB-T1	66.2664
GTEX-11ZTS-0011-R2b-SM-5BC75	Brain - Substantia nigra	NTRK2	15	TrkB-T1	77.5337
GTEX-11ZTS-0011-R3a-SM-5BC78	Brain - Anterior cingulate cortex (BA24)	NTRK2	15	TrkB-T1	187.893
GTEX-11ZTS-0011-R8a-SM-57WDI	Brain - Hypothalamus	NTRK2	15	TrkB-T1	87.6829
GTEX-11ZTS-0011-R9b-SM-DO93Q	Brain - Spinal cord (cervical c-1)	NTRK2	15	TrkB-T1	17.7584
GTEX-11ZTS-0126-SM-5EQ6M	Skin - Sun Exposed (Lower leg)	NTRK2	15	TrkB-T1	5.80969
GTEX-11ZTS-0226-SM-5EQKD	Adipose - Subcutaneous	NTRK2	15	TrkB-T1	33.5865
GTEX-11ZTS-0326-SM-5EQKP	Artery - Tibial	NTRK2	15	TrkB-T1	41.4238
GTEX-11ZTS-0526-SM-5CVL9	Muscle - Skeletal	NTRK2	15	TrkB-T1	0.558597
GTEX-11ZTS-0826-SM-5EQ49	Artery - Aorta	NTRK2	15	TrkB-T1	4.60598
GTEX-11ZTS-1026-SM-5LU8O	Artery - Coronary	NTRK2	15	TrkB-T1	56.3263
GTEX-11ZTS-1126-SM-5LU9X	Thyroid	NTRK2	15	TrkB-T1	21.7413
GTEX-11ZTS-1226-SM-5EQMQ	Lung	NTRK2	15	TrkB-T1	7.01137
GTEX-11ZTS-1326-SM-5EQMA	Adipose - Visceral (Omentum)	NTRK2	15	TrkB-T1	11.0799
GTEX-11ZTS-1426-SM-5EQMM	Liver	NTRK2	15	TrkB-T1	0.125501
GTEX-11ZTS-1526-SM-5N9G7	Colon - Sigmoid	NTRK2	15	TrkB-T1	1.71186
GTEX-11ZTS-1926-SM-5CVLA	Ovary	NTRK2	15	TrkB-T1	8.89682
GTEX-11ZTS-2326-SM-5EQMY	Uterus	NTRK2	15	TrkB-T1	3.61238
GTEX-11ZTS-2626-SM-5EGIC	Esophagus - Mucosa	NTRK2	15	TrkB-T1	1.73936
GTEX-11ZTS-2726-SM-5EQLU	Esophagus - Gastroesophageal Junction	NTRK2	15	TrkB-T1	4.42668
GTEX-11ZTS-3026-SM-5EQM7	Minor Salivary Gland	NTRK2	15	TrkB-T1	10.2365
GTEX-11ZTS-3226-SM-5EGID	Brain - Cerebellum	NTRK2	15	TrkB-T1	14.3147
GTEX-11ZTS-3326-SM-5LU9Y	Pituitary	NTRK2	15	TrkB-T1	13.374
GTEX-11ZTT-0002-SM-5S2PA	Cells - EBV-transformed lymphocytes	NTRK2	15	TrkB-T1	0.840206
GTEX-11ZTT-0006-SM-5N9FX	Whole Blood	NTRK2	15	TrkB-T1	0.055324
GTEX-11ZTT-0008-SM-5S2TZ	Cells - Cultured fibroblasts	NTRK2	15	TrkB-T1	0.0738315
GTEX-11ZTT-0426-SM-5EQLK	Artery - Coronary	NTRK2	15	TrkB-T1	25.5186
GTEX-11ZTT-0526-SM-5EQLA	Heart - Atrial Appendage	NTRK2	15	TrkB-T1	6.46729
GTEX-11ZTT-0626-SM-5EQLM	Lung	NTRK2	15	TrkB-T1	2.69538
GTEX-11ZTT-0926-SM-5EQMS	Esophagus - Muscularis	NTRK2	15	TrkB-T1	2.05627
GTEX-11ZTT-1026-SM-5EQKF	Thyroid	NTRK2	15	TrkB-T1	43.1698
GTEX-11ZTT-1626-SM-5EQKR	Colon - Sigmoid	NTRK2	15	TrkB-T1	1.28785
GTEX-11ZTT-1726-SM-5EQL4	Uterus	NTRK2	15	TrkB-T1	3.36478
GTEX-11ZTT-1826-SM-5CVLN	Ovary	NTRK2	15	TrkB-T1	11.5414
GTEX-11ZTT-2126-SM-5CVLO	Skin - Not Sun Exposed (Suprapubic)	NTRK2	15	TrkB-T1	3.57908
GTEX-11ZTT-2226-SM-5CVLP	Minor Salivary Gland	NTRK2	15	TrkB-T1	12.4691
GTEX-11ZTT-2326-SM-5EQLG	Breast - Mammary Tissue	NTRK2	15	TrkB-T1	23.0116
GTEX-11ZTT-2426-SM-5EQLS	Skin - Sun Exposed (Lower leg)	NTRK2	15	TrkB-T1	11.2081
GTEX-11ZTT-2526-SM-5EQM9	Adipose - Subcutaneous	NTRK2	15	TrkB-T1	35.3798
GTEX-11ZTT-2626-SM-5EQKK	Muscle - Skeletal	NTRK2	15	TrkB-T1	0.531063
GTEX-11ZU8-0005-SM-5PNU5	Whole Blood	NTRK2	15	TrkB-T1	0.185651
GTEX-11ZU8-0008-SM-5S2VO	Cells - Cultured fibroblasts	NTRK2	15	TrkB-T1	0.105471
GTEX-11ZU8-0011-R4a-SM-5BC6Y	Brain - Amygdala	NTRK2	15	TrkB-T1	109.49
GTEX-11ZU8-0126-SM-5EQ58	Skin - Not Sun Exposed (Suprapubic)	NTRK2	15	TrkB-T1	2.35888
GTEX-11ZU8-1126-SM-5EQ5K	Colon - Sigmoid	NTRK2	15	TrkB-T1	2.87977
GTEX-11ZU8-1526-SM-5EGHX	Esophagus - Mucosa	NTRK2	15	TrkB-T1	1.7056
GTEX-11ZU8-2326-SM-5EQMJ	Muscle - Skeletal	NTRK2	15	TrkB-T1	4.303
GTEX-11ZU8-2426-SM-5EQMV	Adipose - Subcutaneous	NTRK2	15	TrkB-T1	16.1285
GTEX-11ZU8-2526-SM-5EQKI	Skin - Sun Exposed (Lower leg)	NTRK2	15	TrkB-T1	9.40533
GTEX-11ZU8-2626-SM-5EQLL	Nerve - Tibial	NTRK2	15	TrkB-T1	35.8952
GTEX-11ZUS-0006-SM-5O9AJ	Whole Blood	NTRK2	15	TrkB-T1	0.104301
GTEX-11ZUS-0008-SM-5S2UO	Cells - Cultured fibroblasts	NTRK2	15	TrkB-T1	0.0845805
GTEX-11ZUS-0011-R11b-SM-5BC7B	Brain - Cerebellar Hemisphere	NTRK2	15	TrkB-T1	2.383
GTEX-11ZUS-0011-R8a-SM-5BC73	Brain - Hypothalamus	NTRK2	15	TrkB-T1	13.0595
GTEX-11ZUS-0011-R9b-SM-5BC76	Brain - Spinal cord (cervical c-1)	NTRK2	15	TrkB-T1	12.1135
GTEX-11ZUS-0126-SM-5EQM5	Lung	NTRK2	15	TrkB-T1	10.3586
GTEX-11ZUS-0226-SM-5FQT8	Heart - Left Ventricle	NTRK2	15	TrkB-T1	3.22857
GTEX-11ZUS-0326-SM-5EQ4W	Heart - Atrial Appendage	NTRK2	15	TrkB-T1	7.05908
GTEX-11ZUS-0526-SM-59884	Artery - Coronary	NTRK2	15	TrkB-T1	47.4297
GTEX-11ZUS-0626-SM-59885	Skin - Sun Exposed (Lower leg)	NTRK2	15	TrkB-T1	20.2956
GTEX-11ZUS-0726-SM-59886	Adipose - Subcutaneous	NTRK2	15	TrkB-T1	36.5128
GTEX-11ZUS-0826-SM-5FQUY	Breast - Mammary Tissue	NTRK2	15	TrkB-T1	53.1881
GTEX-11ZUS-0926-SM-5FQSY	Esophagus - Muscularis	NTRK2	15	TrkB-T1	4.6924
GTEX-11ZUS-1226-SM-5FQU8	Nerve - Tibial	NTRK2	15	TrkB-T1	49.7609
GTEX-11ZUS-1326-SM-5FQUC	Artery - Tibial	NTRK2	15	TrkB-T1	52.7611
GTEX-11ZUS-1426-SM-5FQSP	Muscle - Skeletal	NTRK2	15	TrkB-T1	0.324117
GTEX-11ZUS-1826-SM-5FQTR	Adipose - Visceral (Omentum)	NTRK2	15	TrkB-T1	31.8252
GTEX-11ZUS-2126-SM-5N9E6	Prostate	NTRK2	15	TrkB-T1	5.78792
GTEX-11ZUS-2526-SM-59872	Liver	NTRK2	15	TrkB-T1	0.381812
GTEX-11ZUS-2626-SM-5FQUR	Skin - Not Sun Exposed (Suprapubic)	NTRK2	15	TrkB-T1	5.22081
GTEX-11ZUS-2726-SM-5FQUA	Testis	NTRK2	15	TrkB-T1	0.412325
GTEX-11ZUS-2826-SM-5EQKW	Brain - Cerebellum	NTRK2	15	TrkB-T1	4.08565
GTEX-11ZUS-2926-SM-5FQSL	Brain - Cortex	NTRK2	15	TrkB-T1	32.5403
GTEX-11ZUS-3026-SM-5EGI4	Pituitary	NTRK2	15	TrkB-T1	1.76833
GTEX-11ZVC-0006-SM-5N9GA	Whole Blood	NTRK2	15	TrkB-T1	0.0238103
GTEX-11ZVC-0011-R1b-SM-5BC6M	Brain - Hippocampus	NTRK2	15	TrkB-T1	106.791
GTEX-11ZVC-0011-R3a-SM-5BC6V	Brain - Anterior cingulate cortex (BA24)	NTRK2	15	TrkB-T1	101.125
GTEX-11ZVC-0011-R4a-SM-5BC6Z	Brain - Amygdala	NTRK2	15	TrkB-T1	183.459
GTEX-11ZVC-0011-R9a-SM-57WC5	Brain - Spinal cord (cervical c-1)	NTRK2	15	TrkB-T1	11.1674
GTEX-11ZVC-0126-SM-5986G	Thyroid	NTRK2	15	TrkB-T1	102.205
GTEX-11ZVC-0226-SM-731E8	Lung	NTRK2	15	TrkB-T1	1.65557
GTEX-11ZVC-0326-SM-5CVLC	Artery - Aorta	NTRK2	15	TrkB-T1	4.76009
GTEX-11ZVC-0426-SM-5CVLD	Heart - Left Ventricle	NTRK2	15	TrkB-T1	1.86734
GTEX-11ZVC-0526-SM-5N9G1	Heart - Atrial Appendage	NTRK2	15	TrkB-T1	7.40447
GTEX-11ZVC-0726-SM-5FQT9	Liver	NTRK2	15	TrkB-T1	0.17063
GTEX-11ZVC-1426-SM-5EGGA	Ovary	NTRK2	15	TrkB-T1	2.95985
GTEX-11ZVC-2126-SM-5EGJ1	Colon - Transverse	NTRK2	15	TrkB-T1	3.93207
GTEX-11ZVC-2526-SM-5FQTE	Skin - Sun Exposed (Lower leg)	NTRK2	15	TrkB-T1	11.4989
GTEX-11ZVC-2626-SM-5FQTA	Adipose - Subcutaneous	NTRK2	15	TrkB-T1	46.1532
GTEX-11ZVC-2726-SM-5FQSZ	Muscle - Skeletal	NTRK2	15	TrkB-T1	4.12074
GTEX-11ZVC-2826-SM-5FQTC	Nerve - Tibial	NTRK2	15	TrkB-T1	30.6287
GTEX-11ZVC-2926-SM-5986H	Artery - Tibial	NTRK2	15	TrkB-T1	32.5266
GTEX-11ZVC-3026-SM-59HJM	Brain - Cerebellum	NTRK2	15	TrkB-T1	14.2222
GTEX-11ZVC-3226-SM-5FQV1	Pituitary	NTRK2	15	TrkB-T1	4.93411
GTEX-1211K-0001-SM-5S2P9	Cells - EBV-transformed lymphocytes	NTRK2	15	TrkB-T1	3.78261
GTEX-1211K-0006-SM-5MR53	Whole Blood	NTRK2	15	TrkB-T1	0.0555619
GTEX-1211K-0008-SM-5S2W1	Cells - Cultured fibroblasts	NTRK2	15	TrkB-T1	0.0962382
GTEX-1211K-0126-SM-59HJE	Adrenal Gland	NTRK2	15	TrkB-T1	0.661739
GTEX-1211K-0226-SM-59HJY	Heart - Atrial Appendage	NTRK2	15	TrkB-T1	9.19077
GTEX-1211K-0326-SM-5FQT1	Artery - Aorta	NTRK2	15	TrkB-T1	2.06562
GTEX-1211K-0426-SM-5FQTP	Spleen	NTRK2	15	TrkB-T1	5.28619
GTEX-1211K-0626-SM-5FQUZ	Heart - Left Ventricle	NTRK2	15	TrkB-T1	0.600623
GTEX-1211K-0726-SM-5FQUW	Thyroid	NTRK2	15	TrkB-T1	29.7357
GTEX-1211K-0826-SM-5FQUP	Lung	NTRK2	15	TrkB-T1	0.454929
GTEX-1211K-0926-SM-5FQTL	Esophagus - Mucosa	NTRK2	15	TrkB-T1	3.62547
GTEX-1211K-1026-SM-5EQ4B	Esophagus - Muscularis	NTRK2	15	TrkB-T1	3.33787
GTEX-1211K-1126-SM-5EGGB	Pancreas	NTRK2	15	TrkB-T1	3.66579
GTEX-1211K-1226-SM-5EQ4N	Adipose - Visceral (Omentum)	NTRK2	15	TrkB-T1	9.40889
GTEX-1211K-1326-SM-5FQV2	Esophagus - Gastroesophageal Junction	NTRK2	15	TrkB-T1	1.275
GTEX-1211K-1426-SM-5FQTF	Stomach	NTRK2	15	TrkB-T1	5.6308
GTEX-1211K-1526-SM-5FQU4	Skin - Not Sun Exposed (Suprapubic)	NTRK2	15	TrkB-T1	7.61211
GTEX-1211K-1726-SM-5FQUJ	Colon - Transverse	NTRK2	15	TrkB-T1	1.05679
GTEX-1211K-1826-SM-5EGJ2	Colon - Sigmoid	NTRK2	15	TrkB-T1	2.86687
GTEX-1211K-1926-SM-5EQLB	Breast - Mammary Tissue	NTRK2	15	TrkB-T1	10.0135
GTEX-1211K-2026-SM-5EQ4Z	Skin - Sun Exposed (Lower leg)	NTRK2	15	TrkB-T1	5.22023
GTEX-1211K-2126-SM-59HJZ	Muscle - Skeletal	NTRK2	15	TrkB-T1	0.534101
GTEX-1211K-2226-SM-5FQU6	Adipose - Subcutaneous	NTRK2	15	TrkB-T1	19.0941
GTEX-1211K-2326-SM-5FQU7	Nerve - Tibial	NTRK2	15	TrkB-T1	27.3468
GTEX-1211K-2426-SM-59HL8	Artery - Tibial	NTRK2	15	TrkB-T1	29.9768
GTEX-12126-0006-SM-5O9B8	Whole Blood	NTRK2	15	TrkB-T1	0.038564
GTEX-12126-0008-SM-5S2UC	Cells - Cultured fibroblasts	NTRK2	15	TrkB-T1	0.119864
GTEX-12126-0011-R10b-SM-5BC6T	Brain - Frontal Cortex (BA9)	NTRK2	15	TrkB-T1	97.3648
GTEX-12126-0011-R11a-SM-5BC6X	Brain - Cerebellar Hemisphere	NTRK2	15	TrkB-T1	15.1178
GTEX-12126-0011-R9b-SM-5BC6P	Brain - Spinal cord (cervical c-1)	NTRK2	15	TrkB-T1	20.0665
GTEX-12126-0326-SM-5PNW3	Skin - Sun Exposed (Lower leg)	NTRK2	15	TrkB-T1	7.34312
GTEX-12126-0426-SM-5Q5AP	Adipose - Subcutaneous	NTRK2	15	TrkB-T1	60.7226
GTEX-12126-0526-SM-5PNW4	Muscle - Skeletal	NTRK2	15	TrkB-T1	0.378492
GTEX-12126-0626-SM-5Q5AQ	Nerve - Tibial	NTRK2	15	TrkB-T1	24.8451
GTEX-12126-0726-SM-5FQTX	Artery - Tibial	NTRK2	15	TrkB-T1	35.1043
GTEX-12126-0826-SM-5FQTZ	Skin - Not Sun Exposed (Suprapubic)	NTRK2	15	TrkB-T1	10.7674
GTEX-12126-0926-SM-5FQTW	Brain - Cerebellum	NTRK2	15	TrkB-T1	18.6193
GTEX-12126-1026-SM-5P9JJ	Brain - Cortex	NTRK2	15	TrkB-T1	54.9711
GTEX-12126-1126-SM-5P9GP	Pituitary	NTRK2	15	TrkB-T1	3.32264
GTEX-1212Z-0002-SM-5SI6W	Cells - EBV-transformed lymphocytes	NTRK2	15	TrkB-T1	0.499089
GTEX-1212Z-0006-SM-5NQ8M	Whole Blood	NTRK2	15	TrkB-T1	0.076282
GTEX-1212Z-0008-SM-5TDBW	Cells - Cultured fibroblasts	NTRK2	15	TrkB-T1	1.16804
GTEX-1212Z-0011-R1b-SM-5BC72	Brain - Hippocampus	NTRK2	15	TrkB-T1	73.1579
GTEX-1212Z-0126-SM-59HK4	Skin - Not Sun Exposed (Suprapubic)	NTRK2	15	TrkB-T1	5.67555
GTEX-1212Z-0226-SM-59HLF	Liver	NTRK2	15	TrkB-T1	0.142347
GTEX-1212Z-0326-SM-5FQSJ	Testis	NTRK2	15	TrkB-T1	1.52624
GTEX-1212Z-0426-SM-5FQT6	Thyroid	NTRK2	15	TrkB-T1	90.5764
GTEX-1212Z-0526-SM-5FQSQ	Adipose - Visceral (Omentum)	NTRK2	15	TrkB-T1	8.02288
GTEX-1212Z-0626-SM-5FQTB	Heart - Left Ventricle	NTRK2	15	TrkB-T1	0.850427
GTEX-1212Z-0726-SM-5EGI5	Heart - Atrial Appendage	NTRK2	15	TrkB-T1	2.6729
GTEX-1212Z-0826-SM-5EQ51	Artery - Aorta	NTRK2	15	TrkB-T1	1.79002
GTEX-1212Z-1026-SM-5EGJ8	Lung	NTRK2	15	TrkB-T1	4.92627
GTEX-1212Z-1826-SM-5FQSH	Colon - Sigmoid	NTRK2	15	TrkB-T1	1.60715
GTEX-1212Z-2026-SM-5N9EA	Esophagus - Muscularis	NTRK2	15	TrkB-T1	3.144
GTEX-1212Z-2126-SM-5FQTM	Esophagus - Mucosa	NTRK2	15	TrkB-T1	6.08219
GTEX-1212Z-2426-SM-5EQ5D	Adipose - Subcutaneous	NTRK2	15	TrkB-T1	77.2244
GTEX-1212Z-2526-SM-5EGKP	Skin - Sun Exposed (Lower leg)	NTRK2	15	TrkB-T1	6.18209
GTEX-1212Z-2626-SM-5YY8P	Muscle - Skeletal	NTRK2	15	TrkB-T1	1.01456
GTEX-1212Z-2726-SM-5EQ59	Nerve - Tibial	NTRK2	15	TrkB-T1	40.5215
GTEX-1212Z-2826-SM-59HJ5	Artery - Tibial	NTRK2	15	TrkB-T1	56.4571
GTEX-1212Z-2926-SM-59HKV	Pituitary	NTRK2	15	TrkB-T1	5.01647
GTEX-12584-0005-SM-5N9GM	Whole Blood	NTRK2	15	TrkB-T1	0.0804705
GTEX-12584-0008-SM-664MB	Cells - Cultured fibroblasts	NTRK2	15	TrkB-T1	0.0252204
GTEX-12584-0011-R6a-SM-5NQ7C	Brain - Nucleus accumbens (basal ganglia)	NTRK2	15	TrkB-T1	83.7856
GTEX-12584-0126-SM-5EGKQ	Skin - Sun Exposed (Lower leg)	NTRK2	15	TrkB-T1	9.81064
GTEX-12584-0226-SM-5EQL5	Adipose - Subcutaneous	NTRK2	15	TrkB-T1	11.9946
GTEX-12584-0326-SM-59HK2	Nerve - Tibial	NTRK2	15	TrkB-T1	35.833
GTEX-12584-0426-SM-5FQTT	Artery - Tibial	NTRK2	15	TrkB-T1	18.6449
GTEX-12584-0526-SM-5FQTS	Muscle - Skeletal	NTRK2	15	TrkB-T1	0.790876
GTEX-12584-0726-SM-5FQTK	Skin - Not Sun Exposed (Suprapubic)	NTRK2	15	TrkB-T1	5.95948
GTEX-12584-0826-SM-5FQSK	Thyroid	NTRK2	15	TrkB-T1	35.3829
GTEX-12584-0926-SM-5FQTN	Heart - Left Ventricle	NTRK2	15	TrkB-T1	1.35689
GTEX-12584-1026-SM-59HK3	Heart - Atrial Appendage	NTRK2	15	TrkB-T1	7.86586
GTEX-12584-1426-SM-5EGJ9	Lung	NTRK2	15	TrkB-T1	3.44071
GTEX-12584-2126-SM-5FQUM	Adipose - Visceral (Omentum)	NTRK2	15	TrkB-T1	3.07429
GTEX-12584-3126-SM-5EGKR	Pituitary	NTRK2	15	TrkB-T1	7.75433
GTEX-12696-0002-SM-5SI6U	Cells - EBV-transformed lymphocytes	NTRK2	15	TrkB-T1	0.724538
GTEX-12696-0005-SM-5LZYS	Whole Blood	NTRK2	15	TrkB-T1	0.176446
GTEX-12696-0008-SM-5TDBX	Cells - Cultured fibroblasts	NTRK2	15	TrkB-T1	0.235078
GTEX-12696-0126-SM-5EQ4L	Skin - Not Sun Exposed (Suprapubic)	NTRK2	15	TrkB-T1	5.53381
GTEX-12696-0226-SM-5EGL3	Testis	NTRK2	15	TrkB-T1	0.930793
GTEX-12696-0326-SM-5EGL4	Thyroid	NTRK2	15	TrkB-T1	72.4129
GTEX-12696-0426-SM-5EGL5	Artery - Aorta	NTRK2	15	TrkB-T1	2.59482
GTEX-12696-0526-SM-5EQ3Z	Artery - Coronary	NTRK2	15	TrkB-T1	30.9768
GTEX-12696-0626-SM-5EGGD	Adrenal Gland	NTRK2	15	TrkB-T1	1.99384
GTEX-12696-0826-SM-5EGGE	Liver	NTRK2	15	TrkB-T1	0.0645089
GTEX-12696-0926-SM-5FQTV	Kidney - Cortex	NTRK2	15	TrkB-T1	11.4
GTEX-12696-1026-SM-5FQUV	Lung	NTRK2	15	TrkB-T1	1.90389
GTEX-12696-1126-SM-5FQTI	Heart - Left Ventricle	NTRK2	15	TrkB-T1	0.991328
GTEX-12696-1226-SM-5FQSM	Heart - Atrial Appendage	NTRK2	15	TrkB-T1	6.67772
GTEX-12696-1326-SM-5FQTJ	Esophagus - Mucosa	NTRK2	15	TrkB-T1	4.41715
GTEX-12696-1426-SM-5EGJ6	Esophagus - Muscularis	NTRK2	15	TrkB-T1	1.9996
GTEX-12696-1526-SM-5EGL6	Esophagus - Gastroesophageal Junction	NTRK2	15	TrkB-T1	2.28129
GTEX-12696-1726-SM-5EQLH	Stomach	NTRK2	15	TrkB-T1	0.664423
GTEX-12696-1826-SM-5EGJS	Adipose - Visceral (Omentum)	NTRK2	15	TrkB-T1	3.68957
GTEX-12696-1926-SM-5EGJT	Colon - Sigmoid	NTRK2	15	TrkB-T1	2.85422
GTEX-12696-2226-SM-5EQ65	Prostate	NTRK2	15	TrkB-T1	1.43436
GTEX-12696-2426-SM-5EQ6H	Skin - Sun Exposed (Lower leg)	NTRK2	15	TrkB-T1	4.63239
GTEX-12696-2526-SM-5EQLN	Adipose - Subcutaneous	NTRK2	15	TrkB-T1	24.6477
GTEX-12696-2626-SM-5EQ44	Nerve - Tibial	NTRK2	15	TrkB-T1	55.6853
GTEX-12696-2726-SM-5FQUL	Artery - Tibial	NTRK2	15	TrkB-T1	12.8222
GTEX-12696-2826-SM-5FQTY	Muscle - Skeletal	NTRK2	15	TrkB-T1	2.56789
GTEX-12696-3126-SM-5FQUX	Pituitary	NTRK2	15	TrkB-T1	7.16865
GTEX-1269C-0003-SM-5S2PB	Cells - EBV-transformed lymphocytes	NTRK2	15	TrkB-T1	0.443891
GTEX-1269C-0005-SM-5N9CJ	Whole Blood	NTRK2	15	TrkB-T1	0.0220964
GTEX-1269C-0008-SM-5TDBY	Cells - Cultured fibroblasts	NTRK2	15	TrkB-T1	1.93754
GTEX-1269C-0126-SM-5EQ5L	Skin - Not Sun Exposed (Suprapubic)	NTRK2	15	TrkB-T1	4.90956
GTEX-1269C-0226-SM-5EGKS	Thyroid	NTRK2	15	TrkB-T1	66.5731
GTEX-1269C-0626-SM-5FQSS	Liver	NTRK2	15	TrkB-T1	0.306977
GTEX-1269C-0826-SM-5N9EM	Heart - Left Ventricle	NTRK2	15	TrkB-T1	1.36007
GTEX-1269C-0926-SM-5FQSR	Lung	NTRK2	15	TrkB-T1	3.37264
GTEX-1269C-1026-SM-5N9EY	Esophagus - Mucosa	NTRK2	15	TrkB-T1	1.46976
GTEX-1269C-1826-SM-5N9E1	Ovary	NTRK2	15	TrkB-T1	2.66414
GTEX-1269C-2426-SM-5FQSN	Breast - Mammary Tissue	NTRK2	15	TrkB-T1	50.2535
GTEX-1269C-2526-SM-5EGJ3	Skin - Sun Exposed (Lower leg)	NTRK2	15	TrkB-T1	9.28799
GTEX-1269C-2626-SM-5EQ5C	Muscle - Skeletal	NTRK2	15	TrkB-T1	0.414973
GTEX-1269C-2726-SM-5EGJ4	Adipose - Subcutaneous	NTRK2	15	TrkB-T1	34.5519
GTEX-1269C-2826-SM-5EQ5O	Artery - Tibial	NTRK2	15	TrkB-T1	31.7581
GTEX-1269C-3126-SM-5EGI6	Brain - Cerebellum	NTRK2	15	TrkB-T1	18.3828
GTEX-1269C-3226-SM-5EGKT	Pituitary	NTRK2	15	TrkB-T1	24.4401
GTEX-12BJ1-0003-SM-5SI6V	Cells - EBV-transformed lymphocytes	NTRK2	15	TrkB-T1	1.02487
GTEX-12BJ1-0006-SM-5SIB5	Whole Blood	NTRK2	15	TrkB-T1	0.0531873
GTEX-12BJ1-0008-SM-5TDBZ	Cells - Cultured fibroblasts	NTRK2	15	TrkB-T1	0.0348209
GTEX-12BJ1-0226-SM-5LUA2	Heart - Left Ventricle	NTRK2	15	TrkB-T1	0.760955
GTEX-12BJ1-0326-SM-5FQUB	Heart - Atrial Appendage	NTRK2	15	TrkB-T1	3.54471
GTEX-12BJ1-0426-SM-5FQSO	Thyroid	NTRK2	15	TrkB-T1	41.5687
GTEX-12BJ1-0526-SM-5FQUD	Adrenal Gland	NTRK2	15	TrkB-T1	0.798654
GTEX-12BJ1-0726-SM-5EGGF	Spleen	NTRK2	15	TrkB-T1	4.10004
GTEX-12BJ1-0826-SM-5EQ5P	Adipose - Visceral (Omentum)	NTRK2	15	TrkB-T1	6.31894
GTEX-12BJ1-0926-SM-5EQ62	Skin - Not Sun Exposed (Suprapubic)	NTRK2	15	TrkB-T1	6.82828
GTEX-12BJ1-1026-SM-5EGJA	Lung	NTRK2	15	TrkB-T1	0.941292
GTEX-12BJ1-1126-SM-5EGGG	Pancreas	NTRK2	15	TrkB-T1	6.71082
GTEX-12BJ1-1226-SM-5LUAE	Prostate	NTRK2	15	TrkB-T1	7.28155
GTEX-12BJ1-1326-SM-5BC5P	Testis	NTRK2	15	TrkB-T1	1.61956
GTEX-12BJ1-1426-SM-5BC5Q	Esophagus - Muscularis	NTRK2	15	TrkB-T1	1.44498
GTEX-12BJ1-1526-SM-5LUAQ	Esophagus - Gastroesophageal Junction	NTRK2	15	TrkB-T1	3.32306
GTEX-12BJ1-1626-SM-5HL8Y	Esophagus - Mucosa	NTRK2	15	TrkB-T1	2.26013
GTEX-12BJ1-1726-SM-5HL9B	Stomach	NTRK2	15	TrkB-T1	0.102899
GTEX-12BJ1-1826-SM-5HL9N	Breast - Mammary Tissue	NTRK2	15	TrkB-T1	18.1595
GTEX-12BJ1-1926-SM-5HL9Z	Small Intestine - Terminal Ileum	NTRK2	15	TrkB-T1	1.11161
GTEX-12BJ1-2026-SM-5FQUH	Colon - Sigmoid	NTRK2	15	TrkB-T1	2.30961
GTEX-12BJ1-2126-SM-5BC5O	Colon - Transverse	NTRK2	15	TrkB-T1	1.67521
GTEX-12BJ1-2226-SM-5BC6G	Minor Salivary Gland	NTRK2	15	TrkB-T1	4.37291
GTEX-12BJ1-2526-SM-5FQUE	Muscle - Skeletal	NTRK2	15	TrkB-T1	0.538744
GTEX-12BJ1-2626-SM-5FQUF	Nerve - Tibial	NTRK2	15	TrkB-T1	27.7131
GTEX-12BJ1-2726-SM-5HL9M	Artery - Tibial	NTRK2	15	TrkB-T1	35.0855
GTEX-12C56-0002-SM-5S2PC	Cells - EBV-transformed lymphocytes	NTRK2	15	TrkB-T1	0.869347
GTEX-12C56-0006-SM-5N9E9	Whole Blood	NTRK2	15	TrkB-T1	0.0272269
GTEX-12C56-0008-SM-5TDC1	Cells - Cultured fibroblasts	NTRK2	15	TrkB-T1	0.0903646
GTEX-12C56-0226-SM-5N9FB	Artery - Aorta	NTRK2	15	TrkB-T1	5.14785
GTEX-12C56-0426-SM-5FQU1	Esophagus - Gastroesophageal Junction	NTRK2	15	TrkB-T1	1.65479
GTEX-12C56-0526-SM-5FQST	Stomach	NTRK2	15	TrkB-T1	5.919
GTEX-12C56-0626-SM-5EGGC	Colon - Transverse	NTRK2	15	TrkB-T1	1.88089
GTEX-12C56-0826-SM-5EGJ5	Adipose - Visceral (Omentum)	NTRK2	15	TrkB-T1	4.07167
GTEX-12C56-1126-SM-5FQTO	Esophagus - Muscularis	NTRK2	15	TrkB-T1	2.43949
GTEX-12C56-1226-SM-5FQSU	Esophagus - Mucosa	NTRK2	15	TrkB-T1	3.27834
GTEX-12C56-1326-SM-5FQSV	Prostate	NTRK2	15	TrkB-T1	3.23457
GTEX-12C56-1426-SM-5FQSW	Testis	NTRK2	15	TrkB-T1	1.25824
GTEX-12C56-1526-SM-5FQUQ	Skin - Not Sun Exposed (Suprapubic)	NTRK2	15	TrkB-T1	8.67375
GTEX-12C56-1626-SM-5FQUO	Adipose - Subcutaneous	NTRK2	15	TrkB-T1	14.8866
GTEX-12C56-1726-SM-5EQ61	Skin - Sun Exposed (Lower leg)	NTRK2	15	TrkB-T1	9.3979
GTEX-12C56-1826-SM-5EQ6D	Nerve - Tibial	NTRK2	15	TrkB-T1	22.8185
GTEX-12C56-1926-SM-5FQUG	Muscle - Skeletal	NTRK2	15	TrkB-T1	0.663735
GTEX-12C56-2026-SM-5FQSI	Artery - Tibial	NTRK2	15	TrkB-T1	36.6791
GTEX-12KS4-0005-SM-5SI94	Whole Blood	NTRK2	15	TrkB-T1	0.118047
GTEX-12KS4-0008-SM-664MC	Cells - Cultured fibroblasts	NTRK2	15	TrkB-T1	0.0136449
GTEX-12KS4-0126-SM-5Q5A5	Breast - Mammary Tissue	NTRK2	15	TrkB-T1	30.8625
GTEX-12KS4-0326-SM-5EQ41	Skin - Sun Exposed (Lower leg)	NTRK2	15	TrkB-T1	8.91945
GTEX-12KS4-0426-SM-5EQMC	Adipose - Subcutaneous	NTRK2	15	TrkB-T1	41.1959
GTEX-12KS4-0626-SM-5PNY4	Artery - Aorta	NTRK2	15	TrkB-T1	8.16808
GTEX-12KS4-0726-SM-5FQSX	Lung	NTRK2	15	TrkB-T1	0.45996
GTEX-12KS4-0826-SM-5BC5R	Muscle - Skeletal	NTRK2	15	TrkB-T1	1.22894
GTEX-12KS4-0926-SM-5BC5S	Esophagus - Mucosa	NTRK2	15	TrkB-T1	3.56397
GTEX-12KS4-1026-SM-5FQTD	Esophagus - Muscularis	NTRK2	15	TrkB-T1	2.68679
GTEX-12KS4-1126-SM-5FQUI	Nerve - Tibial	NTRK2	15	TrkB-T1	30.6677
GTEX-12KS4-1326-SM-5LUB3	Liver	NTRK2	15	TrkB-T1	0.495131
GTEX-12KS4-1526-SM-5EQ6E	Adipose - Visceral (Omentum)	NTRK2	15	TrkB-T1	5.57216
GTEX-12KS4-2126-SM-5FQUT	Skin - Not Sun Exposed (Suprapubic)	NTRK2	15	TrkB-T1	8.08867
GTEX-12KS4-2326-SM-5EGJB	Colon - Sigmoid	NTRK2	15	TrkB-T1	3.74779
GTEX-12KS4-2426-SM-5LU8P	Colon - Transverse	NTRK2	15	TrkB-T1	4.29259
GTEX-12WSA-0008-SM-5TDC3	Cells - Cultured fibroblasts	NTRK2	15	TrkB-T1	0.124284
GTEX-12WSA-0011-R10b-SM-5P9ET	Brain - Frontal Cortex (BA9)	NTRK2	15	TrkB-T1	172.488
GTEX-12WSA-0011-R2a-SM-57WDK	Brain - Substantia nigra	NTRK2	15	TrkB-T1	94.3755
GTEX-12WSA-0011-R4a-SM-57WB7	Brain - Amygdala	NTRK2	15	TrkB-T1	79.0463
GTEX-12WSA-0011-R5b-SM-5GU5I	Brain - Caudate (basal ganglia)	NTRK2	15	TrkB-T1	166.582
GTEX-12WSA-0011-R7b-SM-5GU5U	Brain - Putamen (basal ganglia)	NTRK2	15	TrkB-T1	147.086
GTEX-12WSA-0011-R8a-SM-5P9EX	Brain - Hypothalamus	NTRK2	15	TrkB-T1	71.2306
GTEX-12WSA-0226-SM-5BC5V	Skin - Sun Exposed (Lower leg)	NTRK2	15	TrkB-T1	4.71439
GTEX-12WSA-0326-SM-5BC6I	Adipose - Subcutaneous	NTRK2	15	TrkB-T1	20.9729
GTEX-12WSA-0426-SM-5EQ5X	Skin - Not Sun Exposed (Suprapubic)	NTRK2	15	TrkB-T1	5.7357
GTEX-12WSA-0726-SM-5FQU2	Muscle - Skeletal	NTRK2	15	TrkB-T1	1.69154
GTEX-12WSA-1026-SM-5EGHN	Lung	NTRK2	15	TrkB-T1	0.701352
GTEX-12WSA-1126-SM-5EGKU	Heart - Atrial Appendage	NTRK2	15	TrkB-T1	5.95964
GTEX-12WSA-1426-SM-5EGJU	Esophagus - Mucosa	NTRK2	15	TrkB-T1	3.83615
GTEX-12WSA-1626-SM-5EGJV	Adipose - Visceral (Omentum)	NTRK2	15	TrkB-T1	6.00563
GTEX-12WSA-2926-SM-5EQ4D	Brain - Cortex	NTRK2	15	TrkB-T1	139.515
GTEX-12WSC-0005-SM-5MR3H	Whole Blood	NTRK2	15	TrkB-T1	0.134598
GTEX-12WSC-0008-SM-664MK	Cells - Cultured fibroblasts	NTRK2	15	TrkB-T1	0.0100852
GTEX-12WSC-0011-R10a-SM-5GU57	Brain - Frontal Cortex (BA9)	NTRK2	15	TrkB-T1	15.8205
GTEX-12WSC-0011-R11a-SM-5GU5J	Brain - Cerebellar Hemisphere	NTRK2	15	TrkB-T1	2.6393
GTEX-12WSC-0011-R3a-SM-5P9F1	Brain - Anterior cingulate cortex (BA24)	NTRK2	15	TrkB-T1	41.0975
GTEX-12WSC-0011-R5b-SM-5CVNS	Brain - Caudate (basal ganglia)	NTRK2	15	TrkB-T1	76.724
GTEX-12WSC-0011-R6b-SM-5LU99	Brain - Nucleus accumbens (basal ganglia)	NTRK2	15	TrkB-T1	71.0909
GTEX-12WSC-0011-R7b-SM-5LU9L	Brain - Putamen (basal ganglia)	NTRK2	15	TrkB-T1	82.7509
GTEX-12WSC-0011-R9a-SM-5GU4U	Brain - Spinal cord (cervical c-1)	NTRK2	15	TrkB-T1	27.9803
GTEX-12WSC-0126-SM-5EQ4P	Skin - Sun Exposed (Lower leg)	NTRK2	15	TrkB-T1	10.2014
GTEX-12WSC-0226-SM-5EQ52	Adipose - Subcutaneous	NTRK2	15	TrkB-T1	53.084
GTEX-12WSC-0326-SM-5EQ5E	Muscle - Skeletal	NTRK2	15	TrkB-T1	1.20156
GTEX-12WSC-0526-SM-5BC5X	Artery - Tibial	NTRK2	15	TrkB-T1	57.721
GTEX-12WSC-0826-SM-5EQ5Q	Thyroid	NTRK2	15	TrkB-T1	87.4737
GTEX-12WSC-0926-SM-5EQ63	Artery - Coronary	NTRK2	15	TrkB-T1	46.4006
GTEX-12WSC-1026-SM-5EQ5Y	Heart - Atrial Appendage	NTRK2	15	TrkB-T1	10.9211
GTEX-12WSC-1126-SM-5EQ4G	Heart - Left Ventricle	NTRK2	15	TrkB-T1	8.54299
GTEX-12WSC-1726-SM-5GCN3	Adipose - Visceral (Omentum)	NTRK2	15	TrkB-T1	13.4103
GTEX-12WSC-2826-SM-5BC5Y	Skin - Not Sun Exposed (Suprapubic)	NTRK2	15	TrkB-T1	18.2041
GTEX-12WSC-2926-SM-5BC5Z	Brain - Cerebellum	NTRK2	15	TrkB-T1	2.52169
GTEX-12WSC-3026-SM-5GCNF	Brain - Cortex	NTRK2	15	TrkB-T1	62.757
GTEX-12WSC-3126-SM-5GCNB	Pituitary	NTRK2	15	TrkB-T1	22.3643
GTEX-12WSD-0005-SM-5N9FZ	Whole Blood	NTRK2	15	TrkB-T1	0.0570861
GTEX-12WSD-0008-SM-664ME	Cells - Cultured fibroblasts	NTRK2	15	TrkB-T1	0.0110615
GTEX-12WSD-0011-R11a-SM-9OSVC	Brain - Cerebellar Hemisphere	NTRK2	15	TrkB-T1	8.61567
GTEX-12WSD-0011-R1b-SM-5LZVY	Brain - Hippocampus	NTRK2	15	TrkB-T1	58.0365
GTEX-12WSD-0011-R2a-SM-5LZWB	Brain - Substantia nigra	NTRK2	15	TrkB-T1	22.8816
GTEX-12WSD-0011-R3b-SM-5LZWN	Brain - Anterior cingulate cortex (BA24)	NTRK2	15	TrkB-T1	122.62
GTEX-12WSD-0011-R4b-SM-5LZUA	Brain - Amygdala	NTRK2	15	TrkB-T1	204.511
GTEX-12WSD-0011-R5b-SM-5CVNG	Brain - Caudate (basal ganglia)	NTRK2	15	TrkB-T1	119.61
GTEX-12WSD-0011-R6b-SM-5P9JU	Brain - Nucleus accumbens (basal ganglia)	NTRK2	15	TrkB-T1	51.1351
GTEX-12WSD-0011-R7b-SM-5PNWE	Brain - Putamen (basal ganglia)	NTRK2	15	TrkB-T1	126.103
GTEX-12WSD-0011-R9a-SM-5GU6W	Brain - Spinal cord (cervical c-1)	NTRK2	15	TrkB-T1	14.9179
GTEX-12WSD-0126-SM-59HKN	Skin - Sun Exposed (Lower leg)	NTRK2	15	TrkB-T1	19.6933
GTEX-12WSD-0226-SM-59HKO	Adipose - Subcutaneous	NTRK2	15	TrkB-T1	85.1707
GTEX-12WSD-0326-SM-59HKP	Nerve - Tibial	NTRK2	15	TrkB-T1	35.066
GTEX-12WSD-0526-SM-5EQ6F	Muscle - Skeletal	NTRK2	15	TrkB-T1	0.831404
GTEX-12WSD-0626-SM-5GCMW	Skin - Not Sun Exposed (Suprapubic)	NTRK2	15	TrkB-T1	8.45797
GTEX-12WSD-0826-SM-5GCNE	Lung	NTRK2	15	TrkB-T1	4.08759
GTEX-12WSD-0926-SM-5GCNL	Thyroid	NTRK2	15	TrkB-T1	142.787
GTEX-12WSD-1026-SM-5EQ42	Artery - Coronary	NTRK2	15	TrkB-T1	36.1032
GTEX-12WSD-1126-SM-5EGJD	Heart - Left Ventricle	NTRK2	15	TrkB-T1	0.858552
GTEX-12WSD-1226-SM-5HL9Q	Heart - Atrial Appendage	NTRK2	15	TrkB-T1	11.8709
GTEX-12WSD-1326-SM-5GCNU	Artery - Aorta	NTRK2	15	TrkB-T1	6.31895
GTEX-12WSD-1426-SM-5GCN9	Liver	NTRK2	15	TrkB-T1	0.313749
GTEX-12WSD-1626-SM-5GCNR	Pancreas	NTRK2	15	TrkB-T1	4.29764
GTEX-12WSD-1726-SM-5GCN4	Spleen	NTRK2	15	TrkB-T1	2.16673
GTEX-12WSD-1826-SM-5GCOA	Esophagus - Mucosa	NTRK2	15	TrkB-T1	2.8477
GTEX-12WSD-1926-SM-5GCOV	Esophagus - Muscularis	NTRK2	15	TrkB-T1	3.97744
GTEX-12WSD-2026-SM-5HL7D	Esophagus - Gastroesophageal Junction	NTRK2	15	TrkB-T1	4.29194
GTEX-12WSD-2126-SM-5LZWK	Adrenal Gland	NTRK2	15	TrkB-T1	1.16185
GTEX-12WSD-2326-SM-59HKQ	Stomach	NTRK2	15	TrkB-T1	2.37152
GTEX-12WSD-2626-SM-5EGJE	Colon - Sigmoid	NTRK2	15	TrkB-T1	3.96052
GTEX-12WSD-2726-SM-59HLR	Ovary	NTRK2	15	TrkB-T1	3.21421
GTEX-12WSD-2826-SM-59HKT	Uterus	NTRK2	15	TrkB-T1	4.42287
GTEX-12WSD-2926-SM-5LZUH	Vagina	NTRK2	15	TrkB-T1	18.5779
GTEX-12WSD-3026-SM-5LZU7	Brain - Cerebellum	NTRK2	15	TrkB-T1	27.1303
GTEX-12WSD-3126-SM-5HL7P	Brain - Cortex	NTRK2	15	TrkB-T1	167.956
GTEX-12WSD-3226-SM-5HL9G	Pituitary	NTRK2	15	TrkB-T1	2.86978
GTEX-12WSE-0005-SM-5NQAE	Whole Blood	NTRK2	15	TrkB-T1	0.0200309
GTEX-12WSE-0008-SM-5YY9P	Cells - Cultured fibroblasts	NTRK2	15	TrkB-T1	0.0410732
GTEX-12WSE-0011-R10b-SM-5P9JV	Brain - Frontal Cortex (BA9)	NTRK2	15	TrkB-T1	18.5606
GTEX-12WSE-0011-R11b-SM-5P9JW	Brain - Cerebellar Hemisphere	NTRK2	15	TrkB-T1	3.1046
GTEX-12WSE-0011-R1b-SM-5GU4V	Brain - Hippocampus	NTRK2	15	TrkB-T1	44.0058
GTEX-12WSE-0011-R6b-SM-5LZV5	Brain - Nucleus accumbens (basal ganglia)	NTRK2	15	TrkB-T1	74.4293
GTEX-12WSE-0011-R7a-SM-5PNWF	Brain - Putamen (basal ganglia)	NTRK2	15	TrkB-T1	33.032
GTEX-12WSE-0526-SM-793B2	Skin - Sun Exposed (Lower leg)	NTRK2	15	TrkB-T1	5.90126
GTEX-12WSE-0826-SM-5S2VL	Lung	NTRK2	15	TrkB-T1	1.14703
GTEX-12WSE-0926-SM-5S2VX	Heart - Atrial Appendage	NTRK2	15	TrkB-T1	6.38592
GTEX-12WSE-1126-SM-7DUEH	Artery - Coronary	NTRK2	15	TrkB-T1	65.5909
GTEX-12WSE-1226-SM-73KUF	Thyroid	NTRK2	15	TrkB-T1	54.3924
GTEX-12WSE-2926-SM-5RQJ9	Brain - Cerebellum	NTRK2	15	TrkB-T1	2.89677
GTEX-12WSE-3126-SM-5YY9F	Pituitary	NTRK2	15	TrkB-T1	40.3207
GTEX-12WSF-0005-SM-5NQAQ	Whole Blood	NTRK2	15	TrkB-T1	0.0209669
GTEX-12WSF-0008-SM-5YY8S	Cells - Cultured fibroblasts	NTRK2	15	TrkB-T1	0.0533229
GTEX-12WSF-0011-R10a-SM-5LZVH	Brain - Frontal Cortex (BA9)	NTRK2	15	TrkB-T1	49.344
GTEX-12WSF-0011-R11a-SM-5LZVT	Brain - Cerebellar Hemisphere	NTRK2	15	TrkB-T1	6.99235
GTEX-12WSF-0011-R1a-SM-5DUVI	Brain - Hippocampus	NTRK2	15	TrkB-T1	22.4074
GTEX-12WSF-0011-R2a-SM-5DUVU	Brain - Substantia nigra	NTRK2	15	TrkB-T1	44.034
GTEX-12WSF-0011-R3a-SM-5DUW7	Brain - Anterior cingulate cortex (BA24)	NTRK2	15	TrkB-T1	67.736
GTEX-12WSF-0011-R4b-SM-5HL88	Brain - Amygdala	NTRK2	15	TrkB-T1	88.7937
GTEX-12WSF-0011-R5a-SM-5HL8K	Brain - Caudate (basal ganglia)	NTRK2	15	TrkB-T1	63.173
GTEX-12WSF-0011-R6b-SM-5HL8W	Brain - Nucleus accumbens (basal ganglia)	NTRK2	15	TrkB-T1	55.8075
GTEX-12WSF-0011-R7b-SM-5HL99	Brain - Putamen (basal ganglia)	NTRK2	15	TrkB-T1	51.5766
GTEX-12WSF-0426-SM-7KUMT	Nerve - Tibial	NTRK2	15	TrkB-T1	73.6649
GTEX-12WSF-0926-SM-6PALU	Muscle - Skeletal	NTRK2	15	TrkB-T1	1.68967
GTEX-12WSF-1526-SM-6PAN6	Adipose - Visceral (Omentum)	NTRK2	15	TrkB-T1	7.06625
GTEX-12WSF-1626-SM-7KUG5	Skin - Not Sun Exposed (Suprapubic)	NTRK2	15	TrkB-T1	8.66386
GTEX-12WSF-3026-SM-6LPIU	Pituitary	NTRK2	15	TrkB-T1	5.9407
GTEX-12WSF-3126-SM-6M478	Brain - Cortex	NTRK2	15	TrkB-T1	75.6117
GTEX-12WSG-0005-SM-5NQA2	Whole Blood	NTRK2	15	TrkB-T1	0.0315906
GTEX-12WSG-0008-SM-5TDC4	Cells - Cultured fibroblasts	NTRK2	15	TrkB-T1	0.0517513
GTEX-12WSG-0226-SM-5EGIF	Thyroid	NTRK2	15	TrkB-T1	74.6908
GTEX-12WSG-0426-SM-5FQSE	Adipose - Visceral (Omentum)	NTRK2	15	TrkB-T1	6.00792
GTEX-12WSG-0526-SM-5FQTH	Heart - Left Ventricle	NTRK2	15	TrkB-T1	0.79268
GTEX-12WSG-0626-SM-5FQTQ	Liver	NTRK2	15	TrkB-T1	0.157376
GTEX-12WSG-0726-SM-5EGIG	Adrenal Gland	NTRK2	15	TrkB-T1	0.574583
GTEX-12WSG-0826-SM-5EQ5A	Kidney - Cortex	NTRK2	15	TrkB-T1	2.82768
GTEX-12WSG-0926-SM-5EGIH	Spleen	NTRK2	15	TrkB-T1	5.12579
GTEX-12WSG-1026-SM-5EGII	Pancreas	NTRK2	15	TrkB-T1	2.92877
GTEX-12WSG-1226-SM-5EQ4C	Heart - Atrial Appendage	NTRK2	15	TrkB-T1	7.71016
GTEX-12WSG-1426-SM-5FQUK	Ovary	NTRK2	15	TrkB-T1	3.69379
GTEX-12WSG-2026-SM-5FQUU	Stomach	NTRK2	15	TrkB-T1	0.364867
GTEX-12WSG-2126-SM-5EGJ7	Uterus	NTRK2	15	TrkB-T1	1.69446
GTEX-12WSG-2426-SM-5EQLZ	Colon - Sigmoid	NTRK2	15	TrkB-T1	1.75231
GTEX-12WSG-2726-SM-5EQ5M	Nerve - Tibial	NTRK2	15	TrkB-T1	60.0958
GTEX-12WSG-2826-SM-E9J4H	Skin - Sun Exposed (Lower leg)	NTRK2	15	TrkB-T1	18.7232
GTEX-12WSG-5004-SM-7EPG9	Lung	NTRK2	15	TrkB-T1	2.37054
GTEX-12WSG-5007-SM-7DUGZ	Esophagus - Mucosa	NTRK2	15	TrkB-T1	5.48579
GTEX-12WSG-5016-SM-7SB84	Muscle - Skeletal	NTRK2	15	TrkB-T1	0.63252
GTEX-12WSH-0005-SM-5NQ9P	Whole Blood	NTRK2	15	TrkB-T1	0.0438539
GTEX-12WSH-0008-SM-5S2V1	Cells - Cultured fibroblasts	NTRK2	15	TrkB-T1	0.157252
GTEX-12WSH-0011-R10a-SM-5LZUS	Brain - Frontal Cortex (BA9)	NTRK2	15	TrkB-T1	61.3605
GTEX-12WSH-0011-R11a-SM-5LZVM	Brain - Cerebellar Hemisphere	NTRK2	15	TrkB-T1	6.07664
GTEX-12WSH-0011-R1a-SM-5GU5V	Brain - Hippocampus	NTRK2	15	TrkB-T1	50.4081
GTEX-12WSH-0011-R2a-SM-5GU68	Brain - Substantia nigra	NTRK2	15	TrkB-T1	59.6961
GTEX-12WSH-0011-R4a-SM-5GU6K	Brain - Amygdala	NTRK2	15	TrkB-T1	82.5583
GTEX-12WSH-0011-R5b-SM-5P9F3	Brain - Caudate (basal ganglia)	NTRK2	15	TrkB-T1	76.3854
GTEX-12WSH-0011-R6b-SM-5P9F4	Brain - Nucleus accumbens (basal ganglia)	NTRK2	15	TrkB-T1	81.0221
GTEX-12WSH-0011-R9b-SM-5LZUG	Brain - Spinal cord (cervical c-1)	NTRK2	15	TrkB-T1	36.8893
GTEX-12WSH-0126-SM-5GCO3	Lung	NTRK2	15	TrkB-T1	3.14776
GTEX-12WSH-0226-SM-5GCOG	Thyroid	NTRK2	15	TrkB-T1	25.9121
GTEX-12WSH-0326-SM-5GCNH	Testis	NTRK2	15	TrkB-T1	0.321492
GTEX-12WSH-1526-SM-5BC5W	Skin - Not Sun Exposed (Suprapubic)	NTRK2	15	TrkB-T1	3.84633
GTEX-12WSH-2526-SM-5CVNH	Muscle - Skeletal	NTRK2	15	TrkB-T1	0.431187
GTEX-12WSH-2826-SM-5GCP5	Artery - Tibial	NTRK2	15	TrkB-T1	47.1636
GTEX-12WSH-2926-SM-5GCMR	Pituitary	NTRK2	15	TrkB-T1	20.6657
GTEX-12WSH-3026-SM-5CVNI	Brain - Cortex	NTRK2	15	TrkB-T1	80.5986
GTEX-12WSH-3126-SM-5LZW8	Brain - Cerebellum	NTRK2	15	TrkB-T1	8.30078
GTEX-12WSI-0005-SM-5O99K	Whole Blood	NTRK2	15	TrkB-T1	0.0763107
GTEX-12WSI-0008-SM-664MD	Cells - Cultured fibroblasts	NTRK2	15	TrkB-T1	0.0157299
GTEX-12WSI-0011-R11b-SM-5P9EZ	Brain - Cerebellar Hemisphere	NTRK2	15	TrkB-T1	3.02241
GTEX-12WSI-0011-R7b-SM-5GU78	Brain - Putamen (basal ganglia)	NTRK2	15	TrkB-T1	78.2234
GTEX-12WSI-0226-SM-5GCNA	Liver	NTRK2	15	TrkB-T1	2.3004
GTEX-12WSI-0426-SM-5EQ5J	Heart - Atrial Appendage	NTRK2	15	TrkB-T1	2.72008
GTEX-12WSI-0826-SM-5EGKD	Lung	NTRK2	15	TrkB-T1	2.12504
GTEX-12WSI-1526-SM-5GCNM	Adipose - Visceral (Omentum)	NTRK2	15	TrkB-T1	8.26048
GTEX-12WSI-2126-SM-5GCMV	Testis	NTRK2	15	TrkB-T1	0.954446
GTEX-12WSJ-0002-SM-5TDBV	Cells - EBV-transformed lymphocytes	NTRK2	15	TrkB-T1	3.5194
GTEX-12WSJ-0005-SM-5LU8S	Whole Blood	NTRK2	15	TrkB-T1	0.0633386
GTEX-12WSJ-0008-SM-664ML	Cells - Cultured fibroblasts	NTRK2	15	TrkB-T1	0
GTEX-12WSJ-0126-SM-5GCOM	Adrenal Gland	NTRK2	15	TrkB-T1	0.491598
GTEX-12WSJ-0226-SM-5GCP7	Lung	NTRK2	15	TrkB-T1	0.872572
GTEX-12WSJ-0326-SM-5GCMT	Thyroid	NTRK2	15	TrkB-T1	28.0572
GTEX-12WSJ-0526-SM-5GCOZ	Spleen	NTRK2	15	TrkB-T1	2.12961
GTEX-12WSJ-0726-SM-5GCN6	Esophagus - Muscularis	NTRK2	15	TrkB-T1	0.937844
GTEX-12WSJ-0826-SM-5PNWV	Esophagus - Gastroesophageal Junction	NTRK2	15	TrkB-T1	0.632809
GTEX-12WSJ-0926-SM-5P9JD	Stomach	NTRK2	15	TrkB-T1	1.7098
GTEX-12WSJ-1126-SM-5LZVJ	Skin - Not Sun Exposed (Suprapubic)	NTRK2	15	TrkB-T1	1.26887
GTEX-12WSJ-1226-SM-5LU91	Ovary	NTRK2	15	TrkB-T1	2.31627
GTEX-12WSJ-1326-SM-5GCOB	Vagina	NTRK2	15	TrkB-T1	8.91249
GTEX-12WSJ-1426-SM-5GCON	Colon - Sigmoid	NTRK2	15	TrkB-T1	2.16605
GTEX-12WSJ-1526-SM-5GCNI	Colon - Transverse	NTRK2	15	TrkB-T1	3.82119
GTEX-12WSJ-1726-SM-5LZVV	Muscle - Skeletal	NTRK2	15	TrkB-T1	0.321958
GTEX-12WSJ-1826-SM-5GCNY	Skin - Sun Exposed (Lower leg)	NTRK2	15	TrkB-T1	3.08473
GTEX-12WSK-0006-SM-5NQA1	Whole Blood	NTRK2	15	TrkB-T1	0.00838867
GTEX-12WSK-0008-SM-5YY9R	Cells - Cultured fibroblasts	NTRK2	15	TrkB-T1	0.067752
GTEX-12WSK-0126-SM-5GCO7	Spleen	NTRK2	15	TrkB-T1	1.20869
GTEX-12WSK-0226-SM-5BC62	Pancreas	NTRK2	15	TrkB-T1	6.19706
GTEX-12WSK-0326-SM-5GCOJ	Adrenal Gland	NTRK2	15	TrkB-T1	0.131614
GTEX-12WSK-0426-SM-5GCNS	Artery - Aorta	NTRK2	15	TrkB-T1	2.91174
GTEX-12WSK-0526-SM-5CVNA	Heart - Atrial Appendage	NTRK2	15	TrkB-T1	6.4897
GTEX-12WSK-0626-SM-5LZUJ	Heart - Left Ventricle	NTRK2	15	TrkB-T1	0.73711
GTEX-12WSK-0726-SM-5LZUV	Artery - Coronary	NTRK2	15	TrkB-T1	32.4663
GTEX-12WSK-0826-SM-5CVNP	Lung	NTRK2	15	TrkB-T1	20.3936
GTEX-12WSK-0926-SM-5CVNQ	Thyroid	NTRK2	15	TrkB-T1	38.1085
GTEX-12WSK-1026-SM-5CVNR	Adipose - Visceral (Omentum)	NTRK2	15	TrkB-T1	4.16094
GTEX-12WSK-1126-SM-5LZV8	Esophagus - Mucosa	NTRK2	15	TrkB-T1	2.11902
GTEX-12WSK-1326-SM-5CVNM	Esophagus - Gastroesophageal Junction	NTRK2	15	TrkB-T1	1.45893
GTEX-12WSK-1426-SM-5CVNN	Stomach	NTRK2	15	TrkB-T1	0.351073
GTEX-12WSK-1526-SM-5CVNO	Small Intestine - Terminal Ileum	NTRK2	15	TrkB-T1	2.6758
GTEX-12WSK-1926-SM-5LZVK	Ovary	NTRK2	15	TrkB-T1	3.56863
GTEX-12WSK-2026-SM-5CVNB	Uterus	NTRK2	15	TrkB-T1	3.32572
GTEX-12WSK-2126-SM-5CVNC	Skin - Not Sun Exposed (Suprapubic)	NTRK2	15	TrkB-T1	3.26397
GTEX-12WSK-2226-SM-5GCO5	Breast - Mammary Tissue	NTRK2	15	TrkB-T1	25.0884
GTEX-12WSK-2326-SM-5GCOH	Skin - Sun Exposed (Lower leg)	NTRK2	15	TrkB-T1	3.06293
GTEX-12WSK-2626-SM-5GCOT	Nerve - Tibial	NTRK2	15	TrkB-T1	22.8986
GTEX-12WSK-2726-SM-5CVND	Artery - Tibial	NTRK2	15	TrkB-T1	41.0324
GTEX-12WSL-0002-SM-664MF	Cells - EBV-transformed lymphocytes	NTRK2	15	TrkB-T1	0.0820782
GTEX-12WSL-0005-SM-5NQAD	Whole Blood	NTRK2	15	TrkB-T1	0.0306781
GTEX-12WSL-0008-SM-664MM	Cells - Cultured fibroblasts	NTRK2	15	TrkB-T1	0.00668582
GTEX-12WSL-0226-SM-5CVMJ	Liver	NTRK2	15	TrkB-T1	0.106038
GTEX-12WSL-0326-SM-5CVMK	Adrenal Gland	NTRK2	15	TrkB-T1	0.553714
GTEX-12WSL-0426-SM-5GCNX	Pancreas	NTRK2	15	TrkB-T1	8.75304
GTEX-12WSL-0626-SM-5GCOY	Thyroid	NTRK2	15	TrkB-T1	56.0994
GTEX-12WSL-0926-SM-5N9EK	Artery - Coronary	NTRK2	15	TrkB-T1	23.4315
GTEX-12WSL-1026-SM-5CVNJ	Lung	NTRK2	15	TrkB-T1	2.28954
GTEX-12WSL-1126-SM-5CVNK	Adipose - Visceral (Omentum)	NTRK2	15	TrkB-T1	14.263
GTEX-12WSL-1226-SM-5DUXE	Esophagus - Gastroesophageal Junction	NTRK2	15	TrkB-T1	1.03842
GTEX-12WSL-1326-SM-5LZVW	Esophagus - Muscularis	NTRK2	15	TrkB-T1	2.42118
GTEX-12WSL-1526-SM-5GCP8	Esophagus - Mucosa	NTRK2	15	TrkB-T1	5.08928
GTEX-12WSL-1626-SM-5GCMU	Colon - Transverse	NTRK2	15	TrkB-T1	2.1817
GTEX-12WSL-1826-SM-5LZW9	Colon - Sigmoid	NTRK2	15	TrkB-T1	2.15567
GTEX-12WSL-2026-SM-5GCML	Skin - Not Sun Exposed (Suprapubic)	NTRK2	15	TrkB-T1	12.2754
GTEX-12WSL-2126-SM-5GCNG	Minor Salivary Gland	NTRK2	15	TrkB-T1	3.14009
GTEX-12WSL-2326-SM-5DUXQ	Testis	NTRK2	15	TrkB-T1	1.3271
GTEX-12WSL-2426-SM-5GCN7	Adipose - Subcutaneous	NTRK2	15	TrkB-T1	21.1635
GTEX-12WSL-2526-SM-5GCNJ	Skin - Sun Exposed (Lower leg)	NTRK2	15	TrkB-T1	15.7346
GTEX-12WSL-2626-SM-5GCNV	Artery - Tibial	NTRK2	15	TrkB-T1	42.0233
GTEX-12WSL-2726-SM-5CVNL	Muscle - Skeletal	NTRK2	15	TrkB-T1	0.574836
GTEX-12WSL-2826-SM-5LZWL	Nerve - Tibial	NTRK2	15	TrkB-T1	39.6547
GTEX-12WSM-0005-SM-5NQB3	Whole Blood	NTRK2	15	TrkB-T1	0.0690146
GTEX-12WSM-0008-SM-5S2VD	Cells - Cultured fibroblasts	NTRK2	15	TrkB-T1	0.252383
GTEX-12WSM-0011-R10a-SM-5DUWV	Brain - Frontal Cortex (BA9)	NTRK2	15	TrkB-T1	129.717
GTEX-12WSM-0011-R11a-SM-5DUX8	Brain - Cerebellar Hemisphere	NTRK2	15	TrkB-T1	15.4415
GTEX-12WSM-0011-R1a-SM-5LZW6	Brain - Hippocampus	NTRK2	15	TrkB-T1	48.3382
GTEX-12WSM-0011-R3b-SM-5LZWI	Brain - Anterior cingulate cortex (BA24)	NTRK2	15	TrkB-T1	88.1728
GTEX-12WSM-0011-R5a-SM-5EQ4Y	Brain - Caudate (basal ganglia)	NTRK2	15	TrkB-T1	193.967
GTEX-12WSM-0011-R6b-SM-5EQ6N	Brain - Nucleus accumbens (basal ganglia)	NTRK2	15	TrkB-T1	103.593
GTEX-12WSM-0011-R7b-SM-5EGLD	Brain - Putamen (basal ganglia)	NTRK2	15	TrkB-T1	161.086
GTEX-12WSM-0011-R8a-SM-5DUWJ	Brain - Hypothalamus	NTRK2	15	TrkB-T1	141.054
GTEX-12WSM-0226-SM-5LZV6	Adipose - Subcutaneous	NTRK2	15	TrkB-T1	40.3079
GTEX-12WSM-0326-SM-5LZVI	Muscle - Skeletal	NTRK2	15	TrkB-T1	2.32599
GTEX-12WSM-0426-SM-5LZVU	Nerve - Tibial	NTRK2	15	TrkB-T1	42.9516
GTEX-12WSM-0526-SM-5GCO8	Artery - Tibial	NTRK2	15	TrkB-T1	35.6208
GTEX-12WSM-0626-SM-5GCOK	Adipose - Visceral (Omentum)	NTRK2	15	TrkB-T1	8.53639
GTEX-12WSM-0726-SM-5GCOW	Liver	NTRK2	15	TrkB-T1	0.431195
GTEX-12WSM-1326-SM-5GCP9	Testis	NTRK2	15	TrkB-T1	6.16744
GTEX-12WSM-1426-SM-5GCPA	Colon - Sigmoid	NTRK2	15	TrkB-T1	2.01553
GTEX-12WSM-1726-SM-5BC6J	Breast - Mammary Tissue	NTRK2	15	TrkB-T1	34.6598
GTEX-12WSM-1826-SM-5BC64	Minor Salivary Gland	NTRK2	15	TrkB-T1	7.61079
GTEX-12WSM-1926-SM-5BC65	Skin - Not Sun Exposed (Suprapubic)	NTRK2	15	TrkB-T1	9.66562
GTEX-12WSM-2126-SM-5GCOC	Brain - Cerebellum	NTRK2	15	TrkB-T1	16.7173
GTEX-12WSM-2226-SM-5DUVS	Pituitary	NTRK2	15	TrkB-T1	25.1016
GTEX-12WSN-0001-SM-664MG	Cells - EBV-transformed lymphocytes	NTRK2	15	TrkB-T1	0.707317
GTEX-12WSN-0006-SM-5NQAP	Whole Blood	NTRK2	15	TrkB-T1	0.013619
GTEX-12WSN-0008-SM-664MI	Cells - Cultured fibroblasts	NTRK2	15	TrkB-T1	0.00663755
GTEX-12WSN-0126-SM-5DUX5	Spleen	NTRK2	15	TrkB-T1	2.25416
GTEX-12WSN-0226-SM-5DUXH	Heart - Atrial Appendage	NTRK2	15	TrkB-T1	6.17267
GTEX-12WSN-0326-SM-5GCP6	Artery - Aorta	NTRK2	15	TrkB-T1	3.99405
GTEX-12WSN-0726-SM-5GCMS	Thyroid	NTRK2	15	TrkB-T1	39.6943
GTEX-12WSN-0826-SM-5GCOF	Pancreas	NTRK2	15	TrkB-T1	5.90162
GTEX-12WSN-0926-SM-5GCN1	Adrenal Gland	NTRK2	15	TrkB-T1	0.152278
GTEX-12WSN-1326-SM-5GCNT	Breast - Mammary Tissue	NTRK2	15	TrkB-T1	10.9644
GTEX-12WSN-1826-SM-5LZUT	Esophagus - Gastroesophageal Junction	NTRK2	15	TrkB-T1	3.40292
GTEX-12WSN-2226-SM-5DUXT	Minor Salivary Gland	NTRK2	15	TrkB-T1	2.47131
GTEX-12WSN-2526-SM-5LZU8	Muscle - Skeletal	NTRK2	15	TrkB-T1	0.631704
GTEX-12WSN-2726-SM-5LZUK	Artery - Tibial	NTRK2	15	TrkB-T1	36.1482
GTEX-12WSN-5001-SM-7DHMK	Heart - Left Ventricle	NTRK2	15	TrkB-T1	0.621999
GTEX-12WSN-5004-SM-793CE	Lung	NTRK2	15	TrkB-T1	5.144
GTEX-12WSN-5007-SM-7MGWH	Prostate	NTRK2	15	TrkB-T1	1.76852
GTEX-12WSN-5013-SM-7P8P9	Esophagus - Mucosa	NTRK2	15	TrkB-T1	3.28601
GTEX-12WSN-5016-SM-7DUGY	Esophagus - Muscularis	NTRK2	15	TrkB-T1	2.59083
GTEX-12WSN-5019-SM-79OM6	Skin - Sun Exposed (Lower leg)	NTRK2	15	TrkB-T1	22.4242
GTEX-12ZZW-0005-SM-5O9BY	Whole Blood	NTRK2	15	TrkB-T1	0.155491
GTEX-12ZZW-0008-SM-5YY9L	Cells - Cultured fibroblasts	NTRK2	15	TrkB-T1	0.0687788
GTEX-12ZZW-0011-R10b-SM-5HL9X	Brain - Frontal Cortex (BA9)	NTRK2	15	TrkB-T1	182.652
GTEX-12ZZW-0011-R3a-SM-5DUWW	Brain - Anterior cingulate cortex (BA24)	NTRK2	15	TrkB-T1	95.7951
GTEX-12ZZW-0011-R4a-SM-5DUX9	Brain - Amygdala	NTRK2	15	TrkB-T1	183.426
GTEX-12ZZW-0011-R5a-SM-5DUVN	Brain - Caudate (basal ganglia)	NTRK2	15	TrkB-T1	152.218
GTEX-12ZZW-0011-R6a-SM-5DUVZ	Brain - Nucleus accumbens (basal ganglia)	NTRK2	15	TrkB-T1	104.973
GTEX-12ZZW-0011-R7a-SM-5DUWC	Brain - Putamen (basal ganglia)	NTRK2	15	TrkB-T1	119.896
GTEX-12ZZW-0426-SM-5GCO9	Artery - Tibial	NTRK2	15	TrkB-T1	41.0168
GTEX-12ZZW-0926-SM-5LZUD	Lung	NTRK2	15	TrkB-T1	1.20992
GTEX-12ZZW-1026-SM-5GCMM	Heart - Left Ventricle	NTRK2	15	TrkB-T1	4.58127
GTEX-12ZZW-1726-SM-5DUVD	Esophagus - Mucosa	NTRK2	15	TrkB-T1	2.44662
GTEX-12ZZW-2326-SM-5DUW2	Adipose - Visceral (Omentum)	NTRK2	15	TrkB-T1	3.13536
GTEX-12ZZW-2426-SM-5DUWE	Colon - Sigmoid	NTRK2	15	TrkB-T1	4.24714
GTEX-12ZZW-2926-SM-5LZUP	Brain - Cortex	NTRK2	15	TrkB-T1	190.894
GTEX-12ZZW-3026-SM-5LZW7	Pituitary	NTRK2	15	TrkB-T1	3.99375
GTEX-12ZZX-0005-SM-5O9A9	Whole Blood	NTRK2	15	TrkB-T1	0.0894585
GTEX-12ZZX-0008-SM-5YY9N	Cells - Cultured fibroblasts	NTRK2	15	TrkB-T1	0.0621704
GTEX-12ZZX-0011-R10b-SM-5DUWK	Brain - Frontal Cortex (BA9)	NTRK2	15	TrkB-T1	57.1498
GTEX-12ZZX-0011-R11a-SM-5DUVJ	Brain - Cerebellar Hemisphere	NTRK2	15	TrkB-T1	11.7212
GTEX-12ZZX-0011-R1a-SM-5EQ6B	Brain - Hippocampus	NTRK2	15	TrkB-T1	179.902
GTEX-12ZZX-0011-R2a-SM-5EGLG	Brain - Substantia nigra	NTRK2	15	TrkB-T1	138.33
GTEX-12ZZX-0011-R3b-SM-5EGLH	Brain - Anterior cingulate cortex (BA24)	NTRK2	15	TrkB-T1	188.038
GTEX-12ZZX-0011-R5a-SM-5HL89	Brain - Caudate (basal ganglia)	NTRK2	15	TrkB-T1	164.976
GTEX-12ZZX-0011-R6a-SM-5HL8L	Brain - Nucleus accumbens (basal ganglia)	NTRK2	15	TrkB-T1	96.787
GTEX-12ZZX-0011-R7b-SM-5DUVV	Brain - Putamen (basal ganglia)	NTRK2	15	TrkB-T1	195.7
GTEX-12ZZX-0011-R8a-SM-5DUW8	Brain - Hypothalamus	NTRK2	15	TrkB-T1	122.647
GTEX-12ZZX-0126-SM-5EGK9	Skin - Sun Exposed (Lower leg)	NTRK2	15	TrkB-T1	10.4355
GTEX-12ZZX-0226-SM-5DUXU	Adipose - Subcutaneous	NTRK2	15	TrkB-T1	52.9631
GTEX-12ZZX-0326-SM-5DUVH	Muscle - Skeletal	NTRK2	15	TrkB-T1	1.08692
GTEX-12ZZX-0426-SM-5DUVT	Nerve - Tibial	NTRK2	15	TrkB-T1	42.2965
GTEX-12ZZX-0526-SM-5DUW6	Artery - Tibial	NTRK2	15	TrkB-T1	66.4562
GTEX-12ZZX-0626-SM-5EQ46	Artery - Coronary	NTRK2	15	TrkB-T1	44.1469
GTEX-12ZZX-0726-SM-5EGKA	Heart - Atrial Appendage	NTRK2	15	TrkB-T1	10.9789
GTEX-12ZZX-1026-SM-5LZUW	Artery - Aorta	NTRK2	15	TrkB-T1	6.42686
GTEX-12ZZX-1126-SM-5EGKB	Breast - Mammary Tissue	NTRK2	15	TrkB-T1	24.8488
GTEX-12ZZX-1226-SM-5EGHS	Thyroid	NTRK2	15	TrkB-T1	50.0738
GTEX-12ZZX-1326-SM-5DUWI	Esophagus - Mucosa	NTRK2	15	TrkB-T1	5.75147
GTEX-12ZZX-1726-SM-5BC63	Adipose - Visceral (Omentum)	NTRK2	15	TrkB-T1	18.9695
GTEX-12ZZX-1926-SM-5EGKC	Vagina	NTRK2	15	TrkB-T1	34.7781
GTEX-12ZZX-2026-SM-5LZV9	Ovary	NTRK2	15	TrkB-T1	5.36512
GTEX-12ZZX-2126-SM-5LZVL	Uterus	NTRK2	15	TrkB-T1	3.38969
GTEX-12ZZX-2426-SM-5GCOE	Skin - Not Sun Exposed (Suprapubic)	NTRK2	15	TrkB-T1	6.08407
GTEX-12ZZX-2726-SM-5N9FT	Colon - Sigmoid	NTRK2	15	TrkB-T1	2.55294
GTEX-12ZZX-2826-SM-5BC6K	Brain - Cerebellum	NTRK2	15	TrkB-T1	12.469
GTEX-12ZZX-2926-SM-5GCOQ	Brain - Cortex	NTRK2	15	TrkB-T1	98.3468
GTEX-12ZZX-3026-SM-5GCP3	Pituitary	NTRK2	15	TrkB-T1	30.6392
GTEX-12ZZY-0008-SM-5YY9Q	Cells - Cultured fibroblasts	NTRK2	15	TrkB-T1	0.071579
GTEX-12ZZY-0011-R10b-SM-5HL7W	Brain - Frontal Cortex (BA9)	NTRK2	15	TrkB-T1	91.2435
GTEX-12ZZY-0011-R5a-SM-5EGL9	Brain - Caudate (basal ganglia)	NTRK2	15	TrkB-T1	127.197
GTEX-12ZZY-0011-R6b-SM-5EGLA	Brain - Nucleus accumbens (basal ganglia)	NTRK2	15	TrkB-T1	148.943
GTEX-12ZZY-0011-R7a-SM-5EGLB	Brain - Putamen (basal ganglia)	NTRK2	15	TrkB-T1	159.544
GTEX-12ZZY-0126-SM-5LZV2	Testis	NTRK2	15	TrkB-T1	1.1589
GTEX-12ZZY-0226-SM-5LZVE	Skin - Sun Exposed (Lower leg)	NTRK2	15	TrkB-T1	10.0423
GTEX-12ZZY-0326-SM-5LZVQ	Adipose - Subcutaneous	NTRK2	15	TrkB-T1	52.4702
GTEX-12ZZY-0426-SM-5LZW3	Nerve - Tibial	NTRK2	15	TrkB-T1	48.1888
GTEX-12ZZY-0526-SM-5EQ5H	Artery - Tibial	NTRK2	15	TrkB-T1	75.9073
GTEX-12ZZY-0626-SM-5EQ5T	Muscle - Skeletal	NTRK2	15	TrkB-T1	1.16638
GTEX-12ZZY-0726-SM-5EQ66	Skin - Not Sun Exposed (Suprapubic)	NTRK2	15	TrkB-T1	6.75374
GTEX-12ZZY-0826-SM-5EQMT	Thyroid	NTRK2	15	TrkB-T1	92.9437
GTEX-12ZZY-0926-SM-5EQ6I	Lung	NTRK2	15	TrkB-T1	15.3529
GTEX-12ZZY-1126-SM-5DUWQ	Heart - Left Ventricle	NTRK2	15	TrkB-T1	1.91125
GTEX-12ZZY-1226-SM-5GCNK	Heart - Atrial Appendage	NTRK2	15	TrkB-T1	8.83081
GTEX-12ZZY-1326-SM-5GCNW	Artery - Aorta	NTRK2	15	TrkB-T1	7.64244
GTEX-12ZZY-1426-SM-5N9EI	Esophagus - Mucosa	NTRK2	15	TrkB-T1	1.91216
GTEX-12ZZY-1526-SM-5LZWF	Esophagus - Muscularis	NTRK2	15	TrkB-T1	6.30442
GTEX-12ZZY-2726-SM-5EQ45	Colon - Sigmoid	NTRK2	15	TrkB-T1	8.50728
GTEX-12ZZY-2926-SM-5DUXO	Brain - Cerebellum	NTRK2	15	TrkB-T1	9.16289
GTEX-12ZZY-3026-SM-5GCOU	Brain - Cortex	NTRK2	15	TrkB-T1	75.9224
GTEX-12ZZY-3126-SM-5DUX3	Pituitary	NTRK2	15	TrkB-T1	3.79007
GTEX-12ZZZ-0008-SM-5YY9S	Cells - Cultured fibroblasts	NTRK2	15	TrkB-T1	0.049893
GTEX-12ZZZ-0011-R10a-SM-5P9HC	Brain - Frontal Cortex (BA9)	NTRK2	15	TrkB-T1	47.3004
GTEX-12ZZZ-0011-R11a-SM-5EGLC	Brain - Cerebellar Hemisphere	NTRK2	15	TrkB-T1	3.20179
GTEX-12ZZZ-0011-R3b-SM-5DUXK	Brain - Anterior cingulate cortex (BA24)	NTRK2	15	TrkB-T1	139.873
GTEX-12ZZZ-0011-R4b-SM-5DUV7	Brain - Amygdala	NTRK2	15	TrkB-T1	30.5998
GTEX-12ZZZ-0011-R5a-SM-5EQ4M	Brain - Caudate (basal ganglia)	NTRK2	15	TrkB-T1	144.111
GTEX-12ZZZ-0011-R6b-SM-5EQ5B	Brain - Nucleus accumbens (basal ganglia)	NTRK2	15	TrkB-T1	87.9058
GTEX-12ZZZ-0011-R7b-SM-5EGLE	Brain - Putamen (basal ganglia)	NTRK2	15	TrkB-T1	129.003
GTEX-12ZZZ-0226-SM-59HKU	Muscle - Skeletal	NTRK2	15	TrkB-T1	0.599076
GTEX-12ZZZ-0526-SM-5DUX6	Adipose - Subcutaneous	NTRK2	15	TrkB-T1	39.6724
GTEX-12ZZZ-0626-SM-5DUXI	Skin - Sun Exposed (Lower leg)	NTRK2	15	TrkB-T1	4.63141
GTEX-12ZZZ-0726-SM-5GCNZ	Skin - Not Sun Exposed (Suprapubic)	NTRK2	15	TrkB-T1	3.24651
GTEX-12ZZZ-0926-SM-5N9EQ	Adrenal Gland	NTRK2	15	TrkB-T1	1.65932
GTEX-12ZZZ-1226-SM-59HK1	Thyroid	NTRK2	15	TrkB-T1	93.4389
GTEX-12ZZZ-1326-SM-59HKW	Liver	NTRK2	15	TrkB-T1	0.216833
GTEX-12ZZZ-1726-SM-59HK5	Heart - Left Ventricle	NTRK2	15	TrkB-T1	2.0602
GTEX-12ZZZ-2026-SM-5LZWJ	Prostate	NTRK2	15	TrkB-T1	1.06433
GTEX-12ZZZ-2426-SM-5GCNN	Colon - Transverse	NTRK2	15	TrkB-T1	10.8077
GTEX-12ZZZ-3026-SM-5BC67	Brain - Cortex	NTRK2	15	TrkB-T1	117.334
GTEX-12ZZZ-3126-SM-5LZU6	Brain - Cerebellum	NTRK2	15	TrkB-T1	2.49648
GTEX-13111-0002-SM-5TDBU	Cells - EBV-transformed lymphocytes	NTRK2	15	TrkB-T1	2.10823
GTEX-13111-0005-SM-5NQ7Z	Whole Blood	NTRK2	15	TrkB-T1	0.0541743
GTEX-13111-0008-SM-5YY8R	Cells - Cultured fibroblasts	NTRK2	15	TrkB-T1	0.0249845
GTEX-13111-0126-SM-5EGHO	Spleen	NTRK2	15	TrkB-T1	3.60932
GTEX-13111-0226-SM-5EQ55	Thyroid	NTRK2	15	TrkB-T1	38.8928
GTEX-13111-0326-SM-5DUXF	Adrenal Gland	NTRK2	15	TrkB-T1	1.17218
GTEX-13111-0426-SM-5DUXR	Lung	NTRK2	15	TrkB-T1	1.61262
GTEX-13111-0526-SM-5LZVF	Artery - Aorta	NTRK2	15	TrkB-T1	8.65377
GTEX-13111-0626-SM-5LZVR	Adipose - Visceral (Omentum)	NTRK2	15	TrkB-T1	10.828
GTEX-13111-0726-SM-5DUVE	Colon - Transverse	NTRK2	15	TrkB-T1	1.25868
GTEX-13111-0826-SM-5LZV3	Esophagus - Mucosa	NTRK2	15	TrkB-T1	4.69628
GTEX-13111-0926-SM-5DUVQ	Esophagus - Muscularis	NTRK2	15	TrkB-T1	0.957205
GTEX-13111-1126-SM-5GCMZ	Esophagus - Gastroesophageal Junction	NTRK2	15	TrkB-T1	1.85319
GTEX-13111-1226-SM-5GCNC	Stomach	NTRK2	15	TrkB-T1	3.78603
GTEX-13111-1326-SM-5GCNO	Prostate	NTRK2	15	TrkB-T1	1.33686
GTEX-13111-1426-SM-5DUW3	Small Intestine - Terminal Ileum	NTRK2	15	TrkB-T1	2.37781
GTEX-13111-1526-SM-5EGJX	Testis	NTRK2	15	TrkB-T1	1.80963
GTEX-13111-1626-SM-5EGJY	Skin - Sun Exposed (Lower leg)	NTRK2	15	TrkB-T1	3.95294
GTEX-13111-1726-SM-5EGJZ	Adipose - Subcutaneous	NTRK2	15	TrkB-T1	30.7261
GTEX-13111-1926-SM-5GCOL	Colon - Sigmoid	NTRK2	15	TrkB-T1	4.20997
GTEX-13111-2026-SM-5GCMN	Nerve - Tibial	NTRK2	15	TrkB-T1	41.7277
GTEX-13111-2126-SM-5LZU2	Artery - Tibial	NTRK2	15	TrkB-T1	48.6345
GTEX-13111-2226-SM-5LZUE	Muscle - Skeletal	NTRK2	15	TrkB-T1	0.43647
GTEX-13111-2326-SM-5LZUQ	Minor Salivary Gland	NTRK2	15	TrkB-T1	11.0793
GTEX-13112-0008-SM-5YY9M	Cells - Cultured fibroblasts	NTRK2	15	TrkB-T1	0.219729
GTEX-13112-0011-R1b-SM-5HL7K	Brain - Hippocampus	NTRK2	15	TrkB-T1	27.5392
GTEX-13112-0011-R3b-SM-5HL9L	Brain - Anterior cingulate cortex (BA24)	NTRK2	15	TrkB-T1	177.745
GTEX-13112-0011-R4b-SM-5DUXL	Brain - Amygdala	NTRK2	15	TrkB-T1	84.3236
GTEX-13112-0011-R5b-SM-5DUV8	Brain - Caudate (basal ganglia)	NTRK2	15	TrkB-T1	112.006
GTEX-13112-0011-R6b-SM-5DUVK	Brain - Nucleus accumbens (basal ganglia)	NTRK2	15	TrkB-T1	109.54
GTEX-13112-0011-R7b-SM-5DUVW	Brain - Putamen (basal ganglia)	NTRK2	15	TrkB-T1	102.91
GTEX-13112-0011-R8b-SM-664OV	Brain - Hypothalamus	NTRK2	15	TrkB-T1	59.7795
GTEX-13112-0126-SM-5P9IU	Skin - Not Sun Exposed (Suprapubic)	NTRK2	15	TrkB-T1	7.26036
GTEX-13112-0226-SM-5P9IV	Testis	NTRK2	15	TrkB-T1	0.738664
GTEX-13112-0326-SM-5P9IW	Thyroid	NTRK2	15	TrkB-T1	54.7839
GTEX-13112-0426-SM-5PNVC	Heart - Left Ventricle	NTRK2	15	TrkB-T1	10.4949
GTEX-13112-0526-SM-5EQ4S	Heart - Atrial Appendage	NTRK2	15	TrkB-T1	8.78544
GTEX-13112-1126-SM-5GCMY	Adipose - Visceral (Omentum)	NTRK2	15	TrkB-T1	17.6706
GTEX-13112-1426-SM-5EGH8	Liver	NTRK2	15	TrkB-T1	0.574558
GTEX-13112-2126-SM-5GCO4	Kidney - Cortex	NTRK2	15	TrkB-T1	15.0899
GTEX-13112-2626-SM-5BC66	Muscle - Skeletal	NTRK2	15	TrkB-T1	0.455921
GTEX-13112-2726-SM-5DUW5	Adipose - Subcutaneous	NTRK2	15	TrkB-T1	42.3666
GTEX-13112-2826-SM-5DUWH	Skin - Sun Exposed (Lower leg)	NTRK2	15	TrkB-T1	8.77709
GTEX-13112-2926-SM-5DUWT	Brain - Cerebellum	NTRK2	15	TrkB-T1	13.1555
GTEX-13112-3126-SM-5IFGP	Pituitary	NTRK2	15	TrkB-T1	4.76322
GTEX-13113-0006-SM-5NQ7X	Whole Blood	NTRK2	15	TrkB-T1	0.0765245
GTEX-13113-0008-SM-5YY9T	Cells - Cultured fibroblasts	NTRK2	15	TrkB-T1	0.0344878
GTEX-13113-0126-SM-5LZVX	Thyroid	NTRK2	15	TrkB-T1	22.648
GTEX-13113-0526-SM-5GCN2	Artery - Aorta	NTRK2	15	TrkB-T1	1.80807
GTEX-13113-0626-SM-5GCP2	Esophagus - Gastroesophageal Junction	NTRK2	15	TrkB-T1	11.0951
GTEX-13113-0726-SM-5LZUF	Stomach	NTRK2	15	TrkB-T1	0.751182
GTEX-13113-1126-SM-5LZU9	Adipose - Visceral (Omentum)	NTRK2	15	TrkB-T1	7.57421
GTEX-13113-1226-SM-5EGHT	Small Intestine - Terminal Ileum	NTRK2	15	TrkB-T1	0.871679
GTEX-13113-1326-SM-5GCOI	Liver	NTRK2	15	TrkB-T1	0.109648
GTEX-13113-1426-SM-5EGHU	Colon - Sigmoid	NTRK2	15	TrkB-T1	2.53499
GTEX-13113-1526-SM-5EGHV	Minor Salivary Gland	NTRK2	15	TrkB-T1	9.62226
GTEX-13113-1626-SM-5EQ4I	Skin - Not Sun Exposed (Suprapubic)	NTRK2	15	TrkB-T1	5.81124
GTEX-13113-1826-SM-5LZW4	Adipose - Subcutaneous	NTRK2	15	TrkB-T1	14.6635
GTEX-13113-2026-SM-5LZU3	Nerve - Tibial	NTRK2	15	TrkB-T1	20.6105
GTEX-13113-2126-SM-5EQ4U	Artery - Tibial	NTRK2	15	TrkB-T1	41.5
GTEX-13113-5004-SM-79ONL	Lung	NTRK2	15	TrkB-T1	0.266125
GTEX-13113-5010-SM-7RHFP	Esophagus - Muscularis	NTRK2	15	TrkB-T1	1.2129
GTEX-13113-5013-SM-7SB7G	Breast - Mammary Tissue	NTRK2	15	TrkB-T1	15.2762
GTEX-13113-5016-SM-7EPIP	Skin - Sun Exposed (Lower leg)	NTRK2	15	TrkB-T1	5.12446
GTEX-13113-5019-SM-7EPH2	Muscle - Skeletal	NTRK2	15	TrkB-T1	1.69435
GTEX-1313W-0006-SM-5O9B1	Whole Blood	NTRK2	15	TrkB-T1	0.0593703
GTEX-1313W-0008-SM-5YYAP	Cells - Cultured fibroblasts	NTRK2	15	TrkB-T1	0.0407696
GTEX-1313W-0011-R10b-SM-5DUXA	Brain - Frontal Cortex (BA9)	NTRK2	15	TrkB-T1	14.4165
GTEX-1313W-0011-R11a-SM-5DUXN	Brain - Cerebellar Hemisphere	NTRK2	15	TrkB-T1	3.2856
GTEX-1313W-0011-R1b-SM-5EQ4A	Brain - Hippocampus	NTRK2	15	TrkB-T1	32.7084
GTEX-1313W-0011-R2a-SM-5EGLF	Brain - Substantia nigra	NTRK2	15	TrkB-T1	24.7816
GTEX-1313W-0011-R3a-SM-5EGLI	Brain - Anterior cingulate cortex (BA24)	NTRK2	15	TrkB-T1	26.2726
GTEX-1313W-0011-R4b-SM-5KLZV	Brain - Amygdala	NTRK2	15	TrkB-T1	149.977
GTEX-1313W-0011-R5b-SM-5L3EP	Brain - Caudate (basal ganglia)	NTRK2	15	TrkB-T1	72.0846
GTEX-1313W-0011-R6a-SM-5K7XO	Brain - Nucleus accumbens (basal ganglia)	NTRK2	15	TrkB-T1	65.6145
GTEX-1313W-0011-R7b-SM-5DUWL	Brain - Putamen (basal ganglia)	NTRK2	15	TrkB-T1	29.0253
GTEX-1313W-0011-R8a-SM-5DUVM	Brain - Hypothalamus	NTRK2	15	TrkB-T1	47.2154
GTEX-1313W-0126-SM-5LZUN	Skin - Sun Exposed (Lower leg)	NTRK2	15	TrkB-T1	11.1466
GTEX-1313W-0226-SM-5LZV7	Adipose - Subcutaneous	NTRK2	15	TrkB-T1	43.6709
GTEX-1313W-0326-SM-5LZU5	Nerve - Tibial	NTRK2	15	TrkB-T1	40.417
GTEX-1313W-0526-SM-5P9FZ	Muscle - Skeletal	NTRK2	15	TrkB-T1	0.543036
GTEX-1313W-0626-SM-5EQ4H	Skin - Not Sun Exposed (Suprapubic)	NTRK2	15	TrkB-T1	2.64143
GTEX-1313W-0726-SM-5EGK1	Thyroid	NTRK2	15	TrkB-T1	62.9316
GTEX-1313W-0826-SM-5EQ4T	Breast - Mammary Tissue	NTRK2	15	TrkB-T1	19.7863
GTEX-1313W-0926-SM-5EQ56	Lung	NTRK2	15	TrkB-T1	1.0397
GTEX-1313W-1026-SM-5EQ5I	Artery - Aorta	NTRK2	15	TrkB-T1	4.87603
GTEX-1313W-1126-SM-5EQ5U	Heart - Atrial Appendage	NTRK2	15	TrkB-T1	15.3704
GTEX-1313W-1426-SM-5KLZU	Heart - Left Ventricle	NTRK2	15	TrkB-T1	3.55303
GTEX-1313W-1626-SM-5J1OE	Adipose - Visceral (Omentum)	NTRK2	15	TrkB-T1	23.0837
GTEX-1313W-2726-SM-5P9IX	Ovary	NTRK2	15	TrkB-T1	4.22036
GTEX-1313W-2826-SM-5P9G1	Uterus	NTRK2	15	TrkB-T1	6.09809
GTEX-1313W-3026-SM-5LZUZ	Brain - Cerebellum	NTRK2	15	TrkB-T1	3.31064
GTEX-1313W-3126-SM-5LZUI	Brain - Cortex	NTRK2	15	TrkB-T1	35.1433
GTEX-1313W-3226-SM-5LZUU	Pituitary	NTRK2	15	TrkB-T1	8.32539
GTEX-1314G-0005-SM-5NQ9O	Whole Blood	NTRK2	15	TrkB-T1	0.108987
GTEX-1314G-0008-SM-5YY9K	Cells - Cultured fibroblasts	NTRK2	15	TrkB-T1	0.164249
GTEX-1314G-0126-SM-5LZUL	Heart - Left Ventricle	NTRK2	15	TrkB-T1	1.59021
GTEX-1314G-1226-SM-5BC6D	Breast - Mammary Tissue	NTRK2	15	TrkB-T1	20.559
GTEX-1314G-1326-SM-5BC6E	Skin - Not Sun Exposed (Suprapubic)	NTRK2	15	TrkB-T1	11.6966
GTEX-1314G-1526-SM-5EGK2	Skin - Sun Exposed (Lower leg)	NTRK2	15	TrkB-T1	10.2918
GTEX-1314G-1626-SM-5EQ67	Adipose - Subcutaneous	NTRK2	15	TrkB-T1	48.717
GTEX-1314G-1726-SM-5LZUX	Muscle - Skeletal	NTRK2	15	TrkB-T1	0.747486
GTEX-1314G-1826-SM-5LZVA	Nerve - Tibial	NTRK2	15	TrkB-T1	32.1172
GTEX-1314G-1926-SM-5BC6F	Artery - Tibial	NTRK2	15	TrkB-T1	56.8225
GTEX-1314G-2026-SM-5LZUM	Minor Salivary Gland	NTRK2	15	TrkB-T1	6.70923
GTEX-131XE-0006-SM-5P9F9	Whole Blood	NTRK2	15	TrkB-T1	0.121608
GTEX-131XE-0126-SM-5LZVC	Thyroid	NTRK2	15	TrkB-T1	38.9046
GTEX-131XE-0326-SM-5LZVO	Liver	NTRK2	15	TrkB-T1	0.919634
GTEX-131XE-0426-SM-5IJF4	Testis	NTRK2	15	TrkB-T1	0.913634
GTEX-131XE-0526-SM-5K7YT	Heart - Atrial Appendage	NTRK2	15	TrkB-T1	3.45121
GTEX-131XE-0626-SM-5HL98	Heart - Left Ventricle	NTRK2	15	TrkB-T1	0.800232
GTEX-131XE-0726-SM-5HL9K	Lung	NTRK2	15	TrkB-T1	0.520195
GTEX-131XE-0826-SM-5HL9W	Colon - Transverse	NTRK2	15	TrkB-T1	1.73789
GTEX-131XE-0926-SM-5HL7J	Small Intestine - Terminal Ileum	NTRK2	15	TrkB-T1	1.4461
GTEX-131XE-1026-SM-5EGKE	Colon - Sigmoid	NTRK2	15	TrkB-T1	1.19891
GTEX-131XE-1126-SM-5EGHW	Spleen	NTRK2	15	TrkB-T1	1.2057
GTEX-131XE-1226-SM-5EGKF	Esophagus - Muscularis	NTRK2	15	TrkB-T1	1.13468
GTEX-131XE-1426-SM-5HL7V	Esophagus - Mucosa	NTRK2	15	TrkB-T1	2.00648
GTEX-131XE-1526-SM-5KM1A	Esophagus - Gastroesophageal Junction	NTRK2	15	TrkB-T1	1.16735
GTEX-131XE-1926-SM-5IFER	Pancreas	NTRK2	15	TrkB-T1	3.17195
GTEX-131XE-2026-SM-5LZW1	Adipose - Visceral (Omentum)	NTRK2	15	TrkB-T1	8.0885
GTEX-131XE-2226-SM-5PNYX	Stomach	NTRK2	15	TrkB-T1	1.87499
GTEX-131XE-2326-SM-5PNZ2	Skin - Sun Exposed (Lower leg)	NTRK2	15	TrkB-T1	7.19068
GTEX-131XE-2426-SM-5EQ5V	Adipose - Subcutaneous	NTRK2	15	TrkB-T1	42.1897
GTEX-131XE-2526-SM-5EQ57	Nerve - Tibial	NTRK2	15	TrkB-T1	26.2313
GTEX-131XE-2626-SM-5PNYY	Artery - Tibial	NTRK2	15	TrkB-T1	46.1818
GTEX-131XE-2726-SM-5P9G7	Muscle - Skeletal	NTRK2	15	TrkB-T1	0.326897
GTEX-131XF-0006-SM-5P9HK	Whole Blood	NTRK2	15	TrkB-T1	0.0735702
GTEX-131XF-0008-SM-664MH	Cells - Cultured fibroblasts	NTRK2	15	TrkB-T1	0.00397511
GTEX-131XF-0126-SM-5DUVF	Adrenal Gland	NTRK2	15	TrkB-T1	1.0951
GTEX-131XF-0426-SM-5HL7U	Heart - Atrial Appendage	NTRK2	15	TrkB-T1	5.51025
GTEX-131XF-0526-SM-5HL87	Artery - Coronary	NTRK2	15	TrkB-T1	28.9299
GTEX-131XF-0626-SM-5GIDS	Artery - Aorta	NTRK2	15	TrkB-T1	1.12318
GTEX-131XF-0726-SM-5GIE5	Adipose - Visceral (Omentum)	NTRK2	15	TrkB-T1	3.78856
GTEX-131XF-0826-SM-5GICG	Esophagus - Mucosa	NTRK2	15	TrkB-T1	4.28332
GTEX-131XF-1026-SM-5BC6A	Lung	NTRK2	15	TrkB-T1	2.81411
GTEX-131XF-1126-SM-5HL8J	Esophagus - Gastroesophageal Junction	NTRK2	15	TrkB-T1	3.09561
GTEX-131XF-1226-SM-5HL8V	Stomach	NTRK2	15	TrkB-T1	0.681682
GTEX-131XF-1326-SM-5GCMQ	Small Intestine - Terminal Ileum	NTRK2	15	TrkB-T1	0.379594
GTEX-131XF-1426-SM-5BC68	Pancreas	NTRK2	15	TrkB-T1	11.1781
GTEX-131XF-1826-SM-5EGKG	Thyroid	NTRK2	15	TrkB-T1	37.1795
GTEX-131XF-2226-SM-5EQKG	Adipose - Subcutaneous	NTRK2	15	TrkB-T1	25.7364
GTEX-131XF-2326-SM-5BC6B	Muscle - Skeletal	NTRK2	15	TrkB-T1	0.729322
GTEX-131XF-2426-SM-5BC6C	Nerve - Tibial	NTRK2	15	TrkB-T1	47.0572
GTEX-131XF-2526-SM-5EQ68	Artery - Tibial	NTRK2	15	TrkB-T1	49.2531
GTEX-131XF-2626-SM-5EQ6K	Skin - Not Sun Exposed (Suprapubic)	NTRK2	15	TrkB-T1	3.44366
GTEX-131XF-2826-SM-5EGKH	Minor Salivary Gland	NTRK2	15	TrkB-T1	15.2268
GTEX-131XF-5001-SM-7DHLY	Heart - Left Ventricle	NTRK2	15	TrkB-T1	1.26393
GTEX-131XF-5007-SM-7PC34	Esophagus - Muscularis	NTRK2	15	TrkB-T1	0.810903
GTEX-131XF-5013-SM-7EWFI	Prostate	NTRK2	15	TrkB-T1	3.58885
GTEX-131XF-5016-SM-7MGWE	Skin - Sun Exposed (Lower leg)	NTRK2	15	TrkB-T1	4.48012
GTEX-131XG-0006-SM-5O9CE	Whole Blood	NTRK2	15	TrkB-T1	0.0959384
GTEX-131XG-0008-SM-5YY9O	Cells - Cultured fibroblasts	NTRK2	15	TrkB-T1	0.0527457
GTEX-131XG-0126-SM-5K7UJ	Adipose - Visceral (Omentum)	NTRK2	15	TrkB-T1	5.56401
GTEX-131XG-0226-SM-5IFG1	Thyroid	NTRK2	15	TrkB-T1	32.351
GTEX-131XG-0326-SM-5L3DX	Skin - Not Sun Exposed (Suprapubic)	NTRK2	15	TrkB-T1	5.08975
GTEX-131XG-0426-SM-5IFGD	Spleen	NTRK2	15	TrkB-T1	3.45883
GTEX-131XG-0526-SM-5DUWF	Heart - Atrial Appendage	NTRK2	15	TrkB-T1	5.7337
GTEX-131XG-0626-SM-5GCMP	Heart - Left Ventricle	NTRK2	15	TrkB-T1	0.767472
GTEX-131XG-0826-SM-5LZVS	Artery - Coronary	NTRK2	15	TrkB-T1	10.0322
GTEX-131XG-0926-SM-5LZW5	Esophagus - Muscularis	NTRK2	15	TrkB-T1	1.0834
GTEX-131XG-1026-SM-5GCMX	Esophagus - Mucosa	NTRK2	15	TrkB-T1	2.84511
GTEX-131XG-1126-SM-5DUWR	Esophagus - Gastroesophageal Junction	NTRK2	15	TrkB-T1	4.26203
GTEX-131XG-1226-SM-5EGH9	Stomach	NTRK2	15	TrkB-T1	0.215403
GTEX-131XG-1326-SM-5DUX4	Adrenal Gland	NTRK2	15	TrkB-T1	0.672557
GTEX-131XG-1426-SM-5GCMO	Pancreas	NTRK2	15	TrkB-T1	4.6111
GTEX-131XG-1526-SM-5GCNQ	Colon - Sigmoid	NTRK2	15	TrkB-T1	2.26142
GTEX-131XG-1726-SM-5LZUR	Small Intestine - Terminal Ileum	NTRK2	15	TrkB-T1	1.32722
GTEX-131XG-1826-SM-5LZV4	Colon - Transverse	NTRK2	15	TrkB-T1	0.788592
GTEX-131XG-1926-SM-5LZVG	Ovary	NTRK2	15	TrkB-T1	18.2069
GTEX-131XG-2026-SM-5GCN5	Uterus	NTRK2	15	TrkB-T1	0.993697
GTEX-131XG-2126-SM-5DUXG	Vagina	NTRK2	15	TrkB-T1	3.96113
GTEX-131XG-2226-SM-5DUXS	Artery - Tibial	NTRK2	15	TrkB-T1	24.5783
GTEX-131XG-2326-SM-5HL8F	Muscle - Skeletal	NTRK2	15	TrkB-T1	0.601039
GTEX-131XG-2526-SM-5HL7F	Nerve - Tibial	NTRK2	15	TrkB-T1	29.3701
GTEX-131XG-2626-SM-5KM17	Skin - Sun Exposed (Lower leg)	NTRK2	15	TrkB-T1	13.7918
GTEX-131XH-0006-SM-5O98V	Whole Blood	NTRK2	15	TrkB-T1	0.0139668
GTEX-131XH-0008-SM-5YYAC	Cells - Cultured fibroblasts	NTRK2	15	TrkB-T1	0.287425
GTEX-131XH-0011-R10a-SM-5EGLJ	Brain - Frontal Cortex (BA9)	NTRK2	15	TrkB-T1	97.156
GTEX-131XH-0011-R11a-SM-5EGLN	Brain - Cerebellar Hemisphere	NTRK2	15	TrkB-T1	9.19084
GTEX-131XH-0011-R1a-SM-5DUWA	Brain - Hippocampus	NTRK2	15	TrkB-T1	162.668
GTEX-131XH-0011-R2b-SM-5DUVY	Brain - Substantia nigra	NTRK2	15	TrkB-T1	56.7914
GTEX-131XH-0011-R3b-SM-5DUWM	Brain - Anterior cingulate cortex (BA24)	NTRK2	15	TrkB-T1	63.1943
GTEX-131XH-0011-R4b-SM-5DUWB	Brain - Amygdala	NTRK2	15	TrkB-T1	151.667
GTEX-131XH-0011-R6a-SM-5KM2G	Brain - Nucleus accumbens (basal ganglia)	NTRK2	15	TrkB-T1	175.363
GTEX-131XH-0011-R8a-SM-5EGLL	Brain - Hypothalamus	NTRK2	15	TrkB-T1	118.012
GTEX-131XH-0126-SM-5LZUY	Skin - Not Sun Exposed (Suprapubic)	NTRK2	15	TrkB-T1	8.21787
GTEX-131XH-0226-SM-5LZVB	Heart - Left Ventricle	NTRK2	15	TrkB-T1	0.691241
GTEX-131XH-0426-SM-5DUWU	Lung	NTRK2	15	TrkB-T1	2.65821
GTEX-131XH-0526-SM-5DUX7	Thyroid	NTRK2	15	TrkB-T1	92.538
GTEX-131XH-0626-SM-5LZWH	Liver	NTRK2	15	TrkB-T1	0.501605
GTEX-131XH-0826-SM-5GCN8	Adipose - Visceral (Omentum)	NTRK2	15	TrkB-T1	13.3788
GTEX-131XH-2226-SM-5DUXJ	Skin - Sun Exposed (Lower leg)	NTRK2	15	TrkB-T1	8.84617
GTEX-131XH-2426-SM-5PNZ6	Artery - Tibial	NTRK2	15	TrkB-T1	47.2388
GTEX-131XH-2526-SM-5GCND	Nerve - Tibial	NTRK2	15	TrkB-T1	29.6147
GTEX-131XH-2626-SM-5GCNP	Minor Salivary Gland	NTRK2	15	TrkB-T1	13.4507
GTEX-131XH-2726-SM-5GCO2	Muscle - Skeletal	NTRK2	15	TrkB-T1	3.93227
GTEX-131XH-2926-SM-5LZU4	Brain - Cerebellum	NTRK2	15	TrkB-T1	5.69021
GTEX-131XW-0006-SM-5O9AO	Whole Blood	NTRK2	15	TrkB-T1	0
GTEX-131XW-0008-SM-664MJ	Cells - Cultured fibroblasts	NTRK2	15	TrkB-T1	0.00954612
GTEX-131XW-0011-R10a-SM-5DUVA	Brain - Frontal Cortex (BA9)	NTRK2	15	TrkB-T1	128.013
GTEX-131XW-0011-R11a-SM-5DUV9	Brain - Cerebellar Hemisphere	NTRK2	15	TrkB-T1	4.57537
GTEX-131XW-0011-R6b-SM-5K7XY	Brain - Nucleus accumbens (basal ganglia)	NTRK2	15	TrkB-T1	123.272
GTEX-131XW-0011-R8a-SM-5DUWY	Brain - Hypothalamus	NTRK2	15	TrkB-T1	59.4447
GTEX-131XW-0011-R9a-SM-5N9EO	Brain - Spinal cord (cervical c-1)	NTRK2	15	TrkB-T1	13.0415
GTEX-131XW-0126-SM-5LZWD	Nerve - Tibial	NTRK2	15	TrkB-T1	38.1794
GTEX-131XW-0226-SM-5IJCA	Artery - Tibial	NTRK2	15	TrkB-T1	66.7509
GTEX-131XW-0326-SM-5KM1J	Muscle - Skeletal	NTRK2	15	TrkB-T1	1.71057
GTEX-131XW-0426-SM-5LZWP	Skin - Sun Exposed (Lower leg)	NTRK2	15	TrkB-T1	13.4516
GTEX-131XW-0526-SM-5PNXZ	Adipose - Subcutaneous	NTRK2	15	TrkB-T1	59.3021
GTEX-131XW-0626-SM-5PNVD	Skin - Not Sun Exposed (Suprapubic)	NTRK2	15	TrkB-T1	8.6475
GTEX-131XW-0726-SM-5EGK3	Breast - Mammary Tissue	NTRK2	15	TrkB-T1	25.3975
GTEX-131XW-1126-SM-5EGK4	Lung	NTRK2	15	TrkB-T1	2.27761
GTEX-131XW-2226-SM-5PNY1	Artery - Aorta	NTRK2	15	TrkB-T1	8.4309
GTEX-131XW-3126-SM-5LZUC	Brain - Cortex	NTRK2	15	TrkB-T1	197.29
GTEX-131XW-3226-SM-5LZUO	Pituitary	NTRK2	15	TrkB-T1	2.69408
GTEX-131YS-0005-SM-5NQAS	Whole Blood	NTRK2	15	TrkB-T1	0.0174323
GTEX-131YS-0008-SM-5YY9Z	Cells - Cultured fibroblasts	NTRK2	15	TrkB-T1	0.0349863
GTEX-131YS-0011-R10b-SM-5EQ5N	Brain - Frontal Cortex (BA9)	NTRK2	15	TrkB-T1	40.6769
GTEX-131YS-0011-R11b-SM-5EGLM	Brain - Cerebellar Hemisphere	NTRK2	15	TrkB-T1	7.28417
GTEX-131YS-0011-R1a-SM-5DUXC	Brain - Hippocampus	NTRK2	15	TrkB-T1	100.752
GTEX-131YS-0011-R3b-SM-5DUXB	Brain - Anterior cingulate cortex (BA24)	NTRK2	15	TrkB-T1	53.2699
GTEX-131YS-0011-R4a-SM-5DUVL	Brain - Amygdala	NTRK2	15	TrkB-T1	233.828
GTEX-131YS-0011-R5b-SM-5K7YB	Brain - Caudate (basal ganglia)	NTRK2	15	TrkB-T1	128.446
GTEX-131YS-0011-R7a-SM-5IJDA	Brain - Putamen (basal ganglia)	NTRK2	15	TrkB-T1	92.1316
GTEX-131YS-0011-R9b-SM-5EQLY	Brain - Spinal cord (cervical c-1)	NTRK2	15	TrkB-T1	51.376
GTEX-131YS-0126-SM-5KM1M	Skin - Sun Exposed (Lower leg)	NTRK2	15	TrkB-T1	7.68931
GTEX-131YS-0226-SM-5IJEH	Adipose - Subcutaneous	NTRK2	15	TrkB-T1	47.8037
GTEX-131YS-0326-SM-5PNYW	Nerve - Tibial	NTRK2	15	TrkB-T1	42.5026
GTEX-131YS-0426-SM-5EQ4J	Artery - Tibial	NTRK2	15	TrkB-T1	55.6132
GTEX-131YS-0526-SM-5EGKJ	Muscle - Skeletal	NTRK2	15	TrkB-T1	0.762294
GTEX-131YS-0626-SM-5EGKL	Breast - Mammary Tissue	NTRK2	15	TrkB-T1	27.8571
GTEX-131YS-0726-SM-5P9G9	Thyroid	NTRK2	15	TrkB-T1	101.159
GTEX-131YS-0826-SM-5PNYV	Heart - Atrial Appendage	NTRK2	15	TrkB-T1	13.2446
GTEX-131YS-0926-SM-5IJB9	Lung	NTRK2	15	TrkB-T1	7.52373
GTEX-131YS-1126-SM-5N9FQ	Artery - Aorta	NTRK2	15	TrkB-T1	5.51988
GTEX-131YS-1226-SM-5K7VE	Artery - Coronary	NTRK2	15	TrkB-T1	25.2136
GTEX-131YS-1426-SM-5IJF7	Esophagus - Mucosa	NTRK2	15	TrkB-T1	3.83455
GTEX-131YS-1626-SM-5HL6C	Liver	NTRK2	15	TrkB-T1	1.09283
GTEX-131YS-1726-SM-5HL7G	Adipose - Visceral (Omentum)	NTRK2	15	TrkB-T1	14.2252
GTEX-131YS-2026-SM-5P9J8	Adrenal Gland	NTRK2	15	TrkB-T1	2.25042
GTEX-131YS-2226-SM-5P9G8	Ovary	NTRK2	15	TrkB-T1	10.7529
GTEX-131YS-2326-SM-5IJFJ	Uterus	NTRK2	15	TrkB-T1	7.79886
GTEX-131YS-2426-SM-5J2OD	Vagina	NTRK2	15	TrkB-T1	25.0431
GTEX-131YS-2826-SM-5EQ47	Skin - Not Sun Exposed (Suprapubic)	NTRK2	15	TrkB-T1	11.9122
GTEX-131YS-2926-SM-5EGKI	Colon - Sigmoid	NTRK2	15	TrkB-T1	3.3856
GTEX-131YS-3026-SM-5EGHY	Brain - Cerebellum	NTRK2	15	TrkB-T1	9.24179
GTEX-131YS-3126-SM-5KLYT	Brain - Cortex	NTRK2	15	TrkB-T1	66.9003
GTEX-131YS-3226-SM-5IFGV	Pituitary	NTRK2	15	TrkB-T1	3.01649
GTEX-132AR-0006-SM-5NQ7N	Whole Blood	NTRK2	15	TrkB-T1	0.0817554
GTEX-132AR-0008-SM-62LDH	Cells - Cultured fibroblasts	NTRK2	15	TrkB-T1	0.0516469
GTEX-132AR-0226-SM-5IJBE	Adipose - Subcutaneous	NTRK2	15	TrkB-T1	10.8954
GTEX-132AR-0326-SM-5KM2C	Skin - Not Sun Exposed (Suprapubic)	NTRK2	15	TrkB-T1	5.64286
GTEX-132AR-0426-SM-5IFH8	Liver	NTRK2	15	TrkB-T1	0.191978
GTEX-132AR-0526-SM-5J2MJ	Adipose - Visceral (Omentum)	NTRK2	15	TrkB-T1	4.48038
GTEX-132AR-0726-SM-5EQ6J	Artery - Tibial	NTRK2	15	TrkB-T1	23.2848
GTEX-132AR-0826-SM-5EGK6	Breast - Mammary Tissue	NTRK2	15	TrkB-T1	3.58677
GTEX-132AR-1026-SM-5PNVL	Muscle - Skeletal	NTRK2	15	TrkB-T1	1.0499
GTEX-132AR-1126-SM-5P9GA	Thyroid	NTRK2	15	TrkB-T1	27.9532
GTEX-132AR-1326-SM-5K7YC	Artery - Coronary	NTRK2	15	TrkB-T1	16.2013
GTEX-132AR-1426-SM-5IFF1	Ovary	NTRK2	15	TrkB-T1	1.23369
GTEX-132AR-1526-SM-5KM1L	Uterus	NTRK2	15	TrkB-T1	1.00935
GTEX-132AR-1726-SM-5EGHQ	Adrenal Gland	NTRK2	15	TrkB-T1	0.229212
GTEX-132AR-1826-SM-5EGHR	Pancreas	NTRK2	15	TrkB-T1	2.81983
GTEX-132AR-1926-SM-5EGK5	Heart - Atrial Appendage	NTRK2	15	TrkB-T1	5.80749
GTEX-132AR-2026-SM-5IJG4	Heart - Left Ventricle	NTRK2	15	TrkB-T1	0.435168
GTEX-132AR-2126-SM-5K7XG	Artery - Aorta	NTRK2	15	TrkB-T1	2.17584
GTEX-132AR-2226-SM-5J2NT	Esophagus - Mucosa	NTRK2	15	TrkB-T1	1.46194
GTEX-132AR-2326-SM-5IJDY	Esophagus - Muscularis	NTRK2	15	TrkB-T1	1.99098
GTEX-132AR-2426-SM-5IFFD	Stomach	NTRK2	15	TrkB-T1	0.940788
GTEX-132AR-2526-SM-5PNVM	Esophagus - Gastroesophageal Junction	NTRK2	15	TrkB-T1	2.19856
GTEX-132AR-2726-SM-5PNVN	Colon - Transverse	NTRK2	15	TrkB-T1	0.456596
GTEX-132AR-2826-SM-5IJFV	Colon - Sigmoid	NTRK2	15	TrkB-T1	2.25447
GTEX-132NY-0005-SM-5O9AC	Whole Blood	NTRK2	15	TrkB-T1	0.0220335
GTEX-132NY-0008-SM-62LFX	Cells - Cultured fibroblasts	NTRK2	15	TrkB-T1	0.140181
GTEX-132NY-0326-SM-5IJBL	Skin - Sun Exposed (Lower leg)	NTRK2	15	TrkB-T1	10.8739
GTEX-132NY-0526-SM-5EQ4V	Nerve - Tibial	NTRK2	15	TrkB-T1	29.2263
GTEX-132NY-0626-SM-5L3D9	Artery - Tibial	NTRK2	15	TrkB-T1	57.0681
GTEX-132NY-0726-SM-5KLZM	Muscle - Skeletal	NTRK2	15	TrkB-T1	3.28705
GTEX-132NY-0826-SM-5K7Y7	Breast - Mammary Tissue	NTRK2	15	TrkB-T1	31.2421
GTEX-132NY-0926-SM-5P9G3	Liver	NTRK2	15	TrkB-T1	0.0722471
GTEX-132NY-1026-SM-5P9IY	Thyroid	NTRK2	15	TrkB-T1	56.5378
GTEX-132NY-1126-SM-5PNVE	Adipose - Visceral (Omentum)	NTRK2	15	TrkB-T1	15.4104
GTEX-132NY-1226-SM-5PNVF	Lung	NTRK2	15	TrkB-T1	9.22392
GTEX-132NY-1426-SM-5J1MJ	Heart - Atrial Appendage	NTRK2	15	TrkB-T1	8.37446
GTEX-132NY-1726-SM-5EGKK	Heart - Left Ventricle	NTRK2	15	TrkB-T1	1.70545
GTEX-132NY-2026-SM-5L3FM	Esophagus - Gastroesophageal Junction	NTRK2	15	TrkB-T1	3.72134
GTEX-132NY-2226-SM-5J2LZ	Adrenal Gland	NTRK2	15	TrkB-T1	0.326632
GTEX-132NY-2726-SM-5PNY2	Colon - Sigmoid	NTRK2	15	TrkB-T1	2.21818
GTEX-132NY-2826-SM-5P9G2	Prostate	NTRK2	15	TrkB-T1	1.16448
GTEX-132Q8-0006-SM-5NQA4	Whole Blood	NTRK2	15	TrkB-T1	0.0578895
GTEX-132Q8-0008-SM-5ZZUC	Cells - Cultured fibroblasts	NTRK2	15	TrkB-T1	0.0648399
GTEX-132Q8-0011-R10b-SM-5DUWZ	Brain - Frontal Cortex (BA9)	NTRK2	15	TrkB-T1	130.605
GTEX-132Q8-0011-R11b-SM-5DUW9	Brain - Cerebellar Hemisphere	NTRK2	15	TrkB-T1	4.86659
GTEX-132Q8-0011-R1a-SM-5EGLK	Brain - Hippocampus	NTRK2	15	TrkB-T1	83.8392
GTEX-132Q8-0011-R2b-SM-5EQ5Z	Brain - Substantia nigra	NTRK2	15	TrkB-T1	122.168
GTEX-132Q8-0011-R5a-SM-5IJDM	Brain - Caudate (basal ganglia)	NTRK2	15	TrkB-T1	146.875
GTEX-132Q8-0011-R6a-SM-5K7YN	Brain - Nucleus accumbens (basal ganglia)	NTRK2	15	TrkB-T1	129.516
GTEX-132Q8-0011-R7b-SM-5N9F1	Brain - Putamen (basal ganglia)	NTRK2	15	TrkB-T1	160.769
GTEX-132Q8-0011-R8b-SM-5DUWX	Brain - Hypothalamus	NTRK2	15	TrkB-T1	82.7211
GTEX-132Q8-0526-SM-5IJBQ	Artery - Tibial	NTRK2	15	TrkB-T1	24.0349
GTEX-132Q8-0626-SM-5L3F3	Muscle - Skeletal	NTRK2	15	TrkB-T1	0.842856
GTEX-132Q8-1126-SM-5K7XS	Heart - Atrial Appendage	NTRK2	15	TrkB-T1	8.52403
GTEX-132Q8-1426-SM-5EGK7	Breast - Mammary Tissue	NTRK2	15	TrkB-T1	9.35238
GTEX-132Q8-1726-SM-5EGK8	Adipose - Visceral (Omentum)	NTRK2	15	TrkB-T1	4.30497
GTEX-132Q8-1826-SM-5EGIY	Esophagus - Mucosa	NTRK2	15	TrkB-T1	3.52907
GTEX-132Q8-2926-SM-5IFFP	Brain - Cerebellum	NTRK2	15	TrkB-T1	21.8438
GTEX-132Q8-3026-SM-5PNVG	Brain - Cortex	NTRK2	15	TrkB-T1	112.45
GTEX-132QS-0001-SM-62LDA	Cells - EBV-transformed lymphocytes	NTRK2	15	TrkB-T1	0.597671
GTEX-132QS-0005-SM-5LZXK	Whole Blood	NTRK2	15	TrkB-T1	0.119171
GTEX-132QS-0008-SM-5ZZUB	Cells - Cultured fibroblasts	NTRK2	15	TrkB-T1	0.0210091
GTEX-132QS-0126-SM-5IFH9	Adrenal Gland	NTRK2	15	TrkB-T1	1.42081
GTEX-132QS-0226-SM-5IFFZ	Spleen	NTRK2	15	TrkB-T1	3.4611
GTEX-132QS-0326-SM-5IJFN	Thyroid	NTRK2	15	TrkB-T1	24.5955
GTEX-132QS-0426-SM-5KLZ6	Heart - Left Ventricle	NTRK2	15	TrkB-T1	0.856321
GTEX-132QS-0526-SM-5IJC7	Heart - Atrial Appendage	NTRK2	15	TrkB-T1	5.06225
GTEX-132QS-0626-SM-62LFM	Artery - Aorta	NTRK2	15	TrkB-T1	4.50542
GTEX-132QS-0726-SM-5IJE9	Lung	NTRK2	15	TrkB-T1	0.599749
GTEX-132QS-0826-SM-5K7WV	Adipose - Visceral (Omentum)	NTRK2	15	TrkB-T1	6.58093
GTEX-132QS-0926-SM-5P9GB	Pancreas	NTRK2	15	TrkB-T1	5.22512
GTEX-132QS-1126-SM-5P9GC	Prostate	NTRK2	15	TrkB-T1	3.37533
GTEX-132QS-1226-SM-5P9GD	Testis	NTRK2	15	TrkB-T1	1.35962
GTEX-132QS-1426-SM-5P9GE	Esophagus - Mucosa	NTRK2	15	TrkB-T1	3.95609
GTEX-132QS-1526-SM-5J2MV	Esophagus - Muscularis	NTRK2	15	TrkB-T1	3.15835
GTEX-132QS-1626-SM-5K7YZ	Esophagus - Gastroesophageal Junction	NTRK2	15	TrkB-T1	2.53557
GTEX-132QS-1826-SM-5IFFN	Stomach	NTRK2	15	TrkB-T1	0.280499
GTEX-132QS-2426-SM-62LFI	Nerve - Tibial	NTRK2	15	TrkB-T1	56.7718
GTEX-132QS-2526-SM-62LFJ	Adipose - Subcutaneous	NTRK2	15	TrkB-T1	21.1784
GTEX-1339X-0005-SM-5O9CQ	Whole Blood	NTRK2	15	TrkB-T1	0.0810007
GTEX-1339X-0008-SM-5ZZUL	Cells - Cultured fibroblasts	NTRK2	15	TrkB-T1	0.0241988
GTEX-1339X-0326-SM-5K7Z8	Heart - Atrial Appendage	NTRK2	15	TrkB-T1	5.56944
GTEX-1339X-0426-SM-5KLZY	Heart - Left Ventricle	NTRK2	15	TrkB-T1	0.63211
GTEX-1339X-0526-SM-5KLYW	Artery - Aorta	NTRK2	15	TrkB-T1	1.28965
GTEX-1339X-0626-SM-5IJER	Lung	NTRK2	15	TrkB-T1	0.231814
GTEX-1339X-0726-SM-5L3FF	Adipose - Visceral (Omentum)	NTRK2	15	TrkB-T1	1.10763
GTEX-1339X-0826-SM-5J2O6	Adrenal Gland	NTRK2	15	TrkB-T1	0.41419
GTEX-1339X-1026-SM-5IFH5	Pancreas	NTRK2	15	TrkB-T1	1.86513
GTEX-1339X-1126-SM-5J2OI	Esophagus - Gastroesophageal Junction	NTRK2	15	TrkB-T1	4.21867
GTEX-1339X-1426-SM-5K7YO	Stomach	NTRK2	15	TrkB-T1	2.09204
GTEX-1339X-1626-SM-5IJDN	Colon - Transverse	NTRK2	15	TrkB-T1	2.53117
GTEX-1339X-1726-SM-5P9J9	Colon - Sigmoid	NTRK2	15	TrkB-T1	1.1457
GTEX-1339X-1926-SM-5PNVP	Testis	NTRK2	15	TrkB-T1	0.750485
GTEX-1339X-2326-SM-5HL5B	Minor Salivary Gland	NTRK2	15	TrkB-T1	5.70377
GTEX-1339X-2426-SM-5KLYU	Muscle - Skeletal	NTRK2	15	TrkB-T1	0.219223
GTEX-1339X-2626-SM-5K7YX	Artery - Tibial	NTRK2	15	TrkB-T1	27.3959
GTEX-1339X-2726-SM-5PNYU	Nerve - Tibial	NTRK2	15	TrkB-T1	58.6928
GTEX-133LE-0008-SM-62LDD	Cells - Cultured fibroblasts	NTRK2	15	TrkB-T1	0.0445184
GTEX-133LE-0226-SM-5PNY3	Artery - Aorta	NTRK2	15	TrkB-T1	3.11775
GTEX-133LE-0326-SM-5P9G4	Thyroid	NTRK2	15	TrkB-T1	44.9354
GTEX-133LE-0526-SM-5N9EJ	Lung	NTRK2	15	TrkB-T1	0.308679
GTEX-133LE-0626-SM-5IFFJ	Esophagus - Mucosa	NTRK2	15	TrkB-T1	6.70665
GTEX-133LE-0726-SM-5P9IZ	Esophagus - Muscularis	NTRK2	15	TrkB-T1	1.84323
GTEX-133LE-0926-SM-5P9J1	Adipose - Visceral (Omentum)	NTRK2	15	TrkB-T1	8.51452
GTEX-133LE-1226-SM-5IFGC	Ovary	NTRK2	15	TrkB-T1	5.23111
GTEX-133LE-1326-SM-5IFGO	Stomach	NTRK2	15	TrkB-T1	1.96213
GTEX-133LE-1426-SM-5IFH1	Small Intestine - Terminal Ileum	NTRK2	15	TrkB-T1	0.0936677
GTEX-133LE-1526-SM-5IFEN	Colon - Transverse	NTRK2	15	TrkB-T1	1.19514
GTEX-133LE-1726-SM-5K7VQ	Breast - Mammary Tissue	NTRK2	15	TrkB-T1	24.3275
GTEX-133LE-1826-SM-5J1MV	Skin - Sun Exposed (Lower leg)	NTRK2	15	TrkB-T1	2.50265
GTEX-133LE-1926-SM-5N9FV	Adipose - Subcutaneous	NTRK2	15	TrkB-T1	11.3551
GTEX-133LE-2026-SM-5K7WM	Muscle - Skeletal	NTRK2	15	TrkB-T1	0.472294
[truncated: 50,147 more rows]

## Sheet: GTEx NGFR counts
Sample_ID	Gene	SMTSD	TPM
GTEX-1117F-0226-SM-5GZZ7	NGFR	Adipose - Subcutaneous	43.26
GTEX-1117F-0426-SM-5EGHI	NGFR	Muscle - Skeletal	0.4822
GTEX-1117F-0526-SM-5EGHJ	NGFR	Artery - Tibial	17.67
GTEX-1117F-0626-SM-5N9CS	NGFR	Artery - Coronary	86.74
GTEX-1117F-0726-SM-5GIEN	NGFR	Heart - Atrial Appendage	72.64
GTEX-1117F-1326-SM-5EGHH	NGFR	Adipose - Visceral (Omentum)	33.29
GTEX-1117F-2426-SM-5EGGH	NGFR	Uterus	38.83
GTEX-1117F-2526-SM-5GZY6	NGFR	Vagina	10.02
GTEX-1117F-2826-SM-5GZXL	NGFR	Breast - Mammary Tissue	34.84
GTEX-1117F-2926-SM-5GZYI	NGFR	Skin - Not Sun Exposed (Suprapubic)	19.47
GTEX-1117F-3026-SM-5GZYU	NGFR	Minor Salivary Gland	26.87
GTEX-1117F-3226-SM-5N9CT	NGFR	Brain - Cortex	1.828
GTEX-111CU-0126-SM-5GZWZ	NGFR	Adrenal Gland	39.54
GTEX-111CU-0226-SM-5GZXC	NGFR	Thyroid	171.7
GTEX-111CU-0326-SM-5GZXO	NGFR	Lung	4.741
GTEX-111CU-0426-SM-5GZY1	NGFR	Spleen	40.68
GTEX-111CU-0526-SM-5EGHK	NGFR	Pancreas	12.73
GTEX-111CU-0626-SM-5EGHL	NGFR	Esophagus - Muscularis	23.73
GTEX-111CU-0726-SM-5GZYD	NGFR	Esophagus - Mucosa	13.29
GTEX-111CU-0826-SM-5EGIJ	NGFR	Esophagus - Gastroesophageal Junction	27.76
GTEX-111CU-0926-SM-5EGIK	NGFR	Stomach	4.966
GTEX-111CU-1026-SM-5EGIL	NGFR	Adipose - Visceral (Omentum)	27.66
GTEX-111CU-1126-SM-5EGIM	NGFR	Skin - Not Sun Exposed (Suprapubic)	23.28
GTEX-111CU-1226-SM-5EGIN	NGFR	Colon - Sigmoid	33.65
GTEX-111CU-1326-SM-5NQ8L	NGFR	Small Intestine - Terminal Ileum	49.39
GTEX-111CU-1426-SM-5GZYP	NGFR	Colon - Transverse	6.443
GTEX-111CU-1526-SM-5N9FS	NGFR	Prostate	69.67
GTEX-111CU-1726-SM-5EGHM	NGFR	Testis	11.59
GTEX-111CU-1826-SM-5GZYN	NGFR	Adipose - Subcutaneous	48.49
GTEX-111CU-2026-SM-5GZZC	NGFR	Muscle - Skeletal	1.035
GTEX-111CU-2226-SM-5N9G5	NGFR	Nerve - Tibial	435.8
GTEX-111FC-0126-SM-5N9DL	NGFR	Skin - Sun Exposed (Lower leg)	7.827
GTEX-111FC-0226-SM-5N9B8	NGFR	Adipose - Subcutaneous	71.51
GTEX-111FC-0326-SM-5GZZ1	NGFR	Muscle - Skeletal	2.962
GTEX-111FC-0426-SM-5N9CV	NGFR	Artery - Tibial	55.95
GTEX-111FC-0526-SM-5GZZ8	NGFR	Nerve - Tibial	205.3
GTEX-111FC-0626-SM-5N9CU	NGFR	Heart - Atrial Appendage	49.34
GTEX-111FC-0826-SM-5GZWO	NGFR	Heart - Left Ventricle	15.96
GTEX-111FC-1026-SM-5GZX1	NGFR	Thyroid	28.49
GTEX-111FC-1126-SM-5GZWU	NGFR	Lung	9.434
GTEX-111FC-1326-SM-5N9D9	NGFR	Spleen	350
GTEX-111FC-1926-SM-5GZYC	NGFR	Testis	11.63
GTEX-111FC-2026-SM-5GZYO	NGFR	Prostate	26.31
GTEX-111FC-2526-SM-5GZXU	NGFR	Skin - Not Sun Exposed (Suprapubic)	34.25
GTEX-111FC-2926-SM-5GZY7	NGFR	Minor Salivary Gland	37.22
GTEX-111FC-3126-SM-5GZZ2	NGFR	Brain - Cortex	2.706
GTEX-111FC-3326-SM-5GZYV	NGFR	Brain - Cerebellum	10.7
GTEX-111VG-0008-SM-5Q5BG	NGFR	Cells - Cultured fibroblasts	0.2296
GTEX-111VG-0326-SM-5GZX7	NGFR	Heart - Atrial Appendage	55.86
GTEX-111VG-0526-SM-5N9BW	NGFR	Thyroid	53.75
GTEX-111VG-0726-SM-5GIDC	NGFR	Lung	8.64
GTEX-111VG-1626-SM-5EGIO	NGFR	Skin - Not Sun Exposed (Suprapubic)	8.257
GTEX-111VG-1926-SM-5GIDO	NGFR	Testis	9.56
GTEX-111VG-2226-SM-5N9DU	NGFR	Colon - Transverse	42.61
GTEX-111VG-2326-SM-5N9BK	NGFR	Adipose - Subcutaneous	70.37
GTEX-111VG-2426-SM-5GZXD	NGFR	Skin - Sun Exposed (Lower leg)	26.12
GTEX-111VG-2526-SM-5GZXP	NGFR	Nerve - Tibial	655
GTEX-111VG-2626-SM-5GZY2	NGFR	Muscle - Skeletal	5.058
GTEX-111YS-0006-SM-5NQBE	NGFR	Whole Blood	0.3849
GTEX-111YS-0008-SM-5Q5BH	NGFR	Cells - Cultured fibroblasts	2.444
GTEX-111YS-0126-SM-5987T	NGFR	Adrenal Gland	15.68
GTEX-111YS-0326-SM-5GZZ3	NGFR	Heart - Atrial Appendage	13.48
GTEX-111YS-0426-SM-5987O	NGFR	Heart - Left Ventricle	3.745
GTEX-111YS-0526-SM-5GZXJ	NGFR	Artery - Aorta	26.9
GTEX-111YS-0626-SM-5GZXV	NGFR	Lung	1.248
GTEX-111YS-0726-SM-5GZY8	NGFR	Thyroid	117.6
GTEX-111YS-0826-SM-5GZYK	NGFR	Esophagus - Gastroesophageal Junction	14.75
GTEX-111YS-0926-SM-5EGGI	NGFR	Esophagus - Mucosa	7.256
GTEX-111YS-1026-SM-5GZYE	NGFR	Esophagus - Muscularis	8.776
GTEX-111YS-1126-SM-5GZYQ	NGFR	Stomach	1.221
GTEX-111YS-1226-SM-5EGGJ	NGFR	Pancreas	6.138
GTEX-111YS-1326-SM-5EGGK	NGFR	Adipose - Visceral (Omentum)	41.25
GTEX-111YS-1426-SM-5GID8	NGFR	Small Intestine - Terminal Ileum	0.8003
GTEX-111YS-1526-SM-5GZYW	NGFR	Skin - Not Sun Exposed (Suprapubic)	11.58
GTEX-111YS-1626-SM-5GZZ9	NGFR	Colon - Transverse	21.36
GTEX-111YS-1726-SM-5GIED	NGFR	Prostate	46.68
GTEX-111YS-1826-SM-5GIEP	NGFR	Colon - Sigmoid	18.67
GTEX-111YS-1926-SM-5GICC	NGFR	Breast - Mammary Tissue	29.1
GTEX-111YS-2026-SM-5EGGL	NGFR	Testis	11.52
GTEX-111YS-2126-SM-5EGGM	NGFR	Nerve - Tibial	297.9
GTEX-111YS-2226-SM-5987P	NGFR	Artery - Tibial	19.17
GTEX-111YS-2326-SM-5987L	NGFR	Muscle - Skeletal	1.112
GTEX-111YS-2426-SM-5GZZQ	NGFR	Adipose - Subcutaneous	17.06
GTEX-1122O-0003-SM-5Q5DL	NGFR	Cells - EBV-transformed lymphocytes	0.6263
GTEX-1122O-0005-SM-5O99J	NGFR	Whole Blood	0.3964
GTEX-1122O-0008-SM-5QGR2	NGFR	Cells - Cultured fibroblasts	0.3243
GTEX-1122O-0126-SM-5GICA	NGFR	Lung	1.77
GTEX-1122O-0226-SM-5N9DA	NGFR	Thyroid	41.71
GTEX-1122O-0326-SM-5H124	NGFR	Adrenal Gland	33.58
GTEX-1122O-0426-SM-5H12G	NGFR	Artery - Coronary	35.42
GTEX-1122O-0526-SM-5N9DM	NGFR	Spleen	44.88
GTEX-1122O-0626-SM-5N9B9	NGFR	Heart - Atrial Appendage	32.27
GTEX-1122O-0726-SM-5GIEV	NGFR	Pancreas	5.386
GTEX-1122O-0826-SM-5GICV	NGFR	Heart - Left Ventricle	12.86
GTEX-1122O-0926-SM-9YFLC	NGFR	Adipose - Visceral (Omentum)	40.07
GTEX-1122O-1026-SM-9WYSF	NGFR	Skin - Not Sun Exposed (Suprapubic)	2.343
GTEX-1122O-1126-SM-5NQ8X	NGFR	Artery - Aorta	15.8
GTEX-1122O-1226-SM-5H113	NGFR	Breast - Mammary Tissue	38.84
GTEX-1122O-1326-SM-5H11F	NGFR	Small Intestine - Terminal Ileum	3.416
GTEX-1122O-1426-SM-5H11R	NGFR	Colon - Sigmoid	36.89
GTEX-1122O-1526-SM-5N9CL	NGFR	Colon - Transverse	6.184
GTEX-1122O-1626-SM-5N9CX	NGFR	Esophagus - Muscularis	15.28
GTEX-1122O-1726-SM-5GICM	NGFR	Esophagus - Mucosa	1.745
GTEX-1122O-1826-SM-5EGIP	NGFR	Esophagus - Gastroesophageal Junction	30.37
GTEX-1122O-1926-SM-5EGIQ	NGFR	Stomach	1.773
GTEX-1122O-2026-SM-9YFMG	NGFR	Adipose - Subcutaneous	8.541
GTEX-1122O-2126-SM-5EGIR	NGFR	Skin - Sun Exposed (Lower leg)	11.01
GTEX-1122O-2326-SM-9YFL9	NGFR	Artery - Tibial	11.63
GTEX-1122O-2426-SM-5GIDN	NGFR	Muscle - Skeletal	0.9821
GTEX-1128S-0005-SM-5P9HI	NGFR	Whole Blood	4.005
GTEX-1128S-0008-SM-5Q5DP	NGFR	Cells - Cultured fibroblasts	11.98
GTEX-1128S-0126-SM-5H12S	NGFR	Thyroid	128.9
GTEX-1128S-0326-SM-5GZZF	NGFR	Artery - Aorta	55.64
GTEX-1128S-0726-SM-5N9D6	NGFR	Lung	9.62
GTEX-1128S-0826-SM-5GZZI	NGFR	Pancreas	6.414
GTEX-1128S-0926-SM-5GZZU	NGFR	Adipose - Visceral (Omentum)	304.7
GTEX-1128S-1626-SM-5H12O	NGFR	Colon - Transverse	14.32
GTEX-1128S-2126-SM-5H12U	NGFR	Adipose - Subcutaneous	29.64
GTEX-1128S-2326-SM-5GZZY	NGFR	Skin - Sun Exposed (Lower leg)	17.79
GTEX-1128S-2426-SM-5H11B	NGFR	Muscle - Skeletal	1.666
GTEX-1128S-2526-SM-5H11N	NGFR	Artery - Tibial	50.45
GTEX-1128S-2626-SM-5H11Z	NGFR	Pituitary	33.32
GTEX-1128S-2726-SM-5H12C	NGFR	Brain - Cortex	1.427
GTEX-1128S-2826-SM-5N9DI	NGFR	Brain - Cerebellum	13.07
GTEX-113IC-0006-SM-5NQ9C	NGFR	Whole Blood	1.436
GTEX-113IC-0008-SM-5QGRF	NGFR	Cells - Cultured fibroblasts	0.1504
GTEX-113IC-0126-SM-5HL6T	NGFR	Skin - Sun Exposed (Lower leg)	63.63
GTEX-113IC-0226-SM-5HL5C	NGFR	Adipose - Subcutaneous	104.3
GTEX-113IC-0426-SM-5HL5O	NGFR	Artery - Tibial	111.4
GTEX-113IC-0526-SM-5HL76	NGFR	Nerve - Tibial	547.8
GTEX-113JC-0006-SM-5O997	NGFR	Whole Blood	0.457
GTEX-113JC-0008-SM-5QGR6	NGFR	Cells - Cultured fibroblasts	3.86
GTEX-113JC-0126-SM-5EGJW	NGFR	Thyroid	16.65
GTEX-113JC-0726-SM-5GZZR	NGFR	Adipose - Visceral (Omentum)	8.579
GTEX-113JC-0926-SM-5H114	NGFR	Esophagus - Muscularis	30.48
GTEX-113JC-1026-SM-5H117	NGFR	Esophagus - Gastroesophageal Junction	26.09
GTEX-113JC-1926-SM-5N9GE	NGFR	Vagina	26.83
GTEX-113JC-2226-SM-5EGJG	NGFR	Uterus	13.65
GTEX-113JC-2326-SM-5EQ4E	NGFR	Skin - Sun Exposed (Lower leg)	25.76
GTEX-113JC-2726-SM-5EGIS	NGFR	Muscle - Skeletal	1.303
GTEX-113JC-2826-SM-5EGIT	NGFR	Pituitary	11.95
GTEX-117XS-0005-SM-5PNU6	NGFR	Whole Blood	0.3047
GTEX-117XS-0008-SM-5Q5DQ	NGFR	Cells - Cultured fibroblasts	0.3931
GTEX-117XS-0426-SM-5GZZN	NGFR	Artery - Aorta	5.646
GTEX-117XS-0526-SM-5987Q	NGFR	Thyroid	44.67
GTEX-117XS-0726-SM-5H131	NGFR	Heart - Atrial Appendage	29.29
GTEX-117XS-1926-SM-5GICO	NGFR	Breast - Mammary Tissue	21.13
GTEX-117XS-2026-SM-5GID1	NGFR	Testis	8.095
GTEX-117XS-2226-SM-5GIE1	NGFR	Colon - Sigmoid	41.24
GTEX-117XS-2526-SM-5H11G	NGFR	Muscle - Skeletal	6.355
GTEX-117XS-2726-SM-5N9BL	NGFR	Skin - Sun Exposed (Lower leg)	4.589
GTEX-117XS-2926-SM-5N9BX	NGFR	Pituitary	22.14
GTEX-117XS-3026-SM-5N9CA	NGFR	Brain - Cortex	0.8373
GTEX-117XS-3126-SM-5GIDP	NGFR	Brain - Cerebellum	14.04
GTEX-117YW-0005-SM-5NQ8Z	NGFR	Whole Blood	1.61
GTEX-117YW-0008-SM-5QGRD	NGFR	Cells - Cultured fibroblasts	0.2175
GTEX-117YW-0126-SM-5EGGN	NGFR	Thyroid	14.77
GTEX-117YW-0226-SM-5N9CM	NGFR	Artery - Aorta	7.922
GTEX-117YW-0326-SM-5N9CY	NGFR	Heart - Left Ventricle	3.441
GTEX-117YW-0426-SM-5GZZZ	NGFR	Heart - Atrial Appendage	11.89
GTEX-117YW-0526-SM-5H11C	NGFR	Lung	8.034
GTEX-117YW-0826-SM-5H11O	NGFR	Adipose - Visceral (Omentum)	27.46
GTEX-117YW-1426-SM-5EGGO	NGFR	Prostate	16.42
GTEX-117YW-1526-SM-5EGGP	NGFR	Testis	5.784
GTEX-117YW-1826-SM-5PNY5	NGFR	Colon - Transverse	5.795
GTEX-117YW-1926-SM-5H121	NGFR	Esophagus - Mucosa	9.02
GTEX-117YW-2026-SM-5N9BH	NGFR	Esophagus - Muscularis	7.333
GTEX-117YW-2226-SM-5N9DB	NGFR	Stomach	7.35
GTEX-117YW-2426-SM-5Q5AE	NGFR	Muscle - Skeletal	0.9608
GTEX-117YW-2626-SM-5GZZH	NGFR	Skin - Sun Exposed (Lower leg)	32.86
GTEX-117YW-2726-SM-5GZZT	NGFR	Artery - Tibial	13.1
GTEX-117YW-2826-SM-5H116	NGFR	Pituitary	33.24
GTEX-117YX-0126-SM-5EGH5	NGFR	Adrenal Gland	23.83
GTEX-117YX-0226-SM-5EGH6	NGFR	Pancreas	4.732
GTEX-117YX-0326-SM-5GICL	NGFR	Small Intestine - Terminal Ileum	52.77
GTEX-117YX-0526-SM-5EGJH	NGFR	Colon - Sigmoid	35.95
GTEX-117YX-0626-SM-5EGJI	NGFR	Heart - Atrial Appendage	23.84
GTEX-117YX-0726-SM-5GIET	NGFR	Adipose - Visceral (Omentum)	123.6
GTEX-117YX-0826-SM-5H11J	NGFR	Colon - Transverse	32.83
GTEX-117YX-1026-SM-5H11V	NGFR	Stomach	4.073
GTEX-117YX-1126-SM-5H128	NGFR	Heart - Left Ventricle	7.233
GTEX-117YX-1226-SM-5H11S	NGFR	Thyroid	13.13
GTEX-117YX-1326-SM-5H125	NGFR	Lung	2.188
GTEX-117YX-1426-SM-5H12H	NGFR	Breast - Mammary Tissue	23.64
GTEX-117YX-1526-SM-5H12T	NGFR	Prostate	54.13
GTEX-117YX-1726-SM-5GZZS	NGFR	Artery - Coronary	102.4
GTEX-117YX-1826-SM-5H12K	NGFR	Esophagus - Muscularis	35.15
GTEX-117YX-1926-SM-5GIEC	NGFR	Skin - Not Sun Exposed (Suprapubic)	71.16
GTEX-117YX-2026-SM-5GIEF	NGFR	Testis	47.84
GTEX-117YX-2126-SM-5GIEL	NGFR	Spleen	28
GTEX-117YX-2226-SM-5EGJJ	NGFR	Adipose - Subcutaneous	6.574
GTEX-117YX-2326-SM-5H12W	NGFR	Skin - Sun Exposed (Lower leg)	42.85
GTEX-117YX-2426-SM-5GZZJ	NGFR	Nerve - Tibial	241
GTEX-117YX-2526-SM-5EQ4Q	NGFR	Muscle - Skeletal	0.7058
GTEX-117YX-2626-SM-5EQ53	NGFR	Artery - Tibial	8.329
GTEX-1192W-0005-SM-5NQBQ	NGFR	Whole Blood	1.155
GTEX-1192W-0008-SM-5QGRE	NGFR	Cells - Cultured fibroblasts	0.1831
GTEX-1192W-0126-SM-5EGGS	NGFR	Thyroid	16.28
GTEX-1192W-0226-SM-5EGGT	NGFR	Heart - Atrial Appendage	56.39
GTEX-1192W-2626-SM-5Q5AF	NGFR	Skin - Sun Exposed (Lower leg)	24.74
GTEX-1192W-3026-SM-5GZZV	NGFR	Pituitary	10.39
GTEX-1192X-0005-SM-5NQC3	NGFR	Whole Blood	0.1387
GTEX-1192X-0008-SM-5Q5B7	NGFR	Cells - Cultured fibroblasts	0.2543
GTEX-1192X-0011-R10a-SM-DO941	NGFR	Brain - Frontal Cortex (BA9)	0.756
GTEX-1192X-0011-R5a-SM-DNZZA	NGFR	Brain - Caudate (basal ganglia)	1.317
GTEX-1192X-0011-R6a-SM-DNZZB	NGFR	Brain - Nucleus accumbens (basal ganglia)	2.286
GTEX-1192X-0011-R7b-SM-DNZZC	NGFR	Brain - Putamen (basal ganglia)	3.697
GTEX-1192X-0011-R8b-SM-DO11U	NGFR	Brain - Hypothalamus	7.209
GTEX-1192X-0011-R9b-SM-DO934	NGFR	Brain - Spinal cord (cervical c-1)	32.8
GTEX-1192X-0226-SM-5H12D	NGFR	Skin - Sun Exposed (Lower leg)	27.52
GTEX-1192X-0326-SM-5H11U	NGFR	Nerve - Tibial	814.9
GTEX-1192X-0426-SM-5GIEE	NGFR	Muscle - Skeletal	1.541
GTEX-1192X-0726-SM-5987R	NGFR	Heart - Atrial Appendage	23.31
GTEX-1192X-1126-SM-5EGGU	NGFR	Thyroid	47.24
GTEX-1192X-1526-SM-5H11I	NGFR	Adipose - Visceral (Omentum)	357.8
GTEX-1192X-1826-SM-5GIE2	NGFR	Esophagus - Gastroesophageal Junction	88.86
GTEX-1192X-2326-SM-5987X	NGFR	Breast - Mammary Tissue	19.16
GTEX-1192X-2526-SM-59868	NGFR	Small Intestine - Terminal Ileum	151.8
GTEX-1192X-2726-SM-5N9DN	NGFR	Skin - Not Sun Exposed (Suprapubic)	41.57
GTEX-1192X-2926-SM-5N9BA	NGFR	Minor Salivary Gland	10.55
GTEX-1192X-3026-SM-5N9BM	NGFR	Pituitary	12.86
GTEX-1192X-3126-SM-5N9BY	NGFR	Brain - Cortex	6.402
GTEX-1192X-3226-SM-5987D	NGFR	Brain - Cerebellum	31.95
GTEX-11DXW-0006-SM-5NQ7Y	NGFR	Whole Blood	0.7124
GTEX-11DXW-0008-SM-5Q59V	NGFR	Cells - Cultured fibroblasts	0.2383
GTEX-11DXW-0011-R1a-SM-DNZZD	NGFR	Brain - Hippocampus	1.004
GTEX-11DXW-0011-R3b-SM-DNZZE	NGFR	Brain - Anterior cingulate cortex (BA24)	1.21
GTEX-11DXW-0011-R5b-SM-DO11D	NGFR	Brain - Caudate (basal ganglia)	0.4323
GTEX-11DXW-0011-R6a-SM-DO11N	NGFR	Brain - Nucleus accumbens (basal ganglia)	264.2
GTEX-11DXW-0011-R7b-SM-DO119	NGFR	Brain - Putamen (basal ganglia)	0.7313
GTEX-11DXW-0226-SM-5H122	NGFR	Skin - Sun Exposed (Lower leg)	23.47
GTEX-11DXW-0326-SM-5H11W	NGFR	Adipose - Subcutaneous	53.67
GTEX-11DXW-0426-SM-5H12E	NGFR	Nerve - Tibial	618.9
GTEX-11DXW-0526-SM-5H127	NGFR	Artery - Tibial	32.09
GTEX-11DXW-0626-SM-5N9ER	NGFR	Breast - Mammary Tissue	104.4
GTEX-11DXW-0726-SM-5H12J	NGFR	Muscle - Skeletal	2.786
GTEX-11DXW-0826-SM-5H118	NGFR	Skin - Not Sun Exposed (Suprapubic)	33.97
GTEX-11DXW-1026-SM-5H11K	NGFR	Brain - Cerebellum	12.74
GTEX-11DXW-1126-SM-5H12Q	NGFR	Brain - Cortex	0.8272
GTEX-11DXW-1226-SM-5H133	NGFR	Pituitary	33.51
GTEX-11DXX-0005-SM-5NQ8B	NGFR	Whole Blood	0.2302
GTEX-11DXX-0008-SM-5Q5B8	NGFR	Cells - Cultured fibroblasts	0.1941
GTEX-11DXX-0126-SM-5EGH7	NGFR	Adrenal Gland	58.79
GTEX-11DXX-0226-SM-5P9HL	NGFR	Thyroid	141.7
GTEX-11DXX-0326-SM-5PNWC	NGFR	Heart - Left Ventricle	7.662
GTEX-11DXX-0426-SM-5EQ5F	NGFR	Artery - Aorta	38.97
GTEX-11DXX-0526-SM-5PNVR	NGFR	Heart - Atrial Appendage	29.39
GTEX-11DXX-0626-SM-5Q5AG	NGFR	Lung	3.083
GTEX-11DXX-0726-SM-5H12X	NGFR	Spleen	23.28
GTEX-11DXX-0826-SM-5GZZP	NGFR	Artery - Coronary	40.15
GTEX-11DXX-0926-SM-5H112	NGFR	Pancreas	4.444
GTEX-11DXX-1026-SM-5H11E	NGFR	Esophagus - Muscularis	9.228
GTEX-11DXX-1126-SM-5GZZK	NGFR	Esophagus - Mucosa	7.532
GTEX-11DXX-1226-SM-5GICD	NGFR	Esophagus - Gastroesophageal Junction	42.5
GTEX-11DXX-1326-SM-5GIDZ	NGFR	Stomach	4.044
GTEX-11DXX-1426-SM-5GIDU	NGFR	Ovary	4.495
GTEX-11DXX-1526-SM-5H115	NGFR	Uterus	32.23
GTEX-11DXX-1626-SM-5H11H	NGFR	Small Intestine - Terminal Ileum	4.578
GTEX-11DXX-1726-SM-5H11T	NGFR	Vagina	15.23
GTEX-11DXX-1826-SM-5H126	NGFR	Colon - Transverse	5.34
GTEX-11DXX-1926-SM-5EGJK	NGFR	Colon - Sigmoid	18.63
GTEX-11DXX-2026-SM-5EGJL	NGFR	Adipose - Visceral (Omentum)	45.12
GTEX-11DXX-2126-SM-5PNYR	NGFR	Skin - Not Sun Exposed (Suprapubic)	18.48
GTEX-11DXX-2326-SM-9YFKS	NGFR	Adipose - Subcutaneous	7.104
GTEX-11DXX-2426-SM-5GZZW	NGFR	Skin - Sun Exposed (Lower leg)	26.17
GTEX-11DXX-2526-SM-5H119	NGFR	Nerve - Tibial	399.3
GTEX-11DXX-2626-SM-5Q5A3	NGFR	Artery - Tibial	25.11
GTEX-11DXX-2726-SM-5PNXO	NGFR	Muscle - Skeletal	6.761
GTEX-11DXY-0006-SM-5NQ8N	NGFR	Whole Blood	1.308
GTEX-11DXY-0008-SM-5QGR4	NGFR	Cells - Cultured fibroblasts	0.4314
GTEX-11DXY-0011-R10b-SM-DO12C	NGFR	Brain - Frontal Cortex (BA9)	0.9917
GTEX-11DXY-0011-R11a-SM-DNZZN	NGFR	Brain - Cerebellar Hemisphere	8.939
GTEX-11DXY-0011-R5b-SM-DNZZL	NGFR	Brain - Caudate (basal ganglia)	1.916
GTEX-11DXY-0011-R6a-SM-DNZZF	NGFR	Brain - Nucleus accumbens (basal ganglia)	0.6165
GTEX-11DXY-0011-R7a-SM-DO11L	NGFR	Brain - Putamen (basal ganglia)	1.419
GTEX-11DXY-0011-R8a-SM-DO11M	NGFR	Brain - Hypothalamus	2.146
GTEX-11DXY-0126-SM-5H11Q	NGFR	Skin - Not Sun Exposed (Suprapubic)	24.41
GTEX-11DXY-0226-SM-5H123	NGFR	Testis	26.2
GTEX-11DXY-0326-SM-5H12F	NGFR	Adipose - Visceral (Omentum)	105
GTEX-11DXY-0426-SM-5H12R	NGFR	Thyroid	39.83
GTEX-11DXY-0526-SM-5EGGQ	NGFR	Liver	13.97
GTEX-11DXY-0826-SM-5EGGR	NGFR	Heart - Left Ventricle	1.388
GTEX-11DXY-1026-SM-5987V	NGFR	Heart - Atrial Appendage	12.34
GTEX-11DXY-1126-SM-5987W	NGFR	Artery - Coronary	10.03
GTEX-11DXY-1326-SM-5987Z	NGFR	Esophagus - Gastroesophageal Junction	34.97
GTEX-11DXY-1426-SM-5N9CN	NGFR	Esophagus - Mucosa	12.28
GTEX-11DXY-1526-SM-5H129	NGFR	Esophagus - Muscularis	44.89
GTEX-11DXY-1626-SM-5H12L	NGFR	Adrenal Gland	38.58
GTEX-11DXY-2026-SM-5N9CZ	NGFR	Colon - Sigmoid	44.34
GTEX-11DXY-2326-SM-5GICW	NGFR	Breast - Mammary Tissue	9.417
GTEX-11DXY-2626-SM-5GIE7	NGFR	Skin - Sun Exposed (Lower leg)	21.72
GTEX-11DXY-2726-SM-5GID2	NGFR	Muscle - Skeletal	1.754
GTEX-11DXY-3026-SM-5N9CB	NGFR	Pituitary	15.54
GTEX-11DXY-3126-SM-5N9BT	NGFR	Brain - Cerebellum	10.24
GTEX-11DXY-3226-SM-5GIDE	NGFR	Brain - Cortex	1.393
GTEX-11DXZ-0006-SM-5LZZH	NGFR	Whole Blood	0.1799
GTEX-11DXZ-0126-SM-5EGGY	NGFR	Liver	16.31
GTEX-11DXZ-0226-SM-5EGGZ	NGFR	Adrenal Gland	13.79
GTEX-11DXZ-0326-SM-5EGH1	NGFR	Heart - Atrial Appendage	25.88
GTEX-11DXZ-0426-SM-5987Y	NGFR	Artery - Aorta	19.17
GTEX-11DXZ-0526-SM-5GU7J	NGFR	Artery - Coronary	33.9
GTEX-11DXZ-0626-SM-5GU77	NGFR	Heart - Left Ventricle	5.054
GTEX-11DXZ-0726-SM-5N9C4	NGFR	Lung	3.957
GTEX-11DXZ-0926-SM-5N9CG	NGFR	Thyroid	70.94
GTEX-11DXZ-1026-SM-5N9D5	NGFR	Esophagus - Gastroesophageal Junction	32.08
GTEX-11DXZ-1226-SM-5H11L	NGFR	Esophagus - Mucosa	3.605
GTEX-11DXZ-1326-SM-5H11X	NGFR	Small Intestine - Terminal Ileum	4.701
GTEX-11DXZ-1426-SM-5H12A	NGFR	Adipose - Visceral (Omentum)	52.78
GTEX-11DXZ-1626-SM-5GIDI	NGFR	Colon - Sigmoid	26.68
GTEX-11DXZ-1726-SM-5H12M	NGFR	Colon - Transverse	3.887
GTEX-11DXZ-1826-SM-5H12Y	NGFR	Prostate	12.93
GTEX-11DXZ-1926-SM-5GZZL	NGFR	Breast - Mammary Tissue	24.4
GTEX-11DXZ-2026-SM-5987S	NGFR	Skin - Not Sun Exposed (Suprapubic)	20.15
GTEX-11DXZ-2126-SM-59881	NGFR	Testis	10.38
GTEX-11DXZ-2326-SM-5EGGV	NGFR	Skin - Sun Exposed (Lower leg)	9.579
GTEX-11DXZ-2426-SM-5N9DT	NGFR	Muscle - Skeletal	1.252
GTEX-11DXZ-2526-SM-5N9BG	NGFR	Nerve - Tibial	192.6
GTEX-11DXZ-2626-SM-59882	NGFR	Artery - Tibial	12.45
GTEX-11DYG-0006-SM-5NQB2	NGFR	Whole Blood	0.9531
GTEX-11DYG-0008-SM-5QGR5	NGFR	Cells - Cultured fibroblasts	10.29
GTEX-11DYG-0011-R10b-SM-DNZZO	NGFR	Brain - Frontal Cortex (BA9)	1.189
GTEX-11DYG-0011-R11a-SM-DNZZP	NGFR	Brain - Cerebellar Hemisphere	32.78
GTEX-11DYG-0011-R5a-SM-DO928	NGFR	Brain - Caudate (basal ganglia)	0.3401
GTEX-11DYG-0011-R6a-SM-DO936	NGFR	Brain - Nucleus accumbens (basal ganglia)	5.739
GTEX-11DYG-0011-R7b-SM-EXUS6	NGFR	Brain - Putamen (basal ganglia)	0.6766
GTEX-11DYG-0011-R8a-SM-DO93F	NGFR	Brain - Hypothalamus	3.679
GTEX-11DYG-0126-SM-59883	NGFR	Skin - Sun Exposed (Lower leg)	8.762
GTEX-11DYG-0426-SM-5987J	NGFR	Nerve - Tibial	278.8
GTEX-11DYG-0826-SM-5N9GH	NGFR	Thyroid	41.32
GTEX-11DYG-0926-SM-5EGGW	NGFR	Artery - Coronary	41.58
GTEX-11DYG-1026-SM-5A5JQ	NGFR	Heart - Atrial Appendage	37.75
GTEX-11DYG-1226-SM-5N9DC	NGFR	Artery - Aorta	18.7
GTEX-11DYG-1326-SM-5N9DO	NGFR	Esophagus - Mucosa	23.09
GTEX-11DYG-1426-SM-5A5JR	NGFR	Esophagus - Muscularis	22.5
GTEX-11DYG-1526-SM-5A5JS	NGFR	Skin - Not Sun Exposed (Suprapubic)	32.15
GTEX-11DYG-1926-SM-5H12I	NGFR	Esophagus - Gastroesophageal Junction	28.69
GTEX-11DYG-2026-SM-5EGGX	NGFR	Adipose - Visceral (Omentum)	57.78
GTEX-11DYG-2526-SM-5N9BB	NGFR	Prostate	24.41
GTEX-11DYG-2926-SM-5H132	NGFR	Brain - Cerebellum	22.93
GTEX-11DYG-3126-SM-5A5L6	NGFR	Pituitary	13.63
GTEX-11DZ1-0008-SM-5QGR3	NGFR	Cells - Cultured fibroblasts	0.1375
GTEX-11DZ1-0011-R10b-SM-DO943	NGFR	Brain - Frontal Cortex (BA9)	1.82
GTEX-11DZ1-0011-R11b-SM-DO11W	NGFR	Brain - Cerebellar Hemisphere	23.76
GTEX-11DZ1-0011-R2a-SM-DNZZM	NGFR	Brain - Substantia nigra	11.51
GTEX-11DZ1-0011-R3a-SM-DNZYY	NGFR	Brain - Anterior cingulate cortex (BA24)	2.439
GTEX-11DZ1-0011-R5a-SM-DO11J	NGFR	Brain - Caudate (basal ganglia)	4.056
GTEX-11DZ1-0011-R6b-SM-DNZZG	NGFR	Brain - Nucleus accumbens (basal ganglia)	2.219
GTEX-11DZ1-0011-R7a-SM-DNZZH	NGFR	Brain - Putamen (basal ganglia)	5.353
GTEX-11DZ1-0011-R8b-SM-DNZZI	NGFR	Brain - Hypothalamus	2.224
GTEX-11DZ1-0011-R9a-SM-DO933	NGFR	Brain - Spinal cord (cervical c-1)	17.2
GTEX-11DZ1-0126-SM-5985Q	NGFR	Skin - Sun Exposed (Lower leg)	40.32
GTEX-11DZ1-0226-SM-5A5KF	NGFR	Adipose - Subcutaneous	48.29
GTEX-11DZ1-0326-SM-5N9BN	NGFR	Breast - Mammary Tissue	31.23
GTEX-11DZ1-0426-SM-5H11A	NGFR	Lung	7.918
GTEX-11DZ1-0926-SM-5EQ5R	NGFR	Muscle - Skeletal	10.42
GTEX-11DZ1-2026-SM-5A5KG	NGFR	Esophagus - Mucosa	39.05
GTEX-11DZ1-2426-SM-5GZZX	NGFR	Skin - Not Sun Exposed (Suprapubic)	33.25
GTEX-11DZ1-2726-SM-5A5KH	NGFR	Thyroid	71.18
GTEX-11DZ1-2926-SM-5A5KI	NGFR	Brain - Cerebellum	28.5
GTEX-11EI6-0005-SM-5N9GN	NGFR	Whole Blood	1.262
GTEX-11EI6-0008-SM-5QGR7	NGFR	Cells - Cultured fibroblasts	0.5195
GTEX-11EI6-0011-R10a-SM-DO93R	NGFR	Brain - Frontal Cortex (BA9)	0.7182
GTEX-11EI6-0011-R11a-SM-DO11V	NGFR	Brain - Cerebellar Hemisphere	6.016
GTEX-11EI6-0011-R1a-SM-DO93L	NGFR	Brain - Hippocampus	0.8767
GTEX-11EI6-0011-R8a-SM-DO93M	NGFR	Brain - Hypothalamus	0.6214
GTEX-11EI6-0126-SM-5985R	NGFR	Skin - Sun Exposed (Lower leg)	13.59
GTEX-11EI6-0226-SM-5EQ64	NGFR	Adipose - Subcutaneous	27.02
GTEX-11EI6-0326-SM-5EQ6G	NGFR	Muscle - Skeletal	2.088
GTEX-11EI6-0426-SM-5EQ43	NGFR	Nerve - Tibial	599.7
GTEX-11EI6-0526-SM-5985S	NGFR	Artery - Tibial	72.62
GTEX-11EI6-0626-SM-5985T	NGFR	Breast - Mammary Tissue	43.29
GTEX-11EI6-0726-SM-59866	NGFR	Thyroid	105.7
GTEX-11EI6-0826-SM-5985V	NGFR	Lung	4.758
GTEX-11EI6-1526-SM-5P9GL	NGFR	Esophagus - Mucosa	2.698
GTEX-11EI6-2226-SM-5EGJM	NGFR	Testis	26.66
GTEX-11EI6-2426-SM-5PNVS	NGFR	Stomach	21.01
GTEX-11EI6-2626-SM-5PNVT	NGFR	Colon - Sigmoid	47.91
GTEX-11EI6-2826-SM-5H11D	NGFR	Skin - Not Sun Exposed (Suprapubic)	41
GTEX-11EI6-2926-SM-5985U	NGFR	Brain - Cerebellum	6.662
GTEX-11EI6-3026-SM-5GZZO	NGFR	Brain - Cortex	0.3565
GTEX-11EI6-3126-SM-5H111	NGFR	Pituitary	100.6
GTEX-11EM3-0001-SM-5Q5BD	NGFR	Cells - EBV-transformed lymphocytes	0.6207
GTEX-11EM3-0005-SM-5N9DK	NGFR	Whole Blood	0.7827
GTEX-11EM3-0126-SM-5985K	NGFR	Thyroid	64.2
GTEX-11EM3-0226-SM-5985Y	NGFR	Artery - Aorta	56.68
GTEX-11EM3-0326-SM-5A5KJ	NGFR	Adrenal Gland	51.21
GTEX-11EM3-0426-SM-5N9BZ	NGFR	Heart - Atrial Appendage	53.36
GTEX-11EM3-0526-SM-5H12N	NGFR	Artery - Coronary	50.83
GTEX-11EM3-0626-SM-5H12Z	NGFR	Heart - Left Ventricle	19.74
GTEX-11EM3-0726-SM-5GZZM	NGFR	Esophagus - Muscularis	73.83
GTEX-11EM3-0826-SM-5N9CC	NGFR	Esophagus - Mucosa	18.73
GTEX-11EM3-0926-SM-5A5KK	NGFR	Esophagus - Gastroesophageal Junction	72.75
GTEX-11EM3-1026-SM-5A5KL	NGFR	Stomach	4.149
GTEX-11EM3-1126-SM-5A5KM	NGFR	Adipose - Visceral (Omentum)	63.24
GTEX-11EM3-1226-SM-5N9DD	NGFR	Skin - Not Sun Exposed (Suprapubic)	79.64
GTEX-11EM3-1326-SM-5N9C6	NGFR	Breast - Mammary Tissue	125.5
GTEX-11EM3-1526-SM-5A5KN	NGFR	Colon - Transverse	5.672
GTEX-11EM3-1626-SM-5N9CO	NGFR	Colon - Sigmoid	74.32
GTEX-11EM3-1726-SM-5N9D1	NGFR	Ovary	11.19
GTEX-11EM3-1826-SM-5A5KO	NGFR	Vagina	79.49
GTEX-11EM3-1926-SM-5987U	NGFR	Uterus	62.14
GTEX-11EM3-2126-SM-5H11M	NGFR	Muscle - Skeletal	3.723
GTEX-11EM3-2226-SM-5H11Y	NGFR	Artery - Tibial	111.3
GTEX-11EM3-2326-SM-5H12B	NGFR	Adipose - Subcutaneous	12.04
GTEX-11EM3-2426-SM-59861	NGFR	Skin - Sun Exposed (Lower leg)	40.82
GTEX-11EMC-0002-SM-5Q5DO	NGFR	Cells - EBV-transformed lymphocytes	0.4592
GTEX-11EMC-0006-SM-5O9DN	NGFR	Whole Blood	0.6374
GTEX-11EMC-0008-SM-5Q5DR	NGFR	Cells - Cultured fibroblasts	0.292
GTEX-11EMC-0011-R10a-SM-DNZZJ	NGFR	Brain - Frontal Cortex (BA9)	0.7088
GTEX-11EMC-0011-R11b-SM-DNZZK	NGFR	Brain - Cerebellar Hemisphere	8.36
GTEX-11EMC-0011-R2b-SM-DO114	NGFR	Brain - Substantia nigra	7.192
GTEX-11EMC-0011-R8b-SM-DO91Z	NGFR	Brain - Hypothalamus	6.075
GTEX-11EMC-0011-R9b-SM-DO921	NGFR	Brain - Spinal cord (cervical c-1)	23.15
GTEX-11EMC-0126-SM-5EGKV	NGFR	Lung	2.03
GTEX-11EMC-0226-SM-5EGLP	NGFR	Thyroid	42.62
GTEX-11EMC-0526-SM-5EGJN	NGFR	Adrenal Gland	22.84
GTEX-11EMC-0726-SM-5EGJO	NGFR	Heart - Left Ventricle	11.44
GTEX-11EMC-0826-SM-59862	NGFR	Heart - Atrial Appendage	37.41
GTEX-11EMC-0926-SM-59863	NGFR	Artery - Aorta	72.71
GTEX-11EMC-1426-SM-5N9E4	NGFR	Colon - Sigmoid	53.06
GTEX-11EMC-1726-SM-5H11P	NGFR	Ovary	5.497
GTEX-11EMC-1826-SM-5A5JT	NGFR	Uterus	8.832
GTEX-11EMC-1926-SM-5A5JU	NGFR	Vagina	21.12
GTEX-11EMC-2026-SM-5A5JV	NGFR	Breast - Mammary Tissue	57.42
GTEX-11EMC-2226-SM-5A5JW	NGFR	Esophagus - Mucosa	21.86
GTEX-11EMC-2526-SM-5PNVU	NGFR	Minor Salivary Gland	9.295
GTEX-11EMC-2626-SM-59864	NGFR	Muscle - Skeletal	5.601
GTEX-11EMC-2826-SM-5PNY6	NGFR	Adipose - Subcutaneous	3.893
GTEX-11EMC-2926-SM-5EQ4F	NGFR	Skin - Sun Exposed (Lower leg)	54.75
GTEX-11EMC-3026-SM-5EQ4R	NGFR	Artery - Tibial	11.17
GTEX-11EMC-3126-SM-5EGJP	NGFR	Pituitary	10.54
GTEX-11EMC-3226-SM-5EGKW	NGFR	Brain - Cortex	1.207
GTEX-11EMC-3326-SM-5P9JH	NGFR	Brain - Cerebellum	14.12
GTEX-11EQ8-0006-SM-5P9HJ	NGFR	Whole Blood	0.4313
GTEX-11EQ8-0008-SM-5Q5DJ	NGFR	Cells - Cultured fibroblasts	0.1611
GTEX-11EQ8-0226-SM-5EQ5G	NGFR	Adipose - Subcutaneous	342.9
GTEX-11EQ8-0426-SM-5N9DP	NGFR	Artery - Tibial	38.82
GTEX-11EQ8-0526-SM-5N9BC	NGFR	Muscle - Skeletal	2.533
GTEX-11EQ8-0826-SM-5N9FG	NGFR	Thyroid	80.89
GTEX-11EQ8-0926-SM-5H12V	NGFR	Skin - Not Sun Exposed (Suprapubic)	29.81
GTEX-11EQ8-1326-SM-5EGJQ	NGFR	Heart - Atrial Appendage	92.04
GTEX-11EQ8-1426-SM-5EGJR	NGFR	Testis	14.05
GTEX-11EQ8-2626-SM-5N9BO	NGFR	Colon - Sigmoid	149.7
GTEX-11EQ9-0002-SM-5QGQ1	NGFR	Cells - EBV-transformed lymphocytes	0.5876
GTEX-11EQ9-0006-SM-5LUB6	NGFR	Whole Blood	0.08528
GTEX-11EQ9-0008-SM-5Q5DK	NGFR	Cells - Cultured fibroblasts	1.178
GTEX-11EQ9-0126-SM-5986I	NGFR	Adrenal Gland	30.07
GTEX-11EQ9-0226-SM-5A5JX	NGFR	Lung	3.659
GTEX-11EQ9-0426-SM-5A5JY	NGFR	Spleen	40.28
GTEX-11EQ9-0526-SM-5A5JZ	NGFR	Liver	19.57
GTEX-11EQ9-0626-SM-5A5K1	NGFR	Thyroid	165
GTEX-11EQ9-0726-SM-5A5K2	NGFR	Esophagus - Mucosa	7.975
GTEX-11EQ9-0826-SM-5986Y	NGFR	Esophagus - Muscularis	19.28
GTEX-11EQ9-0926-SM-5HL6I	NGFR	Esophagus - Gastroesophageal Junction	12.68
GTEX-11EQ9-1026-SM-5H134	NGFR	Pancreas	8.323
GTEX-11EQ9-1126-SM-5987I	NGFR	Adipose - Visceral (Omentum)	33.16
GTEX-11EQ9-1226-SM-5987E	NGFR	Stomach	34.05
GTEX-11EQ9-1326-SM-5985X	NGFR	Small Intestine - Terminal Ileum	3.553
GTEX-11EQ9-1426-SM-5987G	NGFR	Colon - Transverse	33.28
GTEX-11EQ9-1526-SM-5PNY7	NGFR	Colon - Sigmoid	34.05
GTEX-11EQ9-1626-SM-5PNY8	NGFR	Skin - Not Sun Exposed (Suprapubic)	43.98
GTEX-11EQ9-1726-SM-5HL6U	NGFR	Prostate	37.17
GTEX-11EQ9-1826-SM-5Q5AJ	NGFR	Breast - Mammary Tissue	29.84
GTEX-11EQ9-1926-SM-5PNVV	NGFR	Testis	14.92
GTEX-11EQ9-2026-SM-5P9JI	NGFR	Minor Salivary Gland	40.98
GTEX-11EQ9-2126-SM-5PNVW	NGFR	Muscle - Skeletal	1.372
GTEX-11EQ9-2226-SM-5987H	NGFR	Artery - Tibial	24.82
GTEX-11EQ9-2326-SM-5HL5H	NGFR	Nerve - Tibial	285.1
GTEX-11EQ9-2426-SM-5HL5T	NGFR	Skin - Sun Exposed (Lower leg)	16.33
GTEX-11EQ9-2526-SM-5HL66	NGFR	Adipose - Subcutaneous	12.93
GTEX-11GS4-0006-SM-5SI9M	NGFR	Whole Blood	0.7096
GTEX-11GS4-0008-SM-5QGRA	NGFR	Cells - Cultured fibroblasts	0.1499
GTEX-11GS4-0011-R1a-SM-DO129	NGFR	Brain - Hippocampus	0.3754
GTEX-11GS4-0011-R2a-SM-DO942	NGFR	Brain - Substantia nigra	5.539
GTEX-11GS4-0226-SM-5HL77	NGFR	Skin - Not Sun Exposed (Suprapubic)	13.88
GTEX-11GS4-0326-SM-5N9F7	NGFR	Artery - Aorta	23.85
GTEX-11GS4-0426-SM-5N9CD	NGFR	Heart - Atrial Appendage	55
GTEX-11GS4-0526-SM-5A5KQ	NGFR	Heart - Left Ventricle	11.15
GTEX-11GS4-0626-SM-5A5LC	NGFR	Artery - Coronary	48.28
GTEX-11GS4-0826-SM-5986J	NGFR	Thyroid	44.79
GTEX-11GS4-1026-SM-5N9DE	NGFR	Adipose - Visceral (Omentum)	38.9
GTEX-11GS4-1426-SM-5N9D2	NGFR	Esophagus - Muscularis	13.36
GTEX-11GS4-1826-SM-5HL4T	NGFR	Colon - Sigmoid	24.9
GTEX-11GS4-2026-SM-5N9CP	NGFR	Testis	16.99
GTEX-11GS4-2126-SM-5A5KR	NGFR	Breast - Mammary Tissue	51.56
GTEX-11GS4-2326-SM-5A5KS	NGFR	Kidney - Cortex	11.36
GTEX-11GS4-2526-SM-5A5KT	NGFR	Muscle - Skeletal	0.3073
GTEX-11GS4-2626-SM-5A5LD	NGFR	Adipose - Subcutaneous	49.34
GTEX-11GS4-2726-SM-5A5LE	NGFR	Skin - Sun Exposed (Lower leg)	34.41
GTEX-11GS4-2826-SM-5HL56	NGFR	Nerve - Tibial	155.8
GTEX-11GS4-2926-SM-5A5LF	NGFR	Artery - Tibial	20.66
GTEX-11GS4-3026-SM-5A5LG	NGFR	Pituitary	13.99
GTEX-11GS4-3126-SM-5A5LH	NGFR	Brain - Cortex	5.675
GTEX-11GSO-0005-SM-5O9CA	NGFR	Whole Blood	0.8188
GTEX-11GSO-0011-R1b-SM-57WD3	NGFR	Brain - Hippocampus	5.566
GTEX-11GSO-0011-R2a-SM-57WDF	NGFR	Brain - Substantia nigra	6.18
GTEX-11GSO-0011-R3b-SM-57WB2	NGFR	Brain - Anterior cingulate cortex (BA24)	1.243
GTEX-11GSO-0226-SM-5A5LV	NGFR	Adipose - Visceral (Omentum)	101.4
GTEX-11GSO-0626-SM-5A5LW	NGFR	Thyroid	2.079
GTEX-11GSO-1926-SM-5A5K3	NGFR	Breast - Mammary Tissue	20.9
GTEX-11GSO-2326-SM-5A5LX	NGFR	Adipose - Subcutaneous	19.28
GTEX-11GSO-2426-SM-5A5LY	NGFR	Skin - Sun Exposed (Lower leg)	22.54
GTEX-11GSO-2526-SM-5PNVX	NGFR	Muscle - Skeletal	0.5558
GTEX-11GSO-2626-SM-5Q5AK	NGFR	Nerve - Tibial	284.4
GTEX-11GSO-2826-SM-5HL6Q	NGFR	Pituitary	35.92
GTEX-11GSO-2926-SM-5HL73	NGFR	Brain - Cortex	1.158
GTEX-11GSO-3026-SM-5Q5AL	NGFR	Brain - Cerebellum	24.52
GTEX-11GSP-0006-SM-5N9EL	NGFR	Whole Blood	0.2964
GTEX-11GSP-0008-SM-5Q5DM	NGFR	Cells - Cultured fibroblasts	0.2278
GTEX-11GSP-0011-R10a-SM-5NQ7J	NGFR	Brain - Frontal Cortex (BA9)	1.547
GTEX-11GSP-0011-R11b-SM-5NQ7V	NGFR	Brain - Cerebellar Hemisphere	9.699
GTEX-11GSP-0011-R1a-SM-9QEJ3	NGFR	Brain - Hippocampus	1.002
GTEX-11GSP-0011-R2b-SM-9QEGE	NGFR	Brain - Substantia nigra	5.156
GTEX-11GSP-0011-R3a-SM-9QEGF	NGFR	Brain - Anterior cingulate cortex (BA24)	0.7863
GTEX-11GSP-0011-R5a-SM-57WBE	NGFR	Brain - Caudate (basal ganglia)	1.172
GTEX-11GSP-0011-R6b-SM-57WBQ	NGFR	Brain - Nucleus accumbens (basal ganglia)	7.047
GTEX-11GSP-0011-R7b-SM-57WC3	NGFR	Brain - Putamen (basal ganglia)	1.752
GTEX-11GSP-0011-R8b-SM-5NQ79	NGFR	Brain - Hypothalamus	6.559
GTEX-11GSP-0011-R9b-SM-5NQ77	NGFR	Brain - Spinal cord (cervical c-1)	18.66
GTEX-11GSP-0126-SM-5A5KU	NGFR	Thyroid	26.63
GTEX-11GSP-0226-SM-5A5KV	NGFR	Ovary	4.224
GTEX-11GSP-0326-SM-5A5KW	NGFR	Adrenal Gland	21.17
GTEX-11GSP-0426-SM-5A5KX	NGFR	Pancreas	0.971
GTEX-11GSP-0626-SM-5986T	NGFR	Liver	5.46
GTEX-11GSP-0726-SM-5986L	NGFR	Lung	3.847
GTEX-11GSP-0926-SM-9WYSG	NGFR	Breast - Mammary Tissue	32.99
GTEX-11GSP-1026-SM-9WYSH	NGFR	Adipose - Visceral (Omentum)	36.2
GTEX-11GSP-1126-SM-5A5LM	NGFR	Artery - Aorta	7.105
GTEX-11GSP-1226-SM-5985M	NGFR	Heart - Atrial Appendage	42.17
GTEX-11GSP-1326-SM-5A5KY	NGFR	Heart - Left Ventricle	5.699
GTEX-11GSP-1626-SM-5986N	NGFR	Colon - Transverse	24.78
GTEX-11GSP-1726-SM-5A5LI	NGFR	Esophagus - Muscularis	42.78
GTEX-11GSP-1826-SM-5N9DQ	NGFR	Esophagus - Mucosa	39.87
GTEX-11GSP-2126-SM-5HL5E	NGFR	Stomach	3.428
GTEX-11GSP-2226-SM-5HL5Q	NGFR	Vagina	29.18
GTEX-11GSP-2326-SM-5HL63	NGFR	Skin - Not Sun Exposed (Suprapubic)	15.42
GTEX-11GSP-2426-SM-5N9BD	NGFR	Uterus	9.965
GTEX-11GSP-2526-SM-5N9BP	NGFR	Skin - Sun Exposed (Lower leg)	23.67
GTEX-11GSP-2726-SM-5A5LJ	NGFR	Muscle - Skeletal	2.711
GTEX-11GSP-2826-SM-5A5LK	NGFR	Nerve - Tibial	488.8
GTEX-11GSP-2926-SM-5N9C2	NGFR	Artery - Tibial	10.64
GTEX-11GSP-3026-SM-5N9CE	NGFR	Pituitary	18.15
GTEX-11GSP-3126-SM-5A5LL	NGFR	Brain - Cerebellum	10.33
GTEX-11GSP-3226-SM-5986O	NGFR	Brain - Cortex	1.046
GTEX-11H98-0008-SM-5QGR8	NGFR	Cells - Cultured fibroblasts	2.21
GTEX-11H98-0011-R10b-SM-5NQ98	NGFR	Brain - Frontal Cortex (BA9)	1.592
GTEX-11H98-0011-R11b-SM-5NQ6U	NGFR	Brain - Cerebellar Hemisphere	17.83
GTEX-11H98-0011-R5b-SM-57WCF	NGFR	Brain - Caudate (basal ganglia)	4.773
GTEX-11H98-0011-R8a-SM-5NQ8V	NGFR	Brain - Hypothalamus	30.04
GTEX-11H98-0126-SM-5EGHG	NGFR	Skin - Sun Exposed (Lower leg)	24.43
GTEX-11H98-0226-SM-5NQ89	NGFR	Adipose - Subcutaneous	27.42
GTEX-11H98-0326-SM-5HL4S	NGFR	Muscle - Skeletal	2.708
GTEX-11H98-0426-SM-5HL55	NGFR	Nerve - Tibial	626.9
GTEX-11I78-0001-SM-5Q5BE	NGFR	Cells - EBV-transformed lymphocytes	2.805
GTEX-11I78-0005-SM-5N9GB	NGFR	Whole Blood	0.5173
GTEX-11I78-0008-SM-5Q5DI	NGFR	Cells - Cultured fibroblasts	0.429
GTEX-11I78-0126-SM-5HL6F	NGFR	Lung	3.927
GTEX-11I78-0226-SM-5HL6R	NGFR	Adipose - Visceral (Omentum)	72.64
GTEX-11I78-0526-SM-5986A	NGFR	Thyroid	98.49
GTEX-11I78-0626-SM-5A5LZ	NGFR	Pancreas	12.87
GTEX-11I78-0726-SM-5A5M1	NGFR	Artery - Aorta	112.1
GTEX-11I78-0826-SM-5A5K4	NGFR	Heart - Left Ventricle	15.54
GTEX-11I78-1026-SM-5HL74	NGFR	Artery - Coronary	99.02
GTEX-11I78-1126-SM-5A5K5	NGFR	Small Intestine - Terminal Ileum	5.351
GTEX-11I78-1226-SM-5A5K6	NGFR	Colon - Transverse	6.875
GTEX-11I78-1326-SM-5PNY9	NGFR	Colon - Sigmoid	60.91
GTEX-11I78-1426-SM-5PNVY	NGFR	Esophagus - Muscularis	17.46
GTEX-11I78-1526-SM-5A5K7	NGFR	Esophagus - Mucosa	7.424
GTEX-11I78-1726-SM-5A5M3	NGFR	Stomach	2.274
GTEX-11I78-1826-SM-5A5M4	NGFR	Adrenal Gland	15.91
GTEX-11I78-1926-SM-59878	NGFR	Ovary	7.13
GTEX-11I78-2026-SM-5987C	NGFR	Vagina	5.243
GTEX-11I78-2126-SM-5A5K8	NGFR	Uterus	35.23
GTEX-11I78-2226-SM-5PNYA	NGFR	Breast - Mammary Tissue	43.71
GTEX-11I78-2326-SM-5Q5AH	NGFR	Artery - Tibial	15.23
GTEX-11I78-2426-SM-5A5K9	NGFR	Muscle - Skeletal	0.2501
GTEX-11I78-2626-SM-5Q5AI	NGFR	Adipose - Subcutaneous	9.622
GTEX-11LCK-0005-SM-5O98U	NGFR	Whole Blood	0.5857
GTEX-11LCK-0008-SM-5Q5BB	NGFR	Cells - Cultured fibroblasts	1.349
GTEX-11LCK-0126-SM-5A5M5	NGFR	Spleen	17.32
GTEX-11LCK-0226-SM-5A5M6	NGFR	Pancreas	4.892
GTEX-11LCK-0326-SM-5A5M7	NGFR	Adipose - Visceral (Omentum)	74.73
GTEX-11LCK-0426-SM-5A5M8	NGFR	Lung	11.4
GTEX-11LCK-0526-SM-5A5M9	NGFR	Thyroid	153.8
GTEX-11LCK-0726-SM-5PNYC	NGFR	Artery - Aorta	49.95
GTEX-11LCK-0826-SM-5PNYD	NGFR	Heart - Atrial Appendage	42.39
GTEX-11LCK-0926-SM-5A5KA	NGFR	Heart - Left Ventricle	9.077
GTEX-11LCK-1026-SM-5A5KB	NGFR	Skin - Sun Exposed (Lower leg)	16.98
GTEX-11LCK-1126-SM-5A5KC	NGFR	Adipose - Subcutaneous	58.3
GTEX-11LCK-1226-SM-5Q5AM	NGFR	Muscle - Skeletal	5.62
GTEX-11LCK-1326-SM-5Q5AN	NGFR	Nerve - Tibial	231
GTEX-11LCK-1426-SM-5HL5R	NGFR	Artery - Tibial	50.98
GTEX-11LCK-1526-SM-5HL64	NGFR	Esophagus - Gastroesophageal Junction	28.53
GTEX-11LCK-1626-SM-5PNYB	NGFR	Esophagus - Muscularis	22.57
GTEX-11LCK-1726-SM-5S2OQ	NGFR	Esophagus - Mucosa	7.66
GTEX-11LCK-1926-SM-5A5KE	NGFR	Small Intestine - Terminal Ileum	34.69
GTEX-11LCK-2026-SM-5A5MA	NGFR	Colon - Transverse	8.037
GTEX-11LCK-2226-SM-5HL4Q	NGFR	Skin - Not Sun Exposed (Suprapubic)	13.8
GTEX-11LCK-2326-SM-5HL53	NGFR	Testis	12.2
GTEX-11LCK-2426-SM-5HL5F	NGFR	Breast - Mammary Tissue	58.35
GTEX-11NSD-0008-SM-5Q5BC	NGFR	Cells - Cultured fibroblasts	0.1993
GTEX-11NSD-0126-SM-5987F	NGFR	Thyroid	27.75
GTEX-11NSD-0226-SM-5A5LR	NGFR	Adrenal Gland	35.5
GTEX-11NSD-0326-SM-5A5LS	NGFR	Lung	2.825
GTEX-11NSD-0426-SM-5N9CR	NGFR	Spleen	65
GTEX-11NSD-0526-SM-5A5LT	NGFR	Pancreas	1.909
GTEX-11NSD-0626-SM-5A5LU	NGFR	Skin - Not Sun Exposed (Suprapubic)	24.42
GTEX-11NSD-0826-SM-5986S	NGFR	Prostate	31.19
GTEX-11NSD-0926-SM-5N9DR	NGFR	Breast - Mammary Tissue	18.75
GTEX-11NSD-1026-SM-5N9BE	NGFR	Testis	21.1
GTEX-11NSD-1126-SM-5N9BQ	NGFR	Esophagus - Mucosa	8.45
GTEX-11NSD-1226-SM-5986Q	NGFR	Esophagus - Muscularis	21.09
GTEX-11NSD-1426-SM-5HL67	NGFR	Stomach	1.763
GTEX-11NSD-1626-SM-5986U	NGFR	Colon - Transverse	17.08
GTEX-11NSD-1726-SM-5N9C3	NGFR	Small Intestine - Terminal Ileum	10.38
GTEX-11NSD-1826-SM-5N9CF	NGFR	Nerve - Tibial	268.1
GTEX-11NSD-2026-SM-5HL5U	NGFR	Muscle - Skeletal	1.755
GTEX-11NSD-2226-SM-5986V	NGFR	Skin - Sun Exposed (Lower leg)	42.08
GTEX-11NUK-0005-SM-5MR5F	NGFR	Whole Blood	0.6249
GTEX-11NUK-0008-SM-5Q5B9	NGFR	Cells - Cultured fibroblasts	0.6183
GTEX-11NUK-0011-R4a-SM-DO12B	NGFR	Brain - Amygdala	0.7717
GTEX-11NUK-0011-R5a-SM-DO93N	NGFR	Brain - Caudate (basal ganglia)	2.1
GTEX-11NUK-0011-R6a-SM-DO93O	NGFR	Brain - Nucleus accumbens (basal ganglia)	1.808
GTEX-11NUK-0011-R7a-SM-DO93P	NGFR	Brain - Putamen (basal ganglia)	2.834
GTEX-11NUK-0126-SM-5A5L3	NGFR	Skin - Sun Exposed (Lower leg)	28.84
GTEX-11NUK-0226-SM-5A5L4	NGFR	Muscle - Skeletal	0.5225
GTEX-11NUK-0326-SM-5HL5K	NGFR	Adipose - Subcutaneous	81.24
GTEX-11NUK-0426-SM-5HL5V	NGFR	Nerve - Tibial	341.8
GTEX-11NUK-0526-SM-5A5L5	NGFR	Artery - Tibial	12.67
GTEX-11NUK-0726-SM-5A5ME	NGFR	Artery - Aorta	10.21
GTEX-11NUK-0826-SM-5HL4U	NGFR	Lung	2.697
GTEX-11NUK-0926-SM-5HL57	NGFR	Heart - Atrial Appendage	48.21
GTEX-11NUK-1026-SM-5HL5J	NGFR	Thyroid	21.94
GTEX-11NUK-1226-SM-5P9GM	NGFR	Liver	12.9
GTEX-11NUK-1326-SM-5P9GN	NGFR	Esophagus - Mucosa	5.307
GTEX-11NUK-1426-SM-5HL68	NGFR	Esophagus - Muscularis	12.57
GTEX-11NUK-1726-SM-5A5L2	NGFR	Esophagus - Gastroesophageal Junction	12.29
GTEX-11NUK-2026-SM-5PNVZ	NGFR	Adipose - Visceral (Omentum)	22.87
GTEX-11NUK-2426-SM-5BC4U	NGFR	Stomach	1.721
GTEX-11NUK-2626-SM-5A5MB	NGFR	Testis	6.042
GTEX-11NUK-2726-SM-5A5MC	NGFR	Skin - Not Sun Exposed (Suprapubic)	20.43
GTEX-11NUK-2926-SM-5A5MD	NGFR	Brain - Cortex	0.411
GTEX-11NUK-3026-SM-5986K	NGFR	Brain - Cerebellum	21.13
GTEX-11NUK-3126-SM-5986M	NGFR	Pituitary	24.3
GTEX-11NV4-0005-SM-5N9EX	NGFR	Whole Blood	3.24
GTEX-11NV4-0008-SM-5Q5BA	NGFR	Cells - Cultured fibroblasts	0.2073
GTEX-11NV4-0011-R5a-SM-5NQ88	NGFR	Brain - Caudate (basal ganglia)	0.6787
GTEX-11NV4-0011-R6a-SM-57WD5	NGFR	Brain - Nucleus accumbens (basal ganglia)	0.2305
GTEX-11NV4-0011-R7a-SM-57WDH	NGFR	Brain - Putamen (basal ganglia)	0.8102
GTEX-11NV4-0326-SM-5HL58	NGFR	Muscle - Skeletal	0.7202
GTEX-11NV4-0526-SM-5N9BF	NGFR	Artery - Tibial	19.57
GTEX-11NV4-0626-SM-5N9BR	NGFR	Thyroid	30.92
GTEX-11NV4-0826-SM-5BC4S	NGFR	Heart - Atrial Appendage	58.96
GTEX-11NV4-1126-SM-5HL6J	NGFR	Lung	2.272
GTEX-11NV4-1326-SM-5HL6V	NGFR	Liver	14.44
GTEX-11NV4-1426-SM-5BC4W	NGFR	Adipose - Visceral (Omentum)	53.25
GTEX-11NV4-1726-SM-5N9FC	NGFR	Testis	7.548
GTEX-11NV4-1926-SM-5N9D4	NGFR	Minor Salivary Gland	15.36
GTEX-11NV4-2026-SM-5N9DG	NGFR	Breast - Mammary Tissue	32.13
GTEX-11NV4-2126-SM-5N9DS	NGFR	Brain - Cortex	0.2065
GTEX-11NV4-2226-SM-5BC4T	NGFR	Brain - Cerebellum	15.59
GTEX-11NV4-2326-SM-5BC4X	NGFR	Pituitary	19.03
GTEX-11O72-0006-SM-5O9DB	NGFR	Whole Blood	0.9518
GTEX-11O72-0008-SM-5Q5DN	NGFR	Cells - Cultured fibroblasts	0.9819
GTEX-11O72-0011-R5a-SM-DO922	NGFR	Brain - Caudate (basal ganglia)	2.827
GTEX-11O72-0011-R6a-SM-DNZZQ	NGFR	Brain - Nucleus accumbens (basal ganglia)	0.697
GTEX-11O72-0126-SM-59887	NGFR	Skin - Sun Exposed (Lower leg)	52.52
GTEX-11O72-0226-SM-59869	NGFR	Adipose - Subcutaneous	191.6
GTEX-11O72-0326-SM-5986D	NGFR	Muscle - Skeletal	7.558
GTEX-11O72-0426-SM-5BC5B	NGFR	Artery - Tibial	104.7
GTEX-11O72-0526-SM-5Q5AO	NGFR	Nerve - Tibial	738.1
GTEX-11O72-0626-SM-5PNYE	NGFR	Skin - Not Sun Exposed (Suprapubic)	29.13
GTEX-11O72-0726-SM-5P9GO	NGFR	Testis	35.42
GTEX-11O72-1026-SM-5986B	NGFR	Heart - Atrial Appendage	59.81
GTEX-11O72-1126-SM-5N9E2	NGFR	Heart - Left Ventricle	28.02
GTEX-11O72-1326-SM-5BC5A	NGFR	Lung	3.634
GTEX-11O72-1926-SM-5PNW1	NGFR	Esophagus - Muscularis	48.85
GTEX-11O72-2026-SM-5N9G8	NGFR	Esophagus - Gastroesophageal Junction	44.47
GTEX-11O72-2126-SM-5N9FO	NGFR	Breast - Mammary Tissue	65.27
GTEX-11O72-2226-SM-5PNW2	NGFR	Colon - Transverse	45.15
GTEX-11O72-2326-SM-5BC7H	NGFR	Thyroid	96.88
GTEX-11O72-2726-SM-5HL6K	NGFR	Prostate	23.34
GTEX-11O72-2826-SM-5HL6W	NGFR	Brain - Cerebellum	21.64
GTEX-11O72-2926-SM-5BC4V	NGFR	Brain - Cortex	1.526
GTEX-11O72-3026-SM-5986R	NGFR	Pituitary	23.57
GTEX-11OC5-0004-SM-5S2O6	NGFR	Cells - EBV-transformed lymphocytes	0.5104
GTEX-11OC5-0006-SM-5N9FA	NGFR	Whole Blood	0.5398
GTEX-11OC5-0008-SM-5S2OH	NGFR	Cells - Cultured fibroblasts	0.7179
GTEX-11OC5-0126-SM-5HL6A	NGFR	Skin - Sun Exposed (Lower leg)	26.67
GTEX-11OC5-0326-SM-5PNW5	NGFR	Muscle - Skeletal	2.635
GTEX-11OC5-0426-SM-5Q5AR	NGFR	Artery - Tibial	31.92
GTEX-11OC5-0526-SM-5N9EE	NGFR	Nerve - Tibial	365.5
GTEX-11OC5-0626-SM-5HL6M	NGFR	Brain - Cerebellum	27.48
GTEX-11OC5-0726-SM-5P9JK	NGFR	Brain - Cortex	3.81
GTEX-11OF3-0006-SM-5O9CM	NGFR	Whole Blood	0.964
GTEX-11OF3-0008-SM-5S2NH	NGFR	Cells - Cultured fibroblasts	0.1412
GTEX-11OF3-0011-R11a-SM-57WCR	NGFR	Brain - Cerebellar Hemisphere	17.7
GTEX-11OF3-0011-R5a-SM-57WB4	NGFR	Brain - Caudate (basal ganglia)	0.5821
GTEX-11OF3-0011-R6b-SM-57WBG	NGFR	Brain - Nucleus accumbens (basal ganglia)	2.112
GTEX-11OF3-0011-R7a-SM-57WCG	NGFR	Brain - Putamen (basal ganglia)	3.05
GTEX-11OF3-0011-R8b-SM-57WCS	NGFR	Brain - Hypothalamus	2.358
GTEX-11OF3-0126-SM-5PNYF	NGFR	Skin - Not Sun Exposed (Suprapubic)	32.25
GTEX-11OF3-0626-SM-5BC4Y	NGFR	Thyroid	17.4
GTEX-11OF3-0726-SM-5BC4Z	NGFR	Liver	26.14
GTEX-11OF3-0826-SM-5BC51	NGFR	Adipose - Visceral (Omentum)	18.33
GTEX-11OF3-1126-SM-5986C	NGFR	Lung	2.969
GTEX-11OF3-1326-SM-5N9FJ	NGFR	Kidney - Cortex	5.453
GTEX-11OF3-1726-SM-5GU5Q	NGFR	Prostate	18.1
GTEX-11OF3-1826-SM-5987N	NGFR	Testis	10.38
GTEX-11OF3-1926-SM-59889	NGFR	Breast - Mammary Tissue	39.6
GTEX-11OF3-2226-SM-5986F	NGFR	Esophagus - Muscularis	39.27
GTEX-11OF3-2326-SM-5GU73	NGFR	Esophagus - Gastroesophageal Junction	15.58
GTEX-11OF3-2426-SM-5Q5AS	NGFR	Adipose - Subcutaneous	91.56
GTEX-11OF3-2526-SM-5P9JL	NGFR	Muscle - Skeletal	1.01
GTEX-11OF3-2626-SM-5GU7F	NGFR	Skin - Sun Exposed (Lower leg)	37.37
GTEX-11OF3-2926-SM-5HL78	NGFR	Brain - Cortex	18.43
GTEX-11OF3-3026-SM-5GU52	NGFR	Pituitary	132.2
GTEX-11ONC-0005-SM-5O9CY	NGFR	Whole Blood	0.4871
GTEX-11ONC-0008-SM-5S2MG	NGFR	Cells - Cultured fibroblasts	0.4504
GTEX-11ONC-0011-R1a-SM-57WD4	NGFR	Brain - Hippocampus	0.4489
GTEX-11ONC-0011-R4b-SM-DO93H	NGFR	Brain - Amygdala	1.057
GTEX-11ONC-0011-R5b-SM-DO93I	NGFR	Brain - Caudate (basal ganglia)	2.482
GTEX-11ONC-0011-R6a-SM-DO12A	NGFR	Brain - Nucleus accumbens (basal ganglia)	0.3673
GTEX-11ONC-0011-R7b-SM-DO93J	NGFR	Brain - Putamen (basal ganglia)	1.029
GTEX-11ONC-0011-R8b-SM-5NQ87	NGFR	Brain - Hypothalamus	2.782
GTEX-11ONC-0011-R9b-SM-5NQ8J	NGFR	Brain - Spinal cord (cervical c-1)	10.35
GTEX-11ONC-0126-SM-5PNW6	NGFR	Heart - Left Ventricle	13.35
GTEX-11ONC-0526-SM-5BC57	NGFR	Pancreas	1.551
GTEX-11ONC-0926-SM-5BC5E	NGFR	Artery - Aorta	5.044
GTEX-11ONC-1026-SM-5GU64	NGFR	Heart - Atrial Appendage	55.7
GTEX-11ONC-1126-SM-5GU6G	NGFR	Artery - Coronary	124.6
GTEX-11ONC-1426-SM-5N9F4	NGFR	Esophagus - Muscularis	25.51
GTEX-11ONC-1526-SM-5GU6S	NGFR	Esophagus - Mucosa	9.175
GTEX-11ONC-1926-SM-5GU75	NGFR	Colon - Sigmoid	19.74
GTEX-11ONC-2026-SM-5HL61	NGFR	Colon - Transverse	34.24
GTEX-11ONC-2126-SM-5HL6E	NGFR	Breast - Mammary Tissue	16.07
GTEX-11ONC-2226-SM-5HL6D	NGFR	Testis	25.83
GTEX-11ONC-2326-SM-5HL6P	NGFR	Nerve - Tibial	540.7
GTEX-11ONC-2426-SM-5GU7H	NGFR	Muscle - Skeletal	10.72
GTEX-11ONC-2526-SM-5986W	NGFR	Adipose - Subcutaneous	114.1
GTEX-11ONC-2726-SM-5N9DZ	NGFR	Artery - Tibial	15.19
GTEX-11ONC-2826-SM-5P9GQ	NGFR	Pituitary	20.08
GTEX-11ONC-2926-SM-5P9JM	NGFR	Brain - Cortex	2.584
GTEX-11ONC-3026-SM-5985W	NGFR	Brain - Cerebellum	10.18
GTEX-11P7K-0003-SM-5S2OU	NGFR	Cells - EBV-transformed lymphocytes	0.6059
GTEX-11P7K-0006-SM-5N9FM	NGFR	Whole Blood	0.2296
GTEX-11P7K-0008-SM-5S2O5	NGFR	Cells - Cultured fibroblasts	1.387
GTEX-11P7K-0126-SM-5986E	NGFR	Adrenal Gland	36.81
GTEX-11P7K-0226-SM-5986Z	NGFR	Thyroid	88.49
GTEX-11P7K-0326-SM-59871	NGFR	Lung	1.462
GTEX-11P7K-0426-SM-5BC5H	NGFR	Spleen	32.04
GTEX-11P7K-0526-SM-5BC5I	NGFR	Pancreas	9.18
GTEX-11P7K-0626-SM-5985Z	NGFR	Prostate	20.6
GTEX-11P7K-0726-SM-5EGKX	NGFR	Breast - Mammary Tissue	90.8
GTEX-11P7K-0826-SM-5BC5F	NGFR	Adipose - Visceral (Omentum)	81.25
GTEX-11P7K-1026-SM-5HL6Y	NGFR	Testis	26.92
GTEX-11P7K-1126-SM-5HL4L	NGFR	Skin - Not Sun Exposed (Suprapubic)	23.79
GTEX-11P7K-1226-SM-5HL4X	NGFR	Esophagus - Muscularis	32.51
GTEX-11P7K-1326-SM-5BC5G	NGFR	Esophagus - Mucosa	2.474
GTEX-11P7K-1426-SM-5EGKY	NGFR	Esophagus - Gastroesophageal Junction	36.41
GTEX-11P7K-1526-SM-5EGI7	NGFR	Colon - Transverse	7.448
GTEX-11P7K-1626-SM-5GU63	NGFR	Small Intestine - Terminal Ileum	7.331
GTEX-11P7K-1726-SM-5GU6F	NGFR	Stomach	43.98
GTEX-11P7K-1826-SM-5HL5A	NGFR	Colon - Sigmoid	42.19
GTEX-11P7K-1926-SM-5GU6R	NGFR	Muscle - Skeletal	0.5785
GTEX-11P7K-2026-SM-5GU74	NGFR	Adipose - Subcutaneous	17.15
GTEX-11P7K-2126-SM-5GU7G	NGFR	Skin - Sun Exposed (Lower leg)	60.3
GTEX-11P7K-2226-SM-5GU56	NGFR	Nerve - Tibial	559.8
GTEX-11P7K-2326-SM-5EGKZ	NGFR	Artery - Tibial	10.94
GTEX-11P81-0006-SM-5NQ7A	NGFR	Whole Blood	0.1358
GTEX-11P81-0008-SM-5S2OT	NGFR	Cells - Cultured fibroblasts	0.2782
GTEX-11P81-0126-SM-5HL5Y	NGFR	Thyroid	52.06
GTEX-11P81-0226-SM-5HL5M	NGFR	Lung	2.598
GTEX-11P81-0326-SM-5HL6B	NGFR	Artery - Aorta	9.478
GTEX-11P81-0526-SM-59873	NGFR	Heart - Atrial Appendage	23.15
GTEX-11P81-0726-SM-5PNYH	NGFR	Adipose - Visceral (Omentum)	90.86
GTEX-11P81-0826-SM-5P9GR	NGFR	Esophagus - Mucosa	10.21
GTEX-11P81-0926-SM-59874	NGFR	Esophagus - Muscularis	11.48
GTEX-11P81-1026-SM-5GU54	NGFR	Esophagus - Gastroesophageal Junction	14.27
GTEX-11P81-1126-SM-5GU5G	NGFR	Colon - Transverse	32.43
GTEX-11P81-1326-SM-5GU5S	NGFR	Spleen	31.73
GTEX-11P81-1426-SM-5P9JN	NGFR	Colon - Sigmoid	31.2
GTEX-11P81-1526-SM-5P9GS	NGFR	Ovary	5.088
GTEX-11P81-1626-SM-5BC52	NGFR	Uterus	28.98
GTEX-11P81-1926-SM-5BC53	NGFR	Breast - Mammary Tissue	34.54
GTEX-11P81-2026-SM-5P9GT	NGFR	Minor Salivary Gland	36.99
GTEX-11P81-2126-SM-5HL6N	NGFR	Vagina	14.68
GTEX-11P81-2226-SM-5PNYI	NGFR	Skin - Not Sun Exposed (Suprapubic)	12.95
GTEX-11P81-2326-SM-59875	NGFR	Skin - Sun Exposed (Lower leg)	19
GTEX-11P81-2426-SM-5GU65	NGFR	Adipose - Subcutaneous	24.07
GTEX-11P81-2526-SM-5GU6H	NGFR	Muscle - Skeletal	0.4349
GTEX-11P81-2626-SM-5GU6T	NGFR	Nerve - Tibial	359.4
GTEX-11P81-2726-SM-59876	NGFR	Artery - Tibial	13.1
GTEX-11P82-0006-SM-5N9FY	NGFR	Whole Blood	0.1846
GTEX-11P82-0008-SM-5S2MS	NGFR	Cells - Cultured fibroblasts	8.149
GTEX-11P82-0126-SM-5HL72	NGFR	Artery - Aorta	35.4
GTEX-11P82-0226-SM-5HL4O	NGFR	Thyroid	43.98
GTEX-11P82-0326-SM-5HL51	NGFR	Adipose - Visceral (Omentum)	61.89
GTEX-11P82-0426-SM-5HL5D	NGFR	Esophagus - Gastroesophageal Junction	20.65
GTEX-11P82-0526-SM-5986P	NGFR	Esophagus - Mucosa	5.818
GTEX-11P82-0626-SM-5PNYK	NGFR	Esophagus - Muscularis	26.19
GTEX-11P82-0726-SM-5PNYL	NGFR	Stomach	33.6
GTEX-11P82-0826-SM-5P9GU	NGFR	Small Intestine - Terminal Ileum	4.333
GTEX-11P82-0926-SM-5986X	NGFR	Minor Salivary Gland	32.48
GTEX-11P82-1026-SM-5BC5J	NGFR	Colon - Transverse	3.533
GTEX-11P82-1126-SM-5BC5K	NGFR	Prostate	32.98
GTEX-11P82-1326-SM-5HL62	NGFR	Breast - Mammary Tissue	4.479
GTEX-11P82-1426-SM-DTXFY	NGFR	Skin - Not Sun Exposed (Suprapubic)	41.91
GTEX-11P82-1526-SM-5BC5M	NGFR	Testis	15.98
GTEX-11P82-1626-SM-59879	NGFR	Skin - Sun Exposed (Lower leg)	25.95
GTEX-11P82-1726-SM-5Q5AT	NGFR	Adipose - Subcutaneous	17.62
GTEX-11P82-1826-SM-5PNYJ	NGFR	Muscle - Skeletal	0.2413
GTEX-11P82-1926-SM-5Q5AU	NGFR	Nerve - Tibial	134
GTEX-11PRG-0005-SM-5NQ6X	NGFR	Whole Blood	0.4087
GTEX-11PRG-0008-SM-5S2N5	NGFR	Cells - Cultured fibroblasts	0.8368
GTEX-11PRG-0011-R10b-SM-DO93G	NGFR	Brain - Frontal Cortex (BA9)	0.4685
GTEX-11PRG-0011-R11b-SM-DNZZY	NGFR	Brain - Cerebellar Hemisphere	10.12
GTEX-11PRG-0011-R2a-SM-69LQ5	NGFR	Brain - Substantia nigra	3.793
GTEX-11PRG-0011-R4a-SM-DNZZR	NGFR	Brain - Amygdala	0.8608
GTEX-11PRG-0011-R5b-SM-DNZZS	NGFR	Brain - Caudate (basal ganglia)	0.2726
GTEX-11PRG-0011-R6b-SM-DO923	NGFR	Brain - Nucleus accumbens (basal ganglia)	0.9821
GTEX-11PRG-0011-R7a-SM-DNZZT	NGFR	Brain - Putamen (basal ganglia)	0.8859
GTEX-11PRG-0126-SM-5BC55	NGFR	Nerve - Tibial	284.1
GTEX-11PRG-0326-SM-5GU53	NGFR	Muscle - Skeletal	9.14
GTEX-11PRG-0626-SM-5BC56	NGFR	Adipose - Subcutaneous	56.06
GTEX-11PRG-0726-SM-5EGL1	NGFR	Skin - Not Sun Exposed (Suprapubic)	4.586
GTEX-11PRG-0826-SM-5EQ6A	NGFR	Breast - Mammary Tissue	67.57
GTEX-11PRG-0926-SM-5EGI8	NGFR	Lung	10.91
GTEX-11PRG-1526-SM-5HL6Z	NGFR	Adipose - Visceral (Omentum)	29.88
GTEX-11PRG-2026-SM-5GU5F	NGFR	Colon - Sigmoid	49.17
GTEX-11PRG-2826-SM-5BC54	NGFR	Brain - Cerebellum	9.455
GTEX-11PRG-2926-SM-5987A	NGFR	Brain - Cortex	0.5538
GTEX-11TT1-0004-SM-5S2NT	NGFR	Cells - EBV-transformed lymphocytes	0.4576
GTEX-11TT1-0005-SM-5NQ8Y	NGFR	Whole Blood	1.132
GTEX-11TT1-0008-SM-5S2P8	NGFR	Cells - Cultured fibroblasts	0.03407
GTEX-11TT1-0126-SM-5LUAA	NGFR	Adrenal Gland	11.42
GTEX-11TT1-0326-SM-5LUAY	NGFR	Pancreas	4.196
GTEX-11TT1-0426-SM-5EGI9	NGFR	Esophagus - Muscularis	35.13
GTEX-11TT1-0526-SM-5P9JO	NGFR	Esophagus - Mucosa	14.49
GTEX-11TT1-0626-SM-5GU4X	NGFR	Esophagus - Gastroesophageal Junction	41.06
GTEX-11TT1-0726-SM-5GU5A	NGFR	Stomach	12.96
GTEX-11TT1-0926-SM-5GU5M	NGFR	Colon - Sigmoid	43.71
GTEX-11TT1-1026-SM-5PNW7	NGFR	Colon - Transverse	26.6
GTEX-11TT1-1126-SM-5P9GV	NGFR	Thyroid	102.7
GTEX-11TT1-1226-SM-5Q5AV	NGFR	Artery - Aorta	25.29
GTEX-11TT1-1326-SM-5PNYM	NGFR	Heart - Left Ventricle	6.518
GTEX-11TT1-1426-SM-5EGIA	NGFR	Heart - Atrial Appendage	19.14
GTEX-11TT1-1526-SM-5EQKU	NGFR	Artery - Coronary	20.35
GTEX-11TT1-1626-SM-5EQL7	NGFR	Lung	2.425
GTEX-11TT1-1726-SM-5EQLJ	NGFR	Liver	19.27
GTEX-11TT1-1826-SM-5EQLV	NGFR	Skin - Not Sun Exposed (Suprapubic)	39.92
GTEX-11TT1-1926-SM-5PNYN	NGFR	Adipose - Visceral (Omentum)	26.26
GTEX-11TT1-2026-SM-5EQM8	NGFR	Prostate	60.69
GTEX-11TT1-2126-SM-5GU5Y	NGFR	Breast - Mammary Tissue	121.9
GTEX-11TT1-2226-SM-5GU6B	NGFR	Testis	54.33
GTEX-11TT1-2326-SM-5GU6N	NGFR	Muscle - Skeletal	0.7315
GTEX-11TT1-2426-SM-5EQMK	NGFR	Adipose - Subcutaneous	23.2
GTEX-11TT1-2526-SM-5EGIB	NGFR	Skin - Sun Exposed (Lower leg)	46.83
GTEX-11TT1-2626-SM-5EGL2	NGFR	Nerve - Tibial	512.9
GTEX-11TT1-2726-SM-5LU8L	NGFR	Artery - Tibial	12.39
GTEX-11TTK-0005-SM-5O9BX	NGFR	Whole Blood	0.3594
GTEX-11TTK-0008-SM-5S2RU	NGFR	Cells - Cultured fibroblasts	0.947
GTEX-11TTK-0011-R10b-SM-DO925	NGFR	Brain - Frontal Cortex (BA9)	4.06
GTEX-11TTK-0011-R11b-SM-DO112	NGFR	Brain - Cerebellar Hemisphere	7.18
GTEX-11TTK-0011-R4a-SM-DNZZU	NGFR	Brain - Amygdala	1.566
GTEX-11TTK-0011-R5a-SM-DNZZV	NGFR	Brain - Caudate (basal ganglia)	3.758
GTEX-11TTK-0011-R6b-SM-DNZZW	NGFR	Brain - Nucleus accumbens (basal ganglia)	2.721
GTEX-11TTK-0011-R7b-SM-DNZZZ	NGFR	Brain - Putamen (basal ganglia)	4.233
GTEX-11TTK-0011-R8b-SM-DO111	NGFR	Brain - Hypothalamus	16.02
GTEX-11TTK-0126-SM-5987B	NGFR	Skin - Sun Exposed (Lower leg)	28.51
GTEX-11TTK-0226-SM-5N9EC	NGFR	Adipose - Subcutaneous	12.73
GTEX-11TTK-0326-SM-5BC5N	NGFR	Muscle - Skeletal	3.464
GTEX-11TTK-0426-SM-5EQLT	NGFR	Nerve - Tibial	413.6
GTEX-11TTK-0826-SM-5N9EG	NGFR	Thyroid	22.09
GTEX-11TTK-1926-SM-5PNW8	NGFR	Kidney - Cortex	44.05
GTEX-11TTK-2426-SM-5PNYO	NGFR	Colon - Transverse	33.96
GTEX-11TTK-2726-SM-5GU58	NGFR	Vagina	26.53
GTEX-11TTK-2826-SM-5GU5K	NGFR	Brain - Cerebellum	12.13
GTEX-11TTK-2926-SM-5PNYP	NGFR	Brain - Cortex	1.403
GTEX-11TUW-0006-SM-5LZW2	NGFR	Whole Blood	0.6358
GTEX-11TUW-0008-SM-5SI6S	NGFR	Cells - Cultured fibroblasts	0.4241
GTEX-11TUW-0011-R10a-SM-DO924	NGFR	Brain - Frontal Cortex (BA9)	63.15
GTEX-11TUW-0011-R1a-SM-DO92S	NGFR	Brain - Hippocampus	43.57
GTEX-11TUW-0011-R2b-SM-DO92T	NGFR	Brain - Substantia nigra	45.77
GTEX-11TUW-0226-SM-5LU8X	NGFR	Thyroid	254.1
GTEX-11TUW-0526-SM-5LU9A	NGFR	Lung	16.79
GTEX-11TUW-0626-SM-5LU9M	NGFR	Skin - Not Sun Exposed (Suprapubic)	27.14
GTEX-11TUW-0926-SM-5EQMW	NGFR	Artery - Aorta	44.71
GTEX-11TUW-1026-SM-5GU7D	NGFR	Heart - Left Ventricle	37.99
GTEX-11TUW-1126-SM-5EQKJ	NGFR	Heart - Atrial Appendage	43.96
GTEX-11TUW-1226-SM-5GU7C	NGFR	Esophagus - Muscularis	69.73
GTEX-11TUW-1326-SM-5EQKV	NGFR	Esophagus - Mucosa	25.71
GTEX-11TUW-1726-SM-5BC5C	NGFR	Liver	10.72
GTEX-11TUW-1826-SM-5BC5D	NGFR	Breast - Mammary Tissue	50.05
GTEX-11TUW-1926-SM-5BC58	NGFR	Small Intestine - Terminal Ileum	9.874
GTEX-11TUW-2026-SM-5EQL8	NGFR	Colon - Transverse	35.47
GTEX-11TUW-2126-SM-5GU7B	NGFR	Prostate	89.21
GTEX-11TUW-2226-SM-5EQL9	NGFR	Testis	20.49
GTEX-11TUW-2326-SM-5EQMO	NGFR	Colon - Sigmoid	36.36
GTEX-11TUW-2426-SM-5EQKB	NGFR	Minor Salivary Gland	48.79
GTEX-11TUW-2526-SM-5EQKN	NGFR	Muscle - Skeletal	16.3
GTEX-11TUW-2626-SM-5EQKZ	NGFR	Adipose - Subcutaneous	102
GTEX-11TUW-2726-SM-E9J4M	NGFR	Skin - Sun Exposed (Lower leg)	55.89
GTEX-11TUW-2926-SM-5BC59	NGFR	Artery - Tibial	165.4
GTEX-11TUW-3026-SM-5EGKM	NGFR	Pituitary	39.5
GTEX-11UD1-0008-SM-5S2P6	NGFR	Cells - Cultured fibroblasts	0.1166
GTEX-11UD1-0011-R1b-SM-5BC7D	NGFR	Brain - Hippocampus	2.416
GTEX-11UD1-0011-R2b-SM-5BC6O	NGFR	Brain - Substantia nigra	4.064
GTEX-11UD1-0011-R3a-SM-5BC6S	NGFR	Brain - Anterior cingulate cortex (BA24)	0.2671
GTEX-11UD1-0011-R5b-SM-5P9FP	NGFR	Brain - Caudate (basal ganglia)	0.2316
GTEX-11UD1-0126-SM-5PNYG	NGFR	Skin - Sun Exposed (Lower leg)	82.02
GTEX-11UD1-0226-SM-5EQKL	NGFR	Adipose - Subcutaneous	24.58
GTEX-11UD1-0326-SM-5EQKX	NGFR	Muscle - Skeletal	13.2
GTEX-11UD2-0005-SM-5NQ9B	NGFR	Whole Blood	0.4196
GTEX-11UD2-0008-SM-5S2P7	NGFR	Cells - Cultured fibroblasts	0.9617
GTEX-11UD2-0011-R9b-SM-DO926	NGFR	Brain - Spinal cord (cervical c-1)	73.32
GTEX-11UD2-0126-SM-5EQL2	NGFR	Adipose - Subcutaneous	89.77
GTEX-11UD2-0226-SM-5EQKY	NGFR	Skin - Sun Exposed (Lower leg)	23.22
GTEX-11UD2-0326-SM-5EQLE	NGFR	Muscle - Skeletal	3.027
GTEX-11UD2-0426-SM-5EQ5W	NGFR	Nerve - Tibial	603.1
GTEX-11UD2-0526-SM-5GU69	NGFR	Artery - Tibial	84.61
GTEX-11UD2-0626-SM-5GU6L	NGFR	Thyroid	102.9
GTEX-11UD2-0726-SM-5EQ69	NGFR	Lung	9.547
GTEX-11UD2-0826-SM-5EQKS	NGFR	Artery - Aorta	124.4
GTEX-11UD2-0926-SM-5CVL6	NGFR	Heart - Atrial Appendage	39.85
GTEX-11UD2-1126-SM-5EQM6	NGFR	Artery - Coronary	110.9
GTEX-11UD2-1226-SM-5EQMI	NGFR	Esophagus - Muscularis	49.92
GTEX-11UD2-1526-SM-5EQLQ	NGFR	Esophagus - Gastroesophageal Junction	36.41
GTEX-11UD2-2526-SM-5CVNU	NGFR	Skin - Not Sun Exposed (Suprapubic)	27.79
GTEX-11VI4-0001-SM-5S2OI	NGFR	Cells - EBV-transformed lymphocytes	0.7701
GTEX-11VI4-0006-SM-5N9D8	NGFR	Whole Blood	0.1197
GTEX-11VI4-0126-SM-5GU6Z	NGFR	Spleen	22.9
GTEX-11VI4-0226-SM-5GU6C	NGFR	Thyroid	30.67
GTEX-11VI4-0326-SM-5EQ6L	NGFR	Stomach	48.3
GTEX-11VI4-0426-SM-5EGHZ	NGFR	Pancreas	7.7
GTEX-11VI4-0526-SM-5EQ48	NGFR	Esophagus - Mucosa	10.36
GTEX-11VI4-0626-SM-5EQLO	NGFR	Esophagus - Muscularis	18.9
GTEX-11VI4-0726-SM-5GU5B	NGFR	Vagina	18.86
GTEX-11VI4-0826-SM-5GU5N	NGFR	Esophagus - Gastroesophageal Junction	33.45
GTEX-11VI4-1026-SM-5EQM1	NGFR	Ovary	3.939
GTEX-11VI4-1126-SM-5EQMD	NGFR	Skin - Not Sun Exposed (Suprapubic)	14.93
GTEX-11VI4-1226-SM-5EQMP	NGFR	Adipose - Visceral (Omentum)	101.5
GTEX-11VI4-1426-SM-5GU6O	NGFR	Colon - Sigmoid	27.71
GTEX-11VI4-1526-SM-5EQKC	NGFR	Colon - Transverse	21.23
GTEX-11VI4-1626-SM-5EQKO	NGFR	Small Intestine - Terminal Ileum	8.693
GTEX-11VI4-1726-SM-5CVLH	NGFR	Skin - Sun Exposed (Lower leg)	23.6
GTEX-11VI4-1926-SM-5CVLI	NGFR	Muscle - Skeletal	0.609
GTEX-11VI4-2026-SM-5CVLJ	NGFR	Artery - Tibial	20.9
GTEX-11VI4-2126-SM-5EGI1	NGFR	Nerve - Tibial	524.4
GTEX-11WQC-0006-SM-5LZVP	NGFR	Whole Blood	1.566
GTEX-11WQC-0008-SM-5SI6R	NGFR	Cells - Cultured fibroblasts	1.967
GTEX-11WQC-0011-R10a-SM-57WCT	NGFR	Brain - Frontal Cortex (BA9)	0.1768
GTEX-11WQC-0011-R11b-SM-57WD6	NGFR	Brain - Cerebellar Hemisphere	8.466
GTEX-11WQC-0011-R1b-SM-DO932	NGFR	Brain - Hippocampus	0.4355
GTEX-11WQC-0011-R2a-SM-DO927	NGFR	Brain - Substantia nigra	0.3193
GTEX-11WQC-0011-R3a-SM-DO11T	NGFR	Brain - Anterior cingulate cortex (BA24)	0.07515
GTEX-11WQC-0011-R5a-SM-5BC74	NGFR	Brain - Caudate (basal ganglia)	0.3078
GTEX-11WQC-0011-R6a-SM-5BC77	NGFR	Brain - Nucleus accumbens (basal ganglia)	0.1032
GTEX-11WQC-0011-R7b-SM-5BC7A	NGFR	Brain - Putamen (basal ganglia)	0.07026
GTEX-11WQC-0011-R8b-SM-57WCH	NGFR	Brain - Hypothalamus	6.163
GTEX-11WQC-0626-SM-5EQMF	NGFR	Lung	11.45
GTEX-11WQC-0726-SM-5EQMR	NGFR	Liver	36.41
GTEX-11WQC-1726-SM-5GU4W	NGFR	Breast - Mammary Tissue	160.2
GTEX-11WQC-1826-SM-5GU59	NGFR	Skin - Not Sun Exposed (Suprapubic)	32.42
GTEX-11WQC-2326-SM-5EQKE	NGFR	Testis	13.36
GTEX-11WQC-2426-SM-5EQKQ	NGFR	Adipose - Subcutaneous	27.15
GTEX-11WQC-2526-SM-5CVLE	NGFR	Skin - Sun Exposed (Lower leg)	25.82
GTEX-11WQC-2626-SM-5CVLF	NGFR	Muscle - Skeletal	26.84
GTEX-11WQC-2726-SM-5CVLG	NGFR	Artery - Tibial	8.333
GTEX-11WQC-2826-SM-5GU7A	NGFR	Nerve - Tibial	698.5
GTEX-11WQK-0005-SM-5O9AV	NGFR	Whole Blood	3.596
GTEX-11WQK-0008-SM-5SI6T	NGFR	Cells - Cultured fibroblasts	0.2373
GTEX-11WQK-0011-R10a-SM-5BC6R	NGFR	Brain - Frontal Cortex (BA9)	12.15
GTEX-11WQK-0011-R3b-SM-DO93K	NGFR	Brain - Anterior cingulate cortex (BA24)	16.71
GTEX-11WQK-0011-R8a-SM-5BC7C	NGFR	Brain - Hypothalamus	5.026
GTEX-11WQK-0011-R9b-SM-5BC6N	NGFR	Brain - Spinal cord (cervical c-1)	29.6
GTEX-11WQK-0226-SM-5EQLI	NGFR	Heart - Atrial Appendage	54.73
GTEX-11WQK-0326-SM-5EQL1	NGFR	Artery - Aorta	31.55
GTEX-11WQK-0526-SM-5EQLD	NGFR	Skin - Sun Exposed (Lower leg)	16.48
GTEX-11WQK-0726-SM-5GU71	NGFR	Muscle - Skeletal	1.56
GTEX-11WQK-1026-SM-5EQLX	NGFR	Skin - Not Sun Exposed (Suprapubic)	14.94
GTEX-11WQK-1226-SM-5GU5Z	NGFR	Lung	2.637
GTEX-11WQK-1526-SM-5EGKN	NGFR	Adipose - Visceral (Omentum)	12.34
GTEX-11WQK-1826-SM-5EQM2	NGFR	Esophagus - Muscularis	42.54
GTEX-11WQK-2226-SM-5CVL7	NGFR	Esophagus - Gastroesophageal Junction	51.12
GTEX-11WQK-2426-SM-5GU5C	NGFR	Breast - Mammary Tissue	45.39
GTEX-11WQK-2626-SM-5EQ4K	NGFR	Stomach	41.94
GTEX-11WQK-2726-SM-5EQMU	NGFR	Prostate	36.71
GTEX-11WQK-2826-SM-5EQKH	NGFR	Testis	32.63
GTEX-11WQK-2926-SM-5EQKT	NGFR	Minor Salivary Gland	53.58
GTEX-11WQK-3026-SM-5EQL6	NGFR	Brain - Cortex	21.99
GTEX-11WQK-3226-SM-5EGI3	NGFR	Pituitary	39.56
GTEX-11XUK-0005-SM-5LU9F	NGFR	Whole Blood	1.121
GTEX-11XUK-0008-SM-5S2WD	NGFR	Cells - Cultured fibroblasts	0.9219
GTEX-11XUK-0126-SM-5CVLK	NGFR	Adrenal Gland	14.92
GTEX-11XUK-0226-SM-5EQLW	NGFR	Thyroid	40.67
GTEX-11XUK-0426-SM-5EQML	NGFR	Spleen	22.68
GTEX-11XUK-0626-SM-5N9ES	NGFR	Pancreas	9.77
GTEX-11XUK-0726-SM-5EQMX	NGFR	Esophagus - Muscularis	23.13
GTEX-11XUK-0826-SM-5GU6P	NGFR	Esophagus - Mucosa	9.781
GTEX-11XUK-0926-SM-5EQL3	NGFR	Esophagus - Gastroesophageal Junction	23.27
GTEX-11XUK-1326-SM-5EQM4	NGFR	Vagina	12.33
GTEX-11XUK-1426-SM-5EQMG	NGFR	Small Intestine - Terminal Ileum	7.51
GTEX-11XUK-1626-SM-5GU5O	NGFR	Ovary	2.644
GTEX-11XUK-1726-SM-5GU61	NGFR	Adipose - Visceral (Omentum)	39.41
GTEX-11XUK-2026-SM-5EQLF	NGFR	Skin - Sun Exposed (Lower leg)	38.84
GTEX-11XUK-2126-SM-5EQLR	NGFR	Adipose - Subcutaneous	43.59
GTEX-11XUK-2226-SM-5CVLL	NGFR	Muscle - Skeletal	2.082
GTEX-11XUK-2326-SM-5CVLM	NGFR	Nerve - Tibial	644.1
GTEX-11XUK-2426-SM-5GU72	NGFR	Artery - Tibial	9.575
GTEX-11ZTS-0005-SM-5NQ8A	NGFR	Whole Blood	1.031
GTEX-11ZTS-0008-SM-5S2VC	NGFR	Cells - Cultured fibroblasts	0.2805
GTEX-11ZTS-0011-R10a-SM-DO93S	NGFR	Brain - Frontal Cortex (BA9)	0.2775
GTEX-11ZTS-0011-R11a-SM-DO113	NGFR	Brain - Cerebellar Hemisphere	14.63
GTEX-11ZTS-0011-R1a-SM-5BC71	NGFR	Brain - Hippocampus	0.4273
GTEX-11ZTS-0011-R2b-SM-5BC75	NGFR	Brain - Substantia nigra	0.5464
GTEX-11ZTS-0011-R3a-SM-5BC78	NGFR	Brain - Anterior cingulate cortex (BA24)	0.08502
GTEX-11ZTS-0011-R8a-SM-57WDI	NGFR	Brain - Hypothalamus	0.1903
GTEX-11ZTS-0011-R9b-SM-DO93Q	NGFR	Brain - Spinal cord (cervical c-1)	0.4931
GTEX-11ZTS-0126-SM-5EQ6M	NGFR	Skin - Sun Exposed (Lower leg)	11.99
GTEX-11ZTS-0226-SM-5EQKD	NGFR	Adipose - Subcutaneous	35.08
GTEX-11ZTS-0326-SM-5EQKP	NGFR	Artery - Tibial	33.6
GTEX-11ZTS-0526-SM-5CVL9	NGFR	Muscle - Skeletal	0.5798
GTEX-11ZTS-0826-SM-5EQ49	NGFR	Artery - Aorta	9.482
GTEX-11ZTS-1026-SM-5LU8O	NGFR	Artery - Coronary	65.35
GTEX-11ZTS-1126-SM-5LU9X	NGFR	Thyroid	27.67
GTEX-11ZTS-1226-SM-5EQMQ	NGFR	Lung	4.494
GTEX-11ZTS-1326-SM-5EQMA	NGFR	Adipose - Visceral (Omentum)	67.87
GTEX-11ZTS-1426-SM-5EQMM	NGFR	Liver	7.743
GTEX-11ZTS-1526-SM-5N9G7	NGFR	Colon - Sigmoid	19.4
GTEX-11ZTS-1926-SM-5CVLA	NGFR	Ovary	1.977
GTEX-11ZTS-2326-SM-5EQMY	NGFR	Uterus	23.07
GTEX-11ZTS-2626-SM-5EGIC	NGFR	Esophagus - Mucosa	6.229
GTEX-11ZTS-2726-SM-5EQLU	NGFR	Esophagus - Gastroesophageal Junction	16.66
GTEX-11ZTS-3026-SM-5EQM7	NGFR	Minor Salivary Gland	15.52
GTEX-11ZTS-3226-SM-5EGID	NGFR	Brain - Cerebellum	17.6
GTEX-11ZTS-3326-SM-5LU9Y	NGFR	Pituitary	14.99
GTEX-11ZTT-0002-SM-5S2PA	NGFR	Cells - EBV-transformed lymphocytes	0.249
GTEX-11ZTT-0006-SM-5N9FX	NGFR	Whole Blood	0.3456
GTEX-11ZTT-0008-SM-5S2TZ	NGFR	Cells - Cultured fibroblasts	1.767
GTEX-11ZTT-0426-SM-5EQLK	NGFR	Artery - Coronary	50.53
GTEX-11ZTT-0526-SM-5EQLA	NGFR	Heart - Atrial Appendage	18.36
GTEX-11ZTT-0626-SM-5EQLM	NGFR	Lung	5.795
GTEX-11ZTT-0926-SM-5EQMS	NGFR	Esophagus - Muscularis	27.3
GTEX-11ZTT-1026-SM-5EQKF	NGFR	Thyroid	24.91
GTEX-11ZTT-1626-SM-5EQKR	NGFR	Colon - Sigmoid	20.34
GTEX-11ZTT-1726-SM-5EQL4	NGFR	Uterus	22.08
GTEX-11ZTT-1826-SM-5CVLN	NGFR	Ovary	11.33
GTEX-11ZTT-2126-SM-5CVLO	NGFR	Skin - Not Sun Exposed (Suprapubic)	8.798
GTEX-11ZTT-2226-SM-5CVLP	NGFR	Minor Salivary Gland	36.3
GTEX-11ZTT-2326-SM-5EQLG	NGFR	Breast - Mammary Tissue	5.699
GTEX-11ZTT-2426-SM-5EQLS	NGFR	Skin - Sun Exposed (Lower leg)	63.8
GTEX-11ZTT-2526-SM-5EQM9	NGFR	Adipose - Subcutaneous	11.18
GTEX-11ZTT-2626-SM-5EQKK	NGFR	Muscle - Skeletal	5.265
GTEX-11ZU8-0005-SM-5PNU5	NGFR	Whole Blood	0.5918
GTEX-11ZU8-0008-SM-5S2VO	NGFR	Cells - Cultured fibroblasts	0.2544
GTEX-11ZU8-0011-R4a-SM-5BC6Y	NGFR	Brain - Amygdala	0.138
GTEX-11ZU8-0126-SM-5EQ58	NGFR	Skin - Not Sun Exposed (Suprapubic)	23.37
GTEX-11ZU8-1126-SM-5EQ5K	NGFR	Colon - Sigmoid	29.62
GTEX-11ZU8-1526-SM-5EGHX	NGFR	Esophagus - Mucosa	5.755
GTEX-11ZU8-2326-SM-5EQMJ	NGFR	Muscle - Skeletal	4.947
GTEX-11ZU8-2426-SM-5EQMV	NGFR	Adipose - Subcutaneous	26.64
GTEX-11ZU8-2526-SM-5EQKI	NGFR	Skin - Sun Exposed (Lower leg)	47.31
GTEX-11ZU8-2626-SM-5EQLL	NGFR	Nerve - Tibial	245.7
GTEX-11ZUS-0006-SM-5O9AJ	NGFR	Whole Blood	3.483
GTEX-11ZUS-0008-SM-5S2UO	NGFR	Cells - Cultured fibroblasts	0.6102
GTEX-11ZUS-0011-R11b-SM-5BC7B	NGFR	Brain - Cerebellar Hemisphere	16.29
GTEX-11ZUS-0011-R8a-SM-5BC73	NGFR	Brain - Hypothalamus	1.667
GTEX-11ZUS-0011-R9b-SM-5BC76	NGFR	Brain - Spinal cord (cervical c-1)	9.526
GTEX-11ZUS-0126-SM-5EQM5	NGFR	Lung	5.185
GTEX-11ZUS-0226-SM-5FQT8	NGFR	Heart - Left Ventricle	3.778
GTEX-11ZUS-0326-SM-5EQ4W	NGFR	Heart - Atrial Appendage	51.88
GTEX-11ZUS-0526-SM-59884	NGFR	Artery - Coronary	48.01
GTEX-11ZUS-0626-SM-59885	NGFR	Skin - Sun Exposed (Lower leg)	56.9
GTEX-11ZUS-0726-SM-59886	NGFR	Adipose - Subcutaneous	39.96
GTEX-11ZUS-0826-SM-5FQUY	NGFR	Breast - Mammary Tissue	17.74
GTEX-11ZUS-0926-SM-5FQSY	NGFR	Esophagus - Muscularis	15.82
GTEX-11ZUS-1226-SM-5FQU8	NGFR	Nerve - Tibial	392.5
GTEX-11ZUS-1326-SM-5FQUC	NGFR	Artery - Tibial	39.71
GTEX-11ZUS-1426-SM-5FQSP	NGFR	Muscle - Skeletal	0.3832
GTEX-11ZUS-1826-SM-5FQTR	NGFR	Adipose - Visceral (Omentum)	61.55
GTEX-11ZUS-2126-SM-5N9E6	NGFR	Prostate	42.64
GTEX-11ZUS-2526-SM-59872	NGFR	Liver	11.02
GTEX-11ZUS-2626-SM-5FQUR	NGFR	Skin - Not Sun Exposed (Suprapubic)	9.601
GTEX-11ZUS-2726-SM-5FQUA	NGFR	Testis	7.204
GTEX-11ZUS-2826-SM-5EQKW	NGFR	Brain - Cerebellum	18.04
GTEX-11ZUS-2926-SM-5FQSL	NGFR	Brain - Cortex	0.6436
GTEX-11ZUS-3026-SM-5EGI4	NGFR	Pituitary	40.31
GTEX-11ZVC-0006-SM-5N9GA	NGFR	Whole Blood	2.706
GTEX-11ZVC-0011-R1b-SM-5BC6M	NGFR	Brain - Hippocampus	1.625
GTEX-11ZVC-0011-R3a-SM-5BC6V	NGFR	Brain - Anterior cingulate cortex (BA24)	0.5265
GTEX-11ZVC-0011-R4a-SM-5BC6Z	NGFR	Brain - Amygdala	0.9415
GTEX-11ZVC-0011-R9a-SM-57WC5	NGFR	Brain - Spinal cord (cervical c-1)	14.98
GTEX-11ZVC-0126-SM-5986G	NGFR	Thyroid	44.46
GTEX-11ZVC-0226-SM-731E8	NGFR	Lung	2.443
GTEX-11ZVC-0326-SM-5CVLC	NGFR	Artery - Aorta	18.84
GTEX-11ZVC-0426-SM-5CVLD	NGFR	Heart - Left Ventricle	4.505
GTEX-11ZVC-0526-SM-5N9G1	NGFR	Heart - Atrial Appendage	32.14
GTEX-11ZVC-0726-SM-5FQT9	NGFR	Liver	18.95
GTEX-11ZVC-1426-SM-5EGGA	NGFR	Ovary	2.364
GTEX-11ZVC-2126-SM-5EGJ1	NGFR	Colon - Transverse	37.99
GTEX-11ZVC-2526-SM-5FQTE	NGFR	Skin - Sun Exposed (Lower leg)	31.94
GTEX-11ZVC-2626-SM-5FQTA	NGFR	Adipose - Subcutaneous	38.8
GTEX-11ZVC-2726-SM-5FQSZ	NGFR	Muscle - Skeletal	4.71
GTEX-11ZVC-2826-SM-5FQTC	NGFR	Nerve - Tibial	456.8
GTEX-11ZVC-2926-SM-5986H	NGFR	Artery - Tibial	43.89
GTEX-11ZVC-3026-SM-59HJM	NGFR	Brain - Cerebellum	9.272
GTEX-11ZVC-3226-SM-5FQV1	NGFR	Pituitary	4.381
GTEX-1211K-0001-SM-5S2P9	NGFR	Cells - EBV-transformed lymphocytes	0.4477
GTEX-1211K-0006-SM-5MR53	NGFR	Whole Blood	0.2302
GTEX-1211K-0008-SM-5S2W1	NGFR	Cells - Cultured fibroblasts	1.702
GTEX-1211K-0126-SM-59HJE	NGFR	Adrenal Gland	26.79
GTEX-1211K-0226-SM-59HJY	NGFR	Heart - Atrial Appendage	41.78
GTEX-1211K-0326-SM-5FQT1	NGFR	Artery - Aorta	69.68
GTEX-1211K-0426-SM-5FQTP	NGFR	Spleen	25.93
GTEX-1211K-0626-SM-5FQUZ	NGFR	Heart - Left Ventricle	24.9
GTEX-1211K-0726-SM-5FQUW	NGFR	Thyroid	66.5
GTEX-1211K-0826-SM-5FQUP	NGFR	Lung	2.447
GTEX-1211K-0926-SM-5FQTL	NGFR	Esophagus - Mucosa	5.96
GTEX-1211K-1026-SM-5EQ4B	NGFR	Esophagus - Muscularis	31.4
GTEX-1211K-1126-SM-5EGGB	NGFR	Pancreas	10.07
GTEX-1211K-1226-SM-5EQ4N	NGFR	Adipose - Visceral (Omentum)	79.59
GTEX-1211K-1326-SM-5FQV2	NGFR	Esophagus - Gastroesophageal Junction	16.17
GTEX-1211K-1426-SM-5FQTF	NGFR	Stomach	47.78
GTEX-1211K-1526-SM-5FQU4	NGFR	Skin - Not Sun Exposed (Suprapubic)	30.92
GTEX-1211K-1726-SM-5FQUJ	NGFR	Colon - Transverse	7.633
GTEX-1211K-1826-SM-5EGJ2	NGFR	Colon - Sigmoid	46.27
GTEX-1211K-1926-SM-5EQLB	NGFR	Breast - Mammary Tissue	43.24
GTEX-1211K-2026-SM-5EQ4Z	NGFR	Skin - Sun Exposed (Lower leg)	39.86
GTEX-1211K-2126-SM-59HJZ	NGFR	Muscle - Skeletal	2.539
GTEX-1211K-2226-SM-5FQU6	NGFR	Adipose - Subcutaneous	11.3
GTEX-1211K-2326-SM-5FQU7	NGFR	Nerve - Tibial	375.8
GTEX-1211K-2426-SM-59HL8	NGFR	Artery - Tibial	19.54
GTEX-12126-0006-SM-5O9B8	NGFR	Whole Blood	1.363
GTEX-12126-0008-SM-5S2UC	NGFR	Cells - Cultured fibroblasts	3.544
GTEX-12126-0011-R10b-SM-5BC6T	NGFR	Brain - Frontal Cortex (BA9)	0.1322
GTEX-12126-0011-R11a-SM-5BC6X	NGFR	Brain - Cerebellar Hemisphere	8.881
GTEX-12126-0011-R9b-SM-5BC6P	NGFR	Brain - Spinal cord (cervical c-1)	47.57
GTEX-12126-0326-SM-5PNW3	NGFR	Skin - Sun Exposed (Lower leg)	25.28
GTEX-12126-0426-SM-5Q5AP	NGFR	Adipose - Subcutaneous	11.76
GTEX-12126-0526-SM-5PNW4	NGFR	Muscle - Skeletal	1.026
GTEX-12126-0626-SM-5Q5AQ	NGFR	Nerve - Tibial	364.8
GTEX-12126-0726-SM-5FQTX	NGFR	Artery - Tibial	18.51
GTEX-12126-0826-SM-5FQTZ	NGFR	Skin - Not Sun Exposed (Suprapubic)	31.77
GTEX-12126-0926-SM-5FQTW	NGFR	Brain - Cerebellum	13.72
GTEX-12126-1026-SM-5P9JJ	NGFR	Brain - Cortex	0.714
GTEX-12126-1126-SM-5P9GP	NGFR	Pituitary	44.06
GTEX-1212Z-0002-SM-5SI6W	NGFR	Cells - EBV-transformed lymphocytes	0.0534
GTEX-1212Z-0006-SM-5NQ8M	NGFR	Whole Blood	0.2802
GTEX-1212Z-0008-SM-5TDBW	NGFR	Cells - Cultured fibroblasts	0.0956
GTEX-1212Z-0011-R1b-SM-5BC72	NGFR	Brain - Hippocampus	1.667
GTEX-1212Z-0126-SM-59HK4	NGFR	Skin - Not Sun Exposed (Suprapubic)	44.25
GTEX-1212Z-0226-SM-59HLF	NGFR	Liver	14.18
GTEX-1212Z-0326-SM-5FQSJ	NGFR	Testis	18.18
GTEX-1212Z-0426-SM-5FQT6	NGFR	Thyroid	19.85
GTEX-1212Z-0526-SM-5FQSQ	NGFR	Adipose - Visceral (Omentum)	55.55
GTEX-1212Z-0626-SM-5FQTB	NGFR	Heart - Left Ventricle	15.2
GTEX-1212Z-0726-SM-5EGI5	NGFR	Heart - Atrial Appendage	14.37
GTEX-1212Z-0826-SM-5EQ51	NGFR	Artery - Aorta	5.131
GTEX-1212Z-1026-SM-5EGJ8	NGFR	Lung	5.054
GTEX-1212Z-1826-SM-5FQSH	NGFR	Colon - Sigmoid	27.86
GTEX-1212Z-2026-SM-5N9EA	NGFR	Esophagus - Muscularis	30.84
GTEX-1212Z-2126-SM-5FQTM	NGFR	Esophagus - Mucosa	23.03
GTEX-1212Z-2426-SM-5EQ5D	NGFR	Adipose - Subcutaneous	133.4
GTEX-1212Z-2526-SM-5EGKP	NGFR	Skin - Sun Exposed (Lower leg)	20.69
GTEX-1212Z-2626-SM-5YY8P	NGFR	Muscle - Skeletal	1.48
GTEX-1212Z-2726-SM-5EQ59	NGFR	Nerve - Tibial	908.6
GTEX-1212Z-2826-SM-59HJ5	NGFR	Artery - Tibial	6.34
GTEX-1212Z-2926-SM-59HKV	NGFR	Pituitary	18.74
GTEX-12584-0005-SM-5N9GM	NGFR	Whole Blood	0.9854
GTEX-12584-0008-SM-664MB	NGFR	Cells - Cultured fibroblasts	2.85
GTEX-12584-0011-R6a-SM-5NQ7C	NGFR	Brain - Nucleus accumbens (basal ganglia)	0.3013
GTEX-12584-0126-SM-5EGKQ	NGFR	Skin - Sun Exposed (Lower leg)	30.26
GTEX-12584-0226-SM-5EQL5	NGFR	Adipose - Subcutaneous	46.37
GTEX-12584-0326-SM-59HK2	NGFR	Nerve - Tibial	271.6
GTEX-12584-0426-SM-5FQTT	NGFR	Artery - Tibial	19.2
GTEX-12584-0526-SM-5FQTS	NGFR	Muscle - Skeletal	4.217
GTEX-12584-0726-SM-5FQTK	NGFR	Skin - Not Sun Exposed (Suprapubic)	40.8
GTEX-12584-0826-SM-5FQSK	NGFR	Thyroid	19.56
GTEX-12584-0926-SM-5FQTN	NGFR	Heart - Left Ventricle	6.16
GTEX-12584-1026-SM-59HK3	NGFR	Heart - Atrial Appendage	75.28
GTEX-12584-1426-SM-5EGJ9	NGFR	Lung	5.393
GTEX-12584-2126-SM-5FQUM	NGFR	Adipose - Visceral (Omentum)	48.11
GTEX-12584-3126-SM-5EGKR	NGFR	Pituitary	6.776
GTEX-12696-0002-SM-5SI6U	NGFR	Cells - EBV-transformed lymphocytes	0.1891
GTEX-12696-0005-SM-5LZYS	NGFR	Whole Blood	1.511
GTEX-12696-0008-SM-5TDBX	NGFR	Cells - Cultured fibroblasts	1.3
GTEX-12696-0126-SM-5EQ4L	NGFR	Skin - Not Sun Exposed (Suprapubic)	63.44
GTEX-12696-0226-SM-5EGL3	NGFR	Testis	20.24
GTEX-12696-0326-SM-5EGL4	NGFR	Thyroid	128.9
GTEX-12696-0426-SM-5EGL5	NGFR	Artery - Aorta	23.6
GTEX-12696-0526-SM-5EQ3Z	NGFR	Artery - Coronary	11.88
GTEX-12696-0626-SM-5EGGD	NGFR	Adrenal Gland	96.51
GTEX-12696-0826-SM-5EGGE	NGFR	Liver	15.13
GTEX-12696-0926-SM-5FQTV	NGFR	Kidney - Cortex	2.491
GTEX-12696-1026-SM-5FQUV	NGFR	Lung	10.57
GTEX-12696-1126-SM-5FQTI	NGFR	Heart - Left Ventricle	8.243
GTEX-12696-1226-SM-5FQSM	NGFR	Heart - Atrial Appendage	71.75
GTEX-12696-1326-SM-5FQTJ	NGFR	Esophagus - Mucosa	10.96
GTEX-12696-1426-SM-5EGJ6	NGFR	Esophagus - Muscularis	37.53
GTEX-12696-1526-SM-5EGL6	NGFR	Esophagus - Gastroesophageal Junction	44.15
GTEX-12696-1726-SM-5EQLH	NGFR	Stomach	3.247
GTEX-12696-1826-SM-5EGJS	NGFR	Adipose - Visceral (Omentum)	128.5
GTEX-12696-1926-SM-5EGJT	NGFR	Colon - Sigmoid	52.18
GTEX-12696-2226-SM-5EQ65	NGFR	Prostate	16.81
GTEX-12696-2426-SM-5EQ6H	NGFR	Skin - Sun Exposed (Lower leg)	25.49
GTEX-12696-2526-SM-5EQLN	NGFR	Adipose - Subcutaneous	22.55
GTEX-12696-2626-SM-5EQ44	NGFR	Nerve - Tibial	240.5
GTEX-12696-2726-SM-5FQUL	NGFR	Artery - Tibial	34.64
GTEX-12696-2826-SM-5FQTY	NGFR	Muscle - Skeletal	18.26
GTEX-12696-3126-SM-5FQUX	NGFR	Pituitary	14.74
GTEX-1269C-0003-SM-5S2PB	NGFR	Cells - EBV-transformed lymphocytes	1.817
GTEX-1269C-0005-SM-5N9CJ	NGFR	Whole Blood	1.023
GTEX-1269C-0008-SM-5TDBY	NGFR	Cells - Cultured fibroblasts	0.1716
GTEX-1269C-0126-SM-5EQ5L	NGFR	Skin - Not Sun Exposed (Suprapubic)	12.71
GTEX-1269C-0226-SM-5EGKS	NGFR	Thyroid	63.7
GTEX-1269C-0626-SM-5FQSS	NGFR	Liver	23.19
GTEX-1269C-0826-SM-5N9EM	NGFR	Heart - Left Ventricle	5.078
GTEX-1269C-0926-SM-5FQSR	NGFR	Lung	8.209
GTEX-1269C-1026-SM-5N9EY	NGFR	Esophagus - Mucosa	5.516
GTEX-1269C-1826-SM-5N9E1	NGFR	Ovary	1.492
GTEX-1269C-2426-SM-5FQSN	NGFR	Breast - Mammary Tissue	69.1
GTEX-1269C-2526-SM-5EGJ3	NGFR	Skin - Sun Exposed (Lower leg)	21.86
GTEX-1269C-2626-SM-5EQ5C	NGFR	Muscle - Skeletal	1.189
GTEX-1269C-2726-SM-5EGJ4	NGFR	Adipose - Subcutaneous	90.76
GTEX-1269C-2826-SM-5EQ5O	NGFR	Artery - Tibial	17.62
GTEX-1269C-3126-SM-5EGI6	NGFR	Brain - Cerebellum	11
GTEX-1269C-3226-SM-5EGKT	NGFR	Pituitary	10.39
GTEX-12BJ1-0003-SM-5SI6V	NGFR	Cells - EBV-transformed lymphocytes	1.049
GTEX-12BJ1-0006-SM-5SIB5	NGFR	Whole Blood	1.023
GTEX-12BJ1-0008-SM-5TDBZ	NGFR	Cells - Cultured fibroblasts	0.3043
GTEX-12BJ1-0226-SM-5LUA2	NGFR	Heart - Left Ventricle	7.49
GTEX-12BJ1-0326-SM-5FQUB	NGFR	Heart - Atrial Appendage	58.97
GTEX-12BJ1-0426-SM-5FQSO	NGFR	Thyroid	50.49
GTEX-12BJ1-0526-SM-5FQUD	NGFR	Adrenal Gland	33.09
GTEX-12BJ1-0726-SM-5EGGF	NGFR	Spleen	25.19
GTEX-12BJ1-0826-SM-5EQ5P	NGFR	Adipose - Visceral (Omentum)	115.8
GTEX-12BJ1-0926-SM-5EQ62	NGFR	Skin - Not Sun Exposed (Suprapubic)	66.63
GTEX-12BJ1-1026-SM-5EGJA	NGFR	Lung	2.801
GTEX-12BJ1-1126-SM-5EGGG	NGFR	Pancreas	4.197
GTEX-12BJ1-1226-SM-5LUAE	NGFR	Prostate	31.76
GTEX-12BJ1-1326-SM-5BC5P	NGFR	Testis	13.06
GTEX-12BJ1-1426-SM-5BC5Q	NGFR	Esophagus - Muscularis	18.31
GTEX-12BJ1-1526-SM-5LUAQ	NGFR	Esophagus - Gastroesophageal Junction	19.48
GTEX-12BJ1-1626-SM-5HL8Y	NGFR	Esophagus - Mucosa	3.625
GTEX-12BJ1-1726-SM-5HL9B	NGFR	Stomach	2.557
GTEX-12BJ1-1826-SM-5HL9N	NGFR	Breast - Mammary Tissue	18.62
GTEX-12BJ1-1926-SM-5HL9Z	NGFR	Small Intestine - Terminal Ileum	4.174
GTEX-12BJ1-2026-SM-5FQUH	NGFR	Colon - Sigmoid	26
GTEX-12BJ1-2126-SM-5BC5O	NGFR	Colon - Transverse	2.494
GTEX-12BJ1-2226-SM-5BC6G	NGFR	Minor Salivary Gland	4.368
GTEX-12BJ1-2526-SM-5FQUE	NGFR	Muscle - Skeletal	3.27
GTEX-12BJ1-2626-SM-5FQUF	NGFR	Nerve - Tibial	343.6
GTEX-12BJ1-2726-SM-5HL9M	NGFR	Artery - Tibial	18.12
GTEX-12C56-0002-SM-5S2PC	NGFR	Cells - EBV-transformed lymphocytes	0.3199
GTEX-12C56-0006-SM-5N9E9	NGFR	Whole Blood	0.07187
GTEX-12C56-0008-SM-5TDC1	NGFR	Cells - Cultured fibroblasts	0.3804
GTEX-12C56-0226-SM-5N9FB	NGFR	Artery - Aorta	28.61
GTEX-12C56-0426-SM-5FQU1	NGFR	Esophagus - Gastroesophageal Junction	31.64
GTEX-12C56-0526-SM-5FQST	NGFR	Stomach	48.5
GTEX-12C56-0626-SM-5EGGC	NGFR	Colon - Transverse	7.187
GTEX-12C56-0826-SM-5EGJ5	NGFR	Adipose - Visceral (Omentum)	28.11
GTEX-12C56-1126-SM-5FQTO	NGFR	Esophagus - Muscularis	29.38
GTEX-12C56-1226-SM-5FQSU	NGFR	Esophagus - Mucosa	5.667
GTEX-12C56-1326-SM-5FQSV	NGFR	Prostate	43.6
GTEX-12C56-1426-SM-5FQSW	NGFR	Testis	13.37
GTEX-12C56-1526-SM-5FQUQ	NGFR	Skin - Not Sun Exposed (Suprapubic)	38.95
GTEX-12C56-1626-SM-5FQUO	NGFR	Adipose - Subcutaneous	29.52
GTEX-12C56-1726-SM-5EQ61	NGFR	Skin - Sun Exposed (Lower leg)	46.81
GTEX-12C56-1826-SM-5EQ6D	NGFR	Nerve - Tibial	254.9
GTEX-12C56-1926-SM-5FQUG	NGFR	Muscle - Skeletal	0.3405
GTEX-12C56-2026-SM-5FQSI	NGFR	Artery - Tibial	34.68
GTEX-12KS4-0005-SM-5SI94	NGFR	Whole Blood	1.788
GTEX-12KS4-0008-SM-664MC	NGFR	Cells - Cultured fibroblasts	0.4462
GTEX-12KS4-0126-SM-5Q5A5	NGFR	Breast - Mammary Tissue	8.883
GTEX-12KS4-0326-SM-5EQ41	NGFR	Skin - Sun Exposed (Lower leg)	35
GTEX-12KS4-0426-SM-5EQMC	NGFR	Adipose - Subcutaneous	13.93
GTEX-12KS4-0626-SM-5PNY4	NGFR	Artery - Aorta	38.34
GTEX-12KS4-0726-SM-5FQSX	NGFR	Lung	10.11
GTEX-12KS4-0826-SM-5BC5R	NGFR	Muscle - Skeletal	0.8719
GTEX-12KS4-0926-SM-5BC5S	NGFR	Esophagus - Mucosa	5.483
GTEX-12KS4-1026-SM-5FQTD	NGFR	Esophagus - Muscularis	25.53
GTEX-12KS4-1126-SM-5FQUI	NGFR	Nerve - Tibial	276
GTEX-12KS4-1326-SM-5LUB3	NGFR	Liver	19.79
GTEX-12KS4-1526-SM-5EQ6E	NGFR	Adipose - Visceral (Omentum)	61.65
GTEX-12KS4-2126-SM-5FQUT	NGFR	Skin - Not Sun Exposed (Suprapubic)	24.54
GTEX-12KS4-2326-SM-5EGJB	NGFR	Colon - Sigmoid	47.65
GTEX-12KS4-2426-SM-5LU8P	NGFR	Colon - Transverse	16.56
GTEX-12WSA-0008-SM-5TDC3	NGFR	Cells - Cultured fibroblasts	0.5396
GTEX-12WSA-0011-R10b-SM-5P9ET	NGFR	Brain - Frontal Cortex (BA9)	1.534
GTEX-12WSA-0011-R2a-SM-57WDK	NGFR	Brain - Substantia nigra	4.613
GTEX-12WSA-0011-R4a-SM-57WB7	NGFR	Brain - Amygdala	1.139
GTEX-12WSA-0011-R5b-SM-5GU5I	NGFR	Brain - Caudate (basal ganglia)	2.778
GTEX-12WSA-0011-R7b-SM-5GU5U	NGFR	Brain - Putamen (basal ganglia)	1.109
GTEX-12WSA-0011-R8a-SM-5P9EX	NGFR	Brain - Hypothalamus	68.88
GTEX-12WSA-0226-SM-5BC5V	NGFR	Skin - Sun Exposed (Lower leg)	23.23
GTEX-12WSA-0326-SM-5BC6I	NGFR	Adipose - Subcutaneous	48.99
GTEX-12WSA-0426-SM-5EQ5X	NGFR	Skin - Not Sun Exposed (Suprapubic)	31.1
GTEX-12WSA-0726-SM-5FQU2	NGFR	Muscle - Skeletal	0.9804
GTEX-12WSA-1026-SM-5EGHN	NGFR	Lung	1.385
GTEX-12WSA-1126-SM-5EGKU	NGFR	Heart - Atrial Appendage	22.12
GTEX-12WSA-1426-SM-5EGJU	NGFR	Esophagus - Mucosa	7.361
GTEX-12WSA-1626-SM-5EGJV	NGFR	Adipose - Visceral (Omentum)	11.52
GTEX-12WSA-2926-SM-5EQ4D	NGFR	Brain - Cortex	1.153
GTEX-12WSC-0005-SM-5MR3H	NGFR	Whole Blood	1.911
GTEX-12WSC-0008-SM-664MK	NGFR	Cells - Cultured fibroblasts	0.5948
GTEX-12WSC-0011-R10a-SM-5GU57	NGFR	Brain - Frontal Cortex (BA9)	1.023
GTEX-12WSC-0011-R11a-SM-5GU5J	NGFR	Brain - Cerebellar Hemisphere	4.754
GTEX-12WSC-0011-R3a-SM-5P9F1	NGFR	Brain - Anterior cingulate cortex (BA24)	0.6284
GTEX-12WSC-0011-R5b-SM-5CVNS	NGFR	Brain - Caudate (basal ganglia)	0.67
GTEX-12WSC-0011-R6b-SM-5LU99	NGFR	Brain - Nucleus accumbens (basal ganglia)	0.5775
GTEX-12WSC-0011-R7b-SM-5LU9L	NGFR	Brain - Putamen (basal ganglia)	2.505
GTEX-12WSC-0011-R9a-SM-5GU4U	NGFR	Brain - Spinal cord (cervical c-1)	7.416
GTEX-12WSC-0126-SM-5EQ4P	NGFR	Skin - Sun Exposed (Lower leg)	7.599
GTEX-12WSC-0226-SM-5EQ52	NGFR	Adipose - Subcutaneous	41.22
GTEX-12WSC-0326-SM-5EQ5E	NGFR	Muscle - Skeletal	1.366
GTEX-12WSC-0526-SM-5BC5X	NGFR	Artery - Tibial	10.75
GTEX-12WSC-0826-SM-5EQ5Q	NGFR	Thyroid	54.7
GTEX-12WSC-0926-SM-5EQ63	NGFR	Artery - Coronary	22.94
GTEX-12WSC-1026-SM-5EQ5Y	NGFR	Heart - Atrial Appendage	75.97
GTEX-12WSC-1126-SM-5EQ4G	NGFR	Heart - Left Ventricle	7.145
GTEX-12WSC-1726-SM-5GCN3	NGFR	Adipose - Visceral (Omentum)	16.93
GTEX-12WSC-2826-SM-5BC5Y	NGFR	Skin - Not Sun Exposed (Suprapubic)	26.2
GTEX-12WSC-2926-SM-5BC5Z	NGFR	Brain - Cerebellum	8.591
GTEX-12WSC-3026-SM-5GCNF	NGFR	Brain - Cortex	0.8202
GTEX-12WSC-3126-SM-5GCNB	NGFR	Pituitary	23.01
GTEX-12WSD-0005-SM-5N9FZ	NGFR	Whole Blood	1.256
GTEX-12WSD-0008-SM-664ME	NGFR	Cells - Cultured fibroblasts	0.1244
GTEX-12WSD-0011-R11a-SM-9OSVC	NGFR	Brain - Cerebellar Hemisphere	8.303
GTEX-12WSD-0011-R1b-SM-5LZVY	NGFR	Brain - Hippocampus	1.12
GTEX-12WSD-0011-R2a-SM-5LZWB	NGFR	Brain - Substantia nigra	1.314
GTEX-12WSD-0011-R3b-SM-5LZWN	NGFR	Brain - Anterior cingulate cortex (BA24)	0.9128
GTEX-12WSD-0011-R4b-SM-5LZUA	NGFR	Brain - Amygdala	1.114
GTEX-12WSD-0011-R5b-SM-5CVNG	NGFR	Brain - Caudate (basal ganglia)	0.5522
GTEX-12WSD-0011-R6b-SM-5P9JU	NGFR	Brain - Nucleus accumbens (basal ganglia)	1.402
GTEX-12WSD-0011-R7b-SM-5PNWE	NGFR	Brain - Putamen (basal ganglia)	0.4763
GTEX-12WSD-0011-R9a-SM-5GU6W	NGFR	Brain - Spinal cord (cervical c-1)	9.563
GTEX-12WSD-0126-SM-59HKN	NGFR	Skin - Sun Exposed (Lower leg)	47.32
GTEX-12WSD-0226-SM-59HKO	NGFR	Adipose - Subcutaneous	27.23
GTEX-12WSD-0326-SM-59HKP	NGFR	Nerve - Tibial	728.3
GTEX-12WSD-0526-SM-5EQ6F	NGFR	Muscle - Skeletal	1.288
GTEX-12WSD-0626-SM-5GCMW	NGFR	Skin - Not Sun Exposed (Suprapubic)	15.04
GTEX-12WSD-0826-SM-5GCNE	NGFR	Lung	7.213
GTEX-12WSD-0926-SM-5GCNL	NGFR	Thyroid	11.95
GTEX-12WSD-1026-SM-5EQ42	NGFR	Artery - Coronary	10.42
GTEX-12WSD-1126-SM-5EGJD	NGFR	Heart - Left Ventricle	3.722
GTEX-12WSD-1226-SM-5HL9Q	NGFR	Heart - Atrial Appendage	30.49
GTEX-12WSD-1326-SM-5GCNU	NGFR	Artery - Aorta	7.243
GTEX-12WSD-1426-SM-5GCN9	NGFR	Liver	15.78
GTEX-12WSD-1626-SM-5GCNR	NGFR	Pancreas	0.3883
GTEX-12WSD-1726-SM-5GCN4	NGFR	Spleen	106
GTEX-12WSD-1826-SM-5GCOA	NGFR	Esophagus - Mucosa	5.266
GTEX-12WSD-1926-SM-5GCOV	NGFR	Esophagus - Muscularis	17.96
GTEX-12WSD-2026-SM-5HL7D	NGFR	Esophagus - Gastroesophageal Junction	20.87
GTEX-12WSD-2126-SM-5LZWK	NGFR	Adrenal Gland	33.89
GTEX-12WSD-2326-SM-59HKQ	NGFR	Stomach	3.749
GTEX-12WSD-2626-SM-5EGJE	NGFR	Colon - Sigmoid	32.67
GTEX-12WSD-2726-SM-59HLR	NGFR	Ovary	1.143
GTEX-12WSD-2826-SM-59HKT	NGFR	Uterus	11.47
GTEX-12WSD-2926-SM-5LZUH	NGFR	Vagina	20.85
GTEX-12WSD-3026-SM-5LZU7	NGFR	Brain - Cerebellum	15.03
GTEX-12WSD-3126-SM-5HL7P	NGFR	Brain - Cortex	0.4412
GTEX-12WSD-3226-SM-5HL9G	NGFR	Pituitary	18.22
GTEX-12WSE-0005-SM-5NQAE	NGFR	Whole Blood	0.6194
GTEX-12WSE-0008-SM-5YY9P	NGFR	Cells - Cultured fibroblasts	0.116
GTEX-12WSE-0011-R10b-SM-5P9JV	NGFR	Brain - Frontal Cortex (BA9)	0.7238
GTEX-12WSE-0011-R11b-SM-5P9JW	NGFR	Brain - Cerebellar Hemisphere	12.34
GTEX-12WSE-0011-R1b-SM-5GU4V	NGFR	Brain - Hippocampus	0.9976
GTEX-12WSE-0011-R6b-SM-5LZV5	NGFR	Brain - Nucleus accumbens (basal ganglia)	0.7672
GTEX-12WSE-0011-R7a-SM-5PNWF	NGFR	Brain - Putamen (basal ganglia)	0.4046
GTEX-12WSE-0526-SM-793B2	NGFR	Skin - Sun Exposed (Lower leg)	9.088
GTEX-12WSE-0826-SM-5S2VL	NGFR	Lung	5.567
GTEX-12WSE-0926-SM-5S2VX	NGFR	Heart - Atrial Appendage	20.95
GTEX-12WSE-1126-SM-7DUEH	NGFR	Artery - Coronary	62.51
GTEX-12WSE-1226-SM-73KUF	NGFR	Thyroid	78.09
GTEX-12WSE-2926-SM-5RQJ9	NGFR	Brain - Cerebellum	15.93
GTEX-12WSE-3126-SM-5YY9F	NGFR	Pituitary	153.5
GTEX-12WSF-0005-SM-5NQAQ	NGFR	Whole Blood	0.3219
GTEX-12WSF-0008-SM-5YY8S	NGFR	Cells - Cultured fibroblasts	0.4931
GTEX-12WSF-0011-R10a-SM-5LZVH	NGFR	Brain - Frontal Cortex (BA9)	0.5629
GTEX-12WSF-0011-R11a-SM-5LZVT	NGFR	Brain - Cerebellar Hemisphere	13.94
GTEX-12WSF-0011-R1a-SM-5DUVI	NGFR	Brain - Hippocampus	0.6442
GTEX-12WSF-0011-R2a-SM-5DUVU	NGFR	Brain - Substantia nigra	1.507
GTEX-12WSF-0011-R3a-SM-5DUW7	NGFR	Brain - Anterior cingulate cortex (BA24)	0.5983
GTEX-12WSF-0011-R4b-SM-5HL88	NGFR	Brain - Amygdala	0.9352
GTEX-12WSF-0011-R5a-SM-5HL8K	NGFR	Brain - Caudate (basal ganglia)	2.29
GTEX-12WSF-0011-R6b-SM-5HL8W	NGFR	Brain - Nucleus accumbens (basal ganglia)	0.5523
GTEX-12WSF-0011-R7b-SM-5HL99	NGFR	Brain - Putamen (basal ganglia)	0.4908
GTEX-12WSF-0426-SM-7KUMT	NGFR	Nerve - Tibial	347.8
GTEX-12WSF-0926-SM-6PALU	NGFR	Muscle - Skeletal	0.9704
GTEX-12WSF-1526-SM-6PAN6	NGFR	Adipose - Visceral (Omentum)	111
GTEX-12WSF-1626-SM-7KUG5	NGFR	Skin - Not Sun Exposed (Suprapubic)	30.91
GTEX-12WSF-3026-SM-6LPIU	NGFR	Pituitary	42.88
GTEX-12WSF-3126-SM-6M478	NGFR	Brain - Cortex	0.9999
GTEX-12WSG-0005-SM-5NQA2	NGFR	Whole Blood	0.1611
GTEX-12WSG-0008-SM-5TDC4	NGFR	Cells - Cultured fibroblasts	0.6507
GTEX-12WSG-0226-SM-5EGIF	NGFR	Thyroid	116.4
GTEX-12WSG-0426-SM-5FQSE	NGFR	Adipose - Visceral (Omentum)	73.65
GTEX-12WSG-0526-SM-5FQTH	NGFR	Heart - Left Ventricle	56.29
GTEX-12WSG-0626-SM-5FQTQ	NGFR	Liver	59.34
GTEX-12WSG-0726-SM-5EGIG	NGFR	Adrenal Gland	56.06
GTEX-12WSG-0826-SM-5EQ5A	NGFR	Kidney - Cortex	5.164
GTEX-12WSG-0926-SM-5EGIH	NGFR	Spleen	295.6
GTEX-12WSG-1026-SM-5EGII	NGFR	Pancreas	2.422
GTEX-12WSG-1226-SM-5EQ4C	NGFR	Heart - Atrial Appendage	46.53
GTEX-12WSG-1426-SM-5FQUK	NGFR	Ovary	1.711
GTEX-12WSG-2026-SM-5FQUU	NGFR	Stomach	9.193
GTEX-12WSG-2126-SM-5EGJ7	NGFR	Uterus	11.61
GTEX-12WSG-2426-SM-5EQLZ	NGFR	Colon - Sigmoid	43.66
GTEX-12WSG-2726-SM-5EQ5M	NGFR	Nerve - Tibial	442.8
GTEX-12WSG-2826-SM-E9J4H	NGFR	Skin - Sun Exposed (Lower leg)	25.34
GTEX-12WSG-5004-SM-7EPG9	NGFR	Lung	2.884
GTEX-12WSG-5007-SM-7DUGZ	NGFR	Esophagus - Mucosa	27.2
GTEX-12WSG-5016-SM-7SB84	NGFR	Muscle - Skeletal	17
GTEX-12WSH-0005-SM-5NQ9P	NGFR	Whole Blood	3.85
GTEX-12WSH-0008-SM-5S2V1	NGFR	Cells - Cultured fibroblasts	0.1691
GTEX-12WSH-0011-R10a-SM-5LZUS	NGFR	Brain - Frontal Cortex (BA9)	0.4493
GTEX-12WSH-0011-R11a-SM-5LZVM	NGFR	Brain - Cerebellar Hemisphere	13.8
GTEX-12WSH-0011-R1a-SM-5GU5V	NGFR	Brain - Hippocampus	1.713
GTEX-12WSH-0011-R2a-SM-5GU68	NGFR	Brain - Substantia nigra	1.484
GTEX-12WSH-0011-R4a-SM-5GU6K	NGFR	Brain - Amygdala	0.5592
GTEX-12WSH-0011-R5b-SM-5P9F3	NGFR	Brain - Caudate (basal ganglia)	24.69
GTEX-12WSH-0011-R6b-SM-5P9F4	NGFR	Brain - Nucleus accumbens (basal ganglia)	0.351
GTEX-12WSH-0011-R9b-SM-5LZUG	NGFR	Brain - Spinal cord (cervical c-1)	9.244
GTEX-12WSH-0126-SM-5GCO3	NGFR	Lung	14.72
GTEX-12WSH-0226-SM-5GCOG	NGFR	Thyroid	149.5
GTEX-12WSH-0326-SM-5GCNH	NGFR	Testis	22.51
GTEX-12WSH-1526-SM-5BC5W	NGFR	Skin - Not Sun Exposed (Suprapubic)	16.07
GTEX-12WSH-2526-SM-5CVNH	NGFR	Muscle - Skeletal	2.214
GTEX-12WSH-2826-SM-5GCP5	NGFR	Artery - Tibial	43.85
GTEX-12WSH-2926-SM-5GCMR	NGFR	Pituitary	42.99
GTEX-12WSH-3026-SM-5CVNI	NGFR	Brain - Cortex	0.6551
GTEX-12WSH-3126-SM-5LZW8	NGFR	Brain - Cerebellum	23.46
GTEX-12WSI-0005-SM-5O99K	NGFR	Whole Blood	1.345
GTEX-12WSI-0008-SM-664MD	NGFR	Cells - Cultured fibroblasts	0.1024
GTEX-12WSI-0011-R11b-SM-5P9EZ	NGFR	Brain - Cerebellar Hemisphere	23.27
GTEX-12WSI-0011-R7b-SM-5GU78	NGFR	Brain - Putamen (basal ganglia)	1.745
GTEX-12WSI-0226-SM-5GCNA	NGFR	Liver	43.02
GTEX-12WSI-0426-SM-5EQ5J	NGFR	Heart - Atrial Appendage	23.1
GTEX-12WSI-0826-SM-5EGKD	NGFR	Lung	3.284
GTEX-12WSI-1526-SM-5GCNM	NGFR	Adipose - Visceral (Omentum)	68.2
GTEX-12WSI-2126-SM-5GCMV	NGFR	Testis	18.6
GTEX-12WSJ-0002-SM-5TDBV	NGFR	Cells - EBV-transformed lymphocytes	0.6916
GTEX-12WSJ-0005-SM-5LU8S	NGFR	Whole Blood	0.1861
GTEX-12WSJ-0008-SM-664ML	NGFR	Cells - Cultured fibroblasts	7.467
GTEX-12WSJ-0126-SM-5GCOM	NGFR	Adrenal Gland	42.77
GTEX-12WSJ-0226-SM-5GCP7	NGFR	Lung	9.61
GTEX-12WSJ-0326-SM-5GCMT	NGFR	Thyroid	70.85
GTEX-12WSJ-0526-SM-5GCOZ	NGFR	Spleen	37.31
GTEX-12WSJ-0726-SM-5GCN6	NGFR	Esophagus - Muscularis	21.25
GTEX-12WSJ-0826-SM-5PNWV	NGFR	Esophagus - Gastroesophageal Junction	21.66
GTEX-12WSJ-0926-SM-5P9JD	NGFR	Stomach	29.12
GTEX-12WSJ-1126-SM-5LZVJ	NGFR	Skin - Not Sun Exposed (Suprapubic)	7.235
GTEX-12WSJ-1226-SM-5LU91	NGFR	Ovary	1.421
GTEX-12WSJ-1326-SM-5GCOB	NGFR	Vagina	61.77
GTEX-12WSJ-1426-SM-5GCON	NGFR	Colon - Sigmoid	32.66
GTEX-12WSJ-1526-SM-5GCNI	NGFR	Colon - Transverse	22.42
GTEX-12WSJ-1726-SM-5LZVV	NGFR	Muscle - Skeletal	1.251
GTEX-12WSJ-1826-SM-5GCNY	NGFR	Skin - Sun Exposed (Lower leg)	21.88
GTEX-12WSK-0006-SM-5NQA1	NGFR	Whole Blood	0.4021
GTEX-12WSK-0008-SM-5YY9R	NGFR	Cells - Cultured fibroblasts	1.239
GTEX-12WSK-0126-SM-5GCO7	NGFR	Spleen	11.05
GTEX-12WSK-0226-SM-5BC62	NGFR	Pancreas	4.57
GTEX-12WSK-0326-SM-5GCOJ	NGFR	Adrenal Gland	18.31
GTEX-12WSK-0426-SM-5GCNS	NGFR	Artery - Aorta	19.56
GTEX-12WSK-0526-SM-5CVNA	NGFR	Heart - Atrial Appendage	21.36
GTEX-12WSK-0626-SM-5LZUJ	NGFR	Heart - Left Ventricle	36.21
GTEX-12WSK-0726-SM-5LZUV	NGFR	Artery - Coronary	33.2
GTEX-12WSK-0826-SM-5CVNP	NGFR	Lung	8.571
GTEX-12WSK-0926-SM-5CVNQ	NGFR	Thyroid	21.9
GTEX-12WSK-1026-SM-5CVNR	NGFR	Adipose - Visceral (Omentum)	69.08
GTEX-12WSK-1126-SM-5LZV8	NGFR	Esophagus - Mucosa	4.769
GTEX-12WSK-1326-SM-5CVNM	NGFR	Esophagus - Gastroesophageal Junction	28.31
GTEX-12WSK-1426-SM-5CVNN	NGFR	Stomach	1.45
GTEX-12WSK-1526-SM-5CVNO	NGFR	Small Intestine - Terminal Ileum	18.81
GTEX-12WSK-1926-SM-5LZVK	NGFR	Ovary	2.125
GTEX-12WSK-2026-SM-5CVNB	NGFR	Uterus	9.827
GTEX-12WSK-2126-SM-5CVNC	NGFR	Skin - Not Sun Exposed (Suprapubic)	14.25
GTEX-12WSK-2226-SM-5GCO5	NGFR	Breast - Mammary Tissue	25.3
GTEX-12WSK-2326-SM-5GCOH	NGFR	Skin - Sun Exposed (Lower leg)	37.18
GTEX-12WSK-2626-SM-5GCOT	NGFR	Nerve - Tibial	240.5
GTEX-12WSK-2726-SM-5CVND	NGFR	Artery - Tibial	8.721
GTEX-12WSL-0002-SM-664MF	NGFR	Cells - EBV-transformed lymphocytes	0.5139
GTEX-12WSL-0005-SM-5NQAD	NGFR	Whole Blood	0.5762
GTEX-12WSL-0008-SM-664MM	NGFR	Cells - Cultured fibroblasts	0.4571
GTEX-12WSL-0226-SM-5CVMJ	NGFR	Liver	3.537
GTEX-12WSL-0326-SM-5CVMK	NGFR	Adrenal Gland	23.25
GTEX-12WSL-0426-SM-5GCNX	NGFR	Pancreas	1.535
GTEX-12WSL-0626-SM-5GCOY	NGFR	Thyroid	46.78
GTEX-12WSL-0926-SM-5N9EK	NGFR	Artery - Coronary	150.1
GTEX-12WSL-1026-SM-5CVNJ	NGFR	Lung	4.085
GTEX-12WSL-1126-SM-5CVNK	NGFR	Adipose - Visceral (Omentum)	25.87
GTEX-12WSL-1226-SM-5DUXE	NGFR	Esophagus - Gastroesophageal Junction	14.35
GTEX-12WSL-1326-SM-5LZVW	NGFR	Esophagus - Muscularis	43.86
GTEX-12WSL-1526-SM-5GCP8	NGFR	Esophagus - Mucosa	7.245
GTEX-12WSL-1626-SM-5GCMU	NGFR	Colon - Transverse	21.46
GTEX-12WSL-1826-SM-5LZW9	NGFR	Colon - Sigmoid	42.26
GTEX-12WSL-2026-SM-5GCML	NGFR	Skin - Not Sun Exposed (Suprapubic)	62.04
GTEX-12WSL-2126-SM-5GCNG	NGFR	Minor Salivary Gland	54.41
GTEX-12WSL-2326-SM-5DUXQ	NGFR	Testis	9.42
GTEX-12WSL-2426-SM-5GCN7	NGFR	Adipose - Subcutaneous	254.7
GTEX-12WSL-2526-SM-5GCNJ	NGFR	Skin - Sun Exposed (Lower leg)	39.34
GTEX-12WSL-2626-SM-5GCNV	NGFR	Artery - Tibial	89.38
GTEX-12WSL-2726-SM-5CVNL	NGFR	Muscle - Skeletal	0.6395
GTEX-12WSL-2826-SM-5LZWL	NGFR	Nerve - Tibial	347
GTEX-12WSM-0005-SM-5NQB3	NGFR	Whole Blood	0.8917
GTEX-12WSM-0008-SM-5S2VD	NGFR	Cells - Cultured fibroblasts	1.219
GTEX-12WSM-0011-R10a-SM-5DUWV	NGFR	Brain - Frontal Cortex (BA9)	2.443
GTEX-12WSM-0011-R11a-SM-5DUX8	NGFR	Brain - Cerebellar Hemisphere	22.87
GTEX-12WSM-0011-R1a-SM-5LZW6	NGFR	Brain - Hippocampus	15.11
GTEX-12WSM-0011-R3b-SM-5LZWI	NGFR	Brain - Anterior cingulate cortex (BA24)	1.904
GTEX-12WSM-0011-R5a-SM-5EQ4Y	NGFR	Brain - Caudate (basal ganglia)	1.897
GTEX-12WSM-0011-R6b-SM-5EQ6N	NGFR	Brain - Nucleus accumbens (basal ganglia)	2.262
GTEX-12WSM-0011-R7b-SM-5EGLD	NGFR	Brain - Putamen (basal ganglia)	2.359
GTEX-12WSM-0011-R8a-SM-5DUWJ	NGFR	Brain - Hypothalamus	3.13
GTEX-12WSM-0226-SM-5LZV6	NGFR	Adipose - Subcutaneous	108.2
GTEX-12WSM-0326-SM-5LZVI	NGFR	Muscle - Skeletal	0.9906
GTEX-12WSM-0426-SM-5LZVU	NGFR	Nerve - Tibial	228.7
GTEX-12WSM-0526-SM-5GCO8	NGFR	Artery - Tibial	27.65
GTEX-12WSM-0626-SM-5GCOK	NGFR	Adipose - Visceral (Omentum)	32.81
GTEX-12WSM-0726-SM-5GCOW	NGFR	Liver	12.86
GTEX-12WSM-1326-SM-5GCP9	NGFR	Testis	27.35
GTEX-12WSM-1426-SM-5GCPA	NGFR	Colon - Sigmoid	15.91
GTEX-12WSM-1726-SM-5BC6J	NGFR	Breast - Mammary Tissue	48.39
GTEX-12WSM-1826-SM-5BC64	NGFR	Minor Salivary Gland	23.2
GTEX-12WSM-1926-SM-5BC65	NGFR	Skin - Not Sun Exposed (Suprapubic)	17.82
GTEX-12WSM-2126-SM-5GCOC	NGFR	Brain - Cerebellum	22.28
GTEX-12WSM-2226-SM-5DUVS	NGFR	Pituitary	15.9
GTEX-12WSN-0001-SM-664MG	NGFR	Cells - EBV-transformed lymphocytes	0.5894
GTEX-12WSN-0006-SM-5NQAP	NGFR	Whole Blood	2.581
GTEX-12WSN-0008-SM-664MI	NGFR	Cells - Cultured fibroblasts	0.2178
GTEX-12WSN-0126-SM-5DUX5	NGFR	Spleen	10.83
GTEX-12WSN-0226-SM-5DUXH	NGFR	Heart - Atrial Appendage	27.62
GTEX-12WSN-0326-SM-5GCP6	NGFR	Artery - Aorta	22.04
GTEX-12WSN-0726-SM-5GCMS	NGFR	Thyroid	42.03
GTEX-12WSN-0826-SM-5GCOF	NGFR	Pancreas	5.208
GTEX-12WSN-0926-SM-5GCN1	NGFR	Adrenal Gland	2.666
GTEX-12WSN-1326-SM-5GCNT	NGFR	Breast - Mammary Tissue	24.1
GTEX-12WSN-1826-SM-5LZUT	NGFR	Esophagus - Gastroesophageal Junction	59.31
GTEX-12WSN-2226-SM-5DUXT	NGFR	Minor Salivary Gland	30.82
GTEX-12WSN-2526-SM-5LZU8	NGFR	Muscle - Skeletal	1.048
GTEX-12WSN-2726-SM-5LZUK	NGFR	Artery - Tibial	41.65
GTEX-12WSN-5001-SM-7DHMK	NGFR	Heart - Left Ventricle	7.511
GTEX-12WSN-5004-SM-793CE	NGFR	Lung	1.569
GTEX-12WSN-5007-SM-7MGWH	NGFR	Prostate	26.79
GTEX-12WSN-5013-SM-7P8P9	NGFR	Esophagus - Mucosa	12.98
GTEX-12WSN-5016-SM-7DUGY	NGFR	Esophagus - Muscularis	39.37
GTEX-12WSN-5019-SM-79OM6	NGFR	Skin - Sun Exposed (Lower leg)	62.41
GTEX-12ZZW-0005-SM-5O9BY	NGFR	Whole Blood	0.5671
GTEX-12ZZW-0008-SM-5YY9L	NGFR	Cells - Cultured fibroblasts	0.07779
GTEX-12ZZW-0011-R10b-SM-5HL9X	NGFR	Brain - Frontal Cortex (BA9)	0.9962
GTEX-12ZZW-0011-R3a-SM-5DUWW	NGFR	Brain - Anterior cingulate cortex (BA24)	0.9965
GTEX-12ZZW-0011-R4a-SM-5DUX9	NGFR	Brain - Amygdala	0.3844
GTEX-12ZZW-0011-R5a-SM-5DUVN	NGFR	Brain - Caudate (basal ganglia)	1.769
GTEX-12ZZW-0011-R6a-SM-5DUVZ	NGFR	Brain - Nucleus accumbens (basal ganglia)	0.5336
GTEX-12ZZW-0011-R7a-SM-5DUWC	NGFR	Brain - Putamen (basal ganglia)	0.6709
GTEX-12ZZW-0426-SM-5GCO9	NGFR	Artery - Tibial	29.67
GTEX-12ZZW-0926-SM-5LZUD	NGFR	Lung	4.605
GTEX-12ZZW-1026-SM-5GCMM	NGFR	Heart - Left Ventricle	31.77
GTEX-12ZZW-1726-SM-5DUVD	NGFR	Esophagus - Mucosa	17.27
GTEX-12ZZW-2326-SM-5DUW2	NGFR	Adipose - Visceral (Omentum)	83.98
GTEX-12ZZW-2426-SM-5DUWE	NGFR	Colon - Sigmoid	64.17
GTEX-12ZZW-2926-SM-5LZUP	NGFR	Brain - Cortex	0.9558
GTEX-12ZZW-3026-SM-5LZW7	NGFR	Pituitary	14.13
GTEX-12ZZX-0005-SM-5O9A9	NGFR	Whole Blood	12.62
GTEX-12ZZX-0008-SM-5YY9N	NGFR	Cells - Cultured fibroblasts	0.537
GTEX-12ZZX-0011-R10b-SM-5DUWK	NGFR	Brain - Frontal Cortex (BA9)	0.7606
GTEX-12ZZX-0011-R11a-SM-5DUVJ	NGFR	Brain - Cerebellar Hemisphere	21.14
GTEX-12ZZX-0011-R1a-SM-5EQ6B	NGFR	Brain - Hippocampus	2.822
GTEX-12ZZX-0011-R2a-SM-5EGLG	NGFR	Brain - Substantia nigra	1.226
GTEX-12ZZX-0011-R3b-SM-5EGLH	NGFR	Brain - Anterior cingulate cortex (BA24)	1.679
GTEX-12ZZX-0011-R5a-SM-5HL89	NGFR	Brain - Caudate (basal ganglia)	0.2447
GTEX-12ZZX-0011-R6a-SM-5HL8L	NGFR	Brain - Nucleus accumbens (basal ganglia)	1.072
GTEX-12ZZX-0011-R7b-SM-5DUVV	NGFR	Brain - Putamen (basal ganglia)	0.9791
GTEX-12ZZX-0011-R8a-SM-5DUW8	NGFR	Brain - Hypothalamus	1.582
GTEX-12ZZX-0126-SM-5EGK9	NGFR	Skin - Sun Exposed (Lower leg)	24.15
GTEX-12ZZX-0226-SM-5DUXU	NGFR	Adipose - Subcutaneous	20.55
GTEX-12ZZX-0326-SM-5DUVH	NGFR	Muscle - Skeletal	35.02
GTEX-12ZZX-0426-SM-5DUVT	NGFR	Nerve - Tibial	369.1
GTEX-12ZZX-0526-SM-5DUW6	NGFR	Artery - Tibial	75.41
GTEX-12ZZX-0626-SM-5EQ46	NGFR	Artery - Coronary	90.52
GTEX-12ZZX-0726-SM-5EGKA	NGFR	Heart - Atrial Appendage	55.92
GTEX-12ZZX-1026-SM-5LZUW	NGFR	Artery - Aorta	95.02
GTEX-12ZZX-1126-SM-5EGKB	NGFR	Breast - Mammary Tissue	80.34
GTEX-12ZZX-1226-SM-5EGHS	NGFR	Thyroid	32.11
GTEX-12ZZX-1326-SM-5DUWI	NGFR	Esophagus - Mucosa	20.25
GTEX-12ZZX-1726-SM-5BC63	NGFR	Adipose - Visceral (Omentum)	28.92
GTEX-12ZZX-1926-SM-5EGKC	NGFR	Vagina	48.7
GTEX-12ZZX-2026-SM-5LZV9	NGFR	Ovary	4.702
GTEX-12ZZX-2126-SM-5LZVL	NGFR	Uterus	19.22
GTEX-12ZZX-2426-SM-5GCOE	NGFR	Skin - Not Sun Exposed (Suprapubic)	15.33
GTEX-12ZZX-2726-SM-5N9FT	NGFR	Colon - Sigmoid	37.95
GTEX-12ZZX-2826-SM-5BC6K	NGFR	Brain - Cerebellum	24.93
GTEX-12ZZX-2926-SM-5GCOQ	NGFR	Brain - Cortex	0.9471
GTEX-12ZZX-3026-SM-5GCP3	NGFR	Pituitary	107.5
GTEX-12ZZY-0008-SM-5YY9Q	NGFR	Cells - Cultured fibroblasts	1.8
GTEX-12ZZY-0011-R10b-SM-5HL7W	NGFR	Brain - Frontal Cortex (BA9)	0.4772
GTEX-12ZZY-0011-R5a-SM-5EGL9	NGFR	Brain - Caudate (basal ganglia)	1.371
GTEX-12ZZY-0011-R6b-SM-5EGLA	NGFR	Brain - Nucleus accumbens (basal ganglia)	1.262
GTEX-12ZZY-0011-R7a-SM-5EGLB	NGFR	Brain - Putamen (basal ganglia)	3.27
GTEX-12ZZY-0126-SM-5LZV2	NGFR	Testis	10.05
GTEX-12ZZY-0226-SM-5LZVE	NGFR	Skin - Sun Exposed (Lower leg)	15.79
GTEX-12ZZY-0326-SM-5LZVQ	NGFR	Adipose - Subcutaneous	30.64
GTEX-12ZZY-0426-SM-5LZW3	NGFR	Nerve - Tibial	177.7
GTEX-12ZZY-0526-SM-5EQ5H	NGFR	Artery - Tibial	43.89
GTEX-12ZZY-0626-SM-5EQ5T	NGFR	Muscle - Skeletal	3.367
GTEX-12ZZY-0726-SM-5EQ66	NGFR	Skin - Not Sun Exposed (Suprapubic)	21.52
GTEX-12ZZY-0826-SM-5EQMT	NGFR	Thyroid	31.21
GTEX-12ZZY-0926-SM-5EQ6I	NGFR	Lung	4.467
GTEX-12ZZY-1126-SM-5DUWQ	NGFR	Heart - Left Ventricle	3.6
GTEX-12ZZY-1226-SM-5GCNK	NGFR	Heart - Atrial Appendage	40.24
GTEX-12ZZY-1326-SM-5GCNW	NGFR	Artery - Aorta	10.18
GTEX-12ZZY-1426-SM-5N9EI	NGFR	Esophagus - Mucosa	11.06
GTEX-12ZZY-1526-SM-5LZWF	NGFR	Esophagus - Muscularis	21.95
GTEX-12ZZY-2726-SM-5EQ45	NGFR	Colon - Sigmoid	43.01
GTEX-12ZZY-2926-SM-5DUXO	NGFR	Brain - Cerebellum	25.02
GTEX-12ZZY-3026-SM-5GCOU	NGFR	Brain - Cortex	7.086
GTEX-12ZZY-3126-SM-5DUX3	NGFR	Pituitary	27.78
GTEX-12ZZZ-0008-SM-5YY9S	NGFR	Cells - Cultured fibroblasts	0.1474
GTEX-12ZZZ-0011-R10a-SM-5P9HC	NGFR	Brain - Frontal Cortex (BA9)	0.6446
GTEX-12ZZZ-0011-R11a-SM-5EGLC	NGFR	Brain - Cerebellar Hemisphere	14.14
GTEX-12ZZZ-0011-R3b-SM-5DUXK	NGFR	Brain - Anterior cingulate cortex (BA24)	0.9877
GTEX-12ZZZ-0011-R4b-SM-5DUV7	NGFR	Brain - Amygdala	0.739
GTEX-12ZZZ-0011-R5a-SM-5EQ4M	NGFR	Brain - Caudate (basal ganglia)	2.958
GTEX-12ZZZ-0011-R6b-SM-5EQ5B	NGFR	Brain - Nucleus accumbens (basal ganglia)	0.4779
GTEX-12ZZZ-0011-R7b-SM-5EGLE	NGFR	Brain - Putamen (basal ganglia)	1.128
GTEX-12ZZZ-0226-SM-59HKU	NGFR	Muscle - Skeletal	6.081
GTEX-12ZZZ-0526-SM-5DUX6	NGFR	Adipose - Subcutaneous	97.05
GTEX-12ZZZ-0626-SM-5DUXI	NGFR	Skin - Sun Exposed (Lower leg)	12.91
GTEX-12ZZZ-0726-SM-5GCNZ	NGFR	Skin - Not Sun Exposed (Suprapubic)	12.82
GTEX-12ZZZ-0926-SM-5N9EQ	NGFR	Adrenal Gland	40.02
GTEX-12ZZZ-1226-SM-59HK1	NGFR	Thyroid	52.34
GTEX-12ZZZ-1326-SM-59HKW	NGFR	Liver	12.66
GTEX-12ZZZ-1726-SM-59HK5	NGFR	Heart - Left Ventricle	2.412
GTEX-12ZZZ-2026-SM-5LZWJ	NGFR	Prostate	55.41
GTEX-12ZZZ-2426-SM-5GCNN	NGFR	Colon - Transverse	45.66
GTEX-12ZZZ-3026-SM-5BC67	NGFR	Brain - Cortex	1.003
GTEX-12ZZZ-3126-SM-5LZU6	NGFR	Brain - Cerebellum	21.37
GTEX-13111-0002-SM-5TDBU	NGFR	Cells - EBV-transformed lymphocytes	0.752
GTEX-13111-0005-SM-5NQ7Z	NGFR	Whole Blood	0.1122
GTEX-13111-0008-SM-5YY8R	NGFR	Cells - Cultured fibroblasts	0.1321
GTEX-13111-0126-SM-5EGHO	NGFR	Spleen	72.13
GTEX-13111-0226-SM-5EQ55	NGFR	Thyroid	99.18
GTEX-13111-0326-SM-5DUXF	NGFR	Adrenal Gland	23.09
GTEX-13111-0426-SM-5DUXR	NGFR	Lung	4.4
GTEX-13111-0526-SM-5LZVF	NGFR	Artery - Aorta	22.41
GTEX-13111-0626-SM-5LZVR	NGFR	Adipose - Visceral (Omentum)	25.01
GTEX-13111-0726-SM-5DUVE	NGFR	Colon - Transverse	4.861
GTEX-13111-0826-SM-5LZV3	NGFR	Esophagus - Mucosa	7.414
GTEX-13111-0926-SM-5DUVQ	NGFR	Esophagus - Muscularis	14.53
GTEX-13111-1126-SM-5GCMZ	NGFR	Esophagus - Gastroesophageal Junction	16.51
GTEX-13111-1226-SM-5GCNC	NGFR	Stomach	26.08
GTEX-13111-1326-SM-5GCNO	NGFR	Prostate	8.232
GTEX-13111-1426-SM-5DUW3	NGFR	Small Intestine - Terminal Ileum	30.84
GTEX-13111-1526-SM-5EGJX	NGFR	Testis	14.2
GTEX-13111-1626-SM-5EGJY	NGFR	Skin - Sun Exposed (Lower leg)	15.36
GTEX-13111-1726-SM-5EGJZ	NGFR	Adipose - Subcutaneous	21.25
GTEX-13111-1926-SM-5GCOL	NGFR	Colon - Sigmoid	26.67
GTEX-13111-2026-SM-5GCMN	NGFR	Nerve - Tibial	384.6
GTEX-13111-2126-SM-5LZU2	NGFR	Artery - Tibial	36.42
GTEX-13111-2226-SM-5LZUE	NGFR	Muscle - Skeletal	3.523
GTEX-13111-2326-SM-5LZUQ	NGFR	Minor Salivary Gland	61.88
GTEX-13112-0008-SM-5YY9M	NGFR	Cells - Cultured fibroblasts	0.3232
GTEX-13112-0011-R1b-SM-5HL7K	NGFR	Brain - Hippocampus	1.605
GTEX-13112-0011-R3b-SM-5HL9L	NGFR	Brain - Anterior cingulate cortex (BA24)	0.3987
GTEX-13112-0011-R4b-SM-5DUXL	NGFR	Brain - Amygdala	0.6994
GTEX-13112-0011-R5b-SM-5DUV8	NGFR	Brain - Caudate (basal ganglia)	0.4441
GTEX-13112-0011-R6b-SM-5DUVK	NGFR	Brain - Nucleus accumbens (basal ganglia)	0.3613
GTEX-13112-0011-R7b-SM-5DUVW	NGFR	Brain - Putamen (basal ganglia)	1.277
GTEX-13112-0011-R8b-SM-664OV	NGFR	Brain - Hypothalamus	0.9305
GTEX-13112-0126-SM-5P9IU	NGFR	Skin - Not Sun Exposed (Suprapubic)	13.52
GTEX-13112-0226-SM-5P9IV	NGFR	Testis	9.458
GTEX-13112-0326-SM-5P9IW	NGFR	Thyroid	26.53
GTEX-13112-0426-SM-5PNVC	NGFR	Heart - Left Ventricle	12.45
GTEX-13112-0526-SM-5EQ4S	NGFR	Heart - Atrial Appendage	41.15
GTEX-13112-1126-SM-5GCMY	NGFR	Adipose - Visceral (Omentum)	49.8
GTEX-13112-1426-SM-5EGH8	NGFR	Liver	23.22
GTEX-13112-2126-SM-5GCO4	NGFR	Kidney - Cortex	1.813
GTEX-13112-2626-SM-5BC66	NGFR	Muscle - Skeletal	3.174
GTEX-13112-2726-SM-5DUW5	NGFR	Adipose - Subcutaneous	11.96
GTEX-13112-2826-SM-5DUWH	NGFR	Skin - Sun Exposed (Lower leg)	6.285
GTEX-13112-2926-SM-5DUWT	NGFR	Brain - Cerebellum	9.77
GTEX-13112-3126-SM-5IFGP	NGFR	Pituitary	10.12
GTEX-13113-0006-SM-5NQ7X	NGFR	Whole Blood	0.03576
GTEX-13113-0008-SM-5YY9T	NGFR	Cells - Cultured fibroblasts	0.8632
GTEX-13113-0126-SM-5LZVX	NGFR	Thyroid	16.68
GTEX-13113-0526-SM-5GCN2	NGFR	Artery - Aorta	11.54
GTEX-13113-0626-SM-5GCP2	NGFR	Esophagus - Gastroesophageal Junction	20.04
GTEX-13113-0726-SM-5LZUF	NGFR	Stomach	2.336
GTEX-13113-1126-SM-5LZU9	NGFR	Adipose - Visceral (Omentum)	42.56
GTEX-13113-1226-SM-5EGHT	NGFR	Small Intestine - Terminal Ileum	4.841
GTEX-13113-1326-SM-5GCOI	NGFR	Liver	2.228
GTEX-13113-1426-SM-5EGHU	NGFR	Colon - Sigmoid	7.508
GTEX-13113-1526-SM-5EGHV	NGFR	Minor Salivary Gland	45.79
GTEX-13113-1626-SM-5EQ4I	NGFR	Skin - Not Sun Exposed (Suprapubic)	24.31
GTEX-13113-1826-SM-5LZW4	NGFR	Adipose - Subcutaneous	9.242
GTEX-13113-2026-SM-5LZU3	NGFR	Nerve - Tibial	1550
GTEX-13113-2126-SM-5EQ4U	NGFR	Artery - Tibial	19.94
GTEX-13113-5004-SM-79ONL	NGFR	Lung	0.7911
GTEX-13113-5010-SM-7RHFP	NGFR	Esophagus - Muscularis	20.04
GTEX-13113-5013-SM-7SB7G	NGFR	Breast - Mammary Tissue	28.27
GTEX-13113-5016-SM-7EPIP	NGFR	Skin - Sun Exposed (Lower leg)	25.27
GTEX-13113-5019-SM-7EPH2	NGFR	Muscle - Skeletal	7.594
GTEX-1313W-0006-SM-5O9B1	NGFR	Whole Blood	0.6472
GTEX-1313W-0008-SM-5YYAP	NGFR	Cells - Cultured fibroblasts	0.1906
GTEX-1313W-0011-R10b-SM-5DUXA	NGFR	Brain - Frontal Cortex (BA9)	0.5661
GTEX-1313W-0011-R11a-SM-5DUXN	NGFR	Brain - Cerebellar Hemisphere	14.32
GTEX-1313W-0011-R1b-SM-5EQ4A	NGFR	Brain - Hippocampus	3.561
GTEX-1313W-0011-R2a-SM-5EGLF	NGFR	Brain - Substantia nigra	5.749
GTEX-1313W-0011-R3a-SM-5EGLI	NGFR	Brain - Anterior cingulate cortex (BA24)	1.309
GTEX-1313W-0011-R4b-SM-5KLZV	NGFR	Brain - Amygdala	0.7424
GTEX-1313W-0011-R5b-SM-5L3EP	NGFR	Brain - Caudate (basal ganglia)	0.9049
GTEX-1313W-0011-R6a-SM-5K7XO	NGFR	Brain - Nucleus accumbens (basal ganglia)	0.467
GTEX-1313W-0011-R7b-SM-5DUWL	NGFR	Brain - Putamen (basal ganglia)	1.88
GTEX-1313W-0011-R8a-SM-5DUVM	NGFR	Brain - Hypothalamus	2.846
GTEX-1313W-0126-SM-5LZUN	NGFR	Skin - Sun Exposed (Lower leg)	19.92
GTEX-1313W-0226-SM-5LZV7	NGFR	Adipose - Subcutaneous	29.92
GTEX-1313W-0326-SM-5LZU5	NGFR	Nerve - Tibial	376.1
GTEX-1313W-0526-SM-5P9FZ	NGFR	Muscle - Skeletal	0.9643
GTEX-1313W-0626-SM-5EQ4H	NGFR	Skin - Not Sun Exposed (Suprapubic)	6.153
GTEX-1313W-0726-SM-5EGK1	NGFR	Thyroid	24.79
GTEX-1313W-0826-SM-5EQ4T	NGFR	Breast - Mammary Tissue	78.04
GTEX-1313W-0926-SM-5EQ56	NGFR	Lung	2.311
GTEX-1313W-1026-SM-5EQ5I	NGFR	Artery - Aorta	12.08
GTEX-1313W-1126-SM-5EQ5U	NGFR	Heart - Atrial Appendage	28.57
GTEX-1313W-1426-SM-5KLZU	NGFR	Heart - Left Ventricle	7.014
GTEX-1313W-1626-SM-5J1OE	NGFR	Adipose - Visceral (Omentum)	40.89
GTEX-1313W-2726-SM-5P9IX	NGFR	Ovary	1.034
GTEX-1313W-2826-SM-5P9G1	NGFR	Uterus	8.4
GTEX-1313W-3026-SM-5LZUZ	NGFR	Brain - Cerebellum	24.35
GTEX-1313W-3126-SM-5LZUI	NGFR	Brain - Cortex	3.714
GTEX-1313W-3226-SM-5LZUU	NGFR	Pituitary	26.12
GTEX-1314G-0005-SM-5NQ9O	NGFR	Whole Blood	0.7651
GTEX-1314G-0008-SM-5YY9K	NGFR	Cells - Cultured fibroblasts	0.2236
GTEX-1314G-0126-SM-5LZUL	NGFR	Heart - Left Ventricle	18.86
GTEX-1314G-1226-SM-5BC6D	NGFR	Breast - Mammary Tissue	31.89
GTEX-1314G-1326-SM-5BC6E	NGFR	Skin - Not Sun Exposed (Suprapubic)	34.43
GTEX-1314G-1526-SM-5EGK2	NGFR	Skin - Sun Exposed (Lower leg)	36.5
GTEX-1314G-1626-SM-5EQ67	NGFR	Adipose - Subcutaneous	39.26
GTEX-1314G-1726-SM-5LZUX	NGFR	Muscle - Skeletal	2.205
GTEX-1314G-1826-SM-5LZVA	NGFR	Nerve - Tibial	421
GTEX-1314G-1926-SM-5BC6F	NGFR	Artery - Tibial	16.95
GTEX-1314G-2026-SM-5LZUM	NGFR	Minor Salivary Gland	46.48
GTEX-131XE-0006-SM-5P9F9	NGFR	Whole Blood	0.09095
GTEX-131XE-0126-SM-5LZVC	NGFR	Thyroid	97.1
GTEX-131XE-0326-SM-5LZVO	NGFR	Liver	24.56
GTEX-131XE-0426-SM-5IJF4	NGFR	Testis	22.6
GTEX-131XE-0526-SM-5K7YT	NGFR	Heart - Atrial Appendage	32.87
GTEX-131XE-0626-SM-5HL98	NGFR	Heart - Left Ventricle	63.78
GTEX-131XE-0726-SM-5HL9K	NGFR	Lung	6.901
GTEX-131XE-0826-SM-5HL9W	NGFR	Colon - Transverse	7.005
GTEX-131XE-0926-SM-5HL7J	NGFR	Small Intestine - Terminal Ileum	20.44
GTEX-131XE-1026-SM-5EGKE	NGFR	Colon - Sigmoid	14.5
GTEX-131XE-1126-SM-5EGHW	NGFR	Spleen	47.19
GTEX-131XE-1226-SM-5EGKF	NGFR	Esophagus - Muscularis	23.31
GTEX-131XE-1426-SM-5HL7V	NGFR	Esophagus - Mucosa	3.204
GTEX-131XE-1526-SM-5KM1A	NGFR	Esophagus - Gastroesophageal Junction	18.16
GTEX-131XE-1926-SM-5IFER	NGFR	Pancreas	5.638
GTEX-131XE-2026-SM-5LZW1	NGFR	Adipose - Visceral (Omentum)	170.6
GTEX-131XE-2226-SM-5PNYX	NGFR	Stomach	20.14
GTEX-131XE-2326-SM-5PNZ2	NGFR	Skin - Sun Exposed (Lower leg)	14.67
GTEX-131XE-2426-SM-5EQ5V	NGFR	Adipose - Subcutaneous	60.16
GTEX-131XE-2526-SM-5EQ57	NGFR	Nerve - Tibial	926.5
GTEX-131XE-2626-SM-5PNYY	NGFR	Artery - Tibial	47.82
GTEX-131XE-2726-SM-5P9G7	NGFR	Muscle - Skeletal	3.582
GTEX-131XF-0006-SM-5P9HK	NGFR	Whole Blood	0.3065
GTEX-131XF-0008-SM-664MH	NGFR	Cells - Cultured fibroblasts	0.5075
GTEX-131XF-0126-SM-5DUVF	NGFR	Adrenal Gland	34.03
GTEX-131XF-0426-SM-5HL7U	NGFR	Heart - Atrial Appendage	23.29
GTEX-131XF-0526-SM-5HL87	NGFR	Artery - Coronary	51.51
GTEX-131XF-0626-SM-5GIDS	NGFR	Artery - Aorta	3.832
GTEX-131XF-0726-SM-5GIE5	NGFR	Adipose - Visceral (Omentum)	168.5
GTEX-131XF-0826-SM-5GICG	NGFR	Esophagus - Mucosa	5.518
GTEX-131XF-1026-SM-5BC6A	NGFR	Lung	10.43
GTEX-131XF-1126-SM-5HL8J	NGFR	Esophagus - Gastroesophageal Junction	16.02
GTEX-131XF-1226-SM-5HL8V	NGFR	Stomach	3.673
GTEX-131XF-1326-SM-5GCMQ	NGFR	Small Intestine - Terminal Ileum	4.712
GTEX-131XF-1426-SM-5BC68	NGFR	Pancreas	14.64
GTEX-131XF-1826-SM-5EGKG	NGFR	Thyroid	129.2
GTEX-131XF-2226-SM-5EQKG	NGFR	Adipose - Subcutaneous	35.56
GTEX-131XF-2326-SM-5BC6B	NGFR	Muscle - Skeletal	1.262
GTEX-131XF-2426-SM-5BC6C	NGFR	Nerve - Tibial	258.2
GTEX-131XF-2526-SM-5EQ68	NGFR	Artery - Tibial	49.3
GTEX-131XF-2626-SM-5EQ6K	NGFR	Skin - Not Sun Exposed (Suprapubic)	20.9
GTEX-131XF-2826-SM-5EGKH	NGFR	Minor Salivary Gland	33.39
GTEX-131XF-5001-SM-7DHLY	NGFR	Heart - Left Ventricle	5.758
GTEX-131XF-5007-SM-7PC34	NGFR	Esophagus - Muscularis	6.254
GTEX-131XF-5013-SM-7EWFI	NGFR	Prostate	72.56
GTEX-131XF-5016-SM-7MGWE	NGFR	Skin - Sun Exposed (Lower leg)	38.02
GTEX-131XG-0006-SM-5O9CE	NGFR	Whole Blood	0.103
GTEX-131XG-0008-SM-5YY9O	NGFR	Cells - Cultured fibroblasts	0.1608
GTEX-131XG-0126-SM-5K7UJ	NGFR	Adipose - Visceral (Omentum)	36.62
GTEX-131XG-0226-SM-5IFG1	NGFR	Thyroid	54.22
GTEX-131XG-0326-SM-5L3DX	NGFR	Skin - Not Sun Exposed (Suprapubic)	11.76
GTEX-131XG-0426-SM-5IFGD	NGFR	Spleen	24.96
GTEX-131XG-0526-SM-5DUWF	NGFR	Heart - Atrial Appendage	28.61
GTEX-131XG-0626-SM-5GCMP	NGFR	Heart - Left Ventricle	11.71
GTEX-131XG-0826-SM-5LZVS	NGFR	Artery - Coronary	14
GTEX-131XG-0926-SM-5LZW5	NGFR	Esophagus - Muscularis	16.29
GTEX-131XG-1026-SM-5GCMX	NGFR	Esophagus - Mucosa	4.94
GTEX-131XG-1126-SM-5DUWR	NGFR	Esophagus - Gastroesophageal Junction	34.37
GTEX-131XG-1226-SM-5EGH9	NGFR	Stomach	3.891
GTEX-131XG-1326-SM-5DUX4	NGFR	Adrenal Gland	27.38
GTEX-131XG-1426-SM-5GCMO	NGFR	Pancreas	2.827
GTEX-131XG-1526-SM-5GCNQ	NGFR	Colon - Sigmoid	26.42
GTEX-131XG-1726-SM-5LZUR	NGFR	Small Intestine - Terminal Ileum	12.38
GTEX-131XG-1826-SM-5LZV4	NGFR	Colon - Transverse	5.606
GTEX-131XG-1926-SM-5LZVG	NGFR	Ovary	20.87
GTEX-131XG-2026-SM-5GCN5	NGFR	Uterus	38.65
GTEX-131XG-2126-SM-5DUXG	NGFR	Vagina	32.62
GTEX-131XG-2226-SM-5DUXS	NGFR	Artery - Tibial	27.01
GTEX-131XG-2326-SM-5HL8F	NGFR	Muscle - Skeletal	0.2371
GTEX-131XG-2526-SM-5HL7F	NGFR	Nerve - Tibial	295.5
GTEX-131XG-2626-SM-5KM17	NGFR	Skin - Sun Exposed (Lower leg)	26.19
GTEX-131XH-0006-SM-5O98V	NGFR	Whole Blood	0.3952
GTEX-131XH-0008-SM-5YYAC	NGFR	Cells - Cultured fibroblasts	0.5764
GTEX-131XH-0011-R10a-SM-5EGLJ	NGFR	Brain - Frontal Cortex (BA9)	1.648
GTEX-131XH-0011-R11a-SM-5EGLN	NGFR	Brain - Cerebellar Hemisphere	32.34
GTEX-131XH-0011-R1a-SM-5DUWA	NGFR	Brain - Hippocampus	0.6459
GTEX-131XH-0011-R2b-SM-5DUVY	NGFR	Brain - Substantia nigra	4.164
GTEX-131XH-0011-R3b-SM-5DUWM	NGFR	Brain - Anterior cingulate cortex (BA24)	0.9873
GTEX-131XH-0011-R4b-SM-5DUWB	NGFR	Brain - Amygdala	2.352
GTEX-131XH-0011-R6a-SM-5KM2G	NGFR	Brain - Nucleus accumbens (basal ganglia)	0.819
GTEX-131XH-0011-R8a-SM-5EGLL	NGFR	Brain - Hypothalamus	2.452
GTEX-131XH-0126-SM-5LZUY	NGFR	Skin - Not Sun Exposed (Suprapubic)	47.96
GTEX-131XH-0226-SM-5LZVB	NGFR	Heart - Left Ventricle	3.19
GTEX-131XH-0426-SM-5DUWU	NGFR	Lung	18.07
GTEX-131XH-0526-SM-5DUX7	NGFR	Thyroid	94.18
GTEX-131XH-0626-SM-5LZWH	NGFR	Liver	7.072
GTEX-131XH-0826-SM-5GCN8	NGFR	Adipose - Visceral (Omentum)	17.47
GTEX-131XH-2226-SM-5DUXJ	NGFR	Skin - Sun Exposed (Lower leg)	44.57
GTEX-131XH-2426-SM-5PNZ6	NGFR	Artery - Tibial	55.19
GTEX-131XH-2526-SM-5GCND	NGFR	Nerve - Tibial	339.5
GTEX-131XH-2626-SM-5GCNP	NGFR	Minor Salivary Gland	12.38
GTEX-131XH-2726-SM-5GCO2	NGFR	Muscle - Skeletal	8.941
GTEX-131XH-2926-SM-5LZU4	NGFR	Brain - Cerebellum	36.86
GTEX-131XW-0006-SM-5O9AO	NGFR	Whole Blood	0.5989
GTEX-131XW-0008-SM-664MJ	NGFR	Cells - Cultured fibroblasts	2.326
GTEX-131XW-0011-R10a-SM-5DUVA	NGFR	Brain - Frontal Cortex (BA9)	0.4469
GTEX-131XW-0011-R11a-SM-5DUV9	NGFR	Brain - Cerebellar Hemisphere	3.414
GTEX-131XW-0011-R6b-SM-5K7XY	NGFR	Brain - Nucleus accumbens (basal ganglia)	0.3193
GTEX-131XW-0011-R8a-SM-5DUWY	NGFR	Brain - Hypothalamus	0.5093
GTEX-131XW-0011-R9a-SM-5N9EO	NGFR	Brain - Spinal cord (cervical c-1)	82.29
GTEX-131XW-0126-SM-5LZWD	NGFR	Nerve - Tibial	547.5
GTEX-131XW-0226-SM-5IJCA	NGFR	Artery - Tibial	19.83
GTEX-131XW-0326-SM-5KM1J	NGFR	Muscle - Skeletal	1.472
GTEX-131XW-0426-SM-5LZWP	NGFR	Skin - Sun Exposed (Lower leg)	27.09
GTEX-131XW-0526-SM-5PNXZ	NGFR	Adipose - Subcutaneous	40.67
GTEX-131XW-0626-SM-5PNVD	NGFR	Skin - Not Sun Exposed (Suprapubic)	19.13
GTEX-131XW-0726-SM-5EGK3	NGFR	Breast - Mammary Tissue	46.69
GTEX-131XW-1126-SM-5EGK4	NGFR	Lung	4.079
GTEX-131XW-2226-SM-5PNY1	NGFR	Artery - Aorta	8.715
GTEX-131XW-3126-SM-5LZUC	NGFR	Brain - Cortex	0.4039
GTEX-131XW-3226-SM-5LZUO	NGFR	Pituitary	13.22
GTEX-131YS-0005-SM-5NQAS	NGFR	Whole Blood	1.708
GTEX-131YS-0008-SM-5YY9Z	NGFR	Cells - Cultured fibroblasts	0.1462
GTEX-131YS-0011-R10b-SM-5EQ5N	NGFR	Brain - Frontal Cortex (BA9)	0.9147
GTEX-131YS-0011-R11b-SM-5EGLM	NGFR	Brain - Cerebellar Hemisphere	8.475
GTEX-131YS-0011-R1a-SM-5DUXC	NGFR	Brain - Hippocampus	0.9737
GTEX-131YS-0011-R3b-SM-5DUXB	NGFR	Brain - Anterior cingulate cortex (BA24)	1.245
GTEX-131YS-0011-R4a-SM-5DUVL	NGFR	Brain - Amygdala	0.9299
GTEX-131YS-0011-R5b-SM-5K7YB	NGFR	Brain - Caudate (basal ganglia)	0.9416
GTEX-131YS-0011-R7a-SM-5IJDA	NGFR	Brain - Putamen (basal ganglia)	2.031
GTEX-131YS-0011-R9b-SM-5EQLY	NGFR	Brain - Spinal cord (cervical c-1)	19.02
GTEX-131YS-0126-SM-5KM1M	NGFR	Skin - Sun Exposed (Lower leg)	32.24
GTEX-131YS-0226-SM-5IJEH	NGFR	Adipose - Subcutaneous	27.48
GTEX-131YS-0326-SM-5PNYW	NGFR	Nerve - Tibial	412.4
GTEX-131YS-0426-SM-5EQ4J	NGFR	Artery - Tibial	54.62
GTEX-131YS-0526-SM-5EGKJ	NGFR	Muscle - Skeletal	4.973
GTEX-131YS-0626-SM-5EGKL	NGFR	Breast - Mammary Tissue	62.95
GTEX-131YS-0726-SM-5P9G9	NGFR	Thyroid	26.27
GTEX-131YS-0826-SM-5PNYV	NGFR	Heart - Atrial Appendage	19.17
GTEX-131YS-0926-SM-5IJB9	NGFR	Lung	3.478
GTEX-131YS-1126-SM-5N9FQ	NGFR	Artery - Aorta	53.29
GTEX-131YS-1226-SM-5K7VE	NGFR	Artery - Coronary	28.91
GTEX-131YS-1426-SM-5IJF7	NGFR	Esophagus - Mucosa	10.18
GTEX-131YS-1626-SM-5HL6C	NGFR	Liver	17.96
GTEX-131YS-1726-SM-5HL7G	NGFR	Adipose - Visceral (Omentum)	19.69
GTEX-131YS-2026-SM-5P9J8	NGFR	Adrenal Gland	79.66
GTEX-131YS-2226-SM-5P9G8	NGFR	Ovary	2.347
GTEX-131YS-2326-SM-5IJFJ	NGFR	Uterus	6.302
GTEX-131YS-2426-SM-5J2OD	NGFR	Vagina	38.78
GTEX-131YS-2826-SM-5EQ47	NGFR	Skin - Not Sun Exposed (Suprapubic)	20.45
GTEX-131YS-2926-SM-5EGKI	NGFR	Colon - Sigmoid	21.5
GTEX-131YS-3026-SM-5EGHY	NGFR	Brain - Cerebellum	13.94
GTEX-131YS-3126-SM-5KLYT	NGFR	Brain - Cortex	0.3153
GTEX-131YS-3226-SM-5IFGV	NGFR	Pituitary	6.534
GTEX-132AR-0006-SM-5NQ7N	NGFR	Whole Blood	0.6895
GTEX-132AR-0008-SM-62LDH	NGFR	Cells - Cultured fibroblasts	0.334
GTEX-132AR-0226-SM-5IJBE	NGFR	Adipose - Subcutaneous	22.6
GTEX-132AR-0326-SM-5KM2C	NGFR	Skin - Not Sun Exposed (Suprapubic)	66.56
GTEX-132AR-0426-SM-5IFH8	NGFR	Liver	15.41
GTEX-132AR-0526-SM-5J2MJ	NGFR	Adipose - Visceral (Omentum)	314.3
GTEX-132AR-0726-SM-5EQ6J	NGFR	Artery - Tibial	99.11
GTEX-132AR-0826-SM-5EGK6	NGFR	Breast - Mammary Tissue	27.26
GTEX-132AR-1026-SM-5PNVL	NGFR	Muscle - Skeletal	5.219
GTEX-132AR-1126-SM-5P9GA	NGFR	Thyroid	101.5
GTEX-132AR-1326-SM-5K7YC	NGFR	Artery - Coronary	77.68
GTEX-132AR-1426-SM-5IFF1	NGFR	Ovary	1.136
GTEX-132AR-1526-SM-5KM1L	NGFR	Uterus	8.351
GTEX-132AR-1726-SM-5EGHQ	NGFR	Adrenal Gland	27.37
GTEX-132AR-1826-SM-5EGHR	NGFR	Pancreas	20.17
GTEX-132AR-1926-SM-5EGK5	NGFR	Heart - Atrial Appendage	47.87
GTEX-132AR-2026-SM-5IJG4	NGFR	Heart - Left Ventricle	11.1
GTEX-132AR-2126-SM-5K7XG	NGFR	Artery - Aorta	22.65
GTEX-132AR-2226-SM-5J2NT	NGFR	Esophagus - Mucosa	18.36
GTEX-132AR-2326-SM-5IJDY	NGFR	Esophagus - Muscularis	30.66
GTEX-132AR-2426-SM-5IFFD	NGFR	Stomach	13.67
GTEX-132AR-2526-SM-5PNVM	NGFR	Esophagus - Gastroesophageal Junction	34
GTEX-132AR-2726-SM-5PNVN	NGFR	Colon - Transverse	2.354
GTEX-132AR-2826-SM-5IJFV	NGFR	Colon - Sigmoid	33.57
GTEX-132NY-0005-SM-5O9AC	NGFR	Whole Blood	0.6111
GTEX-132NY-0008-SM-62LFX	NGFR	Cells - Cultured fibroblasts	0.2036
GTEX-132NY-0326-SM-5IJBL	NGFR	Skin - Sun Exposed (Lower leg)	19.24
GTEX-132NY-0526-SM-5EQ4V	NGFR	Nerve - Tibial	339.8
GTEX-132NY-0626-SM-5L3D9	NGFR	Artery - Tibial	43.5
GTEX-132NY-0726-SM-5KLZM	NGFR	Muscle - Skeletal	3.717
GTEX-132NY-0826-SM-5K7Y7	NGFR	Breast - Mammary Tissue	15.73
GTEX-132NY-0926-SM-5P9G3	NGFR	Liver	14.87
GTEX-132NY-1026-SM-5P9IY	NGFR	Thyroid	40.19
GTEX-132NY-1126-SM-5PNVE	NGFR	Adipose - Visceral (Omentum)	33.32
GTEX-132NY-1226-SM-5PNVF	NGFR	Lung	13.82
GTEX-132NY-1426-SM-5J1MJ	NGFR	Heart - Atrial Appendage	46.64
GTEX-132NY-1726-SM-5EGKK	NGFR	Heart - Left Ventricle	10.64
GTEX-132NY-2026-SM-5L3FM	NGFR	Esophagus - Gastroesophageal Junction	27.41
GTEX-132NY-2226-SM-5J2LZ	NGFR	Adrenal Gland	39.83
GTEX-132NY-2726-SM-5PNY2	NGFR	Colon - Sigmoid	42.51
GTEX-132NY-2826-SM-5P9G2	NGFR	Prostate	11.37
GTEX-132Q8-0006-SM-5NQA4	NGFR	Whole Blood	0.7479
GTEX-132Q8-0008-SM-5ZZUC	NGFR	Cells - Cultured fibroblasts	0.5218
GTEX-132Q8-0011-R10b-SM-5DUWZ	NGFR	Brain - Frontal Cortex (BA9)	1.869
GTEX-132Q8-0011-R11b-SM-5DUW9	NGFR	Brain - Cerebellar Hemisphere	8.618
GTEX-132Q8-0011-R1a-SM-5EGLK	NGFR	Brain - Hippocampus	2.221
GTEX-132Q8-0011-R2b-SM-5EQ5Z	NGFR	Brain - Substantia nigra	15.72
GTEX-132Q8-0011-R5a-SM-5IJDM	NGFR	Brain - Caudate (basal ganglia)	2.614
GTEX-132Q8-0011-R6a-SM-5K7YN	NGFR	Brain - Nucleus accumbens (basal ganglia)	1.422
GTEX-132Q8-0011-R7b-SM-5N9F1	NGFR	Brain - Putamen (basal ganglia)	2.422
GTEX-132Q8-0011-R8b-SM-5DUWX	NGFR	Brain - Hypothalamus	2.087
GTEX-132Q8-0526-SM-5IJBQ	NGFR	Artery - Tibial	55.19
GTEX-132Q8-0626-SM-5L3F3	NGFR	Muscle - Skeletal	16.93
GTEX-132Q8-1126-SM-5K7XS	NGFR	Heart - Atrial Appendage	32.92
GTEX-132Q8-1426-SM-5EGK7	NGFR	Breast - Mammary Tissue	29.93
GTEX-132Q8-1726-SM-5EGK8	NGFR	Adipose - Visceral (Omentum)	48.79
GTEX-132Q8-1826-SM-5EGIY	NGFR	Esophagus - Mucosa	13.83
GTEX-132Q8-2926-SM-5IFFP	NGFR	Brain - Cerebellum	8.245
GTEX-132Q8-3026-SM-5PNVG	NGFR	Brain - Cortex	1.815
GTEX-132QS-0001-SM-62LDA	NGFR	Cells - EBV-transformed lymphocytes	4.596
GTEX-132QS-0005-SM-5LZXK	NGFR	Whole Blood	0.09013
GTEX-132QS-0008-SM-5ZZUB	NGFR	Cells - Cultured fibroblasts	0.7763
GTEX-132QS-0126-SM-5IFH9	NGFR	Adrenal Gland	19.44
GTEX-132QS-0226-SM-5IFFZ	NGFR	Spleen	59.83
GTEX-132QS-0326-SM-5IJFN	NGFR	Thyroid	133
GTEX-132QS-0426-SM-5KLZ6	NGFR	Heart - Left Ventricle	22.03
GTEX-132QS-0526-SM-5IJC7	NGFR	Heart - Atrial Appendage	32.09
GTEX-132QS-0626-SM-62LFM	NGFR	Artery - Aorta	23.99
GTEX-132QS-0726-SM-5IJE9	NGFR	Lung	4.132
GTEX-132QS-0826-SM-5K7WV	NGFR	Adipose - Visceral (Omentum)	92.97
GTEX-132QS-0926-SM-5P9GB	NGFR	Pancreas	16.86
GTEX-132QS-1126-SM-5P9GC	NGFR	Prostate	46.88
GTEX-132QS-1226-SM-5P9GD	NGFR	Testis	20.45
GTEX-132QS-1426-SM-5P9GE	NGFR	Esophagus - Mucosa	8.515
GTEX-132QS-1526-SM-5J2MV	NGFR	Esophagus - Muscularis	35.51
GTEX-132QS-1626-SM-5K7YZ	NGFR	Esophagus - Gastroesophageal Junction	28.43
GTEX-132QS-1826-SM-5IFFN	NGFR	Stomach	1.482
GTEX-132QS-2426-SM-62LFI	NGFR	Nerve - Tibial	566
GTEX-132QS-2526-SM-62LFJ	NGFR	Adipose - Subcutaneous	19.87
GTEX-1339X-0005-SM-5O9CQ	NGFR	Whole Blood	0.1462
GTEX-1339X-0008-SM-5ZZUL	NGFR	Cells - Cultured fibroblasts	3.042
GTEX-1339X-0326-SM-5K7Z8	NGFR	Heart - Atrial Appendage	29.16
GTEX-1339X-0426-SM-5KLZY	NGFR	Heart - Left Ventricle	13.02
GTEX-1339X-0526-SM-5KLYW	NGFR	Artery - Aorta	10.75
GTEX-1339X-0626-SM-5IJER	NGFR	Lung	2.185
GTEX-1339X-0726-SM-5L3FF	NGFR	Adipose - Visceral (Omentum)	55.73
GTEX-1339X-0826-SM-5J2O6	NGFR	Adrenal Gland	26.12
GTEX-1339X-1026-SM-5IFH5	NGFR	Pancreas	8.744
GTEX-1339X-1126-SM-5J2OI	NGFR	Esophagus - Gastroesophageal Junction	55.37
GTEX-1339X-1426-SM-5K7YO	NGFR	Stomach	35.81
GTEX-1339X-1626-SM-5IJDN	NGFR	Colon - Transverse	22.67
GTEX-1339X-1726-SM-5P9J9	NGFR	Colon - Sigmoid	18.06
GTEX-1339X-1926-SM-5PNVP	NGFR	Testis	22.34
GTEX-1339X-2326-SM-5HL5B	NGFR	Minor Salivary Gland	47.94
GTEX-1339X-2426-SM-5KLYU	NGFR	Muscle - Skeletal	1.091
GTEX-1339X-2626-SM-5K7YX	NGFR	Artery - Tibial	22.41
GTEX-1339X-2726-SM-5PNYU	NGFR	Nerve - Tibial	519.6
GTEX-133LE-0008-SM-62LDD	NGFR	Cells - Cultured fibroblasts	3.259
GTEX-133LE-0226-SM-5PNY3	NGFR	Artery - Aorta	24.86
GTEX-133LE-0326-SM-5P9G4	NGFR	Thyroid	69.24
GTEX-133LE-0526-SM-5N9EJ	NGFR	Lung	1.729
GTEX-133LE-0626-SM-5IFFJ	NGFR	Esophagus - Mucosa	14.49
GTEX-133LE-0726-SM-5P9IZ	NGFR	Esophagus - Muscularis	23.57
GTEX-133LE-0926-SM-5P9J1	NGFR	Adipose - Visceral (Omentum)	107.9
GTEX-133LE-1226-SM-5IFGC	NGFR	Ovary	5.987
GTEX-133LE-1326-SM-5IFGO	NGFR	Stomach	4.946
GTEX-133LE-1426-SM-5IFH1	NGFR	Small Intestine - Terminal Ileum	3.282
GTEX-133LE-1526-SM-5IFEN	NGFR	Colon - Transverse	2.881
GTEX-133LE-1726-SM-5K7VQ	NGFR	Breast - Mammary Tissue	69.06
GTEX-133LE-1826-SM-5J1MV	NGFR	Skin - Sun Exposed (Lower leg)	16.4
GTEX-133LE-1926-SM-5N9FV	NGFR	Adipose - Subcutaneous	30.13
GTEX-133LE-2026-SM-5K7WM	NGFR	Muscle - Skeletal	9.571
[truncated: 15,383 more rows]
