# Supplementary material for: Revisiting the expression of BDNF and its receptors in mammalian development
Source: Front Mol Neurosci. 2023 Jun 22;16:1182499. doi: 10.3389/fnmol.2023.1182499 (PMC10325033; doi:10.3389/fnmol.2023.1182499)
Supplement: Supplementary file 14 [file Data_Sheet_13.XLSX]

## Sheet: Data origin
Data origin	Accession nr.	Organism	Organism2
Cardoso-Moreira et al. (2019)	E-MTAB-6811	Rattus norvegicus	Rat
Cardoso-Moreira et al. (2019)	E-MTAB-6782	Oryctolagus cuniculus	Rabbit
Cardoso-Moreira et al. (2019)	E-MTAB-6798	Mus musculus	Mouse
Cardoso-Moreira et al. (2019)	E-MTAB-6833	Monodelphis domestica	Opossum
Cardoso-Moreira et al. (2019)	E-MTAB-6813	Macaca mulatta	Rhesus macaque
Cardoso-Moreira et al. (2019)	E-MTAB-6814	Homo sapiens	Human

## Sheet: Human BDNF counts
Data origin	Accession nr.	Run_ID	Organism	Tissue	Age	Gene	Exon	Norm_CPM	Organism2
Cardoso-Moreira et al. (2019)	E-MTAB-6814	ERR2598051	Homo sapiens	forebrain	Embryo	BDNF	BDNF_CDS	0.103387	Human
Cardoso-Moreira et al. (2019)	E-MTAB-6814	ERR2598056	Homo sapiens	hindbrain	Embryo	BDNF	BDNF_CDS	2.26396	Human
Cardoso-Moreira et al. (2019)	E-MTAB-6814	ERR2598057	Homo sapiens	hindbrain	Embryo	BDNF	BDNF_CDS	4.86873	Human
Cardoso-Moreira et al. (2019)	E-MTAB-6814	ERR2598069	Homo sapiens	forebrain	Embryo	BDNF	BDNF_CDS	0.0706488	Human
Cardoso-Moreira et al. (2019)	E-MTAB-6814	ERR2598070	Homo sapiens	forebrain	Embryo	BDNF	BDNF_CDS	0.0801752	Human
Cardoso-Moreira et al. (2019)	E-MTAB-6814	ERR2598071	Homo sapiens	forebrain	Embryo	BDNF	BDNF_CDS	0.701428	Human
Cardoso-Moreira et al. (2019)	E-MTAB-6814	ERR2598072	Homo sapiens	forebrain	Embryo	BDNF	BDNF_CDS	0.474466	Human
Cardoso-Moreira et al. (2019)	E-MTAB-6814	ERR2598077	Homo sapiens	hindbrain	Embryo	BDNF	BDNF_CDS	2.39689	Human
Cardoso-Moreira et al. (2019)	E-MTAB-6814	ERR2598078	Homo sapiens	hindbrain	Embryo	BDNF	BDNF_CDS	0.986624	Human
Cardoso-Moreira et al. (2019)	E-MTAB-6814	ERR2598079	Homo sapiens	hindbrain	Embryo	BDNF	BDNF_CDS	4.50226	Human
Cardoso-Moreira et al. (2019)	E-MTAB-6814	ERR2598080	Homo sapiens	hindbrain	Embryo	BDNF	BDNF_CDS	10.5976	Human
Cardoso-Moreira et al. (2019)	E-MTAB-6814	ERR2598089	Homo sapiens	forebrain	Embryo	BDNF	BDNF_CDS	0.0697521	Human
Cardoso-Moreira et al. (2019)	E-MTAB-6814	ERR2598092	Homo sapiens	hindbrain	Embryo	BDNF	BDNF_CDS	4.73198	Human
Cardoso-Moreira et al. (2019)	E-MTAB-6814	ERR2598093	Homo sapiens	hindbrain	Embryo	BDNF	BDNF_CDS	2.43342	Human
Cardoso-Moreira et al. (2019)	E-MTAB-6814	ERR2598094	Homo sapiens	hindbrain	Embryo	BDNF	BDNF_CDS	0.548819	Human
Cardoso-Moreira et al. (2019)	E-MTAB-6814	ERR2598102	Homo sapiens	forebrain	Embryo	BDNF	BDNF_CDS	0.589232	Human
Cardoso-Moreira et al. (2019)	E-MTAB-6814	ERR2598103	Homo sapiens	forebrain	Embryo	BDNF	BDNF_CDS	3.51663	Human
Cardoso-Moreira et al. (2019)	E-MTAB-6814	ERR2598104	Homo sapiens	forebrain	Embryo	BDNF	BDNF_CDS	2.74711	Human
Cardoso-Moreira et al. (2019)	E-MTAB-6814	ERR2598109	Homo sapiens	hindbrain	Embryo	BDNF	BDNF_CDS	4.82426	Human
Cardoso-Moreira et al. (2019)	E-MTAB-6814	ERR2598110	Homo sapiens	hindbrain	Embryo	BDNF	BDNF_CDS	6.33486	Human
Cardoso-Moreira et al. (2019)	E-MTAB-6814	ERR2598111	Homo sapiens	hindbrain	Embryo	BDNF	BDNF_CDS	8.01213	Human
Cardoso-Moreira et al. (2019)	E-MTAB-6814	ERR2598120	Homo sapiens	forebrain	Embryo	BDNF	BDNF_CDS	0.174069	Human
Cardoso-Moreira et al. (2019)	E-MTAB-6814	ERR2598121	Homo sapiens	forebrain	Embryo	BDNF	BDNF_CDS	0.214941	Human
Cardoso-Moreira et al. (2019)	E-MTAB-6814	ERR2598125	Homo sapiens	hindbrain	Embryo	BDNF	BDNF_CDS	3.34131	Human
Cardoso-Moreira et al. (2019)	E-MTAB-6814	ERR2598126	Homo sapiens	hindbrain	Embryo	BDNF	BDNF_CDS	3.2132	Human
Cardoso-Moreira et al. (2019)	E-MTAB-6814	ERR2598127	Homo sapiens	hindbrain	Embryo	BDNF	BDNF_CDS	0.759269	Human
Cardoso-Moreira et al. (2019)	E-MTAB-6814	ERR2598137	Homo sapiens	forebrain	Embryo	BDNF	BDNF_CDS	0	Human
Cardoso-Moreira et al. (2019)	E-MTAB-6814	ERR2598148	Homo sapiens	forebrain	Embryo	BDNF	BDNF_CDS	3.77669	Human
Cardoso-Moreira et al. (2019)	E-MTAB-6814	ERR2598149	Homo sapiens	forebrain	Embryo	BDNF	BDNF_CDS	0.0518044	Human
Cardoso-Moreira et al. (2019)	E-MTAB-6814	ERR2598150	Homo sapiens	forebrain	Embryo	BDNF	BDNF_CDS	7.29499	Human
Cardoso-Moreira et al. (2019)	E-MTAB-6814	ERR2598151	Homo sapiens	forebrain	Embryo	BDNF	BDNF_CDS	1.77553	Human
Cardoso-Moreira et al. (2019)	E-MTAB-6814	ERR2598152	Homo sapiens	forebrain	Embryo	BDNF	BDNF_CDS	0.146944	Human
Cardoso-Moreira et al. (2019)	E-MTAB-6814	ERR2598164	Homo sapiens	forebrain	Early embryo	BDNF	BDNF_CDS	1.94747	Human
Cardoso-Moreira et al. (2019)	E-MTAB-6814	ERR2598165	Homo sapiens	forebrain	Early embryo	BDNF	BDNF_CDS	2.37043	Human
Cardoso-Moreira et al. (2019)	E-MTAB-6814	ERR2598166	Homo sapiens	forebrain	Early embryo	BDNF	BDNF_CDS	2.13973	Human
Cardoso-Moreira et al. (2019)	E-MTAB-6814	ERR2598169	Homo sapiens	hindbrain	Early embryo	BDNF	BDNF_CDS	0.507213	Human
Cardoso-Moreira et al. (2019)	E-MTAB-6814	ERR2598170	Homo sapiens	hindbrain	Early embryo	BDNF	BDNF_CDS	3.13067	Human
Cardoso-Moreira et al. (2019)	E-MTAB-6814	ERR2598171	Homo sapiens	hindbrain	Early embryo	BDNF	BDNF_CDS	3.4718	Human
Cardoso-Moreira et al. (2019)	E-MTAB-6814	ERR2598180	Homo sapiens	forebrain	Early embryo	BDNF	BDNF_CDS	1.65427	Human
Cardoso-Moreira et al. (2019)	E-MTAB-6814	ERR2598181	Homo sapiens	forebrain	Early embryo	BDNF	BDNF_CDS	1.65985	Human
Cardoso-Moreira et al. (2019)	E-MTAB-6814	ERR2598184	Homo sapiens	hindbrain	Early embryo	BDNF	BDNF_CDS	1.76853	Human
Cardoso-Moreira et al. (2019)	E-MTAB-6814	ERR2598185	Homo sapiens	hindbrain	Early embryo	BDNF	BDNF_CDS	1.22895	Human
Cardoso-Moreira et al. (2019)	E-MTAB-6814	ERR2598195	Homo sapiens	hindbrain	Early embryo	BDNF	BDNF_CDS	1.30236	Human
Cardoso-Moreira et al. (2019)	E-MTAB-6814	ERR2598196	Homo sapiens	hindbrain	Early embryo	BDNF	BDNF_CDS	1.98902	Human
Cardoso-Moreira et al. (2019)	E-MTAB-6814	ERR2598197	Homo sapiens	hindbrain	Early embryo	BDNF	BDNF_CDS	1.45044	Human
Cardoso-Moreira et al. (2019)	E-MTAB-6814	ERR2598198	Homo sapiens	hindbrain	Early embryo	BDNF	BDNF_CDS	2.13688	Human
Cardoso-Moreira et al. (2019)	E-MTAB-6814	ERR2598206	Homo sapiens	forebrain	Early embryo	BDNF	BDNF_CDS	0.31072	Human
Cardoso-Moreira et al. (2019)	E-MTAB-6814	ERR2598207	Homo sapiens	forebrain	Early embryo	BDNF	BDNF_CDS	0.440395	Human
Cardoso-Moreira et al. (2019)	E-MTAB-6814	ERR2598208	Homo sapiens	forebrain	Early embryo	BDNF	BDNF_CDS	0.612533	Human
Cardoso-Moreira et al. (2019)	E-MTAB-6814	ERR2598212	Homo sapiens	hindbrain	Early embryo	BDNF	BDNF_CDS	6.68839	Human
Cardoso-Moreira et al. (2019)	E-MTAB-6814	ERR2598213	Homo sapiens	hindbrain	Early embryo	BDNF	BDNF_CDS	1.54624	Human
Cardoso-Moreira et al. (2019)	E-MTAB-6814	ERR2598214	Homo sapiens	hindbrain	Early embryo	BDNF	BDNF_CDS	2.78767	Human
Cardoso-Moreira et al. (2019)	E-MTAB-6814	ERR2598226	Homo sapiens	forebrain	Early embryo	BDNF	BDNF_CDS	0.518024	Human
Cardoso-Moreira et al. (2019)	E-MTAB-6814	ERR2598227	Homo sapiens	forebrain	Early embryo	BDNF	BDNF_CDS	7.38344	Human
Cardoso-Moreira et al. (2019)	E-MTAB-6814	ERR2598228	Homo sapiens	forebrain	Early embryo	BDNF	BDNF_CDS	0.803066	Human
Cardoso-Moreira et al. (2019)	E-MTAB-6814	ERR2598229	Homo sapiens	forebrain	Early embryo	BDNF	BDNF_CDS	1.36741	Human
Cardoso-Moreira et al. (2019)	E-MTAB-6814	ERR2598235	Homo sapiens	hindbrain	Early embryo	BDNF	BDNF_CDS	1.99523	Human
Cardoso-Moreira et al. (2019)	E-MTAB-6814	ERR2598236	Homo sapiens	hindbrain	Early embryo	BDNF	BDNF_CDS	5.88323	Human
Cardoso-Moreira et al. (2019)	E-MTAB-6814	ERR2598237	Homo sapiens	hindbrain	Early embryo	BDNF	BDNF_CDS	2.45648	Human
Cardoso-Moreira et al. (2019)	E-MTAB-6814	ERR2598238	Homo sapiens	hindbrain	Early embryo	BDNF	BDNF_CDS	1.59826	Human
Cardoso-Moreira et al. (2019)	E-MTAB-6814	ERR2598250	Homo sapiens	forebrain	Early embryo	BDNF	BDNF_CDS	0.357015	Human
Cardoso-Moreira et al. (2019)	E-MTAB-6814	ERR2598251	Homo sapiens	forebrain	Early embryo	BDNF	BDNF_CDS	0.459908	Human
Cardoso-Moreira et al. (2019)	E-MTAB-6814	ERR2598252	Homo sapiens	forebrain	Early embryo	BDNF	BDNF_CDS	0.0821041	Human
Cardoso-Moreira et al. (2019)	E-MTAB-6814	ERR2598256	Homo sapiens	hindbrain	Early embryo	BDNF	BDNF_CDS	3.12719	Human
Cardoso-Moreira et al. (2019)	E-MTAB-6814	ERR2598257	Homo sapiens	hindbrain	Early embryo	BDNF	BDNF_CDS	4.38918	Human
Cardoso-Moreira et al. (2019)	E-MTAB-6814	ERR2598266	Homo sapiens	forebrain	Adolescent	BDNF	BDNF_CDS	12.852	Human
Cardoso-Moreira et al. (2019)	E-MTAB-6814	ERR2598267	Homo sapiens	forebrain	Adolescent	BDNF	BDNF_CDS	17.4769	Human
Cardoso-Moreira et al. (2019)	E-MTAB-6814	ERR2598268	Homo sapiens	forebrain	Adolescent	BDNF	BDNF_CDS	3.32758	Human
Cardoso-Moreira et al. (2019)	E-MTAB-6814	ERR2598269	Homo sapiens	forebrain	Adolescent	BDNF	BDNF_CDS	11.1513	Human
Cardoso-Moreira et al. (2019)	E-MTAB-6814	ERR2598271	Homo sapiens	hindbrain	Adolescent	BDNF	BDNF_CDS	5.70146	Human
Cardoso-Moreira et al. (2019)	E-MTAB-6814	ERR2598272	Homo sapiens	hindbrain	Adolescent	BDNF	BDNF_CDS	11.4557	Human
Cardoso-Moreira et al. (2019)	E-MTAB-6814	ERR2598273	Homo sapiens	hindbrain	Adolescent	BDNF	BDNF_CDS	17.5839	Human
Cardoso-Moreira et al. (2019)	E-MTAB-6814	ERR2598274	Homo sapiens	hindbrain	Adolescent	BDNF	BDNF_CDS	6.87729	Human
Cardoso-Moreira et al. (2019)	E-MTAB-6814	ERR2598280	Homo sapiens	forebrain	Middle age	BDNF	BDNF_CDS	6.69347	Human
Cardoso-Moreira et al. (2019)	E-MTAB-6814	ERR2598281	Homo sapiens	forebrain	Middle age	BDNF	BDNF_CDS	14.8418	Human
Cardoso-Moreira et al. (2019)	E-MTAB-6814	ERR2598282	Homo sapiens	hindbrain	Middle age	BDNF	BDNF_CDS	4.26984	Human
Cardoso-Moreira et al. (2019)	E-MTAB-6814	ERR2598283	Homo sapiens	hindbrain	Middle age	BDNF	BDNF_CDS	9.83115	Human
Cardoso-Moreira et al. (2019)	E-MTAB-6814	ERR2598288	Homo sapiens	forebrain	Infant	BDNF	BDNF_CDS	12.6917	Human
Cardoso-Moreira et al. (2019)	E-MTAB-6814	ERR2598293	Homo sapiens	hindbrain	Infant	BDNF	BDNF_CDS	2.03848	Human
Cardoso-Moreira et al. (2019)	E-MTAB-6814	ERR2598294	Homo sapiens	hindbrain	Infant	BDNF	BDNF_CDS	3.99041	Human
Cardoso-Moreira et al. (2019)	E-MTAB-6814	ERR2598295	Homo sapiens	hindbrain	Infant	BDNF	BDNF_CDS	8.46924	Human
Cardoso-Moreira et al. (2019)	E-MTAB-6814	ERR2598305	Homo sapiens	forebrain	Middle age	BDNF	BDNF_CDS	10.2178	Human
Cardoso-Moreira et al. (2019)	E-MTAB-6814	ERR2598306	Homo sapiens	forebrain	Middle age	BDNF	BDNF_CDS	12.0107	Human
Cardoso-Moreira et al. (2019)	E-MTAB-6814	ERR2598308	Homo sapiens	hindbrain	Middle age	BDNF	BDNF_CDS	10.3086	Human
Cardoso-Moreira et al. (2019)	E-MTAB-6814	ERR2598309	Homo sapiens	hindbrain	Middle age	BDNF	BDNF_CDS	8.58367	Human
Cardoso-Moreira et al. (2019)	E-MTAB-6814	ERR2598312	Homo sapiens	forebrain	Infant	BDNF	BDNF_CDS	3.99513	Human
Cardoso-Moreira et al. (2019)	E-MTAB-6814	ERR2598313	Homo sapiens	forebrain	Infant	BDNF	BDNF_CDS	1.36027	Human
Cardoso-Moreira et al. (2019)	E-MTAB-6814	ERR2598314	Homo sapiens	forebrain	Infant	BDNF	BDNF_CDS	0.431964	Human
Cardoso-Moreira et al. (2019)	E-MTAB-6814	ERR2598318	Homo sapiens	hindbrain	Infant	BDNF	BDNF_CDS	2.49574	Human
Cardoso-Moreira et al. (2019)	E-MTAB-6814	ERR2598319	Homo sapiens	hindbrain	Infant	BDNF	BDNF_CDS	5.54822	Human
Cardoso-Moreira et al. (2019)	E-MTAB-6814	ERR2598320	Homo sapiens	hindbrain	Infant	BDNF	BDNF_CDS	1.67225	Human
Cardoso-Moreira et al. (2019)	E-MTAB-6814	ERR2598321	Homo sapiens	hindbrain	Infant	BDNF	BDNF_CDS	0.111256	Human
Cardoso-Moreira et al. (2019)	E-MTAB-6814	ERR2598322	Homo sapiens	hindbrain	Infant	BDNF	BDNF_CDS	0.821847	Human
Cardoso-Moreira et al. (2019)	E-MTAB-6814	ERR2598328	Homo sapiens	forebrain	School age	BDNF	BDNF_CDS	2.07609	Human
Cardoso-Moreira et al. (2019)	E-MTAB-6814	ERR2598329	Homo sapiens	forebrain	School age	BDNF	BDNF_CDS	13.7831	Human
Cardoso-Moreira et al. (2019)	E-MTAB-6814	ERR2598330	Homo sapiens	hindbrain	School age	BDNF	BDNF_CDS	4.24541	Human
Cardoso-Moreira et al. (2019)	E-MTAB-6814	ERR2598331	Homo sapiens	hindbrain	School age	BDNF	BDNF_CDS	10.2894	Human
Cardoso-Moreira et al. (2019)	E-MTAB-6814	ERR2598332	Homo sapiens	hindbrain	School age	BDNF	BDNF_CDS	14.5807	Human
Cardoso-Moreira et al. (2019)	E-MTAB-6814	ERR2598335	Homo sapiens	forebrain	Toddler	BDNF	BDNF_CDS	9.97017	Human
Cardoso-Moreira et al. (2019)	E-MTAB-6814	ERR2598336	Homo sapiens	forebrain	Toddler	BDNF	BDNF_CDS	14.0255	Human
Cardoso-Moreira et al. (2019)	E-MTAB-6814	ERR2598337	Homo sapiens	forebrain	Toddler	BDNF	BDNF_CDS	7.94548	Human
Cardoso-Moreira et al. (2019)	E-MTAB-6814	ERR2598340	Homo sapiens	hindbrain	Toddler	BDNF	BDNF_CDS	12.0194	Human
Cardoso-Moreira et al. (2019)	E-MTAB-6814	ERR2598341	Homo sapiens	hindbrain	Toddler	BDNF	BDNF_CDS	5.66432	Human
Cardoso-Moreira et al. (2019)	E-MTAB-6814	ERR2598346	Homo sapiens	forebrain	Young adult	BDNF	BDNF_CDS	15.0287	Human
Cardoso-Moreira et al. (2019)	E-MTAB-6814	ERR2598347	Homo sapiens	forebrain	Young adult	BDNF	BDNF_CDS	11.0101	Human
Cardoso-Moreira et al. (2019)	E-MTAB-6814	ERR2598348	Homo sapiens	forebrain	Young adult	BDNF	BDNF_CDS	3.38085	Human
Cardoso-Moreira et al. (2019)	E-MTAB-6814	ERR2598349	Homo sapiens	forebrain	Adult	BDNF	BDNF_CDS	14.5977	Human
Cardoso-Moreira et al. (2019)	E-MTAB-6814	ERR2598350	Homo sapiens	forebrain	Adult	BDNF	BDNF_CDS	8.10999	Human
Cardoso-Moreira et al. (2019)	E-MTAB-6814	ERR2598352	Homo sapiens	hindbrain	Young adult	BDNF	BDNF_CDS	9.66955	Human
Cardoso-Moreira et al. (2019)	E-MTAB-6814	ERR2598353	Homo sapiens	hindbrain	Young adult	BDNF	BDNF_CDS	9.76542	Human
Cardoso-Moreira et al. (2019)	E-MTAB-6814	ERR2598354	Homo sapiens	hindbrain	Adult	BDNF	BDNF_CDS	7.77221	Human
Cardoso-Moreira et al. (2019)	E-MTAB-6814	ERR2598355	Homo sapiens	hindbrain	Adult	BDNF	BDNF_CDS	8.56474	Human
Cardoso-Moreira et al. (2019)	E-MTAB-6814	ERR2598356	Homo sapiens	hindbrain	Adult	BDNF	BDNF_CDS	6.53974	Human

## Sheet: Human BDNF count means
Tissue	Age	Exon	Organism2	N	Norm_CPM	SEM
forebrain	Embryo	BDNF_CDS	Human	17	1.28163	0.484366
forebrain	Adolescent	BDNF_CDS	Human	4	11.2019	2.94541
forebrain	Adult	BDNF_CDS	Human	2	11.3538	3.24385
forebrain	Young adult	BDNF_CDS	Human	3	9.80654	3.41587
forebrain	Middle age	BDNF_CDS	Human	4	10.9409	1.70599
forebrain	Early embryo	BDNF_CDS	Human	15	1.47376	0.463999
forebrain	Infant	BDNF_CDS	Human	4	4.61977	2.79447
forebrain	School age	BDNF_CDS	Human	2	7.92959	5.8535
forebrain	Toddler	BDNF_CDS	Human	3	10.6471	1.78749
hindbrain	Embryo	BDNF_CDS	Human	15	3.98768	0.716741
hindbrain	Adolescent	BDNF_CDS	Human	4	10.4046	2.69581
hindbrain	Adult	BDNF_CDS	Human	3	7.62556	0.58915
hindbrain	Young adult	BDNF_CDS	Human	2	9.71749	0.0479351
hindbrain	Middle age	BDNF_CDS	Human	4	8.24831	1.3751
hindbrain	Early embryo	BDNF_CDS	Human	18	2.63654	0.383783
hindbrain	Infant	BDNF_CDS	Human	8	3.14343	0.975167
hindbrain	School age	BDNF_CDS	Human	3	9.70516	2.99779
hindbrain	Toddler	BDNF_CDS	Human	2	8.84187	3.17755

## Sheet: Human BDNF proportions
Tissue	Age	Exon	Organism2	Proportion	Proportion_percent
forebrain	Embryo	I	Human	0.319423	0.0805733
hindbrain	Embryo	I	Human	0.863757	0.175304
forebrain	Early embryo	I	Human	0.118073	0.0142775
hindbrain	Early embryo	I	Human	0.148974	0.0434802
forebrain	Adolescent	I	Human	0.0656174	0.059745
hindbrain	Adolescent	I	Human	0.0384191	0.04104
forebrain	Middle age	I	Human	0.0592223	0.0577697
hindbrain	Middle age	I	Human	0.0977446	0.112502
forebrain	Infant	I	Human	0.0432839	0.0666602
hindbrain	Infant	I	Human	0.190326	0.075557
forebrain	School age	I	Human	0.0114992	0.0236211
hindbrain	School age	I	Human	0.0758132	0.103703
forebrain	Toddler	I	Human	0.0187369	0.0592677
hindbrain	Toddler	I	Human	0.0172488	0.0338228
forebrain	Young adult	I	Human	0.0782697	0.0902385
forebrain	Adult	I	Human	0.0362371	0.0712141
hindbrain	Young adult	I	Human	0.0328936	0.06329
hindbrain	Adult	I	Human	0.086571	0.0987369
forebrain	Embryo	VI	Human	0.116865	0.0294787
hindbrain	Embryo	VI	Human	0.508176	0.103137
forebrain	Early embryo	VI	Human	0.651291	0.0787548
hindbrain	Early embryo	VI	Human	1.11553	0.325584
forebrain	Adolescent	VI	Human	0.0833696	0.0759085
hindbrain	Adolescent	VI	Human	0.0306513	0.0327423
forebrain	Middle age	VI	Human	0.0553846	0.0540261
hindbrain	Middle age	VI	Human	0.0439508	0.0505866
forebrain	Infant	VI	Human	0.2701	0.415972
hindbrain	Infant	VI	Human	0	0
forebrain	School age	VI	Human	0	0
hindbrain	School age	VI	Human	0	0
forebrain	Toddler	VI	Human	0	0
hindbrain	Toddler	VI	Human	0.0114462	0.0224444
forebrain	Young adult	VI	Human	0.0168678	0.0194472
forebrain	Adult	VI	Human	0	0
hindbrain	Young adult	VI	Human	0.0384745	0.0740281
hindbrain	Adult	VI	Human	0.0225248	0.0256902
forebrain	Embryo	IIc	Human	0.533142	0.134483
hindbrain	Embryo	IIc	Human	0.866868	0.175935
forebrain	Early embryo	IIc	Human	1.99678	0.241453
hindbrain	Early embryo	IIc	Human	0.246335	0.0718966
forebrain	Adolescent	IIc	Human	0.114464	0.10422
hindbrain	Adolescent	IIc	Human	0.426866	0.455986
forebrain	Middle age	IIc	Human	0.109338	0.106656
hindbrain	Middle age	IIc	Human	0.323533	0.372381
forebrain	Infant	IIc	Human	0.035403	0.0545231
hindbrain	Infant	IIc	Human	1.40018	0.555853
forebrain	School age	IIc	Human	0.085291	0.1752
hindbrain	School age	IIc	Human	0.25412	0.347604
forebrain	Toddler	IIc	Human	0.0480062	0.151851
hindbrain	Toddler	IIc	Human	0.280061	0.549164
forebrain	Young adult	IIc	Human	0.098438	0.113491
forebrain	Adult	IIc	Human	0.0868347	0.17065
hindbrain	Young adult	IIc	Human	0.192922	0.371198
hindbrain	Adult	IIc	Human	0.218485	0.249188
forebrain	Embryo	IV	Human	2.9699	0.749146
hindbrain	Embryo	IV	Human	2.19767	0.446027
forebrain	Early embryo	IV	Human	1.96757	0.237921
hindbrain	Early embryo	IV	Human	1.71001	0.499092
forebrain	Adolescent	IV	Human	0.829375	0.755151
hindbrain	Adolescent	IV	Human	0.358501	0.382957
forebrain	Middle age	IV	Human	0.779896	0.760767
hindbrain	Middle age	IV	Human	0.284606	0.327577
forebrain	Infant	IV	Human	0.253744	0.390783
hindbrain	Infant	IV	Human	0.479753	0.190456
forebrain	School age	IV	Human	0.39003	0.801179
hindbrain	School age	IV	Human	0.374177	0.511827
forebrain	Toddler	IV	Human	0.241943	0.765304
hindbrain	Toddler	IV	Human	0.201221	0.394569
forebrain	Young adult	IV	Human	0.633957	0.7309
forebrain	Adult	IV	Human	0.329302	0.647154
hindbrain	Young adult	IV	Human	0.226115	0.435063
hindbrain	Adult	IV	Human	0.503681	0.574464
forebrain	Embryo	Others	Human	0.0250505	0.0063189
hindbrain	Embryo	Others	Human	0.350764	0.0711893
forebrain	Early embryo	Others	Human	0.396897	0.0479932
hindbrain	Early embryo	Others	Human	0.205392	0.0599467
forebrain	Adolescent	Others	Human	0.00546512	0.00497603
hindbrain	Adolescent	Others	Human	0.0496024	0.0529862
forebrain	Middle age	Others	Human	0.0213043	0.0207817
hindbrain	Middle age	Others	Human	0.106481	0.122558
forebrain	Infant	Others	Human	0.0467914	0.072062
hindbrain	Infant	Others	Human	0.402488	0.159783
forebrain	School age	Others	Human	0	0
hindbrain	School age	Others	Human	0.0122131	0.016706
forebrain	Toddler	Others	Human	0.00745386	0.0235777
hindbrain	Toddler	Others	Human	0	0
forebrain	Young adult	Others	Human	0.0398322	0.0459233
forebrain	Adult	Others	Human	0.0564729	0.110982
hindbrain	Young adult	Others	Human	0.016133	0.0310413
hindbrain	Adult	Others	Human	0.0368993	0.0420847
forebrain	Embryo	III	Human	0	0
hindbrain	Embryo	III	Human	0.139969	0.0284075
forebrain	Early embryo	III	Human	3.13924	0.3796
hindbrain	Early embryo	III	Human	0	0
forebrain	Adolescent	III	Human	0	0
hindbrain	Adolescent	III	Human	0.0320981	0.0342877
forebrain	Middle age	III	Human	0	0
hindbrain	Middle age	III	Human	0.0125069	0.0143953
forebrain	Infant	III	Human	0	0
hindbrain	Infant	III	Human	0.0462278	0.0183518
forebrain	School age	III	Human	0	0
hindbrain	School age	III	Human	0.0147382	0.02016
forebrain	Toddler	III	Human	0	0
hindbrain	Toddler	III	Human	0	0
forebrain	Young adult	III	Human	0	0
forebrain	Adult	III	Human	0	0
hindbrain	Young adult	III	Human	0.0131901	0.0253788
hindbrain	Adult	III	Human	0.00862429	0.00983626

## Sheet: Rhesus BDNF counts
Data origin	Accession nr.	Run_ID	Organism	Tissue	Age	Gene	Exon	Norm_CPM	Organism2
Cardoso-Moreira et al. (2019)	E-MTAB-6813	ERR2596797	Macaca mulatta	forebrain	Postnatal	BDNF	BDNF_CDS	28.9668	Rhesus macaque
Cardoso-Moreira et al. (2019)	E-MTAB-6813	ERR2596798	Macaca mulatta	forebrain	Postnatal	BDNF	BDNF_CDS	21.7282	Rhesus macaque
Cardoso-Moreira et al. (2019)	E-MTAB-6813	ERR2596799	Macaca mulatta	forebrain	Postnatal	BDNF	BDNF_CDS	29.2202	Rhesus macaque
Cardoso-Moreira et al. (2019)	E-MTAB-6813	ERR2596800	Macaca mulatta	forebrain	Postnatal	BDNF	BDNF_CDS	20.4936	Rhesus macaque
Cardoso-Moreira et al. (2019)	E-MTAB-6813	ERR2596801	Macaca mulatta	forebrain	Postnatal	BDNF	BDNF_CDS	22.2868	Rhesus macaque
Cardoso-Moreira et al. (2019)	E-MTAB-6813	ERR2596807	Macaca mulatta	hindbrain	Postnatal	BDNF	BDNF_CDS	7.16865	Rhesus macaque
Cardoso-Moreira et al. (2019)	E-MTAB-6813	ERR2596808	Macaca mulatta	hindbrain	Postnatal	BDNF	BDNF_CDS	6.91256	Rhesus macaque
Cardoso-Moreira et al. (2019)	E-MTAB-6813	ERR2596809	Macaca mulatta	hindbrain	Postnatal	BDNF	BDNF_CDS	6.87249	Rhesus macaque
Cardoso-Moreira et al. (2019)	E-MTAB-6813	ERR2596810	Macaca mulatta	hindbrain	Postnatal	BDNF	BDNF_CDS	10.0331	Rhesus macaque
Cardoso-Moreira et al. (2019)	E-MTAB-6813	ERR2596827	Macaca mulatta	forebrain	Pre-adolescent	BDNF	BDNF_CDS	16.4025	Rhesus macaque
Cardoso-Moreira et al. (2019)	E-MTAB-6813	ERR2596828	Macaca mulatta	forebrain	Pre-adolescent	BDNF	BDNF_CDS	13.3543	Rhesus macaque
Cardoso-Moreira et al. (2019)	E-MTAB-6813	ERR2596829	Macaca mulatta	forebrain	Pre-adolescent	BDNF	BDNF_CDS	11.6841	Rhesus macaque
Cardoso-Moreira et al. (2019)	E-MTAB-6813	ERR2596833	Macaca mulatta	hindbrain	Pre-adolescent	BDNF	BDNF_CDS	10.1447	Rhesus macaque
Cardoso-Moreira et al. (2019)	E-MTAB-6813	ERR2596845	Macaca mulatta	forebrain	Adolescent	BDNF	BDNF_CDS	18.6224	Rhesus macaque
Cardoso-Moreira et al. (2019)	E-MTAB-6813	ERR2596846	Macaca mulatta	forebrain	Adolescent	BDNF	BDNF_CDS	12.9953	Rhesus macaque
Cardoso-Moreira et al. (2019)	E-MTAB-6813	ERR2596847	Macaca mulatta	forebrain	Adolescent	BDNF	BDNF_CDS	10.8403	Rhesus macaque
Cardoso-Moreira et al. (2019)	E-MTAB-6813	ERR2596852	Macaca mulatta	hindbrain	Adolescent	BDNF	BDNF_CDS	7.7136	Rhesus macaque
Cardoso-Moreira et al. (2019)	E-MTAB-6813	ERR2596853	Macaca mulatta	hindbrain	Adolescent	BDNF	BDNF_CDS	10.6474	Rhesus macaque
Cardoso-Moreira et al. (2019)	E-MTAB-6813	ERR2596865	Macaca mulatta	forebrain	Pre-adolescent	BDNF	BDNF_CDS	34.4325	Rhesus macaque
Cardoso-Moreira et al. (2019)	E-MTAB-6813	ERR2596866	Macaca mulatta	forebrain	Pre-adolescent	BDNF	BDNF_CDS	26.4077	Rhesus macaque
Cardoso-Moreira et al. (2019)	E-MTAB-6813	ERR2596871	Macaca mulatta	hindbrain	Pre-adolescent	BDNF	BDNF_CDS	15.675	Rhesus macaque
Cardoso-Moreira et al. (2019)	E-MTAB-6813	ERR2596872	Macaca mulatta	hindbrain	Pre-adolescent	BDNF	BDNF_CDS	12.3841	Rhesus macaque
Cardoso-Moreira et al. (2019)	E-MTAB-6813	ERR2596883	Macaca mulatta	forebrain	Young adult	BDNF	BDNF_CDS	5.66715	Rhesus macaque
Cardoso-Moreira et al. (2019)	E-MTAB-6813	ERR2596888	Macaca mulatta	forebrain	Young adult	BDNF	BDNF_CDS	8.28376	Rhesus macaque
Cardoso-Moreira et al. (2019)	E-MTAB-6813	ERR2596889	Macaca mulatta	forebrain	Young adult	BDNF	BDNF_CDS	7.42871	Rhesus macaque
Cardoso-Moreira et al. (2019)	E-MTAB-6813	ERR2596890	Macaca mulatta	forebrain	Young adult	BDNF	BDNF_CDS	12.3217	Rhesus macaque
Cardoso-Moreira et al. (2019)	E-MTAB-6813	ERR2596893	Macaca mulatta	hindbrain	Young adult	BDNF	BDNF_CDS	8.43695	Rhesus macaque
Cardoso-Moreira et al. (2019)	E-MTAB-6813	ERR2596903	Macaca mulatta	forebrain	Postnatal	BDNF	BDNF_CDS	23.3252	Rhesus macaque
Cardoso-Moreira et al. (2019)	E-MTAB-6813	ERR2596904	Macaca mulatta	forebrain	Embryo	BDNF	BDNF_CDS	0.360401	Rhesus macaque
Cardoso-Moreira et al. (2019)	E-MTAB-6813	ERR2596905	Macaca mulatta	forebrain	Embryo	BDNF	BDNF_CDS	27.4017	Rhesus macaque
Cardoso-Moreira et al. (2019)	E-MTAB-6813	ERR2596912	Macaca mulatta	forebrain	Embryo	BDNF	BDNF_CDS	0.850249	Rhesus macaque
Cardoso-Moreira et al. (2019)	E-MTAB-6813	ERR2596921	Macaca mulatta	forebrain	Late embryo	BDNF	BDNF_CDS	0.261163	Rhesus macaque
Cardoso-Moreira et al. (2019)	E-MTAB-6813	ERR2596926	Macaca mulatta	forebrain	Late embryo	BDNF	BDNF_CDS	0.837658	Rhesus macaque
Cardoso-Moreira et al. (2019)	E-MTAB-6813	ERR2596927	Macaca mulatta	forebrain	Late embryo	BDNF	BDNF_CDS	0.26446	Rhesus macaque
Cardoso-Moreira et al. (2019)	E-MTAB-6813	ERR2596928	Macaca mulatta	forebrain	Late embryo	BDNF	BDNF_CDS	22.2577	Rhesus macaque
Cardoso-Moreira et al. (2019)	E-MTAB-6813	ERR2596931	Macaca mulatta	hindbrain	Late embryo	BDNF	BDNF_CDS	1.49237	Rhesus macaque
Cardoso-Moreira et al. (2019)	E-MTAB-6813	ERR2596938	Macaca mulatta	forebrain	Late embryo	BDNF	BDNF_CDS	1.03908	Rhesus macaque
Cardoso-Moreira et al. (2019)	E-MTAB-6813	ERR2596939	Macaca mulatta	forebrain	Late embryo	BDNF	BDNF_CDS	0.104803	Rhesus macaque
Cardoso-Moreira et al. (2019)	E-MTAB-6813	ERR2596941	Macaca mulatta	hindbrain	Late embryo	BDNF	BDNF_CDS	0.542935	Rhesus macaque
Cardoso-Moreira et al. (2019)	E-MTAB-6813	ERR2596942	Macaca mulatta	hindbrain	Late embryo	BDNF	BDNF_CDS	0.434581	Rhesus macaque
Cardoso-Moreira et al. (2019)	E-MTAB-6813	ERR2596949	Macaca mulatta	forebrain	Adult	BDNF	BDNF_CDS	9.151	Rhesus macaque
Cardoso-Moreira et al. (2019)	E-MTAB-6813	ERR2596950	Macaca mulatta	forebrain	Adult	BDNF	BDNF_CDS	11.0614	Rhesus macaque
Cardoso-Moreira et al. (2019)	E-MTAB-6813	ERR2596953	Macaca mulatta	hindbrain	Adult	BDNF	BDNF_CDS	5.20769	Rhesus macaque
Cardoso-Moreira et al. (2019)	E-MTAB-6813	ERR2596961	Macaca mulatta	forebrain	Middle age	BDNF	BDNF_CDS	9.30611	Rhesus macaque
Cardoso-Moreira et al. (2019)	E-MTAB-6813	ERR2596964	Macaca mulatta	hindbrain	Middle age	BDNF	BDNF_CDS	7.92543	Rhesus macaque
Cardoso-Moreira et al. (2019)	E-MTAB-6813	ERR2596969	Macaca mulatta	forebrain	Middle age	BDNF	BDNF_CDS	11.4776	Rhesus macaque
Cardoso-Moreira et al. (2019)	E-MTAB-6813	ERR2596970	Macaca mulatta	hindbrain	Middle age	BDNF	BDNF_CDS	6.8444	Rhesus macaque

## Sheet: Rhesus BDNF count means
Tissue	Age	Exon	Organism2	N	Norm_CPM	SEM
forebrain	Embryo	BDNF_CDS	Rhesus macaque	3	9.53746	8.93325
forebrain	Late embryo	BDNF_CDS	Rhesus macaque	6	4.12747	3.62913
forebrain	Postnatal	BDNF_CDS	Rhesus macaque	6	24.3368	1.55011
forebrain	Adolescent	BDNF_CDS	Rhesus macaque	3	14.1527	2.31981
forebrain	Adult	BDNF_CDS	Rhesus macaque	2	10.1062	0.955216
forebrain	Pre-adolescent	BDNF_CDS	Rhesus macaque	5	20.4562	4.32768
forebrain	Young adult	BDNF_CDS	Rhesus macaque	4	8.42533	1.40838
forebrain	Middle age	BDNF_CDS	Rhesus macaque	2	10.3919	1.08575
hindbrain	Late embryo	BDNF_CDS	Rhesus macaque	3	0.823295	0.335997
hindbrain	Postnatal	BDNF_CDS	Rhesus macaque	4	7.7467	0.764953
hindbrain	Adolescent	BDNF_CDS	Rhesus macaque	2	9.1805	1.46689
hindbrain	Adult	BDNF_CDS	Rhesus macaque	1	5.20769
hindbrain	Pre-adolescent	BDNF_CDS	Rhesus macaque	3	12.7346	1.60604
hindbrain	Young adult	BDNF_CDS	Rhesus macaque	1	8.43695
hindbrain	Middle age	BDNF_CDS	Rhesus macaque	2	7.38492	0.540514

## Sheet: Rhesus BDNF proportions
Tissue	Age	Exon	Organism2	Proportion	Proportion_percent
forebrain	Postnatal	Others	Rhesus macaque	0.157726	0.0845379
forebrain	Postnatal	VI	Rhesus macaque	0.0687721	0.0368604
forebrain	Postnatal	IV	Rhesus macaque	1.32629	0.710864
forebrain	Postnatal	III	Rhesus macaque	0	0
forebrain	Postnatal	IIc	Rhesus macaque	0.1223	0.0655504
forebrain	Postnatal	I	Rhesus macaque	0.190656	0.102187
hindbrain	Postnatal	Others	Rhesus macaque	0	0
hindbrain	Postnatal	VI	Rhesus macaque	0.119912	0.111074
hindbrain	Postnatal	IV	Rhesus macaque	0.607369	0.562604
hindbrain	Postnatal	III	Rhesus macaque	0.0285758	0.0264697
hindbrain	Postnatal	IIc	Rhesus macaque	0.273481	0.253325
hindbrain	Postnatal	I	Rhesus macaque	0.0502293	0.0465273
forebrain	Pre-adolescent	Others	Rhesus macaque	0.0388269	0.0242178
forebrain	Pre-adolescent	VI	Rhesus macaque	0.071621	0.0446727
forebrain	Pre-adolescent	IV	Rhesus macaque	1.2293	0.766761
forebrain	Pre-adolescent	III	Rhesus macaque	0.0124008	0.00773486
forebrain	Pre-adolescent	IIc	Rhesus macaque	0.146753	0.091535
forebrain	Pre-adolescent	I	Rhesus macaque	0.104337	0.0650791
hindbrain	Pre-adolescent	Others	Rhesus macaque	0.0589727	0.0585648
hindbrain	Pre-adolescent	VI	Rhesus macaque	0.066325	0.0658663
hindbrain	Pre-adolescent	IV	Rhesus macaque	0.546648	0.542867
hindbrain	Pre-adolescent	III	Rhesus macaque	0	0
hindbrain	Pre-adolescent	IIc	Rhesus macaque	0.29625	0.2942
hindbrain	Pre-adolescent	I	Rhesus macaque	0.03877	0.0385018
forebrain	Adolescent	Others	Rhesus macaque	0.0263779	0.0382226
forebrain	Adolescent	VI	Rhesus macaque	0.0318684	0.0461786
forebrain	Adolescent	IV	Rhesus macaque	0.502172	0.727666
forebrain	Adolescent	III	Rhesus macaque	0.00870522	0.0126142
forebrain	Adolescent	IIc	Rhesus macaque	0.0701668	0.101674
forebrain	Adolescent	I	Rhesus macaque	0.0508228	0.0736443
hindbrain	Adolescent	Others	Rhesus macaque	0	0
hindbrain	Adolescent	VI	Rhesus macaque	0.0634538	0.122989
hindbrain	Adolescent	IV	Rhesus macaque	0.311427	0.60362
hindbrain	Adolescent	III	Rhesus macaque	0.0245699	0.0476224
hindbrain	Adolescent	IIc	Rhesus macaque	0.106025	0.205502
hindbrain	Adolescent	I	Rhesus macaque	0.010456	0.0202664
forebrain	Young adult	Others	Rhesus macaque	0.0543497	0.0367238
forebrain	Young adult	VI	Rhesus macaque	0.0356083	0.0240603
forebrain	Young adult	IV	Rhesus macaque	1.10436	0.746209
forebrain	Young adult	III	Rhesus macaque	0.0541577	0.036594
forebrain	Young adult	IIc	Rhesus macaque	0.142439	0.0962451
forebrain	Young adult	I	Rhesus macaque	0.0890459	0.0601678
hindbrain	Young adult	Others	Rhesus macaque	0	0
hindbrain	Young adult	VI	Rhesus macaque	0	0
hindbrain	Young adult	IV	Rhesus macaque	0.260661	0.613779
hindbrain	Young adult	III	Rhesus macaque	0	0
hindbrain	Young adult	IIc	Rhesus macaque	0.164021	0.386221
hindbrain	Young adult	I	Rhesus macaque	0	0
forebrain	Embryo	Others	Rhesus macaque	0.00514288	0.00837493
forebrain	Embryo	VI	Rhesus macaque	0.00860708	0.0140162
forebrain	Embryo	IV	Rhesus macaque	0.516689	0.841403
forebrain	Embryo	III	Rhesus macaque	0	0
forebrain	Embryo	IIc	Rhesus macaque	0.0422043	0.0687276
forebrain	Embryo	I	Rhesus macaque	0.0414369	0.067478
forebrain	Late embryo	Others	Rhesus macaque	0.200633	0.0854353
forebrain	Late embryo	VI	Rhesus macaque	0.012473	0.00531134
forebrain	Late embryo	IV	Rhesus macaque	1.9742	0.840671
forebrain	Late embryo	III	Rhesus macaque	0	0
forebrain	Late embryo	IIc	Rhesus macaque	0.0845509	0.0360042
forebrain	Late embryo	I	Rhesus macaque	0.0765045	0.0325778
hindbrain	Late embryo	Others	Rhesus macaque	0	0
hindbrain	Late embryo	VI	Rhesus macaque	0	0
hindbrain	Late embryo	IV	Rhesus macaque	0.262851	1
hindbrain	Late embryo	III	Rhesus macaque	0	0
hindbrain	Late embryo	IIc	Rhesus macaque	0	0
hindbrain	Late embryo	I	Rhesus macaque	0	0
forebrain	Adult	Others	Rhesus macaque	0.0202863	0.0327521
forebrain	Adult	VI	Rhesus macaque	0.0334336	0.0539783
forebrain	Adult	IV	Rhesus macaque	0.440722	0.711543
forebrain	Adult	III	Rhesus macaque	0	0
forebrain	Adult	IIc	Rhesus macaque	0.0837647	0.135238
forebrain	Adult	I	Rhesus macaque	0.0411827	0.0664892
hindbrain	Adult	Others	Rhesus macaque	0.0329787	0.0676064
hindbrain	Adult	VI	Rhesus macaque	0	0
hindbrain	Adult	IV	Rhesus macaque	0.307207	0.629775
hindbrain	Adult	III	Rhesus macaque	0	0
hindbrain	Adult	IIc	Rhesus macaque	0.147619	0.302619
hindbrain	Adult	I	Rhesus macaque	0	0
forebrain	Middle age	Others	Rhesus macaque	0	0
forebrain	Middle age	VI	Rhesus macaque	0.012688	0.0192814
forebrain	Middle age	IV	Rhesus macaque	0.448918	0.6822
forebrain	Middle age	III	Rhesus macaque	0	0
forebrain	Middle age	IIc	Rhesus macaque	0.0720307	0.109462
forebrain	Middle age	I	Rhesus macaque	0.124408	0.189057
hindbrain	Middle age	Others	Rhesus macaque	0.0939183	0.180958
hindbrain	Middle age	VI	Rhesus macaque	0.0530905	0.102292
hindbrain	Middle age	IV	Rhesus macaque	0.213247	0.410875
hindbrain	Middle age	III	Rhesus macaque	0.0197667	0.0380857
hindbrain	Middle age	IIc	Rhesus macaque	0.121327	0.233767
hindbrain	Middle age	I	Rhesus macaque	0.0176583	0.0340231

## Sheet: Mouse Bdnf counts
Data origin	Accession nr.	Run_ID	Organism	Tissue	Age	Gene	Exon	Norm_CPM	Organism2
Cardoso-Moreira et al. (2019)	E-MTAB-6798	ERR2588426	Mus musculus	forebrain	Embryo	Bdnf	BDNF_CDS	0.366792	Mouse
Cardoso-Moreira et al. (2019)	E-MTAB-6798	ERR2588427	Mus musculus	forebrain	Embryo	Bdnf	BDNF_CDS	0.486495	Mouse
Cardoso-Moreira et al. (2019)	E-MTAB-6798	ERR2588428	Mus musculus	forebrain	Embryo	Bdnf	BDNF_CDS	0.495588	Mouse
Cardoso-Moreira et al. (2019)	E-MTAB-6798	ERR2588429	Mus musculus	forebrain	Embryo	Bdnf	BDNF_CDS	0.404644	Mouse
Cardoso-Moreira et al. (2019)	E-MTAB-6798	ERR2588434	Mus musculus	hindbrain	Embryo	Bdnf	BDNF_CDS	2.23151	Mouse
Cardoso-Moreira et al. (2019)	E-MTAB-6798	ERR2588435	Mus musculus	hindbrain	Embryo	Bdnf	BDNF_CDS	2.23723	Mouse
Cardoso-Moreira et al. (2019)	E-MTAB-6798	ERR2588436	Mus musculus	hindbrain	Embryo	Bdnf	BDNF_CDS	2.88095	Mouse
Cardoso-Moreira et al. (2019)	E-MTAB-6798	ERR2588437	Mus musculus	hindbrain	Embryo	Bdnf	BDNF_CDS	2.7209	Mouse
Cardoso-Moreira et al. (2019)	E-MTAB-6798	ERR2588451	Mus musculus	forebrain	Embryo	Bdnf	BDNF_CDS	0.836179	Mouse
Cardoso-Moreira et al. (2019)	E-MTAB-6798	ERR2588452	Mus musculus	forebrain	Embryo	Bdnf	BDNF_CDS	0.97033	Mouse
Cardoso-Moreira et al. (2019)	E-MTAB-6798	ERR2588453	Mus musculus	forebrain	Embryo	Bdnf	BDNF_CDS	0.559526	Mouse
Cardoso-Moreira et al. (2019)	E-MTAB-6798	ERR2588454	Mus musculus	forebrain	Embryo	Bdnf	BDNF_CDS	1.05154	Mouse
Cardoso-Moreira et al. (2019)	E-MTAB-6798	ERR2588458	Mus musculus	hindbrain	Embryo	Bdnf	BDNF_CDS	2.50029	Mouse
Cardoso-Moreira et al. (2019)	E-MTAB-6798	ERR2588459	Mus musculus	hindbrain	Embryo	Bdnf	BDNF_CDS	2.73582	Mouse
Cardoso-Moreira et al. (2019)	E-MTAB-6798	ERR2588460	Mus musculus	hindbrain	Embryo	Bdnf	BDNF_CDS	2.5524	Mouse
Cardoso-Moreira et al. (2019)	E-MTAB-6798	ERR2588461	Mus musculus	hindbrain	Embryo	Bdnf	BDNF_CDS	3.79299	Mouse
Cardoso-Moreira et al. (2019)	E-MTAB-6798	ERR2588473	Mus musculus	forebrain	Late embryo	Bdnf	BDNF_CDS	1.14446	Mouse
Cardoso-Moreira et al. (2019)	E-MTAB-6798	ERR2588474	Mus musculus	forebrain	Late embryo	Bdnf	BDNF_CDS	1.76382	Mouse
Cardoso-Moreira et al. (2019)	E-MTAB-6798	ERR2588475	Mus musculus	forebrain	Late embryo	Bdnf	BDNF_CDS	1.13121	Mouse
Cardoso-Moreira et al. (2019)	E-MTAB-6798	ERR2588476	Mus musculus	forebrain	Late embryo	Bdnf	BDNF_CDS	1.24844	Mouse
Cardoso-Moreira et al. (2019)	E-MTAB-6798	ERR2588481	Mus musculus	hindbrain	Late embryo	Bdnf	BDNF_CDS	4.32521	Mouse
Cardoso-Moreira et al. (2019)	E-MTAB-6798	ERR2588482	Mus musculus	hindbrain	Late embryo	Bdnf	BDNF_CDS	4.43524	Mouse
Cardoso-Moreira et al. (2019)	E-MTAB-6798	ERR2588483	Mus musculus	hindbrain	Late embryo	Bdnf	BDNF_CDS	3.41164	Mouse
Cardoso-Moreira et al. (2019)	E-MTAB-6798	ERR2588484	Mus musculus	hindbrain	Late embryo	Bdnf	BDNF_CDS	3.83842	Mouse
Cardoso-Moreira et al. (2019)	E-MTAB-6798	ERR2588497	Mus musculus	forebrain	Late embryo	Bdnf	BDNF_CDS	1.97001	Mouse
Cardoso-Moreira et al. (2019)	E-MTAB-6798	ERR2588498	Mus musculus	forebrain	Late embryo	Bdnf	BDNF_CDS	1.86708	Mouse
Cardoso-Moreira et al. (2019)	E-MTAB-6798	ERR2588499	Mus musculus	forebrain	Late embryo	Bdnf	BDNF_CDS	2.17285	Mouse
Cardoso-Moreira et al. (2019)	E-MTAB-6798	ERR2588500	Mus musculus	forebrain	Late embryo	Bdnf	BDNF_CDS	1.68846	Mouse
Cardoso-Moreira et al. (2019)	E-MTAB-6798	ERR2588505	Mus musculus	hindbrain	Late embryo	Bdnf	BDNF_CDS	5.49769	Mouse
Cardoso-Moreira et al. (2019)	E-MTAB-6798	ERR2588506	Mus musculus	hindbrain	Late embryo	Bdnf	BDNF_CDS	3.62781	Mouse
Cardoso-Moreira et al. (2019)	E-MTAB-6798	ERR2588507	Mus musculus	hindbrain	Late embryo	Bdnf	BDNF_CDS	4.58807	Mouse
Cardoso-Moreira et al. (2019)	E-MTAB-6798	ERR2588508	Mus musculus	hindbrain	Late embryo	Bdnf	BDNF_CDS	5.3371	Mouse
Cardoso-Moreira et al. (2019)	E-MTAB-6798	ERR2588521	Mus musculus	forebrain	Late embryo	Bdnf	BDNF_CDS	1.84214	Mouse
Cardoso-Moreira et al. (2019)	E-MTAB-6798	ERR2588522	Mus musculus	forebrain	Late embryo	Bdnf	BDNF_CDS	2.07201	Mouse
Cardoso-Moreira et al. (2019)	E-MTAB-6798	ERR2588523	Mus musculus	forebrain	Late embryo	Bdnf	BDNF_CDS	1.89836	Mouse
Cardoso-Moreira et al. (2019)	E-MTAB-6798	ERR2588524	Mus musculus	forebrain	Late embryo	Bdnf	BDNF_CDS	2.18759	Mouse
Cardoso-Moreira et al. (2019)	E-MTAB-6798	ERR2588529	Mus musculus	hindbrain	Late embryo	Bdnf	BDNF_CDS	4.79564	Mouse
Cardoso-Moreira et al. (2019)	E-MTAB-6798	ERR2588530	Mus musculus	hindbrain	Late embryo	Bdnf	BDNF_CDS	6.32999	Mouse
Cardoso-Moreira et al. (2019)	E-MTAB-6798	ERR2588531	Mus musculus	hindbrain	Late embryo	Bdnf	BDNF_CDS	8.71004	Mouse
Cardoso-Moreira et al. (2019)	E-MTAB-6798	ERR2588532	Mus musculus	hindbrain	Late embryo	Bdnf	BDNF_CDS	4.09548	Mouse
Cardoso-Moreira et al. (2019)	E-MTAB-6798	ERR2588545	Mus musculus	forebrain	Late embryo	Bdnf	BDNF_CDS	2.37937	Mouse
Cardoso-Moreira et al. (2019)	E-MTAB-6798	ERR2588546	Mus musculus	forebrain	Late embryo	Bdnf	BDNF_CDS	2.02125	Mouse
Cardoso-Moreira et al. (2019)	E-MTAB-6798	ERR2588547	Mus musculus	forebrain	Late embryo	Bdnf	BDNF_CDS	2.57914	Mouse
Cardoso-Moreira et al. (2019)	E-MTAB-6798	ERR2588548	Mus musculus	forebrain	Late embryo	Bdnf	BDNF_CDS	1.78595	Mouse
Cardoso-Moreira et al. (2019)	E-MTAB-6798	ERR2588553	Mus musculus	hindbrain	Late embryo	Bdnf	BDNF_CDS	4.16587	Mouse
Cardoso-Moreira et al. (2019)	E-MTAB-6798	ERR2588554	Mus musculus	hindbrain	Late embryo	Bdnf	BDNF_CDS	5.14752	Mouse
Cardoso-Moreira et al. (2019)	E-MTAB-6798	ERR2588555	Mus musculus	hindbrain	Late embryo	Bdnf	BDNF_CDS	6.28735	Mouse
Cardoso-Moreira et al. (2019)	E-MTAB-6798	ERR2588556	Mus musculus	hindbrain	Late embryo	Bdnf	BDNF_CDS	3.19705	Mouse
Cardoso-Moreira et al. (2019)	E-MTAB-6798	ERR2588568	Mus musculus	forebrain	Postnatal	Bdnf	BDNF_CDS	2.25753	Mouse
Cardoso-Moreira et al. (2019)	E-MTAB-6798	ERR2588569	Mus musculus	forebrain	Postnatal	Bdnf	BDNF_CDS	2.82677	Mouse
Cardoso-Moreira et al. (2019)	E-MTAB-6798	ERR2588570	Mus musculus	forebrain	Postnatal	Bdnf	BDNF_CDS	2.75663	Mouse
Cardoso-Moreira et al. (2019)	E-MTAB-6798	ERR2588571	Mus musculus	forebrain	Postnatal	Bdnf	BDNF_CDS	3.11486	Mouse
Cardoso-Moreira et al. (2019)	E-MTAB-6798	ERR2588576	Mus musculus	hindbrain	Postnatal	Bdnf	BDNF_CDS	6.66959	Mouse
Cardoso-Moreira et al. (2019)	E-MTAB-6798	ERR2588577	Mus musculus	hindbrain	Postnatal	Bdnf	BDNF_CDS	6.44653	Mouse
Cardoso-Moreira et al. (2019)	E-MTAB-6798	ERR2588578	Mus musculus	hindbrain	Postnatal	Bdnf	BDNF_CDS	6.46897	Mouse
Cardoso-Moreira et al. (2019)	E-MTAB-6798	ERR2588579	Mus musculus	hindbrain	Postnatal	Bdnf	BDNF_CDS	6.47499	Mouse
Cardoso-Moreira et al. (2019)	E-MTAB-6798	ERR2588592	Mus musculus	forebrain	Postnatal	Bdnf	BDNF_CDS	12.6981	Mouse
Cardoso-Moreira et al. (2019)	E-MTAB-6798	ERR2588593	Mus musculus	forebrain	Postnatal	Bdnf	BDNF_CDS	16.022	Mouse
Cardoso-Moreira et al. (2019)	E-MTAB-6798	ERR2588594	Mus musculus	forebrain	Postnatal	Bdnf	BDNF_CDS	12.1399	Mouse
Cardoso-Moreira et al. (2019)	E-MTAB-6798	ERR2588595	Mus musculus	forebrain	Postnatal	Bdnf	BDNF_CDS	15.2689	Mouse
Cardoso-Moreira et al. (2019)	E-MTAB-6798	ERR2588600	Mus musculus	hindbrain	Postnatal	Bdnf	BDNF_CDS	10.7344	Mouse
Cardoso-Moreira et al. (2019)	E-MTAB-6798	ERR2588601	Mus musculus	hindbrain	Postnatal	Bdnf	BDNF_CDS	11.247	Mouse
Cardoso-Moreira et al. (2019)	E-MTAB-6798	ERR2588602	Mus musculus	hindbrain	Postnatal	Bdnf	BDNF_CDS	7.8736	Mouse
Cardoso-Moreira et al. (2019)	E-MTAB-6798	ERR2588615	Mus musculus	forebrain	Adolescent	Bdnf	BDNF_CDS	15.2195	Mouse
Cardoso-Moreira et al. (2019)	E-MTAB-6798	ERR2588616	Mus musculus	forebrain	Adolescent	Bdnf	BDNF_CDS	15.4452	Mouse
Cardoso-Moreira et al. (2019)	E-MTAB-6798	ERR2588617	Mus musculus	forebrain	Adolescent	Bdnf	BDNF_CDS	13.6419	Mouse
Cardoso-Moreira et al. (2019)	E-MTAB-6798	ERR2588618	Mus musculus	forebrain	Adolescent	Bdnf	BDNF_CDS	15.4344	Mouse
Cardoso-Moreira et al. (2019)	E-MTAB-6798	ERR2588623	Mus musculus	hindbrain	Adolescent	Bdnf	BDNF_CDS	8.76264	Mouse
Cardoso-Moreira et al. (2019)	E-MTAB-6798	ERR2588624	Mus musculus	hindbrain	Adolescent	Bdnf	BDNF_CDS	5.00919	Mouse
Cardoso-Moreira et al. (2019)	E-MTAB-6798	ERR2588625	Mus musculus	hindbrain	Adolescent	Bdnf	BDNF_CDS	13.2093	Mouse
Cardoso-Moreira et al. (2019)	E-MTAB-6798	ERR2588626	Mus musculus	hindbrain	Adolescent	Bdnf	BDNF_CDS	11.4267	Mouse
Cardoso-Moreira et al. (2019)	E-MTAB-6798	ERR2588639	Mus musculus	forebrain	Postnatal	Bdnf	BDNF_CDS	3.38596	Mouse
Cardoso-Moreira et al. (2019)	E-MTAB-6798	ERR2588640	Mus musculus	forebrain	Postnatal	Bdnf	BDNF_CDS	2.62495	Mouse
Cardoso-Moreira et al. (2019)	E-MTAB-6798	ERR2588641	Mus musculus	forebrain	Postnatal	Bdnf	BDNF_CDS	4.0401	Mouse
Cardoso-Moreira et al. (2019)	E-MTAB-6798	ERR2588642	Mus musculus	forebrain	Postnatal	Bdnf	BDNF_CDS	1.80785	Mouse
Cardoso-Moreira et al. (2019)	E-MTAB-6798	ERR2588647	Mus musculus	hindbrain	Postnatal	Bdnf	BDNF_CDS	7.36717	Mouse
Cardoso-Moreira et al. (2019)	E-MTAB-6798	ERR2588648	Mus musculus	hindbrain	Postnatal	Bdnf	BDNF_CDS	7.94388	Mouse
Cardoso-Moreira et al. (2019)	E-MTAB-6798	ERR2588649	Mus musculus	hindbrain	Postnatal	Bdnf	BDNF_CDS	7.58583	Mouse
Cardoso-Moreira et al. (2019)	E-MTAB-6798	ERR2588650	Mus musculus	hindbrain	Postnatal	Bdnf	BDNF_CDS	8.744	Mouse
Cardoso-Moreira et al. (2019)	E-MTAB-6798	ERR2588663	Mus musculus	forebrain	Adult	Bdnf	BDNF_CDS	14.2689	Mouse
Cardoso-Moreira et al. (2019)	E-MTAB-6798	ERR2588664	Mus musculus	forebrain	Adult	Bdnf	BDNF_CDS	13.288	Mouse
Cardoso-Moreira et al. (2019)	E-MTAB-6798	ERR2588665	Mus musculus	forebrain	Adult	Bdnf	BDNF_CDS	16.4419	Mouse
Cardoso-Moreira et al. (2019)	E-MTAB-6798	ERR2588666	Mus musculus	forebrain	Adult	Bdnf	BDNF_CDS	11.2034	Mouse
Cardoso-Moreira et al. (2019)	E-MTAB-6798	ERR2588671	Mus musculus	hindbrain	Adult	Bdnf	BDNF_CDS	9.18684	Mouse
Cardoso-Moreira et al. (2019)	E-MTAB-6798	ERR2588672	Mus musculus	hindbrain	Adult	Bdnf	BDNF_CDS	6.18401	Mouse
Cardoso-Moreira et al. (2019)	E-MTAB-6798	ERR2588673	Mus musculus	hindbrain	Adult	Bdnf	BDNF_CDS	10.4957	Mouse
Cardoso-Moreira et al. (2019)	E-MTAB-6798	ERR2588674	Mus musculus	hindbrain	Adult	Bdnf	BDNF_CDS	7.20724	Mouse

## Sheet: Mouse Bdnf count means
Tissue	Age	Exon	Organism2	N	Norm_CPM	SEM
forebrain	Embryo	BDNF_CDS	Mouse	8	0.646387	0.0942615
forebrain	Late embryo	BDNF_CDS	Mouse	16	1.85951	0.102841
forebrain	Postnatal	BDNF_CDS	Mouse	12	6.57863	1.62242
forebrain	Adolescent	BDNF_CDS	Mouse	4	14.9352	0.434232
forebrain	Adult	BDNF_CDS	Mouse	4	13.8006	1.08797
hindbrain	Embryo	BDNF_CDS	Mouse	8	2.70651	0.175461
hindbrain	Late embryo	BDNF_CDS	Mouse	16	4.86188	0.346253
hindbrain	Postnatal	BDNF_CDS	Mouse	11	7.95963	0.504522
hindbrain	Adolescent	BDNF_CDS	Mouse	4	9.60195	1.7828
hindbrain	Adult	BDNF_CDS	Mouse	4	8.26845	0.969328

## Sheet: Mouse Bdnf proportions
Tissue	Age	Exon	Organism2	Proportion	Proportion_percent
forebrain	Embryo	I	Mouse	0.20419	0.0879379
hindbrain	Embryo	I	Mouse	0.141062	0.0468452
forebrain	Late embryo	I	Mouse	0.943253	0.176495
hindbrain	Late embryo	I	Mouse	1.52938	0.261607
forebrain	Postnatal	I	Mouse	0.670577	0.164028
hindbrain	Postnatal	I	Mouse	1.14829	0.357369
forebrain	Adolescent	I	Mouse	0.21388	0.203558
hindbrain	Adolescent	I	Mouse	0.090406	0.0650168
forebrain	Adult	I	Mouse	0.205345	0.164528
hindbrain	Adult	I	Mouse	0.0298435	0.0273775
forebrain	Embryo	Others	Mouse	0	0
hindbrain	Embryo	Others	Mouse	0	0
forebrain	Late embryo	Others	Mouse	0	0
hindbrain	Late embryo	Others	Mouse	0	0
forebrain	Postnatal	Others	Mouse	0	0
hindbrain	Postnatal	Others	Mouse	0	0
forebrain	Adolescent	Others	Mouse	0.0133376	0.0126939
hindbrain	Adolescent	Others	Mouse	0	0
forebrain	Adult	Others	Mouse	0	0
hindbrain	Adult	Others	Mouse	0.0255154	0.0234071
forebrain	Embryo	III	Mouse	0.161917	0.0697322
hindbrain	Embryo	III	Mouse	0.278552	0.0925044
forebrain	Late embryo	III	Mouse	0.259356	0.0485288
hindbrain	Late embryo	III	Mouse	0.138465	0.0236851
forebrain	Postnatal	III	Mouse	0.189506	0.0463544
hindbrain	Postnatal	III	Mouse	0.0441237	0.0137321
forebrain	Adolescent	III	Mouse	0	0
hindbrain	Adolescent	III	Mouse	0.114294	0.0821965
forebrain	Adult	III	Mouse	0	0
hindbrain	Adult	III	Mouse	0.0345539	0.0316987
forebrain	Embryo	IV	Mouse	0.497788	0.21438
hindbrain	Embryo	IV	Mouse	0.718185	0.238502
forebrain	Late embryo	IV	Mouse	1.92515	0.360221
hindbrain	Late embryo	IV	Mouse	1.28077	0.219082
forebrain	Postnatal	IV	Mouse	1.38798	0.339509
hindbrain	Postnatal	IV	Mouse	0.56071	0.174503
forebrain	Adolescent	IV	Mouse	0.219111	0.208536
hindbrain	Adolescent	IV	Mouse	0.26975	0.193994
forebrain	Adult	IV	Mouse	0.249967	0.200281
hindbrain	Adult	IV	Mouse	0.294581	0.27024
forebrain	Embryo	IIc	Mouse	0.292251	0.125863
hindbrain	Embryo	IIc	Mouse	0.27778	0.092248
forebrain	Late embryo	IIc	Mouse	0.388032	0.0726058
hindbrain	Late embryo	IIc	Mouse	1.12773	0.192903
forebrain	Postnatal	IIc	Mouse	0.600121	0.146794
hindbrain	Postnatal	IIc	Mouse	0.756372	0.235396
forebrain	Adolescent	IIc	Mouse	0.14236	0.135489
hindbrain	Adolescent	IIc	Mouse	0.245437	0.17651
forebrain	Adult	IIc	Mouse	0.154119	0.123485
hindbrain	Adult	IIc	Mouse	0.245505	0.225219
forebrain	Embryo	VI	Mouse	1.16584	0.502087
hindbrain	Embryo	VI	Mouse	1.59565	0.529901
forebrain	Late embryo	VI	Mouse	1.82857	0.342149
hindbrain	Late embryo	VI	Mouse	1.76974	0.302723
forebrain	Postnatal	VI	Mouse	1.24001	0.303316
hindbrain	Postnatal	VI	Mouse	0.703689	0.219
forebrain	Adolescent	VI	Mouse	0.462021	0.439723
hindbrain	Adolescent	VI	Mouse	0.670615	0.482283
forebrain	Adult	VI	Mouse	0.638651	0.511706
hindbrain	Adult	VI	Mouse	0.460073	0.422058

[truncated: 9 more sheets: Rat Bdnf counts, Rat Bdnf count means, Rat Bdnf proportions, Rabbit BDNF counts, Rabbit BDNF count means, Rabbit BDNF proportions, Opossum BDNFcounts, Opossum BDNF count means, Opossum BDNF proportions]
