# Supplementary material for: Revisiting the expression of BDNF and its receptors in mammalian development
Source: Front Mol Neurosci. 2023 Jun 22;16:1182499. doi: 10.3389/fnmol.2023.1182499 (PMC10325033; doi:10.3389/fnmol.2023.1182499)
Supplement: Supplementary file 15 [file Data_Sheet_14.XLSX]

## Sheet: Data origin
Data origin	Accession nr.	Organism	Organism2
Cardoso-Moreira et al. (2019)	E-MTAB-6811	Rattus norvegicus	Rat
Cardoso-Moreira et al. (2019)	E-MTAB-6782	Oryctolagus cuniculus	Rabbit
Cardoso-Moreira et al. (2019)	E-MTAB-6798	Mus musculus	Mouse
Cardoso-Moreira et al. (2019)	E-MTAB-6833	Monodelphis domestica	Opossum
Cardoso-Moreira et al. (2019)	E-MTAB-6813	Macaca mulatta	Rhesus macaque
Cardoso-Moreira et al. (2019)	E-MTAB-6814	Homo sapiens	Human

## Sheet: Human BDNF counts
Data origin	Accession nr.	Run_ID	Organism	Tissue	Age	Gene	Exon	Norm_CPM	Organism2
Cardoso-Moreira et al. (2019)	E-MTAB-6814	ERR2598052	Homo sapiens	heart	Embryo	BDNF	BDNF_CDS	3.95625	Human
Cardoso-Moreira et al. (2019)	E-MTAB-6814	ERR2598053	Homo sapiens	heart	Embryo	BDNF	BDNF_CDS	4.57759	Human
Cardoso-Moreira et al. (2019)	E-MTAB-6814	ERR2598054	Homo sapiens	heart	Embryo	BDNF	BDNF_CDS	3.06357	Human
Cardoso-Moreira et al. (2019)	E-MTAB-6814	ERR2598055	Homo sapiens	heart	Embryo	BDNF	BDNF_CDS	1.78468	Human
Cardoso-Moreira et al. (2019)	E-MTAB-6814	ERR2598058	Homo sapiens	kidney	Embryo	BDNF	BDNF_CDS	1.25637	Human
Cardoso-Moreira et al. (2019)	E-MTAB-6814	ERR2598059	Homo sapiens	kidney	Embryo	BDNF	BDNF_CDS	1.67359	Human
Cardoso-Moreira et al. (2019)	E-MTAB-6814	ERR2598060	Homo sapiens	kidney	Embryo	BDNF	BDNF_CDS	0.761394	Human
Cardoso-Moreira et al. (2019)	E-MTAB-6814	ERR2598061	Homo sapiens	liver	Embryo	BDNF	BDNF_CDS	0.474404	Human
Cardoso-Moreira et al. (2019)	E-MTAB-6814	ERR2598062	Homo sapiens	liver	Embryo	BDNF	BDNF_CDS	0.0786371	Human
Cardoso-Moreira et al. (2019)	E-MTAB-6814	ERR2598063	Homo sapiens	liver	Embryo	BDNF	BDNF_CDS	0.326692	Human
Cardoso-Moreira et al. (2019)	E-MTAB-6814	ERR2598064	Homo sapiens	liver	Embryo	BDNF	BDNF_CDS	0.690765	Human
Cardoso-Moreira et al. (2019)	E-MTAB-6814	ERR2598065	Homo sapiens	ovary	Embryo	BDNF	BDNF_CDS	0.7815	Human
Cardoso-Moreira et al. (2019)	E-MTAB-6814	ERR2598066	Homo sapiens	ovary	Embryo	BDNF	BDNF_CDS	0.625026	Human
Cardoso-Moreira et al. (2019)	E-MTAB-6814	ERR2598067	Homo sapiens	testis	Embryo	BDNF	BDNF_CDS	0.311154	Human
Cardoso-Moreira et al. (2019)	E-MTAB-6814	ERR2598068	Homo sapiens	testis	Embryo	BDNF	BDNF_CDS	0.406405	Human
Cardoso-Moreira et al. (2019)	E-MTAB-6814	ERR2598073	Homo sapiens	heart	Embryo	BDNF	BDNF_CDS	2.77337	Human
Cardoso-Moreira et al. (2019)	E-MTAB-6814	ERR2598074	Homo sapiens	heart	Embryo	BDNF	BDNF_CDS	2.05306	Human
Cardoso-Moreira et al. (2019)	E-MTAB-6814	ERR2598075	Homo sapiens	heart	Embryo	BDNF	BDNF_CDS	2.2371	Human
Cardoso-Moreira et al. (2019)	E-MTAB-6814	ERR2598076	Homo sapiens	heart	Embryo	BDNF	BDNF_CDS	1.9077	Human
Cardoso-Moreira et al. (2019)	E-MTAB-6814	ERR2598081	Homo sapiens	kidney	Embryo	BDNF	BDNF_CDS	1.05483	Human
Cardoso-Moreira et al. (2019)	E-MTAB-6814	ERR2598082	Homo sapiens	kidney	Embryo	BDNF	BDNF_CDS	1.22958	Human
Cardoso-Moreira et al. (2019)	E-MTAB-6814	ERR2598083	Homo sapiens	liver	Embryo	BDNF	BDNF_CDS	0.0591452	Human
Cardoso-Moreira et al. (2019)	E-MTAB-6814	ERR2598084	Homo sapiens	liver	Embryo	BDNF	BDNF_CDS	0.268868	Human
Cardoso-Moreira et al. (2019)	E-MTAB-6814	ERR2598085	Homo sapiens	liver	Embryo	BDNF	BDNF_CDS	0.155753	Human
Cardoso-Moreira et al. (2019)	E-MTAB-6814	ERR2598086	Homo sapiens	ovary	Embryo	BDNF	BDNF_CDS	0.240295	Human
Cardoso-Moreira et al. (2019)	E-MTAB-6814	ERR2598087	Homo sapiens	testis	Embryo	BDNF	BDNF_CDS	0.26205	Human
Cardoso-Moreira et al. (2019)	E-MTAB-6814	ERR2598088	Homo sapiens	testis	Embryo	BDNF	BDNF_CDS	0.802669	Human
Cardoso-Moreira et al. (2019)	E-MTAB-6814	ERR2598090	Homo sapiens	heart	Embryo	BDNF	BDNF_CDS	0.863437	Human
Cardoso-Moreira et al. (2019)	E-MTAB-6814	ERR2598091	Homo sapiens	heart	Embryo	BDNF	BDNF_CDS	1.91316	Human
Cardoso-Moreira et al. (2019)	E-MTAB-6814	ERR2598095	Homo sapiens	kidney	Embryo	BDNF	BDNF_CDS	0.374141	Human
Cardoso-Moreira et al. (2019)	E-MTAB-6814	ERR2598096	Homo sapiens	kidney	Embryo	BDNF	BDNF_CDS	0.890687	Human
Cardoso-Moreira et al. (2019)	E-MTAB-6814	ERR2598097	Homo sapiens	liver	Embryo	BDNF	BDNF_CDS	0.764987	Human
Cardoso-Moreira et al. (2019)	E-MTAB-6814	ERR2598098	Homo sapiens	ovary	Embryo	BDNF	BDNF_CDS	0.609981	Human
Cardoso-Moreira et al. (2019)	E-MTAB-6814	ERR2598099	Homo sapiens	ovary	Embryo	BDNF	BDNF_CDS	0.342452	Human
Cardoso-Moreira et al. (2019)	E-MTAB-6814	ERR2598100	Homo sapiens	testis	Embryo	BDNF	BDNF_CDS	1.36579	Human
Cardoso-Moreira et al. (2019)	E-MTAB-6814	ERR2598101	Homo sapiens	testis	Embryo	BDNF	BDNF_CDS	0.678434	Human
Cardoso-Moreira et al. (2019)	E-MTAB-6814	ERR2598105	Homo sapiens	heart	Embryo	BDNF	BDNF_CDS	1.90198	Human
Cardoso-Moreira et al. (2019)	E-MTAB-6814	ERR2598106	Homo sapiens	heart	Embryo	BDNF	BDNF_CDS	1.58328	Human
Cardoso-Moreira et al. (2019)	E-MTAB-6814	ERR2598107	Homo sapiens	heart	Embryo	BDNF	BDNF_CDS	1.14938	Human
Cardoso-Moreira et al. (2019)	E-MTAB-6814	ERR2598108	Homo sapiens	heart	Embryo	BDNF	BDNF_CDS	3.39797	Human
Cardoso-Moreira et al. (2019)	E-MTAB-6814	ERR2598112	Homo sapiens	kidney	Embryo	BDNF	BDNF_CDS	1.213	Human
Cardoso-Moreira et al. (2019)	E-MTAB-6814	ERR2598113	Homo sapiens	kidney	Embryo	BDNF	BDNF_CDS	0.662943	Human
Cardoso-Moreira et al. (2019)	E-MTAB-6814	ERR2598114	Homo sapiens	kidney	Embryo	BDNF	BDNF_CDS	0.785204	Human
Cardoso-Moreira et al. (2019)	E-MTAB-6814	ERR2598115	Homo sapiens	liver	Embryo	BDNF	BDNF_CDS	0.536948	Human
Cardoso-Moreira et al. (2019)	E-MTAB-6814	ERR2598116	Homo sapiens	ovary	Embryo	BDNF	BDNF_CDS	0.507088	Human
Cardoso-Moreira et al. (2019)	E-MTAB-6814	ERR2598117	Homo sapiens	testis	Embryo	BDNF	BDNF_CDS	0.669073	Human
Cardoso-Moreira et al. (2019)	E-MTAB-6814	ERR2598118	Homo sapiens	testis	Embryo	BDNF	BDNF_CDS	0.997467	Human
Cardoso-Moreira et al. (2019)	E-MTAB-6814	ERR2598119	Homo sapiens	testis	Embryo	BDNF	BDNF_CDS	0.517516	Human
Cardoso-Moreira et al. (2019)	E-MTAB-6814	ERR2598122	Homo sapiens	heart	Embryo	BDNF	BDNF_CDS	1.62282	Human
Cardoso-Moreira et al. (2019)	E-MTAB-6814	ERR2598123	Homo sapiens	heart	Embryo	BDNF	BDNF_CDS	1.42821	Human
Cardoso-Moreira et al. (2019)	E-MTAB-6814	ERR2598124	Homo sapiens	heart	Embryo	BDNF	BDNF_CDS	4.37329	Human
Cardoso-Moreira et al. (2019)	E-MTAB-6814	ERR2598128	Homo sapiens	kidney	Embryo	BDNF	BDNF_CDS	0.765351	Human
Cardoso-Moreira et al. (2019)	E-MTAB-6814	ERR2598129	Homo sapiens	kidney	Embryo	BDNF	BDNF_CDS	0.233812	Human
Cardoso-Moreira et al. (2019)	E-MTAB-6814	ERR2598130	Homo sapiens	kidney	Embryo	BDNF	BDNF_CDS	1.28682	Human
Cardoso-Moreira et al. (2019)	E-MTAB-6814	ERR2598131	Homo sapiens	liver	Embryo	BDNF	BDNF_CDS	0.260691	Human
Cardoso-Moreira et al. (2019)	E-MTAB-6814	ERR2598132	Homo sapiens	liver	Embryo	BDNF	BDNF_CDS	0.317896	Human
Cardoso-Moreira et al. (2019)	E-MTAB-6814	ERR2598133	Homo sapiens	ovary	Embryo	BDNF	BDNF_CDS	0.990023	Human
Cardoso-Moreira et al. (2019)	E-MTAB-6814	ERR2598134	Homo sapiens	testis	Embryo	BDNF	BDNF_CDS	1.80308	Human
Cardoso-Moreira et al. (2019)	E-MTAB-6814	ERR2598135	Homo sapiens	testis	Embryo	BDNF	BDNF_CDS	0.0441636	Human
Cardoso-Moreira et al. (2019)	E-MTAB-6814	ERR2598136	Homo sapiens	testis	Embryo	BDNF	BDNF_CDS	1.8866	Human
Cardoso-Moreira et al. (2019)	E-MTAB-6814	ERR2598138	Homo sapiens	heart	Embryo	BDNF	BDNF_CDS	2.45361	Human
Cardoso-Moreira et al. (2019)	E-MTAB-6814	ERR2598139	Homo sapiens	kidney	Embryo	BDNF	BDNF_CDS	0.5602	Human
Cardoso-Moreira et al. (2019)	E-MTAB-6814	ERR2598140	Homo sapiens	kidney	Embryo	BDNF	BDNF_CDS	0.408835	Human
Cardoso-Moreira et al. (2019)	E-MTAB-6814	ERR2598141	Homo sapiens	kidney	Embryo	BDNF	BDNF_CDS	0.651844	Human
Cardoso-Moreira et al. (2019)	E-MTAB-6814	ERR2598142	Homo sapiens	liver	Embryo	BDNF	BDNF_CDS	0.736036	Human
Cardoso-Moreira et al. (2019)	E-MTAB-6814	ERR2598143	Homo sapiens	liver	Embryo	BDNF	BDNF_CDS	0.316395	Human
Cardoso-Moreira et al. (2019)	E-MTAB-6814	ERR2598144	Homo sapiens	liver	Embryo	BDNF	BDNF_CDS	0	Human
Cardoso-Moreira et al. (2019)	E-MTAB-6814	ERR2598145	Homo sapiens	ovary	Embryo	BDNF	BDNF_CDS	1.72458	Human
Cardoso-Moreira et al. (2019)	E-MTAB-6814	ERR2598146	Homo sapiens	ovary	Embryo	BDNF	BDNF_CDS	2.33356	Human
Cardoso-Moreira et al. (2019)	E-MTAB-6814	ERR2598147	Homo sapiens	testis	Embryo	BDNF	BDNF_CDS	0.770052	Human
Cardoso-Moreira et al. (2019)	E-MTAB-6814	ERR2598153	Homo sapiens	heart	Embryo	BDNF	BDNF_CDS	0.711605	Human
Cardoso-Moreira et al. (2019)	E-MTAB-6814	ERR2598154	Homo sapiens	heart	Embryo	BDNF	BDNF_CDS	2.89523	Human
Cardoso-Moreira et al. (2019)	E-MTAB-6814	ERR2598155	Homo sapiens	heart	Embryo	BDNF	BDNF_CDS	2.13858	Human
Cardoso-Moreira et al. (2019)	E-MTAB-6814	ERR2598156	Homo sapiens	kidney	Embryo	BDNF	BDNF_CDS	1.04738	Human
Cardoso-Moreira et al. (2019)	E-MTAB-6814	ERR2598157	Homo sapiens	kidney	Embryo	BDNF	BDNF_CDS	0.480669	Human
Cardoso-Moreira et al. (2019)	E-MTAB-6814	ERR2598158	Homo sapiens	kidney	Embryo	BDNF	BDNF_CDS	0.667602	Human
Cardoso-Moreira et al. (2019)	E-MTAB-6814	ERR2598159	Homo sapiens	liver	Embryo	BDNF	BDNF_CDS	0.212774	Human
Cardoso-Moreira et al. (2019)	E-MTAB-6814	ERR2598160	Homo sapiens	liver	Embryo	BDNF	BDNF_CDS	0.370017	Human
Cardoso-Moreira et al. (2019)	E-MTAB-6814	ERR2598161	Homo sapiens	liver	Embryo	BDNF	BDNF_CDS	0.637443	Human
Cardoso-Moreira et al. (2019)	E-MTAB-6814	ERR2598162	Homo sapiens	liver	Embryo	BDNF	BDNF_CDS	0.270316	Human
Cardoso-Moreira et al. (2019)	E-MTAB-6814	ERR2598163	Homo sapiens	testis	Embryo	BDNF	BDNF_CDS	0.589876	Human
Cardoso-Moreira et al. (2019)	E-MTAB-6814	ERR2598167	Homo sapiens	heart	Early embryo	BDNF	BDNF_CDS	3.14758	Human
Cardoso-Moreira et al. (2019)	E-MTAB-6814	ERR2598168	Homo sapiens	heart	Early embryo	BDNF	BDNF_CDS	1.9337	Human
Cardoso-Moreira et al. (2019)	E-MTAB-6814	ERR2598172	Homo sapiens	kidney	Early embryo	BDNF	BDNF_CDS	6.14914	Human
Cardoso-Moreira et al. (2019)	E-MTAB-6814	ERR2598173	Homo sapiens	liver	Early embryo	BDNF	BDNF_CDS	5.30628	Human
Cardoso-Moreira et al. (2019)	E-MTAB-6814	ERR2598174	Homo sapiens	liver	Early embryo	BDNF	BDNF_CDS	2.68352	Human
Cardoso-Moreira et al. (2019)	E-MTAB-6814	ERR2598175	Homo sapiens	liver	Early embryo	BDNF	BDNF_CDS	1.34801	Human
Cardoso-Moreira et al. (2019)	E-MTAB-6814	ERR2598176	Homo sapiens	liver	Early embryo	BDNF	BDNF_CDS	3.83201	Human
Cardoso-Moreira et al. (2019)	E-MTAB-6814	ERR2598177	Homo sapiens	ovary	Early embryo	BDNF	BDNF_CDS	5.75745	Human
Cardoso-Moreira et al. (2019)	E-MTAB-6814	ERR2598178	Homo sapiens	ovary	Early embryo	BDNF	BDNF_CDS	7.81031	Human
Cardoso-Moreira et al. (2019)	E-MTAB-6814	ERR2598179	Homo sapiens	testis	Early embryo	BDNF	BDNF_CDS	7.48306	Human
Cardoso-Moreira et al. (2019)	E-MTAB-6814	ERR2598182	Homo sapiens	heart	Early embryo	BDNF	BDNF_CDS	4.15521	Human
Cardoso-Moreira et al. (2019)	E-MTAB-6814	ERR2598183	Homo sapiens	heart	Early embryo	BDNF	BDNF_CDS	2.69467	Human
Cardoso-Moreira et al. (2019)	E-MTAB-6814	ERR2598186	Homo sapiens	kidney	Early embryo	BDNF	BDNF_CDS	5.87974	Human
Cardoso-Moreira et al. (2019)	E-MTAB-6814	ERR2598187	Homo sapiens	kidney	Early embryo	BDNF	BDNF_CDS	4.35118	Human
Cardoso-Moreira et al. (2019)	E-MTAB-6814	ERR2598188	Homo sapiens	liver	Early embryo	BDNF	BDNF_CDS	0.553417	Human
Cardoso-Moreira et al. (2019)	E-MTAB-6814	ERR2598189	Homo sapiens	liver	Early embryo	BDNF	BDNF_CDS	0.314225	Human
Cardoso-Moreira et al. (2019)	E-MTAB-6814	ERR2598190	Homo sapiens	ovary	Early embryo	BDNF	BDNF_CDS	4.6038	Human
Cardoso-Moreira et al. (2019)	E-MTAB-6814	ERR2598191	Homo sapiens	testis	Early embryo	BDNF	BDNF_CDS	3.81652	Human
Cardoso-Moreira et al. (2019)	E-MTAB-6814	ERR2598192	Homo sapiens	testis	Early embryo	BDNF	BDNF_CDS	6.20518	Human
Cardoso-Moreira et al. (2019)	E-MTAB-6814	ERR2598193	Homo sapiens	heart	Early embryo	BDNF	BDNF_CDS	3.18899	Human
Cardoso-Moreira et al. (2019)	E-MTAB-6814	ERR2598194	Homo sapiens	heart	Early embryo	BDNF	BDNF_CDS	2.92762	Human
Cardoso-Moreira et al. (2019)	E-MTAB-6814	ERR2598199	Homo sapiens	kidney	Early embryo	BDNF	BDNF_CDS	3.19289	Human
Cardoso-Moreira et al. (2019)	E-MTAB-6814	ERR2598200	Homo sapiens	kidney	Early embryo	BDNF	BDNF_CDS	2.3849	Human
Cardoso-Moreira et al. (2019)	E-MTAB-6814	ERR2598201	Homo sapiens	liver	Early embryo	BDNF	BDNF_CDS	0.345663	Human
Cardoso-Moreira et al. (2019)	E-MTAB-6814	ERR2598202	Homo sapiens	liver	Early embryo	BDNF	BDNF_CDS	0.639148	Human
Cardoso-Moreira et al. (2019)	E-MTAB-6814	ERR2598203	Homo sapiens	ovary	Early embryo	BDNF	BDNF_CDS	4.13561	Human
Cardoso-Moreira et al. (2019)	E-MTAB-6814	ERR2598204	Homo sapiens	testis	Early embryo	BDNF	BDNF_CDS	2.32064	Human
Cardoso-Moreira et al. (2019)	E-MTAB-6814	ERR2598205	Homo sapiens	testis	Early embryo	BDNF	BDNF_CDS	1.44674	Human
Cardoso-Moreira et al. (2019)	E-MTAB-6814	ERR2598209	Homo sapiens	heart	Early embryo	BDNF	BDNF_CDS	2.20764	Human
Cardoso-Moreira et al. (2019)	E-MTAB-6814	ERR2598210	Homo sapiens	heart	Early embryo	BDNF	BDNF_CDS	2.79414	Human
Cardoso-Moreira et al. (2019)	E-MTAB-6814	ERR2598211	Homo sapiens	heart	Early embryo	BDNF	BDNF_CDS	2.25986	Human
Cardoso-Moreira et al. (2019)	E-MTAB-6814	ERR2598215	Homo sapiens	kidney	Early embryo	BDNF	BDNF_CDS	0.563148	Human
Cardoso-Moreira et al. (2019)	E-MTAB-6814	ERR2598216	Homo sapiens	kidney	Early embryo	BDNF	BDNF_CDS	1.06796	Human
Cardoso-Moreira et al. (2019)	E-MTAB-6814	ERR2598217	Homo sapiens	liver	Early embryo	BDNF	BDNF_CDS	0.73456	Human
Cardoso-Moreira et al. (2019)	E-MTAB-6814	ERR2598218	Homo sapiens	liver	Early embryo	BDNF	BDNF_CDS	0.454312	Human
Cardoso-Moreira et al. (2019)	E-MTAB-6814	ERR2598219	Homo sapiens	liver	Early embryo	BDNF	BDNF_CDS	0.29384	Human
Cardoso-Moreira et al. (2019)	E-MTAB-6814	ERR2598220	Homo sapiens	liver	Early embryo	BDNF	BDNF_CDS	0.359482	Human
Cardoso-Moreira et al. (2019)	E-MTAB-6814	ERR2598221	Homo sapiens	ovary	Early embryo	BDNF	BDNF_CDS	1.60715	Human
Cardoso-Moreira et al. (2019)	E-MTAB-6814	ERR2598222	Homo sapiens	ovary	Early embryo	BDNF	BDNF_CDS	1.22293	Human
Cardoso-Moreira et al. (2019)	E-MTAB-6814	ERR2598223	Homo sapiens	testis	Early embryo	BDNF	BDNF_CDS	0.685247	Human
Cardoso-Moreira et al. (2019)	E-MTAB-6814	ERR2598224	Homo sapiens	testis	Early embryo	BDNF	BDNF_CDS	0.803977	Human
Cardoso-Moreira et al. (2019)	E-MTAB-6814	ERR2598225	Homo sapiens	testis	Early embryo	BDNF	BDNF_CDS	0.839005	Human
Cardoso-Moreira et al. (2019)	E-MTAB-6814	ERR2598230	Homo sapiens	heart	Early embryo	BDNF	BDNF_CDS	5.24163	Human
Cardoso-Moreira et al. (2019)	E-MTAB-6814	ERR2598231	Homo sapiens	heart	Early embryo	BDNF	BDNF_CDS	2.49129	Human
Cardoso-Moreira et al. (2019)	E-MTAB-6814	ERR2598232	Homo sapiens	heart	Early embryo	BDNF	BDNF_CDS	4.07387	Human
Cardoso-Moreira et al. (2019)	E-MTAB-6814	ERR2598233	Homo sapiens	heart	Early embryo	BDNF	BDNF_CDS	2.87954	Human
Cardoso-Moreira et al. (2019)	E-MTAB-6814	ERR2598234	Homo sapiens	heart	Early embryo	BDNF	BDNF_CDS	2.48131	Human
Cardoso-Moreira et al. (2019)	E-MTAB-6814	ERR2598239	Homo sapiens	kidney	Early embryo	BDNF	BDNF_CDS	0.864762	Human
Cardoso-Moreira et al. (2019)	E-MTAB-6814	ERR2598240	Homo sapiens	kidney	Early embryo	BDNF	BDNF_CDS	0.697328	Human
Cardoso-Moreira et al. (2019)	E-MTAB-6814	ERR2598241	Homo sapiens	liver	Early embryo	BDNF	BDNF_CDS	0.227408	Human
Cardoso-Moreira et al. (2019)	E-MTAB-6814	ERR2598242	Homo sapiens	liver	Early embryo	BDNF	BDNF_CDS	0.486392	Human
Cardoso-Moreira et al. (2019)	E-MTAB-6814	ERR2598243	Homo sapiens	liver	Early embryo	BDNF	BDNF_CDS	0.787127	Human
Cardoso-Moreira et al. (2019)	E-MTAB-6814	ERR2598244	Homo sapiens	liver	Early embryo	BDNF	BDNF_CDS	0.118319	Human
Cardoso-Moreira et al. (2019)	E-MTAB-6814	ERR2598245	Homo sapiens	ovary	Early embryo	BDNF	BDNF_CDS	1.77084	Human
Cardoso-Moreira et al. (2019)	E-MTAB-6814	ERR2598246	Homo sapiens	ovary	Early embryo	BDNF	BDNF_CDS	2.6169	Human
Cardoso-Moreira et al. (2019)	E-MTAB-6814	ERR2598247	Homo sapiens	testis	Early embryo	BDNF	BDNF_CDS	0.896725	Human
Cardoso-Moreira et al. (2019)	E-MTAB-6814	ERR2598248	Homo sapiens	testis	Early embryo	BDNF	BDNF_CDS	0.416463	Human
Cardoso-Moreira et al. (2019)	E-MTAB-6814	ERR2598249	Homo sapiens	testis	Early embryo	BDNF	BDNF_CDS	0.623079	Human
Cardoso-Moreira et al. (2019)	E-MTAB-6814	ERR2598253	Homo sapiens	heart	Early embryo	BDNF	BDNF_CDS	2.44438	Human
Cardoso-Moreira et al. (2019)	E-MTAB-6814	ERR2598254	Homo sapiens	heart	Early embryo	BDNF	BDNF_CDS	2.61612	Human
Cardoso-Moreira et al. (2019)	E-MTAB-6814	ERR2598255	Homo sapiens	heart	Early embryo	BDNF	BDNF_CDS	2.9374	Human
Cardoso-Moreira et al. (2019)	E-MTAB-6814	ERR2598258	Homo sapiens	kidney	Early embryo	BDNF	BDNF_CDS	0.672185	Human
Cardoso-Moreira et al. (2019)	E-MTAB-6814	ERR2598259	Homo sapiens	kidney	Early embryo	BDNF	BDNF_CDS	2.47035	Human
Cardoso-Moreira et al. (2019)	E-MTAB-6814	ERR2598260	Homo sapiens	liver	Early embryo	BDNF	BDNF_CDS	0.151061	Human
Cardoso-Moreira et al. (2019)	E-MTAB-6814	ERR2598261	Homo sapiens	liver	Early embryo	BDNF	BDNF_CDS	0.0949485	Human
Cardoso-Moreira et al. (2019)	E-MTAB-6814	ERR2598262	Homo sapiens	liver	Early embryo	BDNF	BDNF_CDS	0.289512	Human
Cardoso-Moreira et al. (2019)	E-MTAB-6814	ERR2598263	Homo sapiens	ovary	Early embryo	BDNF	BDNF_CDS	0.747934	Human
Cardoso-Moreira et al. (2019)	E-MTAB-6814	ERR2598264	Homo sapiens	testis	Early embryo	BDNF	BDNF_CDS	0.810269	Human
Cardoso-Moreira et al. (2019)	E-MTAB-6814	ERR2598265	Homo sapiens	testis	Early embryo	BDNF	BDNF_CDS	0.750796	Human
Cardoso-Moreira et al. (2019)	E-MTAB-6814	ERR2598270	Homo sapiens	heart	Adolescent	BDNF	BDNF_CDS	0.372983	Human
Cardoso-Moreira et al. (2019)	E-MTAB-6814	ERR2598275	Homo sapiens	liver	Adolescent	BDNF	BDNF_CDS	0	Human
Cardoso-Moreira et al. (2019)	E-MTAB-6814	ERR2598276	Homo sapiens	testis	Adolescent	BDNF	BDNF_CDS	5.59963	Human
Cardoso-Moreira et al. (2019)	E-MTAB-6814	ERR2598277	Homo sapiens	testis	Adolescent	BDNF	BDNF_CDS	3.67018	Human
Cardoso-Moreira et al. (2019)	E-MTAB-6814	ERR2598278	Homo sapiens	testis	Adolescent	BDNF	BDNF_CDS	1.58531	Human
Cardoso-Moreira et al. (2019)	E-MTAB-6814	ERR2598279	Homo sapiens	testis	Adolescent	BDNF	BDNF_CDS	2.11938	Human
Cardoso-Moreira et al. (2019)	E-MTAB-6814	ERR2598284	Homo sapiens	liver	Middle age	BDNF	BDNF_CDS	0.11766	Human
Cardoso-Moreira et al. (2019)	E-MTAB-6814	ERR2598285	Homo sapiens	liver	Middle age	BDNF	BDNF_CDS	0.448247	Human
Cardoso-Moreira et al. (2019)	E-MTAB-6814	ERR2598286	Homo sapiens	testis	Middle age	BDNF	BDNF_CDS	6.64495	Human
Cardoso-Moreira et al. (2019)	E-MTAB-6814	ERR2598289	Homo sapiens	heart	Infant	BDNF	BDNF_CDS	0	Human
Cardoso-Moreira et al. (2019)	E-MTAB-6814	ERR2598290	Homo sapiens	heart	Infant	BDNF	BDNF_CDS	0	Human
Cardoso-Moreira et al. (2019)	E-MTAB-6814	ERR2598291	Homo sapiens	heart	Infant	BDNF	BDNF_CDS	4.56014	Human
Cardoso-Moreira et al. (2019)	E-MTAB-6814	ERR2598296	Homo sapiens	kidney	Infant	BDNF	BDNF_CDS	0.45436	Human
Cardoso-Moreira et al. (2019)	E-MTAB-6814	ERR2598297	Homo sapiens	kidney	Infant	BDNF	BDNF_CDS	0.412548	Human
Cardoso-Moreira et al. (2019)	E-MTAB-6814	ERR2598298	Homo sapiens	kidney	Infant	BDNF	BDNF_CDS	0.124339	Human
Cardoso-Moreira et al. (2019)	E-MTAB-6814	ERR2598299	Homo sapiens	kidney	Infant	BDNF	BDNF_CDS	0.0509209	Human
Cardoso-Moreira et al. (2019)	E-MTAB-6814	ERR2598300	Homo sapiens	liver	Infant	BDNF	BDNF_CDS	0.0598416	Human
Cardoso-Moreira et al. (2019)	E-MTAB-6814	ERR2598301	Homo sapiens	liver	Infant	BDNF	BDNF_CDS	0	Human
Cardoso-Moreira et al. (2019)	E-MTAB-6814	ERR2598302	Homo sapiens	testis	Infant	BDNF	BDNF_CDS	0.150819	Human
Cardoso-Moreira et al. (2019)	E-MTAB-6814	ERR2598303	Homo sapiens	testis	Infant	BDNF	BDNF_CDS	1.84558	Human
Cardoso-Moreira et al. (2019)	E-MTAB-6814	ERR2598304	Homo sapiens	testis	Infant	BDNF	BDNF_CDS	0.151051	Human
Cardoso-Moreira et al. (2019)	E-MTAB-6814	ERR2598307	Homo sapiens	heart	Middle age	BDNF	BDNF_CDS	1.64417	Human
Cardoso-Moreira et al. (2019)	E-MTAB-6814	ERR2598310	Homo sapiens	liver	Middle age	BDNF	BDNF_CDS	0	Human
Cardoso-Moreira et al. (2019)	E-MTAB-6814	ERR2598311	Homo sapiens	testis	Middle age	BDNF	BDNF_CDS	4.0987	Human
Cardoso-Moreira et al. (2019)	E-MTAB-6814	ERR2598315	Homo sapiens	heart	Infant	BDNF	BDNF_CDS	0	Human
Cardoso-Moreira et al. (2019)	E-MTAB-6814	ERR2598316	Homo sapiens	heart	Infant	BDNF	BDNF_CDS	0.797201	Human
Cardoso-Moreira et al. (2019)	E-MTAB-6814	ERR2598317	Homo sapiens	heart	Infant	BDNF	BDNF_CDS	0.122936	Human
Cardoso-Moreira et al. (2019)	E-MTAB-6814	ERR2598323	Homo sapiens	kidney	Infant	BDNF	BDNF_CDS	0	Human
Cardoso-Moreira et al. (2019)	E-MTAB-6814	ERR2598324	Homo sapiens	kidney	Infant	BDNF	BDNF_CDS	0.176628	Human
Cardoso-Moreira et al. (2019)	E-MTAB-6814	ERR2598325	Homo sapiens	kidney	Infant	BDNF	BDNF_CDS	0.535099	Human
Cardoso-Moreira et al. (2019)	E-MTAB-6814	ERR2598326	Homo sapiens	liver	Infant	BDNF	BDNF_CDS	0.167083	Human
Cardoso-Moreira et al. (2019)	E-MTAB-6814	ERR2598327	Homo sapiens	liver	Infant	BDNF	BDNF_CDS	0.792171	Human
Cardoso-Moreira et al. (2019)	E-MTAB-6814	ERR2598333	Homo sapiens	kidney	School age	BDNF	BDNF_CDS	0.0496982	Human
Cardoso-Moreira et al. (2019)	E-MTAB-6814	ERR2598334	Homo sapiens	liver	School age	BDNF	BDNF_CDS	0.135187	Human
Cardoso-Moreira et al. (2019)	E-MTAB-6814	ERR2598338	Homo sapiens	heart	Toddler	BDNF	BDNF_CDS	0	Human
Cardoso-Moreira et al. (2019)	E-MTAB-6814	ERR2598339	Homo sapiens	heart	Toddler	BDNF	BDNF_CDS	0.482646	Human
Cardoso-Moreira et al. (2019)	E-MTAB-6814	ERR2598342	Homo sapiens	kidney	Toddler	BDNF	BDNF_CDS	3.29677	Human
Cardoso-Moreira et al. (2019)	E-MTAB-6814	ERR2598343	Homo sapiens	kidney	Toddler	BDNF	BDNF_CDS	0.109735	Human
Cardoso-Moreira et al. (2019)	E-MTAB-6814	ERR2598344	Homo sapiens	liver	Toddler	BDNF	BDNF_CDS	0.409081	Human
Cardoso-Moreira et al. (2019)	E-MTAB-6814	ERR2598345	Homo sapiens	testis	Toddler	BDNF	BDNF_CDS	0	Human
Cardoso-Moreira et al. (2019)	E-MTAB-6814	ERR2598351	Homo sapiens	heart	Young adult	BDNF	BDNF_CDS	0.432504	Human
Cardoso-Moreira et al. (2019)	E-MTAB-6814	ERR2598357	Homo sapiens	liver	Young adult	BDNF	BDNF_CDS	0	Human
Cardoso-Moreira et al. (2019)	E-MTAB-6814	ERR2598358	Homo sapiens	liver	Adult	BDNF	BDNF_CDS	0	Human
Cardoso-Moreira et al. (2019)	E-MTAB-6814	ERR2598359	Homo sapiens	liver	Adult	BDNF	BDNF_CDS	0	Human
Cardoso-Moreira et al. (2019)	E-MTAB-6814	ERR2598360	Homo sapiens	testis	Young adult	BDNF	BDNF_CDS	6.72655	Human
Cardoso-Moreira et al. (2019)	E-MTAB-6814	ERR2598361	Homo sapiens	testis	Young adult	BDNF	BDNF_CDS	6.72968	Human
Cardoso-Moreira et al. (2019)	E-MTAB-6814	ERR2598362	Homo sapiens	testis	Young adult	BDNF	BDNF_CDS	4.58952	Human
Cardoso-Moreira et al. (2019)	E-MTAB-6814	ERR2598363	Homo sapiens	testis	Adult	BDNF	BDNF_CDS	2.17387	Human

## Sheet: Human BDNF count means
Tissue	Age	Exon	Organism2	N	Norm_CPM	SEM
heart	Embryo	BDNF_CDS	Human	21	2.32314	0.234368
heart	Adolescent	BDNF_CDS	Human	1	0.372983
heart	Young adult	BDNF_CDS	Human	1	0.432504
heart	Middle age	BDNF_CDS	Human	1	1.64417
heart	Early embryo	BDNF_CDS	Human	17	2.96912	0.201189
heart	Infant	BDNF_CDS	Human	6	0.913379	0.740268
heart	Toddler	BDNF_CDS	Human	2	0.241323	0.241323
liver	Embryo	BDNF_CDS	Human	18	0.359876	0.055128
liver	Adolescent	BDNF_CDS	Human	1	0
liver	Adult	BDNF_CDS	Human	2	0	0
liver	Young adult	BDNF_CDS	Human	1	0
liver	Middle age	BDNF_CDS	Human	3	0.188636	0.134176
liver	Early embryo	BDNF_CDS	Human	19	1.00101	0.323327
liver	Infant	BDNF_CDS	Human	4	0.254774	0.182436
liver	School age	BDNF_CDS	Human	1	0.135187
liver	Toddler	BDNF_CDS	Human	1	0.409081
kidney	Embryo	BDNF_CDS	Human	19	0.842329	0.08617
kidney	Early embryo	BDNF_CDS	Human	11	2.57215	0.630075
kidney	Infant	BDNF_CDS	Human	7	0.250556	0.0805887
kidney	School age	BDNF_CDS	Human	1	0.0496982
kidney	Toddler	BDNF_CDS	Human	2	1.70325	1.59352
testis	Embryo	BDNF_CDS	Human	14	0.793166	0.147445
testis	Adolescent	BDNF_CDS	Human	4	3.24363	0.901233
testis	Adult	BDNF_CDS	Human	1	2.17387
testis	Young adult	BDNF_CDS	Human	3	6.01525	0.712867
testis	Middle age	BDNF_CDS	Human	2	5.37183	1.27313
testis	Early embryo	BDNF_CDS	Human	13	2.08444	0.642846
testis	Infant	BDNF_CDS	Human	3	0.715818	0.564883
testis	Toddler	BDNF_CDS	Human	1	0
ovary	Embryo	BDNF_CDS	Human	9	0.906056	0.230248
ovary	Early embryo	BDNF_CDS	Human	9	3.36366	0.792689

## Sheet: Human BDNF proportions
Tissue	Age	Exon	Organism2	Proportion	Proportion_percent
heart	Embryo	I	Human	0	0
kidney	Embryo	I	Human	0.127769	0.0486127
liver	Embryo	I	Human	0.236145	0.0804761
ovary	Embryo	I	Human	0.0287481	0.0185939
testis	Embryo	I	Human	0	0
heart	Early embryo	I	Human	0.0547582	0.0262068
kidney	Early embryo	I	Human	0.0547582	0.0126308
liver	Early embryo	I	Human	0.0821373	0.0301923
ovary	Early embryo	I	Human	0.0098284	0.00531799
testis	Early embryo	I	Human	0.0676425	0.0444787
heart	Adolescent	I	Human	0	0
liver	Adolescent	I	Human	0	0
testis	Adolescent	I	Human	0.0261346	0.118962
liver	Middle age	I	Human	0	0
testis	Middle age	I	Human	0.0113854	0.0367031
heart	Infant	I	Human	0	0
kidney	Infant	I	Human	0	0
liver	Infant	I	Human	0	0
testis	Infant	I	Human	0	0
heart	Middle age	I	Human	0	0
kidney	School age	I	Human	0	0
liver	School age	I	Human	0	0
heart	Toddler	I	Human	0	0
kidney	Toddler	I	Human	0	0
liver	Toddler	I	Human	0	0
testis	Toddler	I	Human	0	0
heart	Young adult	I	Human	0	0
liver	Young adult	I	Human	0	0
liver	Adult	I	Human	0	0
testis	Young adult	I	Human	0.106003	0.234955
testis	Adult	I	Human	0.0229985	1
heart	Embryo	VI	Human	1.07793	0.271293
kidney	Embryo	VI	Human	0.819473	0.311787
liver	Embryo	VI	Human	1.04242	0.355247
ovary	Embryo	VI	Human	0.712661	0.460942
testis	Embryo	VI	Human	0.621363	0.246674
heart	Early embryo	VI	Human	0.63532	0.304059
kidney	Early embryo	VI	Human	1.20185	0.277224
liver	Early embryo	VI	Human	1.65059	0.606728
ovary	Early embryo	VI	Human	1.23073	0.665927
testis	Early embryo	VI	Human	0.561273	0.369068
heart	Adolescent	VI	Human	0	0
liver	Adolescent	VI	Human	0	0
testis	Adolescent	VI	Human	0.107204	0.487981
liver	Middle age	VI	Human	0	0
testis	Middle age	VI	Human	0.298817	0.963297
heart	Infant	VI	Human	0.44967	1
kidney	Infant	VI	Human	0.327033	0.619692
liver	Infant	VI	Human	0	0
testis	Infant	VI	Human	0.152615	1
heart	Middle age	VI	Human	0.078939	0.341439
kidney	School age	VI	Human	0	0
liver	School age	VI	Human	0	0
heart	Toddler	VI	Human	0	0
kidney	Toddler	VI	Human	0.20081	1
liver	Toddler	VI	Human	0	0
testis	Toddler	VI	Human	0	0
heart	Young adult	VI	Human	0.286154	0.509063
liver	Young adult	VI	Human	0	0
liver	Adult	VI	Human	0	0
testis	Young adult	VI	Human	0.240912	0.533977
testis	Adult	VI	Human	0	0
heart	Embryo	IIc	Human	0	0
kidney	Embryo	IIc	Human	0	0
liver	Embryo	IIc	Human	0	0
ovary	Embryo	IIc	Human	0	0
testis	Embryo	IIc	Human	0	0
heart	Early embryo	IIc	Human	0	0
kidney	Early embryo	IIc	Human	0	0
liver	Early embryo	IIc	Human	0	0
ovary	Early embryo	IIc	Human	0	0
testis	Early embryo	IIc	Human	0	0
heart	Adolescent	IIc	Human	0	0
liver	Adolescent	IIc	Human	0	0
testis	Adolescent	IIc	Human	0	0
liver	Middle age	IIc	Human	0	0
testis	Middle age	IIc	Human	0	0
heart	Infant	IIc	Human	0	0
kidney	Infant	IIc	Human	0	0
liver	Infant	IIc	Human	0	0
testis	Infant	IIc	Human	0	0
heart	Middle age	IIc	Human	0	0
kidney	School age	IIc	Human	0	0
liver	School age	IIc	Human	0	0
heart	Toddler	IIc	Human	0	0
kidney	Toddler	IIc	Human	0	0
liver	Toddler	IIc	Human	0	0
testis	Toddler	IIc	Human	0	0
heart	Young adult	IIc	Human	0	0
liver	Young adult	IIc	Human	0	0
liver	Adult	IIc	Human	0	0
testis	Young adult	IIc	Human	0	0
testis	Adult	IIc	Human	0	0
heart	Embryo	IV	Human	2.79631	0.703775
kidney	Embryo	IV	Human	1.11761	0.42522
liver	Embryo	IV	Human	1.65579	0.564277
ovary	Embryo	IV	Human	0.691585	0.44731
testis	Embryo	IV	Human	1.30997	0.520041
heart	Early embryo	IV	Human	1.20474	0.57658
kidney	Early embryo	IV	Human	1.98041	0.45681
liver	Early embryo	IV	Human	0.931197	0.342292
ovary	Early embryo	IV	Human	0.391539	0.211856
testis	Early embryo	IV	Human	0.799883	0.525968
heart	Adolescent	IV	Human	0	0
liver	Adolescent	IV	Human	0	0
testis	Adolescent	IV	Human	0.0532114	0.242213
liver	Middle age	IV	Human	0.441543	1
testis	Middle age	IV	Human	0	0
heart	Infant	IV	Human	0	0
kidney	Infant	IV	Human	0.200701	0.380308
liver	Infant	IV	Human	0	0
testis	Infant	IV	Human	0	0
heart	Middle age	IV	Human	0.152256	0.658561
kidney	School age	IV	Human	0	0
liver	School age	IV	Human	0	0
heart	Toddler	IV	Human	0	0
kidney	Toddler	IV	Human	0	0
liver	Toddler	IV	Human	0	0
testis	Toddler	IV	Human	0	0
heart	Young adult	IV	Human	0.275964	0.490937
liver	Young adult	IV	Human	0	0
liver	Adult	IV	Human	0	0
testis	Young adult	IV	Human	0.058814	0.13036
testis	Adult	IV	Human	0	0
heart	Embryo	Others	Human	0.0990625	0.024932
kidney	Embryo	Others	Human	0.563457	0.21438
liver	Embryo	Others	Human	0	0
ovary	Embryo	Others	Human	0.113104	0.0731546
testis	Embryo	Others	Human	0.587638	0.233285
heart	Early embryo	Others	Human	0.194643	0.0931544
kidney	Early embryo	Others	Human	0.889001	0.205061
liver	Early embryo	Others	Human	0.0565521	0.0207876
ovary	Early embryo	Others	Human	0.216047	0.1169
testis	Early embryo	Others	Human	0.0919849	0.0604852
heart	Adolescent	Others	Human	0	0
liver	Adolescent	Others	Human	0	0
testis	Adolescent	Others	Human	0.0331388	0.150844
liver	Middle age	Others	Human	0	0
testis	Middle age	Others	Human	0	0
heart	Infant	Others	Human	0	0
kidney	Infant	Others	Human	0	0
liver	Infant	Others	Human	0.433566	1
testis	Infant	Others	Human	0	0
heart	Middle age	Others	Human	0	0
kidney	School age	Others	Human	0	0
liver	School age	Others	Human	0	0
heart	Toddler	Others	Human	0	0
kidney	Toddler	Others	Human	0	0
liver	Toddler	Others	Human	0	0
testis	Toddler	Others	Human	0	0
heart	Young adult	Others	Human	0	0
liver	Young adult	Others	Human	0	0
liver	Adult	Others	Human	0	0
testis	Young adult	Others	Human	0.0454358	0.100708
testis	Adult	Others	Human	0	0
heart	Embryo	III	Human	0	0
kidney	Embryo	III	Human	0	0
liver	Embryo	III	Human	0	0
ovary	Embryo	III	Human	0	0
testis	Embryo	III	Human	0	0
heart	Early embryo	III	Human	0	0
kidney	Early embryo	III	Human	0.209283	0.048274
liver	Early embryo	III	Human	0	0
ovary	Early embryo	III	Human	0	0
testis	Early embryo	III	Human	0	0
heart	Adolescent	III	Human	0	0
liver	Adolescent	III	Human	0	0
testis	Adolescent	III	Human	0	0
liver	Middle age	III	Human	0	0
testis	Middle age	III	Human	0	0
heart	Infant	III	Human	0	0
kidney	Infant	III	Human	0	0
liver	Infant	III	Human	0	0
testis	Infant	III	Human	0	0
heart	Middle age	III	Human	0	0
kidney	School age	III	Human	0	0
liver	School age	III	Human	0	0
heart	Toddler	III	Human	0	0
kidney	Toddler	III	Human	0	0
liver	Toddler	III	Human	0	0
testis	Toddler	III	Human	0	0
heart	Young adult	III	Human	0	0
liver	Young adult	III	Human	0	0
liver	Adult	III	Human	0	0
testis	Young adult	III	Human	0	0
testis	Adult	III	Human	0	0

## Sheet: Rhesus BDNF counts
Data origin	Accession nr.	Run_ID	Organism	Tissue	Age	Gene	Exon	Norm_CPM	Organism2
Cardoso-Moreira et al. (2019)	E-MTAB-6813	ERR2596802	Macaca mulatta	heart	Postnatal	BDNF	BDNF_CDS	5.778	Rhesus macaque
Cardoso-Moreira et al. (2019)	E-MTAB-6813	ERR2596803	Macaca mulatta	heart	Postnatal	BDNF	BDNF_CDS	1.36492	Rhesus macaque
Cardoso-Moreira et al. (2019)	E-MTAB-6813	ERR2596804	Macaca mulatta	heart	Postnatal	BDNF	BDNF_CDS	9.496	Rhesus macaque
Cardoso-Moreira et al. (2019)	E-MTAB-6813	ERR2596805	Macaca mulatta	heart	Postnatal	BDNF	BDNF_CDS	3.05453	Rhesus macaque
Cardoso-Moreira et al. (2019)	E-MTAB-6813	ERR2596806	Macaca mulatta	heart	Postnatal	BDNF	BDNF_CDS	1.13924	Rhesus macaque
Cardoso-Moreira et al. (2019)	E-MTAB-6813	ERR2596811	Macaca mulatta	kidney	Postnatal	BDNF	BDNF_CDS	0.119809	Rhesus macaque
Cardoso-Moreira et al. (2019)	E-MTAB-6813	ERR2596812	Macaca mulatta	kidney	Postnatal	BDNF	BDNF_CDS	0.151141	Rhesus macaque
Cardoso-Moreira et al. (2019)	E-MTAB-6813	ERR2596813	Macaca mulatta	kidney	Postnatal	BDNF	BDNF_CDS	0.0904649	Rhesus macaque
Cardoso-Moreira et al. (2019)	E-MTAB-6813	ERR2596814	Macaca mulatta	kidney	Postnatal	BDNF	BDNF_CDS	0.587536	Rhesus macaque
Cardoso-Moreira et al. (2019)	E-MTAB-6813	ERR2596815	Macaca mulatta	kidney	Postnatal	BDNF	BDNF_CDS	0.148601	Rhesus macaque
Cardoso-Moreira et al. (2019)	E-MTAB-6813	ERR2596816	Macaca mulatta	liver	Postnatal	BDNF	BDNF_CDS	0	Rhesus macaque
Cardoso-Moreira et al. (2019)	E-MTAB-6813	ERR2596817	Macaca mulatta	liver	Postnatal	BDNF	BDNF_CDS	0	Rhesus macaque
Cardoso-Moreira et al. (2019)	E-MTAB-6813	ERR2596818	Macaca mulatta	liver	Postnatal	BDNF	BDNF_CDS	0.135828	Rhesus macaque
Cardoso-Moreira et al. (2019)	E-MTAB-6813	ERR2596819	Macaca mulatta	liver	Postnatal	BDNF	BDNF_CDS	0.0470496	Rhesus macaque
Cardoso-Moreira et al. (2019)	E-MTAB-6813	ERR2596820	Macaca mulatta	liver	Postnatal	BDNF	BDNF_CDS	0.120402	Rhesus macaque
Cardoso-Moreira et al. (2019)	E-MTAB-6813	ERR2596821	Macaca mulatta	liver	Postnatal	BDNF	BDNF_CDS	0.0568966	Rhesus macaque
Cardoso-Moreira et al. (2019)	E-MTAB-6813	ERR2596822	Macaca mulatta	testis	Postnatal	BDNF	BDNF_CDS	0.505099	Rhesus macaque
Cardoso-Moreira et al. (2019)	E-MTAB-6813	ERR2596823	Macaca mulatta	testis	Postnatal	BDNF	BDNF_CDS	1.7908	Rhesus macaque
Cardoso-Moreira et al. (2019)	E-MTAB-6813	ERR2596824	Macaca mulatta	testis	Postnatal	BDNF	BDNF_CDS	0.334025	Rhesus macaque
Cardoso-Moreira et al. (2019)	E-MTAB-6813	ERR2596825	Macaca mulatta	testis	Postnatal	BDNF	BDNF_CDS	0.32222	Rhesus macaque
Cardoso-Moreira et al. (2019)	E-MTAB-6813	ERR2596826	Macaca mulatta	testis	Postnatal	BDNF	BDNF_CDS	1.75291	Rhesus macaque
Cardoso-Moreira et al. (2019)	E-MTAB-6813	ERR2596830	Macaca mulatta	heart	Pre-adolescent	BDNF	BDNF_CDS	0.30803	Rhesus macaque
Cardoso-Moreira et al. (2019)	E-MTAB-6813	ERR2596831	Macaca mulatta	heart	Pre-adolescent	BDNF	BDNF_CDS	2.93987	Rhesus macaque
Cardoso-Moreira et al. (2019)	E-MTAB-6813	ERR2596832	Macaca mulatta	heart	Pre-adolescent	BDNF	BDNF_CDS	51.6056	Rhesus macaque
Cardoso-Moreira et al. (2019)	E-MTAB-6813	ERR2596834	Macaca mulatta	kidney	Pre-adolescent	BDNF	BDNF_CDS	0.393538	Rhesus macaque
Cardoso-Moreira et al. (2019)	E-MTAB-6813	ERR2596835	Macaca mulatta	kidney	Pre-adolescent	BDNF	BDNF_CDS	0.19682	Rhesus macaque
Cardoso-Moreira et al. (2019)	E-MTAB-6813	ERR2596836	Macaca mulatta	kidney	Pre-adolescent	BDNF	BDNF_CDS	0.0693443	Rhesus macaque
Cardoso-Moreira et al. (2019)	E-MTAB-6813	ERR2596837	Macaca mulatta	kidney	Pre-adolescent	BDNF	BDNF_CDS	0.110773	Rhesus macaque
Cardoso-Moreira et al. (2019)	E-MTAB-6813	ERR2596838	Macaca mulatta	liver	Pre-adolescent	BDNF	BDNF_CDS	0	Rhesus macaque
Cardoso-Moreira et al. (2019)	E-MTAB-6813	ERR2596839	Macaca mulatta	liver	Pre-adolescent	BDNF	BDNF_CDS	0	Rhesus macaque
Cardoso-Moreira et al. (2019)	E-MTAB-6813	ERR2596840	Macaca mulatta	liver	Pre-adolescent	BDNF	BDNF_CDS	0.131408	Rhesus macaque
Cardoso-Moreira et al. (2019)	E-MTAB-6813	ERR2596841	Macaca mulatta	liver	Pre-adolescent	BDNF	BDNF_CDS	0.0550014	Rhesus macaque
Cardoso-Moreira et al. (2019)	E-MTAB-6813	ERR2596842	Macaca mulatta	testis	Pre-adolescent	BDNF	BDNF_CDS	0.663323	Rhesus macaque
Cardoso-Moreira et al. (2019)	E-MTAB-6813	ERR2596843	Macaca mulatta	testis	Pre-adolescent	BDNF	BDNF_CDS	1.12795	Rhesus macaque
Cardoso-Moreira et al. (2019)	E-MTAB-6813	ERR2596844	Macaca mulatta	testis	Pre-adolescent	BDNF	BDNF_CDS	0.992847	Rhesus macaque
Cardoso-Moreira et al. (2019)	E-MTAB-6813	ERR2596848	Macaca mulatta	heart	Adolescent	BDNF	BDNF_CDS	0.325481	Rhesus macaque
Cardoso-Moreira et al. (2019)	E-MTAB-6813	ERR2596849	Macaca mulatta	heart	Adolescent	BDNF	BDNF_CDS	1.07201	Rhesus macaque
Cardoso-Moreira et al. (2019)	E-MTAB-6813	ERR2596850	Macaca mulatta	heart	Adolescent	BDNF	BDNF_CDS	0.464862	Rhesus macaque
Cardoso-Moreira et al. (2019)	E-MTAB-6813	ERR2596851	Macaca mulatta	heart	Adolescent	BDNF	BDNF_CDS	15.3704	Rhesus macaque
Cardoso-Moreira et al. (2019)	E-MTAB-6813	ERR2596854	Macaca mulatta	kidney	Adolescent	BDNF	BDNF_CDS	0.237916	Rhesus macaque
Cardoso-Moreira et al. (2019)	E-MTAB-6813	ERR2596855	Macaca mulatta	kidney	Adolescent	BDNF	BDNF_CDS	0.533588	Rhesus macaque
Cardoso-Moreira et al. (2019)	E-MTAB-6813	ERR2596856	Macaca mulatta	kidney	Adolescent	BDNF	BDNF_CDS	0.167656	Rhesus macaque
Cardoso-Moreira et al. (2019)	E-MTAB-6813	ERR2596857	Macaca mulatta	kidney	Adolescent	BDNF	BDNF_CDS	0.280978	Rhesus macaque
Cardoso-Moreira et al. (2019)	E-MTAB-6813	ERR2596858	Macaca mulatta	liver	Adolescent	BDNF	BDNF_CDS	0	Rhesus macaque
Cardoso-Moreira et al. (2019)	E-MTAB-6813	ERR2596859	Macaca mulatta	liver	Adolescent	BDNF	BDNF_CDS	0.22531	Rhesus macaque
Cardoso-Moreira et al. (2019)	E-MTAB-6813	ERR2596860	Macaca mulatta	liver	Adolescent	BDNF	BDNF_CDS	0	Rhesus macaque
Cardoso-Moreira et al. (2019)	E-MTAB-6813	ERR2596861	Macaca mulatta	testis	Adolescent	BDNF	BDNF_CDS	6.64573	Rhesus macaque
Cardoso-Moreira et al. (2019)	E-MTAB-6813	ERR2596862	Macaca mulatta	testis	Adolescent	BDNF	BDNF_CDS	1.56472	Rhesus macaque
Cardoso-Moreira et al. (2019)	E-MTAB-6813	ERR2596863	Macaca mulatta	testis	Adolescent	BDNF	BDNF_CDS	1.57581	Rhesus macaque
Cardoso-Moreira et al. (2019)	E-MTAB-6813	ERR2596864	Macaca mulatta	testis	Adolescent	BDNF	BDNF_CDS	0.862607	Rhesus macaque
Cardoso-Moreira et al. (2019)	E-MTAB-6813	ERR2596867	Macaca mulatta	heart	Pre-adolescent	BDNF	BDNF_CDS	18.8853	Rhesus macaque
Cardoso-Moreira et al. (2019)	E-MTAB-6813	ERR2596868	Macaca mulatta	heart	Pre-adolescent	BDNF	BDNF_CDS	9.6899	Rhesus macaque
Cardoso-Moreira et al. (2019)	E-MTAB-6813	ERR2596869	Macaca mulatta	heart	Pre-adolescent	BDNF	BDNF_CDS	1.34593	Rhesus macaque
Cardoso-Moreira et al. (2019)	E-MTAB-6813	ERR2596870	Macaca mulatta	heart	Pre-adolescent	BDNF	BDNF_CDS	37.4618	Rhesus macaque
Cardoso-Moreira et al. (2019)	E-MTAB-6813	ERR2596873	Macaca mulatta	kidney	Pre-adolescent	BDNF	BDNF_CDS	0	Rhesus macaque
Cardoso-Moreira et al. (2019)	E-MTAB-6813	ERR2596874	Macaca mulatta	kidney	Pre-adolescent	BDNF	BDNF_CDS	0.188683	Rhesus macaque
Cardoso-Moreira et al. (2019)	E-MTAB-6813	ERR2596875	Macaca mulatta	kidney	Pre-adolescent	BDNF	BDNF_CDS	0.240564	Rhesus macaque
Cardoso-Moreira et al. (2019)	E-MTAB-6813	ERR2596876	Macaca mulatta	liver	Pre-adolescent	BDNF	BDNF_CDS	0.131881	Rhesus macaque
Cardoso-Moreira et al. (2019)	E-MTAB-6813	ERR2596877	Macaca mulatta	liver	Pre-adolescent	BDNF	BDNF_CDS	0	Rhesus macaque
Cardoso-Moreira et al. (2019)	E-MTAB-6813	ERR2596878	Macaca mulatta	liver	Pre-adolescent	BDNF	BDNF_CDS	0	Rhesus macaque
Cardoso-Moreira et al. (2019)	E-MTAB-6813	ERR2596879	Macaca mulatta	testis	Pre-adolescent	BDNF	BDNF_CDS	0.0564612	Rhesus macaque
Cardoso-Moreira et al. (2019)	E-MTAB-6813	ERR2596880	Macaca mulatta	testis	Pre-adolescent	BDNF	BDNF_CDS	0.115159	Rhesus macaque
Cardoso-Moreira et al. (2019)	E-MTAB-6813	ERR2596881	Macaca mulatta	testis	Pre-adolescent	BDNF	BDNF_CDS	0.355542	Rhesus macaque
Cardoso-Moreira et al. (2019)	E-MTAB-6813	ERR2596882	Macaca mulatta	testis	Pre-adolescent	BDNF	BDNF_CDS	0.381022	Rhesus macaque
Cardoso-Moreira et al. (2019)	E-MTAB-6813	ERR2596884	Macaca mulatta	heart	Young adult	BDNF	BDNF_CDS	10.4581	Rhesus macaque
Cardoso-Moreira et al. (2019)	E-MTAB-6813	ERR2596885	Macaca mulatta	kidney	Young adult	BDNF	BDNF_CDS	0.471459	Rhesus macaque
Cardoso-Moreira et al. (2019)	E-MTAB-6813	ERR2596886	Macaca mulatta	kidney	Young adult	BDNF	BDNF_CDS	0.0759424	Rhesus macaque
Cardoso-Moreira et al. (2019)	E-MTAB-6813	ERR2596887	Macaca mulatta	liver	Young adult	BDNF	BDNF_CDS	0	Rhesus macaque
Cardoso-Moreira et al. (2019)	E-MTAB-6813	ERR2596891	Macaca mulatta	heart	Young adult	BDNF	BDNF_CDS	3.89763	Rhesus macaque
Cardoso-Moreira et al. (2019)	E-MTAB-6813	ERR2596892	Macaca mulatta	heart	Young adult	BDNF	BDNF_CDS	4.15348	Rhesus macaque
Cardoso-Moreira et al. (2019)	E-MTAB-6813	ERR2596894	Macaca mulatta	kidney	Young adult	BDNF	BDNF_CDS	0.398338	Rhesus macaque
Cardoso-Moreira et al. (2019)	E-MTAB-6813	ERR2596895	Macaca mulatta	kidney	Young adult	BDNF	BDNF_CDS	0.0866019	Rhesus macaque
Cardoso-Moreira et al. (2019)	E-MTAB-6813	ERR2596896	Macaca mulatta	liver	Young adult	BDNF	BDNF_CDS	0.0515511	Rhesus macaque
Cardoso-Moreira et al. (2019)	E-MTAB-6813	ERR2596897	Macaca mulatta	liver	Young adult	BDNF	BDNF_CDS	0	Rhesus macaque
Cardoso-Moreira et al. (2019)	E-MTAB-6813	ERR2596898	Macaca mulatta	liver	Young adult	BDNF	BDNF_CDS	0.173134	Rhesus macaque
Cardoso-Moreira et al. (2019)	E-MTAB-6813	ERR2596899	Macaca mulatta	ovary	Young adult	BDNF	BDNF_CDS	0.856573	Rhesus macaque
Cardoso-Moreira et al. (2019)	E-MTAB-6813	ERR2596900	Macaca mulatta	testis	Young adult	BDNF	BDNF_CDS	13.878	Rhesus macaque
Cardoso-Moreira et al. (2019)	E-MTAB-6813	ERR2596901	Macaca mulatta	testis	Young adult	BDNF	BDNF_CDS	10.2035	Rhesus macaque
Cardoso-Moreira et al. (2019)	E-MTAB-6813	ERR2596902	Macaca mulatta	ovary	Young adult	BDNF	BDNF_CDS	0.56165	Rhesus macaque
Cardoso-Moreira et al. (2019)	E-MTAB-6813	ERR2596906	Macaca mulatta	heart	Embryo	BDNF	BDNF_CDS	1.04271	Rhesus macaque
Cardoso-Moreira et al. (2019)	E-MTAB-6813	ERR2596907	Macaca mulatta	kidney	Embryo	BDNF	BDNF_CDS	0.466436	Rhesus macaque
Cardoso-Moreira et al. (2019)	E-MTAB-6813	ERR2596908	Macaca mulatta	kidney	Embryo	BDNF	BDNF_CDS	0.367133	Rhesus macaque
Cardoso-Moreira et al. (2019)	E-MTAB-6813	ERR2596909	Macaca mulatta	liver	Embryo	BDNF	BDNF_CDS	0.431169	Rhesus macaque
Cardoso-Moreira et al. (2019)	E-MTAB-6813	ERR2596910	Macaca mulatta	liver	Embryo	BDNF	BDNF_CDS	0.725118	Rhesus macaque
Cardoso-Moreira et al. (2019)	E-MTAB-6813	ERR2596911	Macaca mulatta	ovary	Embryo	BDNF	BDNF_CDS	3.67385	Rhesus macaque
Cardoso-Moreira et al. (2019)	E-MTAB-6813	ERR2596913	Macaca mulatta	heart	Embryo	BDNF	BDNF_CDS	3.2895	Rhesus macaque
Cardoso-Moreira et al. (2019)	E-MTAB-6813	ERR2596914	Macaca mulatta	heart	Embryo	BDNF	BDNF_CDS	1.2282	Rhesus macaque
Cardoso-Moreira et al. (2019)	E-MTAB-6813	ERR2596915	Macaca mulatta	kidney	Embryo	BDNF	BDNF_CDS	0.206667	Rhesus macaque
Cardoso-Moreira et al. (2019)	E-MTAB-6813	ERR2596916	Macaca mulatta	kidney	Embryo	BDNF	BDNF_CDS	0.486088	Rhesus macaque
Cardoso-Moreira et al. (2019)	E-MTAB-6813	ERR2596917	Macaca mulatta	liver	Embryo	BDNF	BDNF_CDS	0.310235	Rhesus macaque
Cardoso-Moreira et al. (2019)	E-MTAB-6813	ERR2596918	Macaca mulatta	liver	Embryo	BDNF	BDNF_CDS	0.0952903	Rhesus macaque
Cardoso-Moreira et al. (2019)	E-MTAB-6813	ERR2596919	Macaca mulatta	testis	Embryo	BDNF	BDNF_CDS	3.0415	Rhesus macaque
Cardoso-Moreira et al. (2019)	E-MTAB-6813	ERR2596920	Macaca mulatta	testis	Embryo	BDNF	BDNF_CDS	3.99669	Rhesus macaque
Cardoso-Moreira et al. (2019)	E-MTAB-6813	ERR2596922	Macaca mulatta	heart	Late embryo	BDNF	BDNF_CDS	2.88842	Rhesus macaque
Cardoso-Moreira et al. (2019)	E-MTAB-6813	ERR2596923	Macaca mulatta	kidney	Late embryo	BDNF	BDNF_CDS	0.0830141	Rhesus macaque
Cardoso-Moreira et al. (2019)	E-MTAB-6813	ERR2596924	Macaca mulatta	liver	Late embryo	BDNF	BDNF_CDS	0.302913	Rhesus macaque
Cardoso-Moreira et al. (2019)	E-MTAB-6813	ERR2596925	Macaca mulatta	testis	Late embryo	BDNF	BDNF_CDS	1.31152	Rhesus macaque
Cardoso-Moreira et al. (2019)	E-MTAB-6813	ERR2596929	Macaca mulatta	heart	Late embryo	BDNF	BDNF_CDS	3.36307	Rhesus macaque
Cardoso-Moreira et al. (2019)	E-MTAB-6813	ERR2596930	Macaca mulatta	heart	Late embryo	BDNF	BDNF_CDS	2.2992	Rhesus macaque
Cardoso-Moreira et al. (2019)	E-MTAB-6813	ERR2596932	Macaca mulatta	kidney	Late embryo	BDNF	BDNF_CDS	0.231746	Rhesus macaque
Cardoso-Moreira et al. (2019)	E-MTAB-6813	ERR2596933	Macaca mulatta	kidney	Late embryo	BDNF	BDNF_CDS	0.136548	Rhesus macaque
Cardoso-Moreira et al. (2019)	E-MTAB-6813	ERR2596934	Macaca mulatta	liver	Late embryo	BDNF	BDNF_CDS	0.386341	Rhesus macaque
Cardoso-Moreira et al. (2019)	E-MTAB-6813	ERR2596935	Macaca mulatta	liver	Late embryo	BDNF	BDNF_CDS	0.0434845	Rhesus macaque
Cardoso-Moreira et al. (2019)	E-MTAB-6813	ERR2596936	Macaca mulatta	testis	Late embryo	BDNF	BDNF_CDS	0.272478	Rhesus macaque
Cardoso-Moreira et al. (2019)	E-MTAB-6813	ERR2596937	Macaca mulatta	testis	Late embryo	BDNF	BDNF_CDS	0.869931	Rhesus macaque
Cardoso-Moreira et al. (2019)	E-MTAB-6813	ERR2596940	Macaca mulatta	heart	Late embryo	BDNF	BDNF_CDS	18.3433	Rhesus macaque
Cardoso-Moreira et al. (2019)	E-MTAB-6813	ERR2596943	Macaca mulatta	kidney	Late embryo	BDNF	BDNF_CDS	0.0384975	Rhesus macaque
Cardoso-Moreira et al. (2019)	E-MTAB-6813	ERR2596944	Macaca mulatta	kidney	Late embryo	BDNF	BDNF_CDS	0.839168	Rhesus macaque
Cardoso-Moreira et al. (2019)	E-MTAB-6813	ERR2596945	Macaca mulatta	liver	Late embryo	BDNF	BDNF_CDS	0.695107	Rhesus macaque
Cardoso-Moreira et al. (2019)	E-MTAB-6813	ERR2596946	Macaca mulatta	liver	Late embryo	BDNF	BDNF_CDS	0.512771	Rhesus macaque
Cardoso-Moreira et al. (2019)	E-MTAB-6813	ERR2596947	Macaca mulatta	testis	Late embryo	BDNF	BDNF_CDS	0.652154	Rhesus macaque
Cardoso-Moreira et al. (2019)	E-MTAB-6813	ERR2596948	Macaca mulatta	testis	Late embryo	BDNF	BDNF_CDS	3.5467	Rhesus macaque
Cardoso-Moreira et al. (2019)	E-MTAB-6813	ERR2596951	Macaca mulatta	heart	Adult	BDNF	BDNF_CDS	1.55092	Rhesus macaque
Cardoso-Moreira et al. (2019)	E-MTAB-6813	ERR2596952	Macaca mulatta	heart	Adult	BDNF	BDNF_CDS	8.19568	Rhesus macaque
Cardoso-Moreira et al. (2019)	E-MTAB-6813	ERR2596954	Macaca mulatta	kidney	Adult	BDNF	BDNF_CDS	0	Rhesus macaque
Cardoso-Moreira et al. (2019)	E-MTAB-6813	ERR2596955	Macaca mulatta	kidney	Adult	BDNF	BDNF_CDS	0.833982	Rhesus macaque
Cardoso-Moreira et al. (2019)	E-MTAB-6813	ERR2596956	Macaca mulatta	liver	Adult	BDNF	BDNF_CDS	0	Rhesus macaque
Cardoso-Moreira et al. (2019)	E-MTAB-6813	ERR2596957	Macaca mulatta	liver	Adult	BDNF	BDNF_CDS	0.15804	Rhesus macaque
Cardoso-Moreira et al. (2019)	E-MTAB-6813	ERR2596958	Macaca mulatta	liver	Adult	BDNF	BDNF_CDS	0	Rhesus macaque
Cardoso-Moreira et al. (2019)	E-MTAB-6813	ERR2596959	Macaca mulatta	testis	Adult	BDNF	BDNF_CDS	9.71573	Rhesus macaque
Cardoso-Moreira et al. (2019)	E-MTAB-6813	ERR2596960	Macaca mulatta	testis	Adult	BDNF	BDNF_CDS	8.00757	Rhesus macaque
Cardoso-Moreira et al. (2019)	E-MTAB-6813	ERR2596962	Macaca mulatta	heart	Middle age	BDNF	BDNF_CDS	0.373662	Rhesus macaque
Cardoso-Moreira et al. (2019)	E-MTAB-6813	ERR2596963	Macaca mulatta	heart	Middle age	BDNF	BDNF_CDS	3.25509	Rhesus macaque
Cardoso-Moreira et al. (2019)	E-MTAB-6813	ERR2596965	Macaca mulatta	kidney	Middle age	BDNF	BDNF_CDS	0.182656	Rhesus macaque
Cardoso-Moreira et al. (2019)	E-MTAB-6813	ERR2596966	Macaca mulatta	kidney	Middle age	BDNF	BDNF_CDS	0.410354	Rhesus macaque
Cardoso-Moreira et al. (2019)	E-MTAB-6813	ERR2596967	Macaca mulatta	liver	Middle age	BDNF	BDNF_CDS	0.12449	Rhesus macaque
Cardoso-Moreira et al. (2019)	E-MTAB-6813	ERR2596968	Macaca mulatta	testis	Middle age	BDNF	BDNF_CDS	8.83459	Rhesus macaque
Cardoso-Moreira et al. (2019)	E-MTAB-6813	ERR2596971	Macaca mulatta	liver	Middle age	BDNF	BDNF_CDS	0	Rhesus macaque
Cardoso-Moreira et al. (2019)	E-MTAB-6813	ERR2596972	Macaca mulatta	testis	Middle age	BDNF	BDNF_CDS	13.7349	Rhesus macaque

## Sheet: Rhesus BDNF count means
Tissue	Age	Exon	Organism2	N	Norm_CPM	SEM
heart	Embryo	BDNF_CDS	Rhesus macaque	3	1.85347	0.720008
heart	Late embryo	BDNF_CDS	Rhesus macaque	4	6.72351	3.87938
heart	Postnatal	BDNF_CDS	Rhesus macaque	5	4.16654	1.56924
heart	Adolescent	BDNF_CDS	Rhesus macaque	4	4.30819	3.69096
heart	Adult	BDNF_CDS	Rhesus macaque	2	4.8733	3.32238
heart	Pre-adolescent	BDNF_CDS	Rhesus macaque	7	17.4624	7.5484
heart	Young adult	BDNF_CDS	Rhesus macaque	3	6.16973	2.14545
heart	Middle age	BDNF_CDS	Rhesus macaque	2	1.81437	1.44071
liver	Embryo	BDNF_CDS	Rhesus macaque	4	0.390453	0.131407
liver	Late embryo	BDNF_CDS	Rhesus macaque	5	0.388123	0.108585
liver	Postnatal	BDNF_CDS	Rhesus macaque	6	0.0600293	0.0236471
liver	Adolescent	BDNF_CDS	Rhesus macaque	3	0.0751035	0.0751035
liver	Adult	BDNF_CDS	Rhesus macaque	3	0.0526801	0.0526801
liver	Pre-adolescent	BDNF_CDS	Rhesus macaque	7	0.04547	0.0235094
liver	Young adult	BDNF_CDS	Rhesus macaque	4	0.0561713	0.0408371
liver	Middle age	BDNF_CDS	Rhesus macaque	2	0.0622452	0.0622452
kidney	Embryo	BDNF_CDS	Rhesus macaque	4	0.381581	0.0638525
kidney	Late embryo	BDNF_CDS	Rhesus macaque	5	0.265795	0.146917
kidney	Postnatal	BDNF_CDS	Rhesus macaque	5	0.21951	0.0926656
kidney	Adolescent	BDNF_CDS	Rhesus macaque	4	0.305034	0.0796833
kidney	Adult	BDNF_CDS	Rhesus macaque	2	0.416991	0.416991
kidney	Pre-adolescent	BDNF_CDS	Rhesus macaque	7	0.171389	0.0484381
kidney	Young adult	BDNF_CDS	Rhesus macaque	4	0.258085	0.103191
kidney	Middle age	BDNF_CDS	Rhesus macaque	2	0.296505	0.113849
testis	Embryo	BDNF_CDS	Rhesus macaque	2	3.51909	0.477594
testis	Late embryo	BDNF_CDS	Rhesus macaque	5	1.33056	0.578947
testis	Postnatal	BDNF_CDS	Rhesus macaque	5	0.941011	0.340784
testis	Adolescent	BDNF_CDS	Rhesus macaque	4	2.66222	1.33828
testis	Adult	BDNF_CDS	Rhesus macaque	2	8.86165	0.854081
testis	Pre-adolescent	BDNF_CDS	Rhesus macaque	7	0.527472	0.157243
testis	Young adult	BDNF_CDS	Rhesus macaque	2	12.0407	1.83724
testis	Middle age	BDNF_CDS	Rhesus macaque	2	11.2848	2.45018
ovary	Embryo	BDNF_CDS	Rhesus macaque	1	3.67385
ovary	Young adult	BDNF_CDS	Rhesus macaque	2	0.709112	0.147461

## Sheet: Rhesus BDNF proportions
Tissue	Age	Exon	Organism2	Proportion	Proportion_percent
heart	Postnatal	Others	Rhesus macaque	0	0
heart	Postnatal	VI	Rhesus macaque	0.336617	0.899643
heart	Postnatal	IV	Rhesus macaque	0.0375502	0.100357
heart	Postnatal	III	Rhesus macaque	0	0
heart	Postnatal	IIc	Rhesus macaque	0	0
heart	Postnatal	I	Rhesus macaque	0	0
kidney	Postnatal	Others	Rhesus macaque	0	0
kidney	Postnatal	VI	Rhesus macaque	0	0
kidney	Postnatal	IV	Rhesus macaque	0	0
kidney	Postnatal	III	Rhesus macaque	0	0
kidney	Postnatal	IIc	Rhesus macaque	0	0
kidney	Postnatal	I	Rhesus macaque	0	0
liver	Postnatal	Others	Rhesus macaque	0	0
liver	Postnatal	VI	Rhesus macaque	0.735905	1
liver	Postnatal	IV	Rhesus macaque	0	0
liver	Postnatal	III	Rhesus macaque	0	0
liver	Postnatal	IIc	Rhesus macaque	0	0
liver	Postnatal	I	Rhesus macaque	0	0
testis	Postnatal	Others	Rhesus macaque	0	0
testis	Postnatal	VI	Rhesus macaque	0.993472	0.698791
testis	Postnatal	IV	Rhesus macaque	0.428228	0.301209
testis	Postnatal	III	Rhesus macaque	0	0
testis	Postnatal	IIc	Rhesus macaque	0	0
testis	Postnatal	I	Rhesus macaque	0	0
heart	Pre-adolescent	Others	Rhesus macaque	0.0375368	0.0270014
heart	Pre-adolescent	VI	Rhesus macaque	0.641408	0.461385
heart	Pre-adolescent	IV	Rhesus macaque	0.711234	0.511613
heart	Pre-adolescent	III	Rhesus macaque	0	0
heart	Pre-adolescent	IIc	Rhesus macaque	0	0
heart	Pre-adolescent	I	Rhesus macaque	0	0
kidney	Pre-adolescent	Others	Rhesus macaque	0	0
kidney	Pre-adolescent	VI	Rhesus macaque	1.10386	1
kidney	Pre-adolescent	IV	Rhesus macaque	0	0
kidney	Pre-adolescent	III	Rhesus macaque	0	0
kidney	Pre-adolescent	IIc	Rhesus macaque	0	0
kidney	Pre-adolescent	I	Rhesus macaque	0	0
liver	Pre-adolescent	Others	Rhesus macaque	0	0
liver	Pre-adolescent	VI	Rhesus macaque	0	0
liver	Pre-adolescent	IV	Rhesus macaque	0	0
liver	Pre-adolescent	III	Rhesus macaque	0	0
liver	Pre-adolescent	IIc	Rhesus macaque	0	0
liver	Pre-adolescent	I	Rhesus macaque	0	0
testis	Pre-adolescent	Others	Rhesus macaque	0	0
testis	Pre-adolescent	VI	Rhesus macaque	3.31157	0.564635
testis	Pre-adolescent	IV	Rhesus macaque	2.55341	0.435365
testis	Pre-adolescent	III	Rhesus macaque	0	0
testis	Pre-adolescent	IIc	Rhesus macaque	0	0
testis	Pre-adolescent	I	Rhesus macaque	0	0
heart	Adolescent	Others	Rhesus macaque	0.0183215	0.544426
heart	Adolescent	VI	Rhesus macaque	0.0153314	0.455574
heart	Adolescent	IV	Rhesus macaque	0	0
heart	Adolescent	III	Rhesus macaque	0	0
heart	Adolescent	IIc	Rhesus macaque	0	0
heart	Adolescent	I	Rhesus macaque	0	0
kidney	Adolescent	Others	Rhesus macaque	0	0
kidney	Adolescent	VI	Rhesus macaque	0	0
kidney	Adolescent	IV	Rhesus macaque	1.11712	1
kidney	Adolescent	III	Rhesus macaque	0	0
kidney	Adolescent	IIc	Rhesus macaque	0	0
kidney	Adolescent	I	Rhesus macaque	0	0
liver	Adolescent	Others	Rhesus macaque	0	0
liver	Adolescent	VI	Rhesus macaque	0	0
liver	Adolescent	IV	Rhesus macaque	0	0
liver	Adolescent	III	Rhesus macaque	0	0
liver	Adolescent	IIc	Rhesus macaque	0	0
liver	Adolescent	I	Rhesus macaque	0	0
testis	Adolescent	Others	Rhesus macaque	0.611957	0.583371
testis	Adolescent	VI	Rhesus macaque	0.264926	0.25255
testis	Adolescent	IV	Rhesus macaque	0.172119	0.164079
testis	Adolescent	III	Rhesus macaque	0	0
testis	Adolescent	IIc	Rhesus macaque	0	0
testis	Adolescent	I	Rhesus macaque	0	0
heart	Young adult	Others	Rhesus macaque	0.107686	0.244236
heart	Young adult	VI	Rhesus macaque	0.221262	0.501833
heart	Young adult	IV	Rhesus macaque	0.11196	0.253931
heart	Young adult	III	Rhesus macaque	0	0
heart	Young adult	IIc	Rhesus macaque	0	0
heart	Young adult	I	Rhesus macaque	0	0
kidney	Young adult	Others	Rhesus macaque	0	0
kidney	Young adult	VI	Rhesus macaque	0	0
kidney	Young adult	IV	Rhesus macaque	0.446847	1
kidney	Young adult	III	Rhesus macaque	0	0
kidney	Young adult	IIc	Rhesus macaque	0	0
kidney	Young adult	I	Rhesus macaque	0	0
liver	Young adult	Others	Rhesus macaque	0	0
liver	Young adult	VI	Rhesus macaque	0	0
liver	Young adult	IV	Rhesus macaque	0	0
liver	Young adult	III	Rhesus macaque	0	0
liver	Young adult	IIc	Rhesus macaque	0	0
liver	Young adult	I	Rhesus macaque	0	0
ovary	Young adult	Others	Rhesus macaque	0	0
ovary	Young adult	VI	Rhesus macaque	0.245302	1
ovary	Young adult	IV	Rhesus macaque	0	0
ovary	Young adult	III	Rhesus macaque	0	0
ovary	Young adult	IIc	Rhesus macaque	0	0
ovary	Young adult	I	Rhesus macaque	0	0
testis	Young adult	Others	Rhesus macaque	0	0
testis	Young adult	VI	Rhesus macaque	0.368221	0.962445
testis	Young adult	IV	Rhesus macaque	0.0143681	0.0375548
testis	Young adult	III	Rhesus macaque	0	0
testis	Young adult	IIc	Rhesus macaque	0	0
testis	Young adult	I	Rhesus macaque	0	0
heart	Embryo	Others	Rhesus macaque	0	0
heart	Embryo	VI	Rhesus macaque	0.0973992	0.4109
heart	Embryo	IV	Rhesus macaque	0.13964	0.5891
heart	Embryo	III	Rhesus macaque	0	0
heart	Embryo	IIc	Rhesus macaque	0	0
heart	Embryo	I	Rhesus macaque	0	0
kidney	Embryo	Others	Rhesus macaque	0	0
kidney	Embryo	VI	Rhesus macaque	0.630776	1
kidney	Embryo	IV	Rhesus macaque	0	0
kidney	Embryo	III	Rhesus macaque	0	0
kidney	Embryo	IIc	Rhesus macaque	0	0
kidney	Embryo	I	Rhesus macaque	0	0
liver	Embryo	Others	Rhesus macaque	0	0
liver	Embryo	VI	Rhesus macaque	2.94362	0.951837
liver	Embryo	IV	Rhesus macaque	0.148949	0.0481635
liver	Embryo	III	Rhesus macaque	0	0
liver	Embryo	IIc	Rhesus macaque	0	0
liver	Embryo	I	Rhesus macaque	0	0
ovary	Embryo	Others	Rhesus macaque	0	0
ovary	Embryo	VI	Rhesus macaque	0.175614	0.775707
ovary	Embryo	IV	Rhesus macaque	0.0507781	0.224293
ovary	Embryo	III	Rhesus macaque	0	0
ovary	Embryo	IIc	Rhesus macaque	0	0
ovary	Embryo	I	Rhesus macaque	0	0
testis	Embryo	Others	Rhesus macaque	0	0
testis	Embryo	VI	Rhesus macaque	0.167857	0.847551
testis	Embryo	IV	Rhesus macaque	0.0301924	0.152449
testis	Embryo	III	Rhesus macaque	0	0
testis	Embryo	IIc	Rhesus macaque	0	0
testis	Embryo	I	Rhesus macaque	0	0
heart	Late embryo	Others	Rhesus macaque	0	0
heart	Late embryo	VI	Rhesus macaque	0.465345	0.743854
heart	Late embryo	IV	Rhesus macaque	0.160241	0.256146
heart	Late embryo	III	Rhesus macaque	0	0
heart	Late embryo	IIc	Rhesus macaque	0	0
heart	Late embryo	I	Rhesus macaque	0	0
kidney	Late embryo	Others	Rhesus macaque	0	0
kidney	Late embryo	VI	Rhesus macaque	0.883086	0.283284
kidney	Late embryo	IV	Rhesus macaque	2.23423	0.716716
kidney	Late embryo	III	Rhesus macaque	0	0
kidney	Late embryo	IIc	Rhesus macaque	0	0
kidney	Late embryo	I	Rhesus macaque	0	0
liver	Late embryo	Others	Rhesus macaque	0	0
liver	Late embryo	VI	Rhesus macaque	0.441543	1
liver	Late embryo	IV	Rhesus macaque	0	0
liver	Late embryo	III	Rhesus macaque	0	0
liver	Late embryo	IIc	Rhesus macaque	0	0
liver	Late embryo	I	Rhesus macaque	0	0
testis	Late embryo	Others	Rhesus macaque	0.0497792	0.072404
testis	Late embryo	VI	Rhesus macaque	0.503827	0.732818
testis	Late embryo	IV	Rhesus macaque	0.0843107	0.12263
testis	Late embryo	III	Rhesus macaque	0.0496033	0.0721481
testis	Late embryo	IIc	Rhesus macaque	0	0
testis	Late embryo	I	Rhesus macaque	0	0
heart	Adult	Others	Rhesus macaque	0.202946	0.410519
heart	Adult	VI	Rhesus macaque	0.266867	0.539817
heart	Adult	IV	Rhesus macaque	0.024552	0.0496638
heart	Adult	III	Rhesus macaque	0	0
heart	Adult	IIc	Rhesus macaque	0	0
heart	Adult	I	Rhesus macaque	0	0
kidney	Adult	Others	Rhesus macaque	0	0
kidney	Adult	VI	Rhesus macaque	0.169824	1
kidney	Adult	IV	Rhesus macaque	0	0
kidney	Adult	III	Rhesus macaque	0	0
kidney	Adult	IIc	Rhesus macaque	0	0
kidney	Adult	I	Rhesus macaque	0	0
liver	Adult	Others	Rhesus macaque	0	0
liver	Adult	VI	Rhesus macaque	0	0
liver	Adult	IV	Rhesus macaque	0	0
liver	Adult	III	Rhesus macaque	0	0
liver	Adult	IIc	Rhesus macaque	0	0
liver	Adult	I	Rhesus macaque	0	0
testis	Adult	Others	Rhesus macaque	0.0292625	0.0798482
testis	Adult	VI	Rhesus macaque	0.307542	0.839184
testis	Adult	IV	Rhesus macaque	0.019772	0.0539515
testis	Adult	III	Rhesus macaque	0	0
testis	Adult	IIc	Rhesus macaque	0	0
testis	Adult	I	Rhesus macaque	0.00990086	0.0270163
heart	Middle age	Others	Rhesus macaque	0	0
heart	Middle age	VI	Rhesus macaque	0.21365	1
heart	Middle age	IV	Rhesus macaque	0	0
heart	Middle age	III	Rhesus macaque	0	0
heart	Middle age	IIc	Rhesus macaque	0	0
heart	Middle age	I	Rhesus macaque	0	0
kidney	Middle age	Others	Rhesus macaque	0	0
kidney	Middle age	VI	Rhesus macaque	0	0
kidney	Middle age	IV	Rhesus macaque	1.11712	1
kidney	Middle age	III	Rhesus macaque	0	0
kidney	Middle age	IIc	Rhesus macaque	0	0
kidney	Middle age	I	Rhesus macaque	0	0
liver	Middle age	Others	Rhesus macaque	0	0
liver	Middle age	VI	Rhesus macaque	0	0
liver	Middle age	IV	Rhesus macaque	0	0
liver	Middle age	III	Rhesus macaque	0	0
liver	Middle age	IIc	Rhesus macaque	0	0
liver	Middle age	I	Rhesus macaque	0	0
testis	Middle age	Others	Rhesus macaque	0	0
testis	Middle age	VI	Rhesus macaque	0.219222	0.92597
testis	Middle age	IV	Rhesus macaque	0	0
testis	Middle age	III	Rhesus macaque	0.0175265	0.07403
testis	Middle age	IIc	Rhesus macaque	0	0
testis	Middle age	I	Rhesus macaque	0	0

## Sheet: Mouse Bdnf counts
Data origin	Accession nr.	Run_ID	Organism	Tissue	Age	Gene	Exon	Norm_CPM	Organism2
Cardoso-Moreira et al. (2019)	E-MTAB-6798	ERR2588371	Mus musculus	heart	Embryo	Bdnf	BDNF_CDS	0.300327	Mouse
Cardoso-Moreira et al. (2019)	E-MTAB-6798	ERR2588372	Mus musculus	heart	Embryo	Bdnf	BDNF_CDS	0.350004	Mouse
Cardoso-Moreira et al. (2019)	E-MTAB-6798	ERR2588373	Mus musculus	heart	Embryo	Bdnf	BDNF_CDS	0.236217	Mouse
Cardoso-Moreira et al. (2019)	E-MTAB-6798	ERR2588374	Mus musculus	liver	Embryo	Bdnf	BDNF_CDS	1.04414	Mouse
Cardoso-Moreira et al. (2019)	E-MTAB-6798	ERR2588375	Mus musculus	liver	Embryo	Bdnf	BDNF_CDS	2.46467	Mouse
Cardoso-Moreira et al. (2019)	E-MTAB-6798	ERR2588376	Mus musculus	liver	Embryo	Bdnf	BDNF_CDS	0.90789	Mouse
Cardoso-Moreira et al. (2019)	E-MTAB-6798	ERR2588377	Mus musculus	liver	Embryo	Bdnf	BDNF_CDS	0.66239	Mouse
Cardoso-Moreira et al. (2019)	E-MTAB-6798	ERR2588378	Mus musculus	ovary	Embryo	Bdnf	BDNF_CDS	3.03056	Mouse
Cardoso-Moreira et al. (2019)	E-MTAB-6798	ERR2588379	Mus musculus	ovary	Embryo	Bdnf	BDNF_CDS	4.07489	Mouse
Cardoso-Moreira et al. (2019)	E-MTAB-6798	ERR2588380	Mus musculus	testis	Embryo	Bdnf	BDNF_CDS	1.74999	Mouse
Cardoso-Moreira et al. (2019)	E-MTAB-6798	ERR2588381	Mus musculus	testis	Embryo	Bdnf	BDNF_CDS	1.56416	Mouse
Cardoso-Moreira et al. (2019)	E-MTAB-6798	ERR2588385	Mus musculus	heart	Embryo	Bdnf	BDNF_CDS	0.233639	Mouse
Cardoso-Moreira et al. (2019)	E-MTAB-6798	ERR2588386	Mus musculus	heart	Embryo	Bdnf	BDNF_CDS	0.0592208	Mouse
Cardoso-Moreira et al. (2019)	E-MTAB-6798	ERR2588387	Mus musculus	heart	Embryo	Bdnf	BDNF_CDS	0.620088	Mouse
Cardoso-Moreira et al. (2019)	E-MTAB-6798	ERR2588388	Mus musculus	heart	Embryo	Bdnf	BDNF_CDS	0.0693881	Mouse
Cardoso-Moreira et al. (2019)	E-MTAB-6798	ERR2588389	Mus musculus	kidney	Embryo	Bdnf	BDNF_CDS	0.209284	Mouse
Cardoso-Moreira et al. (2019)	E-MTAB-6798	ERR2588390	Mus musculus	kidney	Embryo	Bdnf	BDNF_CDS	0.10732	Mouse
Cardoso-Moreira et al. (2019)	E-MTAB-6798	ERR2588391	Mus musculus	kidney	Embryo	Bdnf	BDNF_CDS	0.254904	Mouse
Cardoso-Moreira et al. (2019)	E-MTAB-6798	ERR2588392	Mus musculus	kidney	Embryo	Bdnf	BDNF_CDS	0.349542	Mouse
Cardoso-Moreira et al. (2019)	E-MTAB-6798	ERR2588393	Mus musculus	liver	Embryo	Bdnf	BDNF_CDS	2.01674	Mouse
Cardoso-Moreira et al. (2019)	E-MTAB-6798	ERR2588394	Mus musculus	liver	Embryo	Bdnf	BDNF_CDS	7.10681	Mouse
Cardoso-Moreira et al. (2019)	E-MTAB-6798	ERR2588395	Mus musculus	liver	Embryo	Bdnf	BDNF_CDS	0.608318	Mouse
Cardoso-Moreira et al. (2019)	E-MTAB-6798	ERR2588396	Mus musculus	liver	Embryo	Bdnf	BDNF_CDS	0.6695	Mouse
Cardoso-Moreira et al. (2019)	E-MTAB-6798	ERR2588397	Mus musculus	liver	Embryo	Bdnf	BDNF_CDS	0	Mouse
Cardoso-Moreira et al. (2019)	E-MTAB-6798	ERR2588398	Mus musculus	ovary	Embryo	Bdnf	BDNF_CDS	0.813995	Mouse
Cardoso-Moreira et al. (2019)	E-MTAB-6798	ERR2588399	Mus musculus	ovary	Embryo	Bdnf	BDNF_CDS	0.718813	Mouse
Cardoso-Moreira et al. (2019)	E-MTAB-6798	ERR2588400	Mus musculus	testis	Embryo	Bdnf	BDNF_CDS	1.35236	Mouse
Cardoso-Moreira et al. (2019)	E-MTAB-6798	ERR2588401	Mus musculus	testis	Embryo	Bdnf	BDNF_CDS	1.55846	Mouse
Cardoso-Moreira et al. (2019)	E-MTAB-6798	ERR2588406	Mus musculus	heart	Embryo	Bdnf	BDNF_CDS	0.475249	Mouse
Cardoso-Moreira et al. (2019)	E-MTAB-6798	ERR2588407	Mus musculus	heart	Embryo	Bdnf	BDNF_CDS	1.07424	Mouse
Cardoso-Moreira et al. (2019)	E-MTAB-6798	ERR2588408	Mus musculus	heart	Embryo	Bdnf	BDNF_CDS	1.08698	Mouse
Cardoso-Moreira et al. (2019)	E-MTAB-6798	ERR2588409	Mus musculus	heart	Embryo	Bdnf	BDNF_CDS	0.563802	Mouse
Cardoso-Moreira et al. (2019)	E-MTAB-6798	ERR2588410	Mus musculus	kidney	Embryo	Bdnf	BDNF_CDS	0.207566	Mouse
Cardoso-Moreira et al. (2019)	E-MTAB-6798	ERR2588411	Mus musculus	kidney	Embryo	Bdnf	BDNF_CDS	0.158001	Mouse
Cardoso-Moreira et al. (2019)	E-MTAB-6798	ERR2588412	Mus musculus	kidney	Embryo	Bdnf	BDNF_CDS	0.184573	Mouse
Cardoso-Moreira et al. (2019)	E-MTAB-6798	ERR2588413	Mus musculus	kidney	Embryo	Bdnf	BDNF_CDS	0.168344	Mouse
Cardoso-Moreira et al. (2019)	E-MTAB-6798	ERR2588414	Mus musculus	liver	Embryo	Bdnf	BDNF_CDS	0.403168	Mouse
Cardoso-Moreira et al. (2019)	E-MTAB-6798	ERR2588415	Mus musculus	liver	Embryo	Bdnf	BDNF_CDS	0.0426399	Mouse
Cardoso-Moreira et al. (2019)	E-MTAB-6798	ERR2588416	Mus musculus	liver	Embryo	Bdnf	BDNF_CDS	0.441154	Mouse
Cardoso-Moreira et al. (2019)	E-MTAB-6798	ERR2588417	Mus musculus	liver	Embryo	Bdnf	BDNF_CDS	0.217668	Mouse
Cardoso-Moreira et al. (2019)	E-MTAB-6798	ERR2588418	Mus musculus	ovary	Embryo	Bdnf	BDNF_CDS	0.560392	Mouse
Cardoso-Moreira et al. (2019)	E-MTAB-6798	ERR2588419	Mus musculus	ovary	Embryo	Bdnf	BDNF_CDS	0.510761	Mouse
Cardoso-Moreira et al. (2019)	E-MTAB-6798	ERR2588420	Mus musculus	testis	Embryo	Bdnf	BDNF_CDS	1.22705	Mouse
Cardoso-Moreira et al. (2019)	E-MTAB-6798	ERR2588421	Mus musculus	testis	Embryo	Bdnf	BDNF_CDS	0.920775	Mouse
Cardoso-Moreira et al. (2019)	E-MTAB-6798	ERR2588430	Mus musculus	heart	Embryo	Bdnf	BDNF_CDS	0.634674	Mouse
Cardoso-Moreira et al. (2019)	E-MTAB-6798	ERR2588431	Mus musculus	heart	Embryo	Bdnf	BDNF_CDS	0.640193	Mouse
Cardoso-Moreira et al. (2019)	E-MTAB-6798	ERR2588432	Mus musculus	heart	Embryo	Bdnf	BDNF_CDS	1.16974	Mouse
Cardoso-Moreira et al. (2019)	E-MTAB-6798	ERR2588433	Mus musculus	heart	Embryo	Bdnf	BDNF_CDS	0.737659	Mouse
Cardoso-Moreira et al. (2019)	E-MTAB-6798	ERR2588438	Mus musculus	kidney	Embryo	Bdnf	BDNF_CDS	0.607847	Mouse
Cardoso-Moreira et al. (2019)	E-MTAB-6798	ERR2588439	Mus musculus	kidney	Embryo	Bdnf	BDNF_CDS	0.192611	Mouse
Cardoso-Moreira et al. (2019)	E-MTAB-6798	ERR2588440	Mus musculus	kidney	Embryo	Bdnf	BDNF_CDS	0.392585	Mouse
Cardoso-Moreira et al. (2019)	E-MTAB-6798	ERR2588441	Mus musculus	kidney	Embryo	Bdnf	BDNF_CDS	0.225755	Mouse
Cardoso-Moreira et al. (2019)	E-MTAB-6798	ERR2588442	Mus musculus	liver	Embryo	Bdnf	BDNF_CDS	0.217966	Mouse
Cardoso-Moreira et al. (2019)	E-MTAB-6798	ERR2588443	Mus musculus	liver	Embryo	Bdnf	BDNF_CDS	0.0937841	Mouse
Cardoso-Moreira et al. (2019)	E-MTAB-6798	ERR2588444	Mus musculus	liver	Embryo	Bdnf	BDNF_CDS	0.323634	Mouse
Cardoso-Moreira et al. (2019)	E-MTAB-6798	ERR2588445	Mus musculus	liver	Embryo	Bdnf	BDNF_CDS	0.147336	Mouse
Cardoso-Moreira et al. (2019)	E-MTAB-6798	ERR2588446	Mus musculus	liver	Embryo	Bdnf	BDNF_CDS	0	Mouse
Cardoso-Moreira et al. (2019)	E-MTAB-6798	ERR2588447	Mus musculus	ovary	Embryo	Bdnf	BDNF_CDS	0.517468	Mouse
Cardoso-Moreira et al. (2019)	E-MTAB-6798	ERR2588448	Mus musculus	ovary	Embryo	Bdnf	BDNF_CDS	0.843662	Mouse
Cardoso-Moreira et al. (2019)	E-MTAB-6798	ERR2588449	Mus musculus	testis	Embryo	Bdnf	BDNF_CDS	1.47705	Mouse
Cardoso-Moreira et al. (2019)	E-MTAB-6798	ERR2588450	Mus musculus	testis	Embryo	Bdnf	BDNF_CDS	1.5621	Mouse
Cardoso-Moreira et al. (2019)	E-MTAB-6798	ERR2588455	Mus musculus	heart	Embryo	Bdnf	BDNF_CDS	0.759251	Mouse
Cardoso-Moreira et al. (2019)	E-MTAB-6798	ERR2588456	Mus musculus	heart	Embryo	Bdnf	BDNF_CDS	0.653106	Mouse
Cardoso-Moreira et al. (2019)	E-MTAB-6798	ERR2588457	Mus musculus	heart	Embryo	Bdnf	BDNF_CDS	1.01341	Mouse
Cardoso-Moreira et al. (2019)	E-MTAB-6798	ERR2588462	Mus musculus	kidney	Embryo	Bdnf	BDNF_CDS	0.172503	Mouse
Cardoso-Moreira et al. (2019)	E-MTAB-6798	ERR2588463	Mus musculus	kidney	Embryo	Bdnf	BDNF_CDS	0.436721	Mouse
Cardoso-Moreira et al. (2019)	E-MTAB-6798	ERR2588464	Mus musculus	kidney	Embryo	Bdnf	BDNF_CDS	0.452567	Mouse
Cardoso-Moreira et al. (2019)	E-MTAB-6798	ERR2588465	Mus musculus	liver	Embryo	Bdnf	BDNF_CDS	0.0576457	Mouse
Cardoso-Moreira et al. (2019)	E-MTAB-6798	ERR2588466	Mus musculus	liver	Embryo	Bdnf	BDNF_CDS	0.126208	Mouse
Cardoso-Moreira et al. (2019)	E-MTAB-6798	ERR2588467	Mus musculus	liver	Embryo	Bdnf	BDNF_CDS	0.214673	Mouse
Cardoso-Moreira et al. (2019)	E-MTAB-6798	ERR2588468	Mus musculus	liver	Embryo	Bdnf	BDNF_CDS	0.145764	Mouse
Cardoso-Moreira et al. (2019)	E-MTAB-6798	ERR2588469	Mus musculus	ovary	Embryo	Bdnf	BDNF_CDS	0.622525	Mouse
Cardoso-Moreira et al. (2019)	E-MTAB-6798	ERR2588470	Mus musculus	ovary	Embryo	Bdnf	BDNF_CDS	0.356775	Mouse
Cardoso-Moreira et al. (2019)	E-MTAB-6798	ERR2588471	Mus musculus	testis	Embryo	Bdnf	BDNF_CDS	0.841794	Mouse
Cardoso-Moreira et al. (2019)	E-MTAB-6798	ERR2588472	Mus musculus	testis	Embryo	Bdnf	BDNF_CDS	1.73343	Mouse
Cardoso-Moreira et al. (2019)	E-MTAB-6798	ERR2588477	Mus musculus	heart	Late embryo	Bdnf	BDNF_CDS	1.01273	Mouse
Cardoso-Moreira et al. (2019)	E-MTAB-6798	ERR2588478	Mus musculus	heart	Late embryo	Bdnf	BDNF_CDS	0.395156	Mouse
Cardoso-Moreira et al. (2019)	E-MTAB-6798	ERR2588479	Mus musculus	heart	Late embryo	Bdnf	BDNF_CDS	0.46499	Mouse
Cardoso-Moreira et al. (2019)	E-MTAB-6798	ERR2588480	Mus musculus	heart	Late embryo	Bdnf	BDNF_CDS	0.521077	Mouse
Cardoso-Moreira et al. (2019)	E-MTAB-6798	ERR2588485	Mus musculus	kidney	Late embryo	Bdnf	BDNF_CDS	0.119708	Mouse
Cardoso-Moreira et al. (2019)	E-MTAB-6798	ERR2588486	Mus musculus	kidney	Late embryo	Bdnf	BDNF_CDS	1.07858	Mouse
Cardoso-Moreira et al. (2019)	E-MTAB-6798	ERR2588487	Mus musculus	kidney	Late embryo	Bdnf	BDNF_CDS	0	Mouse
Cardoso-Moreira et al. (2019)	E-MTAB-6798	ERR2588488	Mus musculus	kidney	Late embryo	Bdnf	BDNF_CDS	0.493619	Mouse
Cardoso-Moreira et al. (2019)	E-MTAB-6798	ERR2588489	Mus musculus	liver	Late embryo	Bdnf	BDNF_CDS	0.0535402	Mouse
Cardoso-Moreira et al. (2019)	E-MTAB-6798	ERR2588490	Mus musculus	liver	Late embryo	Bdnf	BDNF_CDS	0.171378	Mouse
Cardoso-Moreira et al. (2019)	E-MTAB-6798	ERR2588491	Mus musculus	liver	Late embryo	Bdnf	BDNF_CDS	0.0696526	Mouse
Cardoso-Moreira et al. (2019)	E-MTAB-6798	ERR2588492	Mus musculus	liver	Late embryo	Bdnf	BDNF_CDS	0	Mouse
Cardoso-Moreira et al. (2019)	E-MTAB-6798	ERR2588493	Mus musculus	ovary	Late embryo	Bdnf	BDNF_CDS	0.615183	Mouse
Cardoso-Moreira et al. (2019)	E-MTAB-6798	ERR2588494	Mus musculus	ovary	Late embryo	Bdnf	BDNF_CDS	0.972017	Mouse
Cardoso-Moreira et al. (2019)	E-MTAB-6798	ERR2588495	Mus musculus	testis	Late embryo	Bdnf	BDNF_CDS	1.57769	Mouse
Cardoso-Moreira et al. (2019)	E-MTAB-6798	ERR2588496	Mus musculus	testis	Late embryo	Bdnf	BDNF_CDS	1.49234	Mouse
Cardoso-Moreira et al. (2019)	E-MTAB-6798	ERR2588501	Mus musculus	heart	Late embryo	Bdnf	BDNF_CDS	0.175118	Mouse
Cardoso-Moreira et al. (2019)	E-MTAB-6798	ERR2588502	Mus musculus	heart	Late embryo	Bdnf	BDNF_CDS	0.288181	Mouse
Cardoso-Moreira et al. (2019)	E-MTAB-6798	ERR2588503	Mus musculus	heart	Late embryo	Bdnf	BDNF_CDS	0.590526	Mouse
Cardoso-Moreira et al. (2019)	E-MTAB-6798	ERR2588504	Mus musculus	heart	Late embryo	Bdnf	BDNF_CDS	0.296637	Mouse
Cardoso-Moreira et al. (2019)	E-MTAB-6798	ERR2588509	Mus musculus	kidney	Late embryo	Bdnf	BDNF_CDS	0.520606	Mouse
Cardoso-Moreira et al. (2019)	E-MTAB-6798	ERR2588510	Mus musculus	kidney	Late embryo	Bdnf	BDNF_CDS	0.573953	Mouse
Cardoso-Moreira et al. (2019)	E-MTAB-6798	ERR2588511	Mus musculus	kidney	Late embryo	Bdnf	BDNF_CDS	0.582639	Mouse
Cardoso-Moreira et al. (2019)	E-MTAB-6798	ERR2588512	Mus musculus	kidney	Late embryo	Bdnf	BDNF_CDS	0.35795	Mouse
Cardoso-Moreira et al. (2019)	E-MTAB-6798	ERR2588513	Mus musculus	liver	Late embryo	Bdnf	BDNF_CDS	0	Mouse
Cardoso-Moreira et al. (2019)	E-MTAB-6798	ERR2588514	Mus musculus	liver	Late embryo	Bdnf	BDNF_CDS	0.142417	Mouse
Cardoso-Moreira et al. (2019)	E-MTAB-6798	ERR2588515	Mus musculus	liver	Late embryo	Bdnf	BDNF_CDS	0.18806	Mouse
Cardoso-Moreira et al. (2019)	E-MTAB-6798	ERR2588516	Mus musculus	liver	Late embryo	Bdnf	BDNF_CDS	0	Mouse
Cardoso-Moreira et al. (2019)	E-MTAB-6798	ERR2588517	Mus musculus	ovary	Late embryo	Bdnf	BDNF_CDS	0.115094	Mouse
Cardoso-Moreira et al. (2019)	E-MTAB-6798	ERR2588518	Mus musculus	ovary	Late embryo	Bdnf	BDNF_CDS	0.908605	Mouse
Cardoso-Moreira et al. (2019)	E-MTAB-6798	ERR2588519	Mus musculus	testis	Late embryo	Bdnf	BDNF_CDS	1.22144	Mouse
Cardoso-Moreira et al. (2019)	E-MTAB-6798	ERR2588520	Mus musculus	testis	Late embryo	Bdnf	BDNF_CDS	2.14398	Mouse
Cardoso-Moreira et al. (2019)	E-MTAB-6798	ERR2588525	Mus musculus	heart	Late embryo	Bdnf	BDNF_CDS	0.497399	Mouse
Cardoso-Moreira et al. (2019)	E-MTAB-6798	ERR2588526	Mus musculus	heart	Late embryo	Bdnf	BDNF_CDS	0.125633	Mouse
Cardoso-Moreira et al. (2019)	E-MTAB-6798	ERR2588527	Mus musculus	heart	Late embryo	Bdnf	BDNF_CDS	0.172287	Mouse
Cardoso-Moreira et al. (2019)	E-MTAB-6798	ERR2588528	Mus musculus	heart	Late embryo	Bdnf	BDNF_CDS	0.525144	Mouse
Cardoso-Moreira et al. (2019)	E-MTAB-6798	ERR2588533	Mus musculus	kidney	Late embryo	Bdnf	BDNF_CDS	0.850091	Mouse
Cardoso-Moreira et al. (2019)	E-MTAB-6798	ERR2588534	Mus musculus	kidney	Late embryo	Bdnf	BDNF_CDS	1.32931	Mouse
Cardoso-Moreira et al. (2019)	E-MTAB-6798	ERR2588535	Mus musculus	kidney	Late embryo	Bdnf	BDNF_CDS	0.821628	Mouse
Cardoso-Moreira et al. (2019)	E-MTAB-6798	ERR2588536	Mus musculus	kidney	Late embryo	Bdnf	BDNF_CDS	1.22488	Mouse
Cardoso-Moreira et al. (2019)	E-MTAB-6798	ERR2588537	Mus musculus	liver	Late embryo	Bdnf	BDNF_CDS	0.277338	Mouse
Cardoso-Moreira et al. (2019)	E-MTAB-6798	ERR2588538	Mus musculus	liver	Late embryo	Bdnf	BDNF_CDS	0.0675388	Mouse
Cardoso-Moreira et al. (2019)	E-MTAB-6798	ERR2588539	Mus musculus	liver	Late embryo	Bdnf	BDNF_CDS	0	Mouse
Cardoso-Moreira et al. (2019)	E-MTAB-6798	ERR2588540	Mus musculus	liver	Late embryo	Bdnf	BDNF_CDS	0.0648841	Mouse
Cardoso-Moreira et al. (2019)	E-MTAB-6798	ERR2588541	Mus musculus	ovary	Late embryo	Bdnf	BDNF_CDS	0.497781	Mouse
Cardoso-Moreira et al. (2019)	E-MTAB-6798	ERR2588542	Mus musculus	ovary	Late embryo	Bdnf	BDNF_CDS	0.452671	Mouse
Cardoso-Moreira et al. (2019)	E-MTAB-6798	ERR2588543	Mus musculus	testis	Late embryo	Bdnf	BDNF_CDS	1.63783	Mouse
Cardoso-Moreira et al. (2019)	E-MTAB-6798	ERR2588544	Mus musculus	testis	Late embryo	Bdnf	BDNF_CDS	2.78767	Mouse
Cardoso-Moreira et al. (2019)	E-MTAB-6798	ERR2588549	Mus musculus	heart	Late embryo	Bdnf	BDNF_CDS	0.074144	Mouse
Cardoso-Moreira et al. (2019)	E-MTAB-6798	ERR2588550	Mus musculus	heart	Late embryo	Bdnf	BDNF_CDS	0.364674	Mouse
Cardoso-Moreira et al. (2019)	E-MTAB-6798	ERR2588551	Mus musculus	heart	Late embryo	Bdnf	BDNF_CDS	0.442569	Mouse
Cardoso-Moreira et al. (2019)	E-MTAB-6798	ERR2588552	Mus musculus	heart	Late embryo	Bdnf	BDNF_CDS	0.47137	Mouse
Cardoso-Moreira et al. (2019)	E-MTAB-6798	ERR2588557	Mus musculus	kidney	Late embryo	Bdnf	BDNF_CDS	1.15499	Mouse
Cardoso-Moreira et al. (2019)	E-MTAB-6798	ERR2588558	Mus musculus	kidney	Late embryo	Bdnf	BDNF_CDS	1.6018	Mouse
Cardoso-Moreira et al. (2019)	E-MTAB-6798	ERR2588559	Mus musculus	kidney	Late embryo	Bdnf	BDNF_CDS	1.53548	Mouse
Cardoso-Moreira et al. (2019)	E-MTAB-6798	ERR2588560	Mus musculus	kidney	Late embryo	Bdnf	BDNF_CDS	2.03825	Mouse
Cardoso-Moreira et al. (2019)	E-MTAB-6798	ERR2588561	Mus musculus	liver	Late embryo	Bdnf	BDNF_CDS	0.218179	Mouse
Cardoso-Moreira et al. (2019)	E-MTAB-6798	ERR2588562	Mus musculus	liver	Late embryo	Bdnf	BDNF_CDS	0.16992	Mouse
Cardoso-Moreira et al. (2019)	E-MTAB-6798	ERR2588563	Mus musculus	liver	Late embryo	Bdnf	BDNF_CDS	0.0702803	Mouse
Cardoso-Moreira et al. (2019)	E-MTAB-6798	ERR2588564	Mus musculus	liver	Late embryo	Bdnf	BDNF_CDS	0	Mouse
Cardoso-Moreira et al. (2019)	E-MTAB-6798	ERR2588565	Mus musculus	ovary	Late embryo	Bdnf	BDNF_CDS	0.449025	Mouse
Cardoso-Moreira et al. (2019)	E-MTAB-6798	ERR2588566	Mus musculus	ovary	Late embryo	Bdnf	BDNF_CDS	0.144704	Mouse
Cardoso-Moreira et al. (2019)	E-MTAB-6798	ERR2588567	Mus musculus	testis	Late embryo	Bdnf	BDNF_CDS	1.93266	Mouse
Cardoso-Moreira et al. (2019)	E-MTAB-6798	ERR2588572	Mus musculus	heart	Postnatal	Bdnf	BDNF_CDS	0.192261	Mouse
Cardoso-Moreira et al. (2019)	E-MTAB-6798	ERR2588573	Mus musculus	heart	Postnatal	Bdnf	BDNF_CDS	0.170658	Mouse
Cardoso-Moreira et al. (2019)	E-MTAB-6798	ERR2588574	Mus musculus	heart	Postnatal	Bdnf	BDNF_CDS	0.225032	Mouse
Cardoso-Moreira et al. (2019)	E-MTAB-6798	ERR2588575	Mus musculus	heart	Postnatal	Bdnf	BDNF_CDS	0.591531	Mouse
Cardoso-Moreira et al. (2019)	E-MTAB-6798	ERR2588580	Mus musculus	kidney	Postnatal	Bdnf	BDNF_CDS	1.23526	Mouse
Cardoso-Moreira et al. (2019)	E-MTAB-6798	ERR2588581	Mus musculus	kidney	Postnatal	Bdnf	BDNF_CDS	0.704327	Mouse
Cardoso-Moreira et al. (2019)	E-MTAB-6798	ERR2588582	Mus musculus	kidney	Postnatal	Bdnf	BDNF_CDS	1.45436	Mouse
Cardoso-Moreira et al. (2019)	E-MTAB-6798	ERR2588583	Mus musculus	kidney	Postnatal	Bdnf	BDNF_CDS	2.09924	Mouse
Cardoso-Moreira et al. (2019)	E-MTAB-6798	ERR2588584	Mus musculus	liver	Postnatal	Bdnf	BDNF_CDS	0.352521	Mouse
Cardoso-Moreira et al. (2019)	E-MTAB-6798	ERR2588585	Mus musculus	liver	Postnatal	Bdnf	BDNF_CDS	0.36716	Mouse
Cardoso-Moreira et al. (2019)	E-MTAB-6798	ERR2588586	Mus musculus	liver	Postnatal	Bdnf	BDNF_CDS	0.49398	Mouse
Cardoso-Moreira et al. (2019)	E-MTAB-6798	ERR2588587	Mus musculus	liver	Postnatal	Bdnf	BDNF_CDS	0.0885903	Mouse
Cardoso-Moreira et al. (2019)	E-MTAB-6798	ERR2588588	Mus musculus	ovary	Postnatal	Bdnf	BDNF_CDS	0.0672451	Mouse
Cardoso-Moreira et al. (2019)	E-MTAB-6798	ERR2588589	Mus musculus	ovary	Postnatal	Bdnf	BDNF_CDS	0.284262	Mouse
Cardoso-Moreira et al. (2019)	E-MTAB-6798	ERR2588590	Mus musculus	testis	Postnatal	Bdnf	BDNF_CDS	1.01853	Mouse
Cardoso-Moreira et al. (2019)	E-MTAB-6798	ERR2588591	Mus musculus	testis	Postnatal	Bdnf	BDNF_CDS	1.32212	Mouse
Cardoso-Moreira et al. (2019)	E-MTAB-6798	ERR2588596	Mus musculus	heart	Postnatal	Bdnf	BDNF_CDS	1.52682	Mouse
Cardoso-Moreira et al. (2019)	E-MTAB-6798	ERR2588597	Mus musculus	heart	Postnatal	Bdnf	BDNF_CDS	1.73182	Mouse
Cardoso-Moreira et al. (2019)	E-MTAB-6798	ERR2588598	Mus musculus	heart	Postnatal	Bdnf	BDNF_CDS	1.60113	Mouse
Cardoso-Moreira et al. (2019)	E-MTAB-6798	ERR2588599	Mus musculus	heart	Postnatal	Bdnf	BDNF_CDS	1.07028	Mouse
Cardoso-Moreira et al. (2019)	E-MTAB-6798	ERR2588603	Mus musculus	kidney	Postnatal	Bdnf	BDNF_CDS	0.645171	Mouse
Cardoso-Moreira et al. (2019)	E-MTAB-6798	ERR2588604	Mus musculus	kidney	Postnatal	Bdnf	BDNF_CDS	0.89475	Mouse
Cardoso-Moreira et al. (2019)	E-MTAB-6798	ERR2588605	Mus musculus	kidney	Postnatal	Bdnf	BDNF_CDS	0.708104	Mouse
Cardoso-Moreira et al. (2019)	E-MTAB-6798	ERR2588606	Mus musculus	kidney	Postnatal	Bdnf	BDNF_CDS	0.499163	Mouse
Cardoso-Moreira et al. (2019)	E-MTAB-6798	ERR2588607	Mus musculus	liver	Postnatal	Bdnf	BDNF_CDS	0.417492	Mouse
Cardoso-Moreira et al. (2019)	E-MTAB-6798	ERR2588608	Mus musculus	liver	Postnatal	Bdnf	BDNF_CDS	0.189221	Mouse
Cardoso-Moreira et al. (2019)	E-MTAB-6798	ERR2588609	Mus musculus	liver	Postnatal	Bdnf	BDNF_CDS	0.168881	Mouse
Cardoso-Moreira et al. (2019)	E-MTAB-6798	ERR2588610	Mus musculus	liver	Postnatal	Bdnf	BDNF_CDS	0.517931	Mouse
Cardoso-Moreira et al. (2019)	E-MTAB-6798	ERR2588611	Mus musculus	ovary	Postnatal	Bdnf	BDNF_CDS	1.58256	Mouse
Cardoso-Moreira et al. (2019)	E-MTAB-6798	ERR2588612	Mus musculus	ovary	Postnatal	Bdnf	BDNF_CDS	1.38852	Mouse
Cardoso-Moreira et al. (2019)	E-MTAB-6798	ERR2588613	Mus musculus	testis	Postnatal	Bdnf	BDNF_CDS	0.0813327	Mouse
Cardoso-Moreira et al. (2019)	E-MTAB-6798	ERR2588614	Mus musculus	testis	Postnatal	Bdnf	BDNF_CDS	0	Mouse
Cardoso-Moreira et al. (2019)	E-MTAB-6798	ERR2588619	Mus musculus	heart	Adolescent	Bdnf	BDNF_CDS	1.04463	Mouse
Cardoso-Moreira et al. (2019)	E-MTAB-6798	ERR2588620	Mus musculus	heart	Adolescent	Bdnf	BDNF_CDS	0.889891	Mouse
Cardoso-Moreira et al. (2019)	E-MTAB-6798	ERR2588621	Mus musculus	heart	Adolescent	Bdnf	BDNF_CDS	1.97121	Mouse
Cardoso-Moreira et al. (2019)	E-MTAB-6798	ERR2588622	Mus musculus	heart	Adolescent	Bdnf	BDNF_CDS	2.99207	Mouse
Cardoso-Moreira et al. (2019)	E-MTAB-6798	ERR2588627	Mus musculus	kidney	Adolescent	Bdnf	BDNF_CDS	3.16317	Mouse
Cardoso-Moreira et al. (2019)	E-MTAB-6798	ERR2588628	Mus musculus	kidney	Adolescent	Bdnf	BDNF_CDS	1.65682	Mouse
Cardoso-Moreira et al. (2019)	E-MTAB-6798	ERR2588629	Mus musculus	kidney	Adolescent	Bdnf	BDNF_CDS	4.06705	Mouse
Cardoso-Moreira et al. (2019)	E-MTAB-6798	ERR2588630	Mus musculus	kidney	Adolescent	Bdnf	BDNF_CDS	5.60583	Mouse
Cardoso-Moreira et al. (2019)	E-MTAB-6798	ERR2588631	Mus musculus	liver	Adolescent	Bdnf	BDNF_CDS	0.658345	Mouse
Cardoso-Moreira et al. (2019)	E-MTAB-6798	ERR2588632	Mus musculus	liver	Adolescent	Bdnf	BDNF_CDS	0.669089	Mouse
Cardoso-Moreira et al. (2019)	E-MTAB-6798	ERR2588633	Mus musculus	liver	Adolescent	Bdnf	BDNF_CDS	0.270551	Mouse
Cardoso-Moreira et al. (2019)	E-MTAB-6798	ERR2588634	Mus musculus	liver	Adolescent	Bdnf	BDNF_CDS	0.340218	Mouse
Cardoso-Moreira et al. (2019)	E-MTAB-6798	ERR2588635	Mus musculus	ovary	Adolescent	Bdnf	BDNF_CDS	1.22158	Mouse
Cardoso-Moreira et al. (2019)	E-MTAB-6798	ERR2588636	Mus musculus	ovary	Adolescent	Bdnf	BDNF_CDS	1.54812	Mouse
Cardoso-Moreira et al. (2019)	E-MTAB-6798	ERR2588637	Mus musculus	testis	Adolescent	Bdnf	BDNF_CDS	0.139414	Mouse
Cardoso-Moreira et al. (2019)	E-MTAB-6798	ERR2588638	Mus musculus	testis	Adolescent	Bdnf	BDNF_CDS	0.0878279	Mouse
Cardoso-Moreira et al. (2019)	E-MTAB-6798	ERR2588643	Mus musculus	heart	Postnatal	Bdnf	BDNF_CDS	0.28841	Mouse
Cardoso-Moreira et al. (2019)	E-MTAB-6798	ERR2588644	Mus musculus	heart	Postnatal	Bdnf	BDNF_CDS	0.228672	Mouse
Cardoso-Moreira et al. (2019)	E-MTAB-6798	ERR2588645	Mus musculus	heart	Postnatal	Bdnf	BDNF_CDS	0.289814	Mouse
Cardoso-Moreira et al. (2019)	E-MTAB-6798	ERR2588646	Mus musculus	heart	Postnatal	Bdnf	BDNF_CDS	0.35645	Mouse
Cardoso-Moreira et al. (2019)	E-MTAB-6798	ERR2588651	Mus musculus	kidney	Postnatal	Bdnf	BDNF_CDS	1.2503	Mouse
Cardoso-Moreira et al. (2019)	E-MTAB-6798	ERR2588652	Mus musculus	kidney	Postnatal	Bdnf	BDNF_CDS	0.557607	Mouse
Cardoso-Moreira et al. (2019)	E-MTAB-6798	ERR2588653	Mus musculus	kidney	Postnatal	Bdnf	BDNF_CDS	0.167806	Mouse
Cardoso-Moreira et al. (2019)	E-MTAB-6798	ERR2588654	Mus musculus	kidney	Postnatal	Bdnf	BDNF_CDS	1.35689	Mouse
Cardoso-Moreira et al. (2019)	E-MTAB-6798	ERR2588655	Mus musculus	liver	Postnatal	Bdnf	BDNF_CDS	0.139368	Mouse
Cardoso-Moreira et al. (2019)	E-MTAB-6798	ERR2588656	Mus musculus	liver	Postnatal	Bdnf	BDNF_CDS	0.215843	Mouse
Cardoso-Moreira et al. (2019)	E-MTAB-6798	ERR2588657	Mus musculus	liver	Postnatal	Bdnf	BDNF_CDS	0.269653	Mouse
Cardoso-Moreira et al. (2019)	E-MTAB-6798	ERR2588658	Mus musculus	liver	Postnatal	Bdnf	BDNF_CDS	0.190601	Mouse
Cardoso-Moreira et al. (2019)	E-MTAB-6798	ERR2588659	Mus musculus	ovary	Postnatal	Bdnf	BDNF_CDS	0.329504	Mouse
Cardoso-Moreira et al. (2019)	E-MTAB-6798	ERR2588660	Mus musculus	ovary	Postnatal	Bdnf	BDNF_CDS	0.112569	Mouse
Cardoso-Moreira et al. (2019)	E-MTAB-6798	ERR2588661	Mus musculus	testis	Postnatal	Bdnf	BDNF_CDS	0.951699	Mouse
Cardoso-Moreira et al. (2019)	E-MTAB-6798	ERR2588662	Mus musculus	testis	Postnatal	Bdnf	BDNF_CDS	1.07655	Mouse
Cardoso-Moreira et al. (2019)	E-MTAB-6798	ERR2588667	Mus musculus	heart	Adult	Bdnf	BDNF_CDS	3.23251	Mouse
Cardoso-Moreira et al. (2019)	E-MTAB-6798	ERR2588668	Mus musculus	heart	Adult	Bdnf	BDNF_CDS	3.56408	Mouse
Cardoso-Moreira et al. (2019)	E-MTAB-6798	ERR2588669	Mus musculus	heart	Adult	Bdnf	BDNF_CDS	2.53591	Mouse
Cardoso-Moreira et al. (2019)	E-MTAB-6798	ERR2588670	Mus musculus	heart	Adult	Bdnf	BDNF_CDS	5.40802	Mouse
Cardoso-Moreira et al. (2019)	E-MTAB-6798	ERR2588675	Mus musculus	kidney	Adult	Bdnf	BDNF_CDS	3.13106	Mouse
Cardoso-Moreira et al. (2019)	E-MTAB-6798	ERR2588676	Mus musculus	kidney	Adult	Bdnf	BDNF_CDS	4.17177	Mouse
Cardoso-Moreira et al. (2019)	E-MTAB-6798	ERR2588677	Mus musculus	kidney	Adult	Bdnf	BDNF_CDS	2.49762	Mouse
Cardoso-Moreira et al. (2019)	E-MTAB-6798	ERR2588678	Mus musculus	kidney	Adult	Bdnf	BDNF_CDS	3.83346	Mouse
Cardoso-Moreira et al. (2019)	E-MTAB-6798	ERR2588679	Mus musculus	liver	Adult	Bdnf	BDNF_CDS	0.980476	Mouse
Cardoso-Moreira et al. (2019)	E-MTAB-6798	ERR2588680	Mus musculus	liver	Adult	Bdnf	BDNF_CDS	0.528433	Mouse
Cardoso-Moreira et al. (2019)	E-MTAB-6798	ERR2588681	Mus musculus	liver	Adult	Bdnf	BDNF_CDS	1.38698	Mouse
Cardoso-Moreira et al. (2019)	E-MTAB-6798	ERR2588682	Mus musculus	liver	Adult	Bdnf	BDNF_CDS	0.605465	Mouse
Cardoso-Moreira et al. (2019)	E-MTAB-6798	ERR2588683	Mus musculus	ovary	Adult	Bdnf	BDNF_CDS	1.47438	Mouse
Cardoso-Moreira et al. (2019)	E-MTAB-6798	ERR2588684	Mus musculus	ovary	Adult	Bdnf	BDNF_CDS	1.5207	Mouse
Cardoso-Moreira et al. (2019)	E-MTAB-6798	ERR2588685	Mus musculus	testis	Adult	Bdnf	BDNF_CDS	0	Mouse
Cardoso-Moreira et al. (2019)	E-MTAB-6798	ERR2588686	Mus musculus	testis	Adult	Bdnf	BDNF_CDS	0	Mouse

## Sheet: Mouse Bdnf count means
Tissue	Age	Exon	Organism2	N	Norm_CPM	SEM
heart	Embryo	BDNF_CDS	Mouse	18	0.593177	0.0811842
heart	Late embryo	BDNF_CDS	Mouse	16	0.401102	0.0566789
heart	Postnatal	BDNF_CDS	Mouse	12	0.689407	0.177296
heart	Adolescent	BDNF_CDS	Mouse	4	1.72445	0.485316
heart	Adult	BDNF_CDS	Mouse	4	3.68513	0.612955
liver	Embryo	BDNF_CDS	Mouse	22	0.814186	0.328687
liver	Late embryo	BDNF_CDS	Mouse	16	0.0933242	0.0224062
liver	Postnatal	BDNF_CDS	Mouse	12	0.28427	0.0411169
liver	Adolescent	BDNF_CDS	Mouse	4	0.484551	0.104438
liver	Adult	BDNF_CDS	Mouse	4	0.87534	0.197064
kidney	Embryo	BDNF_CDS	Mouse	15	0.274675	0.0363971
kidney	Late embryo	BDNF_CDS	Mouse	16	0.892718	0.141647
kidney	Postnatal	BDNF_CDS	Mouse	12	0.964416	0.153091
kidney	Adolescent	BDNF_CDS	Mouse	4	3.62322	0.826947
kidney	Adult	BDNF_CDS	Mouse	4	3.40848	0.373033
testis	Embryo	BDNF_CDS	Mouse	10	1.39872	0.0995185
testis	Late embryo	BDNF_CDS	Mouse	7	1.82766	0.19586
testis	Postnatal	BDNF_CDS	Mouse	6	0.741705	0.227739
testis	Adolescent	BDNF_CDS	Mouse	2	0.113621	0.0257932
testis	Adult	BDNF_CDS	Mouse	2	0	0
ovary	Embryo	BDNF_CDS	Mouse	10	1.20498	0.401631
ovary	Late embryo	BDNF_CDS	Mouse	8	0.519385	0.110134
ovary	Postnatal	BDNF_CDS	Mouse	6	0.627444	0.275497
ovary	Adolescent	BDNF_CDS	Mouse	2	1.38485	0.163271
ovary	Adult	BDNF_CDS	Mouse	2	1.49754	0.0231601

## Sheet: Mouse Bdnf proportions
Tissue	Age	Exon	Organism2	Proportion	Proportion_percent
heart	Embryo	I	Mouse	0.273945	0.0419979
liver	Embryo	I	Mouse	0.105786	0.0112676
ovary	Embryo	I	Mouse	0	0
testis	Embryo	I	Mouse	0.0732422	0.0195108
kidney	Embryo	I	Mouse	0	0
heart	Late embryo	I	Mouse	0	0
kidney	Late embryo	I	Mouse	0	0
liver	Late embryo	I	Mouse	0	0
ovary	Late embryo	I	Mouse	0	0
testis	Late embryo	I	Mouse	0.736298	0.190635
heart	Postnatal	I	Mouse	0	0
kidney	Postnatal	I	Mouse	0	0
liver	Postnatal	I	Mouse	0	0
ovary	Postnatal	I	Mouse	0	0
testis	Postnatal	I	Mouse	0.15121	0.0887215
heart	Adolescent	I	Mouse	0	0
kidney	Adolescent	I	Mouse	0	0
liver	Adolescent	I	Mouse	0	0
ovary	Adolescent	I	Mouse	0	0
testis	Adolescent	I	Mouse	0	0
heart	Adult	I	Mouse	0	0
kidney	Adult	I	Mouse	0	0
liver	Adult	I	Mouse	0	0
ovary	Adult	I	Mouse	0	0
testis	Adult	I	Mouse	0	0
heart	Embryo	Others	Mouse	0	0
liver	Embryo	Others	Mouse	0	0
ovary	Embryo	Others	Mouse	0.146714	0.0309482
testis	Embryo	Others	Mouse	0	0
kidney	Embryo	Others	Mouse	0	0
heart	Late embryo	Others	Mouse	0	0
kidney	Late embryo	Others	Mouse	0	0
liver	Late embryo	Others	Mouse	0	0
ovary	Late embryo	Others	Mouse	0	0
testis	Late embryo	Others	Mouse	0.146714	0.0379857
heart	Postnatal	Others	Mouse	0	0
kidney	Postnatal	Others	Mouse	0	0
liver	Postnatal	Others	Mouse	0	0
ovary	Postnatal	Others	Mouse	0	0
testis	Postnatal	Others	Mouse	0	0
heart	Adolescent	Others	Mouse	0	0
kidney	Adolescent	Others	Mouse	0.125755	0.219922
liver	Adolescent	Others	Mouse	0	0
ovary	Adolescent	Others	Mouse	0	0
testis	Adolescent	Others	Mouse	0	0
heart	Adult	Others	Mouse	0	0
kidney	Adult	Others	Mouse	0.0765462	0.0801726
liver	Adult	Others	Mouse	0	0
ovary	Adult	Others	Mouse	0	0
testis	Adult	Others	Mouse	0	0
heart	Embryo	III	Mouse	0	0
liver	Embryo	III	Mouse	0	0
ovary	Embryo	III	Mouse	0	0
testis	Embryo	III	Mouse	0	0
kidney	Embryo	III	Mouse	0	0
heart	Late embryo	III	Mouse	0	0
kidney	Late embryo	III	Mouse	0	0
liver	Late embryo	III	Mouse	0	0
ovary	Late embryo	III	Mouse	0	0
testis	Late embryo	III	Mouse	0	0
heart	Postnatal	III	Mouse	0	0
kidney	Postnatal	III	Mouse	0	0
liver	Postnatal	III	Mouse	0	0
ovary	Postnatal	III	Mouse	0	0
testis	Postnatal	III	Mouse	0	0
heart	Adolescent	III	Mouse	0	0
kidney	Adolescent	III	Mouse	0	0
liver	Adolescent	III	Mouse	0	0
ovary	Adolescent	III	Mouse	0	0
testis	Adolescent	III	Mouse	0	0
heart	Adult	III	Mouse	0	0
kidney	Adult	III	Mouse	0	0
liver	Adult	III	Mouse	0	0
ovary	Adult	III	Mouse	0	0
testis	Adult	III	Mouse	0	0
heart	Embryo	IV	Mouse	0	0
liver	Embryo	IV	Mouse	0.185442	0.019752
ovary	Embryo	IV	Mouse	0.692708	0.146122
testis	Embryo	IV	Mouse	0.235066	0.0626187
kidney	Embryo	IV	Mouse	0.170184	0.0183254
heart	Late embryo	IV	Mouse	0.402253	0.122485
kidney	Late embryo	IV	Mouse	0	0
liver	Late embryo	IV	Mouse	0	0
ovary	Late embryo	IV	Mouse	0.385492	0.165861
testis	Late embryo	IV	Mouse	0.200317	0.0518642
heart	Postnatal	IV	Mouse	0.340368	0.0821474
kidney	Postnatal	IV	Mouse	0	0
liver	Postnatal	IV	Mouse	0	0
ovary	Postnatal	IV	Mouse	0	0
testis	Postnatal	IV	Mouse	0.105352	0.0618146
heart	Adolescent	IV	Mouse	0.503798	0.645615
kidney	Adolescent	IV	Mouse	0.0291104	0.0509089
liver	Adolescent	IV	Mouse	0	0
ovary	Adolescent	IV	Mouse	0	0
testis	Adolescent	IV	Mouse	0	0
heart	Adult	IV	Mouse	0.2622	0.218066
kidney	Adult	IV	Mouse	0	0
liver	Adult	IV	Mouse	0	0
ovary	Adult	IV	Mouse	0	0
testis	Adult	IV	Mouse	0	0
heart	Embryo	IIc	Mouse	0	0
liver	Embryo	IIc	Mouse	0	0
ovary	Embryo	IIc	Mouse	0	0
testis	Embryo	IIc	Mouse	0.0657565	0.0175167
kidney	Embryo	IIc	Mouse	0	0
heart	Late embryo	IIc	Mouse	0	0
kidney	Late embryo	IIc	Mouse	0	0
liver	Late embryo	IIc	Mouse	0	0
ovary	Late embryo	IIc	Mouse	0	0
testis	Late embryo	IIc	Mouse	0.0341592	0.00884419
heart	Postnatal	IIc	Mouse	0	0
kidney	Postnatal	IIc	Mouse	0	0
liver	Postnatal	IIc	Mouse	0	0
ovary	Postnatal	IIc	Mouse	0	0
testis	Postnatal	IIc	Mouse	0	0
heart	Adolescent	IIc	Mouse	0	0
kidney	Adolescent	IIc	Mouse	0	0
liver	Adolescent	IIc	Mouse	0	0
ovary	Adolescent	IIc	Mouse	0	0
testis	Adolescent	IIc	Mouse	0	0
heart	Adult	IIc	Mouse	0	0
kidney	Adult	IIc	Mouse	0	0
liver	Adult	IIc	Mouse	0	0
ovary	Adult	IIc	Mouse	0	0
testis	Adult	IIc	Mouse	0	0
heart	Embryo	VI	Mouse	6.24887	0.958002
liver	Embryo	VI	Mouse	9.09729	0.96898
ovary	Embryo	VI	Mouse	3.9012	0.82293
testis	Embryo	VI	Mouse	3.37987	0.900354
kidney	Embryo	VI	Mouse	9.1166	0.981675
heart	Late embryo	VI	Mouse	2.88184	0.877515
kidney	Late embryo	VI	Mouse	2.80805	1
liver	Late embryo	VI	Mouse	5.04323	1
ovary	Late embryo	VI	Mouse	1.9387	0.834139
testis	Late embryo	VI	Mouse	2.74485	0.710671
heart	Postnatal	VI	Mouse	3.80301	0.917853
kidney	Postnatal	VI	Mouse	3.13172	1
liver	Postnatal	VI	Mouse	1.15274	1
ovary	Postnatal	VI	Mouse	1.81753	1
testis	Postnatal	VI	Mouse	1.44776	0.849464
heart	Adolescent	VI	Mouse	0.276541	0.354385
kidney	Adolescent	VI	Mouse	0.416948	0.729169
liver	Adolescent	VI	Mouse	0.990634	1
ovary	Adolescent	VI	Mouse	0.424557	1
testis	Adolescent	VI	Mouse	0	0
heart	Adult	VI	Mouse	0.94019	0.781934
kidney	Adult	VI	Mouse	0.878222	0.919827
liver	Adult	VI	Mouse	1.62104	1
ovary	Adult	VI	Mouse	0.792507	1
testis	Adult	VI	Mouse	0	0

[truncated: 9 more sheets: Rat Bdnf counts, Rat Bdnf count means, Rat Bdnf proportions, Rabbit BDNF counts, Rabbit BDNF count means, Rabbit BDNF proportions, Opossum BDNF counts, Opossum BDNF count means, Opossum BDNF proportions]
