# Supplementary material for: Revisiting the expression of BDNF and its receptors in mammalian development
Source: Front Mol Neurosci. 2023 Jun 22;16:1182499. doi: 10.3389/fnmol.2023.1182499 (PMC10325033; doi:10.3389/fnmol.2023.1182499)
Supplement: Supplementary file 16 [file Data_Sheet_15.XLSX]

## Sheet: Data origin
Data origin	Accession nr.	Organism	Organism2
Cardoso-Moreira et al. (2019)	E-MTAB-6811	Rattus norvegicus	Rat
Cardoso-Moreira et al. (2019)	E-MTAB-6782	Oryctolagus cuniculus	Rabbit
Cardoso-Moreira et al. (2019)	E-MTAB-6798	Mus musculus	Mouse
Cardoso-Moreira et al. (2019)	E-MTAB-6833	Monodelphis domestica	Opossum
Cardoso-Moreira et al. (2019)	E-MTAB-6813	Macaca mulatta	Rhesus macaque
Cardoso-Moreira et al. (2019)	E-MTAB-6814	Homo sapiens	Human

## Sheet: Human UTR counts
Data origin	Accession nr.	Run_ID	Organism	Tissue	Age	Gene	Exon	Organism2	Norm_CPM
Cardoso-Moreira et al. (2019)	E-MTAB-6814	ERR2598051	Homo sapiens	forebrain	Embryo	BDNF	long_3UTR	Human	0.514523
Cardoso-Moreira et al. (2019)	E-MTAB-6814	ERR2598056	Homo sapiens	hindbrain	Embryo	BDNF	long_3UTR	Human	0.79751
Cardoso-Moreira et al. (2019)	E-MTAB-6814	ERR2598057	Homo sapiens	hindbrain	Embryo	BDNF	long_3UTR	Human	0.440597
Cardoso-Moreira et al. (2019)	E-MTAB-6814	ERR2598069	Homo sapiens	forebrain	Embryo	BDNF	long_3UTR	Human	0
Cardoso-Moreira et al. (2019)	E-MTAB-6814	ERR2598070	Homo sapiens	forebrain	Embryo	BDNF	long_3UTR	Human	0.68603
Cardoso-Moreira et al. (2019)	E-MTAB-6814	ERR2598071	Homo sapiens	forebrain	Embryo	BDNF	long_3UTR	Human	0.457354
Cardoso-Moreira et al. (2019)	E-MTAB-6814	ERR2598072	Homo sapiens	forebrain	Embryo	BDNF	long_3UTR	Human	0.300138
Cardoso-Moreira et al. (2019)	E-MTAB-6814	ERR2598077	Homo sapiens	hindbrain	Embryo	BDNF	long_3UTR	Human	0.635587
Cardoso-Moreira et al. (2019)	E-MTAB-6814	ERR2598078	Homo sapiens	hindbrain	Embryo	BDNF	long_3UTR	Human	0.663163
Cardoso-Moreira et al. (2019)	E-MTAB-6814	ERR2598079	Homo sapiens	hindbrain	Embryo	BDNF	long_3UTR	Human	0.596269
Cardoso-Moreira et al. (2019)	E-MTAB-6814	ERR2598080	Homo sapiens	hindbrain	Embryo	BDNF	long_3UTR	Human	0.627041
Cardoso-Moreira et al. (2019)	E-MTAB-6814	ERR2598089	Homo sapiens	forebrain	Embryo	BDNF	long_3UTR	Human	0.343015
Cardoso-Moreira et al. (2019)	E-MTAB-6814	ERR2598092	Homo sapiens	hindbrain	Embryo	BDNF	long_3UTR	Human	0.39674
Cardoso-Moreira et al. (2019)	E-MTAB-6814	ERR2598093	Homo sapiens	hindbrain	Embryo	BDNF	long_3UTR	Human	0.457354
Cardoso-Moreira et al. (2019)	E-MTAB-6814	ERR2598094	Homo sapiens	hindbrain	Embryo	BDNF	long_3UTR	Human	0.343015
Cardoso-Moreira et al. (2019)	E-MTAB-6814	ERR2598102	Homo sapiens	forebrain	Embryo	BDNF	long_3UTR	Human	0.68603
Cardoso-Moreira et al. (2019)	E-MTAB-6814	ERR2598103	Homo sapiens	forebrain	Embryo	BDNF	long_3UTR	Human	0.468787
Cardoso-Moreira et al. (2019)	E-MTAB-6814	ERR2598104	Homo sapiens	forebrain	Embryo	BDNF	long_3UTR	Human	0.343015
Cardoso-Moreira et al. (2019)	E-MTAB-6814	ERR2598109	Homo sapiens	hindbrain	Embryo	BDNF	long_3UTR	Human	0.620511
Cardoso-Moreira et al. (2019)	E-MTAB-6814	ERR2598110	Homo sapiens	hindbrain	Embryo	BDNF	long_3UTR	Human	0.645195
Cardoso-Moreira et al. (2019)	E-MTAB-6814	ERR2598111	Homo sapiens	hindbrain	Embryo	BDNF	long_3UTR	Human	0.352816
Cardoso-Moreira et al. (2019)	E-MTAB-6814	ERR2598120	Homo sapiens	forebrain	Embryo	BDNF	long_3UTR	Human	0.548824
Cardoso-Moreira et al. (2019)	E-MTAB-6814	ERR2598121	Homo sapiens	forebrain	Embryo	BDNF	long_3UTR	Human	0.114338
Cardoso-Moreira et al. (2019)	E-MTAB-6814	ERR2598125	Homo sapiens	hindbrain	Embryo	BDNF	long_3UTR	Human	0.490776
Cardoso-Moreira et al. (2019)	E-MTAB-6814	ERR2598126	Homo sapiens	hindbrain	Embryo	BDNF	long_3UTR	Human	0.49779
Cardoso-Moreira et al. (2019)	E-MTAB-6814	ERR2598127	Homo sapiens	hindbrain	Embryo	BDNF	long_3UTR	Human	0.405382
Cardoso-Moreira et al. (2019)	E-MTAB-6814	ERR2598148	Homo sapiens	forebrain	Embryo	BDNF	long_3UTR	Human	0.679305
Cardoso-Moreira et al. (2019)	E-MTAB-6814	ERR2598149	Homo sapiens	forebrain	Embryo	BDNF	long_3UTR	Human	0.343015
Cardoso-Moreira et al. (2019)	E-MTAB-6814	ERR2598150	Homo sapiens	forebrain	Embryo	BDNF	long_3UTR	Human	0.467748
Cardoso-Moreira et al. (2019)	E-MTAB-6814	ERR2598151	Homo sapiens	forebrain	Embryo	BDNF	long_3UTR	Human	0.242128
Cardoso-Moreira et al. (2019)	E-MTAB-6814	ERR2598152	Homo sapiens	forebrain	Embryo	BDNF	long_3UTR	Human	0.514523
Cardoso-Moreira et al. (2019)	E-MTAB-6814	ERR2598164	Homo sapiens	forebrain	Early embryo	BDNF	long_3UTR	Human	0.542185
Cardoso-Moreira et al. (2019)	E-MTAB-6814	ERR2598165	Homo sapiens	forebrain	Early embryo	BDNF	long_3UTR	Human	0.565512
Cardoso-Moreira et al. (2019)	E-MTAB-6814	ERR2598166	Homo sapiens	forebrain	Early embryo	BDNF	long_3UTR	Human	0.400184
Cardoso-Moreira et al. (2019)	E-MTAB-6814	ERR2598170	Homo sapiens	hindbrain	Early embryo	BDNF	long_3UTR	Human	0.616265
Cardoso-Moreira et al. (2019)	E-MTAB-6814	ERR2598171	Homo sapiens	hindbrain	Early embryo	BDNF	long_3UTR	Human	0.454495
Cardoso-Moreira et al. (2019)	E-MTAB-6814	ERR2598180	Homo sapiens	forebrain	Early embryo	BDNF	long_3UTR	Human	0.660622
Cardoso-Moreira et al. (2019)	E-MTAB-6814	ERR2598181	Homo sapiens	forebrain	Early embryo	BDNF	long_3UTR	Human	0.857538
Cardoso-Moreira et al. (2019)	E-MTAB-6814	ERR2598184	Homo sapiens	hindbrain	Early embryo	BDNF	long_3UTR	Human	0.61541
Cardoso-Moreira et al. (2019)	E-MTAB-6814	ERR2598185	Homo sapiens	hindbrain	Early embryo	BDNF	long_3UTR	Human	0.359349
Cardoso-Moreira et al. (2019)	E-MTAB-6814	ERR2598195	Homo sapiens	hindbrain	Early embryo	BDNF	long_3UTR	Human	0.561298
Cardoso-Moreira et al. (2019)	E-MTAB-6814	ERR2598196	Homo sapiens	hindbrain	Early embryo	BDNF	long_3UTR	Human	0.431535
Cardoso-Moreira et al. (2019)	E-MTAB-6814	ERR2598197	Homo sapiens	hindbrain	Early embryo	BDNF	long_3UTR	Human	0.761326
Cardoso-Moreira et al. (2019)	E-MTAB-6814	ERR2598198	Homo sapiens	hindbrain	Early embryo	BDNF	long_3UTR	Human	0.366947
Cardoso-Moreira et al. (2019)	E-MTAB-6814	ERR2598206	Homo sapiens	forebrain	Early embryo	BDNF	long_3UTR	Human	0.514523
Cardoso-Moreira et al. (2019)	E-MTAB-6814	ERR2598207	Homo sapiens	forebrain	Early embryo	BDNF	long_3UTR	Human	0.436565
Cardoso-Moreira et al. (2019)	E-MTAB-6814	ERR2598208	Homo sapiens	forebrain	Early embryo	BDNF	long_3UTR	Human	0.311832
Cardoso-Moreira et al. (2019)	E-MTAB-6814	ERR2598212	Homo sapiens	hindbrain	Early embryo	BDNF	long_3UTR	Human	0.584309
Cardoso-Moreira et al. (2019)	E-MTAB-6814	ERR2598213	Homo sapiens	hindbrain	Early embryo	BDNF	long_3UTR	Human	0.870731
Cardoso-Moreira et al. (2019)	E-MTAB-6814	ERR2598214	Homo sapiens	hindbrain	Early embryo	BDNF	long_3UTR	Human	0.45278
Cardoso-Moreira et al. (2019)	E-MTAB-6814	ERR2598227	Homo sapiens	forebrain	Early embryo	BDNF	long_3UTR	Human	0.575006
Cardoso-Moreira et al. (2019)	E-MTAB-6814	ERR2598228	Homo sapiens	forebrain	Early embryo	BDNF	long_3UTR	Human	0.171508
Cardoso-Moreira et al. (2019)	E-MTAB-6814	ERR2598229	Homo sapiens	forebrain	Early embryo	BDNF	long_3UTR	Human	0.307531
Cardoso-Moreira et al. (2019)	E-MTAB-6814	ERR2598235	Homo sapiens	hindbrain	Early embryo	BDNF	long_3UTR	Human	0.639256
Cardoso-Moreira et al. (2019)	E-MTAB-6814	ERR2598236	Homo sapiens	hindbrain	Early embryo	BDNF	long_3UTR	Human	0.602182
Cardoso-Moreira et al. (2019)	E-MTAB-6814	ERR2598237	Homo sapiens	hindbrain	Early embryo	BDNF	long_3UTR	Human	0.393038
Cardoso-Moreira et al. (2019)	E-MTAB-6814	ERR2598238	Homo sapiens	hindbrain	Early embryo	BDNF	long_3UTR	Human	0.466149
Cardoso-Moreira et al. (2019)	E-MTAB-6814	ERR2598250	Homo sapiens	forebrain	Early embryo	BDNF	long_3UTR	Human	0.931041
Cardoso-Moreira et al. (2019)	E-MTAB-6814	ERR2598251	Homo sapiens	forebrain	Early embryo	BDNF	long_3UTR	Human	0.823237
Cardoso-Moreira et al. (2019)	E-MTAB-6814	ERR2598256	Homo sapiens	hindbrain	Early embryo	BDNF	long_3UTR	Human	0.343015
Cardoso-Moreira et al. (2019)	E-MTAB-6814	ERR2598257	Homo sapiens	hindbrain	Early embryo	BDNF	long_3UTR	Human	0.601596
Cardoso-Moreira et al. (2019)	E-MTAB-6814	ERR2598266	Homo sapiens	forebrain	Adolescent	BDNF	long_3UTR	Human	0.401689
Cardoso-Moreira et al. (2019)	E-MTAB-6814	ERR2598267	Homo sapiens	forebrain	Adolescent	BDNF	long_3UTR	Human	0.288969
Cardoso-Moreira et al. (2019)	E-MTAB-6814	ERR2598268	Homo sapiens	forebrain	Adolescent	BDNF	long_3UTR	Human	0.208792
Cardoso-Moreira et al. (2019)	E-MTAB-6814	ERR2598269	Homo sapiens	forebrain	Adolescent	BDNF	long_3UTR	Human	0.418479
Cardoso-Moreira et al. (2019)	E-MTAB-6814	ERR2598271	Homo sapiens	hindbrain	Adolescent	BDNF	long_3UTR	Human	0.758021
Cardoso-Moreira et al. (2019)	E-MTAB-6814	ERR2598272	Homo sapiens	hindbrain	Adolescent	BDNF	long_3UTR	Human	0.572054
Cardoso-Moreira et al. (2019)	E-MTAB-6814	ERR2598273	Homo sapiens	hindbrain	Adolescent	BDNF	long_3UTR	Human	0.569151
Cardoso-Moreira et al. (2019)	E-MTAB-6814	ERR2598274	Homo sapiens	hindbrain	Adolescent	BDNF	long_3UTR	Human	0.543273
Cardoso-Moreira et al. (2019)	E-MTAB-6814	ERR2598280	Homo sapiens	forebrain	Middle age	BDNF	long_3UTR	Human	0.334716
Cardoso-Moreira et al. (2019)	E-MTAB-6814	ERR2598281	Homo sapiens	forebrain	Middle age	BDNF	long_3UTR	Human	0.316699
Cardoso-Moreira et al. (2019)	E-MTAB-6814	ERR2598282	Homo sapiens	hindbrain	Middle age	BDNF	long_3UTR	Human	0.953864
Cardoso-Moreira et al. (2019)	E-MTAB-6814	ERR2598283	Homo sapiens	hindbrain	Middle age	BDNF	long_3UTR	Human	0.684664
Cardoso-Moreira et al. (2019)	E-MTAB-6814	ERR2598288	Homo sapiens	forebrain	Infant	BDNF	long_3UTR	Human	0.3413
Cardoso-Moreira et al. (2019)	E-MTAB-6814	ERR2598293	Homo sapiens	hindbrain	Infant	BDNF	long_3UTR	Human	0.694008
Cardoso-Moreira et al. (2019)	E-MTAB-6814	ERR2598294	Homo sapiens	hindbrain	Infant	BDNF	long_3UTR	Human	0.629644
Cardoso-Moreira et al. (2019)	E-MTAB-6814	ERR2598295	Homo sapiens	hindbrain	Infant	BDNF	long_3UTR	Human	0.581423
Cardoso-Moreira et al. (2019)	E-MTAB-6814	ERR2598305	Homo sapiens	forebrain	Middle age	BDNF	long_3UTR	Human	0.286343
Cardoso-Moreira et al. (2019)	E-MTAB-6814	ERR2598306	Homo sapiens	forebrain	Middle age	BDNF	long_3UTR	Human	0.265351
Cardoso-Moreira et al. (2019)	E-MTAB-6814	ERR2598308	Homo sapiens	hindbrain	Middle age	BDNF	long_3UTR	Human	0.656499
Cardoso-Moreira et al. (2019)	E-MTAB-6814	ERR2598309	Homo sapiens	hindbrain	Middle age	BDNF	long_3UTR	Human	0.546137
Cardoso-Moreira et al. (2019)	E-MTAB-6814	ERR2598312	Homo sapiens	forebrain	Infant	BDNF	long_3UTR	Human	0.859765
Cardoso-Moreira et al. (2019)	E-MTAB-6814	ERR2598313	Homo sapiens	forebrain	Infant	BDNF	long_3UTR	Human	0.257261
Cardoso-Moreira et al. (2019)	E-MTAB-6814	ERR2598314	Homo sapiens	forebrain	Infant	BDNF	long_3UTR	Human	0.228677
Cardoso-Moreira et al. (2019)	E-MTAB-6814	ERR2598318	Homo sapiens	hindbrain	Infant	BDNF	long_3UTR	Human	0.423409
Cardoso-Moreira et al. (2019)	E-MTAB-6814	ERR2598319	Homo sapiens	hindbrain	Infant	BDNF	long_3UTR	Human	0.439897
Cardoso-Moreira et al. (2019)	E-MTAB-6814	ERR2598320	Homo sapiens	hindbrain	Infant	BDNF	long_3UTR	Human	0.528815
Cardoso-Moreira et al. (2019)	E-MTAB-6814	ERR2598321	Homo sapiens	hindbrain	Infant	BDNF	long_3UTR	Human	0.857538
Cardoso-Moreira et al. (2019)	E-MTAB-6814	ERR2598322	Homo sapiens	hindbrain	Infant	BDNF	long_3UTR	Human	0.171508
Cardoso-Moreira et al. (2019)	E-MTAB-6814	ERR2598328	Homo sapiens	forebrain	School age	BDNF	long_3UTR	Human	0.262978
Cardoso-Moreira et al. (2019)	E-MTAB-6814	ERR2598329	Homo sapiens	forebrain	School age	BDNF	long_3UTR	Human	0.384177
Cardoso-Moreira et al. (2019)	E-MTAB-6814	ERR2598330	Homo sapiens	hindbrain	School age	BDNF	long_3UTR	Human	0.662536
Cardoso-Moreira et al. (2019)	E-MTAB-6814	ERR2598331	Homo sapiens	hindbrain	School age	BDNF	long_3UTR	Human	0.611952
Cardoso-Moreira et al. (2019)	E-MTAB-6814	ERR2598332	Homo sapiens	hindbrain	School age	BDNF	long_3UTR	Human	0.392779
Cardoso-Moreira et al. (2019)	E-MTAB-6814	ERR2598335	Homo sapiens	forebrain	Toddler	BDNF	long_3UTR	Human	0.312547
Cardoso-Moreira et al. (2019)	E-MTAB-6814	ERR2598336	Homo sapiens	forebrain	Toddler	BDNF	long_3UTR	Human	0.332145
Cardoso-Moreira et al. (2019)	E-MTAB-6814	ERR2598337	Homo sapiens	forebrain	Toddler	BDNF	long_3UTR	Human	0.228677
Cardoso-Moreira et al. (2019)	E-MTAB-6814	ERR2598340	Homo sapiens	hindbrain	Toddler	BDNF	long_3UTR	Human	0.759779
Cardoso-Moreira et al. (2019)	E-MTAB-6814	ERR2598341	Homo sapiens	hindbrain	Toddler	BDNF	long_3UTR	Human	0.698429
Cardoso-Moreira et al. (2019)	E-MTAB-6814	ERR2598346	Homo sapiens	forebrain	Young adult	BDNF	long_3UTR	Human	0.39011
Cardoso-Moreira et al. (2019)	E-MTAB-6814	ERR2598347	Homo sapiens	forebrain	Young adult	BDNF	long_3UTR	Human	0.356699
Cardoso-Moreira et al. (2019)	E-MTAB-6814	ERR2598348	Homo sapiens	forebrain	Young adult	BDNF	long_3UTR	Human	0.236844
Cardoso-Moreira et al. (2019)	E-MTAB-6814	ERR2598349	Homo sapiens	forebrain	Adult	BDNF	long_3UTR	Human	0.257261
Cardoso-Moreira et al. (2019)	E-MTAB-6814	ERR2598350	Homo sapiens	forebrain	Adult	BDNF	long_3UTR	Human	0.317073
Cardoso-Moreira et al. (2019)	E-MTAB-6814	ERR2598352	Homo sapiens	hindbrain	Young adult	BDNF	long_3UTR	Human	0.600997
Cardoso-Moreira et al. (2019)	E-MTAB-6814	ERR2598353	Homo sapiens	hindbrain	Young adult	BDNF	long_3UTR	Human	0.520011
Cardoso-Moreira et al. (2019)	E-MTAB-6814	ERR2598354	Homo sapiens	hindbrain	Adult	BDNF	long_3UTR	Human	0.994987
Cardoso-Moreira et al. (2019)	E-MTAB-6814	ERR2598355	Homo sapiens	hindbrain	Adult	BDNF	long_3UTR	Human	0.787444
Cardoso-Moreira et al. (2019)	E-MTAB-6814	ERR2598356	Homo sapiens	hindbrain	Adult	BDNF	long_3UTR	Human	0.666241

## Sheet: Human UTR count means
Tissue	Age	Exon	Organism2	N	Norm_CPM	SEM
forebrain	Embryo	long_3UTR	Human	16	0.419298	0.0492828
forebrain	Adolescent	long_3UTR	Human	4	0.329482	0.0494483
forebrain	Adult	long_3UTR	Human	2	0.287167	0.0299057
forebrain	Young adult	long_3UTR	Human	3	0.327884	0.0465307
forebrain	Middle age	long_3UTR	Human	4	0.300778	0.0154616
forebrain	Early embryo	long_3UTR	Human	13	0.545945	0.0631808
forebrain	Infant	long_3UTR	Human	4	0.421751	0.147948
forebrain	School age	long_3UTR	Human	2	0.323578	0.0605994
forebrain	Toddler	long_3UTR	Human	3	0.291123	0.0317315
hindbrain	Embryo	long_3UTR	Human	15	0.531316	0.0345846
hindbrain	Adolescent	long_3UTR	Human	4	0.610625	0.0495562
hindbrain	Adult	long_3UTR	Human	3	0.816224	0.0959857
hindbrain	Young adult	long_3UTR	Human	2	0.560504	0.0404931
hindbrain	Middle age	long_3UTR	Human	4	0.710291	0.0865182
hindbrain	Early embryo	long_3UTR	Human	17	0.536452	0.0355992
hindbrain	Infant	long_3UTR	Human	8	0.54078	0.0724349
hindbrain	School age	long_3UTR	Human	3	0.555756	0.0827864
hindbrain	Toddler	long_3UTR	Human	2	0.729104	0.0306751

## Sheet: Rhesus UTR counts
Data origin	Accession nr.	Run_ID	Organism	Tissue	Age	Gene	Exon	Organism2	Norm_CPM
Cardoso-Moreira et al. (2019)	E-MTAB-6813	ERR2596797	Macaca mulatta	forebrain	Postnatal	BDNF	long_3UTR	Rhesus macaque	0.370893
Cardoso-Moreira et al. (2019)	E-MTAB-6813	ERR2596798	Macaca mulatta	forebrain	Postnatal	BDNF	long_3UTR	Rhesus macaque	0.360048
Cardoso-Moreira et al. (2019)	E-MTAB-6813	ERR2596799	Macaca mulatta	forebrain	Postnatal	BDNF	long_3UTR	Rhesus macaque	0.326327
Cardoso-Moreira et al. (2019)	E-MTAB-6813	ERR2596800	Macaca mulatta	forebrain	Postnatal	BDNF	long_3UTR	Rhesus macaque	0.335749
Cardoso-Moreira et al. (2019)	E-MTAB-6813	ERR2596801	Macaca mulatta	forebrain	Postnatal	BDNF	long_3UTR	Rhesus macaque	0.236539
Cardoso-Moreira et al. (2019)	E-MTAB-6813	ERR2596807	Macaca mulatta	hindbrain	Postnatal	BDNF	long_3UTR	Rhesus macaque	0.414164
Cardoso-Moreira et al. (2019)	E-MTAB-6813	ERR2596808	Macaca mulatta	hindbrain	Postnatal	BDNF	long_3UTR	Rhesus macaque	0.658924
Cardoso-Moreira et al. (2019)	E-MTAB-6813	ERR2596809	Macaca mulatta	hindbrain	Postnatal	BDNF	long_3UTR	Rhesus macaque	0.555639
Cardoso-Moreira et al. (2019)	E-MTAB-6813	ERR2596810	Macaca mulatta	hindbrain	Postnatal	BDNF	long_3UTR	Rhesus macaque	0.658023
Cardoso-Moreira et al. (2019)	E-MTAB-6813	ERR2596827	Macaca mulatta	forebrain	Pre-adolescent	BDNF	long_3UTR	Rhesus macaque	0.350457
Cardoso-Moreira et al. (2019)	E-MTAB-6813	ERR2596828	Macaca mulatta	forebrain	Pre-adolescent	BDNF	long_3UTR	Rhesus macaque	0.55673
Cardoso-Moreira et al. (2019)	E-MTAB-6813	ERR2596829	Macaca mulatta	forebrain	Pre-adolescent	BDNF	long_3UTR	Rhesus macaque	0.201636
Cardoso-Moreira et al. (2019)	E-MTAB-6813	ERR2596833	Macaca mulatta	hindbrain	Pre-adolescent	BDNF	long_3UTR	Rhesus macaque	0.690124
Cardoso-Moreira et al. (2019)	E-MTAB-6813	ERR2596845	Macaca mulatta	forebrain	Adolescent	BDNF	long_3UTR	Rhesus macaque	0.484059
Cardoso-Moreira et al. (2019)	E-MTAB-6813	ERR2596846	Macaca mulatta	forebrain	Adolescent	BDNF	long_3UTR	Rhesus macaque	0.499827
Cardoso-Moreira et al. (2019)	E-MTAB-6813	ERR2596847	Macaca mulatta	forebrain	Adolescent	BDNF	long_3UTR	Rhesus macaque	0.319829
Cardoso-Moreira et al. (2019)	E-MTAB-6813	ERR2596852	Macaca mulatta	hindbrain	Adolescent	BDNF	long_3UTR	Rhesus macaque	0.626855
Cardoso-Moreira et al. (2019)	E-MTAB-6813	ERR2596853	Macaca mulatta	hindbrain	Adolescent	BDNF	long_3UTR	Rhesus macaque	0.789914
Cardoso-Moreira et al. (2019)	E-MTAB-6813	ERR2596865	Macaca mulatta	forebrain	Pre-adolescent	BDNF	long_3UTR	Rhesus macaque	0.31993
Cardoso-Moreira et al. (2019)	E-MTAB-6813	ERR2596866	Macaca mulatta	forebrain	Pre-adolescent	BDNF	long_3UTR	Rhesus macaque	0.362786
Cardoso-Moreira et al. (2019)	E-MTAB-6813	ERR2596871	Macaca mulatta	hindbrain	Pre-adolescent	BDNF	long_3UTR	Rhesus macaque	0.5233
Cardoso-Moreira et al. (2019)	E-MTAB-6813	ERR2596872	Macaca mulatta	hindbrain	Pre-adolescent	BDNF	long_3UTR	Rhesus macaque	0.565735
Cardoso-Moreira et al. (2019)	E-MTAB-6813	ERR2596883	Macaca mulatta	forebrain	Young adult	BDNF	long_3UTR	Rhesus macaque	0.343967
Cardoso-Moreira et al. (2019)	E-MTAB-6813	ERR2596888	Macaca mulatta	forebrain	Young adult	BDNF	long_3UTR	Rhesus macaque	0.347152
Cardoso-Moreira et al. (2019)	E-MTAB-6813	ERR2596889	Macaca mulatta	forebrain	Young adult	BDNF	long_3UTR	Rhesus macaque	0.510179
Cardoso-Moreira et al. (2019)	E-MTAB-6813	ERR2596890	Macaca mulatta	forebrain	Young adult	BDNF	long_3UTR	Rhesus macaque	0.252427
Cardoso-Moreira et al. (2019)	E-MTAB-6813	ERR2596893	Macaca mulatta	hindbrain	Young adult	BDNF	long_3UTR	Rhesus macaque	0.521683
Cardoso-Moreira et al. (2019)	E-MTAB-6813	ERR2596903	Macaca mulatta	forebrain	Postnatal	BDNF	long_3UTR	Rhesus macaque	0.52492
Cardoso-Moreira et al. (2019)	E-MTAB-6813	ERR2596904	Macaca mulatta	forebrain	Embryo	BDNF	long_3UTR	Rhesus macaque	0.550347
Cardoso-Moreira et al. (2019)	E-MTAB-6813	ERR2596905	Macaca mulatta	forebrain	Embryo	BDNF	long_3UTR	Rhesus macaque	0.330557
Cardoso-Moreira et al. (2019)	E-MTAB-6813	ERR2596912	Macaca mulatta	forebrain	Embryo	BDNF	long_3UTR	Rhesus macaque	0.48468
Cardoso-Moreira et al. (2019)	E-MTAB-6813	ERR2596921	Macaca mulatta	forebrain	Late embryo	BDNF	long_3UTR	Rhesus macaque	0.343967
Cardoso-Moreira et al. (2019)	E-MTAB-6813	ERR2596926	Macaca mulatta	forebrain	Late embryo	BDNF	long_3UTR	Rhesus macaque	0.200647
Cardoso-Moreira et al. (2019)	E-MTAB-6813	ERR2596927	Macaca mulatta	forebrain	Late embryo	BDNF	long_3UTR	Rhesus macaque	0.171983
Cardoso-Moreira et al. (2019)	E-MTAB-6813	ERR2596928	Macaca mulatta	forebrain	Late embryo	BDNF	long_3UTR	Rhesus macaque	0.540242
Cardoso-Moreira et al. (2019)	E-MTAB-6813	ERR2596931	Macaca mulatta	hindbrain	Late embryo	BDNF	long_3UTR	Rhesus macaque	0.141633
Cardoso-Moreira et al. (2019)	E-MTAB-6813	ERR2596938	Macaca mulatta	forebrain	Late embryo	BDNF	long_3UTR	Rhesus macaque	0.308384
Cardoso-Moreira et al. (2019)	E-MTAB-6813	ERR2596939	Macaca mulatta	forebrain	Late embryo	BDNF	long_3UTR	Rhesus macaque	1.0319
Cardoso-Moreira et al. (2019)	E-MTAB-6813	ERR2596941	Macaca mulatta	hindbrain	Late embryo	BDNF	long_3UTR	Rhesus macaque	0.171983
Cardoso-Moreira et al. (2019)	E-MTAB-6813	ERR2596942	Macaca mulatta	hindbrain	Late embryo	BDNF	long_3UTR	Rhesus macaque	0.41276
Cardoso-Moreira et al. (2019)	E-MTAB-6813	ERR2596949	Macaca mulatta	forebrain	Adult	BDNF	long_3UTR	Rhesus macaque	0.424535
Cardoso-Moreira et al. (2019)	E-MTAB-6813	ERR2596950	Macaca mulatta	forebrain	Adult	BDNF	long_3UTR	Rhesus macaque	0.548659
Cardoso-Moreira et al. (2019)	E-MTAB-6813	ERR2596961	Macaca mulatta	forebrain	Middle age	BDNF	long_3UTR	Rhesus macaque	0.282685
Cardoso-Moreira et al. (2019)	E-MTAB-6813	ERR2596964	Macaca mulatta	hindbrain	Middle age	BDNF	long_3UTR	Rhesus macaque	1.05748
Cardoso-Moreira et al. (2019)	E-MTAB-6813	ERR2596969	Macaca mulatta	forebrain	Middle age	BDNF	long_3UTR	Rhesus macaque	0.346186
Cardoso-Moreira et al. (2019)	E-MTAB-6813	ERR2596970	Macaca mulatta	hindbrain	Middle age	BDNF	long_3UTR	Rhesus macaque	0.687933

## Sheet: Rhesus UTR count means
Tissue	Age	Exon	Organism2	N	Norm_CPM	SEM
forebrain	Embryo	long_3UTR	Rhesus macaque	3	0.455195	0.0651382
forebrain	Late embryo	long_3UTR	Rhesus macaque	6	0.432854	0.131118
forebrain	Postnatal	long_3UTR	Rhesus macaque	6	0.359079	0.0384173
forebrain	Adolescent	long_3UTR	Rhesus macaque	3	0.434571	0.0575517
forebrain	Adult	long_3UTR	Rhesus macaque	2	0.486597	0.0620615
forebrain	Pre-adolescent	long_3UTR	Rhesus macaque	5	0.358308	0.0572153
forebrain	Young adult	long_3UTR	Rhesus macaque	4	0.363431	0.0536195
forebrain	Middle age	long_3UTR	Rhesus macaque	2	0.314436	0.0317503
hindbrain	Late embryo	long_3UTR	Rhesus macaque	3	0.242126	0.0857659
hindbrain	Postnatal	long_3UTR	Rhesus macaque	4	0.571687	0.0578326
hindbrain	Adolescent	long_3UTR	Rhesus macaque	2	0.708384	0.0815291
hindbrain	Pre-adolescent	long_3UTR	Rhesus macaque	3	0.593053	0.0500577
hindbrain	Young adult	long_3UTR	Rhesus macaque	1	0.521683
hindbrain	Middle age	long_3UTR	Rhesus macaque	2	0.872709	0.184776

## Sheet: Mouse UTR counts
Data origin	Accession nr.	Run_ID	Organism	Tissue	Age	Gene	Exon	Organism2	Norm_CPM
Cardoso-Moreira et al. (2019)	E-MTAB-6798	ERR2588426	Mus musculus	forebrain	Embryo	Bdnf	long_3UTR	Mouse	0.64041
Cardoso-Moreira et al. (2019)	E-MTAB-6798	ERR2588427	Mus musculus	forebrain	Embryo	Bdnf	long_3UTR	Mouse	0.396254
Cardoso-Moreira et al. (2019)	E-MTAB-6798	ERR2588428	Mus musculus	forebrain	Embryo	Bdnf	long_3UTR	Mouse	0.360231
Cardoso-Moreira et al. (2019)	E-MTAB-6798	ERR2588429	Mus musculus	forebrain	Embryo	Bdnf	long_3UTR	Mouse	0.585375
Cardoso-Moreira et al. (2019)	E-MTAB-6798	ERR2588434	Mus musculus	hindbrain	Embryo	Bdnf	long_3UTR	Mouse	0.338176
Cardoso-Moreira et al. (2019)	E-MTAB-6798	ERR2588435	Mus musculus	hindbrain	Embryo	Bdnf	long_3UTR	Mouse	0.367158
Cardoso-Moreira et al. (2019)	E-MTAB-6798	ERR2588436	Mus musculus	hindbrain	Embryo	Bdnf	long_3UTR	Mouse	0.191811
Cardoso-Moreira et al. (2019)	E-MTAB-6798	ERR2588437	Mus musculus	hindbrain	Embryo	Bdnf	long_3UTR	Mouse	0.244224
Cardoso-Moreira et al. (2019)	E-MTAB-6798	ERR2588451	Mus musculus	forebrain	Embryo	Bdnf	long_3UTR	Mouse	0.180115
Cardoso-Moreira et al. (2019)	E-MTAB-6798	ERR2588452	Mus musculus	forebrain	Embryo	Bdnf	long_3UTR	Mouse	0.19397
Cardoso-Moreira et al. (2019)	E-MTAB-6798	ERR2588453	Mus musculus	forebrain	Embryo	Bdnf	long_3UTR	Mouse	0.491223
Cardoso-Moreira et al. (2019)	E-MTAB-6798	ERR2588454	Mus musculus	forebrain	Embryo	Bdnf	long_3UTR	Mouse	0.225144
Cardoso-Moreira et al. (2019)	E-MTAB-6798	ERR2588458	Mus musculus	hindbrain	Embryo	Bdnf	long_3UTR	Mouse	0.348973
Cardoso-Moreira et al. (2019)	E-MTAB-6798	ERR2588459	Mus musculus	hindbrain	Embryo	Bdnf	long_3UTR	Mouse	0.277892
Cardoso-Moreira et al. (2019)	E-MTAB-6798	ERR2588460	Mus musculus	hindbrain	Embryo	Bdnf	long_3UTR	Mouse	0.343856
Cardoso-Moreira et al. (2019)	E-MTAB-6798	ERR2588461	Mus musculus	hindbrain	Embryo	Bdnf	long_3UTR	Mouse	0.240154
Cardoso-Moreira et al. (2019)	E-MTAB-6798	ERR2588473	Mus musculus	forebrain	Late embryo	Bdnf	long_3UTR	Mouse	0.231577
Cardoso-Moreira et al. (2019)	E-MTAB-6798	ERR2588474	Mus musculus	forebrain	Late embryo	Bdnf	long_3UTR	Mouse	0.298122
Cardoso-Moreira et al. (2019)	E-MTAB-6798	ERR2588475	Mus musculus	forebrain	Late embryo	Bdnf	long_3UTR	Mouse	0.381421
Cardoso-Moreira et al. (2019)	E-MTAB-6798	ERR2588476	Mus musculus	forebrain	Late embryo	Bdnf	long_3UTR	Mouse	0.264169
Cardoso-Moreira et al. (2019)	E-MTAB-6798	ERR2588481	Mus musculus	hindbrain	Late embryo	Bdnf	long_3UTR	Mouse	0.261037
Cardoso-Moreira et al. (2019)	E-MTAB-6798	ERR2588482	Mus musculus	hindbrain	Late embryo	Bdnf	long_3UTR	Mouse	0.218168
Cardoso-Moreira et al. (2019)	E-MTAB-6798	ERR2588483	Mus musculus	hindbrain	Late embryo	Bdnf	long_3UTR	Mouse	0.305856
Cardoso-Moreira et al. (2019)	E-MTAB-6798	ERR2588484	Mus musculus	hindbrain	Late embryo	Bdnf	long_3UTR	Mouse	0.322707
Cardoso-Moreira et al. (2019)	E-MTAB-6798	ERR2588497	Mus musculus	forebrain	Late embryo	Bdnf	long_3UTR	Mouse	0.270173
Cardoso-Moreira et al. (2019)	E-MTAB-6798	ERR2588498	Mus musculus	forebrain	Late embryo	Bdnf	long_3UTR	Mouse	0.230548
Cardoso-Moreira et al. (2019)	E-MTAB-6798	ERR2588499	Mus musculus	forebrain	Late embryo	Bdnf	long_3UTR	Mouse	0.311108
Cardoso-Moreira et al. (2019)	E-MTAB-6798	ERR2588500	Mus musculus	forebrain	Late embryo	Bdnf	long_3UTR	Mouse	0.250595
Cardoso-Moreira et al. (2019)	E-MTAB-6798	ERR2588505	Mus musculus	hindbrain	Late embryo	Bdnf	long_3UTR	Mouse	0.261986
Cardoso-Moreira et al. (2019)	E-MTAB-6798	ERR2588506	Mus musculus	hindbrain	Late embryo	Bdnf	long_3UTR	Mouse	0.23309
Cardoso-Moreira et al. (2019)	E-MTAB-6798	ERR2588507	Mus musculus	hindbrain	Late embryo	Bdnf	long_3UTR	Mouse	0.394538
Cardoso-Moreira et al. (2019)	E-MTAB-6798	ERR2588508	Mus musculus	hindbrain	Late embryo	Bdnf	long_3UTR	Mouse	0.329645
Cardoso-Moreira et al. (2019)	E-MTAB-6798	ERR2588521	Mus musculus	forebrain	Late embryo	Bdnf	long_3UTR	Mouse	0.333547
Cardoso-Moreira et al. (2019)	E-MTAB-6798	ERR2588522	Mus musculus	forebrain	Late embryo	Bdnf	long_3UTR	Mouse	0.438542
Cardoso-Moreira et al. (2019)	E-MTAB-6798	ERR2588523	Mus musculus	forebrain	Late embryo	Bdnf	long_3UTR	Mouse	0.165106
Cardoso-Moreira et al. (2019)	E-MTAB-6798	ERR2588524	Mus musculus	forebrain	Late embryo	Bdnf	long_3UTR	Mouse	0.319559
Cardoso-Moreira et al. (2019)	E-MTAB-6798	ERR2588529	Mus musculus	hindbrain	Late embryo	Bdnf	long_3UTR	Mouse	0.271753
Cardoso-Moreira et al. (2019)	E-MTAB-6798	ERR2588530	Mus musculus	hindbrain	Late embryo	Bdnf	long_3UTR	Mouse	0.281156
Cardoso-Moreira et al. (2019)	E-MTAB-6798	ERR2588531	Mus musculus	hindbrain	Late embryo	Bdnf	long_3UTR	Mouse	0.17205
Cardoso-Moreira et al. (2019)	E-MTAB-6798	ERR2588532	Mus musculus	hindbrain	Late embryo	Bdnf	long_3UTR	Mouse	0.17261
Cardoso-Moreira et al. (2019)	E-MTAB-6798	ERR2588545	Mus musculus	forebrain	Late embryo	Bdnf	long_3UTR	Mouse	0.328067
Cardoso-Moreira et al. (2019)	E-MTAB-6798	ERR2588546	Mus musculus	forebrain	Late embryo	Bdnf	long_3UTR	Mouse	0.369467
Cardoso-Moreira et al. (2019)	E-MTAB-6798	ERR2588547	Mus musculus	forebrain	Late embryo	Bdnf	long_3UTR	Mouse	0.382745
Cardoso-Moreira et al. (2019)	E-MTAB-6798	ERR2588548	Mus musculus	forebrain	Late embryo	Bdnf	long_3UTR	Mouse	0.292687
Cardoso-Moreira et al. (2019)	E-MTAB-6798	ERR2588553	Mus musculus	hindbrain	Late embryo	Bdnf	long_3UTR	Mouse	0.32871
Cardoso-Moreira et al. (2019)	E-MTAB-6798	ERR2588554	Mus musculus	hindbrain	Late embryo	Bdnf	long_3UTR	Mouse	0.22545
Cardoso-Moreira et al. (2019)	E-MTAB-6798	ERR2588555	Mus musculus	hindbrain	Late embryo	Bdnf	long_3UTR	Mouse	0.307255
Cardoso-Moreira et al. (2019)	E-MTAB-6798	ERR2588556	Mus musculus	hindbrain	Late embryo	Bdnf	long_3UTR	Mouse	0.432277
Cardoso-Moreira et al. (2019)	E-MTAB-6798	ERR2588568	Mus musculus	forebrain	Postnatal	Bdnf	long_3UTR	Mouse	0.320693
Cardoso-Moreira et al. (2019)	E-MTAB-6798	ERR2588569	Mus musculus	forebrain	Postnatal	Bdnf	long_3UTR	Mouse	0.243399
Cardoso-Moreira et al. (2019)	E-MTAB-6798	ERR2588570	Mus musculus	forebrain	Postnatal	Bdnf	long_3UTR	Mouse	0.174305
Cardoso-Moreira et al. (2019)	E-MTAB-6798	ERR2588571	Mus musculus	forebrain	Postnatal	Bdnf	long_3UTR	Mouse	0.189121
Cardoso-Moreira et al. (2019)	E-MTAB-6798	ERR2588576	Mus musculus	hindbrain	Postnatal	Bdnf	long_3UTR	Mouse	0.274913
Cardoso-Moreira et al. (2019)	E-MTAB-6798	ERR2588577	Mus musculus	hindbrain	Postnatal	Bdnf	long_3UTR	Mouse	0.265186
Cardoso-Moreira et al. (2019)	E-MTAB-6798	ERR2588578	Mus musculus	hindbrain	Postnatal	Bdnf	long_3UTR	Mouse	0.25503
Cardoso-Moreira et al. (2019)	E-MTAB-6798	ERR2588579	Mus musculus	hindbrain	Postnatal	Bdnf	long_3UTR	Mouse	0.246474
Cardoso-Moreira et al. (2019)	E-MTAB-6798	ERR2588592	Mus musculus	forebrain	Postnatal	Bdnf	long_3UTR	Mouse	0.25016
Cardoso-Moreira et al. (2019)	E-MTAB-6798	ERR2588593	Mus musculus	forebrain	Postnatal	Bdnf	long_3UTR	Mouse	0.255414
Cardoso-Moreira et al. (2019)	E-MTAB-6798	ERR2588594	Mus musculus	forebrain	Postnatal	Bdnf	long_3UTR	Mouse	0.342959
Cardoso-Moreira et al. (2019)	E-MTAB-6798	ERR2588595	Mus musculus	forebrain	Postnatal	Bdnf	long_3UTR	Mouse	0.31347
Cardoso-Moreira et al. (2019)	E-MTAB-6798	ERR2588600	Mus musculus	hindbrain	Postnatal	Bdnf	long_3UTR	Mouse	0.197153
Cardoso-Moreira et al. (2019)	E-MTAB-6798	ERR2588601	Mus musculus	hindbrain	Postnatal	Bdnf	long_3UTR	Mouse	0.373138
Cardoso-Moreira et al. (2019)	E-MTAB-6798	ERR2588602	Mus musculus	hindbrain	Postnatal	Bdnf	long_3UTR	Mouse	0.301284
Cardoso-Moreira et al. (2019)	E-MTAB-6798	ERR2588615	Mus musculus	forebrain	Adolescent	Bdnf	long_3UTR	Mouse	0.259521
Cardoso-Moreira et al. (2019)	E-MTAB-6798	ERR2588616	Mus musculus	forebrain	Adolescent	Bdnf	long_3UTR	Mouse	0.263162
Cardoso-Moreira et al. (2019)	E-MTAB-6798	ERR2588617	Mus musculus	forebrain	Adolescent	Bdnf	long_3UTR	Mouse	0.282219
Cardoso-Moreira et al. (2019)	E-MTAB-6798	ERR2588618	Mus musculus	forebrain	Adolescent	Bdnf	long_3UTR	Mouse	0.289276
Cardoso-Moreira et al. (2019)	E-MTAB-6798	ERR2588623	Mus musculus	hindbrain	Adolescent	Bdnf	long_3UTR	Mouse	0.267694
Cardoso-Moreira et al. (2019)	E-MTAB-6798	ERR2588624	Mus musculus	hindbrain	Adolescent	Bdnf	long_3UTR	Mouse	0.392979
Cardoso-Moreira et al. (2019)	E-MTAB-6798	ERR2588625	Mus musculus	hindbrain	Adolescent	Bdnf	long_3UTR	Mouse	0.352284
Cardoso-Moreira et al. (2019)	E-MTAB-6798	ERR2588626	Mus musculus	hindbrain	Adolescent	Bdnf	long_3UTR	Mouse	0.415228
Cardoso-Moreira et al. (2019)	E-MTAB-6798	ERR2588639	Mus musculus	forebrain	Postnatal	Bdnf	long_3UTR	Mouse	0.242764
Cardoso-Moreira et al. (2019)	E-MTAB-6798	ERR2588640	Mus musculus	forebrain	Postnatal	Bdnf	long_3UTR	Mouse	0.232407
Cardoso-Moreira et al. (2019)	E-MTAB-6798	ERR2588641	Mus musculus	forebrain	Postnatal	Bdnf	long_3UTR	Mouse	0.295389
Cardoso-Moreira et al. (2019)	E-MTAB-6798	ERR2588642	Mus musculus	forebrain	Postnatal	Bdnf	long_3UTR	Mouse	0.392979
Cardoso-Moreira et al. (2019)	E-MTAB-6798	ERR2588647	Mus musculus	hindbrain	Postnatal	Bdnf	long_3UTR	Mouse	0.20263
Cardoso-Moreira et al. (2019)	E-MTAB-6798	ERR2588648	Mus musculus	hindbrain	Postnatal	Bdnf	long_3UTR	Mouse	0.234214
Cardoso-Moreira et al. (2019)	E-MTAB-6798	ERR2588649	Mus musculus	hindbrain	Postnatal	Bdnf	long_3UTR	Mouse	0.242098
Cardoso-Moreira et al. (2019)	E-MTAB-6798	ERR2588650	Mus musculus	hindbrain	Postnatal	Bdnf	long_3UTR	Mouse	0.218322
Cardoso-Moreira et al. (2019)	E-MTAB-6798	ERR2588663	Mus musculus	forebrain	Adult	Bdnf	long_3UTR	Mouse	0.294153
Cardoso-Moreira et al. (2019)	E-MTAB-6798	ERR2588664	Mus musculus	forebrain	Adult	Bdnf	long_3UTR	Mouse	0.252406
Cardoso-Moreira et al. (2019)	E-MTAB-6798	ERR2588665	Mus musculus	forebrain	Adult	Bdnf	long_3UTR	Mouse	0.250693
Cardoso-Moreira et al. (2019)	E-MTAB-6798	ERR2588666	Mus musculus	forebrain	Adult	Bdnf	long_3UTR	Mouse	0.201558
Cardoso-Moreira et al. (2019)	E-MTAB-6798	ERR2588671	Mus musculus	hindbrain	Adult	Bdnf	long_3UTR	Mouse	0.459424
Cardoso-Moreira et al. (2019)	E-MTAB-6798	ERR2588672	Mus musculus	hindbrain	Adult	Bdnf	long_3UTR	Mouse	0.506698
Cardoso-Moreira et al. (2019)	E-MTAB-6798	ERR2588673	Mus musculus	hindbrain	Adult	Bdnf	long_3UTR	Mouse	0.480307
Cardoso-Moreira et al. (2019)	E-MTAB-6798	ERR2588674	Mus musculus	hindbrain	Adult	Bdnf	long_3UTR	Mouse	0.404015

## Sheet: Mouse UTR count means
Tissue	Age	Exon	Organism2	N	Norm_CPM	SEM
forebrain	Embryo	long_3UTR	Mouse	8	0.38409	0.062881
forebrain	Late embryo	long_3UTR	Mouse	16	0.304215	0.0173209
forebrain	Postnatal	long_3UTR	Mouse	12	0.271088	0.018403
forebrain	Adolescent	long_3UTR	Mouse	4	0.273545	0.00722942
forebrain	Adult	long_3UTR	Mouse	4	0.249703	0.0189342
hindbrain	Embryo	long_3UTR	Mouse	8	0.294031	0.0227134
hindbrain	Late embryo	long_3UTR	Mouse	16	0.282393	0.0179382
hindbrain	Postnatal	long_3UTR	Mouse	11	0.255495	0.0149854
hindbrain	Adolescent	long_3UTR	Mouse	4	0.357046	0.0325098
hindbrain	Adult	long_3UTR	Mouse	4	0.462611	0.0217953

## Sheet: Rat UTR counts
Data origin	Accession nr.	Run_ID	Organism	Tissue	Age	Gene	Exon	Organism2	Norm_CPM
Cardoso-Moreira et al. (2019)	E-MTAB-6811	ERR2592401	Rattus norvegicus	forebrain	Embryo	Bdnf	long_3UTR	Rat	0.49505
Cardoso-Moreira et al. (2019)	E-MTAB-6811	ERR2592402	Rattus norvegicus	hindbrain	Embryo	Bdnf	long_3UTR	Rat	0.404122
Cardoso-Moreira et al. (2019)	E-MTAB-6811	ERR2592403	Rattus norvegicus	hindbrain	Embryo	Bdnf	long_3UTR	Rat	0.300566
Cardoso-Moreira et al. (2019)	E-MTAB-6811	ERR2592404	Rattus norvegicus	forebrain	Embryo	Bdnf	long_3UTR	Rat	0.176803
Cardoso-Moreira et al. (2019)	E-MTAB-6811	ERR2592405	Rattus norvegicus	hindbrain	Embryo	Bdnf	long_3UTR	Rat	0.385753
Cardoso-Moreira et al. (2019)	E-MTAB-6811	ERR2592406	Rattus norvegicus	forebrain	Embryo	Bdnf	long_3UTR	Rat	0.589345
Cardoso-Moreira et al. (2019)	E-MTAB-6811	ERR2592407	Rattus norvegicus	hindbrain	Embryo	Bdnf	long_3UTR	Rat	0.479895
Cardoso-Moreira et al. (2019)	E-MTAB-6811	ERR2592425	Rattus norvegicus	forebrain	Embryo	Bdnf	long_3UTR	Rat	0.884017
Cardoso-Moreira et al. (2019)	E-MTAB-6811	ERR2592426	Rattus norvegicus	hindbrain	Embryo	Bdnf	long_3UTR	Rat	0.464109
Cardoso-Moreira et al. (2019)	E-MTAB-6811	ERR2592427	Rattus norvegicus	forebrain	Embryo	Bdnf	long_3UTR	Rat	0.565771
Cardoso-Moreira et al. (2019)	E-MTAB-6811	ERR2592428	Rattus norvegicus	hindbrain	Embryo	Bdnf	long_3UTR	Rat	0.247525
Cardoso-Moreira et al. (2019)	E-MTAB-6811	ERR2592429	Rattus norvegicus	forebrain	Embryo	Bdnf	long_3UTR	Rat	0.217604
Cardoso-Moreira et al. (2019)	E-MTAB-6811	ERR2592430	Rattus norvegicus	hindbrain	Embryo	Bdnf	long_3UTR	Rat	0.51681
Cardoso-Moreira et al. (2019)	E-MTAB-6811	ERR2592432	Rattus norvegicus	forebrain	Embryo	Bdnf	long_3UTR	Rat	0.707214
Cardoso-Moreira et al. (2019)	E-MTAB-6811	ERR2592433	Rattus norvegicus	hindbrain	Embryo	Bdnf	long_3UTR	Rat	0.161649
Cardoso-Moreira et al. (2019)	E-MTAB-6811	ERR2592454	Rattus norvegicus	forebrain	Embryo	Bdnf	long_3UTR	Rat	0.777935
Cardoso-Moreira et al. (2019)	E-MTAB-6811	ERR2592455	Rattus norvegicus	hindbrain	Embryo	Bdnf	long_3UTR	Rat	0.424328
Cardoso-Moreira et al. (2019)	E-MTAB-6811	ERR2592456	Rattus norvegicus	forebrain	Embryo	Bdnf	long_3UTR	Rat	0.707214
Cardoso-Moreira et al. (2019)	E-MTAB-6811	ERR2592457	Rattus norvegicus	hindbrain	Embryo	Bdnf	long_3UTR	Rat	0.375479
Cardoso-Moreira et al. (2019)	E-MTAB-6811	ERR2592458	Rattus norvegicus	forebrain	Embryo	Bdnf	long_3UTR	Rat	0.471476
Cardoso-Moreira et al. (2019)	E-MTAB-6811	ERR2592459	Rattus norvegicus	hindbrain	Embryo	Bdnf	long_3UTR	Rat	0.456742
Cardoso-Moreira et al. (2019)	E-MTAB-6811	ERR2592460	Rattus norvegicus	forebrain	Embryo	Bdnf	long_3UTR	Rat	0.206271
Cardoso-Moreira et al. (2019)	E-MTAB-6811	ERR2592461	Rattus norvegicus	hindbrain	Embryo	Bdnf	long_3UTR	Rat	0.353607
Cardoso-Moreira et al. (2019)	E-MTAB-6811	ERR2592469	Rattus norvegicus	forebrain	Late embryo	Bdnf	long_3UTR	Rat	0.147336
Cardoso-Moreira et al. (2019)	E-MTAB-6811	ERR2592470	Rattus norvegicus	hindbrain	Late embryo	Bdnf	long_3UTR	Rat	0.398941
Cardoso-Moreira et al. (2019)	E-MTAB-6811	ERR2592471	Rattus norvegicus	forebrain	Late embryo	Bdnf	long_3UTR	Rat	0.176803
Cardoso-Moreira et al. (2019)	E-MTAB-6811	ERR2592472	Rattus norvegicus	hindbrain	Late embryo	Bdnf	long_3UTR	Rat	0.594059
Cardoso-Moreira et al. (2019)	E-MTAB-6811	ERR2592474	Rattus norvegicus	forebrain	Late embryo	Bdnf	long_3UTR	Rat	0.486209
Cardoso-Moreira et al. (2019)	E-MTAB-6811	ERR2592475	Rattus norvegicus	hindbrain	Late embryo	Bdnf	long_3UTR	Rat	0.54401
Cardoso-Moreira et al. (2019)	E-MTAB-6811	ERR2592476	Rattus norvegicus	forebrain	Late embryo	Bdnf	long_3UTR	Rat	0.505153
Cardoso-Moreira et al. (2019)	E-MTAB-6811	ERR2592477	Rattus norvegicus	hindbrain	Late embryo	Bdnf	long_3UTR	Rat	0.438734
Cardoso-Moreira et al. (2019)	E-MTAB-6811	ERR2592486	Rattus norvegicus	forebrain	Late embryo	Bdnf	long_3UTR	Rat	0.353607
Cardoso-Moreira et al. (2019)	E-MTAB-6811	ERR2592487	Rattus norvegicus	hindbrain	Late embryo	Bdnf	long_3UTR	Rat	0.515256
Cardoso-Moreira et al. (2019)	E-MTAB-6811	ERR2592488	Rattus norvegicus	forebrain	Late embryo	Bdnf	long_3UTR	Rat	0.192876
Cardoso-Moreira et al. (2019)	E-MTAB-6811	ERR2592489	Rattus norvegicus	hindbrain	Late embryo	Bdnf	long_3UTR	Rat	0.51273
Cardoso-Moreira et al. (2019)	E-MTAB-6811	ERR2592505	Rattus norvegicus	hindbrain	Late embryo	Bdnf	long_3UTR	Rat	0.53041
Cardoso-Moreira et al. (2019)	E-MTAB-6811	ERR2592506	Rattus norvegicus	forebrain	Late embryo	Bdnf	long_3UTR	Rat	0.458379
Cardoso-Moreira et al. (2019)	E-MTAB-6811	ERR2592507	Rattus norvegicus	forebrain	Late embryo	Bdnf	long_3UTR	Rat	1.06082
Cardoso-Moreira et al. (2019)	E-MTAB-6811	ERR2592508	Rattus norvegicus	hindbrain	Late embryo	Bdnf	long_3UTR	Rat	0.445283
Cardoso-Moreira et al. (2019)	E-MTAB-6811	ERR2592513	Rattus norvegicus	forebrain	Late embryo	Bdnf	long_3UTR	Rat	0.626848
Cardoso-Moreira et al. (2019)	E-MTAB-6811	ERR2592514	Rattus norvegicus	forebrain	Late embryo	Bdnf	long_3UTR	Rat	0.415643
Cardoso-Moreira et al. (2019)	E-MTAB-6811	ERR2592515	Rattus norvegicus	forebrain	Late embryo	Bdnf	long_3UTR	Rat	0.442008
Cardoso-Moreira et al. (2019)	E-MTAB-6811	ERR2592516	Rattus norvegicus	hindbrain	Late embryo	Bdnf	long_3UTR	Rat	0.322858
Cardoso-Moreira et al. (2019)	E-MTAB-6811	ERR2592517	Rattus norvegicus	forebrain	Late embryo	Bdnf	long_3UTR	Rat	0.420505
Cardoso-Moreira et al. (2019)	E-MTAB-6811	ERR2592518	Rattus norvegicus	hindbrain	Late embryo	Bdnf	long_3UTR	Rat	0.412054
Cardoso-Moreira et al. (2019)	E-MTAB-6811	ERR2592519	Rattus norvegicus	forebrain	Late embryo	Bdnf	long_3UTR	Rat	0.331506
Cardoso-Moreira et al. (2019)	E-MTAB-6811	ERR2592520	Rattus norvegicus	hindbrain	Late embryo	Bdnf	long_3UTR	Rat	0.303803
Cardoso-Moreira et al. (2019)	E-MTAB-6811	ERR2592521	Rattus norvegicus	forebrain	Late embryo	Bdnf	long_3UTR	Rat	0.397808
Cardoso-Moreira et al. (2019)	E-MTAB-6811	ERR2592522	Rattus norvegicus	hindbrain	Late embryo	Bdnf	long_3UTR	Rat	0.457609
Cardoso-Moreira et al. (2019)	E-MTAB-6811	ERR2592539	Rattus norvegicus	forebrain	Late embryo	Bdnf	long_3UTR	Rat	0.299206
Cardoso-Moreira et al. (2019)	E-MTAB-6811	ERR2592540	Rattus norvegicus	hindbrain	Late embryo	Bdnf	long_3UTR	Rat	0.310484
Cardoso-Moreira et al. (2019)	E-MTAB-6811	ERR2592541	Rattus norvegicus	forebrain	Late embryo	Bdnf	long_3UTR	Rat	0.848656
Cardoso-Moreira et al. (2019)	E-MTAB-6811	ERR2592542	Rattus norvegicus	hindbrain	Late embryo	Bdnf	long_3UTR	Rat	0.520402
Cardoso-Moreira et al. (2019)	E-MTAB-6811	ERR2592547	Rattus norvegicus	forebrain	Late embryo	Bdnf	long_3UTR	Rat	0.404122
Cardoso-Moreira et al. (2019)	E-MTAB-6811	ERR2592548	Rattus norvegicus	forebrain	Late embryo	Bdnf	long_3UTR	Rat	0.49505
Cardoso-Moreira et al. (2019)	E-MTAB-6811	ERR2592549	Rattus norvegicus	hindbrain	Late embryo	Bdnf	long_3UTR	Rat	0.371069
Cardoso-Moreira et al. (2019)	E-MTAB-6811	ERR2592557	Rattus norvegicus	hindbrain	Late embryo	Bdnf	long_3UTR	Rat	0.433342
Cardoso-Moreira et al. (2019)	E-MTAB-6811	ERR2592563	Rattus norvegicus	forebrain	Postnatal	Bdnf	long_3UTR	Rat	0.268741
Cardoso-Moreira et al. (2019)	E-MTAB-6811	ERR2592564	Rattus norvegicus	hindbrain	Postnatal	Bdnf	long_3UTR	Rat	0.250739
Cardoso-Moreira et al. (2019)	E-MTAB-6811	ERR2592568	Rattus norvegicus	forebrain	Postnatal	Bdnf	long_3UTR	Rat	0.491121
Cardoso-Moreira et al. (2019)	E-MTAB-6811	ERR2592569	Rattus norvegicus	hindbrain	Postnatal	Bdnf	long_3UTR	Rat	0.423296
Cardoso-Moreira et al. (2019)	E-MTAB-6811	ERR2592572	Rattus norvegicus	forebrain	Postnatal	Bdnf	long_3UTR	Rat	0.425935
Cardoso-Moreira et al. (2019)	E-MTAB-6811	ERR2592573	Rattus norvegicus	hindbrain	Postnatal	Bdnf	long_3UTR	Rat	0.333206
Cardoso-Moreira et al. (2019)	E-MTAB-6811	ERR2592575	Rattus norvegicus	forebrain	Postnatal	Bdnf	long_3UTR	Rat	0.394019
Cardoso-Moreira et al. (2019)	E-MTAB-6811	ERR2592576	Rattus norvegicus	hindbrain	Postnatal	Bdnf	long_3UTR	Rat	0.401826
Cardoso-Moreira et al. (2019)	E-MTAB-6811	ERR2592587	Rattus norvegicus	hindbrain	Postnatal	Bdnf	long_3UTR	Rat	0.698373
Cardoso-Moreira et al. (2019)	E-MTAB-6811	ERR2592588	Rattus norvegicus	forebrain	Postnatal	Bdnf	long_3UTR	Rat	0.468529
Cardoso-Moreira et al. (2019)	E-MTAB-6811	ERR2592589	Rattus norvegicus	hindbrain	Postnatal	Bdnf	long_3UTR	Rat	0.428488
Cardoso-Moreira et al. (2019)	E-MTAB-6811	ERR2592594	Rattus norvegicus	forebrain	Postnatal	Bdnf	long_3UTR	Rat	0.563859
Cardoso-Moreira et al. (2019)	E-MTAB-6811	ERR2592595	Rattus norvegicus	hindbrain	Postnatal	Bdnf	long_3UTR	Rat	0.398557
Cardoso-Moreira et al. (2019)	E-MTAB-6811	ERR2592600	Rattus norvegicus	forebrain	Postnatal	Bdnf	long_3UTR	Rat	0.447902
Cardoso-Moreira et al. (2019)	E-MTAB-6811	ERR2592601	Rattus norvegicus	hindbrain	Postnatal	Bdnf	long_3UTR	Rat	0.442008
Cardoso-Moreira et al. (2019)	E-MTAB-6811	ERR2592606	Rattus norvegicus	forebrain	Postnatal	Bdnf	long_3UTR	Rat	0.4766
Cardoso-Moreira et al. (2019)	E-MTAB-6811	ERR2592607	Rattus norvegicus	hindbrain	Postnatal	Bdnf	long_3UTR	Rat	0.478409
Cardoso-Moreira et al. (2019)	E-MTAB-6811	ERR2592612	Rattus norvegicus	forebrain	Postnatal	Bdnf	long_3UTR	Rat	0.515787
Cardoso-Moreira et al. (2019)	E-MTAB-6811	ERR2592613	Rattus norvegicus	hindbrain	Postnatal	Bdnf	long_3UTR	Rat	0.539716
Cardoso-Moreira et al. (2019)	E-MTAB-6811	ERR2592615	Rattus norvegicus	forebrain	Postnatal	Bdnf	long_3UTR	Rat	0.476958
Cardoso-Moreira et al. (2019)	E-MTAB-6811	ERR2592616	Rattus norvegicus	hindbrain	Postnatal	Bdnf	long_3UTR	Rat	0.435013
Cardoso-Moreira et al. (2019)	E-MTAB-6811	ERR2592618	Rattus norvegicus	forebrain	Postnatal	Bdnf	long_3UTR	Rat	0.594702
Cardoso-Moreira et al. (2019)	E-MTAB-6811	ERR2592619	Rattus norvegicus	hindbrain	Postnatal	Bdnf	long_3UTR	Rat	0.497936
Cardoso-Moreira et al. (2019)	E-MTAB-6811	ERR2592621	Rattus norvegicus	forebrain	Postnatal	Bdnf	long_3UTR	Rat	0.368981
Cardoso-Moreira et al. (2019)	E-MTAB-6811	ERR2592622	Rattus norvegicus	hindbrain	Postnatal	Bdnf	long_3UTR	Rat	0.39478
Cardoso-Moreira et al. (2019)	E-MTAB-6811	ERR2592635	Rattus norvegicus	forebrain	Postnatal	Bdnf	long_3UTR	Rat	0.432648
Cardoso-Moreira et al. (2019)	E-MTAB-6811	ERR2592636	Rattus norvegicus	hindbrain	Postnatal	Bdnf	long_3UTR	Rat	0.383573
Cardoso-Moreira et al. (2019)	E-MTAB-6811	ERR2592638	Rattus norvegicus	forebrain	Postnatal	Bdnf	long_3UTR	Rat	0.472169
Cardoso-Moreira et al. (2019)	E-MTAB-6811	ERR2592639	Rattus norvegicus	hindbrain	Postnatal	Bdnf	long_3UTR	Rat	0.638774
Cardoso-Moreira et al. (2019)	E-MTAB-6811	ERR2592641	Rattus norvegicus	forebrain	Postnatal	Bdnf	long_3UTR	Rat	0.53301
Cardoso-Moreira et al. (2019)	E-MTAB-6811	ERR2592642	Rattus norvegicus	hindbrain	Postnatal	Bdnf	long_3UTR	Rat	0.489609
Cardoso-Moreira et al. (2019)	E-MTAB-6811	ERR2592644	Rattus norvegicus	forebrain	Postnatal	Bdnf	long_3UTR	Rat	0.394583
Cardoso-Moreira et al. (2019)	E-MTAB-6811	ERR2592645	Rattus norvegicus	hindbrain	Postnatal	Bdnf	long_3UTR	Rat	0.460511
Cardoso-Moreira et al. (2019)	E-MTAB-6811	ERR2592659	Rattus norvegicus	forebrain	Adolescent	Bdnf	long_3UTR	Rat	0.426222
Cardoso-Moreira et al. (2019)	E-MTAB-6811	ERR2592660	Rattus norvegicus	hindbrain	Adolescent	Bdnf	long_3UTR	Rat	0.702013
Cardoso-Moreira et al. (2019)	E-MTAB-6811	ERR2592663	Rattus norvegicus	forebrain	Adolescent	Bdnf	long_3UTR	Rat	0.35875
Cardoso-Moreira et al. (2019)	E-MTAB-6811	ERR2592664	Rattus norvegicus	hindbrain	Adolescent	Bdnf	long_3UTR	Rat	0.700347
Cardoso-Moreira et al. (2019)	E-MTAB-6811	ERR2592667	Rattus norvegicus	forebrain	Adolescent	Bdnf	long_3UTR	Rat	0.348913
Cardoso-Moreira et al. (2019)	E-MTAB-6811	ERR2592668	Rattus norvegicus	hindbrain	Adolescent	Bdnf	long_3UTR	Rat	0.53041
Cardoso-Moreira et al. (2019)	E-MTAB-6811	ERR2592671	Rattus norvegicus	forebrain	Adolescent	Bdnf	long_3UTR	Rat	0.457275
Cardoso-Moreira et al. (2019)	E-MTAB-6811	ERR2592672	Rattus norvegicus	hindbrain	Adolescent	Bdnf	long_3UTR	Rat	0.597355
Cardoso-Moreira et al. (2019)	E-MTAB-6811	ERR2592683	Rattus norvegicus	forebrain	Adult	Bdnf	long_3UTR	Rat	0.403178
Cardoso-Moreira et al. (2019)	E-MTAB-6811	ERR2592684	Rattus norvegicus	hindbrain	Adult	Bdnf	long_3UTR	Rat	0.707214
Cardoso-Moreira et al. (2019)	E-MTAB-6811	ERR2592687	Rattus norvegicus	forebrain	Adult	Bdnf	long_3UTR	Rat	0.359739
Cardoso-Moreira et al. (2019)	E-MTAB-6811	ERR2592688	Rattus norvegicus	hindbrain	Adult	Bdnf	long_3UTR	Rat	0.47908
Cardoso-Moreira et al. (2019)	E-MTAB-6811	ERR2592691	Rattus norvegicus	forebrain	Adult	Bdnf	long_3UTR	Rat	0.44051
Cardoso-Moreira et al. (2019)	E-MTAB-6811	ERR2592692	Rattus norvegicus	hindbrain	Adult	Bdnf	long_3UTR	Rat	0.572655
Cardoso-Moreira et al. (2019)	E-MTAB-6811	ERR2592695	Rattus norvegicus	forebrain	Adult	Bdnf	long_3UTR	Rat	0.405451
Cardoso-Moreira et al. (2019)	E-MTAB-6811	ERR2592696	Rattus norvegicus	hindbrain	Adult	Bdnf	long_3UTR	Rat	0.663826

## Sheet: Rat UTR count means
Tissue	Age	Exon	Organism2	N	Norm_CPM	SEM
forebrain	Embryo	long_3UTR	Rat	11	0.527154	0.0729949
forebrain	Late embryo	long_3UTR	Rat	18	0.447919	0.0528609
forebrain	Postnatal	long_3UTR	Rat	16	0.457847	0.0198541
forebrain	Adolescent	long_3UTR	Rat	4	0.39779	0.026236
forebrain	Adult	long_3UTR	Rat	4	0.40222	0.0165382
hindbrain	Embryo	long_3UTR	Rat	12	0.380882	0.0297061
hindbrain	Late embryo	long_3UTR	Rat	16	0.44444	0.02203
hindbrain	Postnatal	long_3UTR	Rat	17	0.452636	0.0255296
hindbrain	Adolescent	long_3UTR	Rat	4	0.632532	0.0419254
hindbrain	Adult	long_3UTR	Rat	4	0.605694	0.050669

## Sheet: Rabbit UTR counts
Data origin	Accession nr.	Run_ID	Organism	Tissue	Age	Gene	Exon	Organism2	Norm_CPM
Cardoso-Moreira et al. (2019)	E-MTAB-6782	ERR2587391	Oryctolagus cuniculus	forebrain	Embryo	BDNF	long_3UTR	Rabbit	0.704879
Cardoso-Moreira et al. (2019)	E-MTAB-6782	ERR2587392	Oryctolagus cuniculus	forebrain	Embryo	BDNF	long_3UTR	Rabbit	0.396495
Cardoso-Moreira et al. (2019)	E-MTAB-6782	ERR2587393	Oryctolagus cuniculus	forebrain	Embryo	BDNF	long_3UTR	Rabbit	0.375178
Cardoso-Moreira et al. (2019)	E-MTAB-6782	ERR2587394	Oryctolagus cuniculus	forebrain	Embryo	BDNF	long_3UTR	Rabbit	0.792989
Cardoso-Moreira et al. (2019)	E-MTAB-6782	ERR2587399	Oryctolagus cuniculus	hindbrain	Embryo	BDNF	long_3UTR	Rabbit	0.23496
Cardoso-Moreira et al. (2019)	E-MTAB-6782	ERR2587400	Oryctolagus cuniculus	hindbrain	Embryo	BDNF	long_3UTR	Rabbit	0.281952
Cardoso-Moreira et al. (2019)	E-MTAB-6782	ERR2587401	Oryctolagus cuniculus	hindbrain	Embryo	BDNF	long_3UTR	Rabbit	0.569326
Cardoso-Moreira et al. (2019)	E-MTAB-6782	ERR2587402	Oryctolagus cuniculus	hindbrain	Embryo	BDNF	long_3UTR	Rabbit	0.30438
Cardoso-Moreira et al. (2019)	E-MTAB-6782	ERR2587418	Oryctolagus cuniculus	forebrain	Embryo	BDNF	long_3UTR	Rabbit	0.35244
Cardoso-Moreira et al. (2019)	E-MTAB-6782	ERR2587419	Oryctolagus cuniculus	forebrain	Embryo	BDNF	long_3UTR	Rabbit	0.654531
Cardoso-Moreira et al. (2019)	E-MTAB-6782	ERR2587420	Oryctolagus cuniculus	forebrain	Embryo	BDNF	long_3UTR	Rabbit	0.41118
Cardoso-Moreira et al. (2019)	E-MTAB-6782	ERR2587421	Oryctolagus cuniculus	forebrain	Embryo	BDNF	long_3UTR	Rabbit	0.22428
Cardoso-Moreira et al. (2019)	E-MTAB-6782	ERR2587426	Oryctolagus cuniculus	hindbrain	Embryo	BDNF	long_3UTR	Rabbit	0.513555
Cardoso-Moreira et al. (2019)	E-MTAB-6782	ERR2587427	Oryctolagus cuniculus	hindbrain	Embryo	BDNF	long_3UTR	Rabbit	0.437707
Cardoso-Moreira et al. (2019)	E-MTAB-6782	ERR2587428	Oryctolagus cuniculus	hindbrain	Embryo	BDNF	long_3UTR	Rabbit	0.209421
Cardoso-Moreira et al. (2019)	E-MTAB-6782	ERR2587429	Oryctolagus cuniculus	hindbrain	Embryo	BDNF	long_3UTR	Rabbit	0.48358
Cardoso-Moreira et al. (2019)	E-MTAB-6782	ERR2587446	Oryctolagus cuniculus	forebrain	Embryo	BDNF	long_3UTR	Rabbit	0.587399
Cardoso-Moreira et al. (2019)	E-MTAB-6782	ERR2587447	Oryctolagus cuniculus	forebrain	Embryo	BDNF	long_3UTR	Rabbit	0.654531
Cardoso-Moreira et al. (2019)	E-MTAB-6782	ERR2587448	Oryctolagus cuniculus	forebrain	Embryo	BDNF	long_3UTR	Rabbit	0.704879
Cardoso-Moreira et al. (2019)	E-MTAB-6782	ERR2587449	Oryctolagus cuniculus	forebrain	Embryo	BDNF	long_3UTR	Rabbit	0.258456
Cardoso-Moreira et al. (2019)	E-MTAB-6782	ERR2587454	Oryctolagus cuniculus	hindbrain	Embryo	BDNF	long_3UTR	Rabbit	0.302091
Cardoso-Moreira et al. (2019)	E-MTAB-6782	ERR2587455	Oryctolagus cuniculus	hindbrain	Embryo	BDNF	long_3UTR	Rabbit	0.460129
Cardoso-Moreira et al. (2019)	E-MTAB-6782	ERR2587456	Oryctolagus cuniculus	hindbrain	Embryo	BDNF	long_3UTR	Rabbit	0.277805
Cardoso-Moreira et al. (2019)	E-MTAB-6782	ERR2587457	Oryctolagus cuniculus	hindbrain	Embryo	BDNF	long_3UTR	Rabbit	0.33642
Cardoso-Moreira et al. (2019)	E-MTAB-6782	ERR2587474	Oryctolagus cuniculus	forebrain	Embryo	BDNF	long_3UTR	Rabbit	0.30888
Cardoso-Moreira et al. (2019)	E-MTAB-6782	ERR2587475	Oryctolagus cuniculus	forebrain	Embryo	BDNF	long_3UTR	Rabbit	0.489499
Cardoso-Moreira et al. (2019)	E-MTAB-6782	ERR2587477	Oryctolagus cuniculus	forebrain	Embryo	BDNF	long_3UTR	Rabbit	0.283334
Cardoso-Moreira et al. (2019)	E-MTAB-6782	ERR2587482	Oryctolagus cuniculus	hindbrain	Embryo	BDNF	long_3UTR	Rabbit	0.394863
Cardoso-Moreira et al. (2019)	E-MTAB-6782	ERR2587483	Oryctolagus cuniculus	hindbrain	Embryo	BDNF	long_3UTR	Rabbit	0.419117
Cardoso-Moreira et al. (2019)	E-MTAB-6782	ERR2587484	Oryctolagus cuniculus	hindbrain	Embryo	BDNF	long_3UTR	Rabbit	0.522366
Cardoso-Moreira et al. (2019)	E-MTAB-6782	ERR2587485	Oryctolagus cuniculus	hindbrain	Embryo	BDNF	long_3UTR	Rabbit	0.31598
Cardoso-Moreira et al. (2019)	E-MTAB-6782	ERR2587498	Oryctolagus cuniculus	forebrain	Late embryo	BDNF	long_3UTR	Rabbit	0.330412
Cardoso-Moreira et al. (2019)	E-MTAB-6782	ERR2587499	Oryctolagus cuniculus	forebrain	Late embryo	BDNF	long_3UTR	Rabbit	0.2937
Cardoso-Moreira et al. (2019)	E-MTAB-6782	ERR2587500	Oryctolagus cuniculus	forebrain	Late embryo	BDNF	long_3UTR	Rabbit	0.37955
Cardoso-Moreira et al. (2019)	E-MTAB-6782	ERR2587501	Oryctolagus cuniculus	forebrain	Late embryo	BDNF	long_3UTR	Rabbit	0.704879
Cardoso-Moreira et al. (2019)	E-MTAB-6782	ERR2587506	Oryctolagus cuniculus	hindbrain	Late embryo	BDNF	long_3UTR	Rabbit	0.413074
Cardoso-Moreira et al. (2019)	E-MTAB-6782	ERR2587507	Oryctolagus cuniculus	hindbrain	Late embryo	BDNF	long_3UTR	Rabbit	0.274532
Cardoso-Moreira et al. (2019)	E-MTAB-6782	ERR2587508	Oryctolagus cuniculus	hindbrain	Late embryo	BDNF	long_3UTR	Rabbit	0.548239
Cardoso-Moreira et al. (2019)	E-MTAB-6782	ERR2587525	Oryctolagus cuniculus	forebrain	Late embryo	BDNF	long_3UTR	Rabbit	0.509079
Cardoso-Moreira et al. (2019)	E-MTAB-6782	ERR2587526	Oryctolagus cuniculus	forebrain	Late embryo	BDNF	long_3UTR	Rabbit	0.520998
Cardoso-Moreira et al. (2019)	E-MTAB-6782	ERR2587527	Oryctolagus cuniculus	forebrain	Late embryo	BDNF	long_3UTR	Rabbit	0.520998
Cardoso-Moreira et al. (2019)	E-MTAB-6782	ERR2587528	Oryctolagus cuniculus	forebrain	Late embryo	BDNF	long_3UTR	Rabbit	0.503485
Cardoso-Moreira et al. (2019)	E-MTAB-6782	ERR2587533	Oryctolagus cuniculus	hindbrain	Late embryo	BDNF	long_3UTR	Rabbit	0.412767
Cardoso-Moreira et al. (2019)	E-MTAB-6782	ERR2587534	Oryctolagus cuniculus	hindbrain	Late embryo	BDNF	long_3UTR	Rabbit	0.347978
Cardoso-Moreira et al. (2019)	E-MTAB-6782	ERR2587535	Oryctolagus cuniculus	hindbrain	Late embryo	BDNF	long_3UTR	Rabbit	0.456098
Cardoso-Moreira et al. (2019)	E-MTAB-6782	ERR2587536	Oryctolagus cuniculus	hindbrain	Late embryo	BDNF	long_3UTR	Rabbit	0.437707
Cardoso-Moreira et al. (2019)	E-MTAB-6782	ERR2587552	Oryctolagus cuniculus	forebrain	Late embryo	BDNF	long_3UTR	Rabbit	0.1958
Cardoso-Moreira et al. (2019)	E-MTAB-6782	ERR2587553	Oryctolagus cuniculus	forebrain	Late embryo	BDNF	long_3UTR	Rabbit	0.262602
Cardoso-Moreira et al. (2019)	E-MTAB-6782	ERR2587558	Oryctolagus cuniculus	hindbrain	Late embryo	BDNF	long_3UTR	Rabbit	0.865079
Cardoso-Moreira et al. (2019)	E-MTAB-6782	ERR2587559	Oryctolagus cuniculus	hindbrain	Late embryo	BDNF	long_3UTR	Rabbit	0.68633
Cardoso-Moreira et al. (2019)	E-MTAB-6782	ERR2587575	Oryctolagus cuniculus	forebrain	Late embryo	BDNF	long_3UTR	Rabbit	0.35244
Cardoso-Moreira et al. (2019)	E-MTAB-6782	ERR2587576	Oryctolagus cuniculus	forebrain	Late embryo	BDNF	long_3UTR	Rabbit	0.439821
Cardoso-Moreira et al. (2019)	E-MTAB-6782	ERR2587577	Oryctolagus cuniculus	forebrain	Late embryo	BDNF	long_3UTR	Rabbit	0.496619
Cardoso-Moreira et al. (2019)	E-MTAB-6782	ERR2587578	Oryctolagus cuniculus	forebrain	Late embryo	BDNF	long_3UTR	Rabbit	0.393903
Cardoso-Moreira et al. (2019)	E-MTAB-6782	ERR2587583	Oryctolagus cuniculus	hindbrain	Late embryo	BDNF	long_3UTR	Rabbit	0.595501
Cardoso-Moreira et al. (2019)	E-MTAB-6782	ERR2587584	Oryctolagus cuniculus	hindbrain	Late embryo	BDNF	long_3UTR	Rabbit	0.432821
Cardoso-Moreira et al. (2019)	E-MTAB-6782	ERR2587585	Oryctolagus cuniculus	hindbrain	Late embryo	BDNF	long_3UTR	Rabbit	0.469919
Cardoso-Moreira et al. (2019)	E-MTAB-6782	ERR2587586	Oryctolagus cuniculus	hindbrain	Late embryo	BDNF	long_3UTR	Rabbit	0.487052
Cardoso-Moreira et al. (2019)	E-MTAB-6782	ERR2587598	Oryctolagus cuniculus	forebrain	Postnatal	BDNF	long_3UTR	Rabbit	0.322057
Cardoso-Moreira et al. (2019)	E-MTAB-6782	ERR2587599	Oryctolagus cuniculus	forebrain	Postnatal	BDNF	long_3UTR	Rabbit	0.390201
Cardoso-Moreira et al. (2019)	E-MTAB-6782	ERR2587600	Oryctolagus cuniculus	forebrain	Postnatal	BDNF	long_3UTR	Rabbit	0.35244
Cardoso-Moreira et al. (2019)	E-MTAB-6782	ERR2587601	Oryctolagus cuniculus	forebrain	Postnatal	BDNF	long_3UTR	Rabbit	0.562404
Cardoso-Moreira et al. (2019)	E-MTAB-6782	ERR2587606	Oryctolagus cuniculus	hindbrain	Postnatal	BDNF	long_3UTR	Rabbit	0.466464
Cardoso-Moreira et al. (2019)	E-MTAB-6782	ERR2587607	Oryctolagus cuniculus	hindbrain	Postnatal	BDNF	long_3UTR	Rabbit	0.367125
Cardoso-Moreira et al. (2019)	E-MTAB-6782	ERR2587608	Oryctolagus cuniculus	hindbrain	Postnatal	BDNF	long_3UTR	Rabbit	0.32307
Cardoso-Moreira et al. (2019)	E-MTAB-6782	ERR2587609	Oryctolagus cuniculus	hindbrain	Postnatal	BDNF	long_3UTR	Rabbit	0.553834
Cardoso-Moreira et al. (2019)	E-MTAB-6782	ERR2587622	Oryctolagus cuniculus	forebrain	Postnatal	BDNF	long_3UTR	Rabbit	0.33249
Cardoso-Moreira et al. (2019)	E-MTAB-6782	ERR2587623	Oryctolagus cuniculus	forebrain	Postnatal	BDNF	long_3UTR	Rabbit	0.441694
Cardoso-Moreira et al. (2019)	E-MTAB-6782	ERR2587624	Oryctolagus cuniculus	forebrain	Postnatal	BDNF	long_3UTR	Rabbit	0.534437
Cardoso-Moreira et al. (2019)	E-MTAB-6782	ERR2587625	Oryctolagus cuniculus	forebrain	Postnatal	BDNF	long_3UTR	Rabbit	0.362745
Cardoso-Moreira et al. (2019)	E-MTAB-6782	ERR2587630	Oryctolagus cuniculus	hindbrain	Postnatal	BDNF	long_3UTR	Rabbit	0.565543
Cardoso-Moreira et al. (2019)	E-MTAB-6782	ERR2587631	Oryctolagus cuniculus	hindbrain	Postnatal	BDNF	long_3UTR	Rabbit	0.57982
Cardoso-Moreira et al. (2019)	E-MTAB-6782	ERR2587632	Oryctolagus cuniculus	hindbrain	Postnatal	BDNF	long_3UTR	Rabbit	0.540407
Cardoso-Moreira et al. (2019)	E-MTAB-6782	ERR2587633	Oryctolagus cuniculus	hindbrain	Postnatal	BDNF	long_3UTR	Rabbit	0.726457
Cardoso-Moreira et al. (2019)	E-MTAB-6782	ERR2587644	Oryctolagus cuniculus	forebrain	Adult	BDNF	long_3UTR	Rabbit	0.510543
Cardoso-Moreira et al. (2019)	E-MTAB-6782	ERR2587645	Oryctolagus cuniculus	forebrain	Adult	BDNF	long_3UTR	Rabbit	0.363569
Cardoso-Moreira et al. (2019)	E-MTAB-6782	ERR2587646	Oryctolagus cuniculus	forebrain	Adult	BDNF	long_3UTR	Rabbit	0.454691
Cardoso-Moreira et al. (2019)	E-MTAB-6782	ERR2587647	Oryctolagus cuniculus	forebrain	Adult	BDNF	long_3UTR	Rabbit	0.439173
Cardoso-Moreira et al. (2019)	E-MTAB-6782	ERR2587652	Oryctolagus cuniculus	hindbrain	Adult	BDNF	long_3UTR	Rabbit	0.503689
Cardoso-Moreira et al. (2019)	E-MTAB-6782	ERR2587653	Oryctolagus cuniculus	hindbrain	Adult	BDNF	long_3UTR	Rabbit	0.485436
Cardoso-Moreira et al. (2019)	E-MTAB-6782	ERR2587654	Oryctolagus cuniculus	hindbrain	Adult	BDNF	long_3UTR	Rabbit	0.535118
Cardoso-Moreira et al. (2019)	E-MTAB-6782	ERR2587655	Oryctolagus cuniculus	hindbrain	Adult	BDNF	long_3UTR	Rabbit	0.619376
Cardoso-Moreira et al. (2019)	E-MTAB-6782	ERR2587667	Oryctolagus cuniculus	forebrain	Adolescent	BDNF	long_3UTR	Rabbit	0.298748
Cardoso-Moreira et al. (2019)	E-MTAB-6782	ERR2587668	Oryctolagus cuniculus	forebrain	Adolescent	BDNF	long_3UTR	Rabbit	0.286967
Cardoso-Moreira et al. (2019)	E-MTAB-6782	ERR2587669	Oryctolagus cuniculus	forebrain	Adolescent	BDNF	long_3UTR	Rabbit	0.3916
Cardoso-Moreira et al. (2019)	E-MTAB-6782	ERR2587670	Oryctolagus cuniculus	forebrain	Adolescent	BDNF	long_3UTR	Rabbit	0.255381
Cardoso-Moreira et al. (2019)	E-MTAB-6782	ERR2587673	Oryctolagus cuniculus	hindbrain	Adolescent	BDNF	long_3UTR	Rabbit	0.806155
Cardoso-Moreira et al. (2019)	E-MTAB-6782	ERR2587674	Oryctolagus cuniculus	hindbrain	Adolescent	BDNF	long_3UTR	Rabbit	0.588649
Cardoso-Moreira et al. (2019)	E-MTAB-6782	ERR2587675	Oryctolagus cuniculus	hindbrain	Adolescent	BDNF	long_3UTR	Rabbit	0.715893
Cardoso-Moreira et al. (2019)	E-MTAB-6782	ERR2587676	Oryctolagus cuniculus	hindbrain	Adolescent	BDNF	long_3UTR	Rabbit	0.412201

[truncated: 3 more sheets: Rabbit UTR count means, Opossum UTR counts, Opossum UTR count means]
