# Supplementary material for: Revisiting the expression of BDNF and its receptors in mammalian development
Source: Front Mol Neurosci. 2023 Jun 22;16:1182499. doi: 10.3389/fnmol.2023.1182499 (PMC10325033; doi:10.3389/fnmol.2023.1182499)
Supplement: Supplementary file 17 [file Data_Sheet_16.XLSX]

## Sheet: Data origin
Data origin	Accession nr.	Organism	Organism2
Cardoso-Moreira et al. (2019)	E-MTAB-6811	Rattus norvegicus	Rat
Cardoso-Moreira et al. (2019)	E-MTAB-6782	Oryctolagus cuniculus	Rabbit
Cardoso-Moreira et al. (2019)	E-MTAB-6798	Mus musculus	Mouse
Cardoso-Moreira et al. (2019)	E-MTAB-6833	Monodelphis domestica	Opossum
Cardoso-Moreira et al. (2019)	E-MTAB-6813	Macaca mulatta	Rhesus macaque
Cardoso-Moreira et al. (2019)	E-MTAB-6814	Homo sapiens	Human

## Sheet: Human UTR counts
Data origin	Accession nr.	Run_ID	Organism	Tissue	Age	Gene	Exon	Organism2	Norm_CPM
Cardoso-Moreira et al. (2019)	E-MTAB-6814	ERR2598052	Homo sapiens	heart	Embryo	BDNF	long_3UTR	Human	0.480221
Cardoso-Moreira et al. (2019)	E-MTAB-6814	ERR2598053	Homo sapiens	heart	Embryo	BDNF	long_3UTR	Human	0.979399
Cardoso-Moreira et al. (2019)	E-MTAB-6814	ERR2598054	Homo sapiens	heart	Embryo	BDNF	long_3UTR	Human	0.462325
Cardoso-Moreira et al. (2019)	E-MTAB-6814	ERR2598055	Homo sapiens	heart	Embryo	BDNF	long_3UTR	Human	0.98331
Cardoso-Moreira et al. (2019)	E-MTAB-6814	ERR2598058	Homo sapiens	kidney	Embryo	BDNF	long_3UTR	Human	0.898936
Cardoso-Moreira et al. (2019)	E-MTAB-6814	ERR2598059	Homo sapiens	kidney	Embryo	BDNF	long_3UTR	Human	0.51972
Cardoso-Moreira et al. (2019)	E-MTAB-6814	ERR2598060	Homo sapiens	kidney	Embryo	BDNF	long_3UTR	Human	0.44592
Cardoso-Moreira et al. (2019)	E-MTAB-6814	ERR2598061	Homo sapiens	liver	Embryo	BDNF	long_3UTR	Human	0.114338
Cardoso-Moreira et al. (2019)	E-MTAB-6814	ERR2598062	Homo sapiens	liver	Embryo	BDNF	long_3UTR	Human	0.68603
Cardoso-Moreira et al. (2019)	E-MTAB-6814	ERR2598063	Homo sapiens	liver	Embryo	BDNF	long_3UTR	Human	0.205809
Cardoso-Moreira et al. (2019)	E-MTAB-6814	ERR2598064	Homo sapiens	liver	Embryo	BDNF	long_3UTR	Human	0.419241
Cardoso-Moreira et al. (2019)	E-MTAB-6814	ERR2598065	Homo sapiens	ovary	Embryo	BDNF	long_3UTR	Human	0.7432
Cardoso-Moreira et al. (2019)	E-MTAB-6814	ERR2598066	Homo sapiens	ovary	Embryo	BDNF	long_3UTR	Human	0.530114
Cardoso-Moreira et al. (2019)	E-MTAB-6814	ERR2598067	Homo sapiens	testis	Embryo	BDNF	long_3UTR	Human	0.548824
Cardoso-Moreira et al. (2019)	E-MTAB-6814	ERR2598073	Homo sapiens	heart	Embryo	BDNF	long_3UTR	Human	0.63187
Cardoso-Moreira et al. (2019)	E-MTAB-6814	ERR2598074	Homo sapiens	heart	Embryo	BDNF	long_3UTR	Human	0.301853
Cardoso-Moreira et al. (2019)	E-MTAB-6814	ERR2598075	Homo sapiens	heart	Embryo	BDNF	long_3UTR	Human	0.914707
Cardoso-Moreira et al. (2019)	E-MTAB-6814	ERR2598076	Homo sapiens	heart	Embryo	BDNF	long_3UTR	Human	0.440095
Cardoso-Moreira et al. (2019)	E-MTAB-6814	ERR2598081	Homo sapiens	kidney	Embryo	BDNF	long_3UTR	Human	0.76674
Cardoso-Moreira et al. (2019)	E-MTAB-6814	ERR2598082	Homo sapiens	kidney	Embryo	BDNF	long_3UTR	Human	0.666974
Cardoso-Moreira et al. (2019)	E-MTAB-6814	ERR2598083	Homo sapiens	liver	Embryo	BDNF	long_3UTR	Human	0.343015
Cardoso-Moreira et al. (2019)	E-MTAB-6814	ERR2598084	Homo sapiens	liver	Embryo	BDNF	long_3UTR	Human	0.171508
Cardoso-Moreira et al. (2019)	E-MTAB-6814	ERR2598085	Homo sapiens	liver	Embryo	BDNF	long_3UTR	Human	0.343015
Cardoso-Moreira et al. (2019)	E-MTAB-6814	ERR2598087	Homo sapiens	testis	Embryo	BDNF	long_3UTR	Human	0.274412
Cardoso-Moreira et al. (2019)	E-MTAB-6814	ERR2598088	Homo sapiens	testis	Embryo	BDNF	long_3UTR	Human	0.343015
Cardoso-Moreira et al. (2019)	E-MTAB-6814	ERR2598090	Homo sapiens	heart	Embryo	BDNF	long_3UTR	Human	0.381128
Cardoso-Moreira et al. (2019)	E-MTAB-6814	ERR2598091	Homo sapiens	heart	Embryo	BDNF	long_3UTR	Human	0.740191
Cardoso-Moreira et al. (2019)	E-MTAB-6814	ERR2598095	Homo sapiens	kidney	Embryo	BDNF	long_3UTR	Human	0.971876
Cardoso-Moreira et al. (2019)	E-MTAB-6814	ERR2598096	Homo sapiens	kidney	Embryo	BDNF	long_3UTR	Human	0.621715
Cardoso-Moreira et al. (2019)	E-MTAB-6814	ERR2598097	Homo sapiens	liver	Embryo	BDNF	long_3UTR	Human	0.407331
Cardoso-Moreira et al. (2019)	E-MTAB-6814	ERR2598098	Homo sapiens	ovary	Embryo	BDNF	long_3UTR	Human	0.422173
Cardoso-Moreira et al. (2019)	E-MTAB-6814	ERR2598099	Homo sapiens	ovary	Embryo	BDNF	long_3UTR	Human	0.800369
Cardoso-Moreira et al. (2019)	E-MTAB-6814	ERR2598100	Homo sapiens	testis	Embryo	BDNF	long_3UTR	Human	0.394467
Cardoso-Moreira et al. (2019)	E-MTAB-6814	ERR2598101	Homo sapiens	testis	Embryo	BDNF	long_3UTR	Human	0.588026
Cardoso-Moreira et al. (2019)	E-MTAB-6814	ERR2598105	Homo sapiens	heart	Embryo	BDNF	long_3UTR	Human	0.355266
Cardoso-Moreira et al. (2019)	E-MTAB-6814	ERR2598106	Homo sapiens	heart	Embryo	BDNF	long_3UTR	Human	0.714615
Cardoso-Moreira et al. (2019)	E-MTAB-6814	ERR2598107	Homo sapiens	heart	Embryo	BDNF	long_3UTR	Human	0.76674
Cardoso-Moreira et al. (2019)	E-MTAB-6814	ERR2598108	Homo sapiens	heart	Embryo	BDNF	long_3UTR	Human	0.264612
Cardoso-Moreira et al. (2019)	E-MTAB-6814	ERR2598112	Homo sapiens	kidney	Embryo	BDNF	long_3UTR	Human	0.369401
Cardoso-Moreira et al. (2019)	E-MTAB-6814	ERR2598113	Homo sapiens	kidney	Embryo	BDNF	long_3UTR	Human	0.833037
Cardoso-Moreira et al. (2019)	E-MTAB-6814	ERR2598114	Homo sapiens	kidney	Embryo	BDNF	long_3UTR	Human	0.621715
Cardoso-Moreira et al. (2019)	E-MTAB-6814	ERR2598115	Homo sapiens	liver	Embryo	BDNF	long_3UTR	Human	0.0490022
Cardoso-Moreira et al. (2019)	E-MTAB-6814	ERR2598116	Homo sapiens	ovary	Embryo	BDNF	long_3UTR	Human	0.833037
Cardoso-Moreira et al. (2019)	E-MTAB-6814	ERR2598117	Homo sapiens	testis	Embryo	BDNF	long_3UTR	Human	0.68603
Cardoso-Moreira et al. (2019)	E-MTAB-6814	ERR2598118	Homo sapiens	testis	Embryo	BDNF	long_3UTR	Human	0.40267
Cardoso-Moreira et al. (2019)	E-MTAB-6814	ERR2598119	Homo sapiens	testis	Embryo	BDNF	long_3UTR	Human	0.583126
Cardoso-Moreira et al. (2019)	E-MTAB-6814	ERR2598122	Homo sapiens	heart	Embryo	BDNF	long_3UTR	Human	0.228677
Cardoso-Moreira et al. (2019)	E-MTAB-6814	ERR2598123	Homo sapiens	heart	Embryo	BDNF	long_3UTR	Human	1.04396
Cardoso-Moreira et al. (2019)	E-MTAB-6814	ERR2598124	Homo sapiens	heart	Embryo	BDNF	long_3UTR	Human	0.675942
Cardoso-Moreira et al. (2019)	E-MTAB-6814	ERR2598128	Homo sapiens	kidney	Embryo	BDNF	long_3UTR	Human	0.274412
Cardoso-Moreira et al. (2019)	E-MTAB-6814	ERR2598130	Homo sapiens	kidney	Embryo	BDNF	long_3UTR	Human	0.324962
Cardoso-Moreira et al. (2019)	E-MTAB-6814	ERR2598131	Homo sapiens	liver	Embryo	BDNF	long_3UTR	Human	0.68603
Cardoso-Moreira et al. (2019)	E-MTAB-6814	ERR2598132	Homo sapiens	liver	Embryo	BDNF	long_3UTR	Human	0.0857538
Cardoso-Moreira et al. (2019)	E-MTAB-6814	ERR2598133	Homo sapiens	ovary	Embryo	BDNF	long_3UTR	Human	0.343015
Cardoso-Moreira et al. (2019)	E-MTAB-6814	ERR2598134	Homo sapiens	testis	Embryo	BDNF	long_3UTR	Human	0.397176
Cardoso-Moreira et al. (2019)	E-MTAB-6814	ERR2598136	Homo sapiens	testis	Embryo	BDNF	long_3UTR	Human	0.212906
Cardoso-Moreira et al. (2019)	E-MTAB-6814	ERR2598138	Homo sapiens	heart	Embryo	BDNF	long_3UTR	Human	0.480221
Cardoso-Moreira et al. (2019)	E-MTAB-6814	ERR2598139	Homo sapiens	kidney	Embryo	BDNF	long_3UTR	Human	0.527716
Cardoso-Moreira et al. (2019)	E-MTAB-6814	ERR2598141	Homo sapiens	kidney	Embryo	BDNF	long_3UTR	Human	0.724143
Cardoso-Moreira et al. (2019)	E-MTAB-6814	ERR2598142	Homo sapiens	liver	Embryo	BDNF	long_3UTR	Human	0.0428769
Cardoso-Moreira et al. (2019)	E-MTAB-6814	ERR2598143	Homo sapiens	liver	Embryo	BDNF	long_3UTR	Human	0.343015
Cardoso-Moreira et al. (2019)	E-MTAB-6814	ERR2598145	Homo sapiens	ovary	Embryo	BDNF	long_3UTR	Human	0.274412
Cardoso-Moreira et al. (2019)	E-MTAB-6814	ERR2598146	Homo sapiens	ovary	Embryo	BDNF	long_3UTR	Human	0.298274
Cardoso-Moreira et al. (2019)	E-MTAB-6814	ERR2598147	Homo sapiens	testis	Embryo	BDNF	long_3UTR	Human	0.592481
Cardoso-Moreira et al. (2019)	E-MTAB-6814	ERR2598153	Homo sapiens	heart	Embryo	BDNF	long_3UTR	Human	0.451336
Cardoso-Moreira et al. (2019)	E-MTAB-6814	ERR2598154	Homo sapiens	heart	Embryo	BDNF	long_3UTR	Human	0.439867
Cardoso-Moreira et al. (2019)	E-MTAB-6814	ERR2598155	Homo sapiens	heart	Embryo	BDNF	long_3UTR	Human	0.59456
Cardoso-Moreira et al. (2019)	E-MTAB-6814	ERR2598156	Homo sapiens	kidney	Embryo	BDNF	long_3UTR	Human	0.388751
Cardoso-Moreira et al. (2019)	E-MTAB-6814	ERR2598158	Homo sapiens	kidney	Embryo	BDNF	long_3UTR	Human	0.628861
Cardoso-Moreira et al. (2019)	E-MTAB-6814	ERR2598159	Homo sapiens	liver	Embryo	BDNF	long_3UTR	Human	0.171508
Cardoso-Moreira et al. (2019)	E-MTAB-6814	ERR2598160	Homo sapiens	liver	Embryo	BDNF	long_3UTR	Human	0.571692
Cardoso-Moreira et al. (2019)	E-MTAB-6814	ERR2598161	Homo sapiens	liver	Embryo	BDNF	long_3UTR	Human	0.0762256
Cardoso-Moreira et al. (2019)	E-MTAB-6814	ERR2598162	Homo sapiens	liver	Embryo	BDNF	long_3UTR	Human	0.214385
Cardoso-Moreira et al. (2019)	E-MTAB-6814	ERR2598163	Homo sapiens	testis	Embryo	BDNF	long_3UTR	Human	0.882039
Cardoso-Moreira et al. (2019)	E-MTAB-6814	ERR2598167	Homo sapiens	heart	Early embryo	BDNF	long_3UTR	Human	0.350313
Cardoso-Moreira et al. (2019)	E-MTAB-6814	ERR2598168	Homo sapiens	heart	Early embryo	BDNF	long_3UTR	Human	0.228677
Cardoso-Moreira et al. (2019)	E-MTAB-6814	ERR2598172	Homo sapiens	kidney	Early embryo	BDNF	long_3UTR	Human	0.421247
Cardoso-Moreira et al. (2019)	E-MTAB-6814	ERR2598173	Homo sapiens	liver	Early embryo	BDNF	long_3UTR	Human	0.581634
Cardoso-Moreira et al. (2019)	E-MTAB-6814	ERR2598174	Homo sapiens	liver	Early embryo	BDNF	long_3UTR	Human	0.649924
Cardoso-Moreira et al. (2019)	E-MTAB-6814	ERR2598175	Homo sapiens	liver	Early embryo	BDNF	long_3UTR	Human	0.362072
Cardoso-Moreira et al. (2019)	E-MTAB-6814	ERR2598176	Homo sapiens	liver	Early embryo	BDNF	long_3UTR	Human	0.488537
Cardoso-Moreira et al. (2019)	E-MTAB-6814	ERR2598177	Homo sapiens	ovary	Early embryo	BDNF	long_3UTR	Human	0.659645
Cardoso-Moreira et al. (2019)	E-MTAB-6814	ERR2598178	Homo sapiens	ovary	Early embryo	BDNF	long_3UTR	Human	0.398719
Cardoso-Moreira et al. (2019)	E-MTAB-6814	ERR2598179	Homo sapiens	testis	Early embryo	BDNF	long_3UTR	Human	0.550803
Cardoso-Moreira et al. (2019)	E-MTAB-6814	ERR2598182	Homo sapiens	heart	Early embryo	BDNF	long_3UTR	Human	0.554313
Cardoso-Moreira et al. (2019)	E-MTAB-6814	ERR2598183	Homo sapiens	heart	Early embryo	BDNF	long_3UTR	Human	0.501973
Cardoso-Moreira et al. (2019)	E-MTAB-6814	ERR2598186	Homo sapiens	kidney	Early embryo	BDNF	long_3UTR	Human	0.553906
Cardoso-Moreira et al. (2019)	E-MTAB-6814	ERR2598187	Homo sapiens	kidney	Early embryo	BDNF	long_3UTR	Human	0.526951
Cardoso-Moreira et al. (2019)	E-MTAB-6814	ERR2598188	Homo sapiens	liver	Early embryo	BDNF	long_3UTR	Human	0.152451
Cardoso-Moreira et al. (2019)	E-MTAB-6814	ERR2598189	Homo sapiens	liver	Early embryo	BDNF	long_3UTR	Human	0.480221
Cardoso-Moreira et al. (2019)	E-MTAB-6814	ERR2598190	Homo sapiens	ovary	Early embryo	BDNF	long_3UTR	Human	0.786698
Cardoso-Moreira et al. (2019)	E-MTAB-6814	ERR2598191	Homo sapiens	testis	Early embryo	BDNF	long_3UTR	Human	0.52547
Cardoso-Moreira et al. (2019)	E-MTAB-6814	ERR2598192	Homo sapiens	testis	Early embryo	BDNF	long_3UTR	Human	0.481328
Cardoso-Moreira et al. (2019)	E-MTAB-6814	ERR2598193	Homo sapiens	heart	Early embryo	BDNF	long_3UTR	Human	0.540366
Cardoso-Moreira et al. (2019)	E-MTAB-6814	ERR2598194	Homo sapiens	heart	Early embryo	BDNF	long_3UTR	Human	0.561298
Cardoso-Moreira et al. (2019)	E-MTAB-6814	ERR2598199	Homo sapiens	kidney	Early embryo	BDNF	long_3UTR	Human	0.870731
Cardoso-Moreira et al. (2019)	E-MTAB-6814	ERR2598200	Homo sapiens	kidney	Early embryo	BDNF	long_3UTR	Human	0.569259
Cardoso-Moreira et al. (2019)	E-MTAB-6814	ERR2598201	Homo sapiens	liver	Early embryo	BDNF	long_3UTR	Human	0.428769
Cardoso-Moreira et al. (2019)	E-MTAB-6814	ERR2598202	Homo sapiens	liver	Early embryo	BDNF	long_3UTR	Human	0.392017
Cardoso-Moreira et al. (2019)	E-MTAB-6814	ERR2598203	Homo sapiens	ovary	Early embryo	BDNF	long_3UTR	Human	0.68603
Cardoso-Moreira et al. (2019)	E-MTAB-6814	ERR2598204	Homo sapiens	testis	Early embryo	BDNF	long_3UTR	Human	0.638718
Cardoso-Moreira et al. (2019)	E-MTAB-6814	ERR2598205	Homo sapiens	testis	Early embryo	BDNF	long_3UTR	Human	0.699751
Cardoso-Moreira et al. (2019)	E-MTAB-6814	ERR2598209	Homo sapiens	heart	Early embryo	BDNF	long_3UTR	Human	0.795172
Cardoso-Moreira et al. (2019)	E-MTAB-6814	ERR2598210	Homo sapiens	heart	Early embryo	BDNF	long_3UTR	Human	0.529057
Cardoso-Moreira et al. (2019)	E-MTAB-6814	ERR2598211	Homo sapiens	heart	Early embryo	BDNF	long_3UTR	Human	0.669696
Cardoso-Moreira et al. (2019)	E-MTAB-6814	ERR2598215	Homo sapiens	kidney	Early embryo	BDNF	long_3UTR	Human	0.810763
Cardoso-Moreira et al. (2019)	E-MTAB-6814	ERR2598216	Homo sapiens	kidney	Early embryo	BDNF	long_3UTR	Human	0.735033
Cardoso-Moreira et al. (2019)	E-MTAB-6814	ERR2598217	Homo sapiens	liver	Early embryo	BDNF	long_3UTR	Human	0.218282
Cardoso-Moreira et al. (2019)	E-MTAB-6814	ERR2598218	Homo sapiens	liver	Early embryo	BDNF	long_3UTR	Human	0.385892
Cardoso-Moreira et al. (2019)	E-MTAB-6814	ERR2598219	Homo sapiens	liver	Early embryo	BDNF	long_3UTR	Human	0.228677
Cardoso-Moreira et al. (2019)	E-MTAB-6814	ERR2598220	Homo sapiens	liver	Early embryo	BDNF	long_3UTR	Human	0.343015
Cardoso-Moreira et al. (2019)	E-MTAB-6814	ERR2598221	Homo sapiens	ovary	Early embryo	BDNF	long_3UTR	Human	0.606873
Cardoso-Moreira et al. (2019)	E-MTAB-6814	ERR2598222	Homo sapiens	ovary	Early embryo	BDNF	long_3UTR	Human	0.563525
Cardoso-Moreira et al. (2019)	E-MTAB-6814	ERR2598223	Homo sapiens	testis	Early embryo	BDNF	long_3UTR	Human	0.800369
Cardoso-Moreira et al. (2019)	E-MTAB-6814	ERR2598224	Homo sapiens	testis	Early embryo	BDNF	long_3UTR	Human	0.76674
Cardoso-Moreira et al. (2019)	E-MTAB-6814	ERR2598225	Homo sapiens	testis	Early embryo	BDNF	long_3UTR	Human	0.870731
Cardoso-Moreira et al. (2019)	E-MTAB-6814	ERR2598230	Homo sapiens	heart	Early embryo	BDNF	long_3UTR	Human	0.495926
Cardoso-Moreira et al. (2019)	E-MTAB-6814	ERR2598231	Homo sapiens	heart	Early embryo	BDNF	long_3UTR	Human	0.807515
Cardoso-Moreira et al. (2019)	E-MTAB-6814	ERR2598232	Homo sapiens	heart	Early embryo	BDNF	long_3UTR	Human	0.676502
Cardoso-Moreira et al. (2019)	E-MTAB-6814	ERR2598233	Homo sapiens	heart	Early embryo	BDNF	long_3UTR	Human	0.44244
Cardoso-Moreira et al. (2019)	E-MTAB-6814	ERR2598234	Homo sapiens	heart	Early embryo	BDNF	long_3UTR	Human	0.583126
Cardoso-Moreira et al. (2019)	E-MTAB-6814	ERR2598240	Homo sapiens	kidney	Early embryo	BDNF	long_3UTR	Human	0.68603
Cardoso-Moreira et al. (2019)	E-MTAB-6814	ERR2598241	Homo sapiens	liver	Early embryo	BDNF	long_3UTR	Human	0.800369
Cardoso-Moreira et al. (2019)	E-MTAB-6814	ERR2598242	Homo sapiens	liver	Early embryo	BDNF	long_3UTR	Human	0.245011
Cardoso-Moreira et al. (2019)	E-MTAB-6814	ERR2598243	Homo sapiens	liver	Early embryo	BDNF	long_3UTR	Human	0.068603
Cardoso-Moreira et al. (2019)	E-MTAB-6814	ERR2598244	Homo sapiens	liver	Early embryo	BDNF	long_3UTR	Human	0.457354
Cardoso-Moreira et al. (2019)	E-MTAB-6814	ERR2598245	Homo sapiens	ovary	Early embryo	BDNF	long_3UTR	Human	0.393832
Cardoso-Moreira et al. (2019)	E-MTAB-6814	ERR2598246	Homo sapiens	ovary	Early embryo	BDNF	long_3UTR	Human	0.63146
Cardoso-Moreira et al. (2019)	E-MTAB-6814	ERR2598247	Homo sapiens	testis	Early embryo	BDNF	long_3UTR	Human	0.68603
Cardoso-Moreira et al. (2019)	E-MTAB-6814	ERR2598248	Homo sapiens	testis	Early embryo	BDNF	long_3UTR	Human	0.643154
Cardoso-Moreira et al. (2019)	E-MTAB-6814	ERR2598249	Homo sapiens	testis	Early embryo	BDNF	long_3UTR	Human	0.5574
Cardoso-Moreira et al. (2019)	E-MTAB-6814	ERR2598253	Homo sapiens	heart	Early embryo	BDNF	long_3UTR	Human	0.544469
Cardoso-Moreira et al. (2019)	E-MTAB-6814	ERR2598254	Homo sapiens	heart	Early embryo	BDNF	long_3UTR	Human	0.3716
Cardoso-Moreira et al. (2019)	E-MTAB-6814	ERR2598255	Homo sapiens	heart	Early embryo	BDNF	long_3UTR	Human	0.547718
Cardoso-Moreira et al. (2019)	E-MTAB-6814	ERR2598259	Homo sapiens	kidney	Early embryo	BDNF	long_3UTR	Human	0.365883
Cardoso-Moreira et al. (2019)	E-MTAB-6814	ERR2598260	Homo sapiens	liver	Early embryo	BDNF	long_3UTR	Human	0.343015
Cardoso-Moreira et al. (2019)	E-MTAB-6814	ERR2598261	Homo sapiens	liver	Early embryo	BDNF	long_3UTR	Human	0
Cardoso-Moreira et al. (2019)	E-MTAB-6814	ERR2598262	Homo sapiens	liver	Early embryo	BDNF	long_3UTR	Human	0.228677
Cardoso-Moreira et al. (2019)	E-MTAB-6814	ERR2598263	Homo sapiens	ovary	Early embryo	BDNF	long_3UTR	Human	0.343015
Cardoso-Moreira et al. (2019)	E-MTAB-6814	ERR2598264	Homo sapiens	testis	Early embryo	BDNF	long_3UTR	Human	0.633259
Cardoso-Moreira et al. (2019)	E-MTAB-6814	ERR2598265	Homo sapiens	testis	Early embryo	BDNF	long_3UTR	Human	0.708898
Cardoso-Moreira et al. (2019)	E-MTAB-6814	ERR2598270	Homo sapiens	heart	Adolescent	BDNF	long_3UTR	Human	0.205809
Cardoso-Moreira et al. (2019)	E-MTAB-6814	ERR2598276	Homo sapiens	testis	Adolescent	BDNF	long_3UTR	Human	0.0311832
Cardoso-Moreira et al. (2019)	E-MTAB-6814	ERR2598277	Homo sapiens	testis	Adolescent	BDNF	long_3UTR	Human	0.0152937
Cardoso-Moreira et al. (2019)	E-MTAB-6814	ERR2598278	Homo sapiens	testis	Adolescent	BDNF	long_3UTR	Human	0.100887
Cardoso-Moreira et al. (2019)	E-MTAB-6814	ERR2598279	Homo sapiens	testis	Adolescent	BDNF	long_3UTR	Human	0.0623664
Cardoso-Moreira et al. (2019)	E-MTAB-6814	ERR2598284	Homo sapiens	liver	Middle age	BDNF	long_3UTR	Human	0.68603
Cardoso-Moreira et al. (2019)	E-MTAB-6814	ERR2598285	Homo sapiens	liver	Middle age	BDNF	long_3UTR	Human	0.480221
Cardoso-Moreira et al. (2019)	E-MTAB-6814	ERR2598286	Homo sapiens	testis	Middle age	BDNF	long_3UTR	Human	0.0245011
Cardoso-Moreira et al. (2019)	E-MTAB-6814	ERR2598291	Homo sapiens	heart	Infant	BDNF	long_3UTR	Human	0.171508
Cardoso-Moreira et al. (2019)	E-MTAB-6814	ERR2598296	Homo sapiens	kidney	Infant	BDNF	long_3UTR	Human	0.343015
Cardoso-Moreira et al. (2019)	E-MTAB-6814	ERR2598297	Homo sapiens	kidney	Infant	BDNF	long_3UTR	Human	0.285846
Cardoso-Moreira et al. (2019)	E-MTAB-6814	ERR2598298	Homo sapiens	kidney	Infant	BDNF	long_3UTR	Human	0.343015
Cardoso-Moreira et al. (2019)	E-MTAB-6814	ERR2598299	Homo sapiens	kidney	Infant	BDNF	long_3UTR	Human	1.02905
Cardoso-Moreira et al. (2019)	E-MTAB-6814	ERR2598300	Homo sapiens	liver	Infant	BDNF	long_3UTR	Human	0
Cardoso-Moreira et al. (2019)	E-MTAB-6814	ERR2598302	Homo sapiens	testis	Infant	BDNF	long_3UTR	Human	0.914707
Cardoso-Moreira et al. (2019)	E-MTAB-6814	ERR2598303	Homo sapiens	testis	Infant	BDNF	long_3UTR	Human	0.331581
Cardoso-Moreira et al. (2019)	E-MTAB-6814	ERR2598304	Homo sapiens	testis	Infant	BDNF	long_3UTR	Human	0.68603
Cardoso-Moreira et al. (2019)	E-MTAB-6814	ERR2598307	Homo sapiens	heart	Middle age	BDNF	long_3UTR	Human	0.212906
Cardoso-Moreira et al. (2019)	E-MTAB-6814	ERR2598311	Homo sapiens	testis	Middle age	BDNF	long_3UTR	Human	0.0271695
Cardoso-Moreira et al. (2019)	E-MTAB-6814	ERR2598316	Homo sapiens	heart	Infant	BDNF	long_3UTR	Human	0.471646
Cardoso-Moreira et al. (2019)	E-MTAB-6814	ERR2598325	Homo sapiens	kidney	Infant	BDNF	long_3UTR	Human	0.467748
Cardoso-Moreira et al. (2019)	E-MTAB-6814	ERR2598326	Homo sapiens	liver	Infant	BDNF	long_3UTR	Human	0.285846
Cardoso-Moreira et al. (2019)	E-MTAB-6814	ERR2598327	Homo sapiens	liver	Infant	BDNF	long_3UTR	Human	0.498931
Cardoso-Moreira et al. (2019)	E-MTAB-6814	ERR2598333	Homo sapiens	kidney	School age	BDNF	long_3UTR	Human	0.68603
Cardoso-Moreira et al. (2019)	E-MTAB-6814	ERR2598334	Homo sapiens	liver	School age	BDNF	long_3UTR	Human	0
Cardoso-Moreira et al. (2019)	E-MTAB-6814	ERR2598339	Homo sapiens	heart	Toddler	BDNF	long_3UTR	Human	0.205809
Cardoso-Moreira et al. (2019)	E-MTAB-6814	ERR2598342	Homo sapiens	kidney	Toddler	BDNF	long_3UTR	Human	0.698066
Cardoso-Moreira et al. (2019)	E-MTAB-6814	ERR2598343	Homo sapiens	kidney	Toddler	BDNF	long_3UTR	Human	0.514523
Cardoso-Moreira et al. (2019)	E-MTAB-6814	ERR2598344	Homo sapiens	liver	Toddler	BDNF	long_3UTR	Human	0.68603
Cardoso-Moreira et al. (2019)	E-MTAB-6814	ERR2598351	Homo sapiens	heart	Young adult	BDNF	long_3UTR	Human	0.343015
Cardoso-Moreira et al. (2019)	E-MTAB-6814	ERR2598360	Homo sapiens	testis	Young adult	BDNF	long_3UTR	Human	0.0313331
Cardoso-Moreira et al. (2019)	E-MTAB-6814	ERR2598361	Homo sapiens	testis	Young adult	BDNF	long_3UTR	Human	0.0283224
Cardoso-Moreira et al. (2019)	E-MTAB-6814	ERR2598362	Homo sapiens	testis	Young adult	BDNF	long_3UTR	Human	0.0217098
Cardoso-Moreira et al. (2019)	E-MTAB-6814	ERR2598363	Homo sapiens	testis	Adult	BDNF	long_3UTR	Human	0.0068603

## Sheet: Human UTR count means
Tissue	Age	Exon	Organism2	N	Norm_CPM	SEM
heart	Embryo	long_3UTR	Human	21	0.587185	0.0538734
heart	Adolescent	long_3UTR	Human	1	0.205809
heart	Young adult	long_3UTR	Human	1	0.343015
heart	Middle age	long_3UTR	Human	1	0.212906
heart	Early embryo	long_3UTR	Human	17	0.541186	0.0358199
heart	Infant	long_3UTR	Human	2	0.321577	0.150069
heart	Toddler	long_3UTR	Human	1	0.205809
liver	Embryo	long_3UTR	Human	17	0.290046	0.0510997
liver	Middle age	long_3UTR	Human	2	0.583126	0.102905
liver	Early embryo	long_3UTR	Human	19	0.360764	0.0452393
liver	Infant	long_3UTR	Human	3	0.261592	0.144539
liver	School age	long_3UTR	Human	1	0
liver	Toddler	long_3UTR	Human	1	0.68603
kidney	Embryo	long_3UTR	Human	16	0.599055	0.0518929
kidney	Early embryo	long_3UTR	Human	9	0.615534	0.0572942
kidney	Infant	long_3UTR	Human	5	0.493734	0.137092
kidney	School age	long_3UTR	Human	1	0.68603
kidney	Toddler	long_3UTR	Human	2	0.606294	0.0917716
testis	Embryo	long_3UTR	Human	12	0.492098	0.0546717
testis	Adolescent	long_3UTR	Human	4	0.0524325	0.0188797
testis	Adult	long_3UTR	Human	1	0.0068603
testis	Young adult	long_3UTR	Human	3	0.0271218	0.00284212
testis	Middle age	long_3UTR	Human	2	0.0258353	0.00133422
testis	Early embryo	long_3UTR	Human	13	0.658665	0.031425
testis	Infant	long_3UTR	Human	3	0.644106	0.169634
ovary	Embryo	long_3UTR	Human	8	0.530574	0.0819401
ovary	Early embryo	long_3UTR	Human	9	0.563311	0.0507072

## Sheet: Rhesus UTR counts
Data origin	Accession nr.	Run_ID	Organism	Tissue	Age	Gene	Exon	Organism2	Norm_CPM
Cardoso-Moreira et al. (2019)	E-MTAB-6813	ERR2596802	Macaca mulatta	heart	Postnatal	BDNF	long_3UTR	Rhesus macaque	0.291938
Cardoso-Moreira et al. (2019)	E-MTAB-6813	ERR2596803	Macaca mulatta	heart	Postnatal	BDNF	long_3UTR	Rhesus macaque	0.292372
Cardoso-Moreira et al. (2019)	E-MTAB-6813	ERR2596804	Macaca mulatta	heart	Postnatal	BDNF	long_3UTR	Rhesus macaque	0.512933
Cardoso-Moreira et al. (2019)	E-MTAB-6813	ERR2596805	Macaca mulatta	heart	Postnatal	BDNF	long_3UTR	Rhesus macaque	0.275173
Cardoso-Moreira et al. (2019)	E-MTAB-6813	ERR2596806	Macaca mulatta	heart	Postnatal	BDNF	long_3UTR	Rhesus macaque	0.26459
Cardoso-Moreira et al. (2019)	E-MTAB-6813	ERR2596812	Macaca mulatta	kidney	Postnatal	BDNF	long_3UTR	Rhesus macaque	0.229311
Cardoso-Moreira et al. (2019)	E-MTAB-6813	ERR2596813	Macaca mulatta	kidney	Postnatal	BDNF	long_3UTR	Rhesus macaque	1.0319
Cardoso-Moreira et al. (2019)	E-MTAB-6813	ERR2596814	Macaca mulatta	kidney	Postnatal	BDNF	long_3UTR	Rhesus macaque	0.26753
Cardoso-Moreira et al. (2019)	E-MTAB-6813	ERR2596815	Macaca mulatta	kidney	Postnatal	BDNF	long_3UTR	Rhesus macaque	0.343967
Cardoso-Moreira et al. (2019)	E-MTAB-6813	ERR2596818	Macaca mulatta	liver	Postnatal	BDNF	long_3UTR	Rhesus macaque	0.229311
Cardoso-Moreira et al. (2019)	E-MTAB-6813	ERR2596819	Macaca mulatta	liver	Postnatal	BDNF	long_3UTR	Rhesus macaque	0.687933
Cardoso-Moreira et al. (2019)	E-MTAB-6813	ERR2596820	Macaca mulatta	liver	Postnatal	BDNF	long_3UTR	Rhesus macaque	0.343967
Cardoso-Moreira et al. (2019)	E-MTAB-6813	ERR2596821	Macaca mulatta	liver	Postnatal	BDNF	long_3UTR	Rhesus macaque	0
Cardoso-Moreira et al. (2019)	E-MTAB-6813	ERR2596822	Macaca mulatta	testis	Postnatal	BDNF	long_3UTR	Rhesus macaque	0.343967
Cardoso-Moreira et al. (2019)	E-MTAB-6813	ERR2596823	Macaca mulatta	testis	Postnatal	BDNF	long_3UTR	Rhesus macaque	0.665002
Cardoso-Moreira et al. (2019)	E-MTAB-6813	ERR2596824	Macaca mulatta	testis	Postnatal	BDNF	long_3UTR	Rhesus macaque	0.171983
Cardoso-Moreira et al. (2019)	E-MTAB-6813	ERR2596825	Macaca mulatta	testis	Postnatal	BDNF	long_3UTR	Rhesus macaque	0.601942
Cardoso-Moreira et al. (2019)	E-MTAB-6813	ERR2596826	Macaca mulatta	testis	Postnatal	BDNF	long_3UTR	Rhesus macaque	0.178863
Cardoso-Moreira et al. (2019)	E-MTAB-6813	ERR2596830	Macaca mulatta	heart	Pre-adolescent	BDNF	long_3UTR	Rhesus macaque	0.687933
Cardoso-Moreira et al. (2019)	E-MTAB-6813	ERR2596831	Macaca mulatta	heart	Pre-adolescent	BDNF	long_3UTR	Rhesus macaque	0.371122
Cardoso-Moreira et al. (2019)	E-MTAB-6813	ERR2596832	Macaca mulatta	heart	Pre-adolescent	BDNF	long_3UTR	Rhesus macaque	0.22497
Cardoso-Moreira et al. (2019)	E-MTAB-6813	ERR2596834	Macaca mulatta	kidney	Pre-adolescent	BDNF	long_3UTR	Rhesus macaque	0.343967
Cardoso-Moreira et al. (2019)	E-MTAB-6813	ERR2596835	Macaca mulatta	kidney	Pre-adolescent	BDNF	long_3UTR	Rhesus macaque	0.171983
Cardoso-Moreira et al. (2019)	E-MTAB-6813	ERR2596836	Macaca mulatta	kidney	Pre-adolescent	BDNF	long_3UTR	Rhesus macaque	0.687933
Cardoso-Moreira et al. (2019)	E-MTAB-6813	ERR2596837	Macaca mulatta	kidney	Pre-adolescent	BDNF	long_3UTR	Rhesus macaque	0.343967
Cardoso-Moreira et al. (2019)	E-MTAB-6813	ERR2596840	Macaca mulatta	liver	Pre-adolescent	BDNF	long_3UTR	Rhesus macaque	0
Cardoso-Moreira et al. (2019)	E-MTAB-6813	ERR2596841	Macaca mulatta	liver	Pre-adolescent	BDNF	long_3UTR	Rhesus macaque	0.343967
Cardoso-Moreira et al. (2019)	E-MTAB-6813	ERR2596842	Macaca mulatta	testis	Pre-adolescent	BDNF	long_3UTR	Rhesus macaque	0.802589
Cardoso-Moreira et al. (2019)	E-MTAB-6813	ERR2596843	Macaca mulatta	testis	Pre-adolescent	BDNF	long_3UTR	Rhesus macaque	0.343967
Cardoso-Moreira et al. (2019)	E-MTAB-6813	ERR2596844	Macaca mulatta	testis	Pre-adolescent	BDNF	long_3UTR	Rhesus macaque	0.196552
Cardoso-Moreira et al. (2019)	E-MTAB-6813	ERR2596848	Macaca mulatta	heart	Adolescent	BDNF	long_3UTR	Rhesus macaque	0.550347
Cardoso-Moreira et al. (2019)	E-MTAB-6813	ERR2596849	Macaca mulatta	heart	Adolescent	BDNF	long_3UTR	Rhesus macaque	0.625394
Cardoso-Moreira et al. (2019)	E-MTAB-6813	ERR2596850	Macaca mulatta	heart	Adolescent	BDNF	long_3UTR	Rhesus macaque	0.343967
Cardoso-Moreira et al. (2019)	E-MTAB-6813	ERR2596851	Macaca mulatta	heart	Adolescent	BDNF	long_3UTR	Rhesus macaque	0.277084
Cardoso-Moreira et al. (2019)	E-MTAB-6813	ERR2596854	Macaca mulatta	kidney	Adolescent	BDNF	long_3UTR	Rhesus macaque	0.51595
Cardoso-Moreira et al. (2019)	E-MTAB-6813	ERR2596855	Macaca mulatta	kidney	Adolescent	BDNF	long_3UTR	Rhesus macaque	0.114656
Cardoso-Moreira et al. (2019)	E-MTAB-6813	ERR2596856	Macaca mulatta	kidney	Adolescent	BDNF	long_3UTR	Rhesus macaque	1.0319
Cardoso-Moreira et al. (2019)	E-MTAB-6813	ERR2596857	Macaca mulatta	kidney	Adolescent	BDNF	long_3UTR	Rhesus macaque	0.114656
Cardoso-Moreira et al. (2019)	E-MTAB-6813	ERR2596859	Macaca mulatta	liver	Adolescent	BDNF	long_3UTR	Rhesus macaque	0.245691
Cardoso-Moreira et al. (2019)	E-MTAB-6813	ERR2596861	Macaca mulatta	testis	Adolescent	BDNF	long_3UTR	Rhesus macaque	0.0366898
Cardoso-Moreira et al. (2019)	E-MTAB-6813	ERR2596862	Macaca mulatta	testis	Adolescent	BDNF	long_3UTR	Rhesus macaque	0.247656
Cardoso-Moreira et al. (2019)	E-MTAB-6813	ERR2596863	Macaca mulatta	testis	Adolescent	BDNF	long_3UTR	Rhesus macaque	0.165614
Cardoso-Moreira et al. (2019)	E-MTAB-6813	ERR2596864	Macaca mulatta	testis	Adolescent	BDNF	long_3UTR	Rhesus macaque	0.250158
Cardoso-Moreira et al. (2019)	E-MTAB-6813	ERR2596867	Macaca mulatta	heart	Pre-adolescent	BDNF	long_3UTR	Rhesus macaque	0.240497
Cardoso-Moreira et al. (2019)	E-MTAB-6813	ERR2596868	Macaca mulatta	heart	Pre-adolescent	BDNF	long_3UTR	Rhesus macaque	0.351874
Cardoso-Moreira et al. (2019)	E-MTAB-6813	ERR2596869	Macaca mulatta	heart	Pre-adolescent	BDNF	long_3UTR	Rhesus macaque	0.221121
Cardoso-Moreira et al. (2019)	E-MTAB-6813	ERR2596870	Macaca mulatta	heart	Pre-adolescent	BDNF	long_3UTR	Rhesus macaque	0.417234
Cardoso-Moreira et al. (2019)	E-MTAB-6813	ERR2596874	Macaca mulatta	kidney	Pre-adolescent	BDNF	long_3UTR	Rhesus macaque	0.343967
Cardoso-Moreira et al. (2019)	E-MTAB-6813	ERR2596875	Macaca mulatta	kidney	Pre-adolescent	BDNF	long_3UTR	Rhesus macaque	0.114656
Cardoso-Moreira et al. (2019)	E-MTAB-6813	ERR2596876	Macaca mulatta	liver	Pre-adolescent	BDNF	long_3UTR	Rhesus macaque	0.51595
Cardoso-Moreira et al. (2019)	E-MTAB-6813	ERR2596879	Macaca mulatta	testis	Pre-adolescent	BDNF	long_3UTR	Rhesus macaque	1.0319
Cardoso-Moreira et al. (2019)	E-MTAB-6813	ERR2596880	Macaca mulatta	testis	Pre-adolescent	BDNF	long_3UTR	Rhesus macaque	0.343967
Cardoso-Moreira et al. (2019)	E-MTAB-6813	ERR2596881	Macaca mulatta	testis	Pre-adolescent	BDNF	long_3UTR	Rhesus macaque	0.638795
Cardoso-Moreira et al. (2019)	E-MTAB-6813	ERR2596882	Macaca mulatta	testis	Pre-adolescent	BDNF	long_3UTR	Rhesus macaque	0.481553
Cardoso-Moreira et al. (2019)	E-MTAB-6813	ERR2596884	Macaca mulatta	heart	Young adult	BDNF	long_3UTR	Rhesus macaque	0.275854
Cardoso-Moreira et al. (2019)	E-MTAB-6813	ERR2596885	Macaca mulatta	kidney	Young adult	BDNF	long_3UTR	Rhesus macaque	0.275173
Cardoso-Moreira et al. (2019)	E-MTAB-6813	ERR2596891	Macaca mulatta	heart	Young adult	BDNF	long_3UTR	Rhesus macaque	0.433143
Cardoso-Moreira et al. (2019)	E-MTAB-6813	ERR2596892	Macaca mulatta	heart	Young adult	BDNF	long_3UTR	Rhesus macaque	0.414164
Cardoso-Moreira et al. (2019)	E-MTAB-6813	ERR2596894	Macaca mulatta	kidney	Young adult	BDNF	long_3UTR	Rhesus macaque	0.687933
Cardoso-Moreira et al. (2019)	E-MTAB-6813	ERR2596895	Macaca mulatta	kidney	Young adult	BDNF	long_3UTR	Rhesus macaque	0.343967
Cardoso-Moreira et al. (2019)	E-MTAB-6813	ERR2596896	Macaca mulatta	liver	Young adult	BDNF	long_3UTR	Rhesus macaque	0
Cardoso-Moreira et al. (2019)	E-MTAB-6813	ERR2596898	Macaca mulatta	liver	Young adult	BDNF	long_3UTR	Rhesus macaque	0
Cardoso-Moreira et al. (2019)	E-MTAB-6813	ERR2596899	Macaca mulatta	ovary	Young adult	BDNF	long_3UTR	Rhesus macaque	0.458622
Cardoso-Moreira et al. (2019)	E-MTAB-6813	ERR2596900	Macaca mulatta	testis	Young adult	BDNF	long_3UTR	Rhesus macaque	0.0159572
Cardoso-Moreira et al. (2019)	E-MTAB-6813	ERR2596901	Macaca mulatta	testis	Young adult	BDNF	long_3UTR	Rhesus macaque	0.019908
Cardoso-Moreira et al. (2019)	E-MTAB-6813	ERR2596902	Macaca mulatta	ovary	Young adult	BDNF	long_3UTR	Rhesus macaque	0.286639
Cardoso-Moreira et al. (2019)	E-MTAB-6813	ERR2596906	Macaca mulatta	heart	Embryo	BDNF	long_3UTR	Rhesus macaque	0.494452
Cardoso-Moreira et al. (2019)	E-MTAB-6813	ERR2596907	Macaca mulatta	kidney	Embryo	BDNF	long_3UTR	Rhesus macaque	0.540519
Cardoso-Moreira et al. (2019)	E-MTAB-6813	ERR2596908	Macaca mulatta	kidney	Embryo	BDNF	long_3UTR	Rhesus macaque	0.491381
Cardoso-Moreira et al. (2019)	E-MTAB-6813	ERR2596909	Macaca mulatta	liver	Embryo	BDNF	long_3UTR	Rhesus macaque	0.343967
Cardoso-Moreira et al. (2019)	E-MTAB-6813	ERR2596910	Macaca mulatta	liver	Embryo	BDNF	long_3UTR	Rhesus macaque	0.321036
Cardoso-Moreira et al. (2019)	E-MTAB-6813	ERR2596911	Macaca mulatta	ovary	Embryo	BDNF	long_3UTR	Rhesus macaque	0.281427
Cardoso-Moreira et al. (2019)	E-MTAB-6813	ERR2596913	Macaca mulatta	heart	Embryo	BDNF	long_3UTR	Rhesus macaque	0.409725
Cardoso-Moreira et al. (2019)	E-MTAB-6813	ERR2596914	Macaca mulatta	heart	Embryo	BDNF	long_3UTR	Rhesus macaque	0.5463
Cardoso-Moreira et al. (2019)	E-MTAB-6813	ERR2596915	Macaca mulatta	kidney	Embryo	BDNF	long_3UTR	Rhesus macaque	0
Cardoso-Moreira et al. (2019)	E-MTAB-6813	ERR2596916	Macaca mulatta	kidney	Embryo	BDNF	long_3UTR	Rhesus macaque	0.137587
Cardoso-Moreira et al. (2019)	E-MTAB-6813	ERR2596917	Macaca mulatta	liver	Embryo	BDNF	long_3UTR	Rhesus macaque	0.20638
Cardoso-Moreira et al. (2019)	E-MTAB-6813	ERR2596919	Macaca mulatta	testis	Embryo	BDNF	long_3UTR	Rhesus macaque	0.474116
Cardoso-Moreira et al. (2019)	E-MTAB-6813	ERR2596920	Macaca mulatta	testis	Embryo	BDNF	long_3UTR	Rhesus macaque	0.468702
Cardoso-Moreira et al. (2019)	E-MTAB-6813	ERR2596922	Macaca mulatta	heart	Late embryo	BDNF	long_3UTR	Rhesus macaque	0.308868
Cardoso-Moreira et al. (2019)	E-MTAB-6813	ERR2596923	Macaca mulatta	kidney	Late embryo	BDNF	long_3UTR	Rhesus macaque	1.0319
Cardoso-Moreira et al. (2019)	E-MTAB-6813	ERR2596924	Macaca mulatta	liver	Late embryo	BDNF	long_3UTR	Rhesus macaque	0.20638
Cardoso-Moreira et al. (2019)	E-MTAB-6813	ERR2596925	Macaca mulatta	testis	Late embryo	BDNF	long_3UTR	Rhesus macaque	0.405389
Cardoso-Moreira et al. (2019)	E-MTAB-6813	ERR2596929	Macaca mulatta	heart	Late embryo	BDNF	long_3UTR	Rhesus macaque	0.319687
Cardoso-Moreira et al. (2019)	E-MTAB-6813	ERR2596930	Macaca mulatta	heart	Late embryo	BDNF	long_3UTR	Rhesus macaque	0.257975
Cardoso-Moreira et al. (2019)	E-MTAB-6813	ERR2596932	Macaca mulatta	kidney	Late embryo	BDNF	long_3UTR	Rhesus macaque	0.573278
Cardoso-Moreira et al. (2019)	E-MTAB-6813	ERR2596933	Macaca mulatta	kidney	Late embryo	BDNF	long_3UTR	Rhesus macaque	0.171983
Cardoso-Moreira et al. (2019)	E-MTAB-6813	ERR2596934	Macaca mulatta	liver	Late embryo	BDNF	long_3UTR	Rhesus macaque	0.41276
Cardoso-Moreira et al. (2019)	E-MTAB-6813	ERR2596936	Macaca mulatta	testis	Late embryo	BDNF	long_3UTR	Rhesus macaque	0.51595
Cardoso-Moreira et al. (2019)	E-MTAB-6813	ERR2596937	Macaca mulatta	testis	Late embryo	BDNF	long_3UTR	Rhesus macaque	0.171983
Cardoso-Moreira et al. (2019)	E-MTAB-6813	ERR2596940	Macaca mulatta	heart	Late embryo	BDNF	long_3UTR	Rhesus macaque	0.180728
Cardoso-Moreira et al. (2019)	E-MTAB-6813	ERR2596944	Macaca mulatta	kidney	Late embryo	BDNF	long_3UTR	Rhesus macaque	0.149052
Cardoso-Moreira et al. (2019)	E-MTAB-6813	ERR2596945	Macaca mulatta	liver	Late embryo	BDNF	long_3UTR	Rhesus macaque	0.128988
Cardoso-Moreira et al. (2019)	E-MTAB-6813	ERR2596946	Macaca mulatta	liver	Late embryo	BDNF	long_3UTR	Rhesus macaque	0.171983
Cardoso-Moreira et al. (2019)	E-MTAB-6813	ERR2596947	Macaca mulatta	testis	Late embryo	BDNF	long_3UTR	Rhesus macaque	0.286639
Cardoso-Moreira et al. (2019)	E-MTAB-6813	ERR2596948	Macaca mulatta	testis	Late embryo	BDNF	long_3UTR	Rhesus macaque	0.408866
Cardoso-Moreira et al. (2019)	E-MTAB-6813	ERR2596951	Macaca mulatta	heart	Adult	BDNF	long_3UTR	Rhesus macaque	0.211672
Cardoso-Moreira et al. (2019)	E-MTAB-6813	ERR2596952	Macaca mulatta	heart	Adult	BDNF	long_3UTR	Rhesus macaque	0.5065
Cardoso-Moreira et al. (2019)	E-MTAB-6813	ERR2596955	Macaca mulatta	kidney	Adult	BDNF	long_3UTR	Rhesus macaque	0.291049
Cardoso-Moreira et al. (2019)	E-MTAB-6813	ERR2596957	Macaca mulatta	liver	Adult	BDNF	long_3UTR	Rhesus macaque	0
Cardoso-Moreira et al. (2019)	E-MTAB-6813	ERR2596959	Macaca mulatta	testis	Adult	BDNF	long_3UTR	Rhesus macaque	0.0288643
Cardoso-Moreira et al. (2019)	E-MTAB-6813	ERR2596960	Macaca mulatta	testis	Adult	BDNF	long_3UTR	Rhesus macaque	0.0273956
Cardoso-Moreira et al. (2019)	E-MTAB-6813	ERR2596962	Macaca mulatta	heart	Middle age	BDNF	long_3UTR	Rhesus macaque	0.601942
Cardoso-Moreira et al. (2019)	E-MTAB-6813	ERR2596963	Macaca mulatta	heart	Middle age	BDNF	long_3UTR	Rhesus macaque	0.488211
Cardoso-Moreira et al. (2019)	E-MTAB-6813	ERR2596966	Macaca mulatta	kidney	Middle age	BDNF	long_3UTR	Rhesus macaque	0.343967
Cardoso-Moreira et al. (2019)	E-MTAB-6813	ERR2596967	Macaca mulatta	liver	Middle age	BDNF	long_3UTR	Rhesus macaque	0.343967
Cardoso-Moreira et al. (2019)	E-MTAB-6813	ERR2596968	Macaca mulatta	testis	Middle age	BDNF	long_3UTR	Rhesus macaque	0.0252242
Cardoso-Moreira et al. (2019)	E-MTAB-6813	ERR2596972	Macaca mulatta	testis	Middle age	BDNF	long_3UTR	Rhesus macaque	0.0149088

## Sheet: Rhesus UTR count means
Tissue	Age	Exon	Organism2	N	Norm_CPM	SEM
heart	Embryo	long_3UTR	Rhesus macaque	3	0.483492	0.0398048
heart	Late embryo	long_3UTR	Rhesus macaque	4	0.266815	0.0316925
heart	Postnatal	long_3UTR	Rhesus macaque	5	0.327401	0.0466796
heart	Adolescent	long_3UTR	Rhesus macaque	4	0.449198	0.0826503
heart	Adult	long_3UTR	Rhesus macaque	2	0.359086	0.147414
heart	Pre-adolescent	long_3UTR	Rhesus macaque	7	0.35925	0.0622597
heart	Young adult	long_3UTR	Rhesus macaque	3	0.374387	0.0495701
heart	Middle age	long_3UTR	Rhesus macaque	2	0.545076	0.0568655
liver	Embryo	long_3UTR	Rhesus macaque	3	0.290461	0.0425583
liver	Late embryo	long_3UTR	Rhesus macaque	4	0.230028	0.0629342
liver	Postnatal	long_3UTR	Rhesus macaque	4	0.315303	0.143319
liver	Adolescent	long_3UTR	Rhesus macaque	1	0.245691
liver	Adult	long_3UTR	Rhesus macaque	1	0
liver	Pre-adolescent	long_3UTR	Rhesus macaque	3	0.286639	0.151675
liver	Young adult	long_3UTR	Rhesus macaque	2	0	0
liver	Middle age	long_3UTR	Rhesus macaque	1	0.343967
kidney	Embryo	long_3UTR	Rhesus macaque	4	0.292372	0.132483
kidney	Late embryo	long_3UTR	Rhesus macaque	4	0.481553	0.207703
kidney	Postnatal	long_3UTR	Rhesus macaque	4	0.468177	0.189413
kidney	Adolescent	long_3UTR	Rhesus macaque	4	0.44429	0.217512
kidney	Adult	long_3UTR	Rhesus macaque	1	0.291049
kidney	Pre-adolescent	long_3UTR	Rhesus macaque	6	0.334412	0.0816348
kidney	Young adult	long_3UTR	Rhesus macaque	3	0.435691	0.127675
kidney	Middle age	long_3UTR	Rhesus macaque	1	0.343967
testis	Embryo	long_3UTR	Rhesus macaque	2	0.471409	0.00270719
testis	Late embryo	long_3UTR	Rhesus macaque	5	0.357766	0.0589388
testis	Postnatal	long_3UTR	Rhesus macaque	5	0.392351	0.103621
testis	Adolescent	long_3UTR	Rhesus macaque	4	0.175029	0.050121
testis	Adult	long_3UTR	Rhesus macaque	2	0.02813	0.00073438
testis	Pre-adolescent	long_3UTR	Rhesus macaque	7	0.548475	0.111099
testis	Young adult	long_3UTR	Rhesus macaque	2	0.0179326	0.00197541
testis	Middle age	long_3UTR	Rhesus macaque	2	0.0200665	0.00515773
ovary	Embryo	long_3UTR	Rhesus macaque	1	0.281427
ovary	Young adult	long_3UTR	Rhesus macaque	2	0.372631	0.0859917

## Sheet: Mouse UTR counts
Data origin	Accession nr.	Run_ID	Organism	Tissue	Age	Gene	Exon	Organism2	Norm_CPM
Cardoso-Moreira et al. (2019)	E-MTAB-6798	ERR2588371	Mus musculus	heart	Embryo	Bdnf	long_3UTR	Mouse	0.360231
Cardoso-Moreira et al. (2019)	E-MTAB-6798	ERR2588372	Mus musculus	heart	Embryo	Bdnf	long_3UTR	Mouse	0.360231
Cardoso-Moreira et al. (2019)	E-MTAB-6798	ERR2588373	Mus musculus	heart	Embryo	Bdnf	long_3UTR	Mouse	0.360231
Cardoso-Moreira et al. (2019)	E-MTAB-6798	ERR2588374	Mus musculus	liver	Embryo	Bdnf	long_3UTR	Mouse	0.652918
Cardoso-Moreira et al. (2019)	E-MTAB-6798	ERR2588375	Mus musculus	liver	Embryo	Bdnf	long_3UTR	Mouse	0.415048
Cardoso-Moreira et al. (2019)	E-MTAB-6798	ERR2588376	Mus musculus	liver	Embryo	Bdnf	long_3UTR	Mouse	0.473988
Cardoso-Moreira et al. (2019)	E-MTAB-6798	ERR2588377	Mus musculus	liver	Embryo	Bdnf	long_3UTR	Mouse	0.385961
Cardoso-Moreira et al. (2019)	E-MTAB-6798	ERR2588378	Mus musculus	ovary	Embryo	Bdnf	long_3UTR	Mouse	0.450288
Cardoso-Moreira et al. (2019)	E-MTAB-6798	ERR2588379	Mus musculus	ovary	Embryo	Bdnf	long_3UTR	Mouse	0.441409
Cardoso-Moreira et al. (2019)	E-MTAB-6798	ERR2588380	Mus musculus	testis	Embryo	Bdnf	long_3UTR	Mouse	0.360231
Cardoso-Moreira et al. (2019)	E-MTAB-6798	ERR2588381	Mus musculus	testis	Embryo	Bdnf	long_3UTR	Mouse	0.423801
Cardoso-Moreira et al. (2019)	E-MTAB-6798	ERR2588385	Mus musculus	heart	Embryo	Bdnf	long_3UTR	Mouse	0.0900576
Cardoso-Moreira et al. (2019)	E-MTAB-6798	ERR2588387	Mus musculus	heart	Embryo	Bdnf	long_3UTR	Mouse	0.585375
Cardoso-Moreira et al. (2019)	E-MTAB-6798	ERR2588389	Mus musculus	kidney	Embryo	Bdnf	long_3UTR	Mouse	0.600384
Cardoso-Moreira et al. (2019)	E-MTAB-6798	ERR2588391	Mus musculus	kidney	Embryo	Bdnf	long_3UTR	Mouse	0.216138
Cardoso-Moreira et al. (2019)	E-MTAB-6798	ERR2588392	Mus musculus	kidney	Embryo	Bdnf	long_3UTR	Mouse	0.360231
Cardoso-Moreira et al. (2019)	E-MTAB-6798	ERR2588393	Mus musculus	liver	Embryo	Bdnf	long_3UTR	Mouse	0.543399
Cardoso-Moreira et al. (2019)	E-MTAB-6798	ERR2588394	Mus musculus	liver	Embryo	Bdnf	long_3UTR	Mouse	0.494385
Cardoso-Moreira et al. (2019)	E-MTAB-6798	ERR2588395	Mus musculus	liver	Embryo	Bdnf	long_3UTR	Mouse	0.360231
Cardoso-Moreira et al. (2019)	E-MTAB-6798	ERR2588396	Mus musculus	liver	Embryo	Bdnf	long_3UTR	Mouse	0.748171
Cardoso-Moreira et al. (2019)	E-MTAB-6798	ERR2588398	Mus musculus	ovary	Embryo	Bdnf	long_3UTR	Mouse	0.377384
Cardoso-Moreira et al. (2019)	E-MTAB-6798	ERR2588399	Mus musculus	ovary	Embryo	Bdnf	long_3UTR	Mouse	0.572131
Cardoso-Moreira et al. (2019)	E-MTAB-6798	ERR2588400	Mus musculus	testis	Embryo	Bdnf	long_3UTR	Mouse	0.461095
Cardoso-Moreira et al. (2019)	E-MTAB-6798	ERR2588401	Mus musculus	testis	Embryo	Bdnf	long_3UTR	Mouse	0.461095
Cardoso-Moreira et al. (2019)	E-MTAB-6798	ERR2588406	Mus musculus	heart	Embryo	Bdnf	long_3UTR	Mouse	0.64041
Cardoso-Moreira et al. (2019)	E-MTAB-6798	ERR2588407	Mus musculus	heart	Embryo	Bdnf	long_3UTR	Mouse	0.340218
Cardoso-Moreira et al. (2019)	E-MTAB-6798	ERR2588408	Mus musculus	heart	Embryo	Bdnf	long_3UTR	Mouse	0.20263
Cardoso-Moreira et al. (2019)	E-MTAB-6798	ERR2588409	Mus musculus	heart	Embryo	Bdnf	long_3UTR	Mouse	0.585375
Cardoso-Moreira et al. (2019)	E-MTAB-6798	ERR2588410	Mus musculus	kidney	Embryo	Bdnf	long_3UTR	Mouse	0.450288
Cardoso-Moreira et al. (2019)	E-MTAB-6798	ERR2588411	Mus musculus	kidney	Embryo	Bdnf	long_3UTR	Mouse	0.240154
Cardoso-Moreira et al. (2019)	E-MTAB-6798	ERR2588412	Mus musculus	kidney	Embryo	Bdnf	long_3UTR	Mouse	0.576369
Cardoso-Moreira et al. (2019)	E-MTAB-6798	ERR2588413	Mus musculus	kidney	Embryo	Bdnf	long_3UTR	Mouse	0.240154
Cardoso-Moreira et al. (2019)	E-MTAB-6798	ERR2588414	Mus musculus	liver	Embryo	Bdnf	long_3UTR	Mouse	0.205846
Cardoso-Moreira et al. (2019)	E-MTAB-6798	ERR2588415	Mus musculus	liver	Embryo	Bdnf	long_3UTR	Mouse	0.720461
Cardoso-Moreira et al. (2019)	E-MTAB-6798	ERR2588416	Mus musculus	liver	Embryo	Bdnf	long_3UTR	Mouse	0.216138
Cardoso-Moreira et al. (2019)	E-MTAB-6798	ERR2588417	Mus musculus	liver	Embryo	Bdnf	long_3UTR	Mouse	0.450288
Cardoso-Moreira et al. (2019)	E-MTAB-6798	ERR2588418	Mus musculus	ovary	Embryo	Bdnf	long_3UTR	Mouse	0.4683
Cardoso-Moreira et al. (2019)	E-MTAB-6798	ERR2588419	Mus musculus	ovary	Embryo	Bdnf	long_3UTR	Mouse	0.630403
Cardoso-Moreira et al. (2019)	E-MTAB-6798	ERR2588420	Mus musculus	testis	Embryo	Bdnf	long_3UTR	Mouse	0.617538
Cardoso-Moreira et al. (2019)	E-MTAB-6798	ERR2588421	Mus musculus	testis	Embryo	Bdnf	long_3UTR	Mouse	0.923091
Cardoso-Moreira et al. (2019)	E-MTAB-6798	ERR2588430	Mus musculus	heart	Embryo	Bdnf	long_3UTR	Mouse	0.30481
Cardoso-Moreira et al. (2019)	E-MTAB-6798	ERR2588431	Mus musculus	heart	Embryo	Bdnf	long_3UTR	Mouse	0.425727
Cardoso-Moreira et al. (2019)	E-MTAB-6798	ERR2588432	Mus musculus	heart	Embryo	Bdnf	long_3UTR	Mouse	0.280179
Cardoso-Moreira et al. (2019)	E-MTAB-6798	ERR2588433	Mus musculus	heart	Embryo	Bdnf	long_3UTR	Mouse	0.680435
Cardoso-Moreira et al. (2019)	E-MTAB-6798	ERR2588438	Mus musculus	kidney	Embryo	Bdnf	long_3UTR	Mouse	0.19397
Cardoso-Moreira et al. (2019)	E-MTAB-6798	ERR2588439	Mus musculus	kidney	Embryo	Bdnf	long_3UTR	Mouse	1.08069
Cardoso-Moreira et al. (2019)	E-MTAB-6798	ERR2588440	Mus musculus	kidney	Embryo	Bdnf	long_3UTR	Mouse	0.420269
Cardoso-Moreira et al. (2019)	E-MTAB-6798	ERR2588441	Mus musculus	kidney	Embryo	Bdnf	long_3UTR	Mouse	0.360231
Cardoso-Moreira et al. (2019)	E-MTAB-6798	ERR2588442	Mus musculus	liver	Embryo	Bdnf	long_3UTR	Mouse	0.540346
Cardoso-Moreira et al. (2019)	E-MTAB-6798	ERR2588444	Mus musculus	liver	Embryo	Bdnf	long_3UTR	Mouse	0.216138
Cardoso-Moreira et al. (2019)	E-MTAB-6798	ERR2588445	Mus musculus	liver	Embryo	Bdnf	long_3UTR	Mouse	0.840538
Cardoso-Moreira et al. (2019)	E-MTAB-6798	ERR2588447	Mus musculus	ovary	Embryo	Bdnf	long_3UTR	Mouse	0.648415
Cardoso-Moreira et al. (2019)	E-MTAB-6798	ERR2588448	Mus musculus	ovary	Embryo	Bdnf	long_3UTR	Mouse	0.39025
Cardoso-Moreira et al. (2019)	E-MTAB-6798	ERR2588449	Mus musculus	testis	Embryo	Bdnf	long_3UTR	Mouse	0.447183
Cardoso-Moreira et al. (2019)	E-MTAB-6798	ERR2588450	Mus musculus	testis	Embryo	Bdnf	long_3UTR	Mouse	0.405259
Cardoso-Moreira et al. (2019)	E-MTAB-6798	ERR2588455	Mus musculus	heart	Embryo	Bdnf	long_3UTR	Mouse	0.288184
Cardoso-Moreira et al. (2019)	E-MTAB-6798	ERR2588456	Mus musculus	heart	Embryo	Bdnf	long_3UTR	Mouse	0.360231
Cardoso-Moreira et al. (2019)	E-MTAB-6798	ERR2588457	Mus musculus	heart	Embryo	Bdnf	long_3UTR	Mouse	0.540346
Cardoso-Moreira et al. (2019)	E-MTAB-6798	ERR2588462	Mus musculus	kidney	Embryo	Bdnf	long_3UTR	Mouse	0.720461
Cardoso-Moreira et al. (2019)	E-MTAB-6798	ERR2588463	Mus musculus	kidney	Embryo	Bdnf	long_3UTR	Mouse	0.432277
Cardoso-Moreira et al. (2019)	E-MTAB-6798	ERR2588464	Mus musculus	kidney	Embryo	Bdnf	long_3UTR	Mouse	0.360231
Cardoso-Moreira et al. (2019)	E-MTAB-6798	ERR2588465	Mus musculus	liver	Embryo	Bdnf	long_3UTR	Mouse	0.720461
Cardoso-Moreira et al. (2019)	E-MTAB-6798	ERR2588466	Mus musculus	liver	Embryo	Bdnf	long_3UTR	Mouse	0.360231
Cardoso-Moreira et al. (2019)	E-MTAB-6798	ERR2588467	Mus musculus	liver	Embryo	Bdnf	long_3UTR	Mouse	0.360231
Cardoso-Moreira et al. (2019)	E-MTAB-6798	ERR2588468	Mus musculus	liver	Embryo	Bdnf	long_3UTR	Mouse	0.540346
Cardoso-Moreira et al. (2019)	E-MTAB-6798	ERR2588469	Mus musculus	ovary	Embryo	Bdnf	long_3UTR	Mouse	0.480307
Cardoso-Moreira et al. (2019)	E-MTAB-6798	ERR2588470	Mus musculus	ovary	Embryo	Bdnf	long_3UTR	Mouse	0.300192
Cardoso-Moreira et al. (2019)	E-MTAB-6798	ERR2588471	Mus musculus	testis	Embryo	Bdnf	long_3UTR	Mouse	0.849115
Cardoso-Moreira et al. (2019)	E-MTAB-6798	ERR2588472	Mus musculus	testis	Embryo	Bdnf	long_3UTR	Mouse	0.247659
Cardoso-Moreira et al. (2019)	E-MTAB-6798	ERR2588477	Mus musculus	heart	Late embryo	Bdnf	long_3UTR	Mouse	0.566077
Cardoso-Moreira et al. (2019)	E-MTAB-6798	ERR2588478	Mus musculus	heart	Late embryo	Bdnf	long_3UTR	Mouse	0.432277
Cardoso-Moreira et al. (2019)	E-MTAB-6798	ERR2588479	Mus musculus	heart	Late embryo	Bdnf	long_3UTR	Mouse	0.432277
Cardoso-Moreira et al. (2019)	E-MTAB-6798	ERR2588480	Mus musculus	heart	Late embryo	Bdnf	long_3UTR	Mouse	0.154385
Cardoso-Moreira et al. (2019)	E-MTAB-6798	ERR2588485	Mus musculus	kidney	Late embryo	Bdnf	long_3UTR	Mouse	1.08069
Cardoso-Moreira et al. (2019)	E-MTAB-6798	ERR2588486	Mus musculus	kidney	Late embryo	Bdnf	long_3UTR	Mouse	0.240154
Cardoso-Moreira et al. (2019)	E-MTAB-6798	ERR2588488	Mus musculus	kidney	Late embryo	Bdnf	long_3UTR	Mouse	0.432277
Cardoso-Moreira et al. (2019)	E-MTAB-6798	ERR2588489	Mus musculus	liver	Late embryo	Bdnf	long_3UTR	Mouse	0
Cardoso-Moreira et al. (2019)	E-MTAB-6798	ERR2588490	Mus musculus	liver	Late embryo	Bdnf	long_3UTR	Mouse	0.240154
Cardoso-Moreira et al. (2019)	E-MTAB-6798	ERR2588491	Mus musculus	liver	Late embryo	Bdnf	long_3UTR	Mouse	0
Cardoso-Moreira et al. (2019)	E-MTAB-6798	ERR2588493	Mus musculus	ovary	Late embryo	Bdnf	long_3UTR	Mouse	0.622216
Cardoso-Moreira et al. (2019)	E-MTAB-6798	ERR2588494	Mus musculus	ovary	Late embryo	Bdnf	long_3UTR	Mouse	0.491223
Cardoso-Moreira et al. (2019)	E-MTAB-6798	ERR2588495	Mus musculus	testis	Late embryo	Bdnf	long_3UTR	Mouse	0.473988
Cardoso-Moreira et al. (2019)	E-MTAB-6798	ERR2588496	Mus musculus	testis	Late embryo	Bdnf	long_3UTR	Mouse	0.435279
Cardoso-Moreira et al. (2019)	E-MTAB-6798	ERR2588503	Mus musculus	heart	Late embryo	Bdnf	long_3UTR	Mouse	0.144092
Cardoso-Moreira et al. (2019)	E-MTAB-6798	ERR2588504	Mus musculus	heart	Late embryo	Bdnf	long_3UTR	Mouse	0.566077
Cardoso-Moreira et al. (2019)	E-MTAB-6798	ERR2588509	Mus musculus	kidney	Late embryo	Bdnf	long_3UTR	Mouse	0.458475
Cardoso-Moreira et al. (2019)	E-MTAB-6798	ERR2588510	Mus musculus	kidney	Late embryo	Bdnf	long_3UTR	Mouse	0.504323
Cardoso-Moreira et al. (2019)	E-MTAB-6798	ERR2588511	Mus musculus	kidney	Late embryo	Bdnf	long_3UTR	Mouse	0.432277
Cardoso-Moreira et al. (2019)	E-MTAB-6798	ERR2588512	Mus musculus	kidney	Late embryo	Bdnf	long_3UTR	Mouse	0.823384
Cardoso-Moreira et al. (2019)	E-MTAB-6798	ERR2588514	Mus musculus	liver	Late embryo	Bdnf	long_3UTR	Mouse	0
Cardoso-Moreira et al. (2019)	E-MTAB-6798	ERR2588515	Mus musculus	liver	Late embryo	Bdnf	long_3UTR	Mouse	0
Cardoso-Moreira et al. (2019)	E-MTAB-6798	ERR2588517	Mus musculus	ovary	Late embryo	Bdnf	long_3UTR	Mouse	0.720461
Cardoso-Moreira et al. (2019)	E-MTAB-6798	ERR2588518	Mus musculus	ovary	Late embryo	Bdnf	long_3UTR	Mouse	0.210134
Cardoso-Moreira et al. (2019)	E-MTAB-6798	ERR2588519	Mus musculus	testis	Late embryo	Bdnf	long_3UTR	Mouse	0.444284
Cardoso-Moreira et al. (2019)	E-MTAB-6798	ERR2588520	Mus musculus	testis	Late embryo	Bdnf	long_3UTR	Mouse	0.553525
Cardoso-Moreira et al. (2019)	E-MTAB-6798	ERR2588525	Mus musculus	heart	Late embryo	Bdnf	long_3UTR	Mouse	0.360231
Cardoso-Moreira et al. (2019)	E-MTAB-6798	ERR2588526	Mus musculus	heart	Late embryo	Bdnf	long_3UTR	Mouse	0.900576
Cardoso-Moreira et al. (2019)	E-MTAB-6798	ERR2588527	Mus musculus	heart	Late embryo	Bdnf	long_3UTR	Mouse	0.360231
Cardoso-Moreira et al. (2019)	E-MTAB-6798	ERR2588528	Mus musculus	heart	Late embryo	Bdnf	long_3UTR	Mouse	0.654965
Cardoso-Moreira et al. (2019)	E-MTAB-6798	ERR2588533	Mus musculus	kidney	Late embryo	Bdnf	long_3UTR	Mouse	0.37919
Cardoso-Moreira et al. (2019)	E-MTAB-6798	ERR2588534	Mus musculus	kidney	Late embryo	Bdnf	long_3UTR	Mouse	0.261986
Cardoso-Moreira et al. (2019)	E-MTAB-6798	ERR2588535	Mus musculus	kidney	Late embryo	Bdnf	long_3UTR	Mouse	0.450288
Cardoso-Moreira et al. (2019)	E-MTAB-6798	ERR2588536	Mus musculus	kidney	Late embryo	Bdnf	long_3UTR	Mouse	0.343077
Cardoso-Moreira et al. (2019)	E-MTAB-6798	ERR2588537	Mus musculus	liver	Late embryo	Bdnf	long_3UTR	Mouse	0.120077
Cardoso-Moreira et al. (2019)	E-MTAB-6798	ERR2588538	Mus musculus	liver	Late embryo	Bdnf	long_3UTR	Mouse	0.720461
Cardoso-Moreira et al. (2019)	E-MTAB-6798	ERR2588540	Mus musculus	liver	Late embryo	Bdnf	long_3UTR	Mouse	0.720461
Cardoso-Moreira et al. (2019)	E-MTAB-6798	ERR2588541	Mus musculus	ovary	Late embryo	Bdnf	long_3UTR	Mouse	0.360231
Cardoso-Moreira et al. (2019)	E-MTAB-6798	ERR2588542	Mus musculus	ovary	Late embryo	Bdnf	long_3UTR	Mouse	0.432277
Cardoso-Moreira et al. (2019)	E-MTAB-6798	ERR2588543	Mus musculus	testis	Late embryo	Bdnf	long_3UTR	Mouse	0.310544
Cardoso-Moreira et al. (2019)	E-MTAB-6798	ERR2588544	Mus musculus	testis	Late embryo	Bdnf	long_3UTR	Mouse	0.237425
Cardoso-Moreira et al. (2019)	E-MTAB-6798	ERR2588550	Mus musculus	heart	Late embryo	Bdnf	long_3UTR	Mouse	0.216138
Cardoso-Moreira et al. (2019)	E-MTAB-6798	ERR2588551	Mus musculus	heart	Late embryo	Bdnf	long_3UTR	Mouse	0.216138
Cardoso-Moreira et al. (2019)	E-MTAB-6798	ERR2588552	Mus musculus	heart	Late embryo	Bdnf	long_3UTR	Mouse	0.308769
Cardoso-Moreira et al. (2019)	E-MTAB-6798	ERR2588557	Mus musculus	kidney	Late embryo	Bdnf	long_3UTR	Mouse	0.2119
Cardoso-Moreira et al. (2019)	E-MTAB-6798	ERR2588558	Mus musculus	kidney	Late embryo	Bdnf	long_3UTR	Mouse	0.2185
Cardoso-Moreira et al. (2019)	E-MTAB-6798	ERR2588559	Mus musculus	kidney	Late embryo	Bdnf	long_3UTR	Mouse	0.403458
Cardoso-Moreira et al. (2019)	E-MTAB-6798	ERR2588560	Mus musculus	kidney	Late embryo	Bdnf	long_3UTR	Mouse	0.270173
Cardoso-Moreira et al. (2019)	E-MTAB-6798	ERR2588561	Mus musculus	liver	Late embryo	Bdnf	long_3UTR	Mouse	0.240154
Cardoso-Moreira et al. (2019)	E-MTAB-6798	ERR2588562	Mus musculus	liver	Late embryo	Bdnf	long_3UTR	Mouse	0.360231
Cardoso-Moreira et al. (2019)	E-MTAB-6798	ERR2588563	Mus musculus	liver	Late embryo	Bdnf	long_3UTR	Mouse	0.360231
Cardoso-Moreira et al. (2019)	E-MTAB-6798	ERR2588565	Mus musculus	ovary	Late embryo	Bdnf	long_3UTR	Mouse	0.491223
Cardoso-Moreira et al. (2019)	E-MTAB-6798	ERR2588567	Mus musculus	testis	Late embryo	Bdnf	long_3UTR	Mouse	0.465298
Cardoso-Moreira et al. (2019)	E-MTAB-6798	ERR2588572	Mus musculus	heart	Postnatal	Bdnf	long_3UTR	Mouse	0.540346
Cardoso-Moreira et al. (2019)	E-MTAB-6798	ERR2588573	Mus musculus	heart	Postnatal	Bdnf	long_3UTR	Mouse	0.600384
Cardoso-Moreira et al. (2019)	E-MTAB-6798	ERR2588574	Mus musculus	heart	Postnatal	Bdnf	long_3UTR	Mouse	0.630403
Cardoso-Moreira et al. (2019)	E-MTAB-6798	ERR2588575	Mus musculus	heart	Postnatal	Bdnf	long_3UTR	Mouse	0.415651
Cardoso-Moreira et al. (2019)	E-MTAB-6798	ERR2588580	Mus musculus	kidney	Postnatal	Bdnf	long_3UTR	Mouse	0.343077
Cardoso-Moreira et al. (2019)	E-MTAB-6798	ERR2588581	Mus musculus	kidney	Postnatal	Bdnf	long_3UTR	Mouse	0.294734
Cardoso-Moreira et al. (2019)	E-MTAB-6798	ERR2588582	Mus musculus	kidney	Postnatal	Bdnf	long_3UTR	Mouse	0.305512
Cardoso-Moreira et al. (2019)	E-MTAB-6798	ERR2588583	Mus musculus	kidney	Postnatal	Bdnf	long_3UTR	Mouse	0.310544
Cardoso-Moreira et al. (2019)	E-MTAB-6798	ERR2588584	Mus musculus	liver	Postnatal	Bdnf	long_3UTR	Mouse	0.0900576
Cardoso-Moreira et al. (2019)	E-MTAB-6798	ERR2588585	Mus musculus	liver	Postnatal	Bdnf	long_3UTR	Mouse	0.180115
Cardoso-Moreira et al. (2019)	E-MTAB-6798	ERR2588586	Mus musculus	liver	Postnatal	Bdnf	long_3UTR	Mouse	0.240154
Cardoso-Moreira et al. (2019)	E-MTAB-6798	ERR2588587	Mus musculus	liver	Postnatal	Bdnf	long_3UTR	Mouse	0.360231
Cardoso-Moreira et al. (2019)	E-MTAB-6798	ERR2588588	Mus musculus	ovary	Postnatal	Bdnf	long_3UTR	Mouse	0.360231
Cardoso-Moreira et al. (2019)	E-MTAB-6798	ERR2588589	Mus musculus	ovary	Postnatal	Bdnf	long_3UTR	Mouse	0.360231
Cardoso-Moreira et al. (2019)	E-MTAB-6798	ERR2588590	Mus musculus	testis	Postnatal	Bdnf	long_3UTR	Mouse	0.441573
Cardoso-Moreira et al. (2019)	E-MTAB-6798	ERR2588591	Mus musculus	testis	Postnatal	Bdnf	long_3UTR	Mouse	0.441573
Cardoso-Moreira et al. (2019)	E-MTAB-6798	ERR2588596	Mus musculus	heart	Postnatal	Bdnf	long_3UTR	Mouse	0.344568
Cardoso-Moreira et al. (2019)	E-MTAB-6798	ERR2588597	Mus musculus	heart	Postnatal	Bdnf	long_3UTR	Mouse	0.458475
Cardoso-Moreira et al. (2019)	E-MTAB-6798	ERR2588598	Mus musculus	heart	Postnatal	Bdnf	long_3UTR	Mouse	0.422339
Cardoso-Moreira et al. (2019)	E-MTAB-6798	ERR2588599	Mus musculus	heart	Postnatal	Bdnf	long_3UTR	Mouse	0.609621
Cardoso-Moreira et al. (2019)	E-MTAB-6798	ERR2588603	Mus musculus	kidney	Postnatal	Bdnf	long_3UTR	Mouse	0.294734
Cardoso-Moreira et al. (2019)	E-MTAB-6798	ERR2588604	Mus musculus	kidney	Postnatal	Bdnf	long_3UTR	Mouse	0.292687
Cardoso-Moreira et al. (2019)	E-MTAB-6798	ERR2588605	Mus musculus	kidney	Postnatal	Bdnf	long_3UTR	Mouse	0.427774
Cardoso-Moreira et al. (2019)	E-MTAB-6798	ERR2588606	Mus musculus	kidney	Postnatal	Bdnf	long_3UTR	Mouse	0.440282
Cardoso-Moreira et al. (2019)	E-MTAB-6798	ERR2588607	Mus musculus	liver	Postnatal	Bdnf	long_3UTR	Mouse	0.432277
Cardoso-Moreira et al. (2019)	E-MTAB-6798	ERR2588608	Mus musculus	liver	Postnatal	Bdnf	long_3UTR	Mouse	0.360231
Cardoso-Moreira et al. (2019)	E-MTAB-6798	ERR2588609	Mus musculus	liver	Postnatal	Bdnf	long_3UTR	Mouse	0.540346
Cardoso-Moreira et al. (2019)	E-MTAB-6798	ERR2588610	Mus musculus	liver	Postnatal	Bdnf	long_3UTR	Mouse	0.154385
Cardoso-Moreira et al. (2019)	E-MTAB-6798	ERR2588611	Mus musculus	ovary	Postnatal	Bdnf	long_3UTR	Mouse	0.638591
Cardoso-Moreira et al. (2019)	E-MTAB-6798	ERR2588612	Mus musculus	ovary	Postnatal	Bdnf	long_3UTR	Mouse	0.336215
Cardoso-Moreira et al. (2019)	E-MTAB-6798	ERR2588613	Mus musculus	testis	Postnatal	Bdnf	long_3UTR	Mouse	0.720461
Cardoso-Moreira et al. (2019)	E-MTAB-6798	ERR2588619	Mus musculus	heart	Adolescent	Bdnf	long_3UTR	Mouse	0.428846
Cardoso-Moreira et al. (2019)	E-MTAB-6798	ERR2588620	Mus musculus	heart	Adolescent	Bdnf	long_3UTR	Mouse	0.609621
Cardoso-Moreira et al. (2019)	E-MTAB-6798	ERR2588621	Mus musculus	heart	Adolescent	Bdnf	long_3UTR	Mouse	0.376605
Cardoso-Moreira et al. (2019)	E-MTAB-6798	ERR2588622	Mus musculus	heart	Adolescent	Bdnf	long_3UTR	Mouse	0.406927
Cardoso-Moreira et al. (2019)	E-MTAB-6798	ERR2588627	Mus musculus	kidney	Adolescent	Bdnf	long_3UTR	Mouse	0.257308
Cardoso-Moreira et al. (2019)	E-MTAB-6798	ERR2588628	Mus musculus	kidney	Adolescent	Bdnf	long_3UTR	Mouse	0.392979
Cardoso-Moreira et al. (2019)	E-MTAB-6798	ERR2588629	Mus musculus	kidney	Adolescent	Bdnf	long_3UTR	Mouse	0.241734
Cardoso-Moreira et al. (2019)	E-MTAB-6798	ERR2588630	Mus musculus	kidney	Adolescent	Bdnf	long_3UTR	Mouse	0.352313
Cardoso-Moreira et al. (2019)	E-MTAB-6798	ERR2588631	Mus musculus	liver	Adolescent	Bdnf	long_3UTR	Mouse	0.180115
Cardoso-Moreira et al. (2019)	E-MTAB-6798	ERR2588632	Mus musculus	liver	Adolescent	Bdnf	long_3UTR	Mouse	0.240154
Cardoso-Moreira et al. (2019)	E-MTAB-6798	ERR2588633	Mus musculus	liver	Adolescent	Bdnf	long_3UTR	Mouse	0.480307
Cardoso-Moreira et al. (2019)	E-MTAB-6798	ERR2588634	Mus musculus	liver	Adolescent	Bdnf	long_3UTR	Mouse	0.450288
Cardoso-Moreira et al. (2019)	E-MTAB-6798	ERR2588635	Mus musculus	ovary	Adolescent	Bdnf	long_3UTR	Mouse	0.514615
Cardoso-Moreira et al. (2019)	E-MTAB-6798	ERR2588636	Mus musculus	ovary	Adolescent	Bdnf	long_3UTR	Mouse	0.450288
Cardoso-Moreira et al. (2019)	E-MTAB-6798	ERR2588637	Mus musculus	testis	Adolescent	Bdnf	long_3UTR	Mouse	0
Cardoso-Moreira et al. (2019)	E-MTAB-6798	ERR2588638	Mus musculus	testis	Adolescent	Bdnf	long_3UTR	Mouse	0.360231
Cardoso-Moreira et al. (2019)	E-MTAB-6798	ERR2588643	Mus musculus	heart	Postnatal	Bdnf	long_3UTR	Mouse	0.720461
Cardoso-Moreira et al. (2019)	E-MTAB-6798	ERR2588644	Mus musculus	heart	Postnatal	Bdnf	long_3UTR	Mouse	0.540346
Cardoso-Moreira et al. (2019)	E-MTAB-6798	ERR2588645	Mus musculus	heart	Postnatal	Bdnf	long_3UTR	Mouse	0.600384
Cardoso-Moreira et al. (2019)	E-MTAB-6798	ERR2588646	Mus musculus	heart	Postnatal	Bdnf	long_3UTR	Mouse	0.315202
Cardoso-Moreira et al. (2019)	E-MTAB-6798	ERR2588651	Mus musculus	kidney	Postnatal	Bdnf	long_3UTR	Mouse	0.135086
Cardoso-Moreira et al. (2019)	E-MTAB-6798	ERR2588652	Mus musculus	kidney	Postnatal	Bdnf	long_3UTR	Mouse	0.210134
Cardoso-Moreira et al. (2019)	E-MTAB-6798	ERR2588654	Mus musculus	kidney	Postnatal	Bdnf	long_3UTR	Mouse	0.294734
Cardoso-Moreira et al. (2019)	E-MTAB-6798	ERR2588655	Mus musculus	liver	Postnatal	Bdnf	long_3UTR	Mouse	0.504323
Cardoso-Moreira et al. (2019)	E-MTAB-6798	ERR2588656	Mus musculus	liver	Postnatal	Bdnf	long_3UTR	Mouse	0
Cardoso-Moreira et al. (2019)	E-MTAB-6798	ERR2588657	Mus musculus	liver	Postnatal	Bdnf	long_3UTR	Mouse	0.240154
Cardoso-Moreira et al. (2019)	E-MTAB-6798	ERR2588658	Mus musculus	liver	Postnatal	Bdnf	long_3UTR	Mouse	0.180115
Cardoso-Moreira et al. (2019)	E-MTAB-6798	ERR2588659	Mus musculus	ovary	Postnatal	Bdnf	long_3UTR	Mouse	0.630403
Cardoso-Moreira et al. (2019)	E-MTAB-6798	ERR2588660	Mus musculus	ovary	Postnatal	Bdnf	long_3UTR	Mouse	0.180115
Cardoso-Moreira et al. (2019)	E-MTAB-6798	ERR2588661	Mus musculus	testis	Postnatal	Bdnf	long_3UTR	Mouse	0.444991
Cardoso-Moreira et al. (2019)	E-MTAB-6798	ERR2588662	Mus musculus	testis	Postnatal	Bdnf	long_3UTR	Mouse	0.411692
Cardoso-Moreira et al. (2019)	E-MTAB-6798	ERR2588667	Mus musculus	heart	Adult	Bdnf	long_3UTR	Mouse	0.270173
Cardoso-Moreira et al. (2019)	E-MTAB-6798	ERR2588668	Mus musculus	heart	Adult	Bdnf	long_3UTR	Mouse	0.432277
Cardoso-Moreira et al. (2019)	E-MTAB-6798	ERR2588669	Mus musculus	heart	Adult	Bdnf	long_3UTR	Mouse	0.4281
Cardoso-Moreira et al. (2019)	E-MTAB-6798	ERR2588670	Mus musculus	heart	Adult	Bdnf	long_3UTR	Mouse	0.406476
Cardoso-Moreira et al. (2019)	E-MTAB-6798	ERR2588675	Mus musculus	kidney	Adult	Bdnf	long_3UTR	Mouse	0.391555
Cardoso-Moreira et al. (2019)	E-MTAB-6798	ERR2588676	Mus musculus	kidney	Adult	Bdnf	long_3UTR	Mouse	0.375513
Cardoso-Moreira et al. (2019)	E-MTAB-6798	ERR2588677	Mus musculus	kidney	Adult	Bdnf	long_3UTR	Mouse	0.336737
Cardoso-Moreira et al. (2019)	E-MTAB-6798	ERR2588678	Mus musculus	kidney	Adult	Bdnf	long_3UTR	Mouse	0.327482
Cardoso-Moreira et al. (2019)	E-MTAB-6798	ERR2588679	Mus musculus	liver	Adult	Bdnf	long_3UTR	Mouse	0.360231
Cardoso-Moreira et al. (2019)	E-MTAB-6798	ERR2588680	Mus musculus	liver	Adult	Bdnf	long_3UTR	Mouse	0.205846
Cardoso-Moreira et al. (2019)	E-MTAB-6798	ERR2588681	Mus musculus	liver	Adult	Bdnf	long_3UTR	Mouse	0.315202
Cardoso-Moreira et al. (2019)	E-MTAB-6798	ERR2588682	Mus musculus	liver	Adult	Bdnf	long_3UTR	Mouse	0
Cardoso-Moreira et al. (2019)	E-MTAB-6798	ERR2588683	Mus musculus	ovary	Adult	Bdnf	long_3UTR	Mouse	0.414265
Cardoso-Moreira et al. (2019)	E-MTAB-6798	ERR2588684	Mus musculus	ovary	Adult	Bdnf	long_3UTR	Mouse	0.220141

## Sheet: Mouse UTR count means
Tissue	Age	Exon	Organism2	N	Norm_CPM	SEM
heart	Embryo	long_3UTR	Mouse	16	0.400292	0.0411484
heart	Late embryo	long_3UTR	Mouse	13	0.408633	0.0608051
heart	Postnatal	long_3UTR	Mouse	12	0.516515	0.0359862
heart	Adolescent	long_3UTR	Mouse	4	0.4555	0.0524782
heart	Adult	long_3UTR	Mouse	4	0.384256	0.0384458
liver	Embryo	long_3UTR	Mouse	19	0.486585	0.0429046
liver	Late embryo	long_3UTR	Mouse	11	0.25107	0.0816884
liver	Postnatal	long_3UTR	Mouse	12	0.273532	0.0482298
liver	Adolescent	long_3UTR	Mouse	4	0.337716	0.0749228
liver	Adult	long_3UTR	Mouse	4	0.22032	0.0802745
kidney	Embryo	long_3UTR	Mouse	14	0.446561	0.063895
kidney	Late embryo	long_3UTR	Mouse	15	0.43401	0.060852
kidney	Postnatal	long_3UTR	Mouse	11	0.304482	0.0257947
kidney	Adolescent	long_3UTR	Mouse	4	0.311083	0.0366379
kidney	Adult	long_3UTR	Mouse	4	0.357822	0.0153187
testis	Embryo	long_3UTR	Mouse	10	0.519607	0.0678781
testis	Late embryo	long_3UTR	Mouse	7	0.417192	0.0404963
testis	Postnatal	long_3UTR	Mouse	5	0.492058	0.0574193
testis	Adolescent	long_3UTR	Mouse	2	0.180115	0.180115
ovary	Embryo	long_3UTR	Mouse	10	0.475908	0.0353915
ovary	Late embryo	long_3UTR	Mouse	7	0.475395	0.0631702
ovary	Postnatal	long_3UTR	Mouse	6	0.417631	0.0738754
ovary	Adolescent	long_3UTR	Mouse	2	0.482452	0.0321634
ovary	Adult	long_3UTR	Mouse	2	0.317203	0.0970621

## Sheet: Rat UTR counts
Data origin	Accession nr.	Run_ID	Organism	Tissue	Age	Gene	Exon	Organism2	Norm_CPM
Cardoso-Moreira et al. (2019)	E-MTAB-6811	ERR2592346	Rattus norvegicus	heart	Embryo	Bdnf	long_3UTR	Rat	0.117869
Cardoso-Moreira et al. (2019)	E-MTAB-6811	ERR2592348	Rattus norvegicus	heart	Embryo	Bdnf	long_3UTR	Rat	0.176803
Cardoso-Moreira et al. (2019)	E-MTAB-6811	ERR2592350	Rattus norvegicus	heart	Embryo	Bdnf	long_3UTR	Rat	0.825083
Cardoso-Moreira et al. (2019)	E-MTAB-6811	ERR2592352	Rattus norvegicus	heart	Embryo	Bdnf	long_3UTR	Rat	0.353607
Cardoso-Moreira et al. (2019)	E-MTAB-6811	ERR2592354	Rattus norvegicus	testis	Embryo	Bdnf	long_3UTR	Rat	0.522723
Cardoso-Moreira et al. (2019)	E-MTAB-6811	ERR2592356	Rattus norvegicus	testis	Embryo	Bdnf	long_3UTR	Rat	0.265205
Cardoso-Moreira et al. (2019)	E-MTAB-6811	ERR2592357	Rattus norvegicus	liver	Embryo	Bdnf	long_3UTR	Rat	0.258405
Cardoso-Moreira et al. (2019)	E-MTAB-6811	ERR2592358	Rattus norvegicus	heart	Embryo	Bdnf	long_3UTR	Rat	0.353607
Cardoso-Moreira et al. (2019)	E-MTAB-6811	ERR2592359	Rattus norvegicus	liver	Embryo	Bdnf	long_3UTR	Rat	0.339463
Cardoso-Moreira et al. (2019)	E-MTAB-6811	ERR2592360	Rattus norvegicus	heart	Embryo	Bdnf	long_3UTR	Rat	0.942951
Cardoso-Moreira et al. (2019)	E-MTAB-6811	ERR2592362	Rattus norvegicus	ovary	Embryo	Bdnf	long_3UTR	Rat	0.589345
Cardoso-Moreira et al. (2019)	E-MTAB-6811	ERR2592363	Rattus norvegicus	heart	Embryo	Bdnf	long_3UTR	Rat	0.707214
Cardoso-Moreira et al. (2019)	E-MTAB-6811	ERR2592364	Rattus norvegicus	liver	Embryo	Bdnf	long_3UTR	Rat	0.600464
Cardoso-Moreira et al. (2019)	E-MTAB-6811	ERR2592366	Rattus norvegicus	ovary	Embryo	Bdnf	long_3UTR	Rat	0.450849
Cardoso-Moreira et al. (2019)	E-MTAB-6811	ERR2592367	Rattus norvegicus	heart	Embryo	Bdnf	long_3UTR	Rat	0.252576
Cardoso-Moreira et al. (2019)	E-MTAB-6811	ERR2592368	Rattus norvegicus	liver	Embryo	Bdnf	long_3UTR	Rat	0.332806
Cardoso-Moreira et al. (2019)	E-MTAB-6811	ERR2592370	Rattus norvegicus	heart	Embryo	Bdnf	long_3UTR	Rat	0.550055
Cardoso-Moreira et al. (2019)	E-MTAB-6811	ERR2592371	Rattus norvegicus	liver	Embryo	Bdnf	long_3UTR	Rat	0.675068
Cardoso-Moreira et al. (2019)	E-MTAB-6811	ERR2592372	Rattus norvegicus	ovary	Embryo	Bdnf	long_3UTR	Rat	0.280447
Cardoso-Moreira et al. (2019)	E-MTAB-6811	ERR2592374	Rattus norvegicus	heart	Embryo	Bdnf	long_3UTR	Rat	0.294672
Cardoso-Moreira et al. (2019)	E-MTAB-6811	ERR2592375	Rattus norvegicus	liver	Embryo	Bdnf	long_3UTR	Rat	0.383074
Cardoso-Moreira et al. (2019)	E-MTAB-6811	ERR2592376	Rattus norvegicus	testis	Embryo	Bdnf	long_3UTR	Rat	0.475762
Cardoso-Moreira et al. (2019)	E-MTAB-6811	ERR2592377	Rattus norvegicus	heart	Embryo	Bdnf	long_3UTR	Rat	0.442008
Cardoso-Moreira et al. (2019)	E-MTAB-6811	ERR2592378	Rattus norvegicus	ovary	Embryo	Bdnf	long_3UTR	Rat	0.332176
Cardoso-Moreira et al. (2019)	E-MTAB-6811	ERR2592380	Rattus norvegicus	liver	Embryo	Bdnf	long_3UTR	Rat	0.634054
Cardoso-Moreira et al. (2019)	E-MTAB-6811	ERR2592381	Rattus norvegicus	liver	Embryo	Bdnf	long_3UTR	Rat	0.49505
Cardoso-Moreira et al. (2019)	E-MTAB-6811	ERR2592382	Rattus norvegicus	testis	Embryo	Bdnf	long_3UTR	Rat	0.53041
Cardoso-Moreira et al. (2019)	E-MTAB-6811	ERR2592384	Rattus norvegicus	heart	Embryo	Bdnf	long_3UTR	Rat	0.53041
Cardoso-Moreira et al. (2019)	E-MTAB-6811	ERR2592386	Rattus norvegicus	heart	Embryo	Bdnf	long_3UTR	Rat	0.101031
Cardoso-Moreira et al. (2019)	E-MTAB-6811	ERR2592387	Rattus norvegicus	liver	Embryo	Bdnf	long_3UTR	Rat	0.53041
Cardoso-Moreira et al. (2019)	E-MTAB-6811	ERR2592388	Rattus norvegicus	ovary	Embryo	Bdnf	long_3UTR	Rat	0.646842
Cardoso-Moreira et al. (2019)	E-MTAB-6811	ERR2592390	Rattus norvegicus	heart	Embryo	Bdnf	long_3UTR	Rat	0.707214
Cardoso-Moreira et al. (2019)	E-MTAB-6811	ERR2592391	Rattus norvegicus	liver	Embryo	Bdnf	long_3UTR	Rat	0.471476
Cardoso-Moreira et al. (2019)	E-MTAB-6811	ERR2592392	Rattus norvegicus	ovary	Embryo	Bdnf	long_3UTR	Rat	0.338233
Cardoso-Moreira et al. (2019)	E-MTAB-6811	ERR2592394	Rattus norvegicus	heart	Embryo	Bdnf	long_3UTR	Rat	0.777935
Cardoso-Moreira et al. (2019)	E-MTAB-6811	ERR2592395	Rattus norvegicus	liver	Embryo	Bdnf	long_3UTR	Rat	0.518623
Cardoso-Moreira et al. (2019)	E-MTAB-6811	ERR2592396	Rattus norvegicus	testis	Embryo	Bdnf	long_3UTR	Rat	0.362447
Cardoso-Moreira et al. (2019)	E-MTAB-6811	ERR2592398	Rattus norvegicus	heart	Embryo	Bdnf	long_3UTR	Rat	0.321461
Cardoso-Moreira et al. (2019)	E-MTAB-6811	ERR2592399	Rattus norvegicus	liver	Embryo	Bdnf	long_3UTR	Rat	0.289315
Cardoso-Moreira et al. (2019)	E-MTAB-6811	ERR2592400	Rattus norvegicus	testis	Embryo	Bdnf	long_3UTR	Rat	0.435208
Cardoso-Moreira et al. (2019)	E-MTAB-6811	ERR2592408	Rattus norvegicus	testis	Embryo	Bdnf	long_3UTR	Rat	0.601132
Cardoso-Moreira et al. (2019)	E-MTAB-6811	ERR2592409	Rattus norvegicus	liver	Embryo	Bdnf	long_3UTR	Rat	0.202061
Cardoso-Moreira et al. (2019)	E-MTAB-6811	ERR2592410	Rattus norvegicus	liver	Embryo	Bdnf	long_3UTR	Rat	0.471476
Cardoso-Moreira et al. (2019)	E-MTAB-6811	ERR2592411	Rattus norvegicus	liver	Embryo	Bdnf	long_3UTR	Rat	0.49505
Cardoso-Moreira et al. (2019)	E-MTAB-6811	ERR2592412	Rattus norvegicus	liver	Embryo	Bdnf	long_3UTR	Rat	0
Cardoso-Moreira et al. (2019)	E-MTAB-6811	ERR2592414	Rattus norvegicus	heart	Embryo	Bdnf	long_3UTR	Rat	0.353607
Cardoso-Moreira et al. (2019)	E-MTAB-6811	ERR2592416	Rattus norvegicus	heart	Embryo	Bdnf	long_3UTR	Rat	0.190404
Cardoso-Moreira et al. (2019)	E-MTAB-6811	ERR2592418	Rattus norvegicus	heart	Embryo	Bdnf	long_3UTR	Rat	0.482191
Cardoso-Moreira et al. (2019)	E-MTAB-6811	ERR2592419	Rattus norvegicus	testis	Embryo	Bdnf	long_3UTR	Rat	0.235738
Cardoso-Moreira et al. (2019)	E-MTAB-6811	ERR2592421	Rattus norvegicus	heart	Embryo	Bdnf	long_3UTR	Rat	0.221004
Cardoso-Moreira et al. (2019)	E-MTAB-6811	ERR2592422	Rattus norvegicus	ovary	Embryo	Bdnf	long_3UTR	Rat	0.353607
Cardoso-Moreira et al. (2019)	E-MTAB-6811	ERR2592423	Rattus norvegicus	kidney	Embryo	Bdnf	long_3UTR	Rat	0.309406
Cardoso-Moreira et al. (2019)	E-MTAB-6811	ERR2592424	Rattus norvegicus	kidney	Embryo	Bdnf	long_3UTR	Rat	0.909275
Cardoso-Moreira et al. (2019)	E-MTAB-6811	ERR2592431	Rattus norvegicus	kidney	Embryo	Bdnf	long_3UTR	Rat	0.328349
Cardoso-Moreira et al. (2019)	E-MTAB-6811	ERR2592434	Rattus norvegicus	kidney	Embryo	Bdnf	long_3UTR	Rat	0.68364
Cardoso-Moreira et al. (2019)	E-MTAB-6811	ERR2592435	Rattus norvegicus	testis	Embryo	Bdnf	long_3UTR	Rat	0.285167
Cardoso-Moreira et al. (2019)	E-MTAB-6811	ERR2592436	Rattus norvegicus	ovary	Embryo	Bdnf	long_3UTR	Rat	0.53041
Cardoso-Moreira et al. (2019)	E-MTAB-6811	ERR2592437	Rattus norvegicus	liver	Embryo	Bdnf	long_3UTR	Rat	0.589345
Cardoso-Moreira et al. (2019)	E-MTAB-6811	ERR2592439	Rattus norvegicus	liver	Embryo	Bdnf	long_3UTR	Rat	0.471476
Cardoso-Moreira et al. (2019)	E-MTAB-6811	ERR2592441	Rattus norvegicus	heart	Embryo	Bdnf	long_3UTR	Rat	0.766148
Cardoso-Moreira et al. (2019)	E-MTAB-6811	ERR2592443	Rattus norvegicus	heart	Embryo	Bdnf	long_3UTR	Rat	0.618812
Cardoso-Moreira et al. (2019)	E-MTAB-6811	ERR2592444	Rattus norvegicus	kidney	Embryo	Bdnf	long_3UTR	Rat	0.378864
Cardoso-Moreira et al. (2019)	E-MTAB-6811	ERR2592445	Rattus norvegicus	testis	Embryo	Bdnf	long_3UTR	Rat	0.277834
Cardoso-Moreira et al. (2019)	E-MTAB-6811	ERR2592447	Rattus norvegicus	heart	Embryo	Bdnf	long_3UTR	Rat	0.53041
Cardoso-Moreira et al. (2019)	E-MTAB-6811	ERR2592448	Rattus norvegicus	kidney	Embryo	Bdnf	long_3UTR	Rat	0.316385
Cardoso-Moreira et al. (2019)	E-MTAB-6811	ERR2592450	Rattus norvegicus	heart	Embryo	Bdnf	long_3UTR	Rat	0.53041
Cardoso-Moreira et al. (2019)	E-MTAB-6811	ERR2592451	Rattus norvegicus	kidney	Embryo	Bdnf	long_3UTR	Rat	0.51273
Cardoso-Moreira et al. (2019)	E-MTAB-6811	ERR2592452	Rattus norvegicus	ovary	Embryo	Bdnf	long_3UTR	Rat	0.397808
Cardoso-Moreira et al. (2019)	E-MTAB-6811	ERR2592453	Rattus norvegicus	liver	Embryo	Bdnf	long_3UTR	Rat	0.176803
Cardoso-Moreira et al. (2019)	E-MTAB-6811	ERR2592462	Rattus norvegicus	kidney	Embryo	Bdnf	long_3UTR	Rat	0.788815
Cardoso-Moreira et al. (2019)	E-MTAB-6811	ERR2592463	Rattus norvegicus	testis	Late embryo	Bdnf	long_3UTR	Rat	0.421608
Cardoso-Moreira et al. (2019)	E-MTAB-6811	ERR2592464	Rattus norvegicus	liver	Late embryo	Bdnf	long_3UTR	Rat	0
Cardoso-Moreira et al. (2019)	E-MTAB-6811	ERR2592465	Rattus norvegicus	liver	Late embryo	Bdnf	long_3UTR	Rat	0.53041
Cardoso-Moreira et al. (2019)	E-MTAB-6811	ERR2592466	Rattus norvegicus	liver	Late embryo	Bdnf	long_3UTR	Rat	0.471476
Cardoso-Moreira et al. (2019)	E-MTAB-6811	ERR2592467	Rattus norvegicus	liver	Late embryo	Bdnf	long_3UTR	Rat	0.707214
Cardoso-Moreira et al. (2019)	E-MTAB-6811	ERR2592468	Rattus norvegicus	testis	Late embryo	Bdnf	long_3UTR	Rat	0.580925
Cardoso-Moreira et al. (2019)	E-MTAB-6811	ERR2592473	Rattus norvegicus	ovary	Late embryo	Bdnf	long_3UTR	Rat	0.426408
Cardoso-Moreira et al. (2019)	E-MTAB-6811	ERR2592478	Rattus norvegicus	ovary	Late embryo	Bdnf	long_3UTR	Rat	0.400754
Cardoso-Moreira et al. (2019)	E-MTAB-6811	ERR2592479	Rattus norvegicus	heart	Late embryo	Bdnf	long_3UTR	Rat	0.147336
Cardoso-Moreira et al. (2019)	E-MTAB-6811	ERR2592480	Rattus norvegicus	heart	Late embryo	Bdnf	long_3UTR	Rat	0.777935
Cardoso-Moreira et al. (2019)	E-MTAB-6811	ERR2592481	Rattus norvegicus	kidney	Late embryo	Bdnf	long_3UTR	Rat	0.546483
Cardoso-Moreira et al. (2019)	E-MTAB-6811	ERR2592482	Rattus norvegicus	heart	Late embryo	Bdnf	long_3UTR	Rat	0.176803
Cardoso-Moreira et al. (2019)	E-MTAB-6811	ERR2592483	Rattus norvegicus	kidney	Late embryo	Bdnf	long_3UTR	Rat	0.478409
Cardoso-Moreira et al. (2019)	E-MTAB-6811	ERR2592484	Rattus norvegicus	heart	Late embryo	Bdnf	long_3UTR	Rat	0.565771
Cardoso-Moreira et al. (2019)	E-MTAB-6811	ERR2592485	Rattus norvegicus	kidney	Late embryo	Bdnf	long_3UTR	Rat	0.416008
Cardoso-Moreira et al. (2019)	E-MTAB-6811	ERR2592491	Rattus norvegicus	testis	Late embryo	Bdnf	long_3UTR	Rat	0.290463
Cardoso-Moreira et al. (2019)	E-MTAB-6811	ERR2592492	Rattus norvegicus	liver	Late embryo	Bdnf	long_3UTR	Rat	0.707214
Cardoso-Moreira et al. (2019)	E-MTAB-6811	ERR2592493	Rattus norvegicus	liver	Late embryo	Bdnf	long_3UTR	Rat	1.06082
Cardoso-Moreira et al. (2019)	E-MTAB-6811	ERR2592495	Rattus norvegicus	liver	Late embryo	Bdnf	long_3UTR	Rat	0
Cardoso-Moreira et al. (2019)	E-MTAB-6811	ERR2592496	Rattus norvegicus	heart	Late embryo	Bdnf	long_3UTR	Rat	0.141443
Cardoso-Moreira et al. (2019)	E-MTAB-6811	ERR2592497	Rattus norvegicus	ovary	Late embryo	Bdnf	long_3UTR	Rat	0.771506
Cardoso-Moreira et al. (2019)	E-MTAB-6811	ERR2592498	Rattus norvegicus	heart	Late embryo	Bdnf	long_3UTR	Rat	0.353607
Cardoso-Moreira et al. (2019)	E-MTAB-6811	ERR2592499	Rattus norvegicus	kidney	Late embryo	Bdnf	long_3UTR	Rat	0.505153
Cardoso-Moreira et al. (2019)	E-MTAB-6811	ERR2592500	Rattus norvegicus	heart	Late embryo	Bdnf	long_3UTR	Rat	0.353607
Cardoso-Moreira et al. (2019)	E-MTAB-6811	ERR2592501	Rattus norvegicus	kidney	Late embryo	Bdnf	long_3UTR	Rat	0.681956
Cardoso-Moreira et al. (2019)	E-MTAB-6811	ERR2592502	Rattus norvegicus	testis	Late embryo	Bdnf	long_3UTR	Rat	0.383074
Cardoso-Moreira et al. (2019)	E-MTAB-6811	ERR2592503	Rattus norvegicus	kidney	Late embryo	Bdnf	long_3UTR	Rat	0.365013
Cardoso-Moreira et al. (2019)	E-MTAB-6811	ERR2592504	Rattus norvegicus	heart	Late embryo	Bdnf	long_3UTR	Rat	0.353607
Cardoso-Moreira et al. (2019)	E-MTAB-6811	ERR2592509	Rattus norvegicus	ovary	Late embryo	Bdnf	long_3UTR	Rat	0.598411
Cardoso-Moreira et al. (2019)	E-MTAB-6811	ERR2592510	Rattus norvegicus	heart	Late embryo	Bdnf	long_3UTR	Rat	0.235738
Cardoso-Moreira et al. (2019)	E-MTAB-6811	ERR2592512	Rattus norvegicus	kidney	Late embryo	Bdnf	long_3UTR	Rat	0.832016
Cardoso-Moreira et al. (2019)	E-MTAB-6811	ERR2592523	Rattus norvegicus	testis	Late embryo	Bdnf	long_3UTR	Rat	0.388967
Cardoso-Moreira et al. (2019)	E-MTAB-6811	ERR2592524	Rattus norvegicus	heart	Late embryo	Bdnf	long_3UTR	Rat	0.314317
Cardoso-Moreira et al. (2019)	E-MTAB-6811	ERR2592525	Rattus norvegicus	heart	Late embryo	Bdnf	long_3UTR	Rat	0.380807
Cardoso-Moreira et al. (2019)	E-MTAB-6811	ERR2592526	Rattus norvegicus	heart	Late embryo	Bdnf	long_3UTR	Rat	0.353607
Cardoso-Moreira et al. (2019)	E-MTAB-6811	ERR2592527	Rattus norvegicus	ovary	Late embryo	Bdnf	long_3UTR	Rat	0.309406
Cardoso-Moreira et al. (2019)	E-MTAB-6811	ERR2592528	Rattus norvegicus	kidney	Late embryo	Bdnf	long_3UTR	Rat	0.612918
Cardoso-Moreira et al. (2019)	E-MTAB-6811	ERR2592529	Rattus norvegicus	testis	Late embryo	Bdnf	long_3UTR	Rat	0.269415
Cardoso-Moreira et al. (2019)	E-MTAB-6811	ERR2592530	Rattus norvegicus	heart	Late embryo	Bdnf	long_3UTR	Rat	0.353607
Cardoso-Moreira et al. (2019)	E-MTAB-6811	ERR2592531	Rattus norvegicus	kidney	Late embryo	Bdnf	long_3UTR	Rat	0.436115
Cardoso-Moreira et al. (2019)	E-MTAB-6811	ERR2592532	Rattus norvegicus	kidney	Late embryo	Bdnf	long_3UTR	Rat	0.53041
Cardoso-Moreira et al. (2019)	E-MTAB-6811	ERR2592533	Rattus norvegicus	kidney	Late embryo	Bdnf	long_3UTR	Rat	0.252576
Cardoso-Moreira et al. (2019)	E-MTAB-6811	ERR2592534	Rattus norvegicus	ovary	Late embryo	Bdnf	long_3UTR	Rat	0.870417
Cardoso-Moreira et al. (2019)	E-MTAB-6811	ERR2592535	Rattus norvegicus	liver	Late embryo	Bdnf	long_3UTR	Rat	0.353607
Cardoso-Moreira et al. (2019)	E-MTAB-6811	ERR2592537	Rattus norvegicus	liver	Late embryo	Bdnf	long_3UTR	Rat	0
Cardoso-Moreira et al. (2019)	E-MTAB-6811	ERR2592538	Rattus norvegicus	liver	Late embryo	Bdnf	long_3UTR	Rat	0.176803
Cardoso-Moreira et al. (2019)	E-MTAB-6811	ERR2592543	Rattus norvegicus	ovary	Late embryo	Bdnf	long_3UTR	Rat	0.387284
Cardoso-Moreira et al. (2019)	E-MTAB-6811	ERR2592544	Rattus norvegicus	testis	Late embryo	Bdnf	long_3UTR	Rat	0.16073
Cardoso-Moreira et al. (2019)	E-MTAB-6811	ERR2592545	Rattus norvegicus	heart	Late embryo	Bdnf	long_3UTR	Rat	0.32414
Cardoso-Moreira et al. (2019)	E-MTAB-6811	ERR2592546	Rattus norvegicus	heart	Late embryo	Bdnf	long_3UTR	Rat	0.202061
Cardoso-Moreira et al. (2019)	E-MTAB-6811	ERR2592552	Rattus norvegicus	kidney	Late embryo	Bdnf	long_3UTR	Rat	0.239205
Cardoso-Moreira et al. (2019)	E-MTAB-6811	ERR2592553	Rattus norvegicus	kidney	Late embryo	Bdnf	long_3UTR	Rat	0.370054
Cardoso-Moreira et al. (2019)	E-MTAB-6811	ERR2592554	Rattus norvegicus	kidney	Late embryo	Bdnf	long_3UTR	Rat	0.496733
Cardoso-Moreira et al. (2019)	E-MTAB-6811	ERR2592555	Rattus norvegicus	heart	Late embryo	Bdnf	long_3UTR	Rat	0.751414
Cardoso-Moreira et al. (2019)	E-MTAB-6811	ERR2592556	Rattus norvegicus	ovary	Late embryo	Bdnf	long_3UTR	Rat	0.486209
Cardoso-Moreira et al. (2019)	E-MTAB-6811	ERR2592559	Rattus norvegicus	heart	Late embryo	Bdnf	long_3UTR	Rat	0.151546
Cardoso-Moreira et al. (2019)	E-MTAB-6811	ERR2592560	Rattus norvegicus	liver	Late embryo	Bdnf	long_3UTR	Rat	0
Cardoso-Moreira et al. (2019)	E-MTAB-6811	ERR2592561	Rattus norvegicus	testis	Late embryo	Bdnf	long_3UTR	Rat	0.424328
Cardoso-Moreira et al. (2019)	E-MTAB-6811	ERR2592562	Rattus norvegicus	kidney	Late embryo	Bdnf	long_3UTR	Rat	0.391493
Cardoso-Moreira et al. (2019)	E-MTAB-6811	ERR2592565	Rattus norvegicus	heart	Postnatal	Bdnf	long_3UTR	Rat	0.202061
Cardoso-Moreira et al. (2019)	E-MTAB-6811	ERR2592566	Rattus norvegicus	kidney	Postnatal	Bdnf	long_3UTR	Rat	0.353607
Cardoso-Moreira et al. (2019)	E-MTAB-6811	ERR2592567	Rattus norvegicus	testis	Postnatal	Bdnf	long_3UTR	Rat	0.241941
Cardoso-Moreira et al. (2019)	E-MTAB-6811	ERR2592570	Rattus norvegicus	ovary	Postnatal	Bdnf	long_3UTR	Rat	0.589345
Cardoso-Moreira et al. (2019)	E-MTAB-6811	ERR2592571	Rattus norvegicus	ovary	Postnatal	Bdnf	long_3UTR	Rat	0.870417
Cardoso-Moreira et al. (2019)	E-MTAB-6811	ERR2592574	Rattus norvegicus	testis	Postnatal	Bdnf	long_3UTR	Rat	0.479895
Cardoso-Moreira et al. (2019)	E-MTAB-6811	ERR2592577	Rattus norvegicus	liver	Postnatal	Bdnf	long_3UTR	Rat	0
Cardoso-Moreira et al. (2019)	E-MTAB-6811	ERR2592578	Rattus norvegicus	liver	Postnatal	Bdnf	long_3UTR	Rat	0.53041
Cardoso-Moreira et al. (2019)	E-MTAB-6811	ERR2592579	Rattus norvegicus	liver	Postnatal	Bdnf	long_3UTR	Rat	0.117869
Cardoso-Moreira et al. (2019)	E-MTAB-6811	ERR2592580	Rattus norvegicus	heart	Postnatal	Bdnf	long_3UTR	Rat	0.151546
Cardoso-Moreira et al. (2019)	E-MTAB-6811	ERR2592581	Rattus norvegicus	kidney	Postnatal	Bdnf	long_3UTR	Rat	0.459689
Cardoso-Moreira et al. (2019)	E-MTAB-6811	ERR2592582	Rattus norvegicus	heart	Postnatal	Bdnf	long_3UTR	Rat	0.132603
Cardoso-Moreira et al. (2019)	E-MTAB-6811	ERR2592583	Rattus norvegicus	kidney	Postnatal	Bdnf	long_3UTR	Rat	0.259312
Cardoso-Moreira et al. (2019)	E-MTAB-6811	ERR2592584	Rattus norvegicus	heart	Postnatal	Bdnf	long_3UTR	Rat	0.235738
Cardoso-Moreira et al. (2019)	E-MTAB-6811	ERR2592585	Rattus norvegicus	kidney	Postnatal	Bdnf	long_3UTR	Rat	0.766148
Cardoso-Moreira et al. (2019)	E-MTAB-6811	ERR2592590	Rattus norvegicus	heart	Postnatal	Bdnf	long_3UTR	Rat	0.412541
Cardoso-Moreira et al. (2019)	E-MTAB-6811	ERR2592591	Rattus norvegicus	kidney	Postnatal	Bdnf	long_3UTR	Rat	0.867944
Cardoso-Moreira et al. (2019)	E-MTAB-6811	ERR2592593	Rattus norvegicus	ovary	Postnatal	Bdnf	long_3UTR	Rat	0.451831
Cardoso-Moreira et al. (2019)	E-MTAB-6811	ERR2592597	Rattus norvegicus	kidney	Postnatal	Bdnf	long_3UTR	Rat	0.196448
Cardoso-Moreira et al. (2019)	E-MTAB-6811	ERR2592598	Rattus norvegicus	liver	Postnatal	Bdnf	long_3UTR	Rat	0.53041
Cardoso-Moreira et al. (2019)	E-MTAB-6811	ERR2592599	Rattus norvegicus	testis	Postnatal	Bdnf	long_3UTR	Rat	0.151546
Cardoso-Moreira et al. (2019)	E-MTAB-6811	ERR2592602	Rattus norvegicus	heart	Postnatal	Bdnf	long_3UTR	Rat	0.132603
Cardoso-Moreira et al. (2019)	E-MTAB-6811	ERR2592604	Rattus norvegicus	kidney	Postnatal	Bdnf	long_3UTR	Rat	0.383074
Cardoso-Moreira et al. (2019)	E-MTAB-6811	ERR2592605	Rattus norvegicus	testis	Postnatal	Bdnf	long_3UTR	Rat	0.53041
Cardoso-Moreira et al. (2019)	E-MTAB-6811	ERR2592608	Rattus norvegicus	heart	Postnatal	Bdnf	long_3UTR	Rat	0.388967
Cardoso-Moreira et al. (2019)	E-MTAB-6811	ERR2592610	Rattus norvegicus	kidney	Postnatal	Bdnf	long_3UTR	Rat	0.383074
Cardoso-Moreira et al. (2019)	E-MTAB-6811	ERR2592611	Rattus norvegicus	ovary	Postnatal	Bdnf	long_3UTR	Rat	0.1711
Cardoso-Moreira et al. (2019)	E-MTAB-6811	ERR2592614	Rattus norvegicus	ovary	Postnatal	Bdnf	long_3UTR	Rat	0.383074
Cardoso-Moreira et al. (2019)	E-MTAB-6811	ERR2592617	Rattus norvegicus	ovary	Postnatal	Bdnf	long_3UTR	Rat	0.260552
Cardoso-Moreira et al. (2019)	E-MTAB-6811	ERR2592620	Rattus norvegicus	testis	Postnatal	Bdnf	long_3UTR	Rat	0
Cardoso-Moreira et al. (2019)	E-MTAB-6811	ERR2592623	Rattus norvegicus	testis	Postnatal	Bdnf	long_3UTR	Rat	0.353607
Cardoso-Moreira et al. (2019)	E-MTAB-6811	ERR2592626	Rattus norvegicus	liver	Postnatal	Bdnf	long_3UTR	Rat	0
Cardoso-Moreira et al. (2019)	E-MTAB-6811	ERR2592627	Rattus norvegicus	liver	Postnatal	Bdnf	long_3UTR	Rat	0.0707214
Cardoso-Moreira et al. (2019)	E-MTAB-6811	ERR2592628	Rattus norvegicus	heart	Postnatal	Bdnf	long_3UTR	Rat	0.919378
Cardoso-Moreira et al. (2019)	E-MTAB-6811	ERR2592629	Rattus norvegicus	kidney	Postnatal	Bdnf	long_3UTR	Rat	0.385753
Cardoso-Moreira et al. (2019)	E-MTAB-6811	ERR2592630	Rattus norvegicus	kidney	Postnatal	Bdnf	long_3UTR	Rat	0.265205
Cardoso-Moreira et al. (2019)	E-MTAB-6811	ERR2592631	Rattus norvegicus	heart	Postnatal	Bdnf	long_3UTR	Rat	0.795615
Cardoso-Moreira et al. (2019)	E-MTAB-6811	ERR2592632	Rattus norvegicus	kidney	Postnatal	Bdnf	long_3UTR	Rat	0.633545
Cardoso-Moreira et al. (2019)	E-MTAB-6811	ERR2592633	Rattus norvegicus	heart	Postnatal	Bdnf	long_3UTR	Rat	0.432186
Cardoso-Moreira et al. (2019)	E-MTAB-6811	ERR2592634	Rattus norvegicus	kidney	Postnatal	Bdnf	long_3UTR	Rat	0.289315
Cardoso-Moreira et al. (2019)	E-MTAB-6811	ERR2592637	Rattus norvegicus	ovary	Postnatal	Bdnf	long_3UTR	Rat	0.221004
Cardoso-Moreira et al. (2019)	E-MTAB-6811	ERR2592640	Rattus norvegicus	ovary	Postnatal	Bdnf	long_3UTR	Rat	0.928218
Cardoso-Moreira et al. (2019)	E-MTAB-6811	ERR2592643	Rattus norvegicus	testis	Postnatal	Bdnf	long_3UTR	Rat	0.353607
Cardoso-Moreira et al. (2019)	E-MTAB-6811	ERR2592648	Rattus norvegicus	liver	Postnatal	Bdnf	long_3UTR	Rat	0.176803
Cardoso-Moreira et al. (2019)	E-MTAB-6811	ERR2592649	Rattus norvegicus	liver	Postnatal	Bdnf	long_3UTR	Rat	0.0505153
Cardoso-Moreira et al. (2019)	E-MTAB-6811	ERR2592650	Rattus norvegicus	heart	Postnatal	Bdnf	long_3UTR	Rat	0.560894
Cardoso-Moreira et al. (2019)	E-MTAB-6811	ERR2592651	Rattus norvegicus	heart	Postnatal	Bdnf	long_3UTR	Rat	0.483883
Cardoso-Moreira et al. (2019)	E-MTAB-6811	ERR2592652	Rattus norvegicus	kidney	Postnatal	Bdnf	long_3UTR	Rat	0.707214
Cardoso-Moreira et al. (2019)	E-MTAB-6811	ERR2592653	Rattus norvegicus	kidney	Postnatal	Bdnf	long_3UTR	Rat	0.450045
Cardoso-Moreira et al. (2019)	E-MTAB-6811	ERR2592654	Rattus norvegicus	heart	Postnatal	Bdnf	long_3UTR	Rat	0.387985
Cardoso-Moreira et al. (2019)	E-MTAB-6811	ERR2592655	Rattus norvegicus	kidney	Postnatal	Bdnf	long_3UTR	Rat	0.353607
Cardoso-Moreira et al. (2019)	E-MTAB-6811	ERR2592656	Rattus norvegicus	kidney	Postnatal	Bdnf	long_3UTR	Rat	0.294672
Cardoso-Moreira et al. (2019)	E-MTAB-6811	ERR2592657	Rattus norvegicus	liver	Postnatal	Bdnf	long_3UTR	Rat	0.353607
Cardoso-Moreira et al. (2019)	E-MTAB-6811	ERR2592658	Rattus norvegicus	heart	Postnatal	Bdnf	long_3UTR	Rat	0.615276
Cardoso-Moreira et al. (2019)	E-MTAB-6811	ERR2592661	Rattus norvegicus	liver	Adolescent	Bdnf	long_3UTR	Rat	0
Cardoso-Moreira et al. (2019)	E-MTAB-6811	ERR2592669	Rattus norvegicus	ovary	Adolescent	Bdnf	long_3UTR	Rat	0.235738
Cardoso-Moreira et al. (2019)	E-MTAB-6811	ERR2592670	Rattus norvegicus	liver	Adolescent	Bdnf	long_3UTR	Rat	0.353607
Cardoso-Moreira et al. (2019)	E-MTAB-6811	ERR2592673	Rattus norvegicus	ovary	Adolescent	Bdnf	long_3UTR	Rat	0.53041
Cardoso-Moreira et al. (2019)	E-MTAB-6811	ERR2592674	Rattus norvegicus	liver	Adolescent	Bdnf	long_3UTR	Rat	0
Cardoso-Moreira et al. (2019)	E-MTAB-6811	ERR2592675	Rattus norvegicus	heart	Adolescent	Bdnf	long_3UTR	Rat	0.489609
Cardoso-Moreira et al. (2019)	E-MTAB-6811	ERR2592676	Rattus norvegicus	kidney	Adolescent	Bdnf	long_3UTR	Rat	0.176803
Cardoso-Moreira et al. (2019)	E-MTAB-6811	ERR2592677	Rattus norvegicus	heart	Adolescent	Bdnf	long_3UTR	Rat	0.585977
Cardoso-Moreira et al. (2019)	E-MTAB-6811	ERR2592678	Rattus norvegicus	kidney	Adolescent	Bdnf	long_3UTR	Rat	0.707214
Cardoso-Moreira et al. (2019)	E-MTAB-6811	ERR2592679	Rattus norvegicus	heart	Adolescent	Bdnf	long_3UTR	Rat	0.375512
Cardoso-Moreira et al. (2019)	E-MTAB-6811	ERR2592681	Rattus norvegicus	heart	Adolescent	Bdnf	long_3UTR	Rat	0.486209
Cardoso-Moreira et al. (2019)	E-MTAB-6811	ERR2592682	Rattus norvegicus	kidney	Adolescent	Bdnf	long_3UTR	Rat	0
Cardoso-Moreira et al. (2019)	E-MTAB-6811	ERR2592685	Rattus norvegicus	ovary	Adult	Bdnf	long_3UTR	Rat	0.235738
Cardoso-Moreira et al. (2019)	E-MTAB-6811	ERR2592686	Rattus norvegicus	liver	Adult	Bdnf	long_3UTR	Rat	0.707214
Cardoso-Moreira et al. (2019)	E-MTAB-6811	ERR2592689	Rattus norvegicus	ovary	Adult	Bdnf	long_3UTR	Rat	1.06082
Cardoso-Moreira et al. (2019)	E-MTAB-6811	ERR2592690	Rattus norvegicus	liver	Adult	Bdnf	long_3UTR	Rat	0.0884017
Cardoso-Moreira et al. (2019)	E-MTAB-6811	ERR2592698	Rattus norvegicus	liver	Adult	Bdnf	long_3UTR	Rat	0
Cardoso-Moreira et al. (2019)	E-MTAB-6811	ERR2592699	Rattus norvegicus	heart	Adult	Bdnf	long_3UTR	Rat	0.469443
Cardoso-Moreira et al. (2019)	E-MTAB-6811	ERR2592700	Rattus norvegicus	heart	Adult	Bdnf	long_3UTR	Rat	0.273157
Cardoso-Moreira et al. (2019)	E-MTAB-6811	ERR2592701	Rattus norvegicus	kidney	Adult	Bdnf	long_3UTR	Rat	0.707214
Cardoso-Moreira et al. (2019)	E-MTAB-6811	ERR2592702	Rattus norvegicus	heart	Adult	Bdnf	long_3UTR	Rat	0.454637
Cardoso-Moreira et al. (2019)	E-MTAB-6811	ERR2592703	Rattus norvegicus	kidney	Adult	Bdnf	long_3UTR	Rat	0.0884017
Cardoso-Moreira et al. (2019)	E-MTAB-6811	ERR2592704	Rattus norvegicus	heart	Adult	Bdnf	long_3UTR	Rat	0.436452
Cardoso-Moreira et al. (2019)	E-MTAB-6811	ERR2592706	Rattus norvegicus	kidney	Adult	Bdnf	long_3UTR	Rat	0

## Sheet: Rat UTR count means
Tissue	Age	Exon	Organism2	N	Norm_CPM	SEM
heart	Embryo	long_3UTR	Rat	24	0.464478	0.0487438
heart	Late embryo	long_3UTR	Rat	17	0.349256	0.0462831
heart	Postnatal	long_3UTR	Rat	14	0.417948	0.0651868
heart	Adolescent	long_3UTR	Rat	4	0.484327	0.0430164
heart	Adult	long_3UTR	Rat	4	0.408422	0.0455905
liver	Embryo	long_3UTR	Rat	19	0.417601	0.040278
liver	Late embryo	long_3UTR	Rat	11	0.364322	0.109774
liver	Postnatal	long_3UTR	Rat	9	0.203371	0.0715092
liver	Adolescent	long_3UTR	Rat	3	0.117869	0.117869
liver	Adult	long_3UTR	Rat	3	0.265205	0.222473
kidney	Embryo	long_3UTR	Rat	8	0.528433	0.0837211
kidney	Late embryo	long_3UTR	Rat	15	0.47697	0.0401767
kidney	Postnatal	long_3UTR	Rat	16	0.440541	0.0495628
kidney	Adolescent	long_3UTR	Rat	3	0.294672	0.212491
kidney	Adult	long_3UTR	Rat	3	0.265205	0.222473
testis	Embryo	long_3UTR	Rat	10	0.399163	0.041388
testis	Late embryo	long_3UTR	Rat	8	0.364939	0.0444546
testis	Postnatal	long_3UTR	Rat	7	0.301572	0.0701343
ovary	Embryo	long_3UTR	Rat	9	0.435524	0.0424726
ovary	Late embryo	long_3UTR	Rat	8	0.531299	0.0703636
ovary	Postnatal	long_3UTR	Rat	8	0.484443	0.102292
ovary	Adolescent	long_3UTR	Rat	2	0.383074	0.147336
ovary	Adult	long_3UTR	Rat	2	0.648279	0.412541

## Sheet: Rabbit UTR counts
Data origin	Accession nr.	Run_ID	Organism	Tissue	Age	Gene	Exon	Organism2	Norm_CPM
Cardoso-Moreira et al. (2019)	E-MTAB-6782	ERR2587350	Oryctolagus cuniculus	heart	Embryo	BDNF	long_3UTR	Rabbit	0.453137
Cardoso-Moreira et al. (2019)	E-MTAB-6782	ERR2587351	Oryctolagus cuniculus	heart	Embryo	BDNF	long_3UTR	Rabbit	0.17622
Cardoso-Moreira et al. (2019)	E-MTAB-6782	ERR2587352	Oryctolagus cuniculus	heart	Embryo	BDNF	long_3UTR	Rabbit	0.704879
Cardoso-Moreira et al. (2019)	E-MTAB-6782	ERR2587353	Oryctolagus cuniculus	ovary	Embryo	BDNF	long_3UTR	Rabbit	0.414635
Cardoso-Moreira et al. (2019)	E-MTAB-6782	ERR2587354	Oryctolagus cuniculus	ovary	Embryo	BDNF	long_3UTR	Rabbit	0.736919
Cardoso-Moreira et al. (2019)	E-MTAB-6782	ERR2587355	Oryctolagus cuniculus	testis	Embryo	BDNF	long_3UTR	Rabbit	0.377614
Cardoso-Moreira et al. (2019)	E-MTAB-6782	ERR2587356	Oryctolagus cuniculus	testis	Embryo	BDNF	long_3UTR	Rabbit	0.26433
Cardoso-Moreira et al. (2019)	E-MTAB-6782	ERR2587361	Oryctolagus cuniculus	heart	Embryo	BDNF	long_3UTR	Rabbit	0.207317
Cardoso-Moreira et al. (2019)	E-MTAB-6782	ERR2587362	Oryctolagus cuniculus	heart	Embryo	BDNF	long_3UTR	Rabbit	0.558029
Cardoso-Moreira et al. (2019)	E-MTAB-6782	ERR2587363	Oryctolagus cuniculus	heart	Embryo	BDNF	long_3UTR	Rabbit	0.23496
Cardoso-Moreira et al. (2019)	E-MTAB-6782	ERR2587364	Oryctolagus cuniculus	liver	Embryo	BDNF	long_3UTR	Rabbit	0.309459
Cardoso-Moreira et al. (2019)	E-MTAB-6782	ERR2587365	Oryctolagus cuniculus	liver	Embryo	BDNF	long_3UTR	Rabbit	0.251743
Cardoso-Moreira et al. (2019)	E-MTAB-6782	ERR2587366	Oryctolagus cuniculus	liver	Embryo	BDNF	long_3UTR	Rabbit	0.418149
Cardoso-Moreira et al. (2019)	E-MTAB-6782	ERR2587367	Oryctolagus cuniculus	liver	Embryo	BDNF	long_3UTR	Rabbit	0.370062
Cardoso-Moreira et al. (2019)	E-MTAB-6782	ERR2587368	Oryctolagus cuniculus	ovary	Embryo	BDNF	long_3UTR	Rabbit	0.312541
Cardoso-Moreira et al. (2019)	E-MTAB-6782	ERR2587369	Oryctolagus cuniculus	ovary	Embryo	BDNF	long_3UTR	Rabbit	0.319907
Cardoso-Moreira et al. (2019)	E-MTAB-6782	ERR2587370	Oryctolagus cuniculus	testis	Embryo	BDNF	long_3UTR	Rabbit	0.508326
Cardoso-Moreira et al. (2019)	E-MTAB-6782	ERR2587371	Oryctolagus cuniculus	testis	Embryo	BDNF	long_3UTR	Rabbit	0.35244
Cardoso-Moreira et al. (2019)	E-MTAB-6782	ERR2587376	Oryctolagus cuniculus	heart	Embryo	BDNF	long_3UTR	Rabbit	0.246708
Cardoso-Moreira et al. (2019)	E-MTAB-6782	ERR2587377	Oryctolagus cuniculus	heart	Embryo	BDNF	long_3UTR	Rabbit	0.26433
Cardoso-Moreira et al. (2019)	E-MTAB-6782	ERR2587378	Oryctolagus cuniculus	heart	Embryo	BDNF	long_3UTR	Rabbit	0.28836
Cardoso-Moreira et al. (2019)	E-MTAB-6782	ERR2587379	Oryctolagus cuniculus	liver	Embryo	BDNF	long_3UTR	Rabbit	0.187968
Cardoso-Moreira et al. (2019)	E-MTAB-6782	ERR2587380	Oryctolagus cuniculus	liver	Embryo	BDNF	long_3UTR	Rabbit	0.665719
Cardoso-Moreira et al. (2019)	E-MTAB-6782	ERR2587381	Oryctolagus cuniculus	liver	Embryo	BDNF	long_3UTR	Rabbit	0.563903
Cardoso-Moreira et al. (2019)	E-MTAB-6782	ERR2587382	Oryctolagus cuniculus	liver	Embryo	BDNF	long_3UTR	Rabbit	0.35244
Cardoso-Moreira et al. (2019)	E-MTAB-6782	ERR2587383	Oryctolagus cuniculus	ovary	Embryo	BDNF	long_3UTR	Rabbit	0.704879
Cardoso-Moreira et al. (2019)	E-MTAB-6782	ERR2587384	Oryctolagus cuniculus	ovary	Embryo	BDNF	long_3UTR	Rabbit	0.503485
Cardoso-Moreira et al. (2019)	E-MTAB-6782	ERR2587385	Oryctolagus cuniculus	testis	Embryo	BDNF	long_3UTR	Rabbit	0.469919
Cardoso-Moreira et al. (2019)	E-MTAB-6782	ERR2587386	Oryctolagus cuniculus	testis	Embryo	BDNF	long_3UTR	Rabbit	0.211464
Cardoso-Moreira et al. (2019)	E-MTAB-6782	ERR2587395	Oryctolagus cuniculus	heart	Embryo	BDNF	long_3UTR	Rabbit	0.26433
Cardoso-Moreira et al. (2019)	E-MTAB-6782	ERR2587396	Oryctolagus cuniculus	heart	Embryo	BDNF	long_3UTR	Rabbit	0.35244
Cardoso-Moreira et al. (2019)	E-MTAB-6782	ERR2587397	Oryctolagus cuniculus	heart	Embryo	BDNF	long_3UTR	Rabbit	0.377614
Cardoso-Moreira et al. (2019)	E-MTAB-6782	ERR2587398	Oryctolagus cuniculus	heart	Embryo	BDNF	long_3UTR	Rabbit	0.35244
Cardoso-Moreira et al. (2019)	E-MTAB-6782	ERR2587403	Oryctolagus cuniculus	kidney	Embryo	BDNF	long_3UTR	Rabbit	0.414271
Cardoso-Moreira et al. (2019)	E-MTAB-6782	ERR2587404	Oryctolagus cuniculus	kidney	Embryo	BDNF	long_3UTR	Rabbit	0.305298
Cardoso-Moreira et al. (2019)	E-MTAB-6782	ERR2587405	Oryctolagus cuniculus	kidney	Embryo	BDNF	long_3UTR	Rabbit	0.446754
Cardoso-Moreira et al. (2019)	E-MTAB-6782	ERR2587406	Oryctolagus cuniculus	kidney	Embryo	BDNF	long_3UTR	Rabbit	0.704879
Cardoso-Moreira et al. (2019)	E-MTAB-6782	ERR2587407	Oryctolagus cuniculus	liver	Embryo	BDNF	long_3UTR	Rabbit	0.402788
Cardoso-Moreira et al. (2019)	E-MTAB-6782	ERR2587408	Oryctolagus cuniculus	liver	Embryo	BDNF	long_3UTR	Rabbit	0.23496
Cardoso-Moreira et al. (2019)	E-MTAB-6782	ERR2587409	Oryctolagus cuniculus	liver	Embryo	BDNF	long_3UTR	Rabbit	0.469919
Cardoso-Moreira et al. (2019)	E-MTAB-6782	ERR2587410	Oryctolagus cuniculus	liver	Embryo	BDNF	long_3UTR	Rabbit	0.35244
Cardoso-Moreira et al. (2019)	E-MTAB-6782	ERR2587411	Oryctolagus cuniculus	ovary	Embryo	BDNF	long_3UTR	Rabbit	0.158598
Cardoso-Moreira et al. (2019)	E-MTAB-6782	ERR2587412	Oryctolagus cuniculus	ovary	Embryo	BDNF	long_3UTR	Rabbit	0.243997
Cardoso-Moreira et al. (2019)	E-MTAB-6782	ERR2587413	Oryctolagus cuniculus	testis	Embryo	BDNF	long_3UTR	Rabbit	0.1958
Cardoso-Moreira et al. (2019)	E-MTAB-6782	ERR2587414	Oryctolagus cuniculus	testis	Embryo	BDNF	long_3UTR	Rabbit	0.35244
Cardoso-Moreira et al. (2019)	E-MTAB-6782	ERR2587422	Oryctolagus cuniculus	heart	Embryo	BDNF	long_3UTR	Rabbit	0.402788
Cardoso-Moreira et al. (2019)	E-MTAB-6782	ERR2587423	Oryctolagus cuniculus	heart	Embryo	BDNF	long_3UTR	Rabbit	0.469919
Cardoso-Moreira et al. (2019)	E-MTAB-6782	ERR2587424	Oryctolagus cuniculus	heart	Embryo	BDNF	long_3UTR	Rabbit	0.542215
Cardoso-Moreira et al. (2019)	E-MTAB-6782	ERR2587425	Oryctolagus cuniculus	heart	Embryo	BDNF	long_3UTR	Rabbit	0.207317
Cardoso-Moreira et al. (2019)	E-MTAB-6782	ERR2587430	Oryctolagus cuniculus	kidney	Embryo	BDNF	long_3UTR	Rabbit	0.24475
Cardoso-Moreira et al. (2019)	E-MTAB-6782	ERR2587431	Oryctolagus cuniculus	kidney	Embryo	BDNF	long_3UTR	Rabbit	0.35244
Cardoso-Moreira et al. (2019)	E-MTAB-6782	ERR2587432	Oryctolagus cuniculus	kidney	Embryo	BDNF	long_3UTR	Rabbit	0.221906
Cardoso-Moreira et al. (2019)	E-MTAB-6782	ERR2587433	Oryctolagus cuniculus	kidney	Embryo	BDNF	long_3UTR	Rabbit	0.526105
Cardoso-Moreira et al. (2019)	E-MTAB-6782	ERR2587435	Oryctolagus cuniculus	liver	Embryo	BDNF	long_3UTR	Rabbit	0.0587399
Cardoso-Moreira et al. (2019)	E-MTAB-6782	ERR2587436	Oryctolagus cuniculus	liver	Embryo	BDNF	long_3UTR	Rabbit	0.35244
Cardoso-Moreira et al. (2019)	E-MTAB-6782	ERR2587437	Oryctolagus cuniculus	liver	Embryo	BDNF	long_3UTR	Rabbit	0.17622
Cardoso-Moreira et al. (2019)	E-MTAB-6782	ERR2587438	Oryctolagus cuniculus	ovary	Embryo	BDNF	long_3UTR	Rabbit	0.165854
Cardoso-Moreira et al. (2019)	E-MTAB-6782	ERR2587439	Oryctolagus cuniculus	ovary	Embryo	BDNF	long_3UTR	Rabbit	0.292021
Cardoso-Moreira et al. (2019)	E-MTAB-6782	ERR2587440	Oryctolagus cuniculus	testis	Embryo	BDNF	long_3UTR	Rabbit	0.17885
Cardoso-Moreira et al. (2019)	E-MTAB-6782	ERR2587441	Oryctolagus cuniculus	testis	Embryo	BDNF	long_3UTR	Rabbit	0.100697
Cardoso-Moreira et al. (2019)	E-MTAB-6782	ERR2587450	Oryctolagus cuniculus	heart	Embryo	BDNF	long_3UTR	Rabbit	1.02207
Cardoso-Moreira et al. (2019)	E-MTAB-6782	ERR2587451	Oryctolagus cuniculus	heart	Embryo	BDNF	long_3UTR	Rabbit	0.3916
Cardoso-Moreira et al. (2019)	E-MTAB-6782	ERR2587452	Oryctolagus cuniculus	heart	Embryo	BDNF	long_3UTR	Rabbit	0.654531
Cardoso-Moreira et al. (2019)	E-MTAB-6782	ERR2587453	Oryctolagus cuniculus	heart	Embryo	BDNF	long_3UTR	Rabbit	0.404269
Cardoso-Moreira et al. (2019)	E-MTAB-6782	ERR2587458	Oryctolagus cuniculus	kidney	Embryo	BDNF	long_3UTR	Rabbit	0.616769
Cardoso-Moreira et al. (2019)	E-MTAB-6782	ERR2587459	Oryctolagus cuniculus	kidney	Embryo	BDNF	long_3UTR	Rabbit	0.321793
Cardoso-Moreira et al. (2019)	E-MTAB-6782	ERR2587460	Oryctolagus cuniculus	kidney	Embryo	BDNF	long_3UTR	Rabbit	0.498573
Cardoso-Moreira et al. (2019)	E-MTAB-6782	ERR2587461	Oryctolagus cuniculus	kidney	Embryo	BDNF	long_3UTR	Rabbit	0.389757
Cardoso-Moreira et al. (2019)	E-MTAB-6782	ERR2587464	Oryctolagus cuniculus	liver	Embryo	BDNF	long_3UTR	Rabbit	0.35244
Cardoso-Moreira et al. (2019)	E-MTAB-6782	ERR2587465	Oryctolagus cuniculus	liver	Embryo	BDNF	long_3UTR	Rabbit	0.469919
Cardoso-Moreira et al. (2019)	E-MTAB-6782	ERR2587466	Oryctolagus cuniculus	ovary	Embryo	BDNF	long_3UTR	Rabbit	0.185495
Cardoso-Moreira et al. (2019)	E-MTAB-6782	ERR2587467	Oryctolagus cuniculus	ovary	Embryo	BDNF	long_3UTR	Rabbit	0.317196
Cardoso-Moreira et al. (2019)	E-MTAB-6782	ERR2587468	Oryctolagus cuniculus	testis	Embryo	BDNF	long_3UTR	Rabbit	0.185031
Cardoso-Moreira et al. (2019)	E-MTAB-6782	ERR2587469	Oryctolagus cuniculus	testis	Embryo	BDNF	long_3UTR	Rabbit	0.114748
Cardoso-Moreira et al. (2019)	E-MTAB-6782	ERR2587478	Oryctolagus cuniculus	heart	Embryo	BDNF	long_3UTR	Rabbit	0.289181
Cardoso-Moreira et al. (2019)	E-MTAB-6782	ERR2587479	Oryctolagus cuniculus	heart	Embryo	BDNF	long_3UTR	Rabbit	0.334818
Cardoso-Moreira et al. (2019)	E-MTAB-6782	ERR2587480	Oryctolagus cuniculus	heart	Embryo	BDNF	long_3UTR	Rabbit	0.258456
Cardoso-Moreira et al. (2019)	E-MTAB-6782	ERR2587481	Oryctolagus cuniculus	heart	Embryo	BDNF	long_3UTR	Rabbit	0.408088
Cardoso-Moreira et al. (2019)	E-MTAB-6782	ERR2587486	Oryctolagus cuniculus	kidney	Embryo	BDNF	long_3UTR	Rabbit	0.536669
Cardoso-Moreira et al. (2019)	E-MTAB-6782	ERR2587487	Oryctolagus cuniculus	kidney	Embryo	BDNF	long_3UTR	Rabbit	0.345173
Cardoso-Moreira et al. (2019)	E-MTAB-6782	ERR2587488	Oryctolagus cuniculus	kidney	Embryo	BDNF	long_3UTR	Rabbit	0.23496
Cardoso-Moreira et al. (2019)	E-MTAB-6782	ERR2587489	Oryctolagus cuniculus	kidney	Embryo	BDNF	long_3UTR	Rabbit	0.34131
Cardoso-Moreira et al. (2019)	E-MTAB-6782	ERR2587490	Oryctolagus cuniculus	liver	Embryo	BDNF	long_3UTR	Rabbit	0
Cardoso-Moreira et al. (2019)	E-MTAB-6782	ERR2587491	Oryctolagus cuniculus	liver	Embryo	BDNF	long_3UTR	Rabbit	0
Cardoso-Moreira et al. (2019)	E-MTAB-6782	ERR2587493	Oryctolagus cuniculus	liver	Embryo	BDNF	long_3UTR	Rabbit	1.05732
Cardoso-Moreira et al. (2019)	E-MTAB-6782	ERR2587494	Oryctolagus cuniculus	ovary	Embryo	BDNF	long_3UTR	Rabbit	0.272856
Cardoso-Moreira et al. (2019)	E-MTAB-6782	ERR2587495	Oryctolagus cuniculus	ovary	Embryo	BDNF	long_3UTR	Rabbit	0.330412
Cardoso-Moreira et al. (2019)	E-MTAB-6782	ERR2587496	Oryctolagus cuniculus	testis	Embryo	BDNF	long_3UTR	Rabbit	0.3204
Cardoso-Moreira et al. (2019)	E-MTAB-6782	ERR2587497	Oryctolagus cuniculus	testis	Embryo	BDNF	long_3UTR	Rabbit	0.409285
Cardoso-Moreira et al. (2019)	E-MTAB-6782	ERR2587502	Oryctolagus cuniculus	heart	Late embryo	BDNF	long_3UTR	Rabbit	0.328944
Cardoso-Moreira et al. (2019)	E-MTAB-6782	ERR2587503	Oryctolagus cuniculus	heart	Late embryo	BDNF	long_3UTR	Rabbit	0.579008
Cardoso-Moreira et al. (2019)	E-MTAB-6782	ERR2587504	Oryctolagus cuniculus	heart	Late embryo	BDNF	long_3UTR	Rabbit	0.211464
Cardoso-Moreira et al. (2019)	E-MTAB-6782	ERR2587505	Oryctolagus cuniculus	heart	Late embryo	BDNF	long_3UTR	Rabbit	0.299574
Cardoso-Moreira et al. (2019)	E-MTAB-6782	ERR2587509	Oryctolagus cuniculus	kidney	Late embryo	BDNF	long_3UTR	Rabbit	0.324615
Cardoso-Moreira et al. (2019)	E-MTAB-6782	ERR2587510	Oryctolagus cuniculus	kidney	Late embryo	BDNF	long_3UTR	Rabbit	0.35244
Cardoso-Moreira et al. (2019)	E-MTAB-6782	ERR2587511	Oryctolagus cuniculus	kidney	Late embryo	BDNF	long_3UTR	Rabbit	0.453137
Cardoso-Moreira et al. (2019)	E-MTAB-6782	ERR2587512	Oryctolagus cuniculus	kidney	Late embryo	BDNF	long_3UTR	Rabbit	0.186586
Cardoso-Moreira et al. (2019)	E-MTAB-6782	ERR2587516	Oryctolagus cuniculus	liver	Late embryo	BDNF	long_3UTR	Rabbit	0.704879
Cardoso-Moreira et al. (2019)	E-MTAB-6782	ERR2587517	Oryctolagus cuniculus	ovary	Late embryo	BDNF	long_3UTR	Rabbit	0.35244
Cardoso-Moreira et al. (2019)	E-MTAB-6782	ERR2587518	Oryctolagus cuniculus	ovary	Late embryo	BDNF	long_3UTR	Rabbit	0.182296
Cardoso-Moreira et al. (2019)	E-MTAB-6782	ERR2587519	Oryctolagus cuniculus	testis	Late embryo	BDNF	long_3UTR	Rabbit	0.35244
Cardoso-Moreira et al. (2019)	E-MTAB-6782	ERR2587520	Oryctolagus cuniculus	testis	Late embryo	BDNF	long_3UTR	Rabbit	0.386547
Cardoso-Moreira et al. (2019)	E-MTAB-6782	ERR2587529	Oryctolagus cuniculus	heart	Late embryo	BDNF	long_3UTR	Rabbit	0.448559
Cardoso-Moreira et al. (2019)	E-MTAB-6782	ERR2587530	Oryctolagus cuniculus	heart	Late embryo	BDNF	long_3UTR	Rabbit	0.572714
Cardoso-Moreira et al. (2019)	E-MTAB-6782	ERR2587531	Oryctolagus cuniculus	heart	Late embryo	BDNF	long_3UTR	Rabbit	0.331708
Cardoso-Moreira et al. (2019)	E-MTAB-6782	ERR2587532	Oryctolagus cuniculus	heart	Late embryo	BDNF	long_3UTR	Rabbit	0.26433
Cardoso-Moreira et al. (2019)	E-MTAB-6782	ERR2587537	Oryctolagus cuniculus	kidney	Late embryo	BDNF	long_3UTR	Rabbit	0.500237
Cardoso-Moreira et al. (2019)	E-MTAB-6782	ERR2587538	Oryctolagus cuniculus	kidney	Late embryo	BDNF	long_3UTR	Rabbit	0.23229
Cardoso-Moreira et al. (2019)	E-MTAB-6782	ERR2587539	Oryctolagus cuniculus	kidney	Late embryo	BDNF	long_3UTR	Rabbit	0.412288
Cardoso-Moreira et al. (2019)	E-MTAB-6782	ERR2587540	Oryctolagus cuniculus	kidney	Late embryo	BDNF	long_3UTR	Rabbit	0.43076
Cardoso-Moreira et al. (2019)	E-MTAB-6782	ERR2587543	Oryctolagus cuniculus	liver	Late embryo	BDNF	long_3UTR	Rabbit	0.35244
Cardoso-Moreira et al. (2019)	E-MTAB-6782	ERR2587545	Oryctolagus cuniculus	ovary	Late embryo	BDNF	long_3UTR	Rabbit	0.26433
Cardoso-Moreira et al. (2019)	E-MTAB-6782	ERR2587546	Oryctolagus cuniculus	ovary	Late embryo	BDNF	long_3UTR	Rabbit	0.298218
Cardoso-Moreira et al. (2019)	E-MTAB-6782	ERR2587547	Oryctolagus cuniculus	testis	Late embryo	BDNF	long_3UTR	Rabbit	0.154192
Cardoso-Moreira et al. (2019)	E-MTAB-6782	ERR2587548	Oryctolagus cuniculus	testis	Late embryo	BDNF	long_3UTR	Rabbit	0.214528
Cardoso-Moreira et al. (2019)	E-MTAB-6782	ERR2587554	Oryctolagus cuniculus	heart	Late embryo	BDNF	long_3UTR	Rabbit	0.528659
Cardoso-Moreira et al. (2019)	E-MTAB-6782	ERR2587555	Oryctolagus cuniculus	heart	Late embryo	BDNF	long_3UTR	Rabbit	0.528659
Cardoso-Moreira et al. (2019)	E-MTAB-6782	ERR2587556	Oryctolagus cuniculus	heart	Late embryo	BDNF	long_3UTR	Rabbit	0.331708
Cardoso-Moreira et al. (2019)	E-MTAB-6782	ERR2587557	Oryctolagus cuniculus	heart	Late embryo	BDNF	long_3UTR	Rabbit	0.43076
Cardoso-Moreira et al. (2019)	E-MTAB-6782	ERR2587560	Oryctolagus cuniculus	kidney	Late embryo	BDNF	long_3UTR	Rabbit	0.250118
Cardoso-Moreira et al. (2019)	E-MTAB-6782	ERR2587561	Oryctolagus cuniculus	kidney	Late embryo	BDNF	long_3UTR	Rabbit	0.29904
Cardoso-Moreira et al. (2019)	E-MTAB-6782	ERR2587562	Oryctolagus cuniculus	kidney	Late embryo	BDNF	long_3UTR	Rabbit	0.393421
Cardoso-Moreira et al. (2019)	E-MTAB-6782	ERR2587563	Oryctolagus cuniculus	kidney	Late embryo	BDNF	long_3UTR	Rabbit	0.1602
Cardoso-Moreira et al. (2019)	E-MTAB-6782	ERR2587566	Oryctolagus cuniculus	liver	Late embryo	BDNF	long_3UTR	Rabbit	0
Cardoso-Moreira et al. (2019)	E-MTAB-6782	ERR2587568	Oryctolagus cuniculus	ovary	Late embryo	BDNF	long_3UTR	Rabbit	0.393903
Cardoso-Moreira et al. (2019)	E-MTAB-6782	ERR2587569	Oryctolagus cuniculus	ovary	Late embryo	BDNF	long_3UTR	Rabbit	0.335657
Cardoso-Moreira et al. (2019)	E-MTAB-6782	ERR2587570	Oryctolagus cuniculus	testis	Late embryo	BDNF	long_3UTR	Rabbit	0.164472
Cardoso-Moreira et al. (2019)	E-MTAB-6782	ERR2587571	Oryctolagus cuniculus	testis	Late embryo	BDNF	long_3UTR	Rabbit	0.26433
Cardoso-Moreira et al. (2019)	E-MTAB-6782	ERR2587579	Oryctolagus cuniculus	heart	Late embryo	BDNF	long_3UTR	Rabbit	0.406661
Cardoso-Moreira et al. (2019)	E-MTAB-6782	ERR2587580	Oryctolagus cuniculus	heart	Late embryo	BDNF	long_3UTR	Rabbit	0.302091
Cardoso-Moreira et al. (2019)	E-MTAB-6782	ERR2587581	Oryctolagus cuniculus	heart	Late embryo	BDNF	long_3UTR	Rabbit	0.528659
Cardoso-Moreira et al. (2019)	E-MTAB-6782	ERR2587582	Oryctolagus cuniculus	heart	Late embryo	BDNF	long_3UTR	Rabbit	0.260499
Cardoso-Moreira et al. (2019)	E-MTAB-6782	ERR2587587	Oryctolagus cuniculus	kidney	Late embryo	BDNF	long_3UTR	Rabbit	0.437025
Cardoso-Moreira et al. (2019)	E-MTAB-6782	ERR2587588	Oryctolagus cuniculus	kidney	Late embryo	BDNF	long_3UTR	Rabbit	0.370062
Cardoso-Moreira et al. (2019)	E-MTAB-6782	ERR2587589	Oryctolagus cuniculus	kidney	Late embryo	BDNF	long_3UTR	Rabbit	0.35244
Cardoso-Moreira et al. (2019)	E-MTAB-6782	ERR2587590	Oryctolagus cuniculus	kidney	Late embryo	BDNF	long_3UTR	Rabbit	0.316476
Cardoso-Moreira et al. (2019)	E-MTAB-6782	ERR2587591	Oryctolagus cuniculus	liver	Late embryo	BDNF	long_3UTR	Rabbit	0.17622
Cardoso-Moreira et al. (2019)	E-MTAB-6782	ERR2587593	Oryctolagus cuniculus	liver	Late embryo	BDNF	long_3UTR	Rabbit	0.17622
Cardoso-Moreira et al. (2019)	E-MTAB-6782	ERR2587595	Oryctolagus cuniculus	ovary	Late embryo	BDNF	long_3UTR	Rabbit	0.486124
Cardoso-Moreira et al. (2019)	E-MTAB-6782	ERR2587596	Oryctolagus cuniculus	testis	Late embryo	BDNF	long_3UTR	Rabbit	0.258036
Cardoso-Moreira et al. (2019)	E-MTAB-6782	ERR2587597	Oryctolagus cuniculus	testis	Late embryo	BDNF	long_3UTR	Rabbit	0.435367
Cardoso-Moreira et al. (2019)	E-MTAB-6782	ERR2587602	Oryctolagus cuniculus	heart	Postnatal	BDNF	long_3UTR	Rabbit	0.433772
Cardoso-Moreira et al. (2019)	E-MTAB-6782	ERR2587603	Oryctolagus cuniculus	heart	Postnatal	BDNF	long_3UTR	Rabbit	0.4005
Cardoso-Moreira et al. (2019)	E-MTAB-6782	ERR2587604	Oryctolagus cuniculus	heart	Postnatal	BDNF	long_3UTR	Rabbit	0.243997
Cardoso-Moreira et al. (2019)	E-MTAB-6782	ERR2587605	Oryctolagus cuniculus	heart	Postnatal	BDNF	long_3UTR	Rabbit	0.679705
Cardoso-Moreira et al. (2019)	E-MTAB-6782	ERR2587610	Oryctolagus cuniculus	kidney	Postnatal	BDNF	long_3UTR	Rabbit	0.365493
Cardoso-Moreira et al. (2019)	E-MTAB-6782	ERR2587611	Oryctolagus cuniculus	kidney	Postnatal	BDNF	long_3UTR	Rabbit	0.123354
Cardoso-Moreira et al. (2019)	E-MTAB-6782	ERR2587612	Oryctolagus cuniculus	kidney	Postnatal	BDNF	long_3UTR	Rabbit	0.203408
Cardoso-Moreira et al. (2019)	E-MTAB-6782	ERR2587613	Oryctolagus cuniculus	kidney	Postnatal	BDNF	long_3UTR	Rabbit	0.345662
Cardoso-Moreira et al. (2019)	E-MTAB-6782	ERR2587615	Oryctolagus cuniculus	liver	Postnatal	BDNF	long_3UTR	Rabbit	0
Cardoso-Moreira et al. (2019)	E-MTAB-6782	ERR2587618	Oryctolagus cuniculus	ovary	Postnatal	BDNF	long_3UTR	Rabbit	0.260499
Cardoso-Moreira et al. (2019)	E-MTAB-6782	ERR2587619	Oryctolagus cuniculus	ovary	Postnatal	BDNF	long_3UTR	Rabbit	0.279879
Cardoso-Moreira et al. (2019)	E-MTAB-6782	ERR2587620	Oryctolagus cuniculus	testis	Postnatal	BDNF	long_3UTR	Rabbit	0.211464
Cardoso-Moreira et al. (2019)	E-MTAB-6782	ERR2587621	Oryctolagus cuniculus	testis	Postnatal	BDNF	long_3UTR	Rabbit	0.27412
Cardoso-Moreira et al. (2019)	E-MTAB-6782	ERR2587626	Oryctolagus cuniculus	heart	Postnatal	BDNF	long_3UTR	Rabbit	0.331708
Cardoso-Moreira et al. (2019)	E-MTAB-6782	ERR2587627	Oryctolagus cuniculus	heart	Postnatal	BDNF	long_3UTR	Rabbit	0.436354
Cardoso-Moreira et al. (2019)	E-MTAB-6782	ERR2587628	Oryctolagus cuniculus	heart	Postnatal	BDNF	long_3UTR	Rabbit	0.299574
Cardoso-Moreira et al. (2019)	E-MTAB-6782	ERR2587629	Oryctolagus cuniculus	heart	Adult	BDNF	long_3UTR	Rabbit	0.489499
Cardoso-Moreira et al. (2019)	E-MTAB-6782	ERR2587634	Oryctolagus cuniculus	kidney	Postnatal	BDNF	long_3UTR	Rabbit	0.375936
Cardoso-Moreira et al. (2019)	E-MTAB-6782	ERR2587635	Oryctolagus cuniculus	kidney	Postnatal	BDNF	long_3UTR	Rabbit	0.198247
Cardoso-Moreira et al. (2019)	E-MTAB-6782	ERR2587636	Oryctolagus cuniculus	kidney	Postnatal	BDNF	long_3UTR	Rabbit	0.243997
Cardoso-Moreira et al. (2019)	E-MTAB-6782	ERR2587637	Oryctolagus cuniculus	kidney	Postnatal	BDNF	long_3UTR	Rabbit	0.28035
Cardoso-Moreira et al. (2019)	E-MTAB-6782	ERR2587640	Oryctolagus cuniculus	liver	Postnatal	BDNF	long_3UTR	Rabbit	0.704879
Cardoso-Moreira et al. (2019)	E-MTAB-6782	ERR2587641	Oryctolagus cuniculus	ovary	Postnatal	BDNF	long_3UTR	Rabbit	0.4005
Cardoso-Moreira et al. (2019)	E-MTAB-6782	ERR2587642	Oryctolagus cuniculus	testis	Postnatal	BDNF	long_3UTR	Rabbit	0.207317
Cardoso-Moreira et al. (2019)	E-MTAB-6782	ERR2587643	Oryctolagus cuniculus	testis	Postnatal	BDNF	long_3UTR	Rabbit	0.239804
Cardoso-Moreira et al. (2019)	E-MTAB-6782	ERR2587648	Oryctolagus cuniculus	heart	Adult	BDNF	long_3UTR	Rabbit	0.280646
Cardoso-Moreira et al. (2019)	E-MTAB-6782	ERR2587649	Oryctolagus cuniculus	heart	Adult	BDNF	long_3UTR	Rabbit	0.331708
Cardoso-Moreira et al. (2019)	E-MTAB-6782	ERR2587650	Oryctolagus cuniculus	heart	Adult	BDNF	long_3UTR	Rabbit	0.219444
Cardoso-Moreira et al. (2019)	E-MTAB-6782	ERR2587651	Oryctolagus cuniculus	heart	Adult	BDNF	long_3UTR	Rabbit	0.35244
Cardoso-Moreira et al. (2019)	E-MTAB-6782	ERR2587656	Oryctolagus cuniculus	kidney	Adult	BDNF	long_3UTR	Rabbit	0.145602
Cardoso-Moreira et al. (2019)	E-MTAB-6782	ERR2587657	Oryctolagus cuniculus	kidney	Adult	BDNF	long_3UTR	Rabbit	0.167828
Cardoso-Moreira et al. (2019)	E-MTAB-6782	ERR2587658	Oryctolagus cuniculus	kidney	Adult	BDNF	long_3UTR	Rabbit	0.199205
Cardoso-Moreira et al. (2019)	E-MTAB-6782	ERR2587659	Oryctolagus cuniculus	kidney	Adult	BDNF	long_3UTR	Rabbit	0.204313
Cardoso-Moreira et al. (2019)	E-MTAB-6782	ERR2587660	Oryctolagus cuniculus	liver	Adult	BDNF	long_3UTR	Rabbit	0.0704879
Cardoso-Moreira et al. (2019)	E-MTAB-6782	ERR2587661	Oryctolagus cuniculus	liver	Adult	BDNF	long_3UTR	Rabbit	0.105732
Cardoso-Moreira et al. (2019)	E-MTAB-6782	ERR2587662	Oryctolagus cuniculus	liver	Adult	BDNF	long_3UTR	Rabbit	0
Cardoso-Moreira et al. (2019)	E-MTAB-6782	ERR2587663	Oryctolagus cuniculus	liver	Adult	BDNF	long_3UTR	Rabbit	0
Cardoso-Moreira et al. (2019)	E-MTAB-6782	ERR2587664	Oryctolagus cuniculus	ovary	Adult	BDNF	long_3UTR	Rabbit	0.22533
Cardoso-Moreira et al. (2019)	E-MTAB-6782	ERR2587665	Oryctolagus cuniculus	ovary	Adult	BDNF	long_3UTR	Rabbit	0.243997
Cardoso-Moreira et al. (2019)	E-MTAB-6782	ERR2587666	Oryctolagus cuniculus	testis	Adult	BDNF	long_3UTR	Rabbit	1.05732
Cardoso-Moreira et al. (2019)	E-MTAB-6782	ERR2587671	Oryctolagus cuniculus	heart	Adolescent	BDNF	long_3UTR	Rabbit	0.254338
Cardoso-Moreira et al. (2019)	E-MTAB-6782	ERR2587672	Oryctolagus cuniculus	heart	Adolescent	BDNF	long_3UTR	Rabbit	0.362805
Cardoso-Moreira et al. (2019)	E-MTAB-6782	ERR2587677	Oryctolagus cuniculus	kidney	Adolescent	BDNF	long_3UTR	Rabbit	0.15664
Cardoso-Moreira et al. (2019)	E-MTAB-6782	ERR2587678	Oryctolagus cuniculus	kidney	Adolescent	BDNF	long_3UTR	Rabbit	0.223212
Cardoso-Moreira et al. (2019)	E-MTAB-6782	ERR2587679	Oryctolagus cuniculus	kidney	Adolescent	BDNF	long_3UTR	Rabbit	0.155073
Cardoso-Moreira et al. (2019)	E-MTAB-6782	ERR2587680	Oryctolagus cuniculus	kidney	Adolescent	BDNF	long_3UTR	Rabbit	0.247326
Cardoso-Moreira et al. (2019)	E-MTAB-6782	ERR2587681	Oryctolagus cuniculus	liver	Adolescent	BDNF	long_3UTR	Rabbit	0
Cardoso-Moreira et al. (2019)	E-MTAB-6782	ERR2587683	Oryctolagus cuniculus	liver	Adolescent	BDNF	long_3UTR	Rabbit	0.704879
Cardoso-Moreira et al. (2019)	E-MTAB-6782	ERR2587684	Oryctolagus cuniculus	liver	Adolescent	BDNF	long_3UTR	Rabbit	0.11748
Cardoso-Moreira et al. (2019)	E-MTAB-6782	ERR2587685	Oryctolagus cuniculus	testis	Adolescent	BDNF	long_3UTR	Rabbit	0.317196

[truncated: 3 more sheets: Rabbit UTR count means, Opossum UTR counts, Opossum UTR count means]
