# Supplementary material for: Revisiting the expression of BDNF and its receptors in mammalian development
Source: Front Mol Neurosci. 2023 Jun 22;16:1182499. doi: 10.3389/fnmol.2023.1182499 (PMC10325033; doi:10.3389/fnmol.2023.1182499)
Supplement: Supplementary file 18 [file Data_Sheet_17.XLSX]

## Sheet: Datasets
Data origin	Accession nr.	Organism
Söllner et al. (2017)	E-MTAB-6081	Rat
Cardoso-Moreira et al. (2019)	E-MTAB-6811	Rat
Merkin et al. (2012)	GSE41637	Rat
Yu et al. (2014)	GSE53960	Rat
Keane et al. (2011)	E-MTAB-599	Mouse
Söllner et al. (2017)	E-MTAB-6081	Mouse
Keane et al. (2011)	E-MTAB-615	Mouse
Cardoso-Moreira et al. (2019)	E-MTAB-6798	Mouse
Tabula Muris Consortium	GSE132040	Mouse
Shafik et al. (2021)	GSE144032	Mouse
Merkin et al. (2012)	GSE41637	Mouse
Vied et al. (2016)	GSE76567	Mouse
Li et al. (2017)	SRP100399	Mouse
Cardoso-Moreira et al. (2019)	E-MTAB-6814	Human
Fagerberg et al. (2014)	E-MTAB-1733	Human

## Sheet: Rat UTR counts
Data origin	Accession nr.	Run_ID	Organism	Tissue	Age	Gene	Exon	Normalized
Söllner et al. (2017)	E-MTAB-6081	ERR2130653	Rat	whole brain	Adult	Bdnf	long_3UTR	0.569086
Söllner et al. (2017)	E-MTAB-6081	ERR2130654	Rat	whole brain	Adult	Bdnf	long_3UTR	0.453496
Söllner et al. (2017)	E-MTAB-6081	ERR2130655	Rat	colon	Adult	Bdnf	long_3UTR	0.272005
Söllner et al. (2017)	E-MTAB-6081	ERR2130657	Rat	colon	Adult	Bdnf	long_3UTR	0.235738
Söllner et al. (2017)	E-MTAB-6081	ERR2130660	Rat	duodenum	Adult	Bdnf	long_3UTR	0.117869
Söllner et al. (2017)	E-MTAB-6081	ERR2130661	Rat	esophagus	Adult	Bdnf	long_3UTR	0.331506
Söllner et al. (2017)	E-MTAB-6081	ERR2130662	Rat	esophagus	Adult	Bdnf	long_3UTR	0.374407
Söllner et al. (2017)	E-MTAB-6081	ERR2130663	Rat	esophagus	Adult	Bdnf	long_3UTR	0.310745
Söllner et al. (2017)	E-MTAB-6081	ERR2130664	Rat	heart	Adult	Bdnf	long_3UTR	0.472577
Söllner et al. (2017)	E-MTAB-6081	ERR2130665	Rat	heart	Adult	Bdnf	long_3UTR	0.340748
Söllner et al. (2017)	E-MTAB-6081	ERR2130666	Rat	heart	Adult	Bdnf	long_3UTR	0.573416
Söllner et al. (2017)	E-MTAB-6081	ERR2130667	Rat	ileum	Adult	Bdnf	long_3UTR	0.252576
Söllner et al. (2017)	E-MTAB-6081	ERR2130670	Rat	jejunum	Adult	Bdnf	long_3UTR	0.707214
Söllner et al. (2017)	E-MTAB-6081	ERR2130671	Rat	jejunum	Adult	Bdnf	long_3UTR	0.275028
Söllner et al. (2017)	E-MTAB-6081	ERR2130675	Rat	kidney	Adult	Bdnf	long_3UTR	0.353607
Söllner et al. (2017)	E-MTAB-6081	ERR2130676	Rat	liver	Adult	Bdnf	long_3UTR	0
Söllner et al. (2017)	E-MTAB-6081	ERR2130678	Rat	liver	Adult	Bdnf	long_3UTR	0
Söllner et al. (2017)	E-MTAB-6081	ERR2130679	Rat	pancreas	Adult	Bdnf	long_3UTR	0
Söllner et al. (2017)	E-MTAB-6081	ERR2130683	Rat	muscle	Adult	Bdnf	long_3UTR	0.707214
Söllner et al. (2017)	E-MTAB-6081	ERR2130684	Rat	muscle	Adult	Bdnf	long_3UTR	0
Söllner et al. (2017)	E-MTAB-6081	ERR2130685	Rat	stomach	Adult	Bdnf	long_3UTR	0.117869
Söllner et al. (2017)	E-MTAB-6081	ERR2130686	Rat	stomach	Adult	Bdnf	long_3UTR	0.53041
Söllner et al. (2017)	E-MTAB-6081	ERR2130687	Rat	stomach	Adult	Bdnf	long_3UTR	0.707214
Söllner et al. (2017)	E-MTAB-6081	ERR2130688	Rat	thymus	Adult	Bdnf	long_3UTR	0
Söllner et al. (2017)	E-MTAB-6081	ERR2130690	Rat	thymus	Adult	Bdnf	long_3UTR	0.353607
Cardoso-Moreira et al. (2019)	E-MTAB-6811	ERR2592659	Rat	cortex	Adult	Bdnf	long_3UTR	0.426222
Cardoso-Moreira et al. (2019)	E-MTAB-6811	ERR2592660	Rat	cerebellum	Adult	Bdnf	long_3UTR	0.702013
Cardoso-Moreira et al. (2019)	E-MTAB-6811	ERR2592661	Rat	liver	Adult	Bdnf	long_3UTR	0
Cardoso-Moreira et al. (2019)	E-MTAB-6811	ERR2592663	Rat	cortex	Adult	Bdnf	long_3UTR	0.35875
Cardoso-Moreira et al. (2019)	E-MTAB-6811	ERR2592664	Rat	cerebellum	Adult	Bdnf	long_3UTR	0.700347
Cardoso-Moreira et al. (2019)	E-MTAB-6811	ERR2592667	Rat	cortex	Adult	Bdnf	long_3UTR	0.348913
Cardoso-Moreira et al. (2019)	E-MTAB-6811	ERR2592668	Rat	cerebellum	Adult	Bdnf	long_3UTR	0.53041
Cardoso-Moreira et al. (2019)	E-MTAB-6811	ERR2592669	Rat	ovary	Adult	Bdnf	long_3UTR	0.235738
Cardoso-Moreira et al. (2019)	E-MTAB-6811	ERR2592670	Rat	liver	Adult	Bdnf	long_3UTR	0.353607
Cardoso-Moreira et al. (2019)	E-MTAB-6811	ERR2592671	Rat	cortex	Adult	Bdnf	long_3UTR	0.457275
Cardoso-Moreira et al. (2019)	E-MTAB-6811	ERR2592672	Rat	cerebellum	Adult	Bdnf	long_3UTR	0.597355
Cardoso-Moreira et al. (2019)	E-MTAB-6811	ERR2592673	Rat	ovary	Adult	Bdnf	long_3UTR	0.53041
Cardoso-Moreira et al. (2019)	E-MTAB-6811	ERR2592674	Rat	liver	Adult	Bdnf	long_3UTR	0
Cardoso-Moreira et al. (2019)	E-MTAB-6811	ERR2592675	Rat	heart	Adult	Bdnf	long_3UTR	0.489609
Cardoso-Moreira et al. (2019)	E-MTAB-6811	ERR2592676	Rat	kidney	Adult	Bdnf	long_3UTR	0.176803
Cardoso-Moreira et al. (2019)	E-MTAB-6811	ERR2592677	Rat	heart	Adult	Bdnf	long_3UTR	0.585977
Cardoso-Moreira et al. (2019)	E-MTAB-6811	ERR2592678	Rat	kidney	Adult	Bdnf	long_3UTR	0.707214
Cardoso-Moreira et al. (2019)	E-MTAB-6811	ERR2592679	Rat	heart	Adult	Bdnf	long_3UTR	0.375512
Cardoso-Moreira et al. (2019)	E-MTAB-6811	ERR2592681	Rat	heart	Adult	Bdnf	long_3UTR	0.486209
Cardoso-Moreira et al. (2019)	E-MTAB-6811	ERR2592682	Rat	kidney	Adult	Bdnf	long_3UTR	0
Cardoso-Moreira et al. (2019)	E-MTAB-6811	ERR2592683	Rat	cortex	Adult	Bdnf	long_3UTR	0.403178
Cardoso-Moreira et al. (2019)	E-MTAB-6811	ERR2592684	Rat	cerebellum	Adult	Bdnf	long_3UTR	0.707214
Cardoso-Moreira et al. (2019)	E-MTAB-6811	ERR2592685	Rat	ovary	Adult	Bdnf	long_3UTR	0.235738
Cardoso-Moreira et al. (2019)	E-MTAB-6811	ERR2592686	Rat	liver	Adult	Bdnf	long_3UTR	0.707214
Cardoso-Moreira et al. (2019)	E-MTAB-6811	ERR2592687	Rat	cortex	Adult	Bdnf	long_3UTR	0.359739
Cardoso-Moreira et al. (2019)	E-MTAB-6811	ERR2592688	Rat	cerebellum	Adult	Bdnf	long_3UTR	0.47908
Cardoso-Moreira et al. (2019)	E-MTAB-6811	ERR2592689	Rat	ovary	Adult	Bdnf	long_3UTR	1.06082
Cardoso-Moreira et al. (2019)	E-MTAB-6811	ERR2592690	Rat	liver	Adult	Bdnf	long_3UTR	0.0884017
Cardoso-Moreira et al. (2019)	E-MTAB-6811	ERR2592691	Rat	cortex	Adult	Bdnf	long_3UTR	0.44051
Cardoso-Moreira et al. (2019)	E-MTAB-6811	ERR2592692	Rat	cerebellum	Adult	Bdnf	long_3UTR	0.572655
Cardoso-Moreira et al. (2019)	E-MTAB-6811	ERR2592695	Rat	cortex	Adult	Bdnf	long_3UTR	0.405451
Cardoso-Moreira et al. (2019)	E-MTAB-6811	ERR2592696	Rat	cerebellum	Adult	Bdnf	long_3UTR	0.663826
Cardoso-Moreira et al. (2019)	E-MTAB-6811	ERR2592698	Rat	liver	Adult	Bdnf	long_3UTR	0
Cardoso-Moreira et al. (2019)	E-MTAB-6811	ERR2592699	Rat	heart	Adult	Bdnf	long_3UTR	0.469443
Cardoso-Moreira et al. (2019)	E-MTAB-6811	ERR2592700	Rat	heart	Adult	Bdnf	long_3UTR	0.273157
Cardoso-Moreira et al. (2019)	E-MTAB-6811	ERR2592701	Rat	kidney	Adult	Bdnf	long_3UTR	0.707214
Cardoso-Moreira et al. (2019)	E-MTAB-6811	ERR2592702	Rat	heart	Adult	Bdnf	long_3UTR	0.454637
Cardoso-Moreira et al. (2019)	E-MTAB-6811	ERR2592703	Rat	kidney	Adult	Bdnf	long_3UTR	0.0884017
Cardoso-Moreira et al. (2019)	E-MTAB-6811	ERR2592704	Rat	heart	Adult	Bdnf	long_3UTR	0.436452
Cardoso-Moreira et al. (2019)	E-MTAB-6811	ERR2592706	Rat	kidney	Adult	Bdnf	long_3UTR	0
Merkin et al. (2012)	GSE41637	SRR594420	Rat	colon	Adult	Bdnf	long_3UTR	0.42938
Merkin et al. (2012)	GSE41637	SRR594421	Rat	heart	Adult	Bdnf	long_3UTR	0.311106
Merkin et al. (2012)	GSE41637	SRR594422	Rat	kidney	Adult	Bdnf	long_3UTR	0.117869
Merkin et al. (2012)	GSE41637	SRR594423	Rat	liver	Adult	Bdnf	long_3UTR	0.117869
Merkin et al. (2012)	GSE41637	SRR594424	Rat	lung	Adult	Bdnf	long_3UTR	0.446962
Merkin et al. (2012)	GSE41637	SRR594425	Rat	muscle	Adult	Bdnf	long_3UTR	0.235738
Merkin et al. (2012)	GSE41637	SRR594426	Rat	spleen	Adult	Bdnf	long_3UTR	0.265205
Merkin et al. (2012)	GSE41637	SRR594428	Rat	cortex	Adult	Bdnf	long_3UTR	0.280742
Merkin et al. (2012)	GSE41637	SRR594429	Rat	colon	Adult	Bdnf	long_3UTR	0.0589345
Merkin et al. (2012)	GSE41637	SRR594430	Rat	heart	Adult	Bdnf	long_3UTR	0.259695
Merkin et al. (2012)	GSE41637	SRR594431	Rat	kidney	Adult	Bdnf	long_3UTR	0.0505153
Merkin et al. (2012)	GSE41637	SRR594432	Rat	liver	Adult	Bdnf	long_3UTR	0
Merkin et al. (2012)	GSE41637	SRR594433	Rat	lung	Adult	Bdnf	long_3UTR	0.3673
Merkin et al. (2012)	GSE41637	SRR594434	Rat	muscle	Adult	Bdnf	long_3UTR	0.212164
Merkin et al. (2012)	GSE41637	SRR594435	Rat	spleen	Adult	Bdnf	long_3UTR	0.117869
Merkin et al. (2012)	GSE41637	SRR594436	Rat	testis	Adult	Bdnf	long_3UTR	0
Merkin et al. (2012)	GSE41637	SRR594437	Rat	cortex	Adult	Bdnf	long_3UTR	0.267205
Merkin et al. (2012)	GSE41637	SRR594438	Rat	colon	Adult	Bdnf	long_3UTR	0.353607
Merkin et al. (2012)	GSE41637	SRR594439	Rat	heart	Adult	Bdnf	long_3UTR	0.212164
Merkin et al. (2012)	GSE41637	SRR594441	Rat	liver	Adult	Bdnf	long_3UTR	0.117869
Merkin et al. (2012)	GSE41637	SRR594442	Rat	lung	Adult	Bdnf	long_3UTR	0.318068
Yu et al. (2014)	GSE53960	GSM1328473	Rat	adrenal gland	Adult	Bdnf	long_3UTR	0.486191
Yu et al. (2014)	GSE53960	GSM1328474	Rat	adrenal gland	Adult	Bdnf	long_3UTR	0.48646
Yu et al. (2014)	GSE53960	GSM1328475	Rat	adrenal gland	Adult	Bdnf	long_3UTR	0.630053
Yu et al. (2014)	GSE53960	GSM1328476	Rat	adrenal gland	Adult	Bdnf	long_3UTR	0.472777
Yu et al. (2014)	GSE53960	GSM1328477	Rat	adrenal gland	Adult	Bdnf	long_3UTR	0.846062
Yu et al. (2014)	GSE53960	GSM1328478	Rat	adrenal gland	Adult	Bdnf	long_3UTR	0.770574
Yu et al. (2014)	GSE53960	GSM1328479	Rat	adrenal gland	Adult	Bdnf	long_3UTR	0.635581
Yu et al. (2014)	GSE53960	GSM1328480	Rat	adrenal gland	Adult	Bdnf	long_3UTR	0.462686
Yu et al. (2014)	GSE53960	GSM1328481	Rat	adrenal gland	Adult	Bdnf	long_3UTR	0.870103
Yu et al. (2014)	GSE53960	GSM1328482	Rat	adrenal gland	Adult	Bdnf	long_3UTR	0.273913
Yu et al. (2014)	GSE53960	GSM1328483	Rat	adrenal gland	Adult	Bdnf	long_3UTR	0.777472
Yu et al. (2014)	GSE53960	GSM1328484	Rat	adrenal gland	Adult	Bdnf	long_3UTR	0.434827
Yu et al. (2014)	GSE53960	GSM1328489	Rat	adrenal gland	Adult	Bdnf	long_3UTR	0.487441
Yu et al. (2014)	GSE53960	GSM1328490	Rat	adrenal gland	Adult	Bdnf	long_3UTR	0.21098
Yu et al. (2014)	GSE53960	GSM1328491	Rat	adrenal gland	Adult	Bdnf	long_3UTR	0.573899
Yu et al. (2014)	GSE53960	GSM1328492	Rat	adrenal gland	Adult	Bdnf	long_3UTR	0.71442
Yu et al. (2014)	GSE53960	GSM1328494	Rat	adrenal gland	Adult	Bdnf	long_3UTR	0.294933
Yu et al. (2014)	GSE53960	GSM1328495	Rat	adrenal gland	Adult	Bdnf	long_3UTR	0.575022
Yu et al. (2014)	GSE53960	GSM1328497	Rat	adrenal gland	Adult	Bdnf	long_3UTR	0.657996
Yu et al. (2014)	GSE53960	GSM1328498	Rat	adrenal gland	Adult	Bdnf	long_3UTR	0.629217
Yu et al. (2014)	GSE53960	GSM1328505	Rat	whole brain	Adult	Bdnf	long_3UTR	0.512007
Yu et al. (2014)	GSE53960	GSM1328506	Rat	whole brain	Adult	Bdnf	long_3UTR	0.493794
Yu et al. (2014)	GSE53960	GSM1328507	Rat	whole brain	Adult	Bdnf	long_3UTR	0.430897
Yu et al. (2014)	GSE53960	GSM1328508	Rat	whole brain	Adult	Bdnf	long_3UTR	0.496738
Yu et al. (2014)	GSE53960	GSM1328509	Rat	whole brain	Adult	Bdnf	long_3UTR	0.542491
Yu et al. (2014)	GSE53960	GSM1328510	Rat	whole brain	Adult	Bdnf	long_3UTR	0.623093
Yu et al. (2014)	GSE53960	GSM1328511	Rat	whole brain	Adult	Bdnf	long_3UTR	0.475105
Yu et al. (2014)	GSE53960	GSM1328512	Rat	whole brain	Adult	Bdnf	long_3UTR	0.560477
Yu et al. (2014)	GSE53960	GSM1328513	Rat	whole brain	Adult	Bdnf	long_3UTR	0.479721
Yu et al. (2014)	GSE53960	GSM1328514	Rat	whole brain	Adult	Bdnf	long_3UTR	0.393195
Yu et al. (2014)	GSE53960	GSM1328515	Rat	whole brain	Adult	Bdnf	long_3UTR	0.510956
Yu et al. (2014)	GSE53960	GSM1328516	Rat	whole brain	Adult	Bdnf	long_3UTR	0.590617
Yu et al. (2014)	GSE53960	GSM1328521	Rat	whole brain	Adult	Bdnf	long_3UTR	0.511531
Yu et al. (2014)	GSE53960	GSM1328522	Rat	whole brain	Adult	Bdnf	long_3UTR	0.717427
Yu et al. (2014)	GSE53960	GSM1328523	Rat	whole brain	Adult	Bdnf	long_3UTR	0.650711
Yu et al. (2014)	GSE53960	GSM1328524	Rat	whole brain	Adult	Bdnf	long_3UTR	0.468656
Yu et al. (2014)	GSE53960	GSM1328525	Rat	whole brain	Adult	Bdnf	long_3UTR	0.479907
Yu et al. (2014)	GSE53960	GSM1328526	Rat	whole brain	Adult	Bdnf	long_3UTR	0.390643
Yu et al. (2014)	GSE53960	GSM1328527	Rat	whole brain	Adult	Bdnf	long_3UTR	0.493631
Yu et al. (2014)	GSE53960	GSM1328528	Rat	whole brain	Adult	Bdnf	long_3UTR	0.422993
Yu et al. (2014)	GSE53960	GSM1328529	Rat	whole brain	Adult	Bdnf	long_3UTR	0.475766
Yu et al. (2014)	GSE53960	GSM1328530	Rat	whole brain	Adult	Bdnf	long_3UTR	0.480993
Yu et al. (2014)	GSE53960	GSM1328531	Rat	whole brain	Adult	Bdnf	long_3UTR	0.497992
Yu et al. (2014)	GSE53960	GSM1328532	Rat	whole brain	Adult	Bdnf	long_3UTR	0.682382
Yu et al. (2014)	GSE53960	GSM1328537	Rat	heart	Adult	Bdnf	long_3UTR	0.470313
Yu et al. (2014)	GSE53960	GSM1328538	Rat	heart	Adult	Bdnf	long_3UTR	0.509443
Yu et al. (2014)	GSE53960	GSM1328539	Rat	heart	Adult	Bdnf	long_3UTR	0.565734
Yu et al. (2014)	GSE53960	GSM1328540	Rat	heart	Adult	Bdnf	long_3UTR	0.502694
Yu et al. (2014)	GSE53960	GSM1328541	Rat	heart	Adult	Bdnf	long_3UTR	0.658812
Yu et al. (2014)	GSE53960	GSM1328542	Rat	heart	Adult	Bdnf	long_3UTR	0.710358
Yu et al. (2014)	GSE53960	GSM1328543	Rat	heart	Adult	Bdnf	long_3UTR	0.749103
Yu et al. (2014)	GSE53960	GSM1328544	Rat	heart	Adult	Bdnf	long_3UTR	0.589866
Yu et al. (2014)	GSE53960	GSM1328545	Rat	heart	Adult	Bdnf	long_3UTR	0.517368
Yu et al. (2014)	GSE53960	GSM1328546	Rat	heart	Adult	Bdnf	long_3UTR	0.396455
Yu et al. (2014)	GSE53960	GSM1328547	Rat	heart	Adult	Bdnf	long_3UTR	0.631214
Yu et al. (2014)	GSE53960	GSM1328548	Rat	heart	Adult	Bdnf	long_3UTR	0.527984
Yu et al. (2014)	GSE53960	GSM1328553	Rat	heart	Adult	Bdnf	long_3UTR	0.450301
Yu et al. (2014)	GSE53960	GSM1328554	Rat	heart	Adult	Bdnf	long_3UTR	0.590878
Yu et al. (2014)	GSE53960	GSM1328555	Rat	heart	Adult	Bdnf	long_3UTR	0.666951
Yu et al. (2014)	GSE53960	GSM1328556	Rat	heart	Adult	Bdnf	long_3UTR	0.587765
Yu et al. (2014)	GSE53960	GSM1328557	Rat	heart	Adult	Bdnf	long_3UTR	0.622025
Yu et al. (2014)	GSE53960	GSM1328558	Rat	heart	Adult	Bdnf	long_3UTR	0.555159
Yu et al. (2014)	GSE53960	GSM1328559	Rat	heart	Adult	Bdnf	long_3UTR	0.623514
Yu et al. (2014)	GSE53960	GSM1328560	Rat	heart	Adult	Bdnf	long_3UTR	0.657866
Yu et al. (2014)	GSE53960	GSM1328561	Rat	heart	Adult	Bdnf	long_3UTR	0.508457
Yu et al. (2014)	GSE53960	GSM1328562	Rat	heart	Adult	Bdnf	long_3UTR	0.561633
Yu et al. (2014)	GSE53960	GSM1328563	Rat	heart	Adult	Bdnf	long_3UTR	0.459281
Yu et al. (2014)	GSE53960	GSM1328564	Rat	heart	Adult	Bdnf	long_3UTR	0.479295
Yu et al. (2014)	GSE53960	GSM1328570	Rat	kidney	Adult	Bdnf	long_3UTR	0.110137
Yu et al. (2014)	GSE53960	GSM1328571	Rat	kidney	Adult	Bdnf	long_3UTR	0.457677
Yu et al. (2014)	GSE53960	GSM1328573	Rat	kidney	Adult	Bdnf	long_3UTR	0.373312
Yu et al. (2014)	GSE53960	GSM1328574	Rat	kidney	Adult	Bdnf	long_3UTR	0.74166
Yu et al. (2014)	GSE53960	GSM1328576	Rat	kidney	Adult	Bdnf	long_3UTR	0.121209
Yu et al. (2014)	GSE53960	GSM1328577	Rat	kidney	Adult	Bdnf	long_3UTR	0.275807
Yu et al. (2014)	GSE53960	GSM1328579	Rat	kidney	Adult	Bdnf	long_3UTR	0.695674
Yu et al. (2014)	GSE53960	GSM1328580	Rat	kidney	Adult	Bdnf	long_3UTR	0.326367
Yu et al. (2014)	GSE53960	GSM1328585	Rat	kidney	Adult	Bdnf	long_3UTR	0.353607
Yu et al. (2014)	GSE53960	GSM1328586	Rat	kidney	Adult	Bdnf	long_3UTR	0
Yu et al. (2014)	GSE53960	GSM1328589	Rat	kidney	Adult	Bdnf	long_3UTR	1.09133
Yu et al. (2014)	GSE53960	GSM1328591	Rat	kidney	Adult	Bdnf	long_3UTR	0.581304
Yu et al. (2014)	GSE53960	GSM1328593	Rat	kidney	Adult	Bdnf	long_3UTR	0.532054
Yu et al. (2014)	GSE53960	GSM1328594	Rat	kidney	Adult	Bdnf	long_3UTR	0.433736
Yu et al. (2014)	GSE53960	GSM1328595	Rat	kidney	Adult	Bdnf	long_3UTR	0.78909
Yu et al. (2014)	GSE53960	GSM1328596	Rat	kidney	Adult	Bdnf	long_3UTR	0.451186
Yu et al. (2014)	GSE53960	GSM1328601	Rat	lung	Adult	Bdnf	long_3UTR	0.499653
Yu et al. (2014)	GSE53960	GSM1328602	Rat	lung	Adult	Bdnf	long_3UTR	0.641113
Yu et al. (2014)	GSE53960	GSM1328603	Rat	lung	Adult	Bdnf	long_3UTR	0.55171
Yu et al. (2014)	GSE53960	GSM1328604	Rat	lung	Adult	Bdnf	long_3UTR	0.70041
Yu et al. (2014)	GSE53960	GSM1328605	Rat	lung	Adult	Bdnf	long_3UTR	0.502714
Yu et al. (2014)	GSE53960	GSM1328606	Rat	lung	Adult	Bdnf	long_3UTR	0.583779
Yu et al. (2014)	GSE53960	GSM1328607	Rat	lung	Adult	Bdnf	long_3UTR	0.716847
Yu et al. (2014)	GSE53960	GSM1328608	Rat	lung	Adult	Bdnf	long_3UTR	0.558576
Yu et al. (2014)	GSE53960	GSM1328609	Rat	lung	Adult	Bdnf	long_3UTR	0.530272
Yu et al. (2014)	GSE53960	GSM1328610	Rat	lung	Adult	Bdnf	long_3UTR	0.564622
Yu et al. (2014)	GSE53960	GSM1328611	Rat	lung	Adult	Bdnf	long_3UTR	0.598198
Yu et al. (2014)	GSE53960	GSM1328612	Rat	lung	Adult	Bdnf	long_3UTR	0.59966
Yu et al. (2014)	GSE53960	GSM1328617	Rat	lung	Adult	Bdnf	long_3UTR	0.518352
Yu et al. (2014)	GSE53960	GSM1328618	Rat	lung	Adult	Bdnf	long_3UTR	0.480434
Yu et al. (2014)	GSE53960	GSM1328619	Rat	lung	Adult	Bdnf	long_3UTR	0.650219
Yu et al. (2014)	GSE53960	GSM1328620	Rat	lung	Adult	Bdnf	long_3UTR	0.728049
Yu et al. (2014)	GSE53960	GSM1328621	Rat	lung	Adult	Bdnf	long_3UTR	0.594352
Yu et al. (2014)	GSE53960	GSM1328622	Rat	lung	Adult	Bdnf	long_3UTR	0.562836
Yu et al. (2014)	GSE53960	GSM1328623	Rat	lung	Adult	Bdnf	long_3UTR	0.551207
Yu et al. (2014)	GSE53960	GSM1328624	Rat	lung	Adult	Bdnf	long_3UTR	0.573463
Yu et al. (2014)	GSE53960	GSM1328625	Rat	lung	Adult	Bdnf	long_3UTR	0.564914
Yu et al. (2014)	GSE53960	GSM1328626	Rat	lung	Adult	Bdnf	long_3UTR	0.596719
Yu et al. (2014)	GSE53960	GSM1328627	Rat	lung	Adult	Bdnf	long_3UTR	0.445957
Yu et al. (2014)	GSE53960	GSM1328628	Rat	lung	Adult	Bdnf	long_3UTR	0.609316
Yu et al. (2014)	GSE53960	GSM1328635	Rat	liver	Adult	Bdnf	long_3UTR	0.31695
Yu et al. (2014)	GSE53960	GSM1328638	Rat	liver	Adult	Bdnf	long_3UTR	0.353607
Yu et al. (2014)	GSE53960	GSM1328641	Rat	liver	Adult	Bdnf	long_3UTR	0
Yu et al. (2014)	GSE53960	GSM1328642	Rat	liver	Adult	Bdnf	long_3UTR	0.353607
Yu et al. (2014)	GSE53960	GSM1328643	Rat	liver	Adult	Bdnf	long_3UTR	0.178382
Yu et al. (2014)	GSE53960	GSM1328649	Rat	liver	Adult	Bdnf	long_3UTR	0
Yu et al. (2014)	GSE53960	GSM1328658	Rat	liver	Adult	Bdnf	long_3UTR	0.213488
Yu et al. (2014)	GSE53960	GSM1328659	Rat	liver	Adult	Bdnf	long_3UTR	0.182193
Yu et al. (2014)	GSE53960	GSM1328660	Rat	liver	Adult	Bdnf	long_3UTR	0.353607
Yu et al. (2014)	GSE53960	GSM1328665	Rat	muscle	Adult	Bdnf	long_3UTR	0.966005
Yu et al. (2014)	GSE53960	GSM1328666	Rat	muscle	Adult	Bdnf	long_3UTR	0.538914
Yu et al. (2014)	GSE53960	GSM1328667	Rat	muscle	Adult	Bdnf	long_3UTR	0.968045
Yu et al. (2014)	GSE53960	GSM1328668	Rat	muscle	Adult	Bdnf	long_3UTR	0.235287
Yu et al. (2014)	GSE53960	GSM1328669	Rat	muscle	Adult	Bdnf	long_3UTR	0.424719
Yu et al. (2014)	GSE53960	GSM1328670	Rat	muscle	Adult	Bdnf	long_3UTR	0.304113
Yu et al. (2014)	GSE53960	GSM1328671	Rat	muscle	Adult	Bdnf	long_3UTR	0.4629
Yu et al. (2014)	GSE53960	GSM1328672	Rat	muscle	Adult	Bdnf	long_3UTR	0.649125
Yu et al. (2014)	GSE53960	GSM1328673	Rat	muscle	Adult	Bdnf	long_3UTR	0.563702
Yu et al. (2014)	GSE53960	GSM1328674	Rat	muscle	Adult	Bdnf	long_3UTR	0.4305
Yu et al. (2014)	GSE53960	GSM1328675	Rat	muscle	Adult	Bdnf	long_3UTR	0.566491
Yu et al. (2014)	GSE53960	GSM1328676	Rat	muscle	Adult	Bdnf	long_3UTR	0.493532
Yu et al. (2014)	GSE53960	GSM1328681	Rat	muscle	Adult	Bdnf	long_3UTR	0.378784
Yu et al. (2014)	GSE53960	GSM1328682	Rat	muscle	Adult	Bdnf	long_3UTR	0.120481
Yu et al. (2014)	GSE53960	GSM1328683	Rat	muscle	Adult	Bdnf	long_3UTR	0.325598
Yu et al. (2014)	GSE53960	GSM1328684	Rat	muscle	Adult	Bdnf	long_3UTR	0.603775
Yu et al. (2014)	GSE53960	GSM1328685	Rat	muscle	Adult	Bdnf	long_3UTR	1.06082
Yu et al. (2014)	GSE53960	GSM1328686	Rat	muscle	Adult	Bdnf	long_3UTR	0
Yu et al. (2014)	GSE53960	GSM1328689	Rat	muscle	Adult	Bdnf	long_3UTR	0.641317
Yu et al. (2014)	GSE53960	GSM1328690	Rat	muscle	Adult	Bdnf	long_3UTR	0.235569
Yu et al. (2014)	GSE53960	GSM1328692	Rat	muscle	Adult	Bdnf	long_3UTR	0.467123
Yu et al. (2014)	GSE53960	GSM1328697	Rat	spleen	Adult	Bdnf	long_3UTR	0.147822
Yu et al. (2014)	GSE53960	GSM1328700	Rat	spleen	Adult	Bdnf	long_3UTR	0.353607
Yu et al. (2014)	GSE53960	GSM1328702	Rat	spleen	Adult	Bdnf	long_3UTR	0.707214
Yu et al. (2014)	GSE53960	GSM1328703	Rat	spleen	Adult	Bdnf	long_3UTR	0
Yu et al. (2014)	GSE53960	GSM1328706	Rat	spleen	Adult	Bdnf	long_3UTR	0
Yu et al. (2014)	GSE53960	GSM1328708	Rat	spleen	Adult	Bdnf	long_3UTR	0.340084
Yu et al. (2014)	GSE53960	GSM1328713	Rat	spleen	Adult	Bdnf	long_3UTR	0.473575
Yu et al. (2014)	GSE53960	GSM1328715	Rat	spleen	Adult	Bdnf	long_3UTR	0
Yu et al. (2014)	GSE53960	GSM1328716	Rat	spleen	Adult	Bdnf	long_3UTR	0
Yu et al. (2014)	GSE53960	GSM1328718	Rat	spleen	Adult	Bdnf	long_3UTR	0
Yu et al. (2014)	GSE53960	GSM1328719	Rat	spleen	Adult	Bdnf	long_3UTR	0.336593
Yu et al. (2014)	GSE53960	GSM1328721	Rat	spleen	Adult	Bdnf	long_3UTR	0
Yu et al. (2014)	GSE53960	GSM1328723	Rat	spleen	Adult	Bdnf	long_3UTR	0
Yu et al. (2014)	GSE53960	GSM1328724	Rat	spleen	Adult	Bdnf	long_3UTR	0
Yu et al. (2014)	GSE53960	GSM1328730	Rat	thymus	Adult	Bdnf	long_3UTR	0
Yu et al. (2014)	GSE53960	GSM1328732	Rat	thymus	Adult	Bdnf	long_3UTR	0.265634
Yu et al. (2014)	GSE53960	GSM1328733	Rat	thymus	Adult	Bdnf	long_3UTR	0.341099
Yu et al. (2014)	GSE53960	GSM1328734	Rat	thymus	Adult	Bdnf	long_3UTR	0.687816
Yu et al. (2014)	GSE53960	GSM1328735	Rat	thymus	Adult	Bdnf	long_3UTR	0.336736
Yu et al. (2014)	GSE53960	GSM1328737	Rat	thymus	Adult	Bdnf	long_3UTR	0
Yu et al. (2014)	GSE53960	GSM1328738	Rat	thymus	Adult	Bdnf	long_3UTR	0.634616
Yu et al. (2014)	GSE53960	GSM1328739	Rat	thymus	Adult	Bdnf	long_3UTR	0
Yu et al. (2014)	GSE53960	GSM1328745	Rat	thymus	Adult	Bdnf	long_3UTR	0.438622
Yu et al. (2014)	GSE53960	GSM1328746	Rat	thymus	Adult	Bdnf	long_3UTR	0
Yu et al. (2014)	GSE53960	GSM1328749	Rat	thymus	Adult	Bdnf	long_3UTR	0.781311
Yu et al. (2014)	GSE53960	GSM1328750	Rat	thymus	Adult	Bdnf	long_3UTR	0
Yu et al. (2014)	GSE53960	GSM1328751	Rat	thymus	Adult	Bdnf	long_3UTR	0.445449
Yu et al. (2014)	GSE53960	GSM1328752	Rat	thymus	Adult	Bdnf	long_3UTR	0
Yu et al. (2014)	GSE53960	GSM1328754	Rat	thymus	Adult	Bdnf	long_3UTR	0
Yu et al. (2014)	GSE53960	GSM1328756	Rat	thymus	Adult	Bdnf	long_3UTR	0.0862507
Yu et al. (2014)	GSE53960	GSM1328761	Rat	testis	Adult	Bdnf	long_3UTR	0.796245
Yu et al. (2014)	GSE53960	GSM1328763	Rat	testis	Adult	Bdnf	long_3UTR	0
Yu et al. (2014)	GSE53960	GSM1328768	Rat	testis	Adult	Bdnf	long_3UTR	0
Yu et al. (2014)	GSE53960	GSM1328769	Rat	testis	Adult	Bdnf	long_3UTR	0.707214
Yu et al. (2014)	GSE53960	GSM1328770	Rat	testis	Adult	Bdnf	long_3UTR	0.127978
Yu et al. (2014)	GSE53960	GSM1328771	Rat	testis	Adult	Bdnf	long_3UTR	0
Yu et al. (2014)	GSE53960	GSM1328772	Rat	testis	Adult	Bdnf	long_3UTR	0.707214
Yu et al. (2014)	GSE53960	GSM1328777	Rat	uterus	Adult	Bdnf	long_3UTR	0.768194
Yu et al. (2014)	GSE53960	GSM1328778	Rat	uterus	Adult	Bdnf	long_3UTR	0.633944
Yu et al. (2014)	GSE53960	GSM1328779	Rat	uterus	Adult	Bdnf	long_3UTR	0.975372
Yu et al. (2014)	GSE53960	GSM1328780	Rat	uterus	Adult	Bdnf	long_3UTR	0.58126
Yu et al. (2014)	GSE53960	GSM1328781	Rat	uterus	Adult	Bdnf	long_3UTR	0.481612
Yu et al. (2014)	GSE53960	GSM1328782	Rat	uterus	Adult	Bdnf	long_3UTR	0.442116
Yu et al. (2014)	GSE53960	GSM1328783	Rat	uterus	Adult	Bdnf	long_3UTR	0.656666
Yu et al. (2014)	GSE53960	GSM1328784	Rat	uterus	Adult	Bdnf	long_3UTR	0.860435
Yu et al. (2014)	GSE53960	GSM1328785	Rat	uterus	Adult	Bdnf	long_3UTR	0.299853
Yu et al. (2014)	GSE53960	GSM1328786	Rat	uterus	Adult	Bdnf	long_3UTR	0.472418
Yu et al. (2014)	GSE53960	GSM1328788	Rat	uterus	Adult	Bdnf	long_3UTR	0.987542

## Sheet: Mouse UTR counts
Data origin	Accession nr.	Run_ID	Organism	Tissue	Age	Gene	Exon	Normalized
Keane et al. (2011)	E-MTAB-599	ERR032205	Mouse	liver	Adult	Bdnf	long_3UTR	0.216138
Keane et al. (2011)	E-MTAB-599	ERR032206	Mouse	liver	Adult	Bdnf	long_3UTR	0.270173
Keane et al. (2011)	E-MTAB-599	ERR032207	Mouse	liver	Adult	Bdnf	long_3UTR	0.270173
Keane et al. (2011)	E-MTAB-599	ERR032209	Mouse	spleen	Adult	Bdnf	long_3UTR	0.163741
Keane et al. (2011)	E-MTAB-599	ERR032210	Mouse	spleen	Adult	Bdnf	long_3UTR	0.432277
Keane et al. (2011)	E-MTAB-599	ERR032211	Mouse	spleen	Adult	Bdnf	long_3UTR	0.180115
Keane et al. (2011)	E-MTAB-599	ERR032212	Mouse	spleen	Adult	Bdnf	long_3UTR	0
Keane et al. (2011)	E-MTAB-599	ERR032215	Mouse	thymus	Adult	Bdnf	long_3UTR	0.450288
Keane et al. (2011)	E-MTAB-599	ERR032216	Mouse	thymus	Adult	Bdnf	long_3UTR	0.480307
Keane et al. (2011)	E-MTAB-599	ERR032217	Mouse	thymus	Adult	Bdnf	long_3UTR	0.0982447
Keane et al. (2011)	E-MTAB-599	ERR032218	Mouse	thymus	Adult	Bdnf	long_3UTR	0.200128
Keane et al. (2011)	E-MTAB-599	ERR032219	Mouse	thymus	Adult	Bdnf	long_3UTR	0.675432
Keane et al. (2011)	E-MTAB-599	ERR032220	Mouse	thymus	Adult	Bdnf	long_3UTR	0.660423
Keane et al. (2011)	E-MTAB-599	ERR032221	Mouse	lung	Adult	Bdnf	long_3UTR	0.773829
Keane et al. (2011)	E-MTAB-599	ERR032222	Mouse	lung	Adult	Bdnf	long_3UTR	0.313845
Keane et al. (2011)	E-MTAB-599	ERR032223	Mouse	lung	Adult	Bdnf	long_3UTR	0.289685
Keane et al. (2011)	E-MTAB-599	ERR032224	Mouse	lung	Adult	Bdnf	long_3UTR	0.757844
Keane et al. (2011)	E-MTAB-599	ERR032225	Mouse	lung	Adult	Bdnf	long_3UTR	0.269729
Keane et al. (2011)	E-MTAB-599	ERR032226	Mouse	lung	Adult	Bdnf	long_3UTR	0.360231
Keane et al. (2011)	E-MTAB-599	ERR032227	Mouse	heart	Adult	Bdnf	long_3UTR	0.568489
Keane et al. (2011)	E-MTAB-599	ERR032229	Mouse	heart	Adult	Bdnf	long_3UTR	0.393585
Keane et al. (2011)	E-MTAB-599	ERR032230	Mouse	heart	Adult	Bdnf	long_3UTR	0.180115
Keane et al. (2011)	E-MTAB-599	ERR032231	Mouse	heart	Adult	Bdnf	long_3UTR	0.323685
Keane et al. (2011)	E-MTAB-599	ERR032232	Mouse	hippocampus	Adult	Bdnf	long_3UTR	0.39674
Keane et al. (2011)	E-MTAB-599	ERR032233	Mouse	hippocampus	Adult	Bdnf	long_3UTR	0.402314
Keane et al. (2011)	E-MTAB-599	ERR032234	Mouse	hippocampus	Adult	Bdnf	long_3UTR	0.212864
Keane et al. (2011)	E-MTAB-599	ERR032235	Mouse	hippocampus	Adult	Bdnf	long_3UTR	0.374251
Keane et al. (2011)	E-MTAB-599	ERR032236	Mouse	hippocampus	Adult	Bdnf	long_3UTR	0.350695
Keane et al. (2011)	E-MTAB-599	ERR032237	Mouse	hippocampus	Adult	Bdnf	long_3UTR	0.438008
Keane et al. (2011)	E-MTAB-599	ERR032238	Mouse	heart	Adult	Bdnf	long_3UTR	0.272902
Söllner et al. (2017)	E-MTAB-6081	ERR2130615	Mouse	whole brain	Adult	Bdnf	long_3UTR	0.467112
Söllner et al. (2017)	E-MTAB-6081	ERR2130616	Mouse	whole brain	Adult	Bdnf	long_3UTR	0.405259
Söllner et al. (2017)	E-MTAB-6081	ERR2130617	Mouse	colon	Adult	Bdnf	long_3UTR	0.240154
Söllner et al. (2017)	E-MTAB-6081	ERR2130618	Mouse	colon	Adult	Bdnf	long_3UTR	0.360231
Söllner et al. (2017)	E-MTAB-6081	ERR2130619	Mouse	colon	Adult	Bdnf	long_3UTR	0.360231
Söllner et al. (2017)	E-MTAB-6081	ERR2130620	Mouse	duodenum	Adult	Bdnf	long_3UTR	1.08069
Söllner et al. (2017)	E-MTAB-6081	ERR2130621	Mouse	duodenum	Adult	Bdnf	long_3UTR	0
Söllner et al. (2017)	E-MTAB-6081	ERR2130622	Mouse	duodenum	Adult	Bdnf	long_3UTR	1.08069
Söllner et al. (2017)	E-MTAB-6081	ERR2130623	Mouse	esophagus	Adult	Bdnf	long_3UTR	0.313244
Söllner et al. (2017)	E-MTAB-6081	ERR2130624	Mouse	esophagus	Adult	Bdnf	long_3UTR	0.10595
Söllner et al. (2017)	E-MTAB-6081	ERR2130625	Mouse	esophagus	Adult	Bdnf	long_3UTR	0.288184
Söllner et al. (2017)	E-MTAB-6081	ERR2130626	Mouse	heart	Adult	Bdnf	long_3UTR	0.347809
Söllner et al. (2017)	E-MTAB-6081	ERR2130627	Mouse	heart	Adult	Bdnf	long_3UTR	0.322532
Söllner et al. (2017)	E-MTAB-6081	ERR2130628	Mouse	ileum	Adult	Bdnf	long_3UTR	0.540346
Söllner et al. (2017)	E-MTAB-6081	ERR2130629	Mouse	ileum	Adult	Bdnf	long_3UTR	0.360231
Söllner et al. (2017)	E-MTAB-6081	ERR2130630	Mouse	ileum	Adult	Bdnf	long_3UTR	0.240154
Söllner et al. (2017)	E-MTAB-6081	ERR2130631	Mouse	jejunum	Adult	Bdnf	long_3UTR	0.360231
Söllner et al. (2017)	E-MTAB-6081	ERR2130633	Mouse	jejunum	Adult	Bdnf	long_3UTR	0.240154
Söllner et al. (2017)	E-MTAB-6081	ERR2130634	Mouse	kidney	Adult	Bdnf	long_3UTR	0.281156
Söllner et al. (2017)	E-MTAB-6081	ERR2130635	Mouse	kidney	Adult	Bdnf	long_3UTR	0.218964
Söllner et al. (2017)	E-MTAB-6081	ERR2130636	Mouse	kidney	Adult	Bdnf	long_3UTR	0.280179
Söllner et al. (2017)	E-MTAB-6081	ERR2130637	Mouse	liver	Adult	Bdnf	long_3UTR	0.280179
Söllner et al. (2017)	E-MTAB-6081	ERR2130638	Mouse	liver	Adult	Bdnf	long_3UTR	0.240154
Söllner et al. (2017)	E-MTAB-6081	ERR2130643	Mouse	muscle	Adult	Bdnf	long_3UTR	0.270173
Söllner et al. (2017)	E-MTAB-6081	ERR2130644	Mouse	muscle	Adult	Bdnf	long_3UTR	0.144092
Söllner et al. (2017)	E-MTAB-6081	ERR2130645	Mouse	muscle	Adult	Bdnf	long_3UTR	0.0800512
Söllner et al. (2017)	E-MTAB-6081	ERR2130646	Mouse	stomach	Adult	Bdnf	long_3UTR	0.0900576
Söllner et al. (2017)	E-MTAB-6081	ERR2130647	Mouse	stomach	Adult	Bdnf	long_3UTR	0
Söllner et al. (2017)	E-MTAB-6081	ERR2130649	Mouse	thymus	Adult	Bdnf	long_3UTR	0.120077
Söllner et al. (2017)	E-MTAB-6081	ERR2130650	Mouse	thymus	Adult	Bdnf	long_3UTR	0.540346
Söllner et al. (2017)	E-MTAB-6081	ERR2130651	Mouse	thymus	Adult	Bdnf	long_3UTR	0.120077
Keane et al. (2011)	E-MTAB-615	ERR032990	Mouse	whole brain	Adult	Bdnf	long_3UTR	0.247737
Keane et al. (2011)	E-MTAB-615	ERR032991	Mouse	whole brain	Adult	Bdnf	long_3UTR	0.203525
Keane et al. (2011)	E-MTAB-615	ERR032992	Mouse	whole brain	Adult	Bdnf	long_3UTR	0.194776
Keane et al. (2011)	E-MTAB-615	ERR032993	Mouse	whole brain	Adult	Bdnf	long_3UTR	0.268172
Keane et al. (2011)	E-MTAB-615	ERR032994	Mouse	whole brain	Adult	Bdnf	long_3UTR	0.351755
Keane et al. (2011)	E-MTAB-615	ERR032995	Mouse	whole brain	Adult	Bdnf	long_3UTR	0.3345
Keane et al. (2011)	E-MTAB-615	ERR032996	Mouse	whole brain	Adult	Bdnf	long_3UTR	0.24939
Keane et al. (2011)	E-MTAB-615	ERR032997	Mouse	whole brain	Adult	Bdnf	long_3UTR	0.298915
Keane et al. (2011)	E-MTAB-615	ERR032998	Mouse	whole brain	Adult	Bdnf	long_3UTR	0.259868
Keane et al. (2011)	E-MTAB-615	ERR032999	Mouse	whole brain	Adult	Bdnf	long_3UTR	0.258594
Keane et al. (2011)	E-MTAB-615	ERR033000	Mouse	whole brain	Adult	Bdnf	long_3UTR	0.188901
Keane et al. (2011)	E-MTAB-615	ERR033001	Mouse	whole brain	Adult	Bdnf	long_3UTR	0.380525
Keane et al. (2011)	E-MTAB-615	ERR033002	Mouse	whole brain	Adult	Bdnf	long_3UTR	0.343782
Keane et al. (2011)	E-MTAB-615	ERR033003	Mouse	whole brain	Adult	Bdnf	long_3UTR	0.338338
Keane et al. (2011)	E-MTAB-615	ERR033004	Mouse	whole brain	Adult	Bdnf	long_3UTR	0.407014
Keane et al. (2011)	E-MTAB-615	ERR033005	Mouse	whole brain	Adult	Bdnf	long_3UTR	0.22948
Keane et al. (2011)	E-MTAB-615	ERR033006	Mouse	whole brain	Adult	Bdnf	long_3UTR	0.216567
Keane et al. (2011)	E-MTAB-615	ERR033007	Mouse	whole brain	Adult	Bdnf	long_3UTR	0.326062
Keane et al. (2011)	E-MTAB-615	ERR033008	Mouse	whole brain	Adult	Bdnf	long_3UTR	0.215277
Keane et al. (2011)	E-MTAB-615	ERR033009	Mouse	whole brain	Adult	Bdnf	long_3UTR	0.271558
Keane et al. (2011)	E-MTAB-615	ERR033010	Mouse	whole brain	Adult	Bdnf	long_3UTR	0.377116
Keane et al. (2011)	E-MTAB-615	ERR033011	Mouse	whole brain	Adult	Bdnf	long_3UTR	0.444211
Keane et al. (2011)	E-MTAB-615	ERR033012	Mouse	whole brain	Adult	Bdnf	long_3UTR	0.353874
Keane et al. (2011)	E-MTAB-615	ERR033013	Mouse	whole brain	Adult	Bdnf	long_3UTR	0.363283
Keane et al. (2011)	E-MTAB-615	ERR033014	Mouse	whole brain	Adult	Bdnf	long_3UTR	0.2104
Keane et al. (2011)	E-MTAB-615	ERR033015	Mouse	whole brain	Adult	Bdnf	long_3UTR	0.254797
Keane et al. (2011)	E-MTAB-615	ERR033016	Mouse	whole brain	Adult	Bdnf	long_3UTR	0.310462
Keane et al. (2011)	E-MTAB-615	ERR033017	Mouse	whole brain	Adult	Bdnf	long_3UTR	0.257308
Keane et al. (2011)	E-MTAB-615	ERR033018	Mouse	whole brain	Adult	Bdnf	long_3UTR	0.326274
Keane et al. (2011)	E-MTAB-615	ERR033019	Mouse	whole brain	Adult	Bdnf	long_3UTR	0.261826
Cardoso-Moreira et al. (2019)	E-MTAB-6798	ERR2588663	Mouse	cortex	Adult	Bdnf	long_3UTR	0.294153
Cardoso-Moreira et al. (2019)	E-MTAB-6798	ERR2588664	Mouse	cortex	Adult	Bdnf	long_3UTR	0.252406
Cardoso-Moreira et al. (2019)	E-MTAB-6798	ERR2588665	Mouse	cortex	Adult	Bdnf	long_3UTR	0.250693
Cardoso-Moreira et al. (2019)	E-MTAB-6798	ERR2588666	Mouse	cortex	Adult	Bdnf	long_3UTR	0.201558
Cardoso-Moreira et al. (2019)	E-MTAB-6798	ERR2588667	Mouse	heart	Adult	Bdnf	long_3UTR	0.270173
Cardoso-Moreira et al. (2019)	E-MTAB-6798	ERR2588668	Mouse	heart	Adult	Bdnf	long_3UTR	0.432277
Cardoso-Moreira et al. (2019)	E-MTAB-6798	ERR2588669	Mouse	heart	Adult	Bdnf	long_3UTR	0.4281
Cardoso-Moreira et al. (2019)	E-MTAB-6798	ERR2588670	Mouse	heart	Adult	Bdnf	long_3UTR	0.406476
Cardoso-Moreira et al. (2019)	E-MTAB-6798	ERR2588671	Mouse	cerebellum	Adult	Bdnf	long_3UTR	0.459424
Cardoso-Moreira et al. (2019)	E-MTAB-6798	ERR2588672	Mouse	cerebellum	Adult	Bdnf	long_3UTR	0.506698
Cardoso-Moreira et al. (2019)	E-MTAB-6798	ERR2588673	Mouse	cerebellum	Adult	Bdnf	long_3UTR	0.480307
Cardoso-Moreira et al. (2019)	E-MTAB-6798	ERR2588674	Mouse	cerebellum	Adult	Bdnf	long_3UTR	0.404015
Cardoso-Moreira et al. (2019)	E-MTAB-6798	ERR2588675	Mouse	kidney	Adult	Bdnf	long_3UTR	0.391555
Cardoso-Moreira et al. (2019)	E-MTAB-6798	ERR2588676	Mouse	kidney	Adult	Bdnf	long_3UTR	0.375513
Cardoso-Moreira et al. (2019)	E-MTAB-6798	ERR2588677	Mouse	kidney	Adult	Bdnf	long_3UTR	0.336737
Cardoso-Moreira et al. (2019)	E-MTAB-6798	ERR2588678	Mouse	kidney	Adult	Bdnf	long_3UTR	0.327482
Cardoso-Moreira et al. (2019)	E-MTAB-6798	ERR2588679	Mouse	liver	Adult	Bdnf	long_3UTR	0.360231
Cardoso-Moreira et al. (2019)	E-MTAB-6798	ERR2588680	Mouse	liver	Adult	Bdnf	long_3UTR	0.205846
Cardoso-Moreira et al. (2019)	E-MTAB-6798	ERR2588681	Mouse	liver	Adult	Bdnf	long_3UTR	0.315202
Cardoso-Moreira et al. (2019)	E-MTAB-6798	ERR2588682	Mouse	liver	Adult	Bdnf	long_3UTR	0
Cardoso-Moreira et al. (2019)	E-MTAB-6798	ERR2588683	Mouse	ovary	Adult	Bdnf	long_3UTR	0.414265
Cardoso-Moreira et al. (2019)	E-MTAB-6798	ERR2588684	Mouse	ovary	Adult	Bdnf	long_3UTR	0.220141
Tabula Muris Consortium	GSE132040	SRR9125589;SRR9127396	Mouse	bone	Adult	BDNF	long_3UTR	0.498781
Tabula Muris Consortium	GSE132040	SRR9125591;SRR9127398	Mouse	bone marrow	Adult	BDNF	long_3UTR	0.240154
Tabula Muris Consortium	GSE132040	SRR9125592;SRR9126814	Mouse	heart	Adult	BDNF	long_3UTR	0.241714
Tabula Muris Consortium	GSE132040	SRR9125593;SRR9126818	Mouse	heart	Adult	BDNF	long_3UTR	0.101804
Tabula Muris Consortium	GSE132040	SRR9125595;SRR9127463	Mouse	mesenteric adipose tissue	Adult	BDNF	long_3UTR	0.414265
Tabula Muris Consortium	GSE132040	SRR9125596;SRR9127462	Mouse	whole brain	Adult	BDNF	long_3UTR	0.092317
Tabula Muris Consortium	GSE132040	SRR9125597;SRR9127291	Mouse	kidney	Adult	BDNF	long_3UTR	0.132085
Tabula Muris Consortium	GSE132040	SRR9125598;SRR9127466	Mouse	subcutaneous adipose tissue	Adult	BDNF	long_3UTR	0.360231
Tabula Muris Consortium	GSE132040	SRR9125601;SRR9127467	Mouse	gonadal adipose tissue	Adult	BDNF	long_3UTR	0.0811787
Tabula Muris Consortium	GSE132040	SRR9125602;SRR9127470	Mouse	bone	Adult	BDNF	long_3UTR	0.360231
Tabula Muris Consortium	GSE132040	SRR9125603;SRR9127469	Mouse	white blood cells	Adult	BDNF	long_3UTR	0
Tabula Muris Consortium	GSE132040	SRR9125605;SRR9127471	Mouse	lung	Adult	BDNF	long_3UTR	0.0956862
Tabula Muris Consortium	GSE132040	SRR9125606;SRR9127330	Mouse	bone	Adult	BDNF	long_3UTR	0.911601
Tabula Muris Consortium	GSE132040	SRR9125607;SRR9126834	Mouse	brown adipose tissue	Adult	BDNF	long_3UTR	0.120077
Tabula Muris Consortium	GSE132040	SRR9125608;SRR9127329	Mouse	subcutaneous adipose tissue	Adult	BDNF	long_3UTR	0.162685
Tabula Muris Consortium	GSE132040	SRR9125610;SRR9127332	Mouse	muscle	Adult	BDNF	long_3UTR	0.034861
Tabula Muris Consortium	GSE132040	SRR9125611;SRR9127460	Mouse	kidney	Adult	BDNF	long_3UTR	0.077518
Tabula Muris Consortium	GSE132040	SRR9125612;SRR9127459	Mouse	kidney	Adult	BDNF	long_3UTR	0.0377864
Tabula Muris Consortium	GSE132040	SRR9125615;SRR9127270	Mouse	mesenteric adipose tissue	Adult	BDNF	long_3UTR	0.257308
Tabula Muris Consortium	GSE132040	SRR9125619;SRR9126777	Mouse	subcutaneous adipose tissue	Adult	BDNF	long_3UTR	0.387941
Tabula Muris Consortium	GSE132040	SRR9125621;SRR9126742	Mouse	skin	Adult	BDNF	long_3UTR	0.0505624
Tabula Muris Consortium	GSE132040	SRR9125622;SRR9127447	Mouse	small intestine	Adult	BDNF	long_3UTR	0.240469
Tabula Muris Consortium	GSE132040	SRR9125623;SRR9126744	Mouse	subcutaneous adipose tissue	Adult	BDNF	long_3UTR	0.13071
Tabula Muris Consortium	GSE132040	SRR9125624;SRR9126743	Mouse	small intestine	Adult	BDNF	long_3UTR	0.840538
Tabula Muris Consortium	GSE132040	SRR9125625;SRR9126738	Mouse	muscle	Adult	BDNF	long_3UTR	0.120077
Tabula Muris Consortium	GSE132040	SRR9125626;SRR9126737	Mouse	mesenteric adipose tissue	Adult	BDNF	long_3UTR	0.154385
Tabula Muris Consortium	GSE132040	SRR9125627;SRR9126740	Mouse	small intestine	Adult	BDNF	long_3UTR	0
Tabula Muris Consortium	GSE132040	SRR9125628;SRR9126739	Mouse	brown adipose tissue	Adult	BDNF	long_3UTR	0
Tabula Muris Consortium	GSE132040	SRR9125630;SRR9126763	Mouse	bone	Adult	BDNF	long_3UTR	0.360231
Tabula Muris Consortium	GSE132040	SRR9125631;SRR9126984	Mouse	gonadal adipose tissue	Adult	BDNF	long_3UTR	0.120077
Tabula Muris Consortium	GSE132040	SRR9125633;SRR9127416	Mouse	whole brain	Adult	BDNF	long_3UTR	0.0416747
Tabula Muris Consortium	GSE132040	SRR9125635;SRR9127417	Mouse	liver	Adult	BDNF	long_3UTR	0.864553
Tabula Muris Consortium	GSE132040	SRR9125636;SRR9127106	Mouse	heart	Adult	BDNF	long_3UTR	0.0972464
Tabula Muris Consortium	GSE132040	SRR9125637;SRR9127064	Mouse	subcutaneous adipose tissue	Adult	BDNF	long_3UTR	0.480307
Tabula Muris Consortium	GSE132040	SRR9125641;SRR9127105	Mouse	whole brain	Adult	BDNF	long_3UTR	0.0458483
Tabula Muris Consortium	GSE132040	SRR9125642;SRR9127103	Mouse	bone	Adult	BDNF	long_3UTR	1.08069
Tabula Muris Consortium	GSE132040	SRR9125643;SRR9127257	Mouse	whole brain	Adult	BDNF	long_3UTR	0.0675877
Tabula Muris Consortium	GSE132040	SRR9125644;SRR9127256	Mouse	liver	Adult	BDNF	long_3UTR	0.360231
Tabula Muris Consortium	GSE132040	SRR9125646;SRR9127254	Mouse	kidney	Adult	BDNF	long_3UTR	0.0423801
Tabula Muris Consortium	GSE132040	SRR9125647;SRR9127253	Mouse	gonadal adipose tissue	Adult	BDNF	long_3UTR	0.387941
Tabula Muris Consortium	GSE132040	SRR9125649;SRR9127251	Mouse	skin	Adult	BDNF	long_3UTR	0.388439
Tabula Muris Consortium	GSE132040	SRR9125650;SRR9127250	Mouse	bone marrow	Adult	BDNF	long_3UTR	0.900576
Tabula Muris Consortium	GSE132040	SRR9125652;SRR9127581	Mouse	subcutaneous adipose tissue	Adult	BDNF	long_3UTR	0.148895
Tabula Muris Consortium	GSE132040	SRR9125653;SRR9126679	Mouse	subcutaneous adipose tissue	Adult	BDNF	long_3UTR	0.425727
Tabula Muris Consortium	GSE132040	SRR9125655;SRR9126792	Mouse	lung	Adult	BDNF	long_3UTR	0.119669
Tabula Muris Consortium	GSE132040	SRR9125656;SRR9127323	Mouse	small intestine	Adult	BDNF	long_3UTR	0.360231
Tabula Muris Consortium	GSE132040	SRR9125657;SRR9126685	Mouse	gonadal adipose tissue	Adult	BDNF	long_3UTR	0.0638767
Tabula Muris Consortium	GSE132040	SRR9125659;SRR9126687	Mouse	muscle	Adult	BDNF	long_3UTR	0.102923
Tabula Muris Consortium	GSE132040	SRR9125660;SRR9126686	Mouse	skin	Adult	BDNF	long_3UTR	0.240526
Tabula Muris Consortium	GSE132040	SRR9125661;SRR9126681	Mouse	bone marrow	Adult	BDNF	long_3UTR	0.420269
Tabula Muris Consortium	GSE132040	SRR9125664;SRR9126682	Mouse	liver	Adult	BDNF	long_3UTR	0.16952
Tabula Muris Consortium	GSE132040	SRR9125665;SRR9126893	Mouse	mesenteric adipose tissue	Adult	BDNF	long_3UTR	0.300192
Tabula Muris Consortium	GSE132040	SRR9125667;SRR9126911	Mouse	muscle	Adult	BDNF	long_3UTR	0.056286
Tabula Muris Consortium	GSE132040	SRR9125668;SRR9126910	Mouse	bone marrow	Adult	BDNF	long_3UTR	0.437423
Tabula Muris Consortium	GSE132040	SRR9125672;SRR9126906	Mouse	whole brain	Adult	BDNF	long_3UTR	0.0739594
Tabula Muris Consortium	GSE132040	SRR9125673;SRR9126901	Mouse	white blood cells	Adult	BDNF	long_3UTR	0.360231
Tabula Muris Consortium	GSE132040	SRR9125674;SRR9126900	Mouse	brown adipose tissue	Adult	BDNF	long_3UTR	0
Tabula Muris Consortium	GSE132040	SRR9125675;SRR9126903	Mouse	skin	Adult	BDNF	long_3UTR	0.299471
Tabula Muris Consortium	GSE132040	SRR9125684;SRR9126878	Mouse	heart	Adult	BDNF	long_3UTR	0.0545804
Tabula Muris Consortium	GSE132040	SRR9125685;SRR9126877	Mouse	whole brain	Adult	BDNF	long_3UTR	0.0348262
Tabula Muris Consortium	GSE132040	SRR9125686;SRR9126884	Mouse	subcutaneous adipose tissue	Adult	BDNF	long_3UTR	0.112572
Tabula Muris Consortium	GSE132040	SRR9125687;SRR9126883	Mouse	heart	Adult	BDNF	long_3UTR	0.0616462
Tabula Muris Consortium	GSE132040	SRR9125688;SRR9126719	Mouse	bone	Adult	BDNF	long_3UTR	0.660423
Tabula Muris Consortium	GSE132040	SRR9125689;SRR9126992	Mouse	muscle	Adult	BDNF	long_3UTR	0.0554201
Tabula Muris Consortium	GSE132040	SRR9125690;SRR9127129	Mouse	kidney	Adult	BDNF	long_3UTR	0.0675432
Tabula Muris Consortium	GSE132040	SRR9125691;SRR9126833	Mouse	subcutaneous adipose tissue	Adult	BDNF	long_3UTR	0.936599
Tabula Muris Consortium	GSE132040	SRR9125693;SRR9127284	Mouse	whole brain	Adult	BDNF	long_3UTR	0.0777487
Tabula Muris Consortium	GSE132040	SRR9125694;SRR9127283	Mouse	spleen	Adult	BDNF	long_3UTR	0.990634
Tabula Muris Consortium	GSE132040	SRR9125695;SRR9127286	Mouse	heart	Adult	BDNF	long_3UTR	0.0795477
Tabula Muris Consortium	GSE132040	SRR9125696;SRR9127285	Mouse	liver	Adult	BDNF	long_3UTR	0.0288184
Tabula Muris Consortium	GSE132040	SRR9125698;SRR9127287	Mouse	spleen	Adult	BDNF	long_3UTR	0.810519
Tabula Muris Consortium	GSE132040	SRR9125699;SRR9127290	Mouse	subcutaneous adipose tissue	Adult	BDNF	long_3UTR	0.389937
Tabula Muris Consortium	GSE132040	SRR9125700;SRR9127289	Mouse	mesenteric adipose tissue	Adult	BDNF	long_3UTR	0.25183
Tabula Muris Consortium	GSE132040	SRR9125701;SRR9127276	Mouse	muscle	Adult	BDNF	long_3UTR	0.150096
Tabula Muris Consortium	GSE132040	SRR9125702;SRR9127275	Mouse	heart	Adult	BDNF	long_3UTR	0.128827
Tabula Muris Consortium	GSE132040	SRR9125703;SRR9127278	Mouse	mesenteric adipose tissue	Adult	BDNF	long_3UTR	0.75048
Tabula Muris Consortium	GSE132040	SRR9125705;SRR9127280	Mouse	liver	Adult	BDNF	long_3UTR	0
Tabula Muris Consortium	GSE132040	SRR9125706;SRR9127279	Mouse	mesenteric adipose tissue	Adult	BDNF	long_3UTR	0.840538
Tabula Muris Consortium	GSE132040	SRR9125707;SRR9127282	Mouse	mesenteric adipose tissue	Adult	BDNF	long_3UTR	0.0993771
Tabula Muris Consortium	GSE132040	SRR9125708;SRR9127281	Mouse	mesenteric adipose tissue	Adult	BDNF	long_3UTR	0.450288
Tabula Muris Consortium	GSE132040	SRR9125709;SRR9127519	Mouse	spleen	Adult	BDNF	long_3UTR	1.00865
Tabula Muris Consortium	GSE132040	SRR9125710;SRR9126887	Mouse	whole brain	Adult	BDNF	long_3UTR	0.0646073
Tabula Muris Consortium	GSE132040	SRR9125713;SRR9126817	Mouse	heart	Adult	BDNF	long_3UTR	0.0321859
Tabula Muris Consortium	GSE132040	SRR9125715;SRR9127102	Mouse	brown adipose tissue	Adult	BDNF	long_3UTR	0
Tabula Muris Consortium	GSE132040	SRR9125716;SRR9126923	Mouse	kidney	Adult	BDNF	long_3UTR	0.0713367
Tabula Muris Consortium	GSE132040	SRR9125717;SRR9127530	Mouse	skin	Adult	BDNF	long_3UTR	0.144092
Tabula Muris Consortium	GSE132040	SRR9125720;SRR9126718	Mouse	gonadal adipose tissue	Adult	BDNF	long_3UTR	0.0460087
Tabula Muris Consortium	GSE132040	SRR9125722;SRR9126936	Mouse	gonadal adipose tissue	Adult	BDNF	long_3UTR	0.0514615
Tabula Muris Consortium	GSE132040	SRR9125723;SRR9126827	Mouse	pancreas	Adult	BDNF	long_3UTR	0
Tabula Muris Consortium	GSE132040	SRR9125724;SRR9126930	Mouse	muscle	Adult	BDNF	long_3UTR	0.0554201
Tabula Muris Consortium	GSE132040	SRR9125725;SRR9127092	Mouse	muscle	Adult	BDNF	long_3UTR	0.150241
Tabula Muris Consortium	GSE132040	SRR9125726;SRR9127263	Mouse	gonadal adipose tissue	Adult	BDNF	long_3UTR	0.0720461
Tabula Muris Consortium	GSE132040	SRR9125728;SRR9126853	Mouse	bone marrow	Adult	BDNF	long_3UTR	0.7805
Tabula Muris Consortium	GSE132040	SRR9125729;SRR9126848	Mouse	muscle	Adult	BDNF	long_3UTR	0.240154
Tabula Muris Consortium	GSE132040	SRR9125731;SRR9127265	Mouse	muscle	Adult	BDNF	long_3UTR	0
Tabula Muris Consortium	GSE132040	SRR9125732;SRR9126845	Mouse	kidney	Adult	BDNF	long_3UTR	0.0436643
Tabula Muris Consortium	GSE132040	SRR9125734;SRR9126851	Mouse	bone marrow	Adult	BDNF	long_3UTR	1.08069
Tabula Muris Consortium	GSE132040	SRR9125735;SRR9126850	Mouse	bone	Adult	BDNF	long_3UTR	1.02065
Tabula Muris Consortium	GSE132040	SRR9125736;SRR9126849	Mouse	whole brain	Adult	BDNF	long_3UTR	0.0991283
Tabula Muris Consortium	GSE132040	SRR9125738;SRR9126731	Mouse	subcutaneous adipose tissue	Adult	BDNF	long_3UTR	0.360231
Tabula Muris Consortium	GSE132040	SRR9125741;SRR9127542	Mouse	heart	Adult	BDNF	long_3UTR	0.185925
Tabula Muris Consortium	GSE132040	SRR9125743;SRR9127544	Mouse	subcutaneous adipose tissue	Adult	BDNF	long_3UTR	0.205846
Tabula Muris Consortium	GSE132040	SRR9125744;SRR9127543	Mouse	heart	Adult	BDNF	long_3UTR	0.264434
Tabula Muris Consortium	GSE132040	SRR9125745;SRR9126727	Mouse	liver	Adult	BDNF	long_3UTR	0.315202
Tabula Muris Consortium	GSE132040	SRR9125746;SRR9127545	Mouse	muscle	Adult	BDNF	long_3UTR	0.0461834
Tabula Muris Consortium	GSE132040	SRR9125747;SRR9127072	Mouse	muscle	Adult	BDNF	long_3UTR	0.0545804
Tabula Muris Consortium	GSE132040	SRR9125748;SRR9127071	Mouse	white blood cells	Adult	BDNF	long_3UTR	1.08069
Tabula Muris Consortium	GSE132040	SRR9125750;SRR9127069	Mouse	mesenteric adipose tissue	Adult	BDNF	long_3UTR	0.174305
Tabula Muris Consortium	GSE132040	SRR9125753;SRR9127074	Mouse	small intestine	Adult	BDNF	long_3UTR	0
Tabula Muris Consortium	GSE132040	SRR9125754;SRR9127073	Mouse	whole brain	Adult	BDNF	long_3UTR	0.0919738
Tabula Muris Consortium	GSE132040	SRR9125757;SRR9126654	Mouse	kidney	Adult	BDNF	long_3UTR	0.0720461
Tabula Muris Consortium	GSE132040	SRR9125759;SRR9126653	Mouse	heart	Adult	BDNF	long_3UTR	0.00643269
Tabula Muris Consortium	GSE132040	SRR9125760;SRR9127534	Mouse	kidney	Adult	BDNF	long_3UTR	0.129449
Tabula Muris Consortium	GSE132040	SRR9125761;SRR9127035	Mouse	heart	Adult	BDNF	long_3UTR	0.0664766
Tabula Muris Consortium	GSE132040	SRR9125762;SRR9127533	Mouse	kidney	Adult	BDNF	long_3UTR	0.0387345
Tabula Muris Consortium	GSE132040	SRR9125766;SRR9127437	Mouse	whole brain	Adult	BDNF	long_3UTR	0.155046
Tabula Muris Consortium	GSE132040	SRR9125767;SRR9127474	Mouse	mesenteric adipose tissue	Adult	BDNF	long_3UTR	0.480307
Tabula Muris Consortium	GSE132040	SRR9125768;SRR9127238	Mouse	brown adipose tissue	Adult	BDNF	long_3UTR	0.720461
Tabula Muris Consortium	GSE132040	SRR9125769;SRR9127554	Mouse	bone	Adult	BDNF	long_3UTR	0.720461
Tabula Muris Consortium	GSE132040	SRR9125770;SRR9127033	Mouse	whole brain	Adult	BDNF	long_3UTR	0.0478628
Tabula Muris Consortium	GSE132040	SRR9125771;SRR9126785	Mouse	whole brain	Adult	BDNF	long_3UTR	0.07593
Tabula Muris Consortium	GSE132040	SRR9125772;SRR9127525	Mouse	lung	Adult	BDNF	long_3UTR	0.0862524
Tabula Muris Consortium	GSE132040	SRR9125773;SRR9126791	Mouse	bone	Adult	BDNF	long_3UTR	0.420269
Tabula Muris Consortium	GSE132040	SRR9125774;SRR9127444	Mouse	whole brain	Adult	BDNF	long_3UTR	0.11873
Tabula Muris Consortium	GSE132040	SRR9125776;SRR9127134	Mouse	heart	Adult	BDNF	long_3UTR	0.149634
Tabula Muris Consortium	GSE132040	SRR9125777;SRR9127475	Mouse	kidney	Adult	BDNF	long_3UTR	0.151442
Tabula Muris Consortium	GSE132040	SRR9125778;SRR9127116	Mouse	liver	Adult	BDNF	long_3UTR	0.0266837
Tabula Muris Consortium	GSE132040	SRR9125780;SRR9127240	Mouse	skin	Adult	BDNF	long_3UTR	1.01245
Tabula Muris Consortium	GSE132040	SRR9125783;SRR9127246	Mouse	brown adipose tissue	Adult	BDNF	long_3UTR	0
Tabula Muris Consortium	GSE132040	SRR9125784;SRR9127249	Mouse	heart	Adult	BDNF	long_3UTR	0.141267
Tabula Muris Consortium	GSE132040	SRR9125785;SRR9127248	Mouse	bone	Adult	BDNF	long_3UTR	0.458475
Tabula Muris Consortium	GSE132040	SRR9125786;SRR9127243	Mouse	skin	Adult	BDNF	long_3UTR	0.0973713
Tabula Muris Consortium	GSE132040	SRR9125787;SRR9127242	Mouse	muscle	Adult	BDNF	long_3UTR	0.360231
Tabula Muris Consortium	GSE132040	SRR9125788;SRR9127245	Mouse	gonadal adipose tissue	Adult	BDNF	long_3UTR	0.600384
Tabula Muris Consortium	GSE132040	SRR9125789;SRR9127244	Mouse	kidney	Adult	BDNF	long_3UTR	0.120077
Tabula Muris Consortium	GSE132040	SRR9125791;SRR9126650	Mouse	kidney	Adult	BDNF	long_3UTR	0.0880564
Tabula Muris Consortium	GSE132040	SRR9125792;SRR9127558	Mouse	heart	Adult	BDNF	long_3UTR	0.0897085
Tabula Muris Consortium	GSE132040	SRR9125794;SRR9127261	Mouse	subcutaneous adipose tissue	Adult	BDNF	long_3UTR	0.180115
Tabula Muris Consortium	GSE132040	SRR9125796;SRR9127299	Mouse	liver	Adult	BDNF	long_3UTR	0.30481
Tabula Muris Consortium	GSE132040	SRR9125797;SRR9126704	Mouse	muscle	Adult	BDNF	long_3UTR	0.130993
Tabula Muris Consortium	GSE132040	SRR9125798;SRR9126846	Mouse	spleen	Adult	BDNF	long_3UTR	0.514615
Tabula Muris Consortium	GSE132040	SRR9125800;SRR9127031	Mouse	brown adipose tissue	Adult	BDNF	long_3UTR	0
Tabula Muris Consortium	GSE132040	SRR9125801;SRR9127030	Mouse	lung	Adult	BDNF	long_3UTR	0.150426
Tabula Muris Consortium	GSE132040	SRR9125802;SRR9127348	Mouse	liver	Adult	BDNF	long_3UTR	0
Tabula Muris Consortium	GSE132040	SRR9125803;SRR9127347	Mouse	skin	Adult	BDNF	long_3UTR	0.29265
Tabula Muris Consortium	GSE132040	SRR9125804;SRR9127350	Mouse	heart	Adult	BDNF	long_3UTR	0.0385961
Tabula Muris Consortium	GSE132040	SRR9125806;SRR9127523	Mouse	spleen	Adult	BDNF	long_3UTR	0
Tabula Muris Consortium	GSE132040	SRR9125807;SRR9127325	Mouse	skin	Adult	BDNF	long_3UTR	0.182677
Tabula Muris Consortium	GSE132040	SRR9125809;SRR9127522	Mouse	subcutaneous adipose tissue	Adult	BDNF	long_3UTR	0.0423947
Tabula Muris Consortium	GSE132040	SRR9125811;SRR9127556	Mouse	whole brain	Adult	BDNF	long_3UTR	0.0520119
Tabula Muris Consortium	GSE132040	SRR9125812;SRR9127415	Mouse	kidney	Adult	BDNF	long_3UTR	0.0348711
Tabula Muris Consortium	GSE132040	SRR9125813;SRR9127414	Mouse	skin	Adult	BDNF	long_3UTR	0.360231
Tabula Muris Consortium	GSE132040	SRR9125815;SRR9127258	Mouse	small intestine	Adult	BDNF	long_3UTR	0.720461
Tabula Muris Consortium	GSE132040	SRR9125816;SRR9126862	Mouse	skin	Adult	BDNF	long_3UTR	0.469866
Tabula Muris Consortium	GSE132040	SRR9125818;SRR9127081	Mouse	liver	Adult	BDNF	long_3UTR	0.0576761
Tabula Muris Consortium	GSE132040	SRR9125819;SRR9127292	Mouse	mesenteric adipose tissue	Adult	BDNF	long_3UTR	0.360231
Tabula Muris Consortium	GSE132040	SRR9125820;SRR9127144	Mouse	heart	Adult	BDNF	long_3UTR	0.178636
Tabula Muris Consortium	GSE132040	SRR9125822;SRR9127223	Mouse	mesenteric adipose tissue	Adult	BDNF	long_3UTR	0.200128
Tabula Muris Consortium	GSE132040	SRR9125823;SRR9126820	Mouse	muscle	Adult	BDNF	long_3UTR	0.0450288
Tabula Muris Consortium	GSE132040	SRR9125824;SRR9126819	Mouse	pancreas	Adult	BDNF	long_3UTR	0.0600384
Tabula Muris Consortium	GSE132040	SRR9125825;SRR9126822	Mouse	spleen	Adult	BDNF	long_3UTR	0.725911
Tabula Muris Consortium	GSE132040	SRR9125826;SRR9126821	Mouse	bone marrow	Adult	BDNF	long_3UTR	0.600384
Tabula Muris Consortium	GSE132040	SRR9125827;SRR9127355	Mouse	subcutaneous adipose tissue	Adult	BDNF	long_3UTR	0.360231
Tabula Muris Consortium	GSE132040	SRR9125828;SRR9127354	Mouse	spleen	Adult	BDNF	long_3UTR	0.823384
Tabula Muris Consortium	GSE132040	SRR9125830;SRR9127356	Mouse	liver	Adult	BDNF	long_3UTR	0.0625271
Tabula Muris Consortium	GSE132040	SRR9125833;SRR9127358	Mouse	gonadal adipose tissue	Adult	BDNF	long_3UTR	0.0939732
Tabula Muris Consortium	GSE132040	SRR9125834;SRR9127141	Mouse	gonadal adipose tissue	Adult	BDNF	long_3UTR	0.261986
Tabula Muris Consortium	GSE132040	SRR9125836;SRR9127171	Mouse	subcutaneous adipose tissue	Adult	BDNF	long_3UTR	0.414294
Tabula Muris Consortium	GSE132040	SRR9125839;SRR9127042	Mouse	kidney	Adult	BDNF	long_3UTR	0.0568785
Tabula Muris Consortium	GSE132040	SRR9125842;SRR9127230	Mouse	pancreas	Adult	BDNF	long_3UTR	0.0514615
Tabula Muris Consortium	GSE132040	SRR9125844;SRR9127047	Mouse	bone	Adult	BDNF	long_3UTR	0.493147
Tabula Muris Consortium	GSE132040	SRR9125845;SRR9126805	Mouse	small intestine	Adult	BDNF	long_3UTR	0.360231
Tabula Muris Consortium	GSE132040	SRR9125846;SRR9127524	Mouse	bone	Adult	BDNF	long_3UTR	0.512203
Tabula Muris Consortium	GSE132040	SRR9125847;SRR9127539	Mouse	lung	Adult	BDNF	long_3UTR	0.104172
Tabula Muris Consortium	GSE132040	SRR9125848;SRR9126813	Mouse	skin	Adult	BDNF	long_3UTR	0.395152
Tabula Muris Consortium	GSE132040	SRR9125850;SRR9127108	Mouse	lung	Adult	BDNF	long_3UTR	0.0822651
Tabula Muris Consortium	GSE132040	SRR9125854;SRR9126961	Mouse	mesenteric adipose tissue	Adult	BDNF	long_3UTR	0.120077
Tabula Muris Consortium	GSE132040	SRR9125855;SRR9126929	Mouse	bone	Adult	BDNF	long_3UTR	0.926307
Tabula Muris Consortium	GSE132040	SRR9125856;SRR9126734	Mouse	brown adipose tissue	Adult	BDNF	long_3UTR	0.646697
Tabula Muris Consortium	GSE132040	SRR9125857;SRR9126733	Mouse	spleen	Adult	BDNF	long_3UTR	0.528338
Tabula Muris Consortium	GSE132040	SRR9125858;SRR9127034	Mouse	gonadal adipose tissue	Adult	BDNF	long_3UTR	0.180115
Tabula Muris Consortium	GSE132040	SRR9125859;SRR9126735	Mouse	skin	Adult	BDNF	long_3UTR	0.0313244
Tabula Muris Consortium	GSE132040	SRR9125861;SRR9127225	Mouse	pancreas	Adult	BDNF	long_3UTR	1.08069
Tabula Muris Consortium	GSE132040	SRR9125862;SRR9127394	Mouse	kidney	Adult	BDNF	long_3UTR	0.0720461
Tabula Muris Consortium	GSE132040	SRR9125863;SRR9126782	Mouse	whole brain	Adult	BDNF	long_3UTR	0.0629856
Tabula Muris Consortium	GSE132040	SRR9125865;SRR9126934	Mouse	bone	Adult	BDNF	long_3UTR	0.495317
Tabula Muris Consortium	GSE132040	SRR9125870;SRR9127575	Mouse	whole brain	Adult	BDNF	long_3UTR	0.112876
Tabula Muris Consortium	GSE132040	SRR9125872;SRR9127160	Mouse	subcutaneous adipose tissue	Adult	BDNF	long_3UTR	0.163965
Tabula Muris Consortium	GSE132040	SRR9125874;SRR9126729	Mouse	kidney	Adult	BDNF	long_3UTR	0.134364
Tabula Muris Consortium	GSE132040	SRR9125875;SRR9126728	Mouse	pancreas	Adult	BDNF	long_3UTR	0.360231
Tabula Muris Consortium	GSE132040	SRR9125876;SRR9127172	Mouse	mesenteric adipose tissue	Adult	BDNF	long_3UTR	0.360231
Tabula Muris Consortium	GSE132040	SRR9125877;SRR9127137	Mouse	gonadal adipose tissue	Adult	BDNF	long_3UTR	0.139444
Tabula Muris Consortium	GSE132040	SRR9125878;SRR9126701	Mouse	lung	Adult	BDNF	long_3UTR	0.136245
Tabula Muris Consortium	GSE132040	SRR9125879;SRR9126700	Mouse	heart	Adult	BDNF	long_3UTR	0.0944867
Tabula Muris Consortium	GSE132040	SRR9125880;SRR9126703	Mouse	pancreas	Adult	BDNF	long_3UTR	0
Tabula Muris Consortium	GSE132040	SRR9125881;SRR9126702	Mouse	mesenteric adipose tissue	Adult	BDNF	long_3UTR	0.0788004
Tabula Muris Consortium	GSE132040	SRR9125882;SRR9126697	Mouse	lung	Adult	BDNF	long_3UTR	0.126233
Tabula Muris Consortium	GSE132040	SRR9125883;SRR9126696	Mouse	kidney	Adult	BDNF	long_3UTR	0.144101
Tabula Muris Consortium	GSE132040	SRR9125884;SRR9126699	Mouse	whole brain	Adult	BDNF	long_3UTR	0.0622632
Tabula Muris Consortium	GSE132040	SRR9125885;SRR9126698	Mouse	bone marrow	Adult	BDNF	long_3UTR	0.575001
Tabula Muris Consortium	GSE132040	SRR9125886;SRR9127383	Mouse	skin	Adult	BDNF	long_3UTR	0.341672
Tabula Muris Consortium	GSE132040	SRR9125887;SRR9126706	Mouse	kidney	Adult	BDNF	long_3UTR	0.0326563
Tabula Muris Consortium	GSE132040	SRR9125888;SRR9126705	Mouse	kidney	Adult	BDNF	long_3UTR	0.0545804
Tabula Muris Consortium	GSE132040	SRR9125889;SRR9127382	Mouse	kidney	Adult	BDNF	long_3UTR	0.0180115
Tabula Muris Consortium	GSE132040	SRR9125890;SRR9126665	Mouse	subcutaneous adipose tissue	Adult	BDNF	long_3UTR	0.0641506
Tabula Muris Consortium	GSE132040	SRR9125891;SRR9126664	Mouse	spleen	Adult	BDNF	long_3UTR	0.44825
Tabula Muris Consortium	GSE132040	SRR9125892;SRR9126667	Mouse	liver	Adult	BDNF	long_3UTR	0.0897871
Tabula Muris Consortium	GSE132040	SRR9125893;SRR9126666	Mouse	bone	Adult	BDNF	long_3UTR	0.216138
Tabula Muris Consortium	GSE132040	SRR9125894;SRR9127352	Mouse	skin	Adult	BDNF	long_3UTR	0.443361
Tabula Muris Consortium	GSE132040	SRR9125896;SRR9126663	Mouse	bone	Adult	BDNF	long_3UTR	0.882565
Tabula Muris Consortium	GSE132040	SRR9125898;SRR9127133	Mouse	bone marrow	Adult	BDNF	long_3UTR	0.440282
Tabula Muris Consortium	GSE132040	SRR9125899;SRR9126669	Mouse	lung	Adult	BDNF	long_3UTR	0.0605187
Tabula Muris Consortium	GSE132040	SRR9125901;SRR9126880	Mouse	subcutaneous adipose tissue	Adult	BDNF	long_3UTR	0.278888
Tabula Muris Consortium	GSE132040	SRR9125904;SRR9126881	Mouse	liver	Adult	BDNF	long_3UTR	0.0617538
Tabula Muris Consortium	GSE132040	SRR9125905;SRR9126876	Mouse	muscle	Adult	BDNF	long_3UTR	0.0785469
Tabula Muris Consortium	GSE132040	SRR9125906;SRR9126768	Mouse	mesenteric adipose tissue	Adult	BDNF	long_3UTR	0.0450288
Tabula Muris Consortium	GSE132040	SRR9125908;SRR9126770	Mouse	liver	Adult	BDNF	long_3UTR	0.100064
Tabula Muris Consortium	GSE132040	SRR9125911;SRR9127569	Mouse	mesenteric adipose tissue	Adult	BDNF	long_3UTR	0.600384
Tabula Muris Consortium	GSE132040	SRR9125913;SRR9127088	Mouse	mesenteric adipose tissue	Adult	BDNF	long_3UTR	0.205846
Tabula Muris Consortium	GSE132040	SRR9125914;SRR9127300	Mouse	skin	Adult	BDNF	long_3UTR	0.207133
Tabula Muris Consortium	GSE132040	SRR9125916;SRR9126655	Mouse	bone	Adult	BDNF	long_3UTR	0.600384
Tabula Muris Consortium	GSE132040	SRR9125917;SRR9126855	Mouse	gonadal adipose tissue	Adult	BDNF	long_3UTR	0.154385
Tabula Muris Consortium	GSE132040	SRR9125918;SRR9127018	Mouse	liver	Adult	BDNF	long_3UTR	0.0248435
Tabula Muris Consortium	GSE132040	SRR9125919;SRR9127016	Mouse	muscle	Adult	BDNF	long_3UTR	0.360231
Tabula Muris Consortium	GSE132040	SRR9125920;SRR9127067	Mouse	whole brain	Adult	BDNF	long_3UTR	0.109859
Tabula Muris Consortium	GSE132040	SRR9125921;SRR9127138	Mouse	heart	Adult	BDNF	long_3UTR	0.131702
Tabula Muris Consortium	GSE132040	SRR9125922;SRR9126661	Mouse	mesenteric adipose tissue	Adult	BDNF	long_3UTR	0.394538
Tabula Muris Consortium	GSE132040	SRR9125923;SRR9126860	Mouse	skin	Adult	BDNF	long_3UTR	0.056286
Tabula Muris Consortium	GSE132040	SRR9125924;SRR9126695	Mouse	kidney	Adult	BDNF	long_3UTR	0.199413
Tabula Muris Consortium	GSE132040	SRR9125926;SRR9126657	Mouse	skin	Adult	BDNF	long_3UTR	0.300192
Tabula Muris Consortium	GSE132040	SRR9125927;SRR9126656	Mouse	kidney	Adult	BDNF	long_3UTR	0.0591423
Tabula Muris Consortium	GSE132040	SRR9125929;SRR9126658	Mouse	kidney	Adult	BDNF	long_3UTR	0.00800512
Tabula Muris Consortium	GSE132040	SRR9125930;SRR9126920	Mouse	muscle	Adult	BDNF	long_3UTR	0.0360231
Tabula Muris Consortium	GSE132040	SRR9125931;SRR9126919	Mouse	mesenteric adipose tissue	Adult	BDNF	long_3UTR	0.0847601
Tabula Muris Consortium	GSE132040	SRR9125933;SRR9126811	Mouse	skin	Adult	BDNF	long_3UTR	0.214432
Tabula Muris Consortium	GSE132040	SRR9125934;SRR9126921	Mouse	whole brain	Adult	BDNF	long_3UTR	0.100973
Tabula Muris Consortium	GSE132040	SRR9125936;SRR9126924	Mouse	kidney	Adult	BDNF	long_3UTR	0.17762
Tabula Muris Consortium	GSE132040	SRR9125937;SRR9127000	Mouse	mesenteric adipose tissue	Adult	BDNF	long_3UTR	0.196489
Tabula Muris Consortium	GSE132040	SRR9125938;SRR9127443	Mouse	subcutaneous adipose tissue	Adult	BDNF	long_3UTR	0.180115
Tabula Muris Consortium	GSE132040	SRR9125939;SRR9127446	Mouse	brown adipose tissue	Adult	BDNF	long_3UTR	0.270173
Tabula Muris Consortium	GSE132040	SRR9125943;SRR9126759	Mouse	subcutaneous adipose tissue	Adult	BDNF	long_3UTR	0.0160112
Tabula Muris Consortium	GSE132040	SRR9125945;SRR9127436	Mouse	liver	Adult	BDNF	long_3UTR	0.0654965
Tabula Muris Consortium	GSE132040	SRR9125948;SRR9127378	Mouse	lung	Adult	BDNF	long_3UTR	0.245336
Tabula Muris Consortium	GSE132040	SRR9125949;SRR9127375	Mouse	kidney	Adult	BDNF	long_3UTR	0.152405
Tabula Muris Consortium	GSE132040	SRR9125950;SRR9127390	Mouse	skin	Adult	BDNF	long_3UTR	0.303352
Tabula Muris Consortium	GSE132040	SRR9125951;SRR9127384	Mouse	mesenteric adipose tissue	Adult	BDNF	long_3UTR	0.834659
Tabula Muris Consortium	GSE132040	SRR9125952;SRR9127168	Mouse	gonadal adipose tissue	Adult	BDNF	long_3UTR	0.240154
Tabula Muris Consortium	GSE132040	SRR9125953;SRR9127167	Mouse	lung	Adult	BDNF	long_3UTR	0.141127
Tabula Muris Consortium	GSE132040	SRR9125956;SRR9127212	Mouse	liver	Adult	BDNF	long_3UTR	0.0436643
Tabula Muris Consortium	GSE132040	SRR9125957;SRR9127211	Mouse	subcutaneous adipose tissue	Adult	BDNF	long_3UTR	0.463154
Tabula Muris Consortium	GSE132040	SRR9125959;SRR9127150	Mouse	brown adipose tissue	Adult	BDNF	long_3UTR	0.45022
Tabula Muris Consortium	GSE132040	SRR9125960;SRR9126912	Mouse	pancreas	Adult	BDNF	long_3UTR	0.0514615
Tabula Muris Consortium	GSE132040	SRR9125962;SRR9127224	Mouse	skin	Adult	BDNF	long_3UTR	0.0876236
Tabula Muris Consortium	GSE132040	SRR9125964;SRR9127514	Mouse	muscle	Adult	BDNF	long_3UTR	0.219303
Tabula Muris Consortium	GSE132040	SRR9125966;SRR9127516	Mouse	kidney	Adult	BDNF	long_3UTR	0.0808033
Tabula Muris Consortium	GSE132040	SRR9125967;SRR9127307	Mouse	bone marrow	Adult	BDNF	long_3UTR	0.540346
Tabula Muris Consortium	GSE132040	SRR9125968;SRR9127306	Mouse	liver	Adult	BDNF	long_3UTR	0.0926307
Tabula Muris Consortium	GSE132040	SRR9125970;SRR9127046	Mouse	spleen	Adult	BDNF	long_3UTR	0.425727
Tabula Muris Consortium	GSE132040	SRR9125971;SRR9127304	Mouse	heart	Adult	BDNF	long_3UTR	0.142742
Tabula Muris Consortium	GSE132040	SRR9125972;SRR9127096	Mouse	lung	Adult	BDNF	long_3UTR	0.117289
Tabula Muris Consortium	GSE132040	SRR9125973;SRR9126720	Mouse	pancreas	Adult	BDNF	long_3UTR	0
Tabula Muris Consortium	GSE132040	SRR9125976;SRR9127098	Mouse	brown adipose tissue	Adult	BDNF	long_3UTR	0
Tabula Muris Consortium	GSE132040	SRR9125977;SRR9127101	Mouse	whole brain	Adult	BDNF	long_3UTR	0.0731718
Tabula Muris Consortium	GSE132040	SRR9125978;SRR9127305	Mouse	heart	Adult	BDNF	long_3UTR	0.0689803
Tabula Muris Consortium	GSE132040	SRR9125979;SRR9127057	Mouse	pancreas	Adult	BDNF	long_3UTR	0.720461
Tabula Muris Consortium	GSE132040	SRR9125980;SRR9127056	Mouse	liver	Adult	BDNF	long_3UTR	0.120077
Tabula Muris Consortium	GSE132040	SRR9125981;SRR9127055	Mouse	whole brain	Adult	BDNF	long_3UTR	0.0673528
Tabula Muris Consortium	GSE132040	SRR9125982;SRR9127054	Mouse	whole brain	Adult	BDNF	long_3UTR	0.0690859
Tabula Muris Consortium	GSE132040	SRR9125983;SRR9127053	Mouse	lung	Adult	BDNF	long_3UTR	0.100745
Tabula Muris Consortium	GSE132040	SRR9125984;SRR9127052	Mouse	lung	Adult	BDNF	long_3UTR	0.0762411
Tabula Muris Consortium	GSE132040	SRR9125986;SRR9127050	Mouse	liver	Adult	BDNF	long_3UTR	0.0900576
Tabula Muris Consortium	GSE132040	SRR9125987;SRR9127060	Mouse	spleen	Adult	BDNF	long_3UTR	1.08069
Tabula Muris Consortium	GSE132040	SRR9125988;SRR9127059	Mouse	mesenteric adipose tissue	Adult	BDNF	long_3UTR	0.415741
Tabula Muris Consortium	GSE132040	SRR9125990;SRR9126980	Mouse	liver	Adult	BDNF	long_3UTR	0
Tabula Muris Consortium	GSE132040	SRR9125993;SRR9126977	Mouse	heart	Adult	BDNF	long_3UTR	0.0695642
Tabula Muris Consortium	GSE132040	SRR9125994;SRR9126976	Mouse	whole brain	Adult	BDNF	long_3UTR	0.147067
Tabula Muris Consortium	GSE132040	SRR9125995;SRR9126979	Mouse	subcutaneous adipose tissue	Adult	BDNF	long_3UTR	0
Tabula Muris Consortium	GSE132040	SRR9125996;SRR9126978	Mouse	spleen	Adult	BDNF	long_3UTR	0.120077
Tabula Muris Consortium	GSE132040	SRR9125997;SRR9127149	Mouse	pancreas	Adult	BDNF	long_3UTR	0.840538
Tabula Muris Consortium	GSE132040	SRR9125998;SRR9126975	Mouse	muscle	Adult	BDNF	long_3UTR	0.0800512
Tabula Muris Consortium	GSE132040	SRR9126000;SRR9127322	Mouse	gonadal adipose tissue	Adult	BDNF	long_3UTR	0.065501
Tabula Muris Consortium	GSE132040	SRR9126001;SRR9127087	Mouse	liver	Adult	BDNF	long_3UTR	0.0837745
Tabula Muris Consortium	GSE132040	SRR9126002;SRR9127162	Mouse	small intestine	Adult	BDNF	long_3UTR	0
Tabula Muris Consortium	GSE132040	SRR9126003;SRR9127161	Mouse	skin	Adult	BDNF	long_3UTR	0.125298
Tabula Muris Consortium	GSE132040	SRR9126009;SRR9127164	Mouse	lung	Adult	BDNF	long_3UTR	0.16757
Tabula Muris Consortium	GSE132040	SRR9126010;SRR9127163	Mouse	lung	Adult	BDNF	long_3UTR	0.108982
Tabula Muris Consortium	GSE132040	SRR9126011;SRR9127490	Mouse	gonadal adipose tissue	Adult	BDNF	long_3UTR	0.120077
Tabula Muris Consortium	GSE132040	SRR9126012;SRR9127489	Mouse	kidney	Adult	BDNF	long_3UTR	0.0795619
Tabula Muris Consortium	GSE132040	SRR9126013;SRR9127492	Mouse	liver	Adult	BDNF	long_3UTR	0.255647
Tabula Muris Consortium	GSE132040	SRR9126015;SRR9127494	Mouse	muscle	Adult	BDNF	long_3UTR	0.13855
Tabula Muris Consortium	GSE132040	SRR9126018;SRR9127495	Mouse	lung	Adult	BDNF	long_3UTR	0.1144
Tabula Muris Consortium	GSE132040	SRR9126019;SRR9126939	Mouse	white blood cells	Adult	BDNF	long_3UTR	0
Tabula Muris Consortium	GSE132040	SRR9126021;SRR9127487	Mouse	spleen	Adult	BDNF	long_3UTR	0.792507
Tabula Muris Consortium	GSE132040	SRR9126022;SRR9126773	Mouse	spleen	Adult	BDNF	long_3UTR	0.360231
Tabula Muris Consortium	GSE132040	SRR9126024;SRR9126938	Mouse	bone	Adult	BDNF	long_3UTR	0.526491
Tabula Muris Consortium	GSE132040	SRR9126025;SRR9127093	Mouse	heart	Adult	BDNF	long_3UTR	0.13855
Tabula Muris Consortium	GSE132040	SRR9126027;SRR9126779	Mouse	whole brain	Adult	BDNF	long_3UTR	0.0667843
Tabula Muris Consortium	GSE132040	SRR9126028;SRR9126790	Mouse	bone marrow	Adult	BDNF	long_3UTR	0.840538
Tabula Muris Consortium	GSE132040	SRR9126029;SRR9126784	Mouse	heart	Adult	BDNF	long_3UTR	0.0947975
Tabula Muris Consortium	GSE132040	SRR9126030;SRR9126787	Mouse	brown adipose tissue	Adult	BDNF	long_3UTR	0.300192
Tabula Muris Consortium	GSE132040	SRR9126031;SRR9127063	Mouse	bone	Adult	BDNF	long_3UTR	0.514615
Tabula Muris Consortium	GSE132040	SRR9126032;SRR9126985	Mouse	subcutaneous adipose tissue	Adult	BDNF	long_3UTR	0.234095
Tabula Muris Consortium	GSE132040	SRR9126033;SRR9126967	Mouse	gonadal adipose tissue	Adult	BDNF	long_3UTR	0.320205
Tabula Muris Consortium	GSE132040	SRR9126034;SRR9126800	Mouse	subcutaneous adipose tissue	Adult	BDNF	long_3UTR	0.0821738
Tabula Muris Consortium	GSE132040	SRR9126038;SRR9126945	Mouse	bone	Adult	BDNF	long_3UTR	0.900576
Tabula Muris Consortium	GSE132040	SRR9126039;SRR9126944	Mouse	muscle	Adult	BDNF	long_3UTR	0.166752
Tabula Muris Consortium	GSE132040	SRR9126046;SRR9127200	Mouse	whole brain	Adult	BDNF	long_3UTR	0.0692146
Tabula Muris Consortium	GSE132040	SRR9126047;SRR9126767	Mouse	heart	Adult	BDNF	long_3UTR	0.075504
Tabula Muris Consortium	GSE132040	SRR9126048;SRR9126766	Mouse	subcutaneous adipose tissue	Adult	BDNF	long_3UTR	0.0821578
Tabula Muris Consortium	GSE132040	SRR9126050;SRR9126754	Mouse	kidney	Adult	BDNF	long_3UTR	0.0554201
Tabula Muris Consortium	GSE132040	SRR9126051;SRR9126753	Mouse	kidney	Adult	BDNF	long_3UTR	0.0720461
Tabula Muris Consortium	GSE132040	SRR9126052;SRR9127146	Mouse	gonadal adipose tissue	Adult	BDNF	long_3UTR	0
Tabula Muris Consortium	GSE132040	SRR9126053;SRR9127145	Mouse	whole brain	Adult	BDNF	long_3UTR	0.0645071
Tabula Muris Consortium	GSE132040	SRR9126054;SRR9127140	Mouse	kidney	Adult	BDNF	long_3UTR	0.037636
Tabula Muris Consortium	GSE132040	SRR9126055;SRR9127139	Mouse	kidney	Adult	BDNF	long_3UTR	0.110681
Tabula Muris Consortium	GSE132040	SRR9126056;SRR9127180	Mouse	heart	Adult	BDNF	long_3UTR	0.148421
Tabula Muris Consortium	GSE132040	SRR9126058;SRR9126916	Mouse	bone	Adult	BDNF	long_3UTR	0.990634
Tabula Muris Consortium	GSE132040	SRR9126059;SRR9126915	Mouse	muscle	Adult	BDNF	long_3UTR	0.104277
Tabula Muris Consortium	GSE132040	SRR9126060;SRR9126918	Mouse	liver	Adult	BDNF	long_3UTR	0.0640457
Tabula Muris Consortium	GSE132040	SRR9126061;SRR9126917	Mouse	subcutaneous adipose tissue	Adult	BDNF	long_3UTR	0.135086
Tabula Muris Consortium	GSE132040	SRR9126062;SRR9126756	Mouse	muscle	Adult	BDNF	long_3UTR	0.0905696
Tabula Muris Consortium	GSE132040	SRR9126066;SRR9127547	Mouse	subcutaneous adipose tissue	Adult	BDNF	long_3UTR	0.18732
Tabula Muris Consortium	GSE132040	SRR9126067;SRR9127546	Mouse	pancreas	Adult	BDNF	long_3UTR	1.08069
Tabula Muris Consortium	GSE132040	SRR9126068;SRR9127199	Mouse	brown adipose tissue	Adult	BDNF	long_3UTR	0
Tabula Muris Consortium	GSE132040	SRR9126071;SRR9127319	Mouse	heart	Adult	BDNF	long_3UTR	0.147191
Tabula Muris Consortium	GSE132040	SRR9126072;SRR9127318	Mouse	liver	Adult	BDNF	long_3UTR	0.0847601
Tabula Muris Consortium	GSE132040	SRR9126074;SRR9127320	Mouse	heart	Adult	BDNF	long_3UTR	0.109172
Tabula Muris Consortium	GSE132040	SRR9126076;SRR9127314	Mouse	brown adipose tissue	Adult	BDNF	long_3UTR	0.180115
Tabula Muris Consortium	GSE132040	SRR9126077;SRR9127317	Mouse	mesenteric adipose tissue	Adult	BDNF	long_3UTR	0.600384
Tabula Muris Consortium	GSE132040	SRR9126079;SRR9126964	Mouse	heart	Adult	BDNF	long_3UTR	0.0617538
Tabula Muris Consortium	GSE132040	SRR9126080;SRR9126928	Mouse	mesenteric adipose tissue	Adult	BDNF	long_3UTR	0.233454
Tabula Muris Consortium	GSE132040	SRR9126081;SRR9126689	Mouse	gonadal adipose tissue	Adult	BDNF	long_3UTR	0.221775
Tabula Muris Consortium	GSE132040	SRR9126082;SRR9126688	Mouse	heart	Adult	BDNF	long_3UTR	0.0823384
Tabula Muris Consortium	GSE132040	SRR9126083;SRR9126691	Mouse	subcutaneous adipose tissue	Adult	BDNF	long_3UTR	0.205846
Tabula Muris Consortium	GSE132040	SRR9126084;SRR9126690	Mouse	subcutaneous adipose tissue	Adult	BDNF	long_3UTR	0.120077
Tabula Muris Consortium	GSE132040	SRR9126085;SRR9126693	Mouse	muscle	Adult	BDNF	long_3UTR	0.0232407
Tabula Muris Consortium	GSE132040	SRR9126088;SRR9126694	Mouse	muscle	Adult	BDNF	long_3UTR	0
Tabula Muris Consortium	GSE132040	SRR9126090;SRR9127044	Mouse	muscle	Adult	BDNF	long_3UTR	0.0480307
Tabula Muris Consortium	GSE132040	SRR9126091;SRR9127208	Mouse	lung	Adult	BDNF	long_3UTR	0.0867333
Tabula Muris Consortium	GSE132040	SRR9126093;SRR9127210	Mouse	brown adipose tissue	Adult	BDNF	long_3UTR	0
Tabula Muris Consortium	GSE132040	SRR9126096;SRR9127392	Mouse	whole brain	Adult	BDNF	long_3UTR	0.0573516
Tabula Muris Consortium	GSE132040	SRR9126097;SRR9127214	Mouse	bone	Adult	BDNF	long_3UTR	0.300352
Tabula Muris Consortium	GSE132040	SRR9126098;SRR9127213	Mouse	kidney	Adult	BDNF	long_3UTR	0.0800512
Tabula Muris Consortium	GSE132040	SRR9126099;SRR9127401	Mouse	heart	Adult	BDNF	long_3UTR	0.0876772
Tabula Muris Consortium	GSE132040	SRR9126100;SRR9127002	Mouse	gonadal adipose tissue	Adult	BDNF	long_3UTR	0
Tabula Muris Consortium	GSE132040	SRR9126101;SRR9127403	Mouse	whole brain	Adult	BDNF	long_3UTR	0.0743954
Tabula Muris Consortium	GSE132040	SRR9126102;SRR9127086	Mouse	heart	Adult	BDNF	long_3UTR	0.0715351
Tabula Muris Consortium	GSE132040	SRR9126105;SRR9126965	Mouse	brown adipose tissue	Adult	BDNF	long_3UTR	0.154385
Tabula Muris Consortium	GSE132040	SRR9126106;SRR9127100	Mouse	gonadal adipose tissue	Adult	BDNF	long_3UTR	0.0860291
Tabula Muris Consortium	GSE132040	SRR9126107;SRR9127132	Mouse	mesenteric adipose tissue	Adult	BDNF	long_3UTR	0.0632028
Tabula Muris Consortium	GSE132040	SRR9126108;SRR9126963	Mouse	muscle	Adult	BDNF	long_3UTR	0.0400256
Tabula Muris Consortium	GSE132040	SRR9126111;SRR9126831	Mouse	liver	Adult	BDNF	long_3UTR	0.0300192
Tabula Muris Consortium	GSE132040	SRR9126112;SRR9127454	Mouse	muscle	Adult	BDNF	long_3UTR	0.0200128
Tabula Muris Consortium	GSE132040	SRR9126114;SRR9127203	Mouse	whole brain	Adult	BDNF	long_3UTR	0.0821834
Tabula Muris Consortium	GSE132040	SRR9126115;SRR9127206	Mouse	subcutaneous adipose tissue	Adult	BDNF	long_3UTR	0.295151
Tabula Muris Consortium	GSE132040	SRR9126117;SRR9127127	Mouse	small intestine	Adult	BDNF	long_3UTR	0.540346
Tabula Muris Consortium	GSE132040	SRR9126118;SRR9127107	Mouse	white blood cells	Adult	BDNF	long_3UTR	0
Tabula Muris Consortium	GSE132040	SRR9126119;SRR9127373	Mouse	muscle	Adult	BDNF	long_3UTR	0.108069
Tabula Muris Consortium	GSE132040	SRR9126120;SRR9127371	Mouse	lung	Adult	BDNF	long_3UTR	0.151495
Tabula Muris Consortium	GSE132040	SRR9126121;SRR9126868	Mouse	small intestine	Adult	BDNF	long_3UTR	0.360231
Tabula Muris Consortium	GSE132040	SRR9126124;SRR9126869	Mouse	white blood cells	Adult	BDNF	long_3UTR	0
Tabula Muris Consortium	GSE132040	SRR9126125;SRR9126864	Mouse	bone	Adult	BDNF	long_3UTR	0.990634
Tabula Muris Consortium	GSE132040	SRR9126126;SRR9126863	Mouse	whole brain	Adult	BDNF	long_3UTR	0.0977627
Tabula Muris Consortium	GSE132040	SRR9126127;SRR9126866	Mouse	mesenteric adipose tissue	Adult	BDNF	long_3UTR	0.0491223
Tabula Muris Consortium	GSE132040	SRR9126129;SRR9126872	Mouse	brown adipose tissue	Adult	BDNF	long_3UTR	0.720461
Tabula Muris Consortium	GSE132040	SRR9126130;SRR9126871	Mouse	gonadal adipose tissue	Adult	BDNF	long_3UTR	0.163741
Tabula Muris Consortium	GSE132040	SRR9126131;SRR9127004	Mouse	lung	Adult	BDNF	long_3UTR	0.07943
Tabula Muris Consortium	GSE132040	SRR9126132;SRR9127148	Mouse	pancreas	Adult	BDNF	long_3UTR	0.130483
Tabula Muris Consortium	GSE132040	SRR9126133;SRR9127309	Mouse	gonadal adipose tissue	Adult	BDNF	long_3UTR	0.288184
Tabula Muris Consortium	GSE132040	SRR9126134;SRR9127334	Mouse	lung	Adult	BDNF	long_3UTR	0.105693
Tabula Muris Consortium	GSE132040	SRR9126135;SRR9127457	Mouse	muscle	Adult	BDNF	long_3UTR	0.00900576
Tabula Muris Consortium	GSE132040	SRR9126136;SRR9127455	Mouse	muscle	Adult	BDNF	long_3UTR	0
Tabula Muris Consortium	GSE132040	SRR9126139;SRR9127574	Mouse	subcutaneous adipose tissue	Adult	BDNF	long_3UTR	0.257308
Tabula Muris Consortium	GSE132040	SRR9126141;SRR9127568	Mouse	kidney	Adult	BDNF	long_3UTR	0.0900576
Tabula Muris Consortium	GSE132040	SRR9126143;SRR9127476	Mouse	subcutaneous adipose tissue	Adult	BDNF	long_3UTR	0.105067
Tabula Muris Consortium	GSE132040	SRR9126145;SRR9127513	Mouse	brown adipose tissue	Adult	BDNF	long_3UTR	0.540346
Tabula Muris Consortium	GSE132040	SRR9126146;SRR9127015	Mouse	muscle	Adult	BDNF	long_3UTR	0
Tabula Muris Consortium	GSE132040	SRR9126147;SRR9127012	Mouse	liver	Adult	BDNF	long_3UTR	0.270173
Tabula Muris Consortium	GSE132040	SRR9126148;SRR9127110	Mouse	liver	Adult	BDNF	long_3UTR	0.324207
Tabula Muris Consortium	GSE132040	SRR9126149;SRR9127450	Mouse	whole brain	Adult	BDNF	long_3UTR	0.18885
Tabula Muris Consortium	GSE132040	SRR9126150;SRR9127311	Mouse	small intestine	Adult	BDNF	long_3UTR	0.721268
Tabula Muris Consortium	GSE132040	SRR9126151;SRR9127429	Mouse	gonadal adipose tissue	Adult	BDNF	long_3UTR	0.0271946
Tabula Muris Consortium	GSE132040	SRR9126152;SRR9127313	Mouse	liver	Adult	BDNF	long_3UTR	0.0720312
Tabula Muris Consortium	GSE132040	SRR9126154;SRR9127068	Mouse	lung	Adult	BDNF	long_3UTR	0.160102
Tabula Muris Consortium	GSE132040	SRR9126155;SRR9127408	Mouse	whole brain	Adult	BDNF	long_3UTR	0.0734053
Tabula Muris Consortium	GSE132040	SRR9126156;SRR9127411	Mouse	gonadal adipose tissue	Adult	BDNF	long_3UTR	0.180115
Tabula Muris Consortium	GSE132040	SRR9126157;SRR9127410	Mouse	gonadal adipose tissue	Adult	BDNF	long_3UTR	0.141519
Tabula Muris Consortium	GSE132040	SRR9126158;SRR9127405	Mouse	heart	Adult	BDNF	long_3UTR	0.116207
Tabula Muris Consortium	GSE132040	SRR9126159;SRR9127404	Mouse	lung	Adult	BDNF	long_3UTR	0.129314
Tabula Muris Consortium	GSE132040	SRR9126161;SRR9127406	Mouse	spleen	Adult	BDNF	long_3UTR	0.0831301
Tabula Muris Consortium	GSE132040	SRR9126162;SRR9127512	Mouse	liver	Adult	BDNF	long_3UTR	0.192123
Tabula Muris Consortium	GSE132040	SRR9126163;SRR9127480	Mouse	mesenteric adipose tissue	Adult	BDNF	long_3UTR	0.109635
Tabula Muris Consortium	GSE132040	SRR9126164;SRR9127483	Mouse	whole brain	Adult	BDNF	long_3UTR	0.100634
Tabula Muris Consortium	GSE132040	SRR9126165;SRR9127482	Mouse	skin	Adult	BDNF	long_3UTR	0.798772
Tabula Muris Consortium	GSE132040	SRR9126166;SRR9127039	Mouse	lung	Adult	BDNF	long_3UTR	0.0887266
Tabula Muris Consortium	GSE132040	SRR9126167;SRR9127303	Mouse	heart	Adult	BDNF	long_3UTR	0.0939732
Tabula Muris Consortium	GSE132040	SRR9126169;SRR9127197	Mouse	gonadal adipose tissue	Adult	BDNF	long_3UTR	0.0400256
Tabula Muris Consortium	GSE132040	SRR9126170;SRR9126927	Mouse	skin	Adult	BDNF	long_3UTR	0.0300192
Tabula Muris Consortium	GSE132040	SRR9126171;SRR9126715	Mouse	kidney	Adult	BDNF	long_3UTR	0.141501
Tabula Muris Consortium	GSE132040	SRR9126173;SRR9126988	Mouse	skin	Adult	BDNF	long_3UTR	0.335387
Tabula Muris Consortium	GSE132040	SRR9126175;SRR9127301	Mouse	bone	Adult	BDNF	long_3UTR	0.792507
Tabula Muris Consortium	GSE132040	SRR9126176;SRR9127264	Mouse	heart	Adult	BDNF	long_3UTR	0.117183
Tabula Muris Consortium	GSE132040	SRR9126177;SRR9127196	Mouse	bone marrow	Adult	BDNF	long_3UTR	1.00865
Tabula Muris Consortium	GSE132040	SRR9126181;SRR9127503	Mouse	liver	Adult	BDNF	long_3UTR	0.0540346
Tabula Muris Consortium	GSE132040	SRR9126183;SRR9127501	Mouse	whole brain	Adult	BDNF	long_3UTR	0.0906449
Tabula Muris Consortium	GSE132040	SRR9126184;SRR9127500	Mouse	lung	Adult	BDNF	long_3UTR	0.130069
Tabula Muris Consortium	GSE132040	SRR9126188;SRR9127504	Mouse	spleen	Adult	BDNF	long_3UTR	0.720461
Tabula Muris Consortium	GSE132040	SRR9126189;SRR9127509	Mouse	lung	Adult	BDNF	long_3UTR	0.0893154
Tabula Muris Consortium	GSE132040	SRR9126192;SRR9126987	Mouse	bone	Adult	BDNF	long_3UTR	0.540346
Tabula Muris Consortium	GSE132040	SRR9126193;SRR9126996	Mouse	skin	Adult	BDNF	long_3UTR	0.340805
Tabula Muris Consortium	GSE132040	SRR9126194;SRR9127584	Mouse	muscle	Adult	BDNF	long_3UTR	0.283038
Tabula Muris Consortium	GSE132040	SRR9126195;SRR9126717	Mouse	subcutaneous adipose tissue	Adult	BDNF	long_3UTR	0.240154
Tabula Muris Consortium	GSE132040	SRR9126196;SRR9126995	Mouse	skin	Adult	BDNF	long_3UTR	0.576369
Tabula Muris Consortium	GSE132040	SRR9126198;SRR9127040	Mouse	bone marrow	Adult	BDNF	long_3UTR	1.08069
Tabula Muris Consortium	GSE132040	SRR9126199;SRR9127477	Mouse	skin	Adult	BDNF	long_3UTR	0.240154
Tabula Muris Consortium	GSE132040	SRR9126201;SRR9126997	Mouse	bone	Adult	BDNF	long_3UTR	0.746127
Tabula Muris Consortium	GSE132040	SRR9126202;SRR9126795	Mouse	pancreas	Adult	BDNF	long_3UTR	0.720461
Tabula Muris Consortium	GSE132040	SRR9126203;SRR9126794	Mouse	whole brain	Adult	BDNF	long_3UTR	0.0942872
Tabula Muris Consortium	GSE132040	SRR9126206;SRR9126797	Mouse	brown adipose tissue	Adult	BDNF	long_3UTR	0
Tabula Muris Consortium	GSE132040	SRR9126208;SRR9126803	Mouse	bone marrow	Adult	BDNF	long_3UTR	0
Tabula Muris Consortium	GSE132040	SRR9126209;SRR9126802	Mouse	whole brain	Adult	BDNF	long_3UTR	0.0980509
Tabula Muris Consortium	GSE132040	SRR9126211;SRR9127115	Mouse	muscle	Adult	BDNF	long_3UTR	0.0480307
Tabula Muris Consortium	GSE132040	SRR9126212;SRR9127118	Mouse	muscle	Adult	BDNF	long_3UTR	0.130993
Tabula Muris Consortium	GSE132040	SRR9126213;SRR9127117	Mouse	bone marrow	Adult	BDNF	long_3UTR	1.00064
Tabula Muris Consortium	GSE132040	SRR9126214;SRR9127112	Mouse	mesenteric adipose tissue	Adult	BDNF	long_3UTR	0.0720461
Tabula Muris Consortium	GSE132040	SRR9126215;SRR9127111	Mouse	skin	Adult	BDNF	long_3UTR	0.26998
Tabula Muris Consortium	GSE132040	SRR9126216;SRR9127114	Mouse	bone marrow	Adult	BDNF	long_3UTR	0.400256
Tabula Muris Consortium	GSE132040	SRR9126217;SRR9127113	Mouse	liver	Adult	BDNF	long_3UTR	0
Tabula Muris Consortium	GSE132040	SRR9126218;SRR9127120	Mouse	skin	Adult	BDNF	long_3UTR	0.154385
Tabula Muris Consortium	GSE132040	SRR9126220;SRR9127528	Mouse	mesenteric adipose tissue	Adult	BDNF	long_3UTR	0.480307
Tabula Muris Consortium	GSE132040	SRR9126221;SRR9127529	Mouse	lung	Adult	BDNF	long_3UTR	0.202235
Tabula Muris Consortium	GSE132040	SRR9126223;SRR9127532	Mouse	kidney	Adult	BDNF	long_3UTR	0.125298
Tabula Muris Consortium	GSE132040	SRR9126225;SRR9127531	Mouse	skin	Adult	BDNF	long_3UTR	0.27836
Tabula Muris Consortium	GSE132040	SRR9126226;SRR9126957	Mouse	small intestine	Adult	BDNF	long_3UTR	0.450288
Tabula Muris Consortium	GSE132040	SRR9126227;SRR9126956	Mouse	whole brain	Adult	BDNF	long_3UTR	0.081393
Tabula Muris Consortium	GSE132040	SRR9126228;SRR9127579	Mouse	mesenteric adipose tissue	Adult	BDNF	long_3UTR	0.380243
Tabula Muris Consortium	GSE132040	SRR9126229;SRR9127498	Mouse	subcutaneous adipose tissue	Adult	BDNF	long_3UTR	0.102923
Tabula Muris Consortium	GSE132040	SRR9126230;SRR9127527	Mouse	small intestine	Adult	BDNF	long_3UTR	0
Tabula Muris Consortium	GSE132040	SRR9126232;SRR9127343	Mouse	skin	Adult	BDNF	long_3UTR	0.400256
Tabula Muris Consortium	GSE132040	SRR9126234;SRR9126815	Mouse	mesenteric adipose tissue	Adult	BDNF	long_3UTR	0.264169
Tabula Muris Consortium	GSE132040	SRR9126235;SRR9126807	Mouse	bone	Adult	BDNF	long_3UTR	0.900576
Tabula Muris Consortium	GSE132040	SRR9126236;SRR9126806	Mouse	liver	Adult	BDNF	long_3UTR	0.0453845
Tabula Muris Consortium	GSE132040	SRR9126239;SRR9127336	Mouse	brown adipose tissue	Adult	BDNF	long_3UTR	0.576369
Tabula Muris Consortium	GSE132040	SRR9126240;SRR9127335	Mouse	mesenteric adipose tissue	Adult	BDNF	long_3UTR	0.648332
Tabula Muris Consortium	GSE132040	SRR9126241;SRR9127338	Mouse	subcutaneous adipose tissue	Adult	BDNF	long_3UTR	0.151676
Tabula Muris Consortium	GSE132040	SRR9126243;SRR9127216	Mouse	gonadal adipose tissue	Adult	BDNF	long_3UTR	0.124695
Tabula Muris Consortium	GSE132040	SRR9126244;SRR9127215	Mouse	skin	Adult	BDNF	long_3UTR	0.180115
Tabula Muris Consortium	GSE132040	SRR9126245;SRR9127218	Mouse	whole brain	Adult	BDNF	long_3UTR	0.117686
Tabula Muris Consortium	GSE132040	SRR9126246;SRR9126933	Mouse	skin	Adult	BDNF	long_3UTR	0.126567
Tabula Muris Consortium	GSE132040	SRR9126249;SRR9127222	Mouse	lung	Adult	BDNF	long_3UTR	0.135936
Tabula Muris Consortium	GSE132040	SRR9126250	Mouse	subcutaneous adipose tissue	Adult	BDNF	long_3UTR	0.13855
Tabula Muris Consortium	GSE132040	SRR9126251;SRR9126708	Mouse	kidney	Adult	BDNF	long_3UTR	0.0800512
Tabula Muris Consortium	GSE132040	SRR9126252;SRR9126707	Mouse	lung	Adult	BDNF	long_3UTR	0.102058
Tabula Muris Consortium	GSE132040	SRR9126253;SRR9126710	Mouse	small intestine	Adult	BDNF	long_3UTR	0.900576
Tabula Muris Consortium	GSE132040	SRR9126254;SRR9126709	Mouse	subcutaneous adipose tissue	Adult	BDNF	long_3UTR	0.349531
Tabula Muris Consortium	GSE132040	SRR9126255;SRR9127227	Mouse	bone	Adult	BDNF	long_3UTR	0.407647
Tabula Muris Consortium	GSE132040	SRR9126257;SRR9126714	Mouse	lung	Adult	BDNF	long_3UTR	0.270173
Tabula Muris Consortium	GSE132040	SRR9126259;SRR9126856	Mouse	muscle	Adult	BDNF	long_3UTR	0.0480307
Tabula Muris Consortium	GSE132040	SRR9126260;SRR9126989	Mouse	bone	Adult	BDNF	long_3UTR	0.420269
Tabula Muris Consortium	GSE132040	SRR9126261;SRR9127166	Mouse	lung	Adult	BDNF	long_3UTR	0.0679999
Tabula Muris Consortium	GSE132040	SRR9126262;SRR9127580	Mouse	gonadal adipose tissue	Adult	BDNF	long_3UTR	0.180115
Tabula Muris Consortium	GSE132040	SRR9126264;SRR9127020	Mouse	mesenteric adipose tissue	Adult	BDNF	long_3UTR	0.102923
Tabula Muris Consortium	GSE132040	SRR9126265;SRR9127085	Mouse	skin	Adult	BDNF	long_3UTR	0.223
Tabula Muris Consortium	GSE132040	SRR9126267;SRR9126776	Mouse	small intestine	Adult	BDNF	long_3UTR	1.08069
Tabula Muris Consortium	GSE132040	SRR9126269;SRR9127007	Mouse	spleen	Adult	BDNF	long_3UTR	1.08069
Tabula Muris Consortium	GSE132040	SRR9126270;SRR9127372	Mouse	small intestine	Adult	BDNF	long_3UTR	0.480307
Tabula Muris Consortium	GSE132040	SRR9126271;SRR9127029	Mouse	spleen	Adult	BDNF	long_3UTR	0.240154
Tabula Muris Consortium	GSE132040	SRR9126272;SRR9127028	Mouse	lung	Adult	BDNF	long_3UTR	0.12093
Tabula Muris Consortium	GSE132040	SRR9126273;SRR9127027	Mouse	whole brain	Adult	BDNF	long_3UTR	0.107543
Tabula Muris Consortium	GSE132040	SRR9126276;SRR9127232	Mouse	mesenteric adipose tissue	Adult	BDNF	long_3UTR	0.175268
Tabula Muris Consortium	GSE132040	SRR9126277;SRR9127235	Mouse	lung	Adult	BDNF	long_3UTR	0.104067
Tabula Muris Consortium	GSE132040	SRR9126278;SRR9127234	Mouse	gonadal adipose tissue	Adult	BDNF	long_3UTR	0.0940006
Tabula Muris Consortium	GSE132040	SRR9126280;SRR9127236	Mouse	heart	Adult	BDNF	long_3UTR	0.0953027
Tabula Muris Consortium	GSE132040	SRR9126281;SRR9127481	Mouse	subcutaneous adipose tissue	Adult	BDNF	long_3UTR	0.13983
Tabula Muris Consortium	GSE132040	SRR9126283;SRR9127229	Mouse	lung	Adult	BDNF	long_3UTR	0.109809
Tabula Muris Consortium	GSE132040	SRR9126284;SRR9127228	Mouse	brown adipose tissue	Adult	BDNF	long_3UTR	0
Tabula Muris Consortium	GSE132040	SRR9126285;SRR9127385	Mouse	skin	Adult	BDNF	long_3UTR	0.205846
Tabula Muris Consortium	GSE132040	SRR9126286;SRR9126908	Mouse	pancreas	Adult	BDNF	long_3UTR	0
Tabula Muris Consortium	GSE132040	SRR9126287;SRR9127387	Mouse	whole brain	Adult	BDNF	long_3UTR	0.0848056
Tabula Muris Consortium	GSE132040	SRR9126288;SRR9127386	Mouse	gonadal adipose tissue	Adult	BDNF	long_3UTR	0.176283
Tabula Muris Consortium	GSE132040	SRR9126289;SRR9127389	Mouse	muscle	Adult	BDNF	long_3UTR	0.0982447
Tabula Muris Consortium	GSE132040	SRR9126290;SRR9127388	Mouse	small intestine	Adult	BDNF	long_3UTR	0.135086
Tabula Muris Consortium	GSE132040	SRR9126291;SRR9127370	Mouse	brown adipose tissue	Adult	BDNF	long_3UTR	0.480307
Tabula Muris Consortium	GSE132040	SRR9126296;SRR9127367	Mouse	brown adipose tissue	Adult	BDNF	long_3UTR	0.180115
Tabula Muris Consortium	GSE132040	SRR9126298;SRR9127361	Mouse	heart	Adult	BDNF	long_3UTR	0.0576369
Tabula Muris Consortium	GSE132040	SRR9126299;SRR9127364	Mouse	whole brain	Adult	BDNF	long_3UTR	0.058575
Tabula Muris Consortium	GSE132040	SRR9126300;SRR9127363	Mouse	spleen	Adult	BDNF	long_3UTR	0.600384
Tabula Muris Consortium	GSE132040	SRR9126301;SRR9127591	Mouse	brown adipose tissue	Adult	BDNF	long_3UTR	0
Tabula Muris Consortium	GSE132040	SRR9126303;SRR9127593	Mouse	small intestine	Adult	BDNF	long_3UTR	0.450288
Tabula Muris Consortium	GSE132040	SRR9126304;SRR9127592	Mouse	skin	Adult	BDNF	long_3UTR	0.288184
Tabula Muris Consortium	GSE132040	SRR9126305;SRR9127587	Mouse	bone marrow	Adult	BDNF	long_3UTR	0.240154
Tabula Muris Consortium	GSE132040	SRR9126307;SRR9127518	Mouse	mesenteric adipose tissue	Adult	BDNF	long_3UTR	0.4683
Tabula Muris Consortium	GSE132040	SRR9126311;SRR9127328	Mouse	spleen	Adult	BDNF	long_3UTR	0.771923
Tabula Muris Consortium	GSE132040	SRR9126312;SRR9127327	Mouse	lung	Adult	BDNF	long_3UTR	0.243086
Tabula Muris Consortium	GSE132040	SRR9126315;SRR9126937	Mouse	heart	Adult	BDNF	long_3UTR	0.0941242
Tabula Muris Consortium	GSE132040	SRR9126316;SRR9127048	Mouse	subcutaneous adipose tissue	Adult	BDNF	long_3UTR	0.13801
Tabula Muris Consortium	GSE132040	SRR9126318;SRR9127193	Mouse	kidney	Adult	BDNF	long_3UTR	0.209166
Tabula Muris Consortium	GSE132040	SRR9126320;SRR9127014	Mouse	pancreas	Adult	BDNF	long_3UTR	0.0586422
Tabula Muris Consortium	GSE132040	SRR9126322;SRR9127184	Mouse	lung	Adult	BDNF	long_3UTR	0.144891
Tabula Muris Consortium	GSE132040	SRR9126323;SRR9127187	Mouse	subcutaneous adipose tissue	Adult	BDNF	long_3UTR	0.0597367
Tabula Muris Consortium	GSE132040	SRR9126324;SRR9127186	Mouse	heart	Adult	BDNF	long_3UTR	0.091534
Tabula Muris Consortium	GSE132040	SRR9126326;SRR9127188	Mouse	brown adipose tissue	Adult	BDNF	long_3UTR	0.360231
Tabula Muris Consortium	GSE132040	SRR9126328;SRR9127190	Mouse	pancreas	Adult	BDNF	long_3UTR	0.180115
Tabula Muris Consortium	GSE132040	SRR9126329;SRR9127295	Mouse	lung	Adult	BDNF	long_3UTR	0.1854
Tabula Muris Consortium	GSE132040	SRR9126331;SRR9127297	Mouse	liver	Adult	BDNF	long_3UTR	0.0771923
Tabula Muris Consortium	GSE132040	SRR9126334;SRR9127298	Mouse	bone	Adult	BDNF	long_3UTR	0.261986
Tabula Muris Consortium	GSE132040	SRR9126335;SRR9127153	Mouse	whole brain	Adult	BDNF	long_3UTR	0.0669595
Tabula Muris Consortium	GSE132040	SRR9126337;SRR9126943	Mouse	mesenteric adipose tissue	Adult	BDNF	long_3UTR	0.150096
Tabula Muris Consortium	GSE132040	SRR9126338;SRR9126942	Mouse	heart	Adult	BDNF	long_3UTR	0.0771923
Tabula Muris Consortium	GSE132040	SRR9126339;SRR9127340	Mouse	liver	Adult	BDNF	long_3UTR	0.266837
Tabula Muris Consortium	GSE132040	SRR9126341;SRR9127342	Mouse	kidney	Adult	BDNF	long_3UTR	0.0900576
Tabula Muris Consortium	GSE132040	SRR9126342;SRR9127341	Mouse	subcutaneous adipose tissue	Adult	BDNF	long_3UTR	0.51698
Tabula Muris Consortium	GSE132040	SRR9126343;SRR9127097	Mouse	mesenteric adipose tissue	Adult	BDNF	long_3UTR	0
Tabula Muris Consortium	GSE132040	SRR9126345;SRR9127438	Mouse	mesenteric adipose tissue	Adult	BDNF	long_3UTR	0.589468
Tabula Muris Consortium	GSE132040	SRR9126346;SRR9127005	Mouse	gonadal adipose tissue	Adult	BDNF	long_3UTR	0.810519
Tabula Muris Consortium	GSE132040	SRR9126348;SRR9127439	Mouse	kidney	Adult	BDNF	long_3UTR	0.0847601
Tabula Muris Consortium	GSE132040	SRR9126349;SRR9127442	Mouse	mesenteric adipose tissue	Adult	BDNF	long_3UTR	0.840538
Tabula Muris Consortium	GSE132040	SRR9126350;SRR9127441	Mouse	mesenteric adipose tissue	Adult	BDNF	long_3UTR	0.0554201
Tabula Muris Consortium	GSE132040	SRR9126355;SRR9127077	Mouse	lung	Adult	BDNF	long_3UTR	0.083533
Tabula Muris Consortium	GSE132040	SRR9126356;SRR9127076	Mouse	white blood cells	Adult	BDNF	long_3UTR	0.270173
Tabula Muris Consortium	GSE132040	SRR9126357;SRR9127079	Mouse	muscle	Adult	BDNF	long_3UTR	0.0180115
Tabula Muris Consortium	GSE132040	SRR9126358;SRR9127078	Mouse	spleen	Adult	BDNF	long_3UTR	0.360231
Tabula Muris Consortium	GSE132040	SRR9126359;SRR9127192	Mouse	small intestine	Adult	BDNF	long_3UTR	0.180115
Tabula Muris Consortium	GSE132040	SRR9126360;SRR9127451	Mouse	kidney	Adult	BDNF	long_3UTR	0.247015
Tabula Muris Consortium	GSE132040	SRR9126361;SRR9127124	Mouse	bone	Adult	BDNF	long_3UTR	0.539486
Tabula Muris Consortium	GSE132040	SRR9126362;SRR9127123	Mouse	gonadal adipose tissue	Adult	BDNF	long_3UTR	0.840538
Tabula Muris Consortium	GSE132040	SRR9126363;SRR9127126	Mouse	whole brain	Adult	BDNF	long_3UTR	0.112073
Tabula Muris Consortium	GSE132040	SRR9126364;SRR9127125	Mouse	gonadal adipose tissue	Adult	BDNF	long_3UTR	0.154385
Tabula Muris Consortium	GSE132040	SRR9126365;SRR9126652	Mouse	liver	Adult	BDNF	long_3UTR	1.00865
Tabula Muris Consortium	GSE132040	SRR9126366;SRR9127585	Mouse	liver	Adult	BDNF	long_3UTR	0
Tabula Muris Consortium	GSE132040	SRR9126367;SRR9127122	Mouse	kidney	Adult	BDNF	long_3UTR	0.0808681
Tabula Muris Consortium	GSE132040	SRR9126368;SRR9127121	Mouse	liver	Adult	BDNF	long_3UTR	0
Tabula Muris Consortium	GSE132040	SRR9126369;SRR9127195	Mouse	pancreas	Adult	BDNF	long_3UTR	0
Tabula Muris Consortium	GSE132040	SRR9126371;SRR9127025	Mouse	subcutaneous adipose tissue	Adult	BDNF	long_3UTR	0.226812
Tabula Muris Consortium	GSE132040	SRR9126372;SRR9127024	Mouse	bone	Adult	BDNF	long_3UTR	0.840538
Tabula Muris Consortium	GSE132040	SRR9126373;SRR9127023	Mouse	gonadal adipose tissue	Adult	BDNF	long_3UTR	0.225144
Tabula Muris Consortium	GSE132040	SRR9126375;SRR9126932	Mouse	whole brain	Adult	BDNF	long_3UTR	0.0807879
Tabula Muris Consortium	GSE132040	SRR9126376;SRR9127080	Mouse	bone	Adult	BDNF	long_3UTR	1.02065
Tabula Muris Consortium	GSE132040	SRR9126377;SRR9127308	Mouse	bone	Adult	BDNF	long_3UTR	0.196601
Tabula Muris Consortium	GSE132040	SRR9126378;SRR9126998	Mouse	lung	Adult	BDNF	long_3UTR	0.10315
Tabula Muris Consortium	GSE132040	SRR9126379;SRR9127381	Mouse	gonadal adipose tissue	Adult	BDNF	long_3UTR	0.230548
Tabula Muris Consortium	GSE132040	SRR9126382;SRR9127380	Mouse	heart	Adult	BDNF	long_3UTR	0.0465815
Tabula Muris Consortium	GSE132040	SRR9126384;SRR9127464	Mouse	bone marrow	Adult	BDNF	long_3UTR	0.720461
Tabula Muris Consortium	GSE132040	SRR9126385;SRR9127262	Mouse	skin	Adult	BDNF	long_3UTR	0.566077
Tabula Muris Consortium	GSE132040	SRR9126389;SRR9127578	Mouse	muscle	Adult	BDNF	long_3UTR	0
Tabula Muris Consortium	GSE132040	SRR9126390;SRR9127377	Mouse	subcutaneous adipose tissue	Adult	BDNF	long_3UTR	0.164425
Tabula Muris Consortium	GSE132040	SRR9126392;SRR9127151	Mouse	skin	Adult	BDNF	long_3UTR	0.247659
Tabula Muris Consortium	GSE132040	SRR9126393;SRR9127379	Mouse	skin	Adult	BDNF	long_3UTR	0.511295
Tabula Muris Consortium	GSE132040	SRR9126395;SRR9127346	Mouse	liver	Adult	BDNF	long_3UTR	0.0600384
Tabula Muris Consortium	GSE132040	SRR9126398;SRR9127552	Mouse	kidney	Adult	BDNF	long_3UTR	0.0200128
Tabula Muris Consortium	GSE132040	SRR9126399;SRR9127551	Mouse	whole brain	Adult	BDNF	long_3UTR	0.067276
Tabula Muris Consortium	GSE132040	SRR9126400;SRR9127345	Mouse	muscle	Adult	BDNF	long_3UTR	0.270173
Tabula Muris Consortium	GSE132040	SRR9126404;SRR9127588	Mouse	heart	Adult	BDNF	long_3UTR	0.133694
Tabula Muris Consortium	GSE132040	SRR9126405;SRR9126840	Mouse	lung	Adult	BDNF	long_3UTR	0.104138
Tabula Muris Consortium	GSE132040	SRR9126407;SRR9126842	Mouse	gonadal adipose tissue	Adult	BDNF	long_3UTR	0.113215
Tabula Muris Consortium	GSE132040	SRR9126410;SRR9126835	Mouse	lung	Adult	BDNF	long_3UTR	0.0726923
Tabula Muris Consortium	GSE132040	SRR9126411;SRR9127595	Mouse	gonadal adipose tissue	Adult	BDNF	long_3UTR	0.0300192
Tabula Muris Consortium	GSE132040	SRR9126413;SRR9127562	Mouse	bone	Adult	BDNF	long_3UTR	0.540346
Tabula Muris Consortium	GSE132040	SRR9126417;SRR9127360	Mouse	subcutaneous adipose tissue	Adult	BDNF	long_3UTR	0.720461
Tabula Muris Consortium	GSE132040	SRR9126418;SRR9127456	Mouse	heart	Adult	BDNF	long_3UTR	0.0524004
Tabula Muris Consortium	GSE132040	SRR9126419;SRR9126716	Mouse	bone marrow	Adult	BDNF	long_3UTR	0.820203
Tabula Muris Consortium	GSE132040	SRR9126420;SRR9127395	Mouse	lung	Adult	BDNF	long_3UTR	0.0814274
Tabula Muris Consortium	GSE132040	SRR9126421;SRR9126804	Mouse	heart	Adult	BDNF	long_3UTR	0.111353
Tabula Muris Consortium	GSE132040	SRR9126422;SRR9126824	Mouse	small intestine	Adult	BDNF	long_3UTR	0.270173
Tabula Muris Consortium	GSE132040	SRR9126423;SRR9126823	Mouse	muscle	Adult	BDNF	long_3UTR	0.0720461
Tabula Muris Consortium	GSE132040	SRR9126424;SRR9126761	Mouse	muscle	Adult	BDNF	long_3UTR	0.300192
Tabula Muris Consortium	GSE132040	SRR9126425;SRR9126825	Mouse	bone marrow	Adult	BDNF	long_3UTR	0.0600384
Tabula Muris Consortium	GSE132040	SRR9126426;SRR9126724	Mouse	brown adipose tissue	Adult	BDNF	long_3UTR	0.600384
Tabula Muris Consortium	GSE132040	SRR9126427;SRR9126723	Mouse	lung	Adult	BDNF	long_3UTR	0.176717
Tabula Muris Consortium	GSE132040	SRR9126428;SRR9126726	Mouse	brown adipose tissue	Adult	BDNF	long_3UTR	0
Tabula Muris Consortium	GSE132040	SRR9126430;SRR9126765	Mouse	lung	Adult	BDNF	long_3UTR	0.0949219
Tabula Muris Consortium	GSE132040	SRR9126432;SRR9126830	Mouse	brown adipose tissue	Adult	BDNF	long_3UTR	0
Tabula Muris Consortium	GSE132040	SRR9126433;SRR9126829	Mouse	mesenteric adipose tissue	Adult	BDNF	long_3UTR	0.161754
Tabula Muris Consortium	GSE132040	SRR9126435;SRR9126894	Mouse	gonadal adipose tissue	Adult	BDNF	long_3UTR	0
Tabula Muris Consortium	GSE132040	SRR9126436;SRR9126889	Mouse	small intestine	Adult	BDNF	long_3UTR	0.360231
Tabula Muris Consortium	GSE132040	SRR9126438;SRR9126891	Mouse	muscle	Adult	BDNF	long_3UTR	0
Tabula Muris Consortium	GSE132040	SRR9126439;SRR9126890	Mouse	spleen	Adult	BDNF	long_3UTR	0.432277
Tabula Muris Consortium	GSE132040	SRR9126440;SRR9126673	Mouse	whole brain	Adult	BDNF	long_3UTR	0.107716
Tabula Muris Consortium	GSE132040	SRR9126441;SRR9126672	Mouse	bone	Adult	BDNF	long_3UTR	0.823384
Tabula Muris Consortium	GSE132040	SRR9126443;SRR9126674	Mouse	bone marrow	Adult	BDNF	long_3UTR	0.951363
Tabula Muris Consortium	GSE132040	SRR9126445;SRR9127182	Mouse	subcutaneous adipose tissue	Adult	BDNF	long_3UTR	0.256295
Tabula Muris Consortium	GSE132040	SRR9126446;SRR9126671	Mouse	heart	Adult	BDNF	long_3UTR	0.0658486
Tabula Muris Consortium	GSE132040	SRR9126447;SRR9126670	Mouse	mesenteric adipose tissue	Adult	BDNF	long_3UTR	0.440282
Tabula Muris Consortium	GSE132040	SRR9126448;SRR9126838	Mouse	liver	Adult	BDNF	long_3UTR	0.0720461
Tabula Muris Consortium	GSE132040	SRR9126449;SRR9127082	Mouse	small intestine	Adult	BDNF	long_3UTR	0.720461
Tabula Muris Consortium	GSE132040	SRR9126450;SRR9126994	Mouse	gonadal adipose tissue	Adult	BDNF	long_3UTR	0.0450288
Tabula Muris Consortium	GSE132040	SRR9126451;SRR9126986	Mouse	bone	Adult	BDNF	long_3UTR	0.796299
Tabula Muris Consortium	GSE132040	SRR9126452;SRR9126837	Mouse	bone	Adult	BDNF	long_3UTR	0.747462
Tabula Muris Consortium	GSE132040	SRR9126453;SRR9127038	Mouse	whole brain	Adult	BDNF	long_3UTR	0.116811
Tabula Muris Consortium	GSE132040	SRR9126454;SRR9126859	Mouse	bone	Adult	BDNF	long_3UTR	0.360231
Tabula Muris Consortium	GSE132040	SRR9126455;SRR9126858	Mouse	muscle	Adult	BDNF	long_3UTR	0.216138
Tabula Muris Consortium	GSE132040	SRR9126458;SRR9126844	Mouse	lung	Adult	BDNF	long_3UTR	0.129243
Tabula Muris Consortium	GSE132040	SRR9126460;SRR9126969	Mouse	lung	Adult	BDNF	long_3UTR	0.0856374
Tabula Muris Consortium	GSE132040	SRR9126461;SRR9126968	Mouse	gonadal adipose tissue	Adult	BDNF	long_3UTR	0
Tabula Muris Consortium	GSE132040	SRR9126465;SRR9127136	Mouse	heart	Adult	BDNF	long_3UTR	0.157284
Tabula Muris Consortium	GSE132040	SRR9126466;SRR9127181	Mouse	skin	Adult	BDNF	long_3UTR	0.584934
Tabula Muris Consortium	GSE132040	SRR9126468;SRR9126745	Mouse	lung	Adult	BDNF	long_3UTR	0.0977492
Tabula Muris Consortium	GSE132040	SRR9126469;SRR9126748	Mouse	mesenteric adipose tissue	Adult	BDNF	long_3UTR	0.386835
Tabula Muris Consortium	GSE132040	SRR9126471;SRR9126750	Mouse	gonadal adipose tissue	Adult	BDNF	long_3UTR	0.0524003
Tabula Muris Consortium	GSE132040	SRR9126474;SRR9126751	Mouse	lung	Adult	BDNF	long_3UTR	0.2119
Tabula Muris Consortium	GSE132040	SRR9126475;SRR9127271	Mouse	mesenteric adipose tissue	Adult	BDNF	long_3UTR	0.240154
Tabula Muris Consortium	GSE132040	SRR9126476;SRR9127065	Mouse	brown adipose tissue	Adult	BDNF	long_3UTR	0
Tabula Muris Consortium	GSE132040	SRR9126477;SRR9126741	Mouse	lung	Adult	BDNF	long_3UTR	0.06113
Tabula Muris Consortium	GSE132040	SRR9126479;SRR9126909	Mouse	muscle	Adult	BDNF	long_3UTR	0.444002
Tabula Muris Consortium	GSE132040	SRR9126480;SRR9127400	Mouse	kidney	Adult	BDNF	long_3UTR	0.145476
Tabula Muris Consortium	GSE132040	SRR9126481;SRR9126732	Mouse	small intestine	Adult	BDNF	long_3UTR	0.360231
Tabula Muris Consortium	GSE132040	SRR9126482;SRR9126721	Mouse	gonadal adipose tissue	Adult	BDNF	long_3UTR	0.0423801
Tabula Muris Consortium	GSE132040	SRR9126484;SRR9127430	Mouse	skin	Adult	BDNF	long_3UTR	0.180115
Tabula Muris Consortium	GSE132040	SRR9126486;SRR9127391	Mouse	small intestine	Adult	BDNF	long_3UTR	0.180115
Tabula Muris Consortium	GSE132040	SRR9126487;SRR9126959	Mouse	mesenteric adipose tissue	Adult	BDNF	long_3UTR	0.39616
Tabula Muris Consortium	GSE132040	SRR9126488;SRR9126958	Mouse	whole brain	Adult	BDNF	long_3UTR	0.0603669
Tabula Muris Consortium	GSE132040	SRR9126492;SRR9126914	Mouse	liver	Adult	BDNF	long_3UTR	0.0400256
Tabula Muris Consortium	GSE132040	SRR9126493;SRR9126949	Mouse	whole brain	Adult	BDNF	long_3UTR	0.0742123
Tabula Muris Consortium	GSE132040	SRR9126494;SRR9126948	Mouse	kidney	Adult	BDNF	long_3UTR	0.279072
Tabula Muris Consortium	GSE132040	SRR9126495;SRR9126951	Mouse	bone	Adult	BDNF	long_3UTR	0.192123
Tabula Muris Consortium	GSE132040	SRR9126496;SRR9126950	Mouse	kidney	Adult	BDNF	long_3UTR	0.0885049
Tabula Muris Consortium	GSE132040	SRR9126501;SRR9126712	Mouse	liver	Adult	BDNF	long_3UTR	0
Tabula Muris Consortium	GSE132040	SRR9126505;SRR9126677	Mouse	liver	Adult	BDNF	long_3UTR	0.120077
Tabula Muris Consortium	GSE132040	SRR9126506;SRR9126676	Mouse	liver	Adult	BDNF	long_3UTR	0.0720461
Tabula Muris Consortium	GSE132040	SRR9126508;SRR9127537	Mouse	kidney	Adult	BDNF	long_3UTR	0.226812
Tabula Muris Consortium	GSE132040	SRR9126511;SRR9127062	Mouse	gonadal adipose tissue	Adult	BDNF	long_3UTR	0.286065
Tabula Muris Consortium	GSE132040	SRR9126513;SRR9127536	Mouse	liver	Adult	BDNF	long_3UTR	0.141294
Tabula Muris Consortium	GSE132040	SRR9126516;SRR9127560	Mouse	subcutaneous adipose tissue	Adult	BDNF	long_3UTR	0.229238
Tabula Muris Consortium	GSE132040	SRR9126517;SRR9127559	Mouse	subcutaneous adipose tissue	Adult	BDNF	long_3UTR	0.622216
Tabula Muris Consortium	GSE132040	SRR9126519;SRR9127419	Mouse	spleen	Adult	BDNF	long_3UTR	0.504323
Tabula Muris Consortium	GSE132040	SRR9126521;SRR9127563	Mouse	heart	Adult	BDNF	long_3UTR	0.218034
Tabula Muris Consortium	GSE132040	SRR9126522;SRR9127566	Mouse	skin	Adult	BDNF	long_3UTR	0.697947
Tabula Muris Consortium	GSE132040	SRR9126523;SRR9127565	Mouse	bone	Adult	BDNF	long_3UTR	0.320205
Tabula Muris Consortium	GSE132040	SRR9126524;SRR9127217	Mouse	muscle	Adult	BDNF	long_3UTR	0.675432
Tabula Muris Consortium	GSE132040	SRR9126525;SRR9127499	Mouse	gonadal adipose tissue	Adult	BDNF	long_3UTR	0.0600384
Tabula Muris Consortium	GSE132040	SRR9126527;SRR9127427	Mouse	bone marrow	Adult	BDNF	long_3UTR	0.900576
Tabula Muris Consortium	GSE132040	SRR9126531;SRR9127423	Mouse	subcutaneous adipose tissue	Adult	BDNF	long_3UTR	0.160102
Tabula Muris Consortium	GSE132040	SRR9126533;SRR9126857	Mouse	small intestine	Adult	BDNF	long_3UTR	0
Shafik et al. (2021)	GSE144032	SRR10920695	Mouse	cortex	Adult	Bdnf	long_3UTR	0.0847601
Shafik et al. (2021)	GSE144032	SRR10920697	Mouse	cerebellum	Adult	Bdnf	long_3UTR	0.174818
Shafik et al. (2021)	GSE144032	SRR10920699	Mouse	cerebellum	Adult	Bdnf	long_3UTR	0.128654
Shafik et al. (2021)	GSE144032	SRR10920701	Mouse	hypothalamus	Adult	Bdnf	long_3UTR	0.0920589
Shafik et al. (2021)	GSE144032	SRR10920703	Mouse	hypothalamus	Adult	Bdnf	long_3UTR	0.0289841
Shafik et al. (2021)	GSE144032	SRR10920705	Mouse	hippocampus	Adult	Bdnf	long_3UTR	0.105067
Shafik et al. (2021)	GSE144032	SRR10920707	Mouse	hippocampus	Adult	Bdnf	long_3UTR	0.0720461
Shafik et al. (2021)	GSE144032	SRR11596826	Mouse	cortex	Adult	Bdnf	long_3UTR	0.0971056
Shafik et al. (2021)	GSE144032	SRR11596829	Mouse	cerebellum	Adult	Bdnf	long_3UTR	0.281156
Merkin et al. (2012)	GSE41637	SRR594394	Mouse	colon	Adult	Bdnf	long_3UTR	0.240154
Merkin et al. (2012)	GSE41637	SRR594395	Mouse	heart	Adult	Bdnf	long_3UTR	0.347365
Merkin et al. (2012)	GSE41637	SRR594396	Mouse	kidney	Adult	Bdnf	long_3UTR	0.175975
Merkin et al. (2012)	GSE41637	SRR594397	Mouse	liver	Adult	Bdnf	long_3UTR	0.141267
Merkin et al. (2012)	GSE41637	SRR594398	Mouse	lung	Adult	Bdnf	long_3UTR	0.337575
Merkin et al. (2012)	GSE41637	SRR594399	Mouse	muscle	Adult	Bdnf	long_3UTR	0.180115
Merkin et al. (2012)	GSE41637	SRR594400	Mouse	spleen	Adult	Bdnf	long_3UTR	1.08069
Merkin et al. (2012)	GSE41637	SRR594401	Mouse	testis	Adult	Bdnf	long_3UTR	0.180115
Merkin et al. (2012)	GSE41637	SRR594402	Mouse	cortex	Adult	Bdnf	long_3UTR	0.153422
Merkin et al. (2012)	GSE41637	SRR594403	Mouse	colon	Adult	Bdnf	long_3UTR	0.0514615
Merkin et al. (2012)	GSE41637	SRR594404	Mouse	kidney	Adult	Bdnf	long_3UTR	0.190165
Merkin et al. (2012)	GSE41637	SRR594405	Mouse	liver	Adult	Bdnf	long_3UTR	0.101712
Merkin et al. (2012)	GSE41637	SRR594406	Mouse	lung	Adult	Bdnf	long_3UTR	0.365668
Merkin et al. (2012)	GSE41637	SRR594407	Mouse	muscle	Adult	Bdnf	long_3UTR	0.180115
Merkin et al. (2012)	GSE41637	SRR594408	Mouse	spleen	Adult	Bdnf	long_3UTR	0
Merkin et al. (2012)	GSE41637	SRR594409	Mouse	testis	Adult	Bdnf	long_3UTR	0.720461
Merkin et al. (2012)	GSE41637	SRR594410	Mouse	cortex	Adult	Bdnf	long_3UTR	0.245189
Merkin et al. (2012)	GSE41637	SRR594411	Mouse	colon	Adult	Bdnf	long_3UTR	0.600384
Merkin et al. (2012)	GSE41637	SRR594412	Mouse	heart	Adult	Bdnf	long_3UTR	0.315202
Merkin et al. (2012)	GSE41637	SRR594413	Mouse	kidney	Adult	Bdnf	long_3UTR	0.124978
Merkin et al. (2012)	GSE41637	SRR594414	Mouse	liver	Adult	Bdnf	long_3UTR	0.460295
Merkin et al. (2012)	GSE41637	SRR594415	Mouse	lung	Adult	Bdnf	long_3UTR	0.282031
Merkin et al. (2012)	GSE41637	SRR594416	Mouse	muscle	Adult	Bdnf	long_3UTR	0.0600384
Merkin et al. (2012)	GSE41637	SRR594417	Mouse	spleen	Adult	Bdnf	long_3UTR	0
Merkin et al. (2012)	GSE41637	SRR594418	Mouse	testis	Adult	Bdnf	long_3UTR	0
Vied et al. (2016)	GSE76567	SRR3087148	Mouse	hippocampus	Adult	Bdnf	long_3UTR	0.225541
Vied et al. (2016)	GSE76567	SRR3087149	Mouse	hippocampus	Adult	Bdnf	long_3UTR	0.200174
Vied et al. (2016)	GSE76567	SRR3087150	Mouse	hippocampus	Adult	Bdnf	long_3UTR	0.21362
Vied et al. (2016)	GSE76567	SRR3087151	Mouse	hippocampus	Adult	Bdnf	long_3UTR	0.245507
Vied et al. (2016)	GSE76567	SRR3087152	Mouse	hippocampus	Adult	Bdnf	long_3UTR	0.231763
Vied et al. (2016)	GSE76567	SRR3087153	Mouse	hippocampus	Adult	Bdnf	long_3UTR	0.299784
Vied et al. (2016)	GSE76567	SRR3087154	Mouse	hippocampus	Adult	Bdnf	long_3UTR	0.227901
Vied et al. (2016)	GSE76567	SRR3087155	Mouse	hippocampus	Adult	Bdnf	long_3UTR	0.309471
Vied et al. (2016)	GSE76567	SRR3087156	Mouse	hippocampus	Adult	Bdnf	long_3UTR	0.284206
Vied et al. (2016)	GSE76567	SRR3087157	Mouse	hippocampus	Adult	Bdnf	long_3UTR	0.321214
Vied et al. (2016)	GSE76567	SRR3087158	Mouse	hippocampus	Adult	Bdnf	long_3UTR	0.305596
Vied et al. (2016)	GSE76567	SRR3087159	Mouse	hippocampus	Adult	Bdnf	long_3UTR	0.301452
Vied et al. (2016)	GSE76567	SRR3087160	Mouse	hippocampus	Adult	Bdnf	long_3UTR	0.320795
Vied et al. (2016)	GSE76567	SRR3087161	Mouse	hippocampus	Adult	Bdnf	long_3UTR	0.342381
Vied et al. (2016)	GSE76567	SRR3087162	Mouse	hippocampus	Adult	Bdnf	long_3UTR	0.356007
Vied et al. (2016)	GSE76567	SRR3087163	Mouse	hippocampus	Adult	Bdnf	long_3UTR	0.290396
Vied et al. (2016)	GSE76567	SRR3087164	Mouse	hippocampus	Adult	Bdnf	long_3UTR	0.338773
Vied et al. (2016)	GSE76567	SRR3087165	Mouse	hippocampus	Adult	Bdnf	long_3UTR	0.246026
Vied et al. (2016)	GSE76567	SRR3087166	Mouse	hippocampus	Adult	Bdnf	long_3UTR	0.204792
Vied et al. (2016)	GSE76567	SRR3087167	Mouse	hippocampus	Adult	Bdnf	long_3UTR	0.219104
Vied et al. (2016)	GSE76567	SRR3087168	Mouse	hippocampus	Adult	Bdnf	long_3UTR	0.228764
Vied et al. (2016)	GSE76567	SRR3087169	Mouse	hippocampus	Adult	Bdnf	long_3UTR	0.213747
Vied et al. (2016)	GSE76567	SRR3087170	Mouse	hippocampus	Adult	Bdnf	long_3UTR	0.229896
Vied et al. (2016)	GSE76567	SRR3087171	Mouse	hippocampus	Adult	Bdnf	long_3UTR	0.378242
Vied et al. (2016)	GSE76567	SRR3087172	Mouse	hippocampus	Adult	Bdnf	long_3UTR	0.470365
Vied et al. (2016)	GSE76567	SRR3087173	Mouse	hippocampus	Adult	Bdnf	long_3UTR	0.457793
Vied et al. (2016)	GSE76567	SRR3087174	Mouse	hippocampus	Adult	Bdnf	long_3UTR	0.398859
Vied et al. (2016)	GSE76567	SRR3087175	Mouse	hippocampus	Adult	Bdnf	long_3UTR	0.368707
Vied et al. (2016)	GSE76567	SRR3087176	Mouse	hippocampus	Adult	Bdnf	long_3UTR	0.497773
Vied et al. (2016)	GSE76567	SRR3087177	Mouse	hippocampus	Adult	Bdnf	long_3UTR	0.586661
Vied et al. (2016)	GSE76567	SRR3087178	Mouse	hippocampus	Adult	Bdnf	long_3UTR	0.456779
Vied et al. (2016)	GSE76567	SRR3087179	Mouse	hippocampus	Adult	Bdnf	long_3UTR	0.475064
Vied et al. (2016)	GSE76567	SRR3087180	Mouse	hippocampus	Adult	Bdnf	long_3UTR	0.493702
Vied et al. (2016)	GSE76567	SRR3087181	Mouse	hippocampus	Adult	Bdnf	long_3UTR	0.462729
Vied et al. (2016)	GSE76567	SRR3087182	Mouse	hippocampus	Adult	Bdnf	long_3UTR	0.342974
Li et al. (2017)	SRP100399	SRR5273635	Mouse	whole brain	Adult	Bdnf	long_3UTR	0.350055
Li et al. (2017)	SRP100399	SRR5273636	Mouse	liver	Adult	Bdnf	long_3UTR	0.360231
Li et al. (2017)	SRP100399	SRR5273637	Mouse	whole brain	Adult	Bdnf	long_3UTR	0.292808
Li et al. (2017)	SRP100399	SRR5273638	Mouse	liver	Adult	Bdnf	long_3UTR	0
Li et al. (2017)	SRP100399	SRR5273639	Mouse	whole brain	Adult	Bdnf	long_3UTR	0.316624
Li et al. (2017)	SRP100399	SRR5273641	Mouse	whole brain	Adult	Bdnf	long_3UTR	0.273775
Li et al. (2017)	SRP100399	SRR5273642	Mouse	uterus	Adult	Bdnf	long_3UTR	0
Li et al. (2017)	SRP100399	SRR5273643	Mouse	muscle	Adult	Bdnf	long_3UTR	0.120077
Li et al. (2017)	SRP100399	SRR5273644	Mouse	large intestine	Adult	Bdnf	long_3UTR	0.120077
Li et al. (2017)	SRP100399	SRR5273646	Mouse	forestomach	Adult	Bdnf	long_3UTR	0.0400256
Li et al. (2017)	SRP100399	SRR5273649	Mouse	ovary	Adult	Bdnf	long_3UTR	0.432277
Li et al. (2017)	SRP100399	SRR5273651	Mouse	heart	Adult	Bdnf	long_3UTR	0.261986
Li et al. (2017)	SRP100399	SRR5273652	Mouse	lung	Adult	Bdnf	long_3UTR	0.481613
Li et al. (2017)	SRP100399	SRR5273655	Mouse	kidney	Adult	Bdnf	long_3UTR	0.240154
Li et al. (2017)	SRP100399	SRR5273656	Mouse	liver	Adult	Bdnf	long_3UTR	0.180115
Li et al. (2017)	SRP100399	SRR5273657	Mouse	whole brain	Adult	Bdnf	long_3UTR	0.363067
Li et al. (2017)	SRP100399	SRR5273658	Mouse	vesicular gland	Adult	Bdnf	long_3UTR	0.360231
Li et al. (2017)	SRP100399	SRR5273659	Mouse	muscle	Adult	Bdnf	long_3UTR	0.0600384
Li et al. (2017)	SRP100399	SRR5273661	Mouse	small intestine	Adult	Bdnf	long_3UTR	0.180115
Li et al. (2017)	SRP100399	SRR5273662	Mouse	forestomach	Adult	Bdnf	long_3UTR	0.185573
Li et al. (2017)	SRP100399	SRR5273663	Mouse	stomach	Adult	Bdnf	long_3UTR	0.720461
Li et al. (2017)	SRP100399	SRR5273665	Mouse	ovary	Adult	Bdnf	long_3UTR	0.720461
Li et al. (2017)	SRP100399	SRR5273666	Mouse	thymus	Adult	Bdnf	long_3UTR	0.120077
Li et al. (2017)	SRP100399	SRR5273667	Mouse	heart	Adult	Bdnf	long_3UTR	0.760487
Li et al. (2017)	SRP100399	SRR5273668	Mouse	lung	Adult	Bdnf	long_3UTR	0.410663
Li et al. (2017)	SRP100399	SRR5273670	Mouse	adrenal gland	Adult	Bdnf	long_3UTR	0
Li et al. (2017)	SRP100399	SRR5273671	Mouse	kidney	Adult	Bdnf	long_3UTR	0.382745
Li et al. (2017)	SRP100399	SRR5273672	Mouse	liver	Adult	Bdnf	long_3UTR	0
Li et al. (2017)	SRP100399	SRR5273673	Mouse	whole brain	Adult	Bdnf	long_3UTR	0.321845
Li et al. (2017)	SRP100399	SRR5273674	Mouse	vesicular gland	Adult	Bdnf	long_3UTR	0
Li et al. (2017)	SRP100399	SRR5273675	Mouse	muscle	Adult	Bdnf	long_3UTR	0.360231
Li et al. (2017)	SRP100399	SRR5273678	Mouse	forestomach	Adult	Bdnf	long_3UTR	0.216138
Li et al. (2017)	SRP100399	SRR5273681	Mouse	testis	Adult	Bdnf	long_3UTR	0
Li et al. (2017)	SRP100399	SRR5273682	Mouse	thymus	Adult	Bdnf	long_3UTR	0
Li et al. (2017)	SRP100399	SRR5273683	Mouse	heart	Adult	Bdnf	long_3UTR	0.327482
Li et al. (2017)	SRP100399	SRR5273684	Mouse	lung	Adult	Bdnf	long_3UTR	0.50119
Li et al. (2017)	SRP100399	SRR5273686	Mouse	adrenal gland	Adult	Bdnf	long_3UTR	0
Li et al. (2017)	SRP100399	SRR5273687	Mouse	kidney	Adult	Bdnf	long_3UTR	0.260167
Li et al. (2017)	SRP100399	SRR5273689	Mouse	whole brain	Adult	Bdnf	long_3UTR	0.331641
Li et al. (2017)	SRP100399	SRR5273690	Mouse	vesicular gland	Adult	Bdnf	long_3UTR	0.360231
Li et al. (2017)	SRP100399	SRR5273691	Mouse	muscle	Adult	Bdnf	long_3UTR	0.180115
Li et al. (2017)	SRP100399	SRR5273692	Mouse	large intestine	Adult	Bdnf	long_3UTR	0.360231
Li et al. (2017)	SRP100399	SRR5273694	Mouse	forestomach	Adult	Bdnf	long_3UTR	0.11084
Li et al. (2017)	SRP100399	SRR5273695	Mouse	stomach	Adult	Bdnf	long_3UTR	0.720461
Li et al. (2017)	SRP100399	SRR5273697	Mouse	testis	Adult	Bdnf	long_3UTR	0.0600384
Li et al. (2017)	SRP100399	SRR5273698	Mouse	thymus	Adult	Bdnf	long_3UTR	0.180115
Li et al. (2017)	SRP100399	SRR5273699	Mouse	heart	Adult	Bdnf	long_3UTR	0.360231
Li et al. (2017)	SRP100399	SRR5273700	Mouse	lung	Adult	Bdnf	long_3UTR	0.578942
Li et al. (2017)	SRP100399	SRR5273703	Mouse	kidney	Adult	Bdnf	long_3UTR	0.152405
Li et al. (2017)	SRP100399	SRR5273704	Mouse	liver	Adult	Bdnf	long_3UTR	0
Li et al. (2017)	SRP100399	SRR5273705	Mouse	whole brain	Adult	Bdnf	long_3UTR	0.272062

## Sheet: Human UTR counts
Data origin	Accession nr.	Run_ID	Organism	Tissue	Age	Gene	Exon	Normalized
Cardoso-Moreira et al. (2019)	E-MTAB-6814	ERR2598280	Human	forebrain	Adult	BDNF	long_3UTR	0.334716
Cardoso-Moreira et al. (2019)	E-MTAB-6814	ERR2598281	Human	forebrain	Adult	BDNF	long_3UTR	0.316699
Cardoso-Moreira et al. (2019)	E-MTAB-6814	ERR2598282	Human	hindbrain	Adult	BDNF	long_3UTR	0.953864
Cardoso-Moreira et al. (2019)	E-MTAB-6814	ERR2598283	Human	hindbrain	Adult	BDNF	long_3UTR	0.684664
Cardoso-Moreira et al. (2019)	E-MTAB-6814	ERR2598284	Human	liver	Adult	BDNF	long_3UTR	0.68603
Cardoso-Moreira et al. (2019)	E-MTAB-6814	ERR2598285	Human	liver	Adult	BDNF	long_3UTR	0.480221
Cardoso-Moreira et al. (2019)	E-MTAB-6814	ERR2598286	Human	testis	Adult	BDNF	long_3UTR	0.0245011
Cardoso-Moreira et al. (2019)	E-MTAB-6814	ERR2598305	Human	forebrain	Adult	BDNF	long_3UTR	0.286343
Cardoso-Moreira et al. (2019)	E-MTAB-6814	ERR2598306	Human	forebrain	Adult	BDNF	long_3UTR	0.265351
Cardoso-Moreira et al. (2019)	E-MTAB-6814	ERR2598307	Human	heart	Adult	BDNF	long_3UTR	0.212906
Cardoso-Moreira et al. (2019)	E-MTAB-6814	ERR2598308	Human	hindbrain	Adult	BDNF	long_3UTR	0.656499
Cardoso-Moreira et al. (2019)	E-MTAB-6814	ERR2598309	Human	hindbrain	Adult	BDNF	long_3UTR	0.546137
Cardoso-Moreira et al. (2019)	E-MTAB-6814	ERR2598311	Human	testis	Adult	BDNF	long_3UTR	0.0271695
Cardoso-Moreira et al. (2019)	E-MTAB-6814	ERR2598346	Human	forebrain	Adult	BDNF	long_3UTR	0.39011
Cardoso-Moreira et al. (2019)	E-MTAB-6814	ERR2598347	Human	forebrain	Adult	BDNF	long_3UTR	0.356699
Cardoso-Moreira et al. (2019)	E-MTAB-6814	ERR2598348	Human	forebrain	Adult	BDNF	long_3UTR	0.236844
Cardoso-Moreira et al. (2019)	E-MTAB-6814	ERR2598349	Human	forebrain	Adult	BDNF	long_3UTR	0.257261
Cardoso-Moreira et al. (2019)	E-MTAB-6814	ERR2598350	Human	forebrain	Adult	BDNF	long_3UTR	0.317073
Cardoso-Moreira et al. (2019)	E-MTAB-6814	ERR2598351	Human	heart	Adult	BDNF	long_3UTR	0.343015
Cardoso-Moreira et al. (2019)	E-MTAB-6814	ERR2598352	Human	hindbrain	Adult	BDNF	long_3UTR	0.600997
Cardoso-Moreira et al. (2019)	E-MTAB-6814	ERR2598353	Human	hindbrain	Adult	BDNF	long_3UTR	0.520011
Cardoso-Moreira et al. (2019)	E-MTAB-6814	ERR2598354	Human	hindbrain	Adult	BDNF	long_3UTR	0.994987
Cardoso-Moreira et al. (2019)	E-MTAB-6814	ERR2598355	Human	hindbrain	Adult	BDNF	long_3UTR	0.787444
Cardoso-Moreira et al. (2019)	E-MTAB-6814	ERR2598356	Human	hindbrain	Adult	BDNF	long_3UTR	0.666241
Cardoso-Moreira et al. (2019)	E-MTAB-6814	ERR2598360	Human	testis	Adult	BDNF	long_3UTR	0.0313331
Cardoso-Moreira et al. (2019)	E-MTAB-6814	ERR2598361	Human	testis	Adult	BDNF	long_3UTR	0.0283224
Cardoso-Moreira et al. (2019)	E-MTAB-6814	ERR2598362	Human	testis	Adult	BDNF	long_3UTR	0.0217098
Cardoso-Moreira et al. (2019)	E-MTAB-6814	ERR2598363	Human	testis	Adult	BDNF	long_3UTR	0.0068603
Fagerberg et al. (2014)	E-MTAB-1733	ERR315325;ERR315382	Human	salivary gland	Adult	BDNF	long_3UTR	0.0119304
Fagerberg et al. (2014)	E-MTAB-1733	ERR315326;ERR315424	Human	lung	Adult	BDNF	long_3UTR	0.267144
Fagerberg et al. (2014)	E-MTAB-1733	ERR315327;ERR315394	Human	liver	Adult	BDNF	long_3UTR	0
Fagerberg et al. (2014)	E-MTAB-1733	ERR315328;ERR315389;ERR315435	Human	heart	Adult	BDNF	long_3UTR	0.253475
Fagerberg et al. (2014)	E-MTAB-1733	ERR315329;ERR315390;ERR315471	Human	lymph node	Adult	BDNF	long_3UTR	0.127602
Fagerberg et al. (2014)	E-MTAB-1733	ERR315330;ERR315359	Human	prostate	Adult	BDNF	long_3UTR	0.214856
Fagerberg et al. (2014)	E-MTAB-1733	ERR315331;ERR315367	Human	heart	Adult	BDNF	long_3UTR	0.0182063
Fagerberg et al. (2014)	E-MTAB-1733	ERR315332	Human	adipose tissue	Adult	BDNF	long_3UTR	0.0490022
Fagerberg et al. (2014)	E-MTAB-1733	ERR315333;ERR315395	Human	bone marrow	Adult	BDNF	long_3UTR	0.0478795
Fagerberg et al. (2014)	E-MTAB-1733	ERR315334;ERR315447;ERR315453	Human	bladder	Adult	BDNF	long_3UTR	0.236208
Fagerberg et al. (2014)	E-MTAB-1733	ERR315335;ERR315452	Human	adrenal gland	Adult	BDNF	long_3UTR	0.0527408
Fagerberg et al. (2014)	E-MTAB-1733	ERR315336;ERR315399	Human	placenta	Adult	BDNF	long_3UTR	0.267833
Fagerberg et al. (2014)	E-MTAB-1733	ERR315337;ERR315412	Human	thyroid	Adult	BDNF	long_3UTR	0.0712161
Fagerberg et al. (2014)	E-MTAB-1733	ERR315338	Human	spleen	Adult	BDNF	long_3UTR	0.133395
Fagerberg et al. (2014)	E-MTAB-1733	ERR315339;ERR315376	Human	skin	Adult	BDNF	long_3UTR	0.146956
Fagerberg et al. (2014)	E-MTAB-1733	ERR315340;ERR315407	Human	prostate	Adult	BDNF	long_3UTR	0.0958859
Fagerberg et al. (2014)	E-MTAB-1733	ERR315341	Human	lung	Adult	BDNF	long_3UTR	0.326146
Fagerberg et al. (2014)	E-MTAB-1733	ERR315342;ERR315343	Human	adipose tissue	Adult	BDNF	long_3UTR	0.0319757
Fagerberg et al. (2014)	E-MTAB-1733	ERR315344;ERR315419	Human	small intestine	Adult	BDNF	long_3UTR	0.0683714
Fagerberg et al. (2014)	E-MTAB-1733	ERR315345;ERR315366	Human	appendix	Adult	BDNF	long_3UTR	0.0488372
Fagerberg et al. (2014)	E-MTAB-1733	ERR315346	Human	lung	Adult	BDNF	long_3UTR	0.189426
Fagerberg et al. (2014)	E-MTAB-1733	ERR315347;ERR315480	Human	gall bladder	Adult	BDNF	long_3UTR	0.0302489
Fagerberg et al. (2014)	E-MTAB-1733	ERR315348	Human	colon	Adult	BDNF	long_3UTR	0.131929
Fagerberg et al. (2014)	E-MTAB-1733	ERR315349;ERR315470;ERR315474	Human	gall bladder	Adult	BDNF	long_3UTR	0.240524
Fagerberg et al. (2014)	E-MTAB-1733	ERR315350;ERR315351	Human	testis	Adult	BDNF	long_3UTR	0.0585523
Fagerberg et al. (2014)	E-MTAB-1733	ERR315352	Human	testis	Adult	BDNF	long_3UTR	0.0194895
Fagerberg et al. (2014)	E-MTAB-1733	ERR315353;ERR315487	Human	lung	Adult	BDNF	long_3UTR	0.252231
Fagerberg et al. (2014)	E-MTAB-1733	ERR315354;ERR315365	Human	prostate	Adult	BDNF	long_3UTR	0.386776
Fagerberg et al. (2014)	E-MTAB-1733	ERR315355;ERR315370;ERR315421	Human	bladder	Adult	BDNF	long_3UTR	0.159069
Fagerberg et al. (2014)	E-MTAB-1733	ERR315356;ERR315430	Human	heart	Adult	BDNF	long_3UTR	0.0980729
Fagerberg et al. (2014)	E-MTAB-1733	ERR315357;ERR315403	Human	colon	Adult	BDNF	long_3UTR	0.216306
Fagerberg et al. (2014)	E-MTAB-1733	ERR315358;ERR315422	Human	thyroid	Adult	BDNF	long_3UTR	0.163908
Fagerberg et al. (2014)	E-MTAB-1733	ERR315360;ERR315427	Human	gall bladder	Adult	BDNF	long_3UTR	0.219193
Fagerberg et al. (2014)	E-MTAB-1733	ERR315361;ERR315490;ERR315495	Human	endometrium	Adult	BDNF	long_3UTR	0.0160684
Fagerberg et al. (2014)	E-MTAB-1733	ERR315362;ERR315411	Human	esophagus	Adult	BDNF	long_3UTR	0.396425
Fagerberg et al. (2014)	E-MTAB-1733	ERR315363;ERR315428	Human	thyroid	Adult	BDNF	long_3UTR	0.0433685
Fagerberg et al. (2014)	E-MTAB-1733	ERR315364;ERR315408	Human	small intestine	Adult	BDNF	long_3UTR	0.152372
Fagerberg et al. (2014)	E-MTAB-1733	ERR315368;ERR315433	Human	endometrium	Adult	BDNF	long_3UTR	0
Fagerberg et al. (2014)	E-MTAB-1733	ERR315369;ERR315485	Human	stomach	Adult	BDNF	long_3UTR	0.214853
Fagerberg et al. (2014)	E-MTAB-1733	ERR315371;ERR315373	Human	lymph node	Adult	BDNF	long_3UTR	0.171825
Fagerberg et al. (2014)	E-MTAB-1733	ERR315372;ERR315460	Human	skin	Adult	BDNF	long_3UTR	0.123085
Fagerberg et al. (2014)	E-MTAB-1733	ERR315374;ERR315377	Human	placenta	Adult	BDNF	long_3UTR	0.38105
Fagerberg et al. (2014)	E-MTAB-1733	ERR315375	Human	placenta	Adult	BDNF	long_3UTR	0.261775
Fagerberg et al. (2014)	E-MTAB-1733	ERR315378;ERR315431	Human	adipose tissue	Adult	BDNF	long_3UTR	0.0453386
Fagerberg et al. (2014)	E-MTAB-1733	ERR315379	Human	stomach	Adult	BDNF	long_3UTR	0.055325
Fagerberg et al. (2014)	E-MTAB-1733	ERR315380;ERR315482	Human	ovary	Adult	BDNF	long_3UTR	0.151805
Fagerberg et al. (2014)	E-MTAB-1733	ERR315381;ERR315388	Human	small intestine	Adult	BDNF	long_3UTR	0.0490769
Fagerberg et al. (2014)	E-MTAB-1733	ERR315383	Human	kidney	Adult	BDNF	long_3UTR	0
Fagerberg et al. (2014)	E-MTAB-1733	ERR315384;ERR315413	Human	heart	Adult	BDNF	long_3UTR	0.229981
Fagerberg et al. (2014)	E-MTAB-1733	ERR315385;ERR315417	Human	adrenal gland	Adult	BDNF	long_3UTR	0.0221615
Fagerberg et al. (2014)	E-MTAB-1733	ERR315386;ERR315438	Human	endometrium	Adult	BDNF	long_3UTR	0.0623531
Fagerberg et al. (2014)	E-MTAB-1733	ERR315387;ERR315426;ERR315475	Human	lymph node	Adult	BDNF	long_3UTR	0
Fagerberg et al. (2014)	E-MTAB-1733	ERR315391	Human	testis	Adult	BDNF	long_3UTR	0.0254085
Fagerberg et al. (2014)	E-MTAB-1733	ERR315392;ERR315450	Human	adrenal gland	Adult	BDNF	long_3UTR	0.198312
Fagerberg et al. (2014)	E-MTAB-1733	ERR315393;ERR315488	Human	lymph node	Adult	BDNF	long_3UTR	0
Fagerberg et al. (2014)	E-MTAB-1733	ERR315396;ERR315486	Human	bone marrow	Adult	BDNF	long_3UTR	0.343015
Fagerberg et al. (2014)	E-MTAB-1733	ERR315397;ERR315483;ERR315491	Human	thyroid	Adult	BDNF	long_3UTR	0.0720498
Fagerberg et al. (2014)	E-MTAB-1733	ERR315398;ERR315472	Human	esophagus	Adult	BDNF	long_3UTR	0.171999
Fagerberg et al. (2014)	E-MTAB-1733	ERR315400	Human	colon	Adult	BDNF	long_3UTR	0.0722137
Fagerberg et al. (2014)	E-MTAB-1733	ERR315401;ERR315464	Human	skin	Adult	BDNF	long_3UTR	0.177252
Fagerberg et al. (2014)	E-MTAB-1733	ERR315402;ERR315458	Human	ovary	Adult	BDNF	long_3UTR	0.0605321
Fagerberg et al. (2014)	E-MTAB-1733	ERR315404;ERR315406	Human	bone marrow	Adult	BDNF	long_3UTR	0.172491
Fagerberg et al. (2014)	E-MTAB-1733	ERR315405;ERR315416	Human	spleen	Adult	BDNF	long_3UTR	0.158884
Fagerberg et al. (2014)	E-MTAB-1733	ERR315409;ERR315423	Human	small intestine	Adult	BDNF	long_3UTR	0.0984194
Fagerberg et al. (2014)	E-MTAB-1733	ERR315410	Human	prostate	Adult	BDNF	long_3UTR	0.200092
Fagerberg et al. (2014)	E-MTAB-1733	ERR315414	Human	liver	Adult	BDNF	long_3UTR	0.182941
Fagerberg et al. (2014)	E-MTAB-1733	ERR315415	Human	testis	Adult	BDNF	long_3UTR	0.0435169
Fagerberg et al. (2014)	E-MTAB-1733	ERR315418;ERR315449	Human	salivary gland	Adult	BDNF	long_3UTR	0.0424634
Fagerberg et al. (2014)	E-MTAB-1733	ERR315420;ERR315459	Human	salivary gland	Adult	BDNF	long_3UTR	0.07218
Fagerberg et al. (2014)	E-MTAB-1733	ERR315425;ERR315469	Human	bone marrow	Adult	BDNF	long_3UTR	0
Fagerberg et al. (2014)	E-MTAB-1733	ERR315429;ERR315436	Human	pancreas	Adult	BDNF	long_3UTR	0.0430177
Fagerberg et al. (2014)	E-MTAB-1733	ERR315432	Human	cerebral cortex	Adult	BDNF	long_3UTR	0.17366
Fagerberg et al. (2014)	E-MTAB-1733	ERR315434;ERR315489	Human	esophagus	Adult	BDNF	long_3UTR	0.0793671
Fagerberg et al. (2014)	E-MTAB-1733	ERR315437;ERR315465	Human	appendix	Adult	BDNF	long_3UTR	0.514523
Fagerberg et al. (2014)	E-MTAB-1733	ERR315439;ERR315444	Human	lung	Adult	BDNF	long_3UTR	0.271265
Fagerberg et al. (2014)	E-MTAB-1733	ERR315440;ERR315441;ERR315493	Human	lymph node	Adult	BDNF	long_3UTR	0
Fagerberg et al. (2014)	E-MTAB-1733	ERR315442;ERR315457	Human	duodenum	Adult	BDNF	long_3UTR	0.034265
Fagerberg et al. (2014)	E-MTAB-1733	ERR315443	Human	kidney	Adult	BDNF	long_3UTR	0.0548824
Fagerberg et al. (2014)	E-MTAB-1733	ERR315445;ERR315461	Human	duodenum	Adult	BDNF	long_3UTR	0.240093
Fagerberg et al. (2014)	E-MTAB-1733	ERR315446	Human	testis	Adult	BDNF	long_3UTR	0.0514523
Fagerberg et al. (2014)	E-MTAB-1733	ERR315448	Human	spleen	Adult	BDNF	long_3UTR	0.155916
Fagerberg et al. (2014)	E-MTAB-1733	ERR315451;ERR315463	Human	liver	Adult	BDNF	long_3UTR	0.0452527
Fagerberg et al. (2014)	E-MTAB-1733	ERR315454;ERR315481	Human	appendix	Adult	BDNF	long_3UTR	0.0857558
Fagerberg et al. (2014)	E-MTAB-1733	ERR315455	Human	cerebral cortex	Adult	BDNF	long_3UTR	0.380193
Fagerberg et al. (2014)	E-MTAB-1733	ERR315456	Human	testis	Adult	BDNF	long_3UTR	0.030266
Fagerberg et al. (2014)	E-MTAB-1733	ERR315462	Human	colon	Adult	BDNF	long_3UTR	0.411618
Fagerberg et al. (2014)	E-MTAB-1733	ERR315466;ERR315479	Human	pancreas	Adult	BDNF	long_3UTR	0.0971336
Fagerberg et al. (2014)	E-MTAB-1733	ERR315467	Human	stomach	Adult	BDNF	long_3UTR	1.02905
Fagerberg et al. (2014)	E-MTAB-1733	ERR315468	Human	kidney	Adult	BDNF	long_3UTR	0.114338
Fagerberg et al. (2014)	E-MTAB-1733	ERR315473	Human	spleen	Adult	BDNF	long_3UTR	0.0490022
Fagerberg et al. (2014)	E-MTAB-1733	ERR315476;ERR315478	Human	placenta	Adult	BDNF	long_3UTR	0.267191
Fagerberg et al. (2014)	E-MTAB-1733	ERR315477	Human	cerebral cortex	Adult	BDNF	long_3UTR	0.068603
Fagerberg et al. (2014)	E-MTAB-1733	ERR315484	Human	colon	Adult	BDNF	long_3UTR	0.343015
Fagerberg et al. (2014)	E-MTAB-1733	ERR315492	Human	testis	Adult	BDNF	long_3UTR	0.030266
Fagerberg et al. (2014)	E-MTAB-1733	ERR315494	Human	kidney	Adult	BDNF	long_3UTR	0.0490022
